# Supplementary material for: The Discovery, Distribution, and Evolution of Viruses Associated with Drosophila melanogaster
Source: PLoS Biol. 2015 Jul 14;13(7):e1002210. doi: 10.1371/journal.pbio.1002210 (PMC4501690; doi:10.1371/journal.pbio.1002210)
Supplement: S1 Data — Tabs provide the numeric values for Figs 2, 3 and 4 and supporting files S2, S4, S5, S6 and S7 Figs. (XLSX) [file pbio.1002210.s001.xlsx]

## Sheet: Fig2_FigData
Virus	5'-base	Forward Read Length													Reverse Read Length
		F17	F18	F19	F20	F21	F22	F23	F24	F25	F26	F27	F28	F29	R17	R18	R19	R20	R21	R22	R23	R24	R25	R26	R27	R28	R29		Raw counts of reads mapping to each virus in Figure 2, split by 5' base. Columns F17-F29 are reads of length 17-29nt mapping to the positive sense strand. Columns R17-R29 are reads mapping to the negative strand. For Kallithea virus, the positive and negative strands are arbitrary. Reads outside of this length range are excluded.
Bloomfield Virus_S1	A	2	13	48	66	297	59	43	43	38	31	24	5	0	1	10	16	38	205	26	17	13	24	18	8	9	0
Bloomfield Virus_S1	C	4	6	17	27	117	23	9	10	10	7	10	5	0	2	1	11	15	93	15	6	3	5	1	1	0	0
Bloomfield Virus_S1	G	4	11	18	23	98	32	22	24	17	22	15	3	1	2	3	8	12	54	9	6	5	7	15	5	3	0
Bloomfield Virus_S1	T	3	19	22	53	357	47	27	15	14	12	12	4	2	2	9	14	40	249	30	9	9	11	8	3	3	1
Chaq Virus	A	20	74	302	805	4157	306	101	42	54	40	36	18	11	6	30	116	345	3625	244	37	27	24	15	24	8	1
Chaq Virus	C	29	54	162	541	3451	399	69	30	92	45	12	12	2	10	32	105	319	2756	206	29	7	16	5	8	2	1
Chaq Virus	G	9	28	67	240	1768	105	72	41	33	36	30	20	2	9	24	38	182	1503	79	18	33	11	16	9	1	2
Chaq Virus	T	15	44	191	789	5696	1674	421	170	50	40	44	30	4	13	60	189	664	5931	430	66	21	10	8	7	4	0
Newfield Virus	A	119	725	3841	11800	70261	7535	1558	634	493	314	306	160	82	48	480	2727	9177	48637	5150	808	209	65	62	49	23	19
Newfield Virus	C	149	564	3064	10029	51918	6412	1361	542	262	277	589	297	129	53	333	2120	6574	41362	4544	743	160	66	44	59	27	13
Newfield Virus	G	114	494	2162	8581	41841	5675	1082	550	303	323	202	159	62	31	159	966	4662	29128	3627	585	151	72	50	51	22	11
Newfield Virus	T	104	633	3880	13099	78282	8538	1607	772	537	383	537	1383	260	54	538	3315	10028	54327	5814	799	231	69	70	66	29	17
Craigies Hill Virus	A	0	7	8	29	201	16	4	2	3	2	0	0	0	0	2	17	35	219	17	3	1	0	0	0	0	0
Craigies Hill Virus	C	1	1	3	21	122	20	2	0	1	1	0	0	0	2	0	5	22	114	19	1	0	0	0	0	0	0
Craigies Hill Virus	G	0	3	2	9	64	4	0	0	0	1	0	0	0	0	1	2	5	61	4	0	0	0	0	0	0	0
Craigies Hill Virus	T	1	3	7	31	258	37	2	4	1	0	0	1	0	0	2	5	35	223	17	2	3	0	0	0	0	0
Dansoman Virus	A	41	129	513	1377	8876	1378	316	145	79	91	54	58	10	11	66	355	938	5907	1038	228	48	8	14	6	4	4
Dansoman Virus	C	33	152	635	1812	10990	1835	354	162	87	77	49	32	9	10	64	415	1272	7469	1028	198	58	17	4	9	3	5
Dansoman Virus	G	30	136	434	948	6140	906	235	139	107	97	68	39	23	5	67	292	709	4546	663	129	36	26	10	9	5	5
Dansoman Virus	T	29	160	713	1692	10597	2661	469	220	172	171	157	69	21	14	110	557	1422	9822	1908	389	70	23	3	4	0	3
DAV	A	234	953	6790	25249	224084	18760	3646	1057	582	480	474	259	123	86	443	3574	12338	107542	9228	1885	357	123	41	29	22	3
DAV	C	83	536	4213	19311	149491	12565	2284	676	400	325	233	203	112	97	544	5991	13189	118129	10601	1917	386	104	40	15	14	4
DAV	G	194	1017	1864	7928	57663	4976	1131	513	411	285	244	217	96	46	350	2059	7698	48904	4273	858	171	68	51	33	27	11
DAV	T	109	633	5252	27045	212905	23691	3704	922	557	419	292	160	92	96	768	7985	23195	213402	22879	3565	586	150	66	33	17	5
DCV	A	0	2	14	20	24	23	21	18	10	7	14	5	2	0	2	4	4	9	2	4	7	1	1	1	1	0
DCV	C	3	5	1	4	17	2	1	1	6	2	5	1	0	0	0	0	1	7	0	0	0	0	0	2	0	0
DCV	G	2	0	5	3	12	9	11	6	5	10	6	3	0	0	1	0	0	6	4	0	0	1	1	0	2	0
DCV	T	0	6	8	16	34	10	19	5	12	9	15	11	5	1	1	1	3	7	1	2	1	0	0	0	1	0
DMelSV	A	19	67	314	1091	9695	1220	241	81	43	27	18	15	5	17	66	269	862	7465	987	182	54	36	19	21	3	10
DMelSV	C	12	35	242	833	6667	962	157	48	33	20	11	10	3	57	70	202	680	6324	1024	138	33	18	11	11	10	6
DMelSV	G	7	25	114	438	3696	448	96	32	16	17	18	12	1	12	26	159	372	3428	366	98	14	13	6	4	4	1
DMelSV	T	16	57	313	1242	12441	2190	352	101	65	65	47	33	5	82	122	316	1175	10668	1852	259	91	43	37	14	6	4
Bunyavirus-Like	A	0	4	21	102	385	28	5	1	0	1	0	0	0	0	3	18	48	247	18	10	1	0	0	0	1	1
Bunyavirus-Like	C	0	0	12	20	147	16	2	0	0	0	0	0	0	0	5	4	18	107	9	3	1	0	0	0	0	1
Bunyavirus-Like	G	0	1	3	7	39	5	0	0	0	0	0	0	0	1	1	6	15	42	2	0	1	0	0	0	0	0
Bunyavirus-Like	T	0	4	18	88	294	27	5	1	0	0	0	0	0	0	11	24	52	242	29	11	5	7	6	2	0	0
Flavilike-1	A	3	14	42	88	457	66	39	35	19	13	24	12	2	0	2	7	25	187	19	5	2	0	1	2	0	0
Flavilike-1	C	1	3	14	38	247	23	8	6	1	6	4	4	2	0	3	6	25	122	7	1	0	0	0	2	0	0
Flavilike-1	G	9	9	12	52	95	40	21	11	13	6	5	4	3	4	3	4	4	11	1	0	0	0	1	2	0	0
Flavilike-1	T	4	7	21	84	523	63	12	13	8	3	5	7	0	0	1	4	22	213	21	6	1	0	2	0	1	0
Flavilike-2	A	5	10	37	80	450	43	18	24	26	9	15	9	2	0	1	15	31	195	15	8	0	0	3	3	0	0
Flavilike-2	C	0	4	23	41	299	34	17	6	5	8	7	4	1	3	5	3	27	154	19	3	0	0	1	1	0	0
Flavilike-2	G	2	5	8	37	98	18	18	13	8	11	5	1	2	0	1	2	4	44	4	2	0	0	0	0	0	0
Flavilike-2	T	2	10	32	108	447	51	16	9	11	7	2	4	2	0	1	12	41	306	29	9	1	1	0	0	0	0
Galbut Virus	A	114	645	2745	5014	26928	2369	439	162	154	126	77	56	22	46	233	961	2679	23591	1583	314	151	61	87	37	26	4
Galbut Virus	C	36	197	1118	5732	20224	6385	600	199	112	575	402	631	17	50	267	1262	2490	26352	2448	371	90	34	27	30	23	13
Galbut Virus	G	34	139	350	1166	6337	607	744	93	794	76	55	45	17	31	111	653	1702	11110	820	208	61	53	77	30	20	20
Galbut Virus	T	107	197	952	2899	19833	2121	495	932	218	202	163	98	221	66	281	1702	5709	38471	3991	510	122	62	45	31	24	3
Kilifi Virus	A	98	303	459	533	742	551	484	521	410	444	431	284	100	18	44	68	61	227	61	68	36	41	50	36	22	7
Kilifi Virus	C	61	187	289	284	397	255	236	186	140	144	107	76	45	4	19	27	38	121	32	27	16	22	12	16	4	1
Kilifi Virus	G	80	184	336	349	455	338	312	339	349	229	283	168	80	9	25	56	63	184	52	43	56	39	29	15	14	5
Kilifi Virus	T	43	125	152	221	356	272	198	212	186	141	145	71	20	12	24	34	44	211	43	51	32	31	17	9	7	8
Kallithea Virus	A	10	24	54	192	1527	140	69	46	37	31	26	21	14	4	21	77	267	2191	10630	438	135	67	50	48	28	12
Kallithea Virus	C	7	7	33	86	833	82	34	18	22	14	16	14	6	1	16	15	75	745	90	32	22	29	21	20	18	3
Kallithea Virus	G	1	18	40	81	479	64	26	25	44	27	23	14	6	2	11	22	61	344	66	29	31	29	33	14	12	6
Kallithea Virus	T	11	18	61	187	2098	250	48	19	21	12	6	11	2	3	17	52	196	1878	237	65	43	34	56	38	31	3
La Jolla Virus	A	74	312	1422	4684	39792	3172	778	381	302	246	205	125	58	839	3789	7597	13938	65729	11200	7517	7237	6045	5400	4759	3291	1432
La Jolla Virus	C	24	119	748	2745	26253	2091	354	136	109	72	69	34	11	453	1794	3609	7118	42442	6853	3426	3110	2597	2234	2200	1382	595
La Jolla Virus	G	47	191	524	1353	12753	1206	387	219	244	150	119	93	33	505	2660	5785	8545	25280	8201	6592	6660	5477	6459	4319	2777	1306
La Jolla Virus	T	38	202	1289	4905	51712	5492	799	228	132	123	89	70	23	405	1698	4999	11599	83802	12170	5488	3844	3723	3197	2748	1793	670
Motts Mill Virus	A	15	118	480	1673	11945	921	154	34	32	17	12	6	3	12	63	335	1176	7753	603	65	12	3	2	1	2	0
Motts Mill Virus	C	30	78	497	1743	8107	658	92	21	16	11	14	10	2	10	62	346	1246	7130	662	74	11	6	1	0	0	0
Motts Mill Virus	G	18	68	275	924	5096	430	69	36	35	21	13	5	4	7	26	108	328	2027	158	15	8	3	4	0	0	1
Motts Mill Virus	T	30	178	760	3142	20994	1856	227	39	24	32	6	8	3	23	82	525	1788	11867	1205	125	17	11	2	1	1	0
Dmel Nora Virus	A	186	556	724	1074	1924	952	819	646	604	479	321	126	26	4	28	67	133	613	82	30	30	13	25	17	8	2
Dmel Nora Virus	C	83	248	390	474	1027	370	309	264	264	205	129	65	23	4	16	50	118	606	71	23	11	9	6	5	6	0
Dmel Nora Virus	G	173	335	469	605	1147	511	473	514	284	283	190	83	36	9	16	48	90	465	81	22	14	12	8	8	2	2
Dmel Nora Virus	T	60	215	355	502	1242	470	570	286	296	201	146	63	8	8	30	66	187	1035	129	38	18	16	15	10	7	3
Partitivirus-Like	A	56	297	1530	3762	28057	2189	539	183	132	128	86	63	14	71	301	1288	3614	19659	1785	465	177	91	96	56	33	17
Partitivirus-Like	C	34	152	938	3297	21804	1574	284	124	69	52	40	19	11	32	172	934	2422	18125	1703	252	56	32	19	21	14	10
Partitivirus-Like	G	68	99	444	1009	6466	562	152	84	52	66	42	40	9	44	137	579	973	6910	725	178	94	76	52	62	35	17
Partitivirus-Like	T	44	232	1346	5063	34537	3229	552	237	213	143	115	51	9	36	203	1084	3161	23805	2746	441	128	67	53	44	34	11
Thika Virus	A	5	74	110	156	153	183	101	126	80	102	60	24	4	2	1	6	4	14	3	5	2	4	3	3	1	1
Thika Virus	C	21	39	52	62	67	46	42	33	33	28	32	19	3	0	1	4	5	7	1	4	0	1	1	0	0	0
Thika Virus	G	14	36	48	54	96	74	58	40	41	26	33	17	1	0	3	5	2	4	8	2	5	7	1	4	2	1
Thika Virus	T	5	19	42	44	46	54	52	39	39	32	30	14	2	0	4	9	11	20	7	5	1	2	2	1	0	0
Torrey Pines Virus	A	188	715	2309	6322	49446	4664	3846	647	534	486	354	363	53	223	755	2510	7395	54347	4929	1266	680	551	506	343	186	58
Torrey Pines Virus	C	140	494	1292	4100	29767	3186	577	338	316	230	148	99	30	131	458	1481	4360	31230	3617	545	323	181	206	133	96	52
Torrey Pines Virus	G	96	356	786	2224	17191	1552	510	1617	391	1089	449	152	47	147	430	1093	3203	23142	2338	789	437	418	363	273	178	33
Torrey Pines Virus	T	181	657	2585	8415	66500	7807	1259	827	1808	805	543	251	88	189	864	3284	10339	79220	9495	1415	485	338	223	197	116	29
Twyford Virus	A	3	20	32	53	103	206	189	42	20	13	7	2	0	1	18	17	33	63	140	115	14	20	6	4	1	1
Twyford Virus	C	4	3	13	13	20	50	31	23	20	20	1	6	1	2	7	18	16	27	44	29	13	7	8	2	2	0
Twyford Virus	G	0	13	11	22	55	72	81	51	27	17	6	3	1	2	4	9	20	29	19	23	8	10	8	1	1	0
Twyford Virus	T	4	23	87	227	744	4196	2382	169	24	9	5	0	2	11	56	183	482	1564	9173	8294	761	68	24	18	2	0

## Sheet: Fig3_FigData
Contig Name	Contig Length	21-23nt siRNAs	25-29nt siRNAs	RNAseq Reads	21-23nt siRNAs per RNAseq Read per base	21-23nt siRNAs per 25-29nt siRNA	Notes
Trin_comp159826_c0_seq2_len_1308	1308	3120	6082	1	2952.73	0.512989
OasesNorm_Locus_2693_Trans11/25_0.057_Len1355	1355	11475	26	6	1813.58	441.346	Blasts named Drosophila Virus
OasesNorm_Locus_10046_Trans17/24_0.241_Len2294	2294	3446	6162	3	1113.8	0.559234
Trin_comp155342_c0_seq1_len_1187	1187	4264	12362	4	1002.92	0.344928
TrinNorm_comp124239_c0_seq1_len_1078	1078	4251	12326	4	993.375	0.344881
OasesNorm_Locus_19463_Trans2/4_0.262_Len1166	1166	11548	979	12	904.341	11.7957
Trin_comp167327_c0_seq1_len_2663	2663	15263	22212	21	707.828	0.687151
TrinNorm_comp159801_c0_seq5_len_1064	1064	1451	3819	2	677.504	0.379942
OasesNorm_Locus_12653_Trans8/19_0.519_Len2084	2084	12909	17514	21	594.154	0.737067
OasesNorm_Locus_7574_Trans16/17_0.200_Len1424	1424	6061	5625	10	576.292	1.07751
Trin_comp164765_c1_seq1_len_1743	1743	4039	53	8	484.645	76.2075	Blasts other Virus
TrinNorm_comp154323_c0_seq1_len_1521	1521	3371	5686	7	459.419	0.59286
Trin_comp161267_c0_seq1_len_2318	2318	445	1328	1	431.633	0.33509
Trin_comp165673_c2_seq10_len_2553	2553	5233	3800	12	424.2	1.37711
TrinNorm_comp128380_c0_seq1_len_1053	1053	3469	1709	8	404.633	2.02984
TrinNorm_comp151942_c2_seq1_len_1971	1971	4581	3033	11	401.718	1.51039
TrinNorm_comp154470_c0_seq2_len_1057	1057	1625	5944	4	379.193	0.273385
TrinNorm_comp158465_c0_seq1_len_1395	1395	3118	35	8	370.177	89.0857	Blasts other Virus
OasesNorm_Locus_22086_Trans4/5_0.333_Len1409	1409	1862	3493	5	353.887	0.533066
Trin_comp151002_c0_seq1_len_2164	2164	696	1218	2	336.795	0.571429
Trin_comp167270_c0_seq5_len_3430	3430	7644	15254	24	312.053	0.501114
OasesNorm_Locus_16781_Trans1/3_0.333_Len1270	1270	2638	28	8	311.533	94.2143	Used to build siRNA Candidate viruses
Trin_comp163537_c0_seq2_len_1074	1074	2201	4700	7	293.825	0.468298
Trin_comp167696_c0_seq1_len_2716	2716	8879	143	33	262.172	62.0909	Blasts named Drosophila Virus
OasesNorm_Locus_14926_Trans3/17_0.033_Len2743	2743	8849	141	33	261.354	62.7589	Blasts named Drosophila Virus
TrinNorm_comp158377_c0_seq1_len_2716	2716	8848	141	33	261.257	62.7518	Blasts named Drosophila Virus
Trin_comp168081_c0_seq4_len_3222	3222	7443	13189	28	260.091	0.564334
OasesNorm_Locus_7487_Trans14/18_0.571_Len1939	1939	3676	5126	14	253.125	0.717128
OasesNorm_Locus_25131_Trans3/8_0.364_Len1303	1303	2934	3290	11	252.371	0.891793
Trin_comp116649_c0_seq1_len_5765	5765	16748	49	70	236.383	341.796	Blasts named Drosophila Virus
TrinNorm_comp136340_c0_seq1_len_5765	5765	16748	49	70	236.383	341.796	Blasts named Drosophila Virus
OasesNorm_Locus_12605_Trans1/1_0.000_Len5764	5764	16748	49	70	236.383	341.796	Blasts named Drosophila Virus
Trin_comp163644_c0_seq1_len_1116	1116	4268	4666	17	235.239	0.914702
OasesNorm_Locus_10478_Trans1/5_0.600_Len1075	1075	872	3018	4	203.729	0.288933
TrinNorm_comp162706_c1_seq2_len_1478	1478	5923	25819	30	188.083	0.229405
TrinNorm_comp113063_c0_seq1_len_1042	1042	1608	4165	8	187.416	0.386074
Trin_comp165061_c0_seq1_len_1406	1406	1757	6234	9	185.496	0.281842
TrinNorm_comp154122_c0_seq1_len_1129	1129	1927	4044	10	180.7	0.476508
TrinNorm_comp163111_c0_seq3_len_2630	2630	7586	14853	42	175.842	0.510739
TrinNorm_comp159407_c0_seq1_len_2055	2055	5159	8375	31	160.774	0.616
OasesNorm_Locus_16003_Trans14/16_0.016_Len2158	2158	5290	8692	32	159.975	0.608606
OasesNorm_Locus_210_Trans24/57_0.067_Len3568	3568	10762	21942	66	159.889	0.490475
TrinNorm_comp160281_c0_seq1_len_1187	1187	2812	10370	17	155.623	0.271167
Trin_comp166197_c0_seq3_len_2141	2141	5295	9056	33	155.232	0.584695
Trin_comp167581_c0_seq1_len_1588	1588	49737	94	316	150.465	529.117	Blasts named Drosophila Virus
TrinNorm_comp150274_c0_seq1_len_1298	1298	159	590	1	150.409	0.269492
TrinNorm_comp162533_c0_seq14_len_2935	2935	3173	10431	21	147.517	0.304189
Trin_comp168176_c0_seq9_len_3415	3415	3312	10835	23	141.072	0.305676
Trin_comp118761_c0_seq1_len_1223	1223	737	2420	5	138.939	0.304545
OasesNorm_Locus_37210_Trans1/6_0.714_Len1275	1275	147	586	1	138.911	0.250853
Trin_comp167829_c0_seq10_len_1761	1761	2942	8331	21	134.54	0.353139
Trin_comp162863_c0_seq2_len_1272	1272	1104	3506	8	130.388	0.314889
Trin_comp157731_c0_seq3_len_1212	1212	670	2147	5	126.237	0.312063
TrinNorm_comp133111_c0_seq1_len_1121	1121	662	2389	5	124.095	0.277103
OasesNorm_Locus_13993_Trans8/9_0.190_Len1421	1421	9282	16245	72	122.563	0.571376
Trin_comp162080_c0_seq1_len_1300	1300	3860	49	30	121.725	78.7755	Used to build siRNA Candidate viruses
TrinNorm_comp157604_c0_seq1_len_1225	1225	3673	49	30	115.417	74.9592	Used to build siRNA Candidate viruses
OasesNorm_Locus_34597_Trans2/5_0.600_Len1225	1225	3594	49	30	112.934	73.3469	Used to build siRNA Candidate viruses
TrinNorm_comp160724_c0_seq2_len_3059	3059	20776	206	188	108.001	100.854	Blasts named Drosophila Virus
Trin_comp167090_c0_seq1_len_3061	3061	20709	204	188	107.654	101.515	Blasts named Drosophila Virus
OasesNorm_Locus_1097_Trans44/62_0.076_Len1606	1606	3047	7492	28	104.084	0.4067
Trin_comp162256_c0_seq1_len_1959	1959	861	14190	8	103.793	0.0606765
Trin_comp168185_c0_seq3_len_2294	2294	4224	14289	40	102.394	0.295612
Trin_comp167932_c1_seq6_len_1290	1290	4219	9100	39	102.297	0.463626
Trin_comp110194_c0_seq2_len_1941	1941	2712	7	26	100.559	387.429	Blasts named Drosophila Virus
TrinNorm_comp171924_c0_seq1_len_1941	1941	2712	7	26	100.559	387.429	Blasts named Drosophila Virus
OasesNorm_Locus_8368_Trans20/26_0.342_Len1865	1865	43963	58	423	100.042	757.983	Blasts named Drosophila Virus
Trin_comp163062_c0_seq1_len_1744	1744	4489	0	45	95.7607	Inf
OasesNorm_Locus_6408_Trans2/3_0.250_Len1511	1511	401	1266	4	95.6076	0.316746
TrinNorm_comp163183_c0_seq1_len_2986	2986	5046	16339	52	94.7802	0.308832
OasesNorm_Locus_11273_Trans2/4_0.400_Len2410	2410	2904	9	30	94.0042	322.667	Blasts named Drosophila Virus
OasesNorm_Locus_3775_Trans4/13_0.222_Len2146	2146	16805	4146	175	92.9105	4.0533
TrinNorm_comp163265_c0_seq4_len_4596	4596	23706	121	256	91.2049	195.917	Blasts named Drosophila Virus
OasesNorm_Locus_7264_Trans37/46_0.236_Len2456	2456	3158	723	34	90.2504	4.36791
Trin_comp168197_c0_seq5_len_3737	3737	13974	47089	157	87.3537	0.296757
Trin_comp166237_c0_seq5_len_1570	1570	2615	1578	31	80.5973	1.65716
TrinNorm_comp132120_c0_seq2_len_1104	1104	167	379	2	78.1801	0.440633
Trin_comp168127_c0_seq6_len_1628	1628	2271	7985	28	77.6246	0.284408
Trin_comp154191_c0_seq1_len_1289	1289	492	1025	6	77.5379	0.48
Trin_comp163784_c0_seq1_len_1088	1088	802	1416	10	75.0137	0.566384
Trin_comp167730_c0_seq2_len_2120	2120	1509	3619	20	72.9697	0.416966
TrinNorm_comp160411_c0_seq3_len_2073	2073	1429	3053	19	72.6815	0.468064
Trin_comp161261_c0_seq2_len_1177	1177	2225	3846	29	72.1446	0.578523
TrinNorm_comp163248_c0_seq1_len_2658	2658	9339	25612	129	70.501	0.364634
OasesNorm_Locus_15509_Trans5/9_0.632_Len1236	1236	1890	5214	26	68.5641	0.362486
Trin_comp157848_c0_seq1_len_1230	1230	10649	3551	158	63.5522	2.99887
TrinNorm_comp160381_c0_seq1_len_1363	1363	10651	3550	159	63.5432	3.00028
OasesNorm_Locus_7_Trans6086/30059_0.000_Len12525	12525	68938	453	1142	60.0329	152.181	Blasts named Drosophila Virus
TrinNorm_comp161986_c0_seq5_len_4209	4209	11539	35	211	53.7862	329.686	Blasts named Drosophila Virus
TrinNorm_comp159519_c0_seq6_len_1269	1269	1077	2558	19	53.5502	0.421032
Trin_comp163844_c0_seq1_len_1193	1193	544	5319	10	51.1973	0.102275
Trin_comp168199_c0_seq3_len_9580	9580	49905	377	973	50.9196	132.374	Blasts named Drosophila Virus
Trin_comp460371_c0_seq1_len_1143	1143	216	1019	4	50.6791	0.211973
TrinNorm_comp147056_c0_seq1_len_1444	1444	571	1914	11	49.3921	0.298328
Trin_comp147632_c0_seq1_len_1258	1258	859	1045	18	45.0603	0.82201
TrinNorm_comp157814_c0_seq2_len_1026	1026	465	4692	10	43.3075	0.0991049
TrinNorm_comp157173_c1_seq1_len_1339	1339	1502	8960	33	43.1323	0.167634
Trin_comp167598_c0_seq3_len_1249	1249	629	946	14	42.4041	0.664905
OasesNorm_Locus_30190_Trans9/9_0.000_Len1087	1087	639	1483	15	39.8426	0.430883
OasesNorm_Locus_12352_Trans1/4_0.800_Len1431	1431	1432	59	35	38.9121	24.2712
TrinNorm_comp161261_c0_seq1_len_1927	1927	1214	2174	31	37.7436	0.558418
OasesNorm_Locus_4316_Trans11/23_0.226_Len1194	1194	358	450	9	37.4379	0.795556
OasesNorm_Locus_30054_Trans2/3_0.333_Len1259	1259	234	885	6	36.8263	0.264407
TrinNorm_comp163092_c1_seq2_len_1780	1780	387783	1825	10150	36.7066	212.484	Blasts named Drosophila Virus
OasesNorm_Locus_10338_Trans1/13_0.333_Len1151	1151	1077	32	28	36.1156	33.6562
OasesNorm_Locus_42975_Trans2/2_0.000_Len1044	1044	153	13	4	35.6701	11.7692	Used to build siRNA Candidate viruses
Trin_comp78846_c0_seq1_len_1044	1044	153	13	4	35.6701	11.7692	Used to build siRNA Candidate viruses
TrinNorm_comp126579_c0_seq1_len_1044	1044	153	13	4	35.6701	11.7692	Used to build siRNA Candidate viruses
Trin_comp163991_c0_seq1_len_3656	3656	69472	887	2085	32.6874	78.3224	Blasts named Drosophila Virus
TrinNorm_comp162457_c0_seq1_len_3295	3295	69402	885	2079	32.6789	78.4203	Blasts named Drosophila Virus
TrinNorm_comp156897_c1_seq1_len_1059	1059	274	557	8	31.9733	0.491921
OasesNorm_Locus_705_Trans7/12_0.172_Len3570	3570	72150	932	2234	31.6684	77.4142	Blasts named Drosophila Virus
TrinNorm_comp159986_c0_seq2_len_1068	1068	27416	410	811	31.5773	66.8683	Blasts named Drosophila Virus
OasesNorm_Locus_24474_Trans9/12_0.200_Len1635	1635	593	2362	18	31.536	0.251058
Trin_comp152643_c0_seq2_len_1058	1058	266	581	8	31.0376	0.457831
OasesNorm_Locus_19157_Trans9/9_0.188_Len1022	1022	797	950	24	30.9192	0.838947
Trin_comp164812_c0_seq1_len_1200	1200	214	6	7	28.7823	35.6667
OasesNorm_Locus_30433_Trans10/11_0.476_Len1620	1620	388	70	13	28.5582	5.54286
Trin_comp151770_c1_seq1_len_1215	1215	29154	461	978	28.0871	63.2408	Blasts named Drosophila Virus
Trin_comp167902_c0_seq1_len_2467	2467	1518	6874	53	27.8336	0.220832
TrinNorm_comp162894_c0_seq2_len_1473	1473	7872	104	270	27.7701	75.6923	Blasts named Drosophila Virus
Trin_comp79335_c0_seq1_len_1468	1468	257	1032	9	27.1939	0.249031
Trin_comp356452_c0_seq1_len_1345	1345	55	8	2	26.0668	6.875	Used to build siRNA Candidate viruses
OasesNorm_Locus_4181_Trans117/350_0.023_Len1714	1714	2439	1	93	25.1569	2439	Blasts other Virus
Trin_comp167697_c0_seq1_len_2033	2033	29205	583	1133	24.8927	50.0943	Blasts named Drosophila Virus
Trin_comp168195_c0_seq7_len_5938	5938	8202	17713	330	24.5647	0.46305
Trin_comp162688_c0_seq1_len_1203	1203	542	2060	21	24.3029	0.263107
OasesNorm_Locus_3736_Trans6/12_0.333_Len2074	2074	29438	583	1182	24.0682	50.494	Blasts named Drosophila Virus
TrinNorm_comp163203_c0_seq1_len_2036	2036	28966	571	1181	23.6868	50.7285	Blasts named Drosophila Virus
Trin_comp157160_c0_seq1_len_2327	2327	947	5122	39	23.5555	0.184889
Trin_comp165933_c0_seq1_len_3883	3883	117510	975	4993	23.1145	120.523	Blasts named Drosophila Virus
TrinNorm_comp155347_c0_seq1_len_2327	2327	927	5158	39	23.058	0.179721
OasesNorm_Locus_26210_Trans8/10_0.222_Len2309	2309	914	4860	39	22.7291	0.188066
Trin_comp168104_c1_seq13_len_1792	1792	19794	17	849	22.4061	1164.35	Blasts named Drosophila Virus
TrinNorm_comp162470_c0_seq1_len_1018	1018	4659	79	194	22.3534	58.9747	Blasts other Virus
TrinNorm_comp163255_c1_seq1_len_1756	1756	17918	31	791	21.7515	578	Blasts named Drosophila Virus
OasesNorm_Locus_579_Trans34/38_0.063_Len7075	7075	117535	914	5510	21.1226	128.594	Blasts named Drosophila Virus
TrinNorm_comp159402_c1_seq1_len_1367	1367	772	20	35	20.9264	38.6
OasesNorm_Locus_271_Trans8/33_0.091_Len2123	2123	55177	761	2565	20.8054	72.5059	Blasts named Drosophila Virus
TrinNorm_comp152458_c0_seq1_len_1421	1421	168	1	8	19.965	168	Used to build siRNA Candidate viruses
Trin_comp148151_c0_seq1_len_1305	1305	43061	455	2081	19.5805	94.6396	Blasts named Drosophila Virus
TrinNorm_comp157564_c0_seq1_len_1299	1299	43004	452	2081	19.5493	95.1416	Blasts named Drosophila Virus
OasesNorm_Locus_837_Trans1/4_0.750_Len2282	2282	66787	743	3710	17.4525	89.8883	Blasts named Drosophila Virus
Trin_comp163813_c0_seq1_len_1610	1610	144	1690	8	17.2184	0.0852071
Trin_comp168205_c0_seq2_len_3488	3488	4239	2	242	17.1679	2119.5	Blasts other Virus
OasesNorm_Locus_1980_Trans6/9_0.635_Len1937	1937	1367	7749	78	16.8945	0.17641
OasesNorm_Locus_40373_Trans1/1_0.000_Len1084	1084	18	6	1	16.8316	3
OasesNorm_Locus_3803_Trans10/11_0.036_Len1910	1910	1709	2309	98	16.8018	0.740147
OasesNorm_Locus_6087_Trans36/37_0.127_Len2018	2018	307	1166	18	16.4663	0.263293
TrinNorm_comp163093_c0_seq10_len_1063	1063	369	0	21	16.4079	Inf	Used to build siRNA Candidate viruses
TrinNorm_comp163195_c2_seq1_len_2748	2748	25898	206	1540	16.3914	125.718	Blasts named Drosophila Virus
TrinNorm_comp150656_c1_seq2_len_1012	1012	123	17	7	16.348	7.23529
OasesNorm_Locus_14174_Trans5/6_0.143_Len2028	2028	682	1833	41	16.0623	0.372068
Trin_comp162330_c0_seq1_len_3494	3494	2813	16694	172	16.0297	0.168504
Trin_comp167901_c0_seq1_len_3698	3698	42299	228	2727	15.2201	185.522	Blasts named Drosophila Virus
OasesNorm_Locus_11137_Trans1/4_0.200_Len1147	1147	311	938	20	14.5971	0.331557
TrinNorm_comp163272_c0_seq3_len_3726	3726	41297	224	2870	14.1212	184.362	Blasts named Drosophila Virus
Trin_comp156497_c1_seq1_len_1175	1175	313	983	21	14.0136	0.318413
Trin_comp164966_c0_seq8_len_2771	2771	411	1157	29	13.8168	0.355229
Trin_comp152908_c0_seq1_len_1987	1987	70	185	5	13.5086	0.378378
TrinNorm_comp150676_c0_seq1_len_1987	1987	70	185	5	13.5086	0.378378
TrinNorm_comp159805_c0_seq3_len_2972	2972	447	1380	33	13.2287	0.323913
Trin_comp157370_c0_seq1_len_2219	2219	282	1	21	13.007	282	Used to build siRNA Candidate viruses
Trin_comp166879_c0_seq1_len_1494	1494	1159	3	88	12.5535	386.333
TrinNorm_comp161215_c1_seq7_len_1054	1054	589	2	44	12.4922	294.5	Used to build siRNA Candidate viruses
TrinNorm_comp145443_c0_seq1_len_1129	1129	78	1	6	12.1904	78	Used to build siRNA Candidate viruses
OasesNorm_Locus_22523_Trans3/4_0.286_Len1117	1117	78	1	6	12.1816	78	Used to build siRNA Candidate viruses
OasesNorm_Locus_2863_Trans22/23_0.122_Len1388	1388	408	8	32	12.1064	51
Trin_comp163801_c0_seq1_len_4021	4021	93029	1802	7710	11.8579	51.6254	Blasts named Drosophila Virus
Trin_comp149483_c0_seq1_len_1084	1084	101	397	8	11.8055	0.254408
OasesNorm_Locus_2954_Trans20/21_0.341_Len1181	1181	281	685	23	11.4907	0.410219
OasesNorm_Locus_3183_Trans3/3_0.250_Len1731	1731	3980	2	335	11.4012	1990	Blasts named Drosophila Virus
OasesNorm_Locus_15987_Trans3/3_0.000_Len1586	1586	419	0	36	11.1257	Inf	Used to build siRNA Candidate viruses
TrinNorm_comp152935_c1_seq1_len_1066	1066	95	1095	8	11.0909	0.086758
Trin_comp161509_c1_seq2_len_4770	4770	1287887	5537	114542	11.0804	232.597	Blasts named Drosophila Virus
TrinNorm_comp162569_c0_seq2_len_3628	3628	85407	1199	7582	11.049	71.2319	Blasts named Drosophila Virus
TrinNorm_comp160011_c0_seq3_len_3169	3169	675	8	60	11.0034	84.375	Blasts named Drosophila Virus
Trin_comp165396_c0_seq3_len_3124	3124	675	8	60	10.9998	84.375	Blasts named Drosophila Virus
Trin_comp164286_c0_seq2_len_1315	1315	378	0	33	10.8438	Inf	Used to build siRNA Candidate viruses
OasesNorm_Locus_8252_Trans4/9_0.694_Len1244	1244	320	45	28	10.7838	7.11111
Trin_comp142394_c0_seq1_len_1380	1380	41835	514	3742	10.6122	81.3911	Used to build siRNA Candidate viruses
OasesNorm_Locus_276_Trans193/205_0.056_Len4776	4776	149207	3766	14111	10.4204	39.6195	Blasts named Drosophila Virus
OasesNorm_Locus_17900_Trans4/16_0.057_Len1521	1521	204	15	19	10.2429	13.6
OasesNorm_Locus_35719_Trans2/8_0.400_Len1736	1736	63	1	6	10.0776	63	Used to build siRNA Candidate viruses
TrinNorm_comp158910_c0_seq2_len_1229	1229	349	0	33	9.97168	Inf	Used to build siRNA Candidate viruses
OasesNorm_Locus_9293_Trans2/3_0.600_Len1638	1638	62	7	6	9.89239	8.85714
Trin_comp166368_c0_seq1_len_1510	1510	19978	57	1959	9.72548	350.491	Blasts named Drosophila Virus
TrinNorm_comp163096_c0_seq1_len_1472	1472	19875	56	1959	9.66303	354.911	Blasts named Drosophila Virus
Trin_comp158462_c1_seq1_len_1008	1008	61	63	6	9.45593	0.968254
OasesNorm_Locus_12761_Trans4/6_0.625_Len1059	1059	283	0	28	9.43528	Inf	Used to build siRNA Candidate viruses
OasesNorm_Locus_16103_Trans9/9_0.059_Len1069	1069	381	2	38	9.36619	190.5	Used to build siRNA Candidate viruses
Trin_comp162016_c0_seq2_len_1803	1803	214	2	22	9.35063	107
Trin_comp149670_c0_seq2_len_1303	1303	246	6	25	9.31039	41	Blasts named Drosophila Virus
TrinNorm_comp159409_c0_seq1_len_1941	1941	1119	4	118	9.14225	279.75	Used to build siRNA Candidate viruses
Trin_comp165742_c0_seq1_len_1941	1941	1118	4	118	9.13408	279.5	Used to build siRNA Candidate viruses
Trin_comp166718_c0_seq3_len_3326	3326	1590	4455	174	8.94715	0.356902
OasesNorm_Locus_1377_Trans60/97_0.036_Len2487	2487	2176	18	242	8.74014	120.889
Trin_comp177383_c0_seq1_len_1257	1257	2110	14	229	8.6996	150.714	Blasts named Drosophila Virus
TrinNorm_comp150378_c0_seq1_len_1258	1258	2117	14	230	8.69093	151.214	Blasts named Drosophila Virus
TrinNorm_comp150965_c0_seq3_len_1445	1445	9	4	1	8.5639	2.25
OasesNorm_Locus_21921_Trans4/14_0.455_Len1393	1393	9	4	1	8.54738	2.25
TrinNorm_comp160518_c1_seq1_len_1296	1296	596	315	66	8.5416	1.89206
OasesNorm_Locus_113_Trans7/18_0.060_Len4183	4183	91541	1001	10640	8.46084	91.4496	Blasts named Drosophila Virus
Trin_comp164123_c0_seq2_len_3074	3074	490	441	57	8.4022	1.11111
OasesNorm_Locus_16_Trans132/375_0.005_Len6241	6241	2589	7835	306	8.36693	0.33044
OasesNorm_Locus_20432_Trans36/39_0.137_Len2836	2836	482	439	57	8.24887	1.09795
TrinNorm_comp163287_c0_seq4_len_1094	1094	1099	0	126	8.16133	Inf	Blasts other Virus
Trin_comp163657_c0_seq1_len_3907	3907	84942	925	10274	8.12086	91.8292	Blasts named Drosophila Virus
Trin_comp164081_c0_seq2_len_1474	1474	27174	78	3229	8.01597	348.385	Used to build siRNA Candidate viruses
Trin_comp162943_c0_seq1_len_4744	4744	188457	3961	23181	8.01103	47.5781	Blasts named Drosophila Virus
TrinNorm_comp163207_c0_seq1_len_1446	1446	26980	77	3228	7.95341	350.39	Used to build siRNA Candidate viruses
Trin_comp168194_c0_seq2_len_4065	4065	6274	33	776	7.9471	190.121	Blasts other Virus
OasesNorm_Locus_12857_Trans3/15_0.226_Len1369	1369	568	4	69	7.81052	142
TrinNorm_comp103592_c0_seq1_len_1159	1159	154	13	19	7.61382	11.8462	Used to build siRNA Candidate viruses
Trin_comp165779_c0_seq1_len_2017	2017	1788	15	228	7.57101	119.2	Used to build siRNA Candidate viruses
TrinNorm_comp160767_c0_seq1_len_2017	2017	1786	15	228	7.56254	119.067	Used to build siRNA Candidate viruses
OasesNorm_Locus_6384_Trans3/19_0.432_Len2017	2017	1682	16	216	7.51785	105.125	Used to build siRNA Candidate viruses
TrinNorm_comp152579_c0_seq1_len_1067	1067	521	126	66	7.37321	4.13492
Trin_comp163198_c0_seq1_len_2167	2167	4870	18773	651	7.24027	0.259415
TrinNorm_comp160378_c0_seq2_len_5070	5070	1715	4964	234	7.2289	0.345488
Trin_comp162208_c0_seq1_len_1628	1628	626	4	84	7.1324	156.5
OasesNorm_Locus_27700_Trans1/1_0.500_Len1038	1038	113	2	15	7.02222	56.5	Used to build siRNA Candidate viruses
Trin_comp79327_c0_seq1_len_1038	1038	113	2	15	7.02222	56.5	Used to build siRNA Candidate viruses
TrinNorm_comp74344_c0_seq1_len_1038	1038	113	2	15	7.02222	56.5	Used to build siRNA Candidate viruses
Trin_comp68569_c0_seq1_len_1095	1095	213	1	29	6.87295	213	Blasts other Virus
TrinNorm_comp184305_c0_seq1_len_1095	1095	213	1	29	6.87295	213	Blasts other Virus
TrinNorm_comp158780_c0_seq1_len_1571	1571	43	0	6	6.84763	Inf	Used to build siRNA Candidate viruses
OasesNorm_Locus_7720_Trans3/3_0.000_Len1053	1053	212	1	29	6.82157	212	Blasts other Virus
TrinNorm_comp161875_c1_seq4_len_1041	1041	32416	427	4590	6.58456	75.9157	Used to build siRNA Candidate viruses
Trin_comp164588_c0_seq17_len_1149	1149	7	0	1	6.57181	Inf	Used to build siRNA Candidate viruses
Trin_comp232077_c0_seq1_len_1198	1198	293	0	42	6.56722	Inf	Used to build siRNA Candidate viruses
TrinNorm_comp114211_c0_seq1_len_3787	3787	206	11	31	6.52341	18.7273	Blasts named Drosophila Virus
TrinNorm_comp163283_c0_seq6_len_2476	2476	347172	1109	52924	6.37545	313.05	Blasts named Drosophila Virus
OasesNorm_Locus_23993_Trans1/1_0.000_Len1211	1211	283	0	42	6.3474	Inf	Used to build siRNA Candidate viruses
TrinNorm_comp176925_c0_seq1_len_1060	1060	80	3	12	6.22393	26.6667	Used to build siRNA Candidate viruses
Trin_comp162787_c0_seq2_len_1296	1296	396	1	61	6.14048	396	Blasts named Drosophila Virus
TrinNorm_comp157463_c0_seq1_len_1296	1296	396	1	61	6.14048	396	Blasts named Drosophila Virus
Trin_comp145097_c0_seq1_len_1129	1129	123	245	19	6.07054	0.502041
OasesNorm_Locus_20957_Trans3/8_0.308_Len1858	1858	113	0	18	6.04198	Inf	Used to build siRNA Candidate viruses
TrinNorm_comp148203_c0_seq1_len_1022	1022	187	657	29	6.00379	0.284627
Trin_comp168084_c1_seq6_len_2452	2452	714	5	116	5.98047	142.8	Blasts named Drosophila Virus
Trin_comp112015_c0_seq1_len_1625	1625	280	1	45	5.95456	280	Blasts other Virus
TrinNorm_comp163141_c0_seq5_len_1361	1361	25684	257	4159	5.85753	99.9377	Used to build siRNA Candidate viruses
Trin_comp167084_c1_seq3_len_1362	1362	25553	256	4155	5.8335	99.8164	Used to build siRNA Candidate viruses
Trin_comp169242_c0_seq1_len_1436	1436	16857	73	2753	5.82455	230.918	Used to build siRNA Candidate viruses
TrinNorm_comp162003_c0_seq1_len_1430	1430	16851	73	2753	5.82121	230.836	Used to build siRNA Candidate viruses
OasesNorm_Locus_1005_Trans12/13_0.455_Len1434	1434	16807	76	2750	5.81319	221.145	Used to build siRNA Candidate viruses
OasesNorm_Locus_7675_Trans15/30_0.128_Len2220	2220	220	2	37	5.75937	110
TrinNorm_comp154483_c0_seq1_len_1480	1480	84	0	14	5.71624	Inf	Used to build siRNA Candidate viruses
Trin_comp159351_c0_seq1_len_1479	1479	84	0	14	5.71605	Inf	Used to build siRNA Candidate viruses
Trin_comp166298_c1_seq1_len_1722	1722	124304	885	21141	5.64125	140.456	Blasts named Drosophila Virus
Trin_comp163131_c1_seq1_len_1181	1181	76	467	13	5.49841	0.162741
Trin_comp165000_c0_seq1_len_1430	1430	833	1	149	5.31683	833	Used to build siRNA Candidate viruses
TrinNorm_comp161064_c0_seq1_len_1425	1425	830	1	149	5.29671	830	Used to build siRNA Candidate viruses
OasesNorm_Locus_5845_Trans4/4_0.143_Len1423	1423	829	1	149	5.28994	829	Used to build siRNA Candidate viruses
OasesNorm_Locus_5221_Trans7/8_0.233_Len1771	1771	460	2	86	5.13794	230	Blasts named Drosophila Virus
OasesNorm_Locus_940_Trans33/50_0.167_Len1344	1344	19874	176	3696	5.09672	112.92	Used to build siRNA Candidate viruses
Trin_comp151730_c0_seq1_len_1563	1563	43180	357	8117	5.08166	120.952	Used to build siRNA Candidate viruses
TrinNorm_comp158865_c0_seq1_len_1023	1023	116	357	22	4.90964	0.32493
OasesNorm_Locus_560_Trans52/62_0.201_Len1706	1706	76339	442	14982	4.88673	172.713	Blasts named Drosophila Virus
Trin_comp159598_c0_seq1_len_1658	1658	102	195	20	4.88503	0.523077
OasesNorm_Locus_300_Trans12/14_0.326_Len1979	1979	62882	810	12517	4.84669	77.6321	Used to build siRNA Candidate viruses
Trin_comp142955_c0_seq1_len_1974	1974	62590	806	12517	4.82373	77.6551	Used to build siRNA Candidate viruses
OasesNorm_Locus_7261_Trans12/20_0.400_Len5450	5450	1787	16	369	4.78127	111.688	Blasts named Drosophila Virus
Trin_comp163109_c0_seq2_len_1218	1218	86	1	17	4.76721	86
TrinNorm_comp163200_c1_seq1_len_1351	1351	90840	602	18286	4.71001	150.897	Blasts named Drosophila Virus
TrinNorm_comp162983_c0_seq3_len_4490	4490	1420	13	305	4.58385	109.231	Blasts named Drosophila Virus
OasesNorm_Locus_14956_Trans7/22_0.222_Len1852	1852	71	13	15	4.55496	5.46154	Used to build siRNA Candidate viruses
Trin_comp164009_c0_seq1_len_1189	1189	331	115	70	4.44923	2.87826
Trin_comp164799_c0_seq8_len_3075	3075	1009	8	226	4.36373	126.125	Blasts named Drosophila Virus
TrinNorm_comp104707_c0_seq2_len_1703	1703	54	7	12	4.3154	7.71429	Used to build siRNA Candidate viruses
OasesNorm_Locus_4426_Trans7/7_0.300_Len1219	1219	68	0	15	4.27223	Inf	Used to build siRNA Candidate viruses
OasesNorm_Locus_11646_Trans5/18_0.454_Len1482	1482	277	0	62	4.25674	Inf
Trin_comp146649_c0_seq1_len_1491	1491	31	0	7	4.2207	Inf	Used to build siRNA Candidate viruses
TrinNorm_comp148225_c0_seq1_len_1491	1491	31	0	7	4.2207	Inf	Used to build siRNA Candidate viruses
Trin_comp120660_c0_seq1_len_1442	1442	61	154	14	4.14557	0.396104
Trin_comp165702_c0_seq3_len_1429	1429	26	0	6	4.12098	Inf	Used to build siRNA Candidate viruses
OasesNorm_Locus_13121_Trans4/6_0.500_Len1137	1137	152	760	35	4.07435	0.2
TrinNorm_comp162916_c1_seq1_len_2786	2786	79333	584	19114	4.04694	135.844	Blasts named Drosophila Virus
TrinNorm_comp155175_c0_seq1_len_2665	2665	759	5	183	4.0393	151.8	Blasts named Drosophila Virus
Trin_comp155282_c1_seq5_len_1365	1365	67	3	16	3.97252	22.3333
TrinNorm_comp167806_c0_seq1_len_1170	1170	169	0	40	3.97128	Inf	Used to build siRNA Candidate viruses
TrinNorm_comp163293_c1_seq2_len_5130	5130	3035	18	755	3.96558	168.611	Blasts other Virus
TrinNorm_comp153501_c0_seq1_len_2405	2405	182	6	46	3.84201	30.3333
Trin_comp166189_c0_seq6_len_2829	2829	227	1048	58	3.81762	0.216603
TrinNorm_comp161803_c0_seq1_len_4643	4643	1535	3640	397	3.80878	0.421703
OasesNorm_Locus_102_Trans5/14_0.500_Len5147	5147	1696	3970	442	3.78545	0.427204
OasesNorm_Locus_2403_Trans176/246_0.153_Len10057	10057	6277	49	1650	3.77809	128.102	Blasts other Virus
Trin_comp154183_c0_seq1_len_1242	1242	28	34	7	3.77396	0.823529
Trin_comp164590_c0_seq1_len_1615	1615	3580	5	917	3.73504	716	Used to build siRNA Candidate viruses
OasesNorm_Locus_3808_Trans21/22_0.446_Len1561	1561	11097	4740	2874	3.68817	2.34114
Trin_comp158646_c0_seq1_len_1150	1150	520	128	134	3.64343	4.0625
OasesNorm_Locus_6046_Trans18/21_0.127_Len1153	1153	520	128	135	3.61707	4.0625
Trin_comp75401_c0_seq1_len_1420	1420	114	18	30	3.61258	6.33333	Used to build siRNA Candidate viruses
OasesNorm_Locus_4688_Trans1/4_0.500_Len1334	1334	433	2509	114	3.59864	0.172579
TrinNorm_comp152683_c0_seq1_len_1334	1334	433	2509	114	3.59864	0.172579
OasesNorm_Locus_1771_Trans5/6_0.222_Len1757	1757	3230	3	866	3.58155	1076.67
OasesNorm_Locus_20838_Trans1/1_0.000_Len2212	2212	33	4	9	3.55119	8.25	Blasts named Drosophila Virus
Trin_comp161260_c0_seq1_len_2212	2212	33	4	9	3.55119	8.25	Blasts named Drosophila Virus
TrinNorm_comp161163_c0_seq1_len_2212	2212	33	4	9	3.55119	8.25	Blasts named Drosophila Virus
TrinNorm_comp163266_c1_seq2_len_2229	2229	167833	3268	46485	3.49765	51.3565	Blasts named Drosophila Virus
OasesNorm_Locus_14687_Trans11/11_0.059_Len1214	1214	421	455	114	3.47939	0.925275
OasesNorm_Locus_11877_Trans5/6_0.018_Len1214	1214	22	1	6	3.4546	22	Used to build siRNA Candidate viruses
Trin_comp162538_c0_seq2_len_1200	1200	95	611	26	3.44001	0.155483
OasesNorm_Locus_2287_Trans121/133_0.281_Len2096	2096	5177	3950	1456	3.4374	1.31063
OasesNorm_Locus_14634_Trans9/22_0.486_Len1780	1780	181	461	51	3.4098	0.392625
TrinNorm_comp140284_c0_seq1_len_2313	2313	115	1	33	3.37994	115	Blasts named Drosophila Virus
Trin_comp166930_c0_seq2_len_1213	1213	380	5	106	3.37739	76	Used to build siRNA Candidate viruses
TrinNorm_comp122133_c1_seq1_len_1032	1032	25	28	7	3.32768	0.892857
TrinNorm_comp152814_c0_seq1_len_2413	2413	437	2	129	3.28988	218.5	Blasts other Virus
Trin_comp81386_c0_seq1_len_1077	1077	84	7	24	3.27131	12	Used to build siRNA Candidate viruses
TrinNorm_comp161775_c0_seq1_len_1205	1205	368	5	106	3.26938	73.6	Used to build siRNA Candidate viruses
OasesNorm_Locus_22395_Trans2/2_0.000_Len1061	1061	84	7	24	3.26779	12	Used to build siRNA Candidate viruses
TrinNorm_comp172945_c0_seq1_len_1061	1061	84	7	24	3.26779	12	Used to build siRNA Candidate viruses
OasesNorm_Locus_8862_Trans7/10_0.278_Len1205	1205	367	5	106	3.26049	73.4	Used to build siRNA Candidate viruses
OasesNorm_Locus_3065_Trans17/23_0.375_Len1380	1380	393	0	115	3.24388	Inf
OasesNorm_Locus_6739_Trans5/6_0.222_Len1714	1714	745	66	221	3.23365	11.2879	Used to build siRNA Candidate viruses
Trin_comp153718_c0_seq1_len_2410	2410	119	1	36	3.21008	119	Blasts named Drosophila Virus
OasesNorm_Locus_9684_Trans4/6_0.214_Len2397	2397	119	1	36	3.20956	119	Blasts named Drosophila Virus
OasesNorm_Locus_21399_Trans1/1_0.000_Len1212	1212	34	5	10	3.20302	6.8	Used to build siRNA Candidate viruses
Trin_comp168203_c0_seq1_len_4016	4016	1460	15	449	3.19551	97.3333	Blasts other Virus
OasesNorm_Locus_5475_Trans5/6_0.222_Len1081	1081	92	2	27	3.1856	46
Trin_comp157182_c0_seq1_len_1081	1081	30	2	9	3.11635	15
TrinNorm_comp153013_c0_seq2_len_1084	1084	86	589	26	3.09299	0.14601
Trin_comp162606_c0_seq3_len_1200	1200	156	86	48	3.0598	1.81395
TrinNorm_comp155338_c0_seq1_len_1624	1624	70	2	22	3.04486	35	Blasts named Drosophila Virus
OasesNorm_Locus_6124_Trans12/15_0.842_Len3306	3306	564	51	183	3.01723	11.0588	Blasts named Drosophila Virus
OasesNorm_Locus_3419_Trans18/27_0.218_Len1724	1724	118	548	38	2.97945	0.215328
OasesNorm_Locus_9264_Trans3/12_0.304_Len1535	1535	81	1	26	2.9734	81
TrinNorm_comp134671_c0_seq1_len_3456	3456	286	3	95	2.95005	95.3333	Blasts named Drosophila Virus
Trin_comp167470_c2_seq9_len_6002	6002	360	13	121	2.94088	27.6923	Blasts named Drosophila Virus
Trin_comp162460_c0_seq1_len_1766	1766	119	0	39	2.93063	Inf
TrinNorm_comp161738_c0_seq10_len_2409	2409	441	49	149	2.87421	9	Blasts named Drosophila Virus
Trin_comp160963_c0_seq1_len_1454	1454	139627	932	46352	2.86727	149.814	Blasts named Drosophila Virus
OasesNorm_Locus_7802_Trans3/8_0.269_Len1938	1938	126	585	43	2.82476	0.215385
Trin_comp127061_c0_seq1_len_1189	1189	24	5	8	2.82277	4.8	Used to build siRNA Candidate viruses
TrinNorm_comp68938_c0_seq1_len_1189	1189	24	5	8	2.82277	4.8	Used to build siRNA Candidate viruses
OasesNorm_Locus_6175_Trans5/9_0.421_Len1301	1301	133	1	45	2.79623	133
TrinNorm_comp150205_c0_seq1_len_1005	1005	18	1	6	2.78963	18
OasesNorm_Locus_123_Trans56/80_0.050_Len1607	1607	35404	309	12187	2.77868	114.576	Blasts named Drosophila Virus
TrinNorm_comp158063_c0_seq4_len_1199	1199	155	90	53	2.75323	1.72222
Trin_comp168186_c0_seq1_len_2026	2026	1253	7	445	2.71883	179	Used to build siRNA Candidate viruses
Trin_comp167920_c1_seq1_len_3131	3131	865	1550	313	2.70226	0.558065
Trin_comp157303_c0_seq1_len_1659	1659	107	479	38	2.69718	0.223382
OasesNorm_Locus_20857_Trans1/1_0.000_Len1118	1118	34	0	12	2.65512	Inf	Used to build siRNA Candidate viruses
TrinNorm_comp162829_c0_seq1_len_1014	1014	676	13	237	2.65412	52	Blasts named Drosophila Virus
TrinNorm_comp75572_c0_seq1_len_1076	1076	34	0	12	2.64803	Inf	Used to build siRNA Candidate viruses
TrinNorm_comp155336_c1_seq1_len_1683	1683	107	482	39	2.62969	0.221992
Trin_comp161585_c0_seq1_len_1757	1757	994	1	364	2.62223	994	Blasts named Drosophila Virus
Trin_comp136088_c0_seq2_len_1059	1059	14	0	5	2.61387	Inf
OasesNorm_Locus_2994_Trans167/193_0.012_Len3735	3735	157	1	59	2.61158	157	Blasts named Drosophila Virus
OasesNorm_Locus_4072_Trans23/27_0.106_Len2187	2187	168	0	63	2.58172	Inf
Trin_comp167478_c1_seq1_len_4314	4314	164	2	63	2.56133	82	Blasts named Drosophila Virus
OasesNorm_Locus_2724_Trans4/5_0.188_Len1182	1182	106	0	39	2.55642	Inf
TrinNorm_comp159073_c0_seq3_len_3826	3826	164	2	63	2.55597	82	Blasts named Drosophila Virus
TrinNorm_comp151875_c0_seq1_len_1135	1135	106	0	39	2.5496	Inf
Trin_comp147201_c0_seq1_len_1399	1399	8	0	3	2.53314	Inf	Blasts named Drosophila Virus
TrinNorm_comp137748_c0_seq1_len_1399	1399	8	0	3	2.53314	Inf	Blasts named Drosophila Virus
OasesNorm_Locus_19479_Trans2/9_0.048_Len1387	1387	8	0	3	2.53197	Inf	Blasts named Drosophila Virus
OasesNorm_Locus_7223_Trans1/1_0.000_Len1721	1721	956	1	364	2.51977	956	Blasts named Drosophila Virus
TrinNorm_comp158742_c0_seq1_len_1751	1751	954	1	364	2.51635	954	Blasts named Drosophila Virus
TrinNorm_comp143539_c0_seq1_len_2158	2158	65	4	25	2.51605	16.25	Blasts named Drosophila Virus
Trin_comp146957_c0_seq2_len_2154	2154	65	4	25	2.51589	16.25	Blasts named Drosophila Virus
Trin_comp165860_c0_seq1_len_1244	1244	268	0	101	2.50376	Inf	Used to build siRNA Candidate viruses
Trin_comp165414_c0_seq1_len_1362	1362	15298	91	5798	2.50273	168.11	Used to build siRNA Candidate viruses
Trin_comp157310_c0_seq1_len_1016	1016	16	0	6	2.48174	Inf	Used to build siRNA Candidate viruses
TrinNorm_comp161692_c0_seq2_len_1665	1665	320	7	124	2.47233	45.7143	Used to build siRNA Candidate viruses
OasesNorm_Locus_1171_Trans7/12_0.412_Len1306	1306	287	0	110	2.46899	Inf	Used to build siRNA Candidate viruses
OasesNorm_Locus_32043_Trans1/2_0.333_Len1090	1090	21	5	8	2.45557	4.2	Used to build siRNA Candidate viruses
TrinNorm_comp163118_c1_seq1_len_1071	1071	13178	75	5126	2.40188	175.707	Used to build siRNA Candidate viruses
TrinNorm_comp162919_c0_seq2_len_1481	1481	20445	150	8239	2.36421	136.3	Blasts named Drosophila Virus
OasesNorm_Locus_18017_Trans8/15_0.125_Len1231	1231	40	1	16	2.35744	40	Used to build siRNA Candidate viruses
TrinNorm_comp161173_c0_seq3_len_2158	2158	80	1	33	2.34597	80
Trin_comp123515_c0_seq1_len_1037	1037	5	0	2	2.33022	Inf
TrinNorm_comp138615_c0_seq1_len_1037	1037	5	0	2	2.33022	Inf
OasesNorm_Locus_7019_Trans28/43_0.260_Len1192	1192	2719	1566	1127	2.27044	1.73627
Trin_comp151742_c0_seq1_len_4774	4774	21329	22468	9308	2.2582	0.949306
Trin_comp153460_c0_seq1_len_1699	1699	127	254	54	2.25514	0.5
OasesNorm_Locus_22659_Trans7/8_0.250_Len2230	2230	124	4	54	2.22457	31	Used to build siRNA Candidate viruses
Trin_comp166366_c2_seq1_len_1422	1422	13407	405	5730	2.22455	33.1037	Blasts named Drosophila Virus
TrinNorm_comp146039_c0_seq1_len_1003	1003	100	1	42	2.21366	100	Used to build siRNA Candidate viruses
Trin_comp146714_c0_seq1_len_1328	1328	49	12	21	2.21015	4.08333	Used to build siRNA Candidate viruses
TrinNorm_comp155261_c0_seq1_len_1724	1724	199	4	87	2.19468	49.75
Trin_comp163007_c0_seq3_len_1064	1064	35	620	15	2.17897	0.0564516
OasesNorm_Locus_12321_Trans6/8_0.444_Len1037	1037	35	662	15	2.17487	0.0528701
TrinNorm_comp155110_c0_seq1_len_4409	4409	86	3	39	2.17045	28.6667	Blasts named Drosophila Virus
Trin_comp163645_c0_seq1_len_4408	4408	86	3	39	2.17045	28.6667	Blasts named Drosophila Virus
TrinNorm_comp163069_c3_seq5_len_1581	1581	1566	1531	697	2.1474	1.02286
TrinNorm_comp163271_c0_seq4_len_1103	1103	43530	256	19002	2.14472	170.039	Blasts named Drosophila Virus
TrinNorm_comp158413_c0_seq4_len_1432	1432	407	5	181	2.13866	81.4	Used to build siRNA Candidate viruses
OasesNorm_Locus_9351_Trans12/16_0.500_Len1817	1817	80	1134	36	2.13685	0.0705467
Trin_comp163804_c1_seq2_len_1434	1434	38	3	17	2.12614	12.6667
Trin_comp168115_c1_seq1_len_2681	2681	1813	44	834	2.11747	41.2045	Blasts named Drosophila Virus
OasesNorm_Locus_360_Trans7/26_0.217_Len2782	2782	1811	44	838	2.10709	41.1591	Blasts named Drosophila Virus
TrinNorm_comp161728_c1_seq3_len_1305	1305	10308	9280	4658	2.09405	1.11078
Trin_comp146962_c0_seq1_len_1376	1376	17558	177	8106	2.05575	99.1977	Used to build siRNA Candidate viruses
OasesNorm_Locus_16535_Trans5/8_0.292_Len1399	1399	132	5	61	2.05558	26.4	Blasts named Drosophila Virus
TrinNorm_comp162970_c0_seq1_len_1372	1372	17553	176	8106	2.05484	99.733	Used to build siRNA Candidate viruses
OasesNorm_Locus_23696_Trans3/7_0.130_Len1517	1517	30	0	14	2.04402	Inf	Used to build siRNA Candidate viruses
OasesNorm_Locus_19021_Trans24/29_0.370_Len2001	2001	99	3	47	2.03298	33
Trin_comp74795_c0_seq1_len_1135	1135	13	2	6	2.03247	6.5	Used to build siRNA Candidate viruses
TrinNorm_comp72703_c0_seq1_len_1135	1135	13	2	6	2.03247	6.5	Used to build siRNA Candidate viruses
Trin_comp161132_c0_seq3_len_1739	1739	148	2	70	2.02937	74
OasesNorm_Locus_33382_Trans1/3_0.333_Len1599	1599	19	5	9	2.0188	3.8	Used to build siRNA Candidate viruses
Trin_comp68940_c0_seq1_len_1599	1599	19	5	9	2.0188	3.8	Used to build siRNA Candidate viruses
TrinNorm_comp75741_c0_seq1_len_1599	1599	19	5	9	2.0188	3.8	Used to build siRNA Candidate viruses
TrinNorm_comp157645_c0_seq5_len_1739	1739	147	2	70	2.01566	73.5
TrinNorm_comp147112_c0_seq2_len_1735	1735	88	297	42	2.01089	0.296296
TrinNorm_comp150554_c0_seq1_len_2368	2368	31	10	15	2.00591	3.1
Trin_comp144479_c0_seq1_len_2304	2304	31	10	15	2.0042	3.1
OasesNorm_Locus_6699_Trans1/2_1.000_Len2280	2280	31	10	15	2.00354	3.1
OasesNorm_Locus_18730_Trans4/6_0.231_Len1072	1072	15	3	7	2.00217	5
Trin_comp153387_c0_seq1_len_1210	1210	34	0	16	2.00168	Inf	Used to build siRNA Candidate viruses
TrinNorm_comp163254_c0_seq1_len_1163	1163	41996	503	19773	1.99558	83.4911	Blasts named Drosophila Virus
Trin_comp153752_c1_seq2_len_1164	1164	59	428	28	1.97994	0.13785
TrinNorm_comp162744_c1_seq3_len_4317	4317	827	3193	413	1.97026	0.259004
OasesNorm_Locus_1950_Trans11/17_0.586_Len1754	1754	3907	70	1923	1.95083	55.8143	Used to build siRNA Candidate viruses
Trin_comp165950_c1_seq1_len_1485	1485	83770	585	41287	1.93334	143.197	Blasts named Drosophila Virus
Trin_comp132655_c0_seq1_len_1806	1806	20	6	10	1.92269	3.33333	Used to build siRNA Candidate viruses
OasesNorm_Locus_272_Trans2/3_0.667_Len2665	2665	264	22	134	1.91873	12
TrinNorm_comp162598_c1_seq3_len_2049	2049	564	6	286	1.90493	94
OasesNorm_Locus_15337_Trans9/11_0.267_Len1880	1880	75	0	38	1.90043	Inf	Blasts named Drosophila Virus
TrinNorm_comp71009_c0_seq1_len_1346	1346	30	15	15	1.89585	2
Trin_comp118532_c0_seq1_len_1312	1312	12	0	6	1.89311	Inf	Used to build siRNA Candidate viruses
Trin_comp166885_c0_seq1_len_1637	1637	4365	71	2221	1.88142	61.4789	Used to build siRNA Candidate viruses
Trin_comp166625_c0_seq1_len_1315	1315	8709	123	4383	1.88104	70.8049	Blasts named Drosophila Virus
Trin_comp147500_c0_seq1_len_1744	1744	23876	172	12205	1.87791	138.814	Blasts named Drosophila Virus
OasesNorm_Locus_26908_Trans5/10_0.667_Len1088	1088	2	5	1	1.87067	0.4
Trin_comp317149_c0_seq1_len_1031	1031	18	6	9	1.86337	3
Trin_comp163766_c0_seq4_len_1806	1806	89	3	46	1.85999	29.6667
TrinNorm_comp163269_c0_seq2_len_1925	1925	1156	31	599	1.85995	37.2903	Blasts named Drosophila Virus
TrinNorm_comp162940_c0_seq5_len_1740	1740	10825	153	5621	1.84851	70.7516	Blasts named Drosophila Virus
Trin_comp167127_c1_seq7_len_2045	2045	561	6	294	1.84311	93.5
TrinNorm_comp70543_c0_seq1_len_1216	1216	37	0	19	1.83493	Inf	Blasts named Drosophila Virus
Trin_comp154402_c0_seq1_len_1198	1198	37	0	19	1.83321	Inf	Blasts named Drosophila Virus
TrinNorm_comp151874_c0_seq1_len_2001	2001	93	3	49	1.83182	31
TrinNorm_comp162150_c1_seq2_len_2324	2324	4671	1504	2490	1.8197	3.10572
Trin_comp161440_c1_seq7_len_2034	2034	60	1	32	1.81073	60	Blasts named Drosophila Virus
Trin_comp156438_c0_seq3_len_1463	1463	68	25	36	1.79851	2.72
TrinNorm_comp163211_c0_seq1_len_1733	1733	4407	72	2371	1.7838	61.2083	Used to build siRNA Candidate viruses
Trin_comp167447_c0_seq1_len_1518	1518	49287	569	26390	1.78156	86.6204	Blasts named Drosophila Virus
OasesNorm_Locus_7867_Trans7/9_0.088_Len1251	1251	28	15	15	1.76195	1.86667
Trin_comp117616_c0_seq2_len_1038	1038	15	1	8	1.74779	15	Used to build siRNA Candidate viruses
TrinNorm_comp183557_c0_seq1_len_1038	1038	15	1	8	1.74779	15	Used to build siRNA Candidate viruses
Trin_comp167698_c0_seq6_len_1890	1890	128	3	71	1.73626	42.6667
TrinNorm_comp149449_c1_seq1_len_1345	1345	64	4	35	1.73328	16	Blasts named Drosophila Virus
TrinNorm_comp155615_c0_seq1_len_1482	1482	58	2	32	1.7269	29
Trin_comp153713_c0_seq1_len_1373	1373	38	7	21	1.71717	5.42857
Trin_comp162734_c0_seq2_len_1174	1174	219	256	120	1.71578	0.855469
Trin_comp157742_c0_seq4_len_1262	1262	67	5	37	1.71013	13.4
TrinNorm_comp154671_c0_seq2_len_1123	1123	218	256	120	1.70292	0.851562
TrinNorm_comp157801_c1_seq2_len_3839	3839	149	11	86	1.70125	13.5455	Blasts named Drosophila Virus
TrinNorm_comp162297_c0_seq3_len_1663	1663	2513	4541	1416	1.70014	0.553402
Trin_comp138461_c0_seq2_len_1174	1174	61	4	34	1.68675	15.25	Blasts named Drosophila Virus
Trin_comp156683_c0_seq1_len_1583	1583	44	182	25	1.68225	0.241758
TrinNorm_comp146901_c0_seq2_len_1583	1583	44	182	25	1.68225	0.241758
Trin_comp164324_c0_seq2_len_1020	1020	18	6	10	1.67568	3
TrinNorm_comp158094_c0_seq3_len_1020	1020	18	6	10	1.67568	3
TrinNorm_comp160160_c0_seq2_len_2587	2587	10647	11457	6197	1.67189	0.929301
TrinNorm_comp149534_c1_seq1_len_1340	1340	37	7	21	1.66974	5.28571
OasesNorm_Locus_4701_Trans6/9_0.444_Len1042	1042	34	2	19	1.66854	17
OasesNorm_Locus_1060_Trans13/23_0.234_Len2816	2816	195	266	114	1.6683	0.733083
OasesNorm_Locus_28079_Trans4/4_0.000_Len2194	2194	31	1	18	1.66754	31	Blasts named Drosophila Virus
OasesNorm_Locus_10150_Trans2/13_0.103_Len2548	2548	72	0	42	1.66748	Inf	Used to build siRNA Candidate viruses
OasesNorm_Locus_12049_Trans10/14_0.342_Len1874	1874	74	721	43	1.65685	0.102635
TrinNorm_comp157975_c0_seq1_len_1293	1293	222	14	127	1.65321	15.8571	Used to build siRNA Candidate viruses
TrinNorm_comp141569_c0_seq1_len_1174	1174	14	2	8	1.64527	7	Used to build siRNA Candidate viruses
OasesNorm_Locus_3331_Trans22/26_0.345_Len1686	1686	144	2	84	1.64324	72
Trin_comp165368_c0_seq6_len_4618	4618	160	13	97	1.62473	12.3077	Blasts named Drosophila Virus
OasesNorm_Locus_13388_Trans17/18_0.167_Len4617	4617	160	13	97	1.62472	12.3077	Blasts named Drosophila Virus
Trin_comp135303_c0_seq1_len_1303	1303	27	1	16	1.59668	27	Used to build siRNA Candidate viruses
OasesNorm_Locus_16433_Trans6/6_0.000_Len1042	1042	41	147	24	1.59288	0.278912
OasesNorm_Locus_2743_Trans22/29_0.295_Len2526	2526	473	13	291	1.58066	36.3846	Blasts named Drosophila Virus
TrinNorm_comp162685_c0_seq1_len_1056	1056	3066	314	1816	1.57577	9.76433	Used to build siRNA Candidate viruses
TrinNorm_comp177285_c0_seq1_len_1243	1243	15	5	9	1.57256	3
TrinNorm_comp227628_c0_seq1_len_1173	1173	10	0	6	1.56684	Inf
TrinNorm_comp160121_c0_seq2_len_2860	2860	191	266	119	1.56603	0.718045
Trin_comp167359_c1_seq1_len_2859	2859	191	266	119	1.56602	0.718045
Trin_comp167103_c0_seq6_len_1507	1507	54	4	33	1.56038	13.5
Trin_comp168058_c0_seq2_len_1477	1477	203	10	125	1.54704	20.3	Blasts named Drosophila Virus
OasesNorm_Locus_28311_Trans3/8_0.200_Len1122	1122	74	1	45	1.54139	74	Used to build siRNA Candidate viruses
OasesNorm_Locus_22878_Trans1/3_0.800_Len1434	1434	29	3	18	1.53244	9.66667	Used to build siRNA Candidate viruses
OasesNorm_Locus_12213_Trans1/1_0.000_Len1212	1212	26	3	16	1.53086	8.66667	Used to build siRNA Candidate viruses
Trin_comp284626_c0_seq1_len_1212	1212	26	3	16	1.53086	8.66667	Used to build siRNA Candidate viruses
TrinNorm_comp176148_c0_seq1_len_1212	1212	26	3	16	1.53086	8.66667	Used to build siRNA Candidate viruses
Trin_comp148508_c0_seq1_len_1776	1776	976	19	614	1.52708	51.3684	Used to build siRNA Candidate viruses
TrinNorm_comp153567_c0_seq1_len_1775	1775	975	19	614	1.52548	51.3158	Used to build siRNA Candidate viruses
TrinNorm_comp148104_c0_seq1_len_1257	1257	16	7	10	1.51068	2.28571
Trin_comp143348_c0_seq2_len_1254	1254	16	6	10	1.51046	2.66667
OasesNorm_Locus_4813_Trans6/10_0.412_Len1757	1757	945	18	601	1.50988	52.5	Used to build siRNA Candidate viruses
Trin_comp148272_c0_seq1_len_1779	1779	25	1	16	1.50117	25	Blasts named Drosophila Virus
TrinNorm_comp139560_c0_seq1_len_1779	1779	25	1	16	1.50117	25	Blasts named Drosophila Virus
TrinNorm_comp154414_c0_seq1_len_1699	1699	81	155	52	1.49364	0.522581
OasesNorm_Locus_11453_Trans13/18_0.400_Len1134	1134	197	237	124	1.49022	0.831224
OasesNorm_Locus_3628_Trans26/27_0.103_Len1241	1241	112	1	71	1.48825	112	Used to build siRNA Candidate viruses
Trin_comp151428_c1_seq2_len_2043	2043	43	12	28	1.48331	3.58333
Trin_comp165640_c0_seq13_len_1283	1283	720	1061	460	1.47964	0.678605
Trin_comp155955_c0_seq1_len_1339	1339	3333	329	2169	1.45621	10.1307	Used to build siRNA Candidate viruses
Trin_comp118909_c0_seq1_len_1506	1506	29	3	19	1.4554	9.66667	Used to build siRNA Candidate viruses
TrinNorm_comp69488_c0_seq1_len_1506	1506	29	3	19	1.4554	9.66667	Used to build siRNA Candidate viruses
Trin_comp168037_c1_seq23_len_11799	11799	727	68	497	1.45421	10.6912	Blasts named Drosophila Virus
Trin_comp142693_c0_seq1_len_4702	4702	41272	28267	28084	1.44793	1.46008
TrinNorm_comp162335_c0_seq3_len_1039	1039	93	7	60	1.44494	13.2857
OasesNorm_Locus_1917_Trans1/3_0.500_Len1089	1089	20	30	13	1.43907	0.666667
TrinNorm_comp161824_c0_seq2_len_1238	1238	317	1	208	1.43763	317	Used to build siRNA Candidate viruses
TrinNorm_comp163149_c0_seq14_len_11608	11608	732	66	507	1.43519	11.0909	Blasts named Drosophila Virus
TrinNorm_comp162580_c2_seq1_len_1252	1252	9889	514	6509	1.43412	19.2393	Blasts named Drosophila Virus
OasesNorm_Locus_35865_Trans1/3_1.000_Len1374	1374	30	2	20	1.4235	15
Trin_comp110215_c0_seq1_len_1340	1340	30	1	20	1.42153	30	Used to build siRNA Candidate viruses
TrinNorm_comp118026_c0_seq1_len_1340	1340	30	1	20	1.42153	30	Used to build siRNA Candidate viruses
Trin_comp168004_c1_seq5_len_15078	15078	1461	66	1025	1.41883	22.1364	Blasts named Drosophila Virus
Trin_comp166801_c0_seq1_len_1221	1221	313	1	208	1.41828	313	Used to build siRNA Candidate viruses
Trin_comp146385_c0_seq1_len_1264	1264	3	0	2	1.41673	Inf	Used to build siRNA Candidate viruses
TrinNorm_comp142429_c1_seq1_len_1264	1264	3	0	2	1.41673	Inf	Used to build siRNA Candidate viruses
OasesNorm_Locus_7986_Trans10/10_0.125_Len1215	1215	15	6	10	1.41332	2.5
OasesNorm_Locus_1707_Trans25/29_0.381_Len3081	3081	89	236	62	1.40312	0.377119
OasesNorm_Locus_6683_Trans2/4_0.400_Len1115	1115	47	3	32	1.37611	15.6667
Trin_comp159393_c0_seq1_len_1177	1177	38	2	26	1.3743	19
OasesNorm_Locus_20709_Trans4/7_0.278_Len2307	2307	52	260	37	1.36299	0.2
TrinNorm_comp161877_c1_seq3_len_1513	1513	70	369	50	1.33525	0.189702
TrinNorm_comp161984_c0_seq5_len_2987	2987	25526	19199	18721	1.33178	1.32955
OasesNorm_Locus_3209_Trans24/46_0.069_Len1873	1873	134	18	97	1.32997	7.44444
Trin_comp166319_c0_seq4_len_1122	1122	139	1	98	1.32948	139
Trin_comp156998_c0_seq3_len_1697	1697	40	0	29	1.32252	Inf	Used to build siRNA Candidate viruses
Trin_comp167713_c1_seq7_len_1533	1533	70	369	51	1.30991	0.189702
Trin_comp153296_c0_seq1_len_1131	1131	39	8	28	1.30627	4.875	Used to build siRNA Candidate viruses
TrinNorm_comp136779_c0_seq1_len_1131	1131	39	8	28	1.30627	4.875	Used to build siRNA Candidate viruses
TrinNorm_comp163289_c0_seq1_len_2705	2705	199849	24751	149638	1.30122	8.07438	Blasts named Drosophila Virus
OasesNorm_Locus_7036_Trans6/6_0.444_Len1054	1054	96	7	69	1.29837	13.7143
TrinNorm_comp155539_c0_seq1_len_1645	1645	109	87	81	1.2885	1.25287
OasesNorm_Locus_2765_Trans22/27_0.145_Len1358	1358	39	1	29	1.27542	39
Trin_comp161296_c0_seq1_len_1516	1516	12	1	9	1.27179	12
TrinNorm_comp145826_c0_seq2_len_1761	1761	42	0	32	1.26045	Inf	Used to build siRNA Candidate viruses
TrinNorm_comp157201_c1_seq4_len_1191	1191	84	5	63	1.2547	16.8	Used to build siRNA Candidate viruses
Trin_comp168124_c3_seq7_len_7326	7326	300	12	237	1.25387	25	Blasts named Drosophila Virus
OasesNorm_Locus_12630_Trans31/34_0.083_Len1729	1729	107	85	82	1.25216	1.25882
Trin_comp160944_c0_seq2_len_1613	1613	102	82	78	1.25101	1.2439
OasesNorm_Locus_8226_Trans3/5_0.571_Len1389	1389	50	1	38	1.24942	50
TrinNorm_comp135781_c0_seq1_len_2044	2044	70	29	55	1.22932	2.41379
OasesNorm_Locus_1354_Trans17/34_0.647_Len2684	2684	6334	187	5033	1.22589	33.8717
Trin_comp113249_c0_seq1_len_1223	1223	74	0	57	1.22372	Inf	Used to build siRNA Candidate viruses
TrinNorm_comp163277_c0_seq1_len_2608	2608	6324	185	5032	1.22324	34.1838	Used to build siRNA Candidate viruses
TrinNorm_comp160914_c0_seq2_len_1326	1326	40	1	31	1.2221	40
Trin_comp137187_c0_seq1_len_1497	1497	41	5	32	1.22135	8.2
TrinNorm_comp150825_c0_seq1_len_1497	1497	41	5	32	1.22135	8.2
OasesNorm_Locus_6871_Trans17/17_0.115_Len1604	1604	49	1	39	1.20165	49
Trin_comp167894_c1_seq1_len_1601	1601	3854	120	3074	1.19899	32.1167	Used to build siRNA Candidate viruses
Trin_comp157934_c0_seq1_len_2285	2285	37	0	30	1.19574	Inf	Blasts other Virus
OasesNorm_Locus_12908_Trans20/20_0.130_Len1237	1237	167	2	132	1.19336	83.5	Used to build siRNA Candidate viruses
Trin_comp167724_c0_seq2_len_1348	1348	44	1	35	1.19178	44
OasesNorm_Locus_32517_Trans2/3_0.400_Len1278	1278	25	1	20	1.18138	25
Trin_comp160040_c0_seq6_len_1768	1768	91	8	76	1.15008	11.375	Used to build siRNA Candidate viruses
OasesNorm_Locus_9594_Trans1/1_0.000_Len2796	2796	452	1	387	1.13892	452	Blasts named Drosophila Virus
TrinNorm_comp157636_c0_seq1_len_2796	2796	452	1	387	1.13892	452	Blasts named Drosophila Virus
OasesNorm_Locus_24800_Trans4/7_0.200_Len1679	1679	90	7	76	1.13493	12.8571	Used to build siRNA Candidate viruses
Trin_comp159957_c0_seq1_len_4286	4286	507	11	440	1.13363	46.0909	Blasts other Virus
Trin_comp167046_c0_seq3_len_2449	2449	147	324	127	1.12459	0.453704
Trin_comp165538_c0_seq2_len_1565	1565	40	1	34	1.1239	40
Trin_comp157639_c0_seq2_len_1235	1235	13	1	11	1.11465	13
TrinNorm_comp150926_c0_seq1_len_1227	1227	13	1	11	1.1142	13
OasesNorm_Locus_2329_Trans4/7_0.667_Len3133	3133	439	18	386	1.11209	24.3889	Blasts named Drosophila Virus
TrinNorm_comp161858_c1_seq1_len_1813	1813	83	4	72	1.10839	20.75
TrinNorm_comp162718_c5_seq11_len_4698	4698	104	11	93	1.10178	9.45455	Blasts named Drosophila Virus
OasesNorm_Locus_20093_Trans3/5_0.556_Len1217	1217	21	1	18	1.09936	21
OasesNorm_Locus_3550_Trans16/16_0.048_Len2542	2542	64	2	57	1.09208	32	Blasts named Drosophila Virus
OasesNorm_Locus_15394_Trans2/9_0.133_Len1094	1094	7	0	6	1.09164	Inf
Trin_comp162323_c0_seq1_len_1542	1542	283	0	248	1.08936	Inf	Blasts named Drosophila Virus
OasesNorm_Locus_31698_Trans2/4_0.400_Len1368	1368	16	9	14	1.08431	1.77778
Trin_comp159502_c0_seq1_len_1114	1114	37	1	32	1.08326	37
TrinNorm_comp154918_c0_seq1_len_1114	1114	37	1	32	1.08326	37
Trin_comp165792_c1_seq5_len_2344	2344	306	0	277	1.07188	Inf
OasesNorm_Locus_8953_Trans8/19_0.229_Len1911	1911	56	6	51	1.05795	9.33333
TrinNorm_comp162344_c0_seq2_len_1999	1999	58	74	53	1.05616	0.783784
Trin_comp164819_c0_seq3_len_1241	1241	32	33	29	1.04104	0.969697
Trin_comp112521_c0_seq1_len_1330	1330	148	976	135	1.03851	0.151639
OasesNorm_Locus_411_Trans39/90_0.030_Len2734	2734	20924	150	19678	1.03628	139.493
OasesNorm_Locus_2435_Trans58/61_0.128_Len2637	2637	121	11	114	1.03341	11
TrinNorm_comp162149_c0_seq1_len_2357	2357	137	14	130	1.02272	9.78571	Blasts named Drosophila Virus
Trin_comp161547_c0_seq1_len_1558	1558	20866	142	19529	1.0205	146.944	Used to build siRNA Candidate viruses
TrinNorm_comp147991_c0_seq1_len_1003	1003	23	17	21	1.01828	1.35294
OasesNorm_Locus_1375_Trans23/62_0.037_Len2079	2079	1113	90	1057	1.01768	12.3667
Trin_comp164624_c1_seq2_len_1046	1046	39	1	36	1.01041	39
OasesNorm_Locus_16563_Trans8/11_0.294_Len1126	1126	31	2	29	1.00222	15.5
TrinNorm_comp155289_c0_seq1_len_1749	1749	58	72	56	0.994358	0.805556
Trin_comp160233_c0_seq1_len_1144	1144	29	0	28	0.972077	Inf
Trin_comp154129_c2_seq1_len_2270	2270	70	29	70	0.96932	2.41379
OasesNorm_Locus_4589_Trans29/36_0.152_Len1847	1847	74	5	74	0.962212	14.8
OasesNorm_Locus_25704_Trans3/9_0.438_Len1443	1443	17	0	17	0.951477	Inf
OasesNorm_Locus_13055_Trans5/12_0.214_Len1383	1383	18	1	18	0.949339	18
Trin_comp160863_c0_seq1_len_1312	1312	4	3	4	0.946553	1.33333
TrinNorm_comp156960_c1_seq1_len_1200	1200	12	2	12	0.941476	6
TrinNorm_comp159795_c1_seq2_len_1899	1899	40	2	41	0.939765	20
Trin_comp167340_c2_seq2_len_4366	4366	2247	53	2354	0.939387	42.3962	Blasts named Drosophila Virus
OasesNorm_Locus_4814_Trans27/28_0.039_Len1117	1117	5	1	5	0.937044	5
Trin_comp135672_c0_seq1_len_1105	1105	7	0	7	0.936347	Inf	Used to build siRNA Candidate viruses
Trin_comp163566_c0_seq1_len_1392	1392	70	2	71	0.936296	35
Trin_comp154973_c0_seq3_len_1083	1083	9	0	9	0.935028	Inf	Used to build siRNA Candidate viruses
Trin_comp159893_c0_seq2_len_1040	1040	2	3	2	0.932287	0.666667
TrinNorm_comp140665_c0_seq1_len_1035	1035	2	6	2	0.931953	0.333333
Trin_comp161231_c0_seq1_len_1630	1630	105	137	108	0.93053	0.766423
TrinNorm_comp156353_c0_seq1_len_1630	1630	105	137	108	0.93053	0.766423
TrinNorm_comp159139_c0_seq2_len_1855	1855	29	109	30	0.930298	0.266055
OasesNorm_Locus_1234_Trans15/25_0.219_Len3082	3082	1961	42	2075	0.923757	46.6905	Blasts named Drosophila Virus
TrinNorm_comp157351_c0_seq1_len_1277	1277	85	0	87	0.923338	Inf	Blasts named Drosophila Virus
TrinNorm_comp128964_c0_seq1_len_1143	1143	56	0	57	0.922038	Inf	Used to build siRNA Candidate viruses
Trin_comp168163_c0_seq1_len_2944	2944	1964	44	2083	0.920614	44.6364	Blasts named Drosophila Virus
TrinNorm_comp163286_c0_seq1_len_2934	2934	1964	44	2083	0.920537	44.6364	Blasts named Drosophila Virus
OasesNorm_Locus_523_Trans2/6_0.091_Len1079	1079	355	273	361	0.919246	1.30037
OasesNorm_Locus_5016_Trans76/91_0.196_Len7894	7894	253	13	273	0.918618	19.4615
TrinNorm_comp163137_c0_seq2_len_1376	1376	198	7	206	0.91222	28.2857	Blasts named Drosophila Virus
OasesNorm_Locus_5104_Trans23/28_0.311_Len2671	2671	219	5	235	0.90765	43.8
Trin_comp168204_c0_seq1_len_12127	12127	3025	1028	3325	0.904589	2.94261	Blasts named Drosophila Virus
OasesNorm_Locus_19305_Trans4/7_0.375_Len1114	1114	55	0	57	0.903998	Inf	Used to build siRNA Candidate viruses
OasesNorm_Locus_1226_Trans32/166_0.048_Len12737	12737	754	62	836	0.89702	12.1613	Blasts named Drosophila Virus
OasesNorm_Locus_23204_Trans6/11_0.545_Len1276	1276	34	1	36	0.892519	34
TrinNorm_comp162772_c0_seq9_len_10194	10194	663	60	738	0.892281	11.05	Blasts named Drosophila Virus
TrinNorm_comp146872_c0_seq1_len_2369	2369	33	22	36	0.889729	1.5
TrinNorm_comp163236_c1_seq6_len_1289	1289	2848	62952	3033	0.887907	0.0452408
TrinNorm_comp163292_c0_seq1_len_12147	12147	2928	1003	3291	0.884637	2.91924	Blasts named Drosophila Virus
Trin_comp167610_c0_seq1_len_2845	2845	926	37	1023	0.883064	25.027	Used to build siRNA Candidate viruses
OasesNorm_Locus_10418_Trans3/11_0.409_Len1465	1465	255	22	275	0.882964	11.5909
TrinNorm_comp159079_c0_seq1_len_1018	1018	62	14	66	0.874381	4.42857
OasesNorm_Locus_5174_Trans14/28_0.263_Len1897	1897	59	2	65	0.874307	29.5
Trin_comp161381_c3_seq1_len_1320	1320	12	2	13	0.874045	6
TrinNorm_comp163005_c0_seq1_len_2822	2822	916	36	1024	0.872495	25.4444	Used to build siRNA Candidate viruses
TrinNorm_comp155410_c0_seq2_len_2134	2134	127	7	141	0.871297	18.1429	Blasts named Drosophila Virus
OasesNorm_Locus_851_Trans7/14_0.462_Len1680	1680	120	6	132	0.871281	20
Trin_comp158062_c0_seq2_len_1034	1034	14	1	15	0.86976	14
OasesNorm_Locus_7939_Trans1/2_0.750_Len2822	2822	912	35	1028	0.865305	26.0571	Used to build siRNA Candidate viruses
OasesNorm_Locus_7741_Trans11/18_0.273_Len1211	1211	33	1	36	0.863515	33
OasesNorm_Locus_88_Trans8/660_0.002_Len5715	5715	354	20	405	0.863482	17.7	Blasts named Drosophila Virus
OasesNorm_Locus_79_Trans1610/1642_0.001_Len9045	9045	340	20	391	0.862916	17	Blasts named Drosophila Virus
Trin_comp153023_c0_seq1_len_2380	2380	32	22	36	0.862889	1.45455
Trin_comp163558_c0_seq1_len_1101	1101	11	1	12	0.858102	11
TrinNorm_comp160296_c0_seq1_len_1101	1101	11	1	12	0.858102	11
Trin_comp166530_c0_seq1_len_1689	1689	16	15	18	0.852118	1.06667
OasesNorm_Locus_9647_Trans9/12_0.692_Len1090	1090	20	0	22	0.850412	Inf
OasesNorm_Locus_4658_Trans4/4_0.286_Len2969	2969	139	8	160	0.848416	17.375	Blasts named Drosophila Virus
OasesNorm_Locus_8763_Trans7/7_0.222_Len1186	1186	36	5	40	0.846695	7.2	Used to build siRNA Candidate viruses
Trin_comp165416_c0_seq1_len_1287	1287	61	14	69	0.835875	4.35714
Trin_comp161222_c0_seq1_len_1099	1099	8	7	9	0.831993	1.14286
TrinNorm_comp151258_c0_seq1_len_1072	1072	8	7	9	0.830532	1.14286
Trin_comp166962_c0_seq1_len_2605	2605	83	4	98	0.824323	20.75
Trin_comp166071_c0_seq3_len_2319	2319	33	117	39	0.820747	0.282051
Trin_comp154525_c0_seq1_len_1003	1003	15	0	17	0.820355	Inf	Used to build siRNA Candidate viruses
Trin_comp158180_c0_seq1_len_1137	1137	20	0	23	0.815802	Inf
Trin_comp167759_c0_seq2_len_2779	2779	24029	15319	28797	0.813551	1.56857
TrinNorm_comp150853_c0_seq1_len_1090	1090	20	0	23	0.813438	Inf
OasesNorm_Locus_3977_Trans11/19_0.481_Len1543	1543	39	3	46	0.80939	13
TrinNorm_comp151908_c0_seq1_len_1040	1040	12	3	14	0.799103	4
OasesNorm_Locus_3469_Trans1/5_0.067_Len1700	1700	207	0	249	0.797161	Inf	Used to build siRNA Candidate viruses
OasesNorm_Locus_2003_Trans3/13_0.333_Len1776	1776	309	1	374	0.79372	309	Used to build siRNA Candidate viruses
OasesNorm_Locus_3536_Trans7/13_0.368_Len2949	2949	487	66	601	0.791221	7.37879
OasesNorm_Locus_19087_Trans3/7_0.625_Len1282	1282	71	0	85	0.789588	Inf	Blasts named Drosophila Virus
Trin_comp165845_c0_seq4_len_6099	6099	563	52	706	0.788397	10.8269	Blasts named Drosophila Virus
Trin_comp164860_c0_seq1_len_1209	1209	69	0	83	0.783041	Inf	Blasts named Drosophila Virus
OasesNorm_Locus_266_Trans73/103_0.127_Len2148	2148	3501	741	4351	0.77854	4.7247
OasesNorm_Locus_1931_Trans174/270_0.011_Len4690	4690	89	3	113	0.775971	29.6667	Blasts named Drosophila Virus
Trin_comp151277_c0_seq1_len_1700	1700	52	2	65	0.767123	26	Blasts named Drosophila Virus
OasesNorm_Locus_6309_Trans8/15_0.204_Len1030	1030	48	0	59	0.757924	Inf
OasesNorm_Locus_7007_Trans25/34_0.348_Len4786	4786	42	2	55	0.752578	21	Blasts named Drosophila Virus
Trin_comp162594_c0_seq1_len_1464	1464	26	2	33	0.750205	13
Trin_comp156781_c0_seq1_len_1281	1281	11	8	14	0.742687	1.375
OasesNorm_Locus_2650_Trans7/8_0.267_Len1068	1068	31	0	39	0.742488	Inf
TrinNorm_comp156665_c0_seq1_len_1089	1089	38	4	48	0.74052	9.5	Blasts named Drosophila Virus
Trin_comp168044_c1_seq6_len_5473	5473	151	2	202	0.738064	75.5
OasesNorm_Locus_2101_Trans5/6_0.222_Len1339	1339	14	16	18	0.73706	0.875
Trin_comp167328_c1_seq4_len_4722	4722	2520	255	3397	0.730943	9.88235	Blasts named Drosophila Virus
OasesNorm_Locus_1928_Trans6/21_0.194_Len1455	1455	13	2	17	0.72791	6.5
TrinNorm_comp162018_c0_seq1_len_1298	1298	156	0	203	0.72695	Inf
OasesNorm_Locus_4437_Trans16/17_0.006_Len1626	1626	60	9	79	0.726843	6.66667	Used to build siRNA Candidate viruses
OasesNorm_Locus_7135_Trans21/21_0.703_Len2390	2390	83	2	111	0.725969	41.5
TrinNorm_comp151372_c1_seq1_len_1041	1041	7	0	9	0.725163	Inf
OasesNorm_Locus_1275_Trans73/84_0.090_Len2431	2431	464	112	628	0.7177	4.14286
TrinNorm_comp162376_c0_seq3_len_1273	1273	173	1	230	0.71072	173	Used to build siRNA Candidate viruses
OasesNorm_Locus_68_Trans187/217_0.021_Len19551	19551	1013	107	1424	0.708863	9.46729	Blasts named Drosophila Virus
OasesNorm_Locus_8010_Trans1/2_0.600_Len1240	1240	6	0	8	0.707547	Inf
Trin_comp161270_c0_seq1_len_1190	1190	9	0	12	0.705731	Inf
Trin_comp166517_c1_seq1_len_1146	1146	151	1	201	0.705167	151	Used to build siRNA Candidate viruses
Trin_comp159795_c0_seq2_len_1173	1173	6	1	8	0.705078	6
Trin_comp166351_c1_seq2_len_1159	1159	6	1	8	0.704525	6
OasesNorm_Locus_12152_Trans7/8_0.111_Len1552	1552	11	9	15	0.700283	1.22222
OasesNorm_Locus_15487_Trans6/7_0.087_Len1037	1037	9	1	12	0.699065	9
Trin_comp166589_c0_seq1_len_1872	1872	97	12	134	0.696896	8.08333	Blasts named Drosophila Virus
TrinNorm_comp160289_c0_seq1_len_1872	1872	97	12	134	0.696896	8.08333	Blasts named Drosophila Virus
TrinNorm_comp163190_c1_seq2_len_1409	1409	24380	1501	33330	0.69511	16.2425	Blasts named Drosophila Virus
TrinNorm_comp136618_c0_seq1_len_1595	1595	53	5	73	0.6942	10.6	Used to build siRNA Candidate viruses
Trin_comp167243_c0_seq1_len_2059	2059	38	27	53	0.692707	1.40741
Trin_comp153586_c0_seq1_len_2004	2004	15	2	21	0.689432	7.5	Used to build siRNA Candidate viruses
Trin_comp168200_c0_seq1_len_5441	5441	334960	39100	480325	0.688483	8.56675	Blasts named Drosophila Virus
Trin_comp154171_c0_seq1_len_1092	1092	11	4	15	0.686088	2.75
Trin_comp167189_c0_seq1_len_2100	2100	476	21	674	0.682792	22.6667	Used to build siRNA Candidate viruses
Trin_comp163953_c1_seq2_len_1123	1123	21	0	29	0.678797	Inf
OasesNorm_Locus_16156_Trans1/3_0.833_Len1121	1121	13	0	18	0.676919	Inf
Trin_comp160891_c0_seq1_len_1287	1287	5	10	7	0.675355	0.5
TrinNorm_comp156322_c0_seq1_len_1260	1260	5	10	7	0.674507	0.5
TrinNorm_comp148231_c0_seq1_len_1260	1260	10	8	14	0.674507	1.25
TrinNorm_comp136366_c0_seq2_len_1789	1789	174	975	249	0.671523	0.178462
Trin_comp161753_c0_seq2_len_1067	1067	10	0	14	0.667167	Inf	Used to build siRNA Candidate viruses
OasesNorm_Locus_22755_Trans5/6_0.143_Len1059	1059	10	1	14	0.666804	10
OasesNorm_Locus_3739_Trans3/3_0.000_Len1889	1889	170	972	246	0.665531	0.174897
Trin_comp164349_c0_seq2_len_1283	1283	26	0	37	0.664282	Inf
OasesNorm_Locus_21440_Trans18/19_0.143_Len1367	1367	14	1	20	0.664116	14
TrinNorm_comp145740_c0_seq1_len_1359	1359	21	0	30	0.663901	Inf	Blasts other Virus
OasesNorm_Locus_19446_Trans8/10_0.429_Len1219	1219	7	1	10	0.659683	7
Trin_comp154217_c0_seq1_len_1217	1217	21	246	30	0.659615	0.0853659
TrinNorm_comp154538_c0_seq1_len_1217	1217	21	246	30	0.659615	0.0853659
Trin_comp163402_c0_seq1_len_1196	1196	9	0	13	0.651653	Inf
TrinNorm_comp157989_c0_seq1_len_1196	1196	9	0	13	0.651653	Inf
OasesNorm_Locus_7602_Trans4/6_0.071_Len1192	1192	9	0	13	0.651514	Inf
OasesNorm_Locus_4896_Trans8/22_0.406_Len2317	2317	386	224	575	0.65113	1.72321
Trin_comp167398_c1_seq1_len_2903	2903	161	16	242	0.649361	10.0625	Blasts named Drosophila Virus
OasesNorm_Locus_9981_Trans3/11_0.308_Len2373	2373	16	6	24	0.647109	2.66667
Trin_comp162858_c1_seq1_len_2429	2429	158	11	239	0.642145	14.3636	Used to build siRNA Candidate viruses
Trin_comp167791_c1_seq1_len_1704	1704	4	6	6	0.639335	0.666667
TrinNorm_comp156017_c0_seq1_len_1704	1704	4	6	6	0.639335	0.666667
TrinNorm_comp159207_c1_seq1_len_2429	2429	157	10	239	0.638081	15.7	Used to build siRNA Candidate viruses
Trin_comp164034_c0_seq2_len_2103	2103	314	25	477	0.636465	12.56
OasesNorm_Locus_13333_Trans14/22_0.467_Len1526	1526	18	46	27	0.636102	0.391304
OasesNorm_Locus_7966_Trans1/4_0.429_Len2442	2442	156	10	239	0.634117	15.6	Used to build siRNA Candidate viruses
TrinNorm_comp162848_c1_seq1_len_1002	1002	253	11	371	0.633975	23	Used to build siRNA Candidate viruses
OasesNorm_Locus_6840_Trans5/9_0.429_Len2460	2460	595	26	913	0.633261	22.8846	Used to build siRNA Candidate viruses
OasesNorm_Locus_4705_Trans45/49_0.126_Len3288	3288	38	179	59	0.630465	0.212291
TrinNorm_comp159415_c0_seq2_len_1847	1847	283	24	432	0.630338	11.7917
TrinNorm_comp160567_c1_seq1_len_1224	1224	2	1	3	0.628429	2
TrinNorm_comp159591_c0_seq1_len_1532	1532	65	14	99	0.626584	4.64286
Trin_comp153968_c0_seq1_len_1135	1135	6	0	9	0.625374	Inf
TrinNorm_comp161904_c1_seq6_len_1514	1514	17	30	26	0.623628	0.566667
TrinNorm_comp64373_c0_seq1_len_1019	1019	4	0	6	0.620574	Inf	Used to build siRNA Candidate viruses
OasesNorm_Locus_5692_Trans10/10_0.111_Len1010	1010	22	2	33	0.620155	11
TrinNorm_comp153784_c2_seq1_len_1006	1006	10	0	15	0.619966	Inf
TrinNorm_comp163086_c1_seq18_len_1069	1069	7934	6404	12052	0.614971	1.23891
OasesNorm_Locus_13205_Trans2/5_0.571_Len1425	1425	16	20	25	0.608547	0.8
Trin_comp163154_c0_seq4_len_1440	1440	14	41	22	0.60542	0.341463
OasesNorm_Locus_7938_Trans2/3_0.684_Len3032	3032	182	5	294	0.604862	36.4
OasesNorm_Locus_4850_Trans7/13_0.458_Len1283	1283	31	2	49	0.598063	15.5
TrinNorm_comp163274_c2_seq3_len_1521	1521	9920	7511	15929	0.594116	1.32073
TrinNorm_comp161499_c0_seq1_len_2274	2274	138	16	227	0.589311	8.625	Blasts named Drosophila Virus
Trin_comp150756_c0_seq1_len_1562	1562	45	5	73	0.588837	9	Used to build siRNA Candidate viruses
Trin_comp164281_c0_seq2_len_1740	1740	357	9	582	0.58878	39.6667	Used to build siRNA Candidate viruses
TrinNorm_comp158073_c0_seq6_len_1107	1107	22	1	35	0.588635	22
OasesNorm_Locus_6789_Trans3/3_0.000_Len1379	1379	21	265	34	0.586264	0.0792453
Trin_comp167213_c0_seq21_len_1663	1663	75	0	123	0.584133	Inf
TrinNorm_comp131391_c1_seq1_len_1047	1047	5	1	8	0.582968	5
TrinNorm_comp158344_c0_seq2_len_1328	1328	180	6	294	0.579923	30
OasesNorm_Locus_1266_Trans1/1_0.000_Len1606	1606	60	11	99	0.579677	5.45455	Used to build siRNA Candidate viruses
TrinNorm_comp145306_c0_seq1_len_1606	1606	60	11	99	0.579677	5.45455	Used to build siRNA Candidate viruses
Trin_comp150837_c0_seq1_len_1598	1598	60	11	99	0.579543	5.45455	Used to build siRNA Candidate viruses
OasesNorm_Locus_15152_Trans2/4_0.400_Len1721	1721	9	8	15	0.575647	1.125
TrinNorm_comp155168_c0_seq2_len_1028	1028	8	0	13	0.573218	Inf
OasesNorm_Locus_15022_Trans3/4_0.375_Len1020	1020	8	1	13	0.572881	8
TrinNorm_comp151098_c0_seq1_len_1020	1020	8	1	13	0.572881	8
TrinNorm_comp157039_c0_seq1_len_3893	3893	141	12	242	0.572262	11.75	Blasts named Drosophila Virus
Trin_comp166242_c0_seq3_len_1124	1124	20	1	33	0.568147	20
OasesNorm_Locus_12052_Trans6/8_0.462_Len1086	1086	20	10	33	0.566795	2
OasesNorm_Locus_3725_Trans4/21_0.278_Len1864	1864	97	180	165	0.565869	0.538889
OasesNorm_Locus_1385_Trans5/10_0.158_Len1207	1207	298	3	499	0.56245	99.3333	Used to build siRNA Candidate viruses
Trin_comp142135_c0_seq1_len_1123	1123	9	28	15	0.562432	0.321429
TrinNorm_comp155148_c1_seq1_len_1006	1006	6	2	10	0.55797	3
Trin_comp166311_c1_seq1_len_2282	2282	4	1	7	0.55399	4	Used to build siRNA Candidate viruses
TrinNorm_comp160437_c0_seq2_len_1100	1100	42	3	71	0.553721	14
Trin_comp166650_c0_seq2_len_4371	4371	141	15	253	0.548472	9.4	Blasts named Drosophila Virus
TrinNorm_comp161768_c0_seq1_len_2061	2061	126	8	223	0.545911	15.75	Blasts named Drosophila Virus
TrinNorm_comp153182_c0_seq1_len_1236	1236	26	0	45	0.544966	Inf
TrinNorm_comp160224_c1_seq2_len_1505	1505	12	1	21	0.544859	12
TrinNorm_comp162179_c0_seq1_len_1075	1075	264	2	454	0.54343	132	Used to build siRNA Candidate viruses
OasesNorm_Locus_5149_Trans3/5_0.500_Len2944	2944	35	23	63	0.542441	1.52174
Trin_comp166209_c0_seq1_len_1097	1097	266	2	460	0.541179	133	Used to build siRNA Candidate viruses
Trin_comp166563_c1_seq1_len_1283	1283	8	0	14	0.540186	Inf
OasesNorm_Locus_3981_Trans1/2_0.600_Len1383	1383	106	3	187	0.538128	35.3333	Blasts named Drosophila Virus
Trin_comp159188_c0_seq1_len_1552	1552	67	251	119	0.53765	0.266932
Trin_comp92535_c0_seq1_len_1171	1171	4	0	7	0.537143	Inf	Used to build siRNA Candidate viruses
OasesNorm_Locus_5107_Trans12/13_0.500_Len1916	1916	20	3	36	0.535327	6.66667
TrinNorm_comp154387_c0_seq2_len_2977	2977	40	4	73	0.535155	10
Trin_comp159994_c0_seq3_len_1264	1264	9	1	16	0.531275	9	Used to build siRNA Candidate viruses
TrinNorm_comp156710_c0_seq3_len_1264	1264	9	1	16	0.531275	9	Used to build siRNA Candidate viruses
TrinNorm_comp153599_c0_seq1_len_1341	1341	5	1	9	0.526515	5
OasesNorm_Locus_26009_Trans3/9_0.111_Len1180	1180	5	1	9	0.522481	5
OasesNorm_Locus_7719_Trans1/1_0.000_Len1533	1533	24	1	44	0.520563	24	Used to build siRNA Candidate viruses
Trin_comp145181_c0_seq1_len_1533	1533	24	1	44	0.520563	24	Used to build siRNA Candidate viruses
TrinNorm_comp136951_c0_seq1_len_1533	1533	24	1	44	0.520563	24	Used to build siRNA Candidate viruses
OasesNorm_Locus_6343_Trans6/8_0.706_Len3886	3886	206	24	390	0.518775	8.58333	Blasts named Drosophila Virus
TrinNorm_comp160181_c0_seq1_len_1780	1780	34	6	63	0.518513	5.66667
Trin_comp167214_c1_seq1_len_1643	1643	104	11	193	0.515937	9.45455	Blasts named Drosophila Virus
Trin_comp166265_c1_seq1_len_1675	1675	38	0	71	0.512884	Inf
OasesNorm_Locus_13460_Trans5/8_0.769_Len1001	1001	16	8	29	0.512878	2
OasesNorm_Locus_14566_Trans1/8_0.455_Len1098	1098	23	9	42	0.512535	2.55556	Used to build siRNA Candidate viruses
TrinNorm_comp155241_c0_seq1_len_1047	1047	17	3	31	0.511507	5.66667
OasesNorm_Locus_17807_Trans8/11_0.357_Len1127	1127	12	0	22	0.511425	Inf
TrinNorm_comp163291_c0_seq1_len_4637	4637	146359	19327	282273	0.510751	7.57277	Blasts named Drosophila Virus
OasesNorm_Locus_613_Trans183/192_0.257_Len2915	2915	4039	2313	7724	0.510448	1.74622
Trin_comp166149_c0_seq1_len_2538	2538	44	2	84	0.50945	22
TrinNorm_comp157663_c0_seq3_len_1026	1026	12	70	22	0.508005	0.171429
TrinNorm_comp160479_c0_seq1_len_1675	1675	687	27	1297	0.507587	25.4444	Used to build siRNA Candidate viruses
OasesNorm_Locus_3684_Trans1/5_0.250_Len1670	1670	687	27	1297	0.50752	25.4444	Used to build siRNA Candidate viruses
Trin_comp161763_c0_seq1_len_1218	1218	7	0	13	0.507422	Inf	Used to build siRNA Candidate viruses
Trin_comp163265_c0_seq1_len_1660	1660	687	27	1297	0.507385	25.4444	Used to build siRNA Candidate viruses
Trin_comp166308_c0_seq4_len_1215	1215	21	3	39	0.507344	7
TrinNorm_comp63577_c0_seq1_len_1198	1198	7	1	13	0.506895	7	Used to build siRNA Candidate viruses
TrinNorm_comp159576_c0_seq4_len_1492	1492	17	0	32	0.506331	Inf
TrinNorm_comp160402_c0_seq1_len_1322	1322	8	0	15	0.505047	Inf
OasesNorm_Locus_5203_Trans2/4_0.455_Len1113	1113	76	1	141	0.504949	76	Used to build siRNA Candidate viruses
Trin_comp189748_c0_seq1_len_1128	1128	77	1	143	0.504899	77	Used to build siRNA Candidate viruses
TrinNorm_comp164475_c0_seq1_len_1128	1128	77	1	143	0.504899	77	Used to build siRNA Candidate viruses
OasesNorm_Locus_19554_Trans2/4_0.400_Len1305	1305	8	0	15	0.504673	Inf
Trin_comp165180_c0_seq1_len_1167	1167	44	23	82	0.504278	1.91304
TrinNorm_comp158361_c1_seq1_len_1010	1010	7	9	13	0.500894	0.777778
OasesNorm_Locus_16722_Trans5/8_0.500_Len1385	1385	20	3	38	0.499691	6.66667
OasesNorm_Locus_12446_Trans15/17_0.500_Len1350	1350	13	4	25	0.493002	3.25
OasesNorm_Locus_16114_Trans11/13_0.286_Len1127	1127	64	29	123	0.487864	2.2069
OasesNorm_Locus_4248_Trans5/20_0.242_Len2911	2911	87	2	175	0.485273	43.5
Trin_comp113263_c0_seq1_len_1366	1366	54	0	106	0.483299	Inf
TrinNorm_comp166096_c0_seq1_len_1365	1365	54	0	106	0.48328	Inf
OasesNorm_Locus_8046_Trans6/9_0.300_Len1544	1544	28	3	56	0.477347	9.33333
OasesNorm_Locus_10772_Trans1/2_0.333_Len1487	1487	3	2	6	0.476467	1.5
OasesNorm_Locus_2264_Trans4/12_0.125_Len1446	1446	2	0	4	0.475789	Inf	Used to build siRNA Candidate viruses
OasesNorm_Locus_14796_Trans16/22_0.475_Len2058	2058	31	46	63	0.475396	0.673913
Trin_comp159504_c0_seq1_len_2909	2909	85	2	175	0.47411	42.5
OasesNorm_Locus_2785_Trans7/7_0.125_Len1679	1679	252	5	511	0.472628	50.4	Used to build siRNA Candidate viruses
Trin_comp160195_c0_seq1_len_1253	1253	3	0	6	0.471997	Inf
OasesNorm_Locus_25726_Trans1/1_0.333_Len1209	1209	8	0	16	0.47096	Inf
OasesNorm_Locus_4769_Trans2/2_0.400_Len1588	1588	204	7	415	0.469921	29.1429	Used to build siRNA Candidate viruses
TrinNorm_comp154641_c0_seq2_len_1165	1165	5	1	10	0.469843	5
TrinNorm_comp159598_c0_seq1_len_1124	1124	43	22	86	0.468722	1.95455
Trin_comp117973_c0_seq1_len_1071	1071	4	2	8	0.467143	2
OasesNorm_Locus_13211_Trans6/9_0.100_Len1067	1067	7	0	14	0.467017	Inf	Used to build siRNA Candidate viruses
OasesNorm_Locus_19436_Trans5/6_0.286_Len1042	1042	1	0	2	0.46621	Inf
Trin_comp144373_c0_seq1_len_1025	1025	1	0	2	0.465637	Inf
TrinNorm_comp145671_c0_seq1_len_1025	1025	1	0	2	0.465637	Inf
Trin_comp160898_c1_seq2_len_1006	1006	5	0	10	0.464975	Inf
OasesNorm_Locus_8879_Trans4/8_0.167_Len1004	1004	4	0	8	0.464903	Inf
TrinNorm_comp157330_c1_seq2_len_1258	1258	20	13	41	0.460595	1.53846
OasesNorm_Locus_3698_Trans14/19_0.260_Len3012	3012	33	3	70	0.460553	11
OasesNorm_Locus_8711_Trans2/4_0.400_Len3555	3555	83	4	177	0.459771	20.75
Trin_comp79656_c0_seq1_len_1751	1751	21	6	44	0.458237	3.5	Used to build siRNA Candidate viruses
TrinNorm_comp168151_c0_seq1_len_1751	1751	21	6	44	0.458237	3.5	Used to build siRNA Candidate viruses
OasesNorm_Locus_5414_Trans7/14_0.412_Len1063	1063	24	1	49	0.457362	24
Trin_comp165596_c0_seq6_len_2986	2986	14	17	30	0.455807	0.823529
Trin_comp165626_c0_seq1_len_1130	1130	17	1	35	0.455494	17
OasesNorm_Locus_5288_Trans4/5_0.050_Len1136	1136	15	0	31	0.453927	Inf
Trin_comp151529_c0_seq1_len_1677	1677	239	5	511	0.448222	47.8	Used to build siRNA Candidate viruses
Trin_comp164451_c0_seq1_len_1381	1381	8	6	17	0.446713	1.33333
TrinNorm_comp162955_c2_seq3_len_3404	3404	94	1	207	0.444844	94	Blasts named Drosophila Virus
Trin_comp113436_c0_seq1_len_1286	1286	23	2	49	0.443785	11.5	Blasts named Drosophila Virus
Trin_comp163503_c0_seq1_len_1420	1420	7	30	15	0.44365	0.233333
OasesNorm_Locus_31625_Trans5/5_0.143_Len1200	1200	8	0	17	0.443047	Inf
OasesNorm_Locus_18059_Trans4/6_0.208_Len1702	1702	29	6	63	0.441423	4.83333
Trin_comp144990_c1_seq1_len_1538	1538	6	3	13	0.440546	2
OasesNorm_Locus_15568_Trans10/15_0.238_Len1327	1327	13	2	28	0.439756	6.5
Trin_comp163997_c0_seq2_len_1614	1614	28	0	61	0.439134	Inf
OasesNorm_Locus_4061_Trans2/3_0.556_Len1053	1053	8	1	17	0.439124	8	Used to build siRNA Candidate viruses
Trin_comp160765_c0_seq1_len_1176	1176	14	0	30	0.438788	Inf
OasesNorm_Locus_876_Trans15/27_0.198_Len3381	3381	253	16	565	0.438592	15.8125	Blasts named Drosophila Virus
OasesNorm_Locus_4112_Trans18/19_0.129_Len2333	2333	127	8	282	0.436914	15.875	Blasts named Drosophila Virus
Trin_comp161973_c1_seq1_len_1782	1782	5	1	11	0.436735	5
TrinNorm_comp161091_c1_seq2_len_2073	2073	88	0	195	0.436107	Inf
Trin_comp164367_c0_seq2_len_2076	2076	18	5	40	0.434891	3.6
OasesNorm_Locus_4052_Trans12/18_0.281_Len2531	2531	16	2	36	0.432227	8
TrinNorm_comp153840_c0_seq2_len_1152	1152	11	1	24	0.430371	11
Trin_comp162906_c0_seq2_len_1120	1120	11	1	24	0.429557	11
OasesNorm_Locus_11809_Trans3/5_0.444_Len1414	1414	18	17	40	0.42771	1.05882
Trin_comp167813_c0_seq1_len_1376	1376	18	18	40	0.427085	1
Trin_comp163519_c0_seq1_len_1035	1035	27	2	59	0.426487	13.5
TrinNorm_comp70168_c0_seq1_len_1266	1266	22	2	49	0.424096	11	Blasts named Drosophila Virus
OasesNorm_Locus_9276_Trans4/11_0.438_Len2382	2382	138	11	317	0.422609	12.5455	Blasts named Drosophila Virus
Trin_comp119786_c0_seq2_len_1003	1003	5	24	11	0.422607	0.208333
TrinNorm_comp74873_c0_seq1_len_1003	1003	5	24	11	0.422607	0.208333
TrinNorm_comp157720_c0_seq1_len_1238	1238	12	19	27	0.419246	0.631579
TrinNorm_comp157903_c0_seq1_len_1129	1129	58	6	130	0.41837	9.66667	Blasts named Drosophila Virus
TrinNorm_comp160500_c0_seq1_len_1385	1385	18	18	41	0.416816	1
OasesNorm_Locus_27950_Trans1/1_0.000_Len1048	1048	4	2	9	0.414584	2
Trin_comp164327_c0_seq1_len_1129	1129	58	6	132	0.412031	9.66667	Blasts named Drosophila Virus
TrinNorm_comp150899_c0_seq1_len_1655	1655	15	2	35	0.410474	7.5
OasesNorm_Locus_8897_Trans8/10_0.500_Len1117	1117	14	1	32	0.409957	14
OasesNorm_Locus_26099_Trans8/9_0.143_Len1008	1008	7	5	16	0.406915	1.4
TrinNorm_comp158718_c0_seq6_len_1368	1368	15	9	35	0.406618	1.66667
TrinNorm_comp143942_c0_seq2_len_1348	1348	3	13	7	0.406287	0.230769
OasesNorm_Locus_25452_Trans7/21_0.408_Len1318	1318	9	3	21	0.405772	3
OasesNorm_Locus_9273_Trans18/20_0.480_Len1528	1528	17	11	40	0.405541	1.54545
Trin_comp166250_c0_seq2_len_1438	1438	26	1	61	0.405475	26
TrinNorm_comp160178_c1_seq1_len_1205	1205	37	5	86	0.40516	7.4
Trin_comp157872_c0_seq5_len_1484	1484	11	35	26	0.403123	0.314286
TrinNorm_comp151079_c0_seq2_len_1462	1462	11	34	26	0.402819	0.323529
OasesNorm_Locus_28900_Trans2/3_0.500_Len1132	1132	6	4	14	0.401954	1.5
Trin_comp164853_c2_seq2_len_1080	1080	6	1	14	0.400648	6
Trin_comp167846_c0_seq1_len_2783	2783	156	13	380	0.400271	12	Blasts named Drosophila Virus
TrinNorm_comp162740_c0_seq1_len_2783	2783	156	13	380	0.400271	12	Blasts named Drosophila Virus
OasesNorm_Locus_3926_Trans2/2_0.000_Len2782	2782	156	13	380	0.400267	12	Blasts named Drosophila Virus
TrinNorm_comp150608_c0_seq1_len_1880	1880	40	2	97	0.397065	20	Used to build siRNA Candidate viruses
OasesNorm_Locus_8133_Trans1/1_0.000_Len1880	1880	40	2	98	0.393014	20	Used to build siRNA Candidate viruses
TrinNorm_comp149040_c0_seq1_len_1342	1342	12	3	29	0.392179	4
TrinNorm_comp158593_c1_seq1_len_1001	1001	126	6	299	0.391734	21	Used to build siRNA Candidate viruses
OasesNorm_Locus_10764_Trans17/18_0.414_Len1611	1611	11	4	27	0.389727	2.75
Trin_comp162535_c4_seq1_len_1528	1528	11	2	27	0.388754	5.5	Used to build siRNA Candidate viruses
Trin_comp163514_c0_seq1_len_1032	1032	5	2	12	0.388229	2.5
OasesNorm_Locus_1596_Trans6/7_0.125_Len1556	1556	15	3	37	0.387182	5
OasesNorm_Locus_10132_Trans18/19_0.500_Len1268	1268	9	0	22	0.386455	Inf
TrinNorm_comp160872_c0_seq1_len_1799	1799	4681	136	11658	0.385945	34.4191	Blasts named Drosophila Virus
OasesNorm_Locus_8047_Trans2/19_0.081_Len1149	1149	55	6	134	0.385341	9.16667	Blasts named Drosophila Virus
OasesNorm_Locus_22_Trans8/8_0.000_Len1096	1096	7	1	17	0.385335	7
TrinNorm_comp159594_c0_seq1_len_1885	1885	12	11	30	0.385193	1.09091
Trin_comp165989_c0_seq1_len_1884	1884	12	13	30	0.385185	0.923077
Trin_comp156455_c0_seq1_len_1482	1482	165	7	409	0.38437	23.5714	Used to build siRNA Candidate viruses
Trin_comp162430_c0_seq1_len_1703	1703	12	2	30	0.383591	6	Used to build siRNA Candidate viruses
TrinNorm_comp150515_c0_seq1_len_1703	1703	12	2	30	0.383591	6	Used to build siRNA Candidate viruses
OasesNorm_Locus_10819_Trans19/20_0.281_Len2210	2210	15	3	38	0.382294	5
OasesNorm_Locus_21690_Trans4/12_0.119_Len1504	1504	12	2	30	0.381389	6	Used to build siRNA Candidate viruses
Trin_comp153266_c0_seq1_len_1654	1654	13	2	33	0.377294	6.5
OasesNorm_Locus_9765_Trans4/5_0.143_Len1198	1198	2	0	5	0.376551	Inf
TrinNorm_comp152577_c0_seq1_len_1174	1174	4	2	10	0.376062	2
TrinNorm_comp158886_c0_seq2_len_1141	1141	14	1	35	0.375357	14
Trin_comp159771_c0_seq1_len_1135	1135	4	2	10	0.375224	2
OasesNorm_Locus_5019_Trans32/34_0.085_Len1930	1930	21	1	54	0.374833	21
Trin_comp462122_c0_seq1_len_1112	1112	2	1	5	0.374702	2
Trin_comp160738_c0_seq1_len_1091	1091	8	6	20	0.374206	1.33333
TrinNorm_comp155681_c0_seq2_len_1050	1050	12	1	30	0.373178	12
Trin_comp166046_c0_seq2_len_1680	1680	19	5	49	0.371628	3.8
Trin_comp159769_c0_seq1_len_1272	1272	11	1	28	0.371189	11
OasesNorm_Locus_16547_Trans2/3_0.952_Len1183	1183	14	5	36	0.365797	2.8
OasesNorm_Locus_10607_Trans14/14_0.086_Len1130	1130	7	1	18	0.364693	7
OasesNorm_Locus_6391_Trans22/28_0.703_Len1744	1744	30	5	79	0.364539	6
OasesNorm_Locus_3342_Trans4/6_0.333_Len2099	2099	6	0	16	0.362548	Inf
OasesNorm_Locus_16682_Trans1/1_0.000_Len1183	1183	5	2	13	0.361777	2.5
Trin_comp161399_c0_seq1_len_1183	1183	5	2	13	0.361777	2.5
TrinNorm_comp157147_c0_seq1_len_1183	1183	5	2	13	0.361777	2.5
Trin_comp158893_c0_seq1_len_1792	1792	35	2	93	0.361681	17.5	Used to build siRNA Candidate viruses
Trin_comp162962_c0_seq1_len_1202	1202	13	1	34	0.360014	13
TrinNorm_comp155928_c0_seq11_len_1058	1058	10	18	26	0.359024	0.555556
TrinNorm_comp159865_c1_seq2_len_1588	1588	12	6	32	0.358488	2
TrinNorm_comp146421_c0_seq1_len_1033	1033	5	2	13	0.358392	2.5
OasesNorm_Locus_1147_Trans20/26_0.119_Len2976	2976	208	4	567	0.358277	52
Trin_comp159604_c0_seq1_len_1506	1506	6	2	16	0.357576	3
TrinNorm_comp162166_c1_seq2_len_1466	1466	28	0	75	0.355506	Inf
OasesNorm_Locus_1833_Trans4/8_0.364_Len1044	1044	8	0	21	0.355258	Inf
Trin_comp165964_c0_seq2_len_1028	1028	8	2	21	0.354849	4
Trin_comp165942_c0_seq1_len_1095	1095	20	1	53	0.353115	20	Used to build siRNA Candidate viruses
OasesNorm_Locus_9681_Trans4/4_0.000_Len1086	1086	20	1	53	0.35291	20	Used to build siRNA Candidate viruses
TrinNorm_comp158168_c0_seq1_len_1083	1083	20	1	53	0.352841	20	Used to build siRNA Candidate viruses
OasesNorm_Locus_26361_Trans1/4_0.600_Len1008	1008	3	1	8	0.348784	3
Trin_comp167065_c1_seq12_len_5074	5074	42	3	119	0.348122	14	Blasts named Drosophila Virus
Trin_comp149468_c0_seq2_len_1484	1484	8	2	22	0.346486	4	Used to build siRNA Candidate viruses
TrinNorm_comp161568_c0_seq1_len_1723	1723	13	10	36	0.346471	1.3
OasesNorm_Locus_25098_Trans1/2_0.750_Len1432	1432	16	30	44	0.345854	0.533333
TrinNorm_comp138660_c0_seq1_len_1403	1403	16	30	44	0.345481	0.533333
OasesNorm_Locus_11912_Trans16/29_0.410_Len1513	1513	30	25	83	0.34473	1.2
Trin_comp152061_c0_seq2_len_1140	1140	18	2	49	0.344696	9
OasesNorm_Locus_4702_Trans2/5_0.727_Len1076	1076	7	2	19	0.344325	3.5
TrinNorm_comp161094_c0_seq1_len_1801	1801	92	7	257	0.3441	13.1429	Blasts named Drosophila Virus
Trin_comp154144_c0_seq2_len_1265	1265	28	17	77	0.343467	1.64706
TrinNorm_comp128908_c0_seq1_len_1219	1219	28	17	77	0.342692	1.64706
OasesNorm_Locus_381_Trans16/22_0.232_Len1153	1153	86	5	236	0.342195	17.2
OasesNorm_Locus_21044_Trans3/7_0.085_Len1107	1107	8	2	22	0.340532	4
Trin_comp167367_c0_seq2_len_1981	1981	18	0	51	0.340516	Inf
OasesNorm_Locus_5649_Trans1/6_0.333_Len1333	1333	14	1	39	0.340095	14
TrinNorm_comp161490_c1_seq4_len_4906	4906	41	3	119	0.339671	13.6667	Blasts named Drosophila Virus
OasesNorm_Locus_36693_Trans3/4_0.200_Len1051	1051	4	0	11	0.339276	Inf	Used to build siRNA Candidate viruses
OasesNorm_Locus_7789_Trans11/17_0.356_Len1051	1051	4	4	11	0.339276	1
Trin_comp167484_c0_seq1_len_1720	1720	13	10	37	0.337082	1.3
TrinNorm_comp159015_c0_seq2_len_1027	1027	13	4	36	0.336343	3.25	Used to build siRNA Candidate viruses
OasesNorm_Locus_14290_Trans6/8_0.200_Len1032	1032	5	2	14	0.332768	2.5
TrinNorm_comp160245_c0_seq1_len_1270	1270	19	1	54	0.332414	19
Trin_comp163500_c1_seq1_len_1085	1085	12	2	34	0.330053	6
Trin_comp160198_c0_seq2_len_1325	1325	48	0	140	0.324715	Inf
OasesNorm_Locus_12012_Trans1/3_0.333_Len2333	2333	4	11	12	0.323385	0.363636
Trin_comp154433_c0_seq2_len_2146	2146	2	2	6	0.32251	1
OasesNorm_Locus_24_Trans35/131_0.074_Len3013	3013	81	21	248	0.319081	3.85714
Trin_comp156278_c0_seq2_len_1590	1590	4	1	12	0.318674	4
OasesNorm_Locus_13224_Trans1/6_0.688_Len1549	1549	7	3	21	0.318281	2.33333
Trin_comp161273_c0_seq1_len_1507	1507	6	2	18	0.317856	3	Used to build siRNA Candidate viruses
Trin_comp135515_c0_seq1_len_1477	1477	1	0	3	0.317537	Inf
OasesNorm_Locus_13895_Trans15/27_0.082_Len1464	1464	3	0	9	0.317394	Inf
TrinNorm_comp162056_c0_seq1_len_2965	2965	209	3	645	0.316437	69.6667
Trin_comp162722_c0_seq3_len_1334	1334	6	2	18	0.315816	3	Used to build siRNA Candidate viruses
Trin_comp159378_c0_seq1_len_1308	1308	4	1	12	0.315462	4	Used to build siRNA Candidate viruses
TrinNorm_comp150303_c0_seq1_len_1282	1282	4	1	12	0.315094	4	Used to build siRNA Candidate viruses
OasesNorm_Locus_5529_Trans1/1_0.000_Len1241	1241	4	0	12	0.314481	Inf
Trin_comp165662_c0_seq1_len_2680	2680	20	3	62	0.31421	6.66667
Trin_comp152201_c0_seq1_len_1216	1216	6	1	18	0.314086	6
Trin_comp138955_c0_seq1_len_1191	1191	1	0	3	0.313675	Inf
Trin_comp164846_c0_seq1_len_1518	1518	22	1	67	0.313223	22
TrinNorm_comp157337_c0_seq1_len_1515	1515	22	0	67	0.313193	Inf
TrinNorm_comp113577_c0_seq1_len_1158	1158	1	0	3	0.313105	Inf
Trin_comp164179_c0_seq1_len_1104	1104	14	4	42	0.312096	3.5	Used to build siRNA Candidate viruses
OasesNorm_Locus_7348_Trans7/9_0.520_Len1065	1065	6	0	18	0.311303	Inf
Trin_comp167417_c1_seq1_len_5139	5139	354	27	1122	0.311254	13.1111	Blasts named Drosophila Virus
Trin_comp157574_c0_seq1_len_1057	1057	7	0	21	0.311133	Inf
Trin_comp157932_c0_seq1_len_1054	1054	6	3	18	0.311068	2
TrinNorm_comp145179_c0_seq2_len_1052	1052	9	8	27	0.311025	1.125
Trin_comp159073_c0_seq2_len_1016	1016	6	1	18	0.310218	6
OasesNorm_Locus_7937_Trans8/8_0.231_Len1002	1002	4	0	12	0.309888	Inf
OasesNorm_Locus_3238_Trans17/17_0.125_Len1407	1407	88	0	270	0.3097	Inf
OasesNorm_Locus_9640_Trans9/15_0.458_Len1253	1253	14	2	43	0.307347	7
Trin_comp166499_c0_seq2_len_1245	1245	25	1	77	0.306373	25
OasesNorm_Locus_6816_Trans3/16_0.091_Len2080	2080	6	1	19	0.305207	6
Trin_comp158013_c0_seq1_len_1185	1185	10	1	31	0.303459	10	Used to build siRNA Candidate viruses
Trin_comp156506_c0_seq2_len_1828	1828	16	35	51	0.301746	0.457143
Trin_comp161479_c1_seq1_len_1036	1036	11	1	34	0.301536	11
TrinNorm_comp153881_c0_seq1_len_1036	1036	11	1	34	0.301536	11
OasesNorm_Locus_4018_Trans5/14_0.250_Len1131	1131	9	1	28	0.301448	9	Used to build siRNA Candidate viruses
TrinNorm_comp156151_c1_seq1_len_1062	1062	10	1	31	0.301199	10	Used to build siRNA Candidate viruses
Trin_comp162315_c0_seq1_len_1110	1110	9	1	28	0.301063	9
OasesNorm_Locus_998_Trans27/30_0.269_Len1331	1331	33	279	104	0.300595	0.11828
Trin_comp162055_c0_seq1_len_1429	1429	6	1	19	0.300314	6	Used to build siRNA Candidate viruses
OasesNorm_Locus_12918_Trans13/13_0.310_Len1335	1335	12	2	38	0.299207	6
OasesNorm_Locus_11589_Trans3/6_0.417_Len1147	1147	7	2	22	0.298684	3.5
Trin_comp162798_c0_seq7_len_1137	1137	7	2	22	0.298509	3.5
Trin_comp164962_c0_seq3_len_3534	3534	7	21	23	0.29837	0.333333
Trin_comp167882_c0_seq3_len_4044	4044	655	229	2158	0.298316	2.86026	Used to build siRNA Candidate viruses
Trin_comp165528_c0_seq9_len_2315	2315	134	7	436	0.298095	19.1429
Trin_comp166851_c6_seq1_len_1149	1149	6	1	19	0.296473	6
OasesNorm_Locus_8362_Trans5/8_0.417_Len1143	1143	6	1	19	0.296369	6
OasesNorm_Locus_18377_Trans7/14_0.676_Len1345	1345	20	8	64	0.296214	2.5
TrinNorm_comp162575_c0_seq2_len_1606	1606	70	8	227	0.294946	8.75
TrinNorm_comp158836_c1_seq2_len_1048	1048	6	1	19	0.294573	6	Used to build siRNA Candidate viruses
OasesNorm_Locus_10853_Trans3/5_0.318_Len1247	1247	24	17	77	0.294146	1.41176
Trin_comp163036_c0_seq2_len_1004	1004	6	1	19	0.293623	6	Used to build siRNA Candidate viruses
TrinNorm_comp163173_c0_seq5_len_1662	1662	1718	1506	5608	0.293467	1.14077
OasesNorm_Locus_27678_Trans3/4_0.429_Len1387	1387	4	0	13	0.29215	Inf
OasesNorm_Locus_15827_Trans11/15_0.448_Len1565	1565	11	2	36	0.291901	5.5
TrinNorm_comp158126_c0_seq1_len_1044	1044	5	2	16	0.291422	2.5
TrinNorm_comp154713_c2_seq4_len_1081	1081	14	20	45	0.29086	0.7
Trin_comp163426_c0_seq3_len_1015	1015	10	0	32	0.290807	Inf
Trin_comp166353_c0_seq2_len_1096	1096	58	5	187	0.290252	11.6	Blasts named Drosophila Virus
Trin_comp165869_c3_seq6_len_2112	2112	9	7	30	0.2901	1.28571
Trin_comp167096_c0_seq4_len_1104	1104	54	3	175	0.288912	18	Blasts named Drosophila Virus
Trin_comp160867_c0_seq1_len_1841	1841	3	3	10	0.288626	1
OasesNorm_Locus_14570_Trans8/13_0.421_Len1217	1217	11	0	36	0.287927	Inf
Trin_comp163777_c0_seq2_len_1070	1070	11	0	36	0.285457	Inf
Trin_comp156966_c0_seq1_len_1330	1330	3	1	10	0.284186	3	Used to build siRNA Candidate viruses
Trin_comp161771_c1_seq4_len_1055	1055	14	20	46	0.284038	0.7
TrinNorm_comp158054_c0_seq1_len_1313	1313	6	3	20	0.283978	2
OasesNorm_Locus_267_Trans44/100_0.035_Len2630	2630	7	13	24	0.283953	0.538462
Trin_comp162407_c0_seq3_len_1297	1297	3	0	10	0.283777	Inf
Trin_comp166267_c0_seq2_len_1008	1008	18	2	59	0.283757	9
Trin_comp161107_c0_seq1_len_1585	1585	8	0	27	0.283224	Inf
TrinNorm_comp151199_c0_seq1_len_1585	1585	8	0	27	0.283224	Inf
OasesNorm_Locus_14535_Trans1/3_0.333_Len1579	1579	8	0	27	0.283174	Inf
OasesNorm_Locus_21682_Trans5/5_0.200_Len1204	1204	3	12	10	0.282502	0.25
TrinNorm_comp161284_c0_seq2_len_1142	1142	21	2	70	0.281534	10.5
OasesNorm_Locus_5316_Trans8/14_0.607_Len1367	1367	24	4	81	0.281107	6
Trin_comp166093_c0_seq1_len_1084	1084	6	3	20	0.280527	2
Trin_comp159385_c0_seq2_len_2386	2386	13	11	45	0.28046	1.18182
OasesNorm_Locus_8236_Trans6/18_0.720_Len1210	1210	11	0	37	0.280045	Inf
Trin_comp158265_c0_seq1_len_1707	1707	14	1	48	0.27973	14
TrinNorm_comp152142_c0_seq1_len_1266	1266	13	1	44	0.27908	13
TrinNorm_comp160007_c1_seq4_len_1742	1742	99	7	341	0.278683	14.1429	Blasts named Drosophila Virus
Trin_comp160827_c0_seq1_len_1677	1677	704	1239	2421	0.278673	0.5682
TrinNorm_comp162238_c0_seq1_len_2608	2608	16	5	56	0.278094	3.2
OasesNorm_Locus_9542_Trans5/6_0.158_Len1276	1276	5	4	17	0.277947	1.25
Trin_comp161542_c0_seq3_len_1783	1783	99	7	343	0.277327	14.1429	Blasts named Drosophila Virus
Trin_comp148081_c0_seq1_len_1134	1134	5	1	17	0.275884	5
TrinNorm_comp155898_c0_seq1_len_1116	1116	5	1	17	0.275584	5
Trin_comp158434_c0_seq1_len_1681	1681	46	3	160	0.27555	15.3333	Used to build siRNA Candidate viruses
TrinNorm_comp150128_c0_seq1_len_1681	1681	46	3	160	0.27555	15.3333	Used to build siRNA Candidate viruses
OasesNorm_Locus_17459_Trans20/22_0.021_Len1830	1830	2	1	7	0.274816	2
Trin_comp162617_c0_seq3_len_1014	1014	5	4	17	0.27368	1.25
TrinNorm_comp159161_c1_seq1_len_1006	1006	5	3	17	0.273514	1.66667
Trin_comp161565_c0_seq1_len_1109	1109	7	1	24	0.273169	7
Trin_comp167451_c2_seq3_len_1987	1987	13	4	46	0.27269	3.25
TrinNorm_comp161122_c2_seq1_len_1987	1987	13	4	46	0.27269	3.25
OasesNorm_Locus_27463_Trans1/7_0.125_Len1521	1521	2	0	7	0.272571	Inf
TrinNorm_comp112001_c0_seq1_len_1504	1504	4	14	14	0.272421	0.285714
OasesNorm_Locus_7092_Trans6/34_0.237_Len1436	1436	6	2	21	0.271782	3
OasesNorm_Locus_16152_Trans5/8_0.632_Len1097	1097	18	3	62	0.271705	6
TrinNorm_comp157912_c0_seq1_len_1420	1420	4	17	14	0.271623	0.235294
TrinNorm_comp160826_c0_seq2_len_3028	3028	15	22	54	0.271404	0.681818
OasesNorm_Locus_21406_Trans1/6_0.444_Len1056	1056	9	0	31	0.270968	Inf
OasesNorm_Locus_8142_Trans3/5_0.700_Len1651	1651	48	0	170	0.270401	Inf
TrinNorm_comp161493_c4_seq4_len_1081	1081	13	8	45	0.270084	1.625
Trin_comp161402_c0_seq1_len_1006	1006	9	1	31	0.269985	9
TrinNorm_comp154561_c0_seq4_len_2398	2398	10	7	36	0.269714	1.42857
OasesNorm_Locus_6777_Trans7/12_0.151_Len1233	1233	2	0	7	0.269448	Inf
OasesNorm_Locus_4818_Trans14/20_0.312_Len1228	1228	10	0	35	0.269381	Inf
OasesNorm_Locus_6627_Trans4/14_0.155_Len1219	1219	2	1	7	0.269258	2
TrinNorm_comp157893_c0_seq3_len_2241	2241	5	13	18	0.269144	0.384615
TrinNorm_comp161199_c0_seq1_len_1668	1668	679	1234	2421	0.268713	0.550243
OasesNorm_Locus_4625_Trans5/18_0.346_Len1131	1131	8	0	28	0.267954	Inf
Trin_comp165413_c0_seq1_len_1129	1129	4	0	14	0.267922	Inf
Trin_comp167386_c0_seq2_len_1786	1786	1563	1547	5621	0.267194	1.01034
OasesNorm_Locus_23030_Trans4/5_0.333_Len1365	1365	9	0	32	0.266811	Inf
Trin_comp159490_c1_seq1_len_1046	1046	4	1	14	0.266481	4
Trin_comp155768_c0_seq1_len_1007	1007	2	0	7	0.26572	Inf
TrinNorm_comp140913_c0_seq1_len_1007	1007	2	0	7	0.26572	Inf
Trin_comp163018_c0_seq3_len_1517	1517	5	0	18	0.264966	Inf
OasesNorm_Locus_9680_Trans4/8_0.429_Len1844	1844	116	3	422	0.264477	38.6667	Blasts named Drosophila Virus
TrinNorm_comp157799_c0_seq1_len_1053	1053	13	2	46	0.263713	6.5
OasesNorm_Locus_2875_Trans9/15_0.391_Len1750	1750	14	0	51	0.263555	Inf
OasesNorm_Locus_2931_Trans13/13_0.043_Len1361	1361	10	6	36	0.263474	1.66667
OasesNorm_Locus_10936_Trans2/8_0.164_Len1961	1961	6	2	22	0.263027	3	Used to build siRNA Candidate viruses
OasesNorm_Locus_20068_Trans19/37_0.058_Len5002	5002	8	10	30	0.262973	0.8
TrinNorm_comp158973_c0_seq2_len_1291	1291	10	6	36	0.262686	1.66667
Trin_comp160146_c0_seq1_len_1290	1290	10	6	36	0.262674	1.66667
TrinNorm_comp156252_c0_seq1_len_1289	1289	5	2	18	0.262662	2.5	Used to build siRNA Candidate viruses
OasesNorm_Locus_2996_Trans35/45_0.160_Len3685	3685	122	2	456	0.262506	61
OasesNorm_Locus_6494_Trans6/9_0.081_Len1579	1579	14	2	51	0.262352	7
OasesNorm_Locus_2795_Trans10/11_0.190_Len2626	2626	15	5	56	0.260762	3
TrinNorm_comp159654_c0_seq1_len_1116	1116	15	1	54	0.260274	15
OasesNorm_Locus_11843_Trans22/27_0.469_Len2723	2723	28	1	105	0.259857	28
Trin_comp163836_c0_seq1_len_1119	1119	18	12	65	0.259521	1.5
OasesNorm_Locus_14602_Trans12/18_0.346_Len1358	1358	9	0	33	0.258652	Inf
Trin_comp167549_c0_seq5_len_1142	1142	19	17	69	0.258413	1.11765
Trin_comp153904_c0_seq1_len_1288	1288	3	3	11	0.257875	1
OasesNorm_Locus_9181_Trans2/3_0.800_Len1253	1253	3	0	11	0.257453	Inf
OasesNorm_Locus_26713_Trans5/8_0.438_Len1202	1202	6	2	22	0.256793	3	Used to build siRNA Candidate viruses
Trin_comp157790_c0_seq1_len_1181	1181	3	4	11	0.256505	0.75
Trin_comp166402_c0_seq3_len_1159	1159	6	12	22	0.256191	0.5
TrinNorm_comp156925_c0_seq1_len_1159	1159	3	4	11	0.256191	0.75
Trin_comp154930_c0_seq2_len_1157	1157	3	1	11	0.256162	3	Used to build siRNA Candidate viruses
TrinNorm_comp151161_c0_seq1_len_1157	1157	3	1	11	0.256162	3	Used to build siRNA Candidate viruses
Trin_comp158954_c1_seq5_len_1148	1148	9	3	33	0.25603	3
Trin_comp166620_c0_seq2_len_1256	1256	13	1	48	0.255702	13
OasesNorm_Locus_8883_Trans14/16_0.414_Len2070	2070	37	1	140	0.255386	37
Trin_comp166262_c0_seq1_len_1596	1596	8	2	30	0.254984	4
OasesNorm_Locus_6355_Trans5/7_0.167_Len1594	1594	4	13	15	0.254969	0.307692
OasesNorm_Locus_31292_Trans10/11_0.391_Len1320	1320	14	0	52	0.25493	Inf
Trin_comp166229_c0_seq4_len_1445	1445	66	1	247	0.254259	66
OasesNorm_Locus_228_Trans4/6_0.286_Len3318	3318	7	1	27	0.253833	7
Trin_comp162481_c0_seq3_len_1013	1013	3	0	11	0.253757	Inf
OasesNorm_Locus_4793_Trans6/30_0.214_Len1701	1701	59	184	224	0.252575	0.320652
Trin_comp164913_c0_seq1_len_1712	1712	15	3	57	0.25242	5
TrinNorm_comp161772_c0_seq6_len_1146	1146	15	1	56	0.251429	15
Trin_comp159930_c0_seq1_len_1193	1193	4	0	15	0.250967	Inf
OasesNorm_Locus_8435_Trans8/9_0.526_Len1114	1114	4	0	15	0.249832	Inf
TrinNorm_comp153381_c0_seq1_len_1106	1106	4	0	15	0.249708	Inf
OasesNorm_Locus_5898_Trans38/48_0.140_Len2126	2126	57	2	221	0.249464	28.5
OasesNorm_Locus_9074_Trans3/3_0.000_Len1063	1063	4	0	15	0.249008	Inf
Trin_comp151501_c0_seq1_len_1292	1292	5	3	19	0.248872	1.66667
Trin_comp167280_c1_seq1_len_1342	1342	16	1	61	0.248595	16
Trin_comp152761_c0_seq1_len_1017	1017	4	1	15	0.248193	4
TrinNorm_comp148635_c0_seq1_len_1017	1017	4	1	15	0.248193	4
OasesNorm_Locus_3068_Trans2/4_0.625_Len1010	1010	4	1	15	0.248062	4
TrinNorm_comp159231_c0_seq1_len_1309	1309	11	1	42	0.247874	11
TrinNorm_comp156310_c1_seq1_len_2861	2861	501	120	1975	0.247508	4.175	Used to build siRNA Candidate viruses
OasesNorm_Locus_7026_Trans4/4_0.000_Len1433	1433	7	8	27	0.24659	0.875
OasesNorm_Locus_13527_Trans7/9_0.500_Len1227	1227	6	1	23	0.245944	6
Trin_comp167192_c0_seq1_len_1437	1437	16	1	62	0.245489	16
TrinNorm_comp161450_c0_seq1_len_5549	5549	42	4	169	0.245419	10.5
OasesNorm_Locus_2634_Trans2/5_0.286_Len2500	2500	56	165	222	0.245231	0.339394
OasesNorm_Locus_14800_Trans8/14_0.560_Len1316	1316	15	7	58	0.244841	2.14286
OasesNorm_Locus_13498_Trans17/21_0.500_Len1805	1805	14	2	55	0.2447	7
OasesNorm_Locus_3544_Trans4/9_0.444_Len1082	1082	6	4	23	0.243904	1.5
Trin_comp156660_c0_seq2_len_1068	1068	6	0	23	0.243678	Inf
Trin_comp163502_c1_seq1_len_1169	1169	7	2	27	0.243677	3.5
Trin_comp151533_c0_seq1_len_1067	1067	6	0	23	0.243661	Inf
TrinNorm_comp149716_c0_seq1_len_1067	1067	6	0	23	0.243661	Inf
Trin_comp165803_c1_seq1_len_1440	1440	11	9	43	0.243375	1.22222
TrinNorm_comp162046_c0_seq3_len_1373	1373	11	2	43	0.242758	5.5
Trin_comp166162_c0_seq1_len_1467	1467	14	27	55	0.242399	0.518519
OasesNorm_Locus_14906_Trans6/7_0.583_Len1041	1041	7	0	27	0.241721	Inf
OasesNorm_Locus_10302_Trans4/6_0.444_Len1211	1211	10	1	39	0.241543	10
Trin_comp163270_c0_seq1_len_1950	1950	11	33	44	0.241058	0.333333
TrinNorm_comp154416_c0_seq1_len_1321	1321	14	27	55	0.241035	0.518519
TrinNorm_comp156979_c1_seq2_len_1281	1281	15	1	59	0.240315	15
Trin_comp165382_c1_seq1_len_1280	1280	15	1	59	0.240304	15
Trin_comp161898_c0_seq3_len_1694	1694	5	1	20	0.239689	5
OasesNorm_Locus_686_Trans9/10_0.227_Len1489	1489	10	4	40	0.238249	2.5
TrinNorm_comp163161_c0_seq1_len_1465	1465	38	10	152	0.238054	3.8
OasesNorm_Locus_10730_Trans5/7_0.429_Len1457	1457	6	1	24	0.237987	6
Trin_comp161456_c0_seq1_len_1394	1394	3	2	12	0.237436	1.5
TrinNorm_comp153921_c1_seq1_len_1363	1363	4	4	16	0.237146	1
Trin_comp163290_c1_seq2_len_1360	1360	2	0	8	0.237117	Inf
Trin_comp166567_c0_seq8_len_1947	1947	30	7	122	0.237092	4.28571
TrinNorm_comp162667_c1_seq1_len_1549	1549	72	42	290	0.237064	1.71429	Blasts named Drosophila Virus
Trin_comp136655_c0_seq1_len_1336	1336	7	2	28	0.236882	3.5	Used to build siRNA Candidate viruses
Trin_comp164746_c0_seq1_len_1327	1327	5	1	20	0.236792	5
Trin_comp150430_c0_seq1_len_1284	1284	5	1	20	0.236342	5
Trin_comp152176_c0_seq1_len_1267	1267	1	0	4	0.236156	Inf
TrinNorm_comp152338_c0_seq1_len_1259	1259	1	2	4	0.236066	0.5
OasesNorm_Locus_2664_Trans75/79_0.031_Len2840	2840	22	6	91	0.235841	3.66667
TrinNorm_comp157258_c0_seq1_len_1211	1211	4	7	16	0.235504	0.571429
OasesNorm_Locus_25510_Trans1/1_0.000_Len1165	1165	2	0	8	0.234921	Inf
Trin_comp164029_c0_seq1_len_1162	1162	2	1	8	0.234882	2
TrinNorm_comp158671_c0_seq1_len_1008	1008	25	3	99	0.234872	8.33333
Trin_comp161416_c0_seq1_len_1142	1142	4	1	16	0.234612	4
TrinNorm_comp156489_c0_seq1_len_1142	1142	4	1	16	0.234612	4
Trin_comp166345_c0_seq7_len_1484	1484	16	3	65	0.234544	5.33333
OasesNorm_Locus_5700_Trans10/10_0.056_Len1113	1113	5	1	20	0.234203	5	Used to build siRNA Candidate viruses
TrinNorm_comp145246_c0_seq1_len_1078	1078	1	1	4	0.23368	1
Trin_comp158104_c0_seq1_len_1135	1135	56	7	225	0.233473	8
Trin_comp165188_c0_seq1_len_1058	1058	5	2	20	0.233365	2.5	Used to build siRNA Candidate viruses
TrinNorm_comp157643_c0_seq1_len_1058	1058	5	2	20	0.233365	2.5	Used to build siRNA Candidate viruses
OasesNorm_Locus_20031_Trans6/10_0.286_Len1055	1055	4	0	16	0.233317	Inf
OasesNorm_Locus_4283_Trans9/12_0.389_Len1045	1045	3	2	12	0.233154	1.5
OasesNorm_Locus_8702_Trans1/1_0.000_Len1042	1042	4	1	16	0.233105	4	Used to build siRNA Candidate viruses
Trin_comp136427_c0_seq1_len_1038	1038	1	0	4	0.233038	Inf
Trin_comp357300_c0_seq1_len_1029	1029	1	0	4	0.232887	Inf
Trin_comp159407_c0_seq1_len_1369	1369	13	1	53	0.232728	13
TrinNorm_comp152040_c1_seq1_len_1369	1369	13	1	53	0.232728	13
Trin_comp153681_c0_seq1_len_1014	1014	1	1	4	0.232628	1
Trin_comp165866_c0_seq2_len_1326	1326	28	1	114	0.232628	28
TrinNorm_comp160021_c0_seq7_len_1326	1326	28	1	114	0.232628	28
Trin_comp121904_c0_seq2_len_1006	1006	2	3	8	0.232487	0.666667
Trin_comp147691_c0_seq1_len_1004	1004	1	1	4	0.232452	1
Trin_comp159647_c0_seq2_len_1002	1002	2	0	8	0.232416	Inf
TrinNorm_comp153876_c0_seq1_len_1002	1002	2	0	8	0.232416	Inf
OasesNorm_Locus_37355_Trans3/4_0.400_Len1001	1001	1	0	4	0.232398	Inf
Trin_comp167691_c0_seq1_len_2924	2924	109	7	460	0.231324	15.5714	Blasts named Drosophila Virus
Trin_comp166591_c0_seq1_len_1571	1571	71	41	294	0.230746	1.73171	Blasts named Drosophila Virus
OasesNorm_Locus_5059_Trans22/30_0.422_Len2058	2058	34	7	143	0.229708	4.85714
Trin_comp167642_c0_seq5_len_1884	1884	32	8	135	0.228258	4
OasesNorm_Locus_4343_Trans7/9_0.143_Len1968	1968	45	3	191	0.227253	15
TrinNorm_comp136780_c0_seq1_len_1520	1520	5	1	21	0.227136	5
OasesNorm_Locus_15156_Trans11/12_0.320_Len1279	1279	6	1	25	0.226836	6
OasesNorm_Locus_6788_Trans18/20_0.159_Len1352	1352	21	280	88	0.226265	0.075
OasesNorm_Locus_14819_Trans19/29_0.273_Len2735	2735	13	12	56	0.226241	1.08333
TrinNorm_comp158600_c0_seq1_len_1161	1161	18	1	75	0.225474	18
Trin_comp165030_c0_seq1_len_1714	1714	31	5	132	0.225277	6.2
TrinNorm_comp157234_c0_seq1_len_1262	1262	5	7	21	0.224857	0.714286
TrinNorm_comp159269_c0_seq6_len_1253	1253	29	3	122	0.224392	9.66667
Trin_comp166375_c0_seq2_len_1119	1119	5	6	21	0.223133	0.833333
OasesNorm_Locus_2730_Trans13/20_0.239_Len1272	1272	4	2	17	0.222316	2	Used to build siRNA Candidate viruses
TrinNorm_comp163056_c1_seq3_len_2340	2340	84	4	367	0.222073	21
TrinNorm_comp158062_c2_seq1_len_2199	2199	11	6	48	0.221907	1.83333
Trin_comp159500_c1_seq1_len_1221	1221	4	1	17	0.221765	4
OasesNorm_Locus_10912_Trans7/7_0.000_Len1135	1135	12	0	51	0.22072	Inf
Trin_comp113112_c0_seq1_len_2717	2717	115	68	510	0.219719	1.69118
Trin_comp163071_c0_seq2_len_1063	1063	4	2	17	0.219713	2
OasesNorm_Locus_18122_Trans3/4_0.400_Len1049	1049	4	0	17	0.219501	Inf
OasesNorm_Locus_204_Trans31/53_0.079_Len1888	1888	25	3	110	0.218873	8.33333
TrinNorm_comp162277_c0_seq1_len_1476	1476	25	10	109	0.218481	2.5
OasesNorm_Locus_20784_Trans9/16_0.545_Len1220	1220	6	0	26	0.217489	Inf
OasesNorm_Locus_11659_Trans3/10_0.556_Len1366	1366	11	0	48	0.21741	Inf
TrinNorm_comp157204_c0_seq2_len_1323	1323	19	2	83	0.216784	9.5
Trin_comp163783_c0_seq1_len_2085	2085	139	5	620	0.216699	27.8
Trin_comp162805_c0_seq1_len_1112	1112	3	2	13	0.216174	1.5
OasesNorm_Locus_5182_Trans1/1_0.000_Len1095	1095	9	2	39	0.215943	4.5
Trin_comp111311_c0_seq1_len_1095	1095	9	2	39	0.215943	4.5
TrinNorm_comp69814_c0_seq1_len_1095	1095	9	2	39	0.215943	4.5
Trin_comp146571_c0_seq1_len_1040	1040	3	0	13	0.215143	Inf
Trin_comp155198_c0_seq1_len_1024	1024	3	1	13	0.214894	3
OasesNorm_Locus_5567_Trans14/16_0.571_Len1943	1943	10	40	45	0.214244	0.25
Trin_comp160517_c0_seq1_len_1398	1398	16	17	71	0.21406	0.941176
Trin_comp160509_c0_seq2_len_7962	7962	206	119	954	0.214057	1.73109	Blasts named Drosophila Virus
TrinNorm_comp160808_c1_seq3_len_1164	1164	5	2	22	0.213553	2.5
Trin_comp162927_c0_seq2_len_2372	2372	11	6	50	0.213543	1.83333
OasesNorm_Locus_6880_Trans1/1_0.000_Len1840	1840	69	9	311	0.213449	7.66667
TrinNorm_comp150232_c0_seq1_len_1840	1840	69	9	311	0.213449	7.66667
Trin_comp159352_c0_seq1_len_1146	1146	5	1	22	0.213333	5
Trin_comp166450_c0_seq2_len_2401	2401	108	3	492	0.213148	36
TrinNorm_comp160299_c0_seq1_len_2064	2064	136	5	620	0.211946	27.2
TrinNorm_comp163258_c0_seq10_len_2138	2138	137	6	627	0.211379	22.8333
Trin_comp138489_c0_seq2_len_1404	1404	8	68	36	0.211135	0.117647
Trin_comp163509_c0_seq2_len_1395	1395	2	2	9	0.211063	1
TrinNorm_comp158202_c0_seq2_len_1384	1384	2	1	9	0.210973	2
Trin_comp164551_c1_seq2_len_1178	1178	24	11	107	0.210923	2.18182
OasesNorm_Locus_16883_Trans3/5_0.231_Len1365	1365	6	1	27	0.210813	6
OasesNorm_Locus_26143_Trans4/8_0.364_Len1245	1245	4	3	18	0.209695	1.33333
OasesNorm_Locus_2494_Trans11/11_0.235_Len1708	1708	12	1	55	0.209258	12
Trin_comp159566_c0_seq1_len_1359	1359	43	0	195	0.209141	Inf
TrinNorm_comp160025_c0_seq1_len_1357	1357	43	0	195	0.209124	Inf
Trin_comp155456_c0_seq1_len_2828	2828	12	22	56	0.209018	0.545455
TrinNorm_comp158755_c0_seq1_len_1554	1554	7	5	32	0.208904	1.4
OasesNorm_Locus_13016_Trans16/17_0.183_Len1278	1278	242	162	1095	0.208873	1.49383
Trin_comp155581_c1_seq1_len_1164	1164	14	1	63	0.208807	14
OasesNorm_Locus_1491_Trans9/9_0.071_Len1120	1120	6	0	27	0.20827	Inf
OasesNorm_Locus_2914_Trans1/3_0.091_Len2718	2718	109	68	510	0.208258	1.60294
OasesNorm_Locus_9366_Trans2/6_0.375_Len1057	1057	2	0	9	0.207422	Inf
TrinNorm_comp135893_c0_seq1_len_2714	2714	108	68	510	0.206339	1.58824
OasesNorm_Locus_10616_Trans11/29_0.132_Len1292	1292	5	17	23	0.20559	0.294118
TrinNorm_comp153774_c0_seq1_len_2828	2828	12	19	57	0.205351	0.631579
TrinNorm_comp150961_c0_seq1_len_1604	1604	3	0	14	0.204945	Inf
TrinNorm_comp158978_c0_seq2_len_1138	1138	10	0	46	0.203962	Inf
Trin_comp167663_c1_seq2_len_1034	1034	7	1	32	0.20385	7
TrinNorm_comp163288_c1_seq1_len_4108	4108	1193	942	5756	0.203763	1.26645	Blasts named Drosophila Virus
Trin_comp160904_c0_seq5_len_1005	1005	7	1	32	0.203411	7
TrinNorm_comp160503_c0_seq3_len_1800	1800	11	3	52	0.203334	3.66667
Trin_comp165222_c1_seq1_len_1799	1799	11	3	52	0.203329	3.66667
OasesNorm_Locus_8269_Trans5/6_0.556_Len1167	1167	8	1	37	0.203198	8
Trin_comp160122_c0_seq1_len_1072	1072	5	2	23	0.203119	2.5
Trin_comp161074_c0_seq2_len_1315	1315	3	1	14	0.202859	3	Used to build siRNA Candidate viruses
Trin_comp167668_c0_seq1_len_1668	1668	11	13	52	0.202676	0.846154
TrinNorm_comp160881_c0_seq1_len_2130	2130	22	2	105	0.202669	11
OasesNorm_Locus_16411_Trans3/4_0.167_Len1028	1028	5	0	23	0.202496	Inf
Trin_comp163748_c0_seq4_len_1107	1107	8	4	37	0.202479	2
TrinNorm_comp157264_c0_seq2_len_1107	1107	8	4	37	0.202479	2
OasesNorm_Locus_6641_Trans20/20_0.055_Len1219	1219	3	4	14	0.201944	0.75
OasesNorm_Locus_879_Trans38/46_0.387_Len2953	2953	37	16	179	0.201839	2.3125
Trin_comp165755_c0_seq1_len_1649	1649	4	1	19	0.201604	4
OasesNorm_Locus_19996_Trans5/7_0.429_Len1155	1155	3	1	14	0.201247	3	Used to build siRNA Candidate viruses
OasesNorm_Locus_5292_Trans18/23_0.117_Len1408	1408	18	2	85	0.20123	9
OasesNorm_Locus_5657_Trans2/3_0.200_Len1141	1141	3	1	14	0.201084	3
Trin_comp165645_c1_seq3_len_1135	1135	6	0	28	0.201013	Inf
TrinNorm_comp156481_c1_seq1_len_1086	1086	3	1	14	0.200402	3	Used to build siRNA Candidate viruses
OasesNorm_Locus_3173_Trans30/67_0.257_Len1121	1121	3155	1184	14771	0.200196	2.6647
TrinNorm_comp142697_c0_seq1_len_1070	1070	3	1	14	0.200191	3
OasesNorm_Locus_9186_Trans5/7_0.500_Len1282	1282	11	0	52	0.199963	Inf
OasesNorm_Locus_12569_Trans6/9_0.588_Len1051	1051	3	1	14	0.199931	3
OasesNorm_Locus_7279_Trans2/3_0.667_Len1716	1716	5	0	24	0.199853	Inf
Trin_comp158920_c0_seq1_len_1031	1031	3	2	14	0.199646	1.5
TrinNorm_comp145663_c0_seq1_len_1031	1031	3	2	14	0.199646	1.5
OasesNorm_Locus_11552_Trans5/5_0.125_Len1001	1001	6	0	28	0.199198	Inf
TrinNorm_comp157559_c0_seq2_len_1219	1219	4	2	19	0.198401	2
OasesNorm_Locus_9044_Trans6/11_0.261_Len1447	1447	18	4	87	0.196885	4.5
Trin_comp165426_c0_seq1_len_1261	1261	5	7	24	0.196741	0.714286
TrinNorm_comp148751_c0_seq1_len_1029	1029	4	4	19	0.196115	1
Trin_comp168160_c1_seq2_len_2464	2464	28	1	139	0.195749	28
OasesNorm_Locus_200_Trans9/13_0.520_Len9234	9234	226	125	1148	0.19539	1.808	Blasts named Drosophila Virus
OasesNorm_Locus_15147_Trans8/9_0.412_Len1136	1136	18	2	87	0.194093	9
Trin_comp163959_c0_seq1_len_1122	1122	6	0	29	0.19393	Inf
OasesNorm_Locus_11767_Trans5/5_0.000_Len1121	1121	6	0	29	0.193918	Inf
OasesNorm_Locus_1101_Trans13/16_0.474_Len2246	2246	10	6	50	0.193798	1.66667
TrinNorm_comp158953_c0_seq1_len_1330	1330	10	0	49	0.193324	Inf
TrinNorm_comp158859_c1_seq10_len_1212	1212	45	2	221	0.191823	22.5
Trin_comp142867_c0_seq3_len_1694	1694	5	0	25	0.191751	Inf
TrinNorm_comp150560_c0_seq1_len_1694	1694	5	0	25	0.191751	Inf
Trin_comp163501_c0_seq3_len_1683	1683	4	0	20	0.191697	Inf
TrinNorm_comp159343_c1_seq1_len_1612	1612	3	1	15	0.191326	3
Trin_comp166219_c0_seq1_len_1611	1611	3	1	15	0.191321	3
OasesNorm_Locus_20304_Trans12/24_0.122_Len1609	1609	3	1	15	0.19131	3
Trin_comp156868_c0_seq3_len_1609	1609	3	3	15	0.19131	1
Trin_comp165392_c1_seq3_len_1546	1546	5	8	25	0.190951	0.625
TrinNorm_comp152947_c0_seq1_len_1529	1529	3	6	15	0.190849	0.5
Trin_comp165487_c0_seq1_len_1085	1085	10	4	49	0.190847	2.5
TrinNorm_comp160115_c0_seq1_len_1085	1085	10	4	49	0.190847	2.5
OasesNorm_Locus_3389_Trans11/15_0.174_Len1188	1188	17	0	84	0.190415	Inf
OasesNorm_Locus_6228_Trans3/3_0.125_Len2116	2116	84	10	427	0.190242	8.4	Blasts named Drosophila Virus
OasesNorm_Locus_34847_Trans2/2_0.000_Len1428	1428	1	9	5	0.190192	0.111111
Trin_comp162808_c0_seq1_len_1414	1414	2	1	10	0.190093	2
TrinNorm_comp135301_c0_seq1_len_1402	1402	1	1	5	0.190007	1
TrinNorm_comp154175_c2_seq1_len_1997	1997	12	39	61	0.189852	0.307692
OasesNorm_Locus_29367_Trans3/3_0.000_Len1353	1353	2	7	10	0.18964	0.285714
TrinNorm_comp155763_c0_seq1_len_3466	3466	17	22	88	0.189313	0.772727
Trin_comp165680_c0_seq1_len_1305	1305	9	4	45	0.189252	2.25
Trin_comp168144_c0_seq2_len_1299	1299	21	1	105	0.189202	21
OasesNorm_Locus_25774_Trans7/7_0.000_Len1246	1246	3	1	15	0.188735	3
TrinNorm_comp155311_c0_seq1_len_1245	1245	4	0	20	0.188725	Inf
OasesNorm_Locus_22114_Trans2/3_0.333_Len1238	1238	2	0	10	0.188661	Inf
Trin_comp159958_c0_seq1_len_1231	1231	5	1	25	0.188595	5
Trin_comp117913_c0_seq1_len_1209	1209	1	1	5	0.188384	1
Trin_comp159967_c0_seq1_len_1161	1161	2	1	10	0.187895	2
OasesNorm_Locus_14799_Trans5/9_0.500_Len1155	1155	3	0	15	0.187831	Inf
OasesNorm_Locus_24336_Trans3/5_0.286_Len1152	1152	4	1	20	0.187798	4
OasesNorm_Locus_3932_Trans4/8_0.222_Len1138	1138	2	0	10	0.187645	Inf
TrinNorm_comp136573_c0_seq1_len_1672	1672	27	2	138	0.187475	13.5
Trin_comp112803_c0_seq1_len_1668	1668	27	2	138	0.187455	13.5
Trin_comp161474_c0_seq1_len_1120	1120	3	0	15	0.187443	Inf
OasesNorm_Locus_25016_Trans7/10_0.312_Len1112	1112	3	2	15	0.187351	1.5
TrinNorm_comp145504_c0_seq1_len_1109	1109	3	2	15	0.187316	1.5
OasesNorm_Locus_15176_Trans4/4_0.000_Len1098	1098	2	0	10	0.187187	Inf
OasesNorm_Locus_10558_Trans2/6_0.667_Len1094	1094	3	0	15	0.187139	Inf
OasesNorm_Locus_7762_Trans11/13_0.471_Len1374	1374	14	0	71	0.187127	Inf
OasesNorm_Locus_12048_Trans3/9_0.318_Len1082	1082	4	1	20	0.186993	4
TrinNorm_comp135634_c0_seq1_len_1070	1070	1	0	5	0.186845	Inf
OasesNorm_Locus_12072_Trans3/4_0.125_Len1069	1069	1	2	5	0.186832	0.5
Trin_comp162316_c1_seq1_len_1038	1038	3	2	15	0.186431	1.5
Trin_comp150801_c0_seq1_len_1023	1023	2	0	10	0.186228	Inf
OasesNorm_Locus_8045_Trans5/19_0.143_Len1010	1010	4	0	20	0.186047	Inf
OasesNorm_Locus_32487_Trans4/5_0.400_Len1003	1003	3	1	15	0.185947	3
OasesNorm_Locus_4567_Trans17/30_0.212_Len3025	3025	42	3	221	0.18568	14
OasesNorm_Locus_6307_Trans4/10_0.391_Len1484	1484	15	2	77	0.185618	7.5
OasesNorm_Locus_1030_Trans4/6_0.273_Len1370	1370	8	0	41	0.185142	Inf
Trin_comp162150_c2_seq2_len_1220	1220	11	2	56	0.185125	5.5
TrinNorm_comp162346_c1_seq1_len_1191	1191	11	12	56	0.184844	0.916667
OasesNorm_Locus_10599_Trans12/31_0.219_Len1801	1801	12	4	63	0.183093	3
TrinNorm_comp158017_c0_seq3_len_1444	1444	5	5	26	0.182983	1
OasesNorm_Locus_6036_Trans35/37_0.065_Len1900	1900	26	0	137	0.182812	Inf
OasesNorm_Locus_12406_Trans15/21_0.440_Len1725	1725	16	0	84	0.182763	Inf
OasesNorm_Locus_3248_Trans10/18_0.077_Len3678	3678	56	0	301	0.182536	Inf
TrinNorm_comp162062_c0_seq2_len_1427	1427	19	2	99	0.182501	9.5
Trin_comp154808_c0_seq1_len_1590	1590	4	4	21	0.1821	1
Trin_comp154132_c0_seq1_len_1184	1184	6	2	31	0.182065	3
OasesNorm_Locus_3593_Trans21/23_0.233_Len4524	4524	44	5	238	0.182041	8.8
OasesNorm_Locus_5431_Trans22/35_0.304_Len2261	2261	37	1	197	0.182032	37
OasesNorm_Locus_19006_Trans7/8_0.267_Len1147	1147	6	0	31	0.181688	Inf
TrinNorm_comp70561_c0_seq1_len_1469	1469	4	3	21	0.1814	1.33333
TrinNorm_comp115365_c0_seq2_len_1209	1209	5	0	26	0.181138	Inf
Trin_comp150807_c0_seq1_len_1207	1207	5	0	26	0.181119	Inf
TrinNorm_comp157673_c0_seq3_len_3538	3538	180	363	975	0.180993	0.495868
Trin_comp245099_c0_seq1_len_1920	1920	3	12	16	0.180687	0.25
TrinNorm_comp159672_c1_seq1_len_1861	1861	12	2	64	0.180469	6
OasesNorm_Locus_7131_Trans3/4_0.133_Len1651	1651	26	2	138	0.18043	13
Trin_comp175813_c0_seq1_len_3556	3556	179	363	975	0.180006	0.493113
OasesNorm_Locus_2025_Trans8/15_0.220_Len2984	2984	98	6	532	0.179921	16.3333
Trin_comp166730_c0_seq1_len_1830	1830	72	9	385	0.17988	8	Blasts named Drosophila Virus
TrinNorm_comp161508_c0_seq3_len_1829	1829	72	9	385	0.179876	8	Blasts named Drosophila Virus
OasesNorm_Locus_1308_Trans7/16_0.300_Len1615	1615	28	3	149	0.179785	9.33333
Trin_comp164627_c0_seq1_len_1865	1865	5	0	27	0.178256	Inf
OasesNorm_Locus_15843_Trans3/6_0.286_Len1850	1850	5	0	27	0.178199	Inf
OasesNorm_Locus_9401_Trans7/12_0.391_Len1192	1192	7	2	37	0.178041	3.5
OasesNorm_Locus_4443_Trans2/18_0.139_Len1074	1074	8	9	42	0.177995	0.888889
TrinNorm_comp152975_c1_seq1_len_1370	1370	6	0	32	0.17791	Inf
OasesNorm_Locus_10465_Trans13/20_0.087_Len1029	1029	4	2	21	0.177438	2
TrinNorm_comp161446_c0_seq3_len_1508	1508	10	9	54	0.176592	1.11111
TrinNorm_comp159988_c0_seq2_len_1192	1192	12	2	64	0.176452	6
OasesNorm_Locus_4473_Trans10/17_0.400_Len1252	1252	11	3	59	0.17599	3.66667
Trin_comp167176_c0_seq1_len_1166	1166	26	10	139	0.175778	2.6
OasesNorm_Locus_4205_Trans2/4_0.429_Len1077	1077	3	3	16	0.175249	1
OasesNorm_Locus_2961_Trans23/54_0.354_Len3671	3671	10	39	56	0.175196	0.25641
TrinNorm_comp162445_c0_seq1_len_1098	1098	26	10	139	0.175067	2.6
Trin_comp159989_c1_seq2_len_1046	1046	3	0	16	0.174878	Inf
Trin_comp165613_c0_seq2_len_1044	1044	6	5	32	0.174853	1.2
OasesNorm_Locus_3231_Trans16/28_0.250_Len2001	2001	23	24	127	0.174791	0.958333
OasesNorm_Locus_20675_Trans2/4_0.400_Len1135	1135	8	3	43	0.174523	2.66667
OasesNorm_Locus_13327_Trans5/5_0.143_Len1006	1006	3	0	16	0.174365	Inf
TrinNorm_comp156631_c2_seq1_len_1340	1340	9	10	49	0.174065	0.9
OasesNorm_Locus_5629_Trans8/8_0.100_Len1140	1140	5	0	27	0.173766	Inf
TrinNorm_comp159556_c0_seq4_len_1119	1119	10	0	54	0.173548	Inf
OasesNorm_Locus_12808_Trans8/17_0.245_Len1493	1493	8	1	44	0.173295	8
Trin_comp161854_c0_seq2_len_1493	1493	2	9	11	0.173295	0.222222
TrinNorm_comp154936_c0_seq3_len_1485	1485	2	9	11	0.173249	0.222222
OasesNorm_Locus_7242_Trans8/8_0.154_Len1734	1734	11	14	61	0.173064	0.785714
OasesNorm_Locus_25904_Trans12/12_0.062_Len1443	1443	6	1	33	0.172996	6
OasesNorm_Locus_15916_Trans15/16_0.174_Len1439	1439	2	0	11	0.172971	Inf
Trin_comp157538_c0_seq1_len_1061	1061	5	3	27	0.172899	1.66667
OasesNorm_Locus_4177_Trans5/7_0.429_Len2241	2241	21	1	118	0.172435	21
OasesNorm_Locus_11710_Trans25/25_0.011_Len2014	2014	15	3	84	0.172389	5
TrinNorm_comp156516_c0_seq1_len_1094	1094	7	2	38	0.172365	3.5
TrinNorm_comp161055_c0_seq3_len_4646	4646	72	43	412	0.17215	1.67442	Blasts named Drosophila Virus
Trin_comp165981_c0_seq1_len_1581	1581	7	7	39	0.171548	1
OasesNorm_Locus_5305_Trans7/8_0.533_Len1241	1241	6	2	33	0.171535	3
Trin_comp161469_c0_seq1_len_1225	1225	10	15	55	0.171398	0.666667
TrinNorm_comp154836_c0_seq4_len_1225	1225	10	15	55	0.171398	0.666667
OasesNorm_Locus_6121_Trans1/2_0.333_Len1540	1540	7	7	39	0.171334	1
OasesNorm_Locus_2626_Trans3/7_0.500_Len1214	1214	2	0	11	0.171302	Inf
TrinNorm_comp151344_c0_seq2_len_1209	1209	2	0	11	0.171258	Inf
Trin_comp160178_c0_seq1_len_1206	1206	6	2	33	0.171231	3
TrinNorm_comp160047_c0_seq3_len_1499	1499	7	7	39	0.171108	1
TrinNorm_comp157880_c0_seq1_len_1183	1183	6	2	33	0.171022	3
OasesNorm_Locus_2034_Trans33/44_0.068_Len1530	1530	5	2	28	0.170406	2.5
Trin_comp152561_c0_seq1_len_1068	1068	2	1	11	0.169836	2
TrinNorm_comp145436_c0_seq1_len_1058	1058	2	1	11	0.16972	2
Trin_comp162695_c0_seq3_len_1275	1275	5	3	28	0.168746	1.66667
Trin_comp166949_c0_seq2_len_2232	2232	12	0	69	0.168486	Inf
Trin_comp160038_c0_seq5_len_1007	1007	15	1	83	0.168076	15
Trin_comp162735_c0_seq1_len_1047	1047	9	10	50	0.167895	0.9
TrinNorm_comp155937_c1_seq2_len_1949	1949	8	38	46	0.167689	0.210526
Trin_comp161860_c0_seq1_len_1390	1390	9	0	51	0.167576	Inf
TrinNorm_comp161505_c0_seq1_len_1871	1871	71	3	409	0.16712	23.6667	Blasts named Drosophila Virus
OasesNorm_Locus_17460_Trans6/9_0.474_Len1323	1323	3	0	17	0.167118	Inf
Trin_comp168048_c0_seq2_len_1076	1076	10	8	56	0.166892	1.25
Trin_comp165187_c0_seq1_len_1274	1274	6	5	34	0.166753	1.2
OasesNorm_Locus_8656_Trans3/7_0.500_Len2159	2159	121	4	703	0.166565	30.25
OasesNorm_Locus_1049_Trans26/38_0.088_Len1653	1653	4	2	23	0.16656	2
TrinNorm_comp153649_c1_seq2_len_1653	1653	4	2	23	0.16656	2
OasesNorm_Locus_14471_Trans10/12_0.100_Len1752	1752	9	0	52	0.166178	Inf
Trin_comp166315_c0_seq1_len_1559	1559	4	2	23	0.166111	2
OasesNorm_Locus_10354_Trans3/7_0.471_Len1182	1182	6	1	34	0.165983	6
TrinNorm_comp148914_c0_seq1_len_1139	1139	3	1	17	0.165579	3
Trin_comp154302_c0_seq1_len_1138	1138	3	4	17	0.16557	0.75
OasesNorm_Locus_45_Trans27/32_0.417_Len3105	3105	187	0	1106	0.165295	Inf
OasesNorm_Locus_11951_Trans5/6_0.429_Len1634	1634	5	5	29	0.165038	1
Trin_comp157505_c0_seq1_len_1219	1219	7	2	40	0.164921	3.5
OasesNorm_Locus_19393_Trans6/10_0.562_Len1072	1072	6	12	34	0.164885	0.5
TrinNorm_comp159968_c1_seq1_len_1580	1580	10	12	58	0.164783	0.833333
TrinNorm_comp161516_c0_seq4_len_1335	1335	8	4	46	0.164781	2
TrinNorm_comp159922_c0_seq2_len_1058	1058	6	32	34	0.164729	0.1875
Trin_comp162636_c0_seq1_len_1561	1561	5	5	29	0.164689	1
TrinNorm_comp158890_c0_seq2_len_1561	1561	5	5	29	0.164689	1
TrinNorm_comp161018_c0_seq1_len_1304	1304	8	3	46	0.16456	2.66667
TrinNorm_comp153954_c0_seq1_len_1013	1013	3	1	17	0.164196	3
OasesNorm_Locus_2041_Trans22/32_0.365_Len1823	1823	7	2	41	0.164194	3.5
OasesNorm_Locus_5115_Trans2/8_0.111_Len1010	1010	6	1	34	0.164159	6
Trin_comp157594_c0_seq1_len_1004	1004	3	1	17	0.164084	3
TrinNorm_comp152720_c0_seq1_len_1004	1004	3	1	17	0.164084	3
TrinNorm_comp157316_c2_seq1_len_1684	1684	15	1	88	0.163382	15
Trin_comp168196_c0_seq1_len_6980	6980	1937	1583	11759	0.163092	1.22363	Blasts named Drosophila Virus
OasesNorm_Locus_3006_Trans30/44_0.160_Len3220	3220	39	3	234	0.163072	13
Trin_comp162065_c0_seq1_len_1103	1103	4	1	23	0.162822	4
Trin_comp162827_c0_seq5_len_1084	1084	4	3	23	0.162624	1.33333
OasesNorm_Locus_13041_Trans3/6_0.429_Len1066	1066	4	3	23	0.16243	1.33333
Trin_comp157475_c0_seq1_len_2712	2712	1	0	6	0.162393	Inf
OasesNorm_Locus_18063_Trans4/7_0.600_Len1062	1062	4	0	23	0.162386	Inf
OasesNorm_Locus_4324_Trans1/2_0.333_Len1019	1019	24	11	138	0.161889	2.18182
TrinNorm_comp145786_c0_seq1_len_2404	2404	13	26	78	0.161841	0.5
OasesNorm_Locus_2594_Trans5/21_0.500_Len2392	2392	13	29	78	0.161816	0.448276
TrinNorm_comp161394_c0_seq1_len_1402	1402	8	7	47	0.161708	1.14286
Trin_comp164784_c0_seq2_len_1088	1088	5	0	29	0.161264	Inf
TrinNorm_comp161605_c1_seq3_len_2135	2135	19	1	114	0.161227	19
TrinNorm_comp158713_c0_seq2_len_1217	1217	7	3	41	0.160882	2.33333
TrinNorm_comp161681_c0_seq2_len_1908	1908	11	14	66	0.160572	0.785714
Trin_comp164201_c0_seq2_len_1109	1109	6	0	35	0.160557	Inf
Trin_comp167217_c0_seq4_len_1308	1308	19	37	112	0.160548	0.513514
TrinNorm_comp163015_c1_seq19_len_2694	2694	233	1	1416	0.1603	233
Trin_comp161577_c0_seq4_len_1728	1728	6	0	36	0.15993	Inf
TrinNorm_comp160020_c0_seq1_len_1700	1700	10	13	60	0.159817	0.769231
Trin_comp80759_c0_seq1_len_1697	1697	4	0	24	0.159805	Inf
TrinNorm_comp101225_c0_seq1_len_1697	1697	4	0	24	0.159805	Inf
Trin_comp146014_c0_seq1_len_1616	1616	50	7	300	0.159457	7.14286
TrinNorm_comp149957_c0_seq1_len_1615	1615	50	7	300	0.159452	7.14286
OasesNorm_Locus_1429_Trans71/75_0.161_Len2754	2754	34	1	208	0.159335	34
Trin_comp163369_c0_seq1_len_1558	1558	2	0	12	0.159185	Inf
OasesNorm_Locus_15266_Trans8/15_0.271_Len1499	1499	5	2	30	0.158886	2.5
Trin_comp160243_c0_seq2_len_1046	1046	8	0	47	0.158755	Inf
TrinNorm_comp150749_c0_seq1_len_1046	1046	8	0	47	0.158755	Inf
Trin_comp165310_c1_seq1_len_2318	2318	9	87	55	0.158721	0.103448
TrinNorm_comp157294_c0_seq2_len_1447	1447	9	1	54	0.158602	9
Trin_comp165380_c0_seq1_len_2158	2158	19	1	116	0.158505	19
Trin_comp167797_c0_seq1_len_1403	1403	8	7	48	0.158345	1.14286
Trin_comp156624_c2_seq2_len_1386	1386	3	0	18	0.158242	Inf
OasesNorm_Locus_12636_Trans32/34_0.362_Len1876	1876	11	14	67	0.158072	0.785714
OasesNorm_Locus_9606_Trans2/13_0.065_Len1316	1316	2	0	12	0.157786	Inf
TrinNorm_comp162891_c0_seq1_len_2028	2028	16	16	98	0.157652	1
OasesNorm_Locus_1458_Trans1/4_0.571_Len1604	1604	49	7	298	0.157262	7
Trin_comp163212_c1_seq1_len_1234	1234	3	6	18	0.157186	0.5
OasesNorm_Locus_3816_Trans8/18_0.125_Len1217	1217	1	1	6	0.157051	1
OasesNorm_Locus_9546_Trans5/5_0.286_Len1563	1563	11	1	67	0.156833	11
TrinNorm_comp159656_c0_seq2_len_1180	1180	3	8	18	0.156744	0.375
Trin_comp155997_c0_seq1_len_1156	1156	1	0	6	0.156535	Inf
OasesNorm_Locus_5157_Trans5/8_0.400_Len1145	1145	6	2	36	0.156435	3
Trin_comp155999_c0_seq1_len_1143	1143	1	1	6	0.156417	1
TrinNorm_comp155851_c0_seq2_len_1136	1136	3	1	18	0.156353	3
OasesNorm_Locus_7065_Trans2/7_0.037_Len1135	1135	4	2	24	0.156344	2
Trin_comp167030_c0_seq3_len_1735	1735	21	1	129	0.156237	21
OasesNorm_Locus_3219_Trans1/6_0.444_Len1122	1122	2	0	12	0.156222	Inf
Trin_comp159518_c0_seq2_len_1119	1119	2	0	12	0.156193	Inf
Trin_comp160791_c0_seq2_len_1117	1117	3	0	18	0.156174	Inf
OasesNorm_Locus_13008_Trans4/7_0.222_Len1107	1107	2	1	12	0.156077	2
OasesNorm_Locus_2760_Trans10/22_0.622_Len1422	1422	21	7	128	0.155982	3
Trin_comp160918_c0_seq1_len_1088	1088	3	1	18	0.155889	3
Trin_comp157965_c0_seq1_len_1084	1084	1	8	6	0.155848	0.125
OasesNorm_Locus_3420_Trans17/37_0.157_Len2039	2039	15	1	93	0.155775	15
OasesNorm_Locus_29101_Trans3/3_0.000_Len1072	1072	2	0	12	0.155725	Inf
Trin_comp161185_c0_seq1_len_1069	1069	1	1	6	0.155693	1
OasesNorm_Locus_16957_Trans4/9_0.400_Len1064	1064	3	1	18	0.155641	3
Trin_comp155589_c0_seq1_len_1062	1062	1	3	6	0.15562	0.333333
Trin_comp142781_c0_seq1_len_1051	1051	3	0	18	0.155502	Inf
TrinNorm_comp155637_c2_seq1_len_1557	1557	7	27	43	0.155478	0.259259
OasesNorm_Locus_34510_Trans4/4_0.111_Len1043	1043	3	1	18	0.155414	3
OasesNorm_Locus_1416_Trans265/297_0.016_Len2782	2782	106	2	666	0.155182	53
Trin_comp162563_c0_seq3_len_1018	1018	2	0	12	0.155132	Inf
TrinNorm_comp152493_c0_seq1_len_1018	1018	2	0	12	0.155132	Inf
TrinNorm_comp155645_c2_seq1_len_1347	1347	9	95	55	0.155121	0.0947368
OasesNorm_Locus_7737_Trans19/26_0.136_Len1812	1812	5	5	31	0.155076	1
TrinNorm_comp155156_c0_seq1_len_1011	1011	1	1	6	0.155051	1
OasesNorm_Locus_22914_Trans5/8_0.600_Len1009	1009	2	0	12	0.155027	Inf
TrinNorm_comp159898_c1_seq1_len_1009	1009	4	1	24	0.155027	4
Trin_comp154102_c1_seq1_len_1001	1001	1	3	6	0.154932	0.333333
OasesNorm_Locus_4923_Trans17/24_0.395_Len1679	1679	5	2	31	0.154578	2.5
Trin_comp161612_c0_seq1_len_2605	2605	13	29	82	0.154303	0.448276
OasesNorm_Locus_6782_Trans11/13_0.107_Len2024	2024	15	16	94	0.154077	0.9375
OasesNorm_Locus_6120_Trans11/11_0.000_Len1367	1367	6	0	37	0.153849	Inf
Trin_comp162706_c0_seq3_len_1174	1174	9	2	55	0.153844	4.5
TrinNorm_comp159839_c0_seq1_len_1135	1135	7	3	43	0.152708	2.33333
OasesNorm_Locus_9078_Trans1/4_0.333_Len1003	1003	10	0	61	0.152416	Inf
Trin_comp164541_c0_seq1_len_3569	3569	16	51	103	0.152319	0.313725
TrinNorm_comp162234_c2_seq4_len_1686	1686	20	17	126	0.152152	1.17647
Trin_comp152935_c0_seq1_len_1424	1424	4	0	25	0.152131	Inf
TrinNorm_comp159711_c2_seq2_len_1058	1058	29	0	178	0.152081	Inf
OasesNorm_Locus_4340_Trans12/19_0.218_Len1151	1151	17	0	105	0.152019	Inf
Trin_comp163989_c0_seq1_len_2772	2772	183	0	1174	0.151968	Inf
TrinNorm_comp162158_c1_seq7_len_2772	2772	183	0	1174	0.151968	Inf
TrinNorm_comp162119_c0_seq3_len_1824	1824	36	5	228	0.151852	7.2
Trin_comp164636_c0_seq2_len_2520	2520	12	1	77	0.151541	12
Trin_comp167211_c0_seq1_len_1094	1094	11	1	68	0.151362	11
Trin_comp159195_c0_seq1_len_1137	1137	10	0	62	0.151318	Inf
TrinNorm_comp156194_c0_seq1_len_1137	1137	10	0	62	0.151318	Inf
OasesNorm_Locus_5852_Trans4/8_0.424_Len1177	1177	9	2	56	0.151121	4.5
Trin_comp161320_c1_seq1_len_1573	1573	3	0	19	0.150875	Inf
OasesNorm_Locus_600_Trans104/144_0.191_Len9093	9093	2373	1970	15621	0.150755	1.20457	Blasts named Drosophila Virus
OasesNorm_Locus_11668_Trans10/13_0.647_Len1524	1524	3	0	19	0.150646	Inf
TrinNorm_comp157783_c0_seq1_len_1150	1150	4	0	25	0.150221	Inf
OasesNorm_Locus_5392_Trans30/35_0.327_Len1371	1371	34	14	215	0.150057	2.42857
TrinNorm_comp161577_c0_seq3_len_1377	1377	18	1	114	0.14986	18
OasesNorm_Locus_11186_Trans4/6_0.167_Len1080	1080	4	0	25	0.149575	Inf
OasesNorm_Locus_10509_Trans6/7_0.037_Len1300	1300	3	0	19	0.149377	Inf
OasesNorm_Locus_9717_Trans10/15_0.727_Len1551	1551	10	2	64	0.149203	5
Trin_comp160568_c0_seq2_len_1029	1029	4	0	25	0.149048	Inf
OasesNorm_Locus_5764_Trans8/10_0.632_Len1359	1359	11	0	70	0.149039	Inf
Trin_comp161035_c1_seq1_len_1235	1235	3	0	19	0.14892	Inf
TrinNorm_comp157503_c0_seq1_len_1235	1235	3	0	19	0.14892	Inf
Trin_comp161069_c0_seq8_len_1234	1234	3	8	19	0.148913	0.375
TrinNorm_comp160554_c0_seq1_len_1225	1225	3	7	19	0.148846	0.428571
TrinNorm_comp160927_c0_seq4_len_1187	1187	3	2	19	0.148551	1.5
OasesNorm_Locus_7605_Trans25/32_0.122_Len1592	1592	32	3	206	0.148517	10.6667
Trin_comp168029_c0_seq4_len_1482	1482	12	5	77	0.148484	2.4
TrinNorm_comp155260_c0_seq1_len_1168	1168	3	1	19	0.148396	3
Trin_comp163442_c1_seq1_len_1580	1580	9	12	58	0.148305	0.75
Trin_comp159331_c0_seq1_len_2854	2854	12	19	79	0.148199	0.631579
Trin_comp162994_c0_seq1_len_1289	1289	5	3	32	0.147747	1.66667
TrinNorm_comp155657_c0_seq1_len_1289	1289	5	3	32	0.147747	1.66667
Trin_comp166649_c0_seq1_len_1071	1071	6	2	38	0.147519	3
TrinNorm_comp158093_c0_seq3_len_1047	1047	3	3	19	0.147276	1
TrinNorm_comp156216_c0_seq1_len_1199	1199	5	0	32	0.147098	Inf
Trin_comp164094_c0_seq1_len_1170	1170	5	4	32	0.146867	1.25
Trin_comp163775_c0_seq1_len_1446	1446	2	1	13	0.146397	2
Trin_comp162877_c0_seq1_len_1836	1836	7	1	46	0.146389	7
Trin_comp163058_c0_seq3_len_1420	1420	12	6	78	0.146258	2
OasesNorm_Locus_18830_Trans8/11_0.294_Len1394	1394	2	0	13	0.146115	Inf
Trin_comp164976_c0_seq2_len_1592	1592	11	2	72	0.146068	5.5
Trin_comp167081_c0_seq2_len_1383	1383	18	1	117	0.146052	18
TrinNorm_comp154789_c0_seq1_len_1791	1791	5	3	33	0.145609	1.66667
Trin_comp156418_c0_seq1_len_1139	1139	9	0	58	0.145596	Inf
TrinNorm_comp145092_c1_seq1_len_1139	1139	9	0	58	0.145596	Inf
OasesNorm_Locus_5000_Trans1/1_0.000_Len1137	1137	9	0	58	0.145578	Inf
Trin_comp160221_c0_seq1_len_1768	1768	5	3	33	0.145531	1.66667
Trin_comp163119_c0_seq4_len_1293	1293	4	5	26	0.145501	0.8
TrinNorm_comp155029_c0_seq1_len_1862	1862	8	0	53	0.145286	Inf
Trin_comp160740_c0_seq1_len_1745	1745	8	0	53	0.144902	Inf
Trin_comp76565_c0_seq1_len_1732	1732	5315	220	35265	0.144638	24.1591
Trin_comp167676_c0_seq13_len_2873	2873	13	3	88	0.144153	4.33333
TrinNorm_comp162367_c0_seq6_len_1432	1432	10	8	66	0.144106	1.25
Trin_comp163612_c2_seq6_len_1046	1046	2	0	13	0.14349	Inf
Trin_comp154490_c0_seq1_len_1025	1025	2	0	13	0.143273	Inf
TrinNorm_comp147430_c0_seq1_len_1006	1006	2	0	13	0.143069	Inf
OasesNorm_Locus_1007_Trans2/3_0.400_Len1005	1005	2	0	13	0.143058	Inf
Trin_comp165561_c0_seq2_len_1005	1005	8	1	52	0.143058	8
OasesNorm_Locus_1224_Trans116/135_0.038_Len3328	3328	15	48	103	0.142593	0.3125
Trin_comp163980_c0_seq8_len_2112	2112	14	2	95	0.142505	7
Trin_comp163204_c0_seq1_len_1140	1140	5	5	33	0.142172	1
Trin_comp162522_c1_seq1_len_1056	1056	7	0	46	0.142029	Inf
Trin_comp165569_c0_seq2_len_1496	1496	7	1	47	0.141969	7
OasesNorm_Locus_7211_Trans12/14_0.400_Len1288	1288	3	1	20	0.141831	3
TrinNorm_comp151613_c1_seq1_len_1270	1270	6	0	40	0.141713	Inf
OasesNorm_Locus_6845_Trans10/16_0.182_Len2814	2814	9	5	62	0.141575	1.8
OasesNorm_Locus_9207_Trans21/30_0.217_Len1537	1537	16	2	108	0.141405	8
OasesNorm_Locus_17042_Trans2/2_0.250_Len1029	1029	5	0	33	0.141144	Inf
Trin_comp151971_c1_seq1_len_1185	1185	3	1	20	0.141108	3
TrinNorm_comp153831_c0_seq1_len_1185	1185	3	1	20	0.141108	3
OasesNorm_Locus_2150_Trans8/8_0.000_Len1461	1461	16	14	108	0.141049	1.14286
TrinNorm_comp161093_c0_seq1_len_1461	1461	16	13	108	0.141049	1.23077
OasesNorm_Locus_19108_Trans1/3_0.400_Len1010	1010	5	2	33	0.140944	2.5
OasesNorm_Locus_14721_Trans1/6_0.946_Len1386	1386	4	1	27	0.140659	4
OasesNorm_Locus_17124_Trans2/3_0.333_Len1123	1123	3	1	20	0.140608	3
Trin_comp151626_c0_seq1_len_1123	1123	3	1	20	0.140608	3
OasesNorm_Locus_22131_Trans3/5_0.526_Len1114	1114	3	3	20	0.140531	1
Trin_comp159041_c1_seq1_len_1085	1085	3	0	20	0.140273	Inf
TrinNorm_comp157625_c0_seq1_len_1052	1052	3	0	20	0.139961	Inf
Trin_comp158775_c0_seq2_len_1049	1049	3	1	20	0.139932	3
OasesNorm_Locus_26687_Trans4/7_0.136_Len1046	1046	3	0	20	0.139902	Inf
TrinNorm_comp153457_c0_seq2_len_1046	1046	3	0	20	0.139902	Inf
Trin_comp152798_c0_seq1_len_1251	1251	4	4	27	0.139837	1
OasesNorm_Locus_23279_Trans1/3_0.500_Len1192	1192	4	4	27	0.139419	1
OasesNorm_Locus_2221_Trans11/15_0.471_Len2512	2512	4	0	28	0.1389	Inf
Trin_comp157227_c0_seq1_len_1066	1066	4	1	27	0.138366	4
OasesNorm_Locus_7689_Trans30/45_0.081_Len3638	3638	25	37	178	0.13777	0.675676
OasesNorm_Locus_2296_Trans3/13_0.409_Len1858	1858	22	1	154	0.137491	22
Trin_comp165338_c0_seq1_len_2509	2509	12	17	85	0.137261	0.705882
OasesNorm_Locus_12945_Trans12/14_0.196_Len1626	1626	2	1	14	0.136716	2
OasesNorm_Locus_10863_Trans2/5_0.571_Len1623	1623	2	0	14	0.136704	Inf
Trin_comp167413_c0_seq1_len_1567	1567	7	8	49	0.136481	0.875
Trin_comp146507_c0_seq1_len_1416	1416	1	0	7	0.135791	Inf
TrinNorm_comp135990_c0_seq1_len_1416	1416	1	0	7	0.135791	Inf
OasesNorm_Locus_27347_Trans13/14_0.296_Len1377	1377	1	1	7	0.135588	1
Trin_comp144906_c0_seq1_len_1370	1370	1	0	7	0.13555	Inf
Trin_comp160202_c1_seq1_len_1033	1033	8	1	55	0.135537	8
Trin_comp142267_c0_seq1_len_1333	1333	1	1	7	0.135344	1
TrinNorm_comp161149_c0_seq3_len_1316	1316	6	1	42	0.135245	6
Trin_comp166647_c0_seq3_len_1002	1002	8	0	55	0.135224	Inf
TrinNorm_comp161705_c0_seq2_len_1002	1002	8	0	55	0.135224	Inf
Trin_comp164329_c1_seq1_len_1750	1750	9	1	64	0.135013	9
TrinNorm_comp159731_c0_seq1_len_1750	1750	9	1	64	0.135013	9
Trin_comp154767_c0_seq1_len_1186	1186	1	1	7	0.134396	1
TrinNorm_comp151932_c0_seq2_len_1186	1186	1	1	7	0.134396	1
OasesNorm_Locus_4683_Trans6/12_0.250_Len2184	2184	43	5	310	0.134285	8.6
OasesNorm_Locus_4710_Trans12/16_0.485_Len1170	1170	16	0	112	0.134278	Inf
OasesNorm_Locus_21768_Trans2/4_0.167_Len1168	1168	1	0	7	0.134263	Inf
Trin_comp160643_c0_seq1_len_1153	1153	2	1	14	0.134149	2
TrinNorm_comp149462_c0_seq1_len_1124	1124	2	1	14	0.13392	2
TrinNorm_comp147210_c0_seq2_len_1105	1105	3	0	21	0.133764	Inf
Trin_comp157713_c0_seq1_len_1102	1102	2	7	14	0.133739	0.285714
Trin_comp163540_c0_seq1_len_1081	1081	2	3	14	0.133558	0.666667
OasesNorm_Locus_1168_Trans23/45_0.244_Len2189	2189	20	16	145	0.133541	1.25
TrinNorm_comp162266_c1_seq3_len_1408	1408	17	1	121	0.133507	17
TrinNorm_comp159496_c0_seq2_len_1074	1074	5	1	35	0.133496	5
Trin_comp167767_c0_seq1_len_1791	1791	20	1	144	0.133475	20
Trin_comp166632_c0_seq1_len_1416	1416	15	14	107	0.133253	1.07143
Trin_comp167591_c0_seq2_len_1293	1293	51	13	362	0.133242	3.92308
Trin_comp164264_c0_seq1_len_2921	2921	3	0	22	0.133119	Inf
TrinNorm_comp155978_c0_seq4_len_1033	1033	2	7	14	0.133117	0.285714
Trin_comp151071_c0_seq1_len_1015	1015	1	0	7	0.132941	Inf
Trin_comp149523_c0_seq1_len_1002	1002	2	2	14	0.132809	1
TrinNorm_comp159959_c0_seq1_len_1177	1177	8	1	57	0.131974	8
Trin_comp164958_c0_seq1_len_1106	1106	8	1	57	0.131425	8
Trin_comp164676_c1_seq1_len_1039	1039	10	6	71	0.131299	1.66667
OasesNorm_Locus_16478_Trans4/8_0.500_Len1530	1530	7	1	51	0.130979	7
Trin_comp163585_c2_seq1_len_3154	3154	19	1	142	0.130856	19
OasesNorm_Locus_919_Trans17/37_0.364_Len1255	1255	9	24	65	0.130719	0.375
Trin_comp161120_c0_seq1_len_1316	1316	4	0	29	0.130582	Inf
OasesNorm_Locus_3825_Trans10/15_0.250_Len1624	1624	3	0	22	0.130494	Inf
TrinNorm_comp162707_c0_seq1_len_2445	2445	11	5	82	0.130328	2.2
OasesNorm_Locus_12284_Trans5/8_0.500_Len1260	1260	4	7	29	0.13025	0.571429
TrinNorm_comp159006_c0_seq1_len_1760	1760	10	0	74	0.129773	Inf
Trin_comp79098_c0_seq1_len_1285	1285	7	0	51	0.129762	Inf
OasesNorm_Locus_12568_Trans6/8_0.500_Len1419	1419	6	1	44	0.129633	6
Trin_comp166016_c0_seq1_len_1564	1564	8	5	59	0.12953	1.6
Trin_comp166505_c1_seq1_len_1804	1804	7	2	52	0.129406	3.5
TrinNorm_comp157746_c0_seq2_len_1136	1136	4	3	29	0.129395	1.33333
OasesNorm_Locus_10560_Trans2/3_0.071_Len1121	1121	4	0	29	0.129279	Inf
TrinNorm_comp153478_c0_seq1_len_1339	1339	6	10	44	0.129225	0.6
OasesNorm_Locus_16540_Trans11/17_0.522_Len1008	1008	5	0	36	0.129179	Inf
Trin_comp167137_c0_seq3_len_1321	1321	18	5	132	0.129126	3.6
OasesNorm_Locus_24453_Trans2/3_0.200_Len1318	1318	3	0	22	0.129109	Inf
OasesNorm_Locus_4347_Trans11/11_0.118_Len1557	1557	5	0	37	0.129065	Inf
Trin_comp165111_c0_seq1_len_1051	1051	13	3	94	0.129033	4.33333
TrinNorm_comp162183_c0_seq3_len_1503	1503	12	7	89	0.128554	1.71429
TrinNorm_comp157988_c0_seq1_len_1123	1123	16	7	117	0.12819	2.28571
Trin_comp164532_c1_seq6_len_2166	2166	16	0	121	0.127978	Inf
TrinNorm_comp158803_c0_seq2_len_1139	1139	6	3	44	0.127948	2
OasesNorm_Locus_18755_Trans4/9_0.462_Len1127	1127	3	2	22	0.127856	1.5
Trin_comp168102_c0_seq5_len_2800	2800	19	8	145	0.127781	2.375
OasesNorm_Locus_3525_Trans23/25_0.167_Len1273	1273	15	1	111	0.127688	15
OasesNorm_Locus_788_Trans21/32_0.324_Len2242	2242	15	1	114	0.127491	15
Trin_comp166788_c3_seq1_len_1578	1578	18	17	135	0.127425	1.05882
Trin_comp162591_c0_seq1_len_1066	1066	3	1	22	0.12736	3
TrinNorm_comp159316_c1_seq1_len_1202	1202	5	1	37	0.12724	5
OasesNorm_Locus_19928_Trans3/9_0.688_Len1035	1035	3	2	22	0.127084	1.5
Trin_comp159824_c0_seq1_len_1035	1035	3	1	22	0.127084	3
TrinNorm_comp153516_c0_seq1_len_1035	1035	3	1	22	0.127084	3
TrinNorm_comp162059_c0_seq27_len_2950	2950	39	6	300	0.126938	6.5	Blasts named Drosophila Virus
Trin_comp163292_c0_seq1_len_1437	1437	4	1	30	0.126836	4
Trin_comp161348_c0_seq1_len_1100	1100	54	48	399	0.126684	1.125
OasesNorm_Locus_18192_Trans1/1_0.000_Len1113	1113	5	1	37	0.126596	5
Trin_comp165636_c0_seq2_len_1383	1383	4	2	30	0.126579	2
OasesNorm_Locus_8754_Trans8/14_0.421_Len1201	1201	9	4	67	0.126474	2.25
TrinNorm_comp159042_c0_seq2_len_1283	1283	2	0	15	0.126043	Inf
OasesNorm_Locus_3990_Trans11/15_0.500_Len1274	1274	4	2	30	0.125991	2
Trin_comp151757_c0_seq1_len_1225	1225	2	4	15	0.125692	0.5
OasesNorm_Locus_16643_Trans9/13_0.600_Len1007	1007	5	0	37	0.125678	Inf
Trin_comp167322_c0_seq1_len_2061	2061	13	1	100	0.125603	13
Trin_comp155169_c0_seq1_len_1181	1181	4	0	30	0.125402	Inf
OasesNorm_Locus_3407_Trans6/11_0.158_Len1555	1555	8	1	61	0.125248	8
Trin_comp158073_c0_seq1_len_1109	1109	4	1	30	0.124877	4
TrinNorm_comp158419_c0_seq2_len_1075	1075	4	1	30	0.124605	4
Trin_comp161327_c0_seq1_len_1063	1063	2	0	15	0.124504	Inf
OasesNorm_Locus_6698_Trans11/15_0.240_Len1061	1061	12	0	90	0.124487	Inf
Trin_comp154334_c0_seq1_len_1030	1030	2	0	15	0.124215	Inf
TrinNorm_comp154166_c0_seq1_len_1030	1030	2	0	15	0.124215	Inf
TrinNorm_comp152675_c0_seq2_len_1015	1015	4	0	30	0.124078	Inf
Trin_comp166792_c0_seq1_len_1279	1279	8	1	61	0.123954	8
OasesNorm_Locus_7434_Trans36/36_0.117_Len1939	1939	9	3	70	0.123946	3
OasesNorm_Locus_6439_Trans9/13_0.464_Len1266	1266	3	0	23	0.123206	Inf
Trin_comp167689_c0_seq2_len_2089	2089	7	5	55	0.123026	1.4
TrinNorm_comp156764_c1_seq2_len_4287	4287	6	1	48	0.122978	6
Trin_comp149288_c0_seq2_len_1159	1159	3	1	23	0.122526	3
OasesNorm_Locus_11486_Trans1/2_0.333_Len1157	1157	3	0	23	0.122512	Inf
TrinNorm_comp163115_c0_seq2_len_1376	1376	28	6	217	0.122462	4.66667
Trin_comp164271_c0_seq1_len_1011	1011	5	2	38	0.122408	2.5
Trin_comp168070_c0_seq5_len_1272	1272	15	13	116	0.122178	1.15385
OasesNorm_Locus_12859_Trans2/2_0.000_Len1151	1151	10	0	77	0.12194	Inf
OasesNorm_Locus_2156_Trans15/31_0.293_Len2763	2763	11	8	88	0.121854	1.375
OasesNorm_Locus_2209_Trans8/15_0.348_Len1257	1257	4	1	31	0.121829	4
TrinNorm_comp162546_c1_seq9_len_1888	1888	11	6	87	0.121764	1.83333
OasesNorm_Locus_3366_Trans9/10_0.400_Len1052	1052	3	0	23	0.121705	Inf
OasesNorm_Locus_5060_Trans46/75_0.197_Len3775	3775	45	11	363	0.121688	4.09091
Trin_comp162724_c0_seq3_len_1200	1200	4	7	31	0.121481	0.571429
Trin_comp167649_c0_seq5_len_1068	1068	10	0	77	0.121311	Inf
Trin_comp152412_c0_seq1_len_1172	1172	4	0	31	0.121297	Inf
TrinNorm_comp148181_c0_seq1_len_1172	1172	4	0	31	0.121297	Inf
Trin_comp167438_c0_seq1_len_1432	1432	28	6	220	0.121049	4.66667
TrinNorm_comp161428_c1_seq2_len_2180	2180	9	8	72	0.121005	1.125
Trin_comp167251_c1_seq3_len_1235	1235	5	0	39	0.120918	Inf
TrinNorm_comp161227_c0_seq2_len_2013	2013	13	1	104	0.12067	13
OasesNorm_Locus_7948_Trans8/13_0.714_Len1932	1932	6	10	48	0.120487	0.6
OasesNorm_Locus_22206_Trans5/5_0.222_Len1887	1887	1	2	8	0.120378	0.5
Trin_comp161391_c0_seq2_len_1289	1289	7	7	55	0.120347	1
TrinNorm_comp158848_c0_seq3_len_1289	1289	7	7	55	0.120347	1
Trin_comp159732_c0_seq1_len_1043	1043	4	0	31	0.120321	Inf
OasesNorm_Locus_7472_Trans26/30_0.295_Len2408	2408	13	1	105	0.120231	13
OasesNorm_Locus_5534_Trans4/9_0.308_Len1115	1115	5	1	39	0.120119	5
TrinNorm_comp161195_c1_seq1_len_1746	1746	2	5	16	0.12	0.4
OasesNorm_Locus_5118_Trans38/50_0.200_Len1594	1594	2520	1411	20080	0.119993	1.78597
OasesNorm_Locus_1222_Trans26/34_0.407_Len2259	2259	11	3	89	0.119785	3.66667
OasesNorm_Locus_5074_Trans22/23_0.237_Len1165	1165	20	9	157	0.119705	2.22222
Trin_comp155881_c0_seq3_len_1645	1645	2	2	16	0.119689	1
OasesNorm_Locus_22354_Trans3/4_0.200_Len1539	1539	2	0	16	0.119318	Inf
Trin_comp159370_c0_seq1_len_1447	1447	7	1	56	0.118952	7
OasesNorm_Locus_18537_Trans6/14_0.214_Len1403	1403	2	1	16	0.118759	2
Trin_comp162980_c0_seq3_len_1388	1388	2	3	16	0.118691	0.666667
TrinNorm_comp150450_c0_seq1_len_1344	1344	2	3	16	0.118481	0.666667
TrinNorm_comp149345_c0_seq2_len_1340	1340	1	1	8	0.118461	1
OasesNorm_Locus_4418_Trans5/7_0.182_Len1336	1336	1	1	8	0.118441	1
Trin_comp143045_c0_seq1_len_1268	1268	1	3	8	0.118083	0.333333
OasesNorm_Locus_7241_Trans8/8_0.083_Len1220	1220	5	2	40	0.117807	2.5
OasesNorm_Locus_7871_Trans6/6_0.000_Len1210	1210	2	3	16	0.117746	0.666667
TrinNorm_comp151208_c0_seq2_len_1196	1196	1	2	8	0.11766	0.5
Trin_comp167136_c0_seq3_len_1193	1193	3	2	24	0.117641	1.5
TrinNorm_comp157992_c1_seq6_len_1188	1188	4	2	32	0.117609	2
Trin_comp159273_c0_seq2_len_1184	1184	1	1	8	0.117584	1
TrinNorm_comp160778_c0_seq1_len_1727	1727	6	2	49	0.117496	3
OasesNorm_Locus_11688_Trans7/9_0.444_Len1803	1803	5	3	41	0.117229	1.66667
Trin_comp162122_c1_seq1_len_1772	1772	5	1	41	0.117146	5
TrinNorm_comp162420_c0_seq6_len_1604	1604	6	2	49	0.117112	3
OasesNorm_Locus_26364_Trans1/1_0.000_Len1110	1110	3	1	24	0.11708	3
Trin_comp165390_c0_seq1_len_1511	1511	13	5	106	0.116962	2.6
TrinNorm_comp110670_c0_seq1_len_1094	1094	2	3	16	0.116962	0.666667
Trin_comp166364_c0_seq1_len_2341	2341	10	99	83	0.116899	0.10101
Trin_comp161176_c0_seq1_len_1083	1083	2	4	16	0.116879	0.5
Trin_comp162530_c3_seq3_len_1082	1082	2	8	16	0.116871	0.25
Trin_comp153100_c0_seq2_len_1079	1079	3	2	24	0.116848	1.5
Trin_comp138217_c0_seq1_len_1055	1055	1	0	8	0.116659	Inf
OasesNorm_Locus_9540_Trans4/7_0.538_Len1053	1053	1	2	8	0.116642	0.5
TrinNorm_comp158358_c0_seq5_len_1524	1524	5	6	41	0.116353	0.833333
Trin_comp163649_c0_seq2_len_1523	1523	5	6	41	0.116349	0.833333
Trin_comp158843_c2_seq1_len_1013	1013	2	0	16	0.116305	Inf
Trin_comp156424_c0_seq1_len_1011	1011	1	1	8	0.116288	1
Trin_comp130769_c0_seq1_len_1011	1011	1	0	8	0.116288	Inf
TrinNorm_comp149325_c0_seq1_len_1011	1011	1	1	8	0.116288	1
TrinNorm_comp111817_c0_seq1_len_1011	1011	1	0	8	0.116288	Inf
OasesNorm_Locus_10363_Trans1/6_0.167_Len1009	1009	1	0	8	0.11627	Inf
Trin_comp167820_c0_seq1_len_1590	1590	13	10	107	0.116152	1.3
OasesNorm_Locus_9463_Trans15/15_0.375_Len1456	1456	5	5	41	0.116087	1
OasesNorm_Locus_3994_Trans9/18_0.545_Len1453	1453	5	0	41	0.116075	Inf
Trin_comp167567_c0_seq1_len_1500	1500	9	1	74	0.115948	9
TrinNorm_comp158477_c0_seq1_len_1500	1500	9	1	74	0.115948	9
OasesNorm_Locus_6022_Trans60/61_0.026_Len1453	1453	4	0	33	0.115372	Inf
OasesNorm_Locus_8489_Trans7/19_0.152_Len1281	1281	5	3	41	0.115273	1.66667
OasesNorm_Locus_4650_Trans2/18_0.364_Len1171	1171	12	4	98	0.115102	3
Trin_comp166719_c0_seq2_len_2691	2691	17	2	144	0.115005	8.5
Trin_comp159903_c1_seq3_len_1148	1148	6	3	49	0.114952	2
OasesNorm_Locus_13100_Trans15/17_0.321_Len1344	1344	8	0	66	0.11489	Inf
TrinNorm_comp160390_c0_seq1_len_1177	1177	10	0	82	0.114672	Inf
Trin_comp166398_c0_seq1_len_1176	1176	10	0	82	0.114666	Inf
TrinNorm_comp157088_c0_seq2_len_1568	1568	3	7	25	0.114648	0.428571
OasesNorm_Locus_6661_Trans6/17_0.300_Len2059	2059	7	1	59	0.114627	7
OasesNorm_Locus_10416_Trans13/22_0.633_Len1545	1545	3	3	25	0.114567	1
TrinNorm_comp161473_c0_seq2_len_1111	1111	11	4	90	0.114485	2.75
Trin_comp159978_c0_seq1_len_1502	1502	3	6	25	0.114409	0.5
TrinNorm_comp159056_c1_seq1_len_1472	1472	3	0	25	0.114294	Inf
TrinNorm_comp159270_c0_seq1_len_1467	1467	3	3	25	0.114274	1
OasesNorm_Locus_5091_Trans7/15_0.388_Len1928	1928	9	0	76	0.114136	Inf
TrinNorm_comp152556_c0_seq1_len_1391	1391	3	6	25	0.113956	0.5
Trin_comp166440_c0_seq3_len_1200	1200	11	4	91	0.113805	2.75
TrinNorm_comp160502_c0_seq4_len_1541	1541	10	1	84	0.113643	10
OasesNorm_Locus_3643_Trans10/21_0.333_Len2028	2028	4	3	34	0.113602	1.33333
Trin_comp163348_c0_seq1_len_1104	1104	4	1	33	0.113489	4
TrinNorm_comp158635_c0_seq1_len_1104	1104	4	1	33	0.113489	4
OasesNorm_Locus_5876_Trans6/6_0.000_Len1173	1173	10	1	83	0.113266	10
TrinNorm_comp161565_c0_seq1_len_1173	1173	10	1	83	0.113266	10
Trin_comp166686_c0_seq1_len_1156	1156	10	1	83	0.113157	10
OasesNorm_Locus_5770_Trans1/7_0.333_Len1312	1312	8	0	67	0.113021	Inf
Trin_comp159139_c0_seq1_len_1312	1312	8	0	67	0.113021	Inf
TrinNorm_comp151768_c0_seq1_len_1312	1312	8	0	67	0.113021	Inf
TrinNorm_comp159982_c1_seq7_len_1456	1456	7	4	59	0.112939	1.75
OasesNorm_Locus_9026_Trans10/16_0.391_Len2072	2072	7	5	60	0.112742	1.4
OasesNorm_Locus_8832_Trans1/1_0.000_Len1604	1604	4	0	34	0.112519	Inf
TrinNorm_comp156027_c0_seq1_len_1121	1121	3	3	25	0.112473	1
Trin_comp160547_c0_seq1_len_1115	1115	3	45	25	0.112431	0.0666667
OasesNorm_Locus_6847_Trans20/24_0.341_Len1195	1195	8	1	67	0.112385	8
OasesNorm_Locus_10112_Trans8/8_0.100_Len1233	1233	5	3	42	0.11227	1.66667
Trin_comp159783_c0_seq1_len_1088	1088	3	3	25	0.11224	1
Trin_comp163591_c1_seq4_len_2533	2533	3	0	26	0.112215	Inf
Trin_comp163129_c0_seq1_len_1083	1083	6	0	50	0.112203	Inf
TrinNorm_comp157470_c0_seq1_len_1083	1083	6	0	50	0.112203	Inf
Trin_comp164322_c0_seq1_len_1682	1682	16	0	137	0.111937	Inf
OasesNorm_Locus_14540_Trans4/8_0.429_Len1377	1377	2	0	17	0.111661	Inf
OasesNorm_Locus_7526_Trans5/8_0.300_Len1688	1688	5	1	43	0.111466	5
OasesNorm_Locus_4424_Trans7/33_0.305_Len1542	1542	7	2	60	0.111374	3.5
Trin_comp166898_c2_seq5_len_1737	1737	8	6	69	0.11128	1.33333
Trin_comp165352_c0_seq1_len_1270	1270	4	4	34	0.111148	1
Trin_comp161985_c0_seq1_len_1164	1164	19	54	161	0.110888	0.351852
OasesNorm_Locus_7940_Trans3/6_0.444_Len1219	1219	2	1	17	0.110871	2
Trin_comp163068_c0_seq2_len_2819	2819	5	46	44	0.110834	0.108696
TrinNorm_comp153594_c0_seq1_len_1152	1152	19	54	161	0.110813	0.351852
Trin_comp164401_c0_seq1_len_1322	1322	9	0	77	0.110684	Inf
OasesNorm_Locus_17407_Trans4/4_0.000_Len1156	1156	2	0	17	0.110495	Inf
OasesNorm_Locus_3887_Trans21/27_0.125_Len1964	1964	4	1	35	0.110227	4
TrinNorm_comp155913_c0_seq1_len_1547	1547	3	2	26	0.110167	1.5
Trin_comp164906_c0_seq1_len_1543	1543	3	2	26	0.110154	1.5
Trin_comp161649_c0_seq5_len_1099	1099	6	0	51	0.110117	Inf
Trin_comp152451_c0_seq2_len_1240	1240	7	5	60	0.110063	1.4
Trin_comp154202_c0_seq1_len_1089	1089	2	0	17	0.110046	Inf
TrinNorm_comp145985_c0_seq1_len_1089	1089	2	0	17	0.110046	Inf
OasesNorm_Locus_6731_Trans20/24_0.319_Len1584	1584	10	9	87	0.109868	1.11111
TrinNorm_comp151610_c0_seq1_len_1189	1189	7	5	60	0.109775	1.4
TrinNorm_comp150747_c0_seq5_len_1404	1404	3	1	26	0.109628	3
Trin_comp141099_c0_seq1_len_1030	1030	2	1	17	0.109602	2
Trin_comp161127_c0_seq6_len_1381	1381	3	1	26	0.109531	3
Trin_comp163475_c0_seq2_len_1374	1374	6	5	52	0.1095	1.2
Trin_comp160763_c0_seq1_len_1013	1013	2	1	17	0.109464	2
OasesNorm_Locus_13353_Trans5/6_0.028_Len1835	1835	5	1	44	0.109314	5
Trin_comp167481_c1_seq2_len_1451	1451	7	1	61	0.109217	7
Trin_comp167459_c0_seq2_len_1940	1940	12	26	106	0.109137	0.461538
Trin_comp162607_c1_seq1_len_1290	1290	3	0	26	0.109111	Inf
Trin_comp162542_c0_seq1_len_1111	1111	5	0	43	0.108918	Inf
TrinNorm_comp156814_c0_seq1_len_1111	1111	5	0	43	0.108918	Inf
OasesNorm_Locus_22700_Trans7/9_0.214_Len1188	1188	6	3	52	0.108562	2
OasesNorm_Locus_8456_Trans41/46_0.175_Len3003	3003	11	1	99	0.10854	11
OasesNorm_Locus_21704_Trans1/2_0.333_Len2403	2403	5	0	45	0.107893	Inf
Trin_comp230920_c0_seq1_len_1046	1046	3	5	26	0.107617	0.6
TrinNorm_comp170016_c0_seq1_len_1046	1046	3	5	26	0.107617	0.6
OasesNorm_Locus_4749_Trans3/7_0.600_Len1406	1406	7	2	62	0.107278	3.5
OasesNorm_Locus_17678_Trans1/5_0.429_Len1311	1311	6	0	53	0.107152	Inf
OasesNorm_Locus_4429_Trans36/39_0.071_Len1369	1369	7	3	62	0.107124	2.33333
OasesNorm_Locus_177_Trans172/585_0.023_Len7800	7800	90	201	834	0.106956	0.447761
TrinNorm_comp158394_c0_seq1_len_1531	1531	26	15	232	0.106948	1.73333
OasesNorm_Locus_9020_Trans1/5_0.250_Len1702	1702	5	0	45	0.10655	Inf
OasesNorm_Locus_8921_Trans12/14_0.214_Len1702	1702	2	4	18	0.10655	0.5
Trin_comp140108_c0_seq1_len_1682	1682	1	0	9	0.106495	Inf
OasesNorm_Locus_20162_Trans1/1_0.000_Len1632	1632	2	4	18	0.106352	0.5
Trin_comp166445_c0_seq1_len_1538	1538	4	7	36	0.106057	0.571429
TrinNorm_comp161286_c0_seq2_len_1521	1521	4	6	36	0.106	0.666667
TrinNorm_comp157991_c0_seq1_len_2750	2750	5	46	46	0.105947	0.108696
Trin_comp167638_c0_seq1_len_1250	1250	11	6	98	0.105943	1.83333
Trin_comp159859_c0_seq1_len_1500	1500	1	1	9	0.105927	1
TrinNorm_comp163114_c0_seq13_len_2485	2485	11	8	101	0.105861	1.375
TrinNorm_comp153515_c0_seq1_len_1463	1463	4	52	36	0.105794	0.0769231
OasesNorm_Locus_25472_Trans6/6_0.136_Len1420	1420	2	1	18	0.105631	2
Trin_comp154277_c0_seq1_len_2001	2001	7	16	64	0.105563	0.4375
TrinNorm_comp121444_c0_seq1_len_2001	2001	7	16	64	0.105563	0.4375
TrinNorm_comp154690_c0_seq2_len_1402	1402	2	4	18	0.10556	0.5
OasesNorm_Locus_7098_Trans22/25_0.041_Len1395	1395	1	2	9	0.105531	0.5
TrinNorm_comp155973_c0_seq2_len_1395	1395	1	2	9	0.105531	0.5
Trin_comp159302_c0_seq1_len_1383	1383	1	2	9	0.105482	0.5
Trin_comp160241_c0_seq1_len_1377	1377	1	1	9	0.105457	1
OasesNorm_Locus_15474_Trans2/3_1.000_Len1365	1365	4	0	36	0.105407	Inf
TrinNorm_comp158707_c0_seq3_len_1334	1334	2	1	18	0.105272	2
TrinNorm_comp157183_c2_seq4_len_1271	1271	4	2	36	0.104978	2
TrinNorm_comp159585_c0_seq1_len_1682	1682	15	0	137	0.104941	Inf
OasesNorm_Locus_7889_Trans2/2_0.333_Len1033	1033	18	54	160	0.10483	0.333333
Trin_comp163309_c2_seq1_len_1240	1240	4	3	36	0.104822	1.33333
OasesNorm_Locus_13624_Trans8/15_0.524_Len1237	1237	5	0	45	0.104806	Inf
Trin_comp119921_c0_seq1_len_1235	1235	1	0	9	0.104796	Inf
TrinNorm_comp150810_c0_seq1_len_1214	1214	3	0	27	0.104685	Inf
TrinNorm_comp155979_c0_seq4_len_1191	1191	1	2	9	0.104558	0.5
Trin_comp156059_c0_seq1_len_1186	1186	1	0	9	0.10453	Inf
TrinNorm_comp156935_c0_seq1_len_1184	1184	2	2	18	0.104519	1
TrinNorm_comp159360_c0_seq1_len_2182	2182	7	5	65	0.104254	1.4
TrinNorm_comp137244_c0_seq1_len_1138	1138	2	2	18	0.104247	1
Trin_comp155634_c0_seq2_len_1137	1137	2	0	18	0.104241	Inf
TrinNorm_comp153498_c0_seq2_len_1137	1137	2	0	18	0.104241	Inf
TrinNorm_comp160133_c0_seq2_len_1135	1135	6	0	54	0.104229	Inf
Trin_comp162857_c1_seq3_len_1130	1130	6	4	54	0.104198	1.5
OasesNorm_Locus_4870_Trans20/21_0.243_Len1127	1127	19	1	171	0.104179	19
TrinNorm_comp158002_c0_seq2_len_1281	1281	13	1	118	0.104136	13
Trin_comp155142_c1_seq1_len_1117	1117	2	0	18	0.104116	Inf
Trin_comp167051_c0_seq1_len_2055	2055	7	5	65	0.104039	1.4
TrinNorm_comp138697_c0_seq1_len_1756	1756	4	5	37	0.103809	0.8
Trin_comp153450_c0_seq1_len_1066	1066	1	0	9	0.103775	Inf
OasesNorm_Locus_10500_Trans1/6_0.222_Len1734	1734	4	5	37	0.103753	0.8
Trin_comp155783_c0_seq2_len_1058	1058	3	1	27	0.103718	3
TrinNorm_comp156809_c0_seq1_len_1050	1050	1	0	9	0.103661	Inf
TrinNorm_comp160002_c0_seq1_len_1548	1548	14	5	129	0.103623	2.8
Trin_comp167187_c0_seq2_len_1544	1544	14	4	129	0.10361	3.5
TrinNorm_comp161935_c0_seq9_len_5823	5823	143	777	1364	0.103592	0.184041
OasesNorm_Locus_16286_Trans7/9_0.125_Len1037	1037	2	1	18	0.103565	2
TrinNorm_comp149612_c0_seq1_len_1034	1034	2	1	18	0.103543	2
OasesNorm_Locus_29522_Trans1/1_0.000_Len1032	1032	1	2	9	0.103528	0.5
Trin_comp78993_c0_seq1_len_1645	1645	4	5	37	0.103515	0.8
OasesNorm_Locus_6848_Trans2/3_0.600_Len1030	1030	2	1	18	0.103513	2
Trin_comp162947_c0_seq4_len_5739	5739	143	777	1367	0.103346	0.184041
Trin_comp140942_c0_seq1_len_1006	1006	1	0	9	0.103328	Inf
Trin_comp157962_c0_seq1_len_1870	1870	3	15	28	0.103145	0.2
OasesNorm_Locus_6752_Trans3/5_0.500_Len1486	1486	8	1	74	0.103016	8
Trin_comp144117_c0_seq1_len_1333	1333	5	2	46	0.102979	2.5
TrinNorm_comp111323_c0_seq2_len_1333	1333	5	2	46	0.102979	2.5
Trin_comp163140_c0_seq1_len_1212	1212	6	0	55	0.102771	Inf
OasesNorm_Locus_1818_Trans20/25_0.306_Len5825	5825	142	777	1366	0.102717	0.182754
Trin_comp164060_c3_seq2_len_1773	1773	14	3	131	0.102661	4.66667
OasesNorm_Locus_7139_Trans7/26_0.107_Len2778	2778	4	0	38	0.102629	Inf
Trin_comp165224_c0_seq2_len_1090	1090	6	1	55	0.102049	6
OasesNorm_Locus_7540_Trans17/33_0.145_Len4916	4916	24	28	232	0.10199	0.857143
OasesNorm_Locus_1550_Trans13/17_0.140_Len2107	2107	14	9	133	0.101781	1.55556
TrinNorm_comp159694_c0_seq1_len_1586	1586	5	1	47	0.101693	5
OasesNorm_Locus_23540_Trans6/8_0.154_Len1150	1150	4	2	37	0.101501	2
TrinNorm_comp158975_c1_seq2_len_2231	2231	11	5	105	0.101491	2.2
OasesNorm_Locus_4221_Trans4/10_0.076_Len1289	1289	6	7	56	0.101313	0.857143
TrinNorm_comp163206_c0_seq8_len_2285	2285	12	5	115	0.101168	2.4
Trin_comp157239_c0_seq2_len_1214	1214	3	0	28	0.100946	Inf
TrinNorm_comp155171_c3_seq1_len_1208	1208	3	1	28	0.100915	3
OasesNorm_Locus_24866_Trans11/11_0.158_Len1186	1186	3	0	28	0.100797	Inf
TrinNorm_comp162320_c0_seq2_len_1122	1122	20	13	186	0.100788	1.53846
Trin_comp161690_c0_seq1_len_1183	1183	3	2	28	0.100781	1.5
Trin_comp157802_c0_seq1_len_1641	1641	2	3	19	0.10078	0.666667
OasesNorm_Locus_15312_Trans3/4_0.789_Len1161	1161	3	1	28	0.100658	3
Trin_comp166709_c0_seq4_len_1411	1411	9	6	85	0.100626	1.5
TrinNorm_comp156873_c0_seq1_len_1574	1574	2	9	19	0.100586	0.222222
OasesNorm_Locus_8942_Trans8/18_0.188_Len1570	1570	2	9	19	0.100574	0.222222
TrinNorm_comp157118_c1_seq1_len_1553	1553	2	3	19	0.100522	0.666667
Trin_comp160513_c0_seq1_len_1110	1110	3	0	28	0.100354	Inf
TrinNorm_comp155646_c0_seq1_len_1110	1110	3	0	28	0.100354	Inf
OasesNorm_Locus_14924_Trans12/15_0.190_Len1309	1309	9	20	85	0.10021	0.45
Trin_comp166183_c0_seq1_len_1371	1371	6	2	57	0.099883	3
Trin_comp164067_c0_seq1_len_1994	1994	3	1	29	0.0998305	3
TrinNorm_comp158781_c0_seq1_len_1994	1994	3	1	29	0.0998305	3
TrinNorm_comp154463_c0_seq3_len_1346	1346	2	1	19	0.0997815	2
TrinNorm_comp153984_c0_seq1_len_1160	1160	7	2	66	0.0996355	3.5
TrinNorm_comp156658_c0_seq1_len_1310	1310	2	1	19	0.0996284	2
OasesNorm_Locus_9486_Trans11/20_0.242_Len1869	1869	3	15	29	0.0995858	0.2
TrinNorm_comp158557_c0_seq1_len_2867	2867	5	0	49	0.0995669	Inf
Trin_comp167205_c5_seq5_len_2188	2188	19	2	185	0.0994325	9.5
TrinNorm_comp162499_c0_seq4_len_2477	2477	14	3	137	0.0993188	4.66667
TrinNorm_comp163060_c0_seq5_len_3436	3436	15	4	148	0.0993035	3.75
Trin_comp167144_c0_seq3_len_2424	2424	14	3	137	0.0992555	4.66667
OasesNorm_Locus_3507_Trans54/54_0.016_Len3018	3018	13	2	128	0.0992242	6.5
Trin_comp158417_c0_seq1_len_1214	1214	2	5	19	0.099175	0.4
Trin_comp166896_c0_seq3_len_1187	1187	2	1	19	0.099034	2
Trin_comp164589_c0_seq1_len_1598	1598	3	0	29	0.098922	Inf
OasesNorm_Locus_12693_Trans5/6_0.455_Len1148	1148	2	0	19	0.0988185	Inf
OasesNorm_Locus_1670_Trans27/41_0.196_Len2117	2117	24	5	235	0.0987656	4.8
OasesNorm_Locus_18176_Trans3/7_0.600_Len1097	1097	2	1	19	0.098513	2
OasesNorm_Locus_19940_Trans5/6_0.333_Len1084	1084	2	1	19	0.0984305	2
OasesNorm_Locus_11942_Trans3/5_0.214_Len1053	1053	2	0	19	0.0982252	Inf
Trin_comp167112_c1_seq3_len_1642	1642	8	5	78	0.0981983	1.6
Trin_comp164070_c0_seq3_len_1043	1043	2	1	19	0.0981563	2
OasesNorm_Locus_22005_Trans8/10_0.381_Len1018	1018	2	0	19	0.0979781	Inf
Trin_comp159227_c0_seq3_len_1783	1783	6	33	59	0.0977125	0.181818
Trin_comp162849_c1_seq1_len_1204	1204	3	0	29	0.0974145	Inf
TrinNorm_comp159597_c0_seq2_len_1201	1201	3	0	29	0.0973992	Inf
OasesNorm_Locus_1096_Trans12/23_0.038_Len2532	2532	2	2	20	0.0972521	1
Trin_comp157969_c0_seq1_len_2440	2440	2	2	20	0.0971476	1
Trin_comp162451_c0_seq2_len_1319	1319	4	3	39	0.0971119	1.33333
OasesNorm_Locus_3631_Trans6/8_0.316_Len1144	1144	3	1	29	0.0970921	3
Trin_comp150631_c0_seq1_len_1103	1103	3	7	29	0.0968513	0.428571
TrinNorm_comp112051_c0_seq1_len_1103	1103	3	7	29	0.0968513	0.428571
OasesNorm_Locus_4732_Trans23/57_0.039_Len1513	1513	7	4	69	0.0967576	1.75
TrinNorm_comp155935_c0_seq1_len_1145	1145	7	1	68	0.0966218	7
Trin_comp163317_c0_seq1_len_1153	1153	11	4	107	0.0965374	2.75
TrinNorm_comp161283_c0_seq2_len_1369	1369	6	2	59	0.0964895	3
Trin_comp162964_c0_seq1_len_1175	1175	4	0	39	0.0964316	Inf
[truncated: 7,431 more rows]

## Sheet: Fig4_FigData
Project Accession	DAV	DCV	Nora	DMelSV	DXV A	DXV B	FHV RNA1	FHV RNA2	Drosophila totivirus	American Noda Virus RNA1	American Noda Virus RNA2	Dmel Birnavirus B	Dmel Birnavirus A	Dimm DXV like A	Dimm DXV like B	Thika Virus	Kilifi Virus	Dansoman Virus 1	Dansoman Virus 2	Newfield Virus	Twyford Virus	La Jolla Virus	MottsMill Virus	Chaq Virus	Galbut Virus 1	Bloomfield Virus 01	Bloomfield Virus 02	Bloomfield Virus 03	Bloomfield Virus 04	Bloomfield Virus 05	Bloomfield Virus 06	Bloomfield Virus 07	Bloomfield Virus 08	Bloomfield Virus 09	Bloomfield Virus 10	TorryePines cfReoviridae 2	TorryePines cfReoviridae C5S1	TorreyPinesVirus 5	TorreyPinesVirus 4	TorreyPinesVirus 1	TorreyPinesVirus 2	TorreyPinesVirus 6	Partitiviridae 1	Partitiviridae 7	Partitiviridae 2	Partitiviridae 3	Partitiviridae 4	Brandeis Virus	FHV like
PRJNA107113	885	0	671	0	0	0	0	0	0	0	0	0	0	0	0	24	0	0	0	2424	0	2097	0	0	0	68	99	43	48	52	48	11	24	25	18	0	0	0	0	0	0	0	0	0	0	0	0	3	0
SRP000458	417	0	4	0	0	0	0	0	0	0	0	0	0	0	0	4	3	0	0	147	0	57	0	0	0	0	1	0	1	0	0	0	0	1	0	0	0	0	0	0	0	0	0	0	0	0	0	0	0
PRJNA168994	2989	1321	1131	0	4513	3972	177	168	747	799	3381	809	671	112	218	14	0	0	0	347	0	22	0	0	0	1987	2562	777	1837	2475	2130	1193	665	938	798	0	0	0	0	0	0	0	0	0	0	0	0	2	64
PRJNA110905	1648	0	50	0	0	0	0	0	0	0	1	0	0	0	0	1	0	0	0	2	0	3	0	0	0	1	5	2	2	1	1	1	1	3	1	0	0	0	0	0	0	0	0	0	0	0	0	0	0
PRJNA116399	1061	0	49	0	0	0	0	0	0	0	0	0	0	0	0	18	1	0	0	4960	0	120	0	0	0	0	1	0	0	0	0	0	0	0	0	0	0	0	0	0	0	0	0	0	0	0	0	0	0
PRJNA119663	3	1	3	0	2179	3124	3371	2695	1	10759	35942	1440	640	36	45	0	5	0	0	42400	0	1	0	0	0	0	18	0	1	0	0	2	0	1	0	0	0	0	0	0	0	0	0	0	0	0	0	0	1367
SRP001381	14255	1	6754	0	0	0	0	0	0	0	0	0	0	0	0	9	0	0	0	0	0	20446	0	0	0	0	0	0	0	0	0	0	0	1	0	0	0	0	0	0	0	0	0	0	0	0	0	0	0
PRJNA119271	0	0	0	0	0	0	222	0	0	349	0	0	0	0	0	0	0	0	0	0	0	0	0	0	0	0	0	0	0	0	0	0	0	0	0	0	0	0	0	0	0	0	0	0	0	0	0	0	2003
PRJNA119887	97	6291	0	0	0	0	0	0	0	0	0	0	0	0	0	0	0	0	0	3726	0	0	0	0	0	60	178	44	113	69	108	20	86	66	82	0	0	0	0	0	0	0	0	0	0	0	0	0	0
PRJNA119891	198	0	0	0	10	35	0	0	0	0	0	0	0	0	0	0	0	0	0	0	0	0	0	0	0	0	0	0	0	0	0	0	0	0	0	0	0	0	0	0	0	0	0	0	0	0	0	0	0
PRJNA119901	346	0	0	0	1	2	22	25	0	67	132	7	262	108	77	0	0	0	0	0	0	0	0	0	0	0	0	0	0	0	0	0	0	0	0	0	0	0	0	0	0	0	0	0	0	0	0	0	3
PRJNA79591	9	457	1	0	0	0	0	0	0	0	0	0	0	0	0	1	0	0	0	309	0	143	1	0	0	0	3	0	0	0	0	0	0	0	0	0	0	0	0	0	0	0	0	0	0	0	0	0	0
PRJNA127489	224	0	159	0	0	0	0	0	0	0	0	0	0	0	0	46	1	0	0	449	0	0	0	0	0	0	8	0	1	0	0	0	0	6	0	0	0	0	0	0	0	0	0	0	0	0	0	0	0
PRJNA79745	191	513	1	0	0	0	0	0	0	0	0	0	0	0	0	0	0	0	0	315	0	23	0	0	0	0	0	0	0	0	0	0	0	1	0	0	0	0	0	0	0	0	0	0	0	0	0	0	0
PRJNA131811	58	1	1	0	0	0	0	0	0	0	0	0	0	0	0	0	0	0	0	41	0	0	1	0	0	0	0	0	1	0	0	0	0	0	0	0	0	0	0	0	0	0	0	0	0	0	0	0	0
PRJNA130199	1376	0	60	0	0	0	0	0	0	1	1	0	0	0	0	13	0	0	0	563	0	440	0	0	0	11	8	5	10	5	6	8	3	5	3	0	0	0	0	0	0	0	0	0	0	0	0	0	0
PRJNA107491	15156	0	7	0	25969	22096	215	786	4327	1049	17073	2211	2346	393	1129	2	5	0	0	1121	0	0	3	0	0	0	2	0	0	0	0	0	0	0	0	0	0	0	0	0	0	0	0	0	0	0	0	0	115
PRJNA106137	37	0	167	0	49	49	2	10	59	12	216	27	24	0	1	57	0	0	0	14	0	0	0	0	0	0	0	0	0	0	0	0	0	1	0	0	0	0	0	0	0	0	0	0	0	0	0	0	2
PRJNA230556	1	5	3272	0	0	0	0	0	0	0	0	0	0	0	0	0	0	0	0	0	0	0	0	0	0	0	0	0	0	0	0	0	0	0	0	0	0	0	0	0	0	0	0	0	0	0	0	0	0
PRJNA230555	0	6	6522	0	0	0	0	0	0	0	0	0	0	0	0	0	0	0	0	2	0	0	0	0	0	0	0	0	0	0	0	0	0	0	0	0	0	0	0	0	0	0	0	0	0	0	0	0	0
SRP005903	18	84589	0	0	10291	7208	15496	11878	44	64360	64363	904	1350	207	49	0	0	0	0	1	0	0	0	0	0	0	0	0	0	0	0	0	0	4	0	0	0	0	0	0	0	0	0	0	0	0	0	0	1383
PRJNA248352	2261	447	0	0	86	145	51	106	1908	190	306	46	29	148	220	0	0	0	0	491	0	0	0	0	0	0	0	0	0	0	0	0	0	0	0	0	0	0	0	0	0	0	0	0	0	0	0	0	2
PRJNA255443	121	5	0	0	0	0	0	0	0	0	0	0	0	0	0	0	0	0	0	0	0	0	0	0	0	0	0	0	0	0	0	0	0	0	0	0	0	0	0	0	0	0	0	0	0	0	0	0	0
PRJNA256132	0	0	5	0	0	0	0	0	0	0	0	0	0	0	0	0	0	0	0	193	0	0	0	0	0	0	0	0	0	0	0	0	0	1	0	0	0	0	0	0	0	0	0	0	0	0	0	0	0
PRJNA256131	33	0	56	0	0	0	0	0	0	0	0	0	0	0	0	0	0	0	0	0	0	0	0	0	0	0	1	0	0	0	0	0	0	1	0	0	0	0	0	0	0	0	0	0	0	0	0	0	0
PRJNA256135	1	0	0	0	0	0	0	0	0	0	0	0	0	0	0	0	0	0	0	0	0	0	0	0	0	0	1	0	0	0	0	0	0	1	0	0	0	0	0	0	0	0	0	0	0	0	0	0	0
PRJNA260014	10	174	2	0	0	0	0	0	0	0	0	0	0	0	0	0	0	0	0	0	0	0	0	0	0	0	0	0	0	0	0	0	0	0	0	0	0	0	0	0	0	0	0	0	0	0	0	0	0
PRJNA262549	25	0	5	0	0	0	0	0	0	0	0	0	0	0	0	0	0	0	0	865	0	0	0	0	0	0	0	0	0	0	0	0	0	0	0	0	0	0	0	0	0	0	0	0	0	0	0	0	0
PRJNA268781	432	0	3	0	2	3	2	3	0	19	39	0	0	0	0	1	0	0	0	6	0	0	0	0	0	1	1	0	0	0	1	0	1	3	0	0	0	0	0	0	0	0	0	0	0	0	0	0	1
PRJNA143881	6	0	12	0	0	0	0	0	0	0	0	0	0	0	0	9	0	0	0	0	0	0	0	0	0	1	3	1	1	2	1	1	0	6	1	0	0	0	0	0	0	0	0	0	0	0	0	0	0
PRJNA143877	0	0	2584	0	0	0	0	0	0	0	0	0	0	0	0	1	0	0	0	0	0	0	0	0	0	0	2	0	1	0	0	0	0	8	0	0	0	0	0	0	0	0	0	0	0	0	0	0	0
PRJNA146245	601	1	32	0	0	1	0	0	0	0	0	0	0	0	0	1	0	0	0	9	0	0	0	0	0	3	5	1	2	1	1	1	1	1	1	0	0	0	0	0	0	0	0	0	0	0	0	0	0
PRJNA147895	2	1	151	0	0	0	0	0	0	0	0	1	0	0	0	0	0	0	0	2	0	0	0	0	0	5	5	2	5	3	6	1	2	3	1	0	0	0	0	0	0	0	0	0	0	0	0	0	0
PRJNA75285	200	2958	0	0	25	32	34	3	306	236	48	8	9	48	23	0	0	0	0	894	0	0	0	0	0	25	25	19	35	29	44	7	10	12	39	0	0	0	0	0	0	0	0	0	0	0	0	0	59
PRJNA154377	0	0	959	0	0	0	0	0	0	0	0	0	0	0	0	0	0	0	0	0	0	0	0	0	0	0	0	0	0	0	0	0	0	0	0	0	0	0	0	0	0	0	0	0	0	0	0	0	0
PRJNA148539	3536	0	291	0	0	0	0	0	0	0	0	0	0	0	0	31	0	0	0	0	0	0	0	1	0	0	0	0	0	0	0	0	0	0	0	0	0	0	0	0	0	0	0	0	0	0	0	0	0
PRJNA151305	1261	0	5	0	0	0	0	0	0	0	0	0	0	0	0	0	0	0	0	0	0	0	0	0	0	0	2	0	0	0	0	0	0	0	0	0	0	0	0	0	0	0	0	0	0	0	0	0	0
PRJNA150421	121	0	0	0	0	0	0	0	0	0	0	0	0	0	0	0	0	0	0	0	0	0	0	0	0	0	0	0	0	0	0	0	0	0	0	0	0	0	0	0	0	0	0	0	0	0	0	0	0
PRJNA151637	0	18	718	0	0	0	0	0	0	0	0	0	0	0	0	85	98	0	0	0	0	0	0	0	0	9	8	6	8	5	5	11	8	5	3	0	0	0	0	0	0	0	0	0	0	0	0	0	0
PRJNA104947	938	0	0	0	7	4	47084	227694	0	7182	7358	0	0	0	0	0	3	0	0	0	0	0	1	0	0	0	1	0	0	0	0	0	0	39	0	0	0	0	0	0	0	0	0	0	0	0	0	0	1402
PRJNA159933	22	0	311	0	0	0	0	0	0	0	0	0	0	0	0	11	0	0	0	0	0	0	0	0	0	0	0	0	0	0	0	0	0	0	0	0	0	0	0	0	0	0	0	0	0	0	0	114	0
PRJNA167214	83	181173	3125	0	0	1	0	0	0	0	0	75	14	0	0	0	0	0	0	1149	0	18292	0	0	0	85	210	51	40	78	113	57	65	50	67	0	0	0	0	0	0	0	0	0	0	0	0	0	0
PRJNA168380	147	0	5	0	0	0	0	0	0	0	0	0	0	0	0	0	0	0	0	0	0	0	0	0	0	0	1	0	0	0	0	0	0	0	0	0	0	0	0	0	0	0	0	0	0	0	0	0	0
PRJNA168613	232	315	3498	0	0	0	0	0	0	0	0	0	0	0	0	0	0	0	0	3	0	0	1	0	0	0	0	0	0	0	0	0	0	0	0	0	0	0	0	0	0	0	0	0	0	0	0	0	0
PRJNA178167	6	0	293	0	0	0	0	0	0	0	0	0	0	0	0	2	0	0	0	0	0	0	0	0	0	0	1	0	0	0	0	0	0	0	0	0	0	0	0	0	0	0	0	0	0	0	0	0	0
PRJNA178579	234	4	13	0	2	1	0	0	0	0	0	0	1	0	0	3	0	0	0	814	0	0	0	0	0	10	5	1	5	3	5	2	3	1	2	0	0	0	0	0	0	0	0	0	0	0	0	0	0
PRJNA184133	10439	9122	0	0	296	514	1	0	0	2	2	0	0	10476	11539	0	1	0	0	2	0	0	0	0	0	0	1	0	0	0	0	0	0	0	0	0	0	0	0	0	0	0	0	0	0	0	0	0	0
PRJNA192603	2178	22045	1	1	4892	4854	2113	3213	8093	10255	14696	2244	969	133	67	0	2	0	0	1145	0	1	0	0	0	0	6	0	1	0	0	1	0	1	0	0	0	0	0	0	0	0	0	0	0	0	0	0	1743
PRJNA196613	526	2385	0	0	120	214	0	0	0	0	0	68	36	4	3	512	1	0	0	663	0	0	0	0	0	1901	1815	573	1313	2264	1472	856	526	655	585	0	0	0	0	0	0	0	0	0	0	0	0	0	0
PRJNA198429	733	0	199	0	0	0	0	0	0	0	0	0	0	0	0	11	0	0	0	4	0	0	0	0	0	0	0	0	0	0	0	0	0	0	0	0	0	0	0	0	0	0	0	0	0	0	0	0	0
PRJNA197268	18	0	1	0	0	0	0	0	0	0	0	0	0	0	0	0	0	0	0	0	0	0	0	0	0	0	1	0	0	0	0	1	0	8	0	0	0	0	0	0	0	0	0	0	0	0	0	0	0
PRJNA197267	222	4229	1760	0	1	1	0	0	0	0	0	4	2	0	0	0	0	0	0	886	0	292	0	0	0	438	661	184	434	628	520	392	410	481	247	0	0	0	0	0	0	0	0	0	0	0	0	0	0
PRJNA197272	521	1	0	0	0	0	0	0	0	0	0	0	0	0	0	0	0	0	0	0	0	1	0	0	0	0	1	0	0	0	0	0	0	1	0	0	0	0	1	0	0	0	0	0	0	0	0	0	0
PRJNA200443	0	0	0	0	0	0	0	0	0	0	0	0	0	0	0	0	0	0	0	1	0	0	1	0	0	0	178	0	0	0	0	0	0	0	0	0	0	0	0	0	0	0	0	0	0	0	0	0	0
PRJNA203266	8	130723	0	0	0	0	0	0	0	0	0	1	1	0	0	4	0	0	0	2	0	0	0	0	0	3	5	2	2	3	3	2	1	2	3	0	0	0	0	0	0	0	0	0	0	0	0	0	0
PRJNA207545	1	0	0	0	0	0	0	0	0	0	0	0	0	0	0	0	0	0	0	1306	0	0	0	0	0	0	1	0	0	0	0	0	0	0	0	0	0	0	0	0	0	0	0	0	0	0	0	0	0
PRJNA198015	922	0	2	0	0	0	0	0	0	0	0	0	0	0	0	0	0	0	0	0	0	0	0	0	0	0	0	0	0	0	0	0	0	0	0	0	0	0	0	0	0	0	0	0	0	0	0	0	0
PRJNA215819	0	0	965	0	0	0	0	0	0	0	0	0	0	0	0	0	0	0	0	0	0	0	1	0	0	0	1	0	1	0	0	0	0	0	0	0	0	0	0	0	0	0	0	0	0	0	0	0	0
PRJNA121221	21475	0	592	1	0	0	0	0	0	0	0	0	0	0	0	70	0	0	0	1	0	24265	0	0	0	89	110	49	56	62	57	42	28	29	25	0	0	0	0	0	0	0	0	0	0	0	0	0	0
SRP007937	961	0	1	0	0	0	0	0	0	0	0	0	0	0	0	0	0	0	0	0	0	0	0	0	0	0	0	0	0	0	0	0	0	0	0	0	0	0	0	0	0	0	0	0	0	0	0	10	0
PRJNA174816	20	2238	1	0	0	0	0	0	0	0	0	0	0	0	0	0	0	0	0	0	0	0	0	0	0	0	1	0	0	0	0	0	0	0	0	0	0	0	0	0	0	0	0	0	0	0	0	0	0
PRJNA178497	530	536	0	0	359	751	0	0	0	0	0	644	393	11	18	0	0	0	0	26574	0	0	0	0	0	4774	4418	1821	3187	3190	2775	1944	1223	1618	1372	0	0	0	0	0	0	0	0	0	0	0	0	0	0
Metagenomic dataset E	22317	0	385	1728	0	1	0	0	0	0	0	1	3	3	0	18	9	105	242	138	3	55299	556	195	337	0	8	0	1	0	4	29	0	7	0	0	0	0	0	1	0	0	940	7	244	642	0	4	0
Metagenomic dataset I	170	1	5	64	0	1	0	0	1	0	0	0	0	0	0	8	1139	360	271	25698	9	297	3	27	55	0	4	0	0	0	0	0	0	7	0	1	1	1	3	2	4	2	83	573	0	48	128	0	0
Metagenomic dataset K	788	1	6	33	0	0	0	0	1	0	0	0	2	0	0	13	524	810	639	17711	4	1081	2	28	59	1	2	0	1	0	0	0	0	1	0	0	1	0	3	3	2	0	98	297	1	68	388	1	0
Metagenomic dataset S	4	39	782	170	0	0	0	0	0	0	0	0	1	0	0	116	4	27	60	16	15	277	72	234	146	38	42	0	24	20	22	18	18	32	13	644	623	744	971	1673	1440	558	447	1	0	196	1	1	0
Metagenomic dataset T	8	2	846	268	0	0	0	0	1	0	0	0	0	1	0	88	2	6	18	4	424	102	523	85	207	5	7	0	6	4	3	3	2	8	1	338	308	372	522	842	702	271	229	0	1	146	0	2	0
[truncated: 14 more columns]

## Sheet: S3_FigData
Sample	Target.Name	CT	Plate	Well	RT
E	Craigies Hill	28.1724	Plate2	A2	RT1
E	Craigies Hill	38.1905	Plate3	B2	RT2
E	Craigies Hill	37.4741	Plate5	H3	RT3
E	DAV	19.5251	Plate1	A5	RT1
E	DAV	19.8374	Plate3	B1	RT2
E	DAV	19.2579	Plate6	H4	RT3
E	DCV	38.0605	Plate1	A6	RT1
E	DCV	>40	Plate3	B7	RT2
E	DCV	>40	Plate5	H5	RT3
E	La Jolla	18.8626	Plate2	A5	RT1
E	La Jolla	18.6647	Plate4	B6	RT2
E	La Jolla	18.9193	Plate5	H8	RT3
E	Motts Mill	30.6071	Plate2	A6	RT1
E	Motts Mill	37.1918	Plate4	B5	RT2
E	Motts Mill	37.5075	Plate5	H1	RT3
E	Newfield	18.956	Plate2	A4	RT1
E	Newfield	17.8124	Plate4	B4	RT2
E	Newfield	17.9348	Plate5	H6	RT3
E	Nora	30.7163	Plate1	A4	RT1
E	Nora	32.7164	Plate3	B8	RT2
E	Nora	32.2887	Plate6	H2	RT3
E	RpL32	22.7674	Plate1	A8	RT1
E	RpL32	22.7489	Plate2	A8	RT1
E	RpL32	22.0271	Plate4	B1	RT2
E	RpL32	22.9186	Plate3	B3	RT2
E	RpL32	22.2982	Plate5	H2	RT3
E	RpL32	22.2203	Plate6	H5	RT3
E	DMelSV	30.4173	Plate1	A1	RT1
E	DMelSV	30.7868	Plate4	B7	RT2
E	DMelSV	31.5823	Plate6	H8	RT3
E	Thika	26.4889	Plate2	A3	RT1
E	Thika	26.604	Plate3	B6	RT2
E	Thika	25.9612	Plate5	H7	RT3
E	TorreyPines_Segment6	37.0076	Plate1	A2	RT1
E	TorreyPines_Segment6	>40	Plate4	B3	RT2
E	TorreyPines_Segment6	37.2019	Plate6	H7	RT3
E	Twyford	36.9352	Plate1	A7	RT1
E	Twyford	>40	Plate4	B8	RT2
E	Twyford	>40	Plate6	H1	RT3
I	Craigies Hill	28.1392	Plate2	B2	RT1
I	Craigies Hill	36.7326	Plate5	C3	RT3
I	Craigies Hill	>40	Plate3	H2	RT2
I	DAV	15.8771	Plate1	B5	RT1
I	DAV	15.9323	Plate6	C4	RT3
I	DAV	16.2048	Plate3	H1	RT2
I	DCV	36.9265	Plate1	B6	RT1
I	DCV	38.6278	Plate5	C5	RT3
I	DCV	>40	Plate3	H7	RT2
I	La Jolla	12.9237	Plate2	B5	RT1
I	La Jolla	12.5319	Plate5	C8	RT3
I	La Jolla	12.0358	Plate4	H6	RT2
I	Motts Mill	22.1808	Plate2	B6	RT1
I	Motts Mill	22.2943	Plate5	C1	RT3
I	Motts Mill	21.0164	Plate4	H5	RT2
I	Newfield	32.5858	Plate2	B4	RT1
I	Newfield	39.9218	Plate5	C6	RT3
I	Newfield	36.4451	Plate4	H4	RT2
I	Nora	25.1793	Plate1	B4	RT1
I	Nora	25.4754	Plate6	C2	RT3
I	Nora	25.8835	Plate3	H8	RT2
I	RpL32	19.8529	Plate1	B8	RT1
I	RpL32	19.847	Plate2	B8	RT1
I	RpL32	20.0925	Plate5	C2	RT3
I	RpL32	19.9236	Plate6	C5	RT3
I	RpL32	19.3958	Plate4	H1	RT2
I	RpL32	20.7603	Plate3	H3	RT2
I	DMelSV	22.8979	Plate1	B1	RT1
I	DMelSV	24.4309	Plate6	C8	RT3
I	DMelSV	30.0163	Plate4	H7	RT2
I	Thika	24.4983	Plate2	B3	RT1
I	Thika	24.4766	Plate5	C7	RT3
I	Thika	24.819	Plate3	H6	RT2
I	TorreyPines_Segment6	37.8775	Plate1	B2	RT1
I	TorreyPines_Segment6	>40	Plate6	C7	RT3
I	TorreyPines_Segment6	>40	Plate4	H3	RT2
I	Twyford	36.9994	Plate1	B7	RT1
I	Twyford	>40	Plate6	C1	RT3
I	Twyford	>40	Plate4	H8	RT2
K	Craigies Hill	27.5798	Plate2	C2	RT1
K	Craigies Hill	38.3239	Plate3	E2	RT2
K	Craigies Hill	37.0315	Plate5	F3	RT3
K	DAV	21.0118	Plate1	C5	RT1
K	DAV	21.3891	Plate3	E1	RT2
K	DAV	21.0801	Plate6	F4	RT3
K	DCV	38.0702	Plate1	C6	RT1
K	DCV	38.2561	Plate3	E7	RT2
K	DCV	>40	Plate5	F5	RT3
K	La Jolla	20.9396	Plate2	C5	RT1
K	La Jolla	21.6308	Plate4	E6	RT2
K	La Jolla	22.1758	Plate5	F8	RT3
K	Motts Mill	30.1317	Plate2	C6	RT1
K	Motts Mill	37.3123	Plate4	E5	RT2
K	Motts Mill	37.0112	Plate5	F1	RT3
K	Newfield	18.2679	Plate2	C4	RT1
K	Newfield	17.392	Plate4	E4	RT2
K	Newfield	17.8533	Plate5	F6	RT3
K	Nora	30.9288	Plate1	C4	RT1
K	Nora	34.3954	Plate3	E8	RT2
K	Nora	32.7439	Plate6	F2	RT3
K	RpL32	21.9307	Plate1	C8	RT1
K	RpL32	21.892	Plate2	C8	RT1
K	RpL32	21.4202	Plate4	E1	RT2
K	RpL32	22.2534	Plate3	E3	RT2
K	RpL32	22.0352	Plate5	F2	RT3
K	RpL32	21.8981	Plate6	F5	RT3
K	DMelSV	29.5333	Plate1	C1	RT1
K	DMelSV	30.4828	Plate4	E7	RT2
K	DMelSV	31.2588	Plate6	F8	RT3
K	Thika	33.3714	Plate2	C3	RT1
K	Thika	36.777	Plate3	E6	RT2
K	Thika	36.5825	Plate5	F7	RT3
K	TorreyPines_Segment6	36.4162	Plate1	C2	RT1
K	TorreyPines_Segment6	36.2452	Plate4	E3	RT2
K	TorreyPines_Segment6	35.8459	Plate6	F7	RT3
K	Twyford	35.9694	Plate1	C7	RT1
K	Twyford	>40	Plate4	E8	RT2
K	Twyford	>40	Plate6	F1	RT3
S	Craigies Hill	29.4773	Plate5	A3	RT3
S	Craigies Hill	30.1132	Plate3	C2	RT2
S	Craigies Hill	25.9165	Plate2	D2	RT1
S	DAV	>40	Plate6	A4	RT3
S	DAV	37.2015	Plate3	C1	RT2
S	DAV	35.5963	Plate1	D5	RT1
S	DCV	22.8152	Plate5	A5	RT3
S	DCV	22.9436	Plate3	C7	RT2
S	DCV	22.9863	Plate1	D6	RT1
S	La Jolla	26.9198	Plate5	A8	RT3
S	La Jolla	26.5178	Plate4	C6	RT2
S	La Jolla	20.5982	Plate2	D5	RT1
S	Motts Mill	31.9562	Plate5	A1	RT3
S	Motts Mill	30.5591	Plate4	C5	RT2
S	Motts Mill	29.694	Plate2	D6	RT1
S	Newfield	36.8025	Plate5	A6	RT3
S	Newfield	34.5715	Plate4	C4	RT2
S	Newfield	30.3727	Plate2	D4	RT1
S	Nora	23.6124	Plate6	A2	RT3
S	Nora	24.0591	Plate3	C8	RT2
S	Nora	23.8591	Plate1	D4	RT1
S	RpL32	18.3514	Plate5	A2	RT3
S	RpL32	18.3309	Plate6	A5	RT3
S	RpL32	17.9858	Plate4	C1	RT2
S	RpL32	18.5809	Plate3	C3	RT2
S	RpL32	18.5043	Plate1	D8	RT1
S	RpL32	18.2481	Plate2	D8	RT1
S	DMelSV	26.7396	Plate6	A8	RT3
S	DMelSV	26.3205	Plate4	C7	RT2
S	DMelSV	25.5302	Plate1	D1	RT1
S	Thika	21.2624	Plate5	A7	RT3
S	Thika	21.4708	Plate3	C6	RT2
S	Thika	21.4815	Plate2	D3	RT1
S	TorreyPines_Segment6	18.2633	Plate6	A7	RT3
S	TorreyPines_Segment6	17.8825	Plate4	C3	RT2
S	TorreyPines_Segment6	17.7471	Plate1	D2	RT1
S	Twyford	>40	Plate6	A1	RT3
S	Twyford	>40	Plate4	C8	RT2
S	Twyford	34.4495	Plate1	D7	RT1
T	Craigies Hill	29.4639	Plate3	D2	RT2
T	Craigies Hill	25.8817	Plate2	E2	RT1
T	Craigies Hill	28.8721	Plate5	G3	RT3
T	DAV	>40	Plate3	D1	RT2
T	DAV	36.4222	Plate1	E5	RT1
T	DAV	38.9473	Plate6	G4	RT3
T	DCV	39.1454	Plate3	D7	RT2
T	DCV	37.3937	Plate1	E6	RT1
T	DCV	39.3951	Plate5	G5	RT3
T	La Jolla	30.0523	Plate4	D6	RT2
T	La Jolla	24.2538	Plate2	E5	RT1
T	La Jolla	30.371	Plate5	G8	RT3
T	Motts Mill	31.5646	Plate4	D5	RT2
T	Motts Mill	30.0074	Plate2	E6	RT1
T	Motts Mill	32.6097	Plate5	G1	RT3
T	Newfield	35.4924	Plate4	D4	RT2
T	Newfield	30.2669	Plate2	E4	RT1
T	Newfield	35.8141	Plate5	G6	RT3
T	Nora	26.3464	Plate3	D8	RT2
T	Nora	26.623	Plate1	E4	RT1
T	Nora	25.3004	Plate6	G2	RT3
T	RpL32	18.2656	Plate4	D1	RT2
T	RpL32	18.8646	Plate3	D3	RT2
T	RpL32	19.5496	Plate1	E8	RT1
T	RpL32	19.2998	Plate2	E8	RT1
T	RpL32	18.8891	Plate5	G2	RT3
T	RpL32	18.4634	Plate6	G5	RT3
T	DMelSV	25.3225	Plate4	D7	RT2
T	DMelSV	25.3348	Plate1	E1	RT1
T	DMelSV	25.5558	Plate6	G8	RT3
T	Thika	24.9165	Plate3	D6	RT2
T	Thika	24.9863	Plate2	E3	RT1
T	Thika	25.0662	Plate5	G7	RT3
T	TorreyPines_Segment6	20.6282	Plate4	D3	RT2
T	TorreyPines_Segment6	20.4605	Plate1	E2	RT1
T	TorreyPines_Segment6	20.6097	Plate6	G7	RT3
T	Twyford	24.7715	Plate4	D8	RT2
T	Twyford	25.6032	Plate1	E7	RT1
T	Twyford	25.7546	Plate6	G1	RT3
EIKST_Serial_dil_conc_0.125	Craigies Hill	27.9368	Plate2	D10	RT1
EIKST_Serial_dil_conc_0.125	Craigies Hill	34.8797	Plate3	D10	RT2
EIKST_Serial_dil_conc_0.125	Craigies Hill	33.907	Plate5	D11	RT3
EIKST_Serial_dil_conc_0.125	DAV	21.1949	Plate6	D12	RT3
EIKST_Serial_dil_conc_0.125	DAV	21.3718	Plate3	D9	RT2
EIKST_Serial_dil_conc_0.125	DAV	21.1564	Plate1	H9	RT1
EIKST_Serial_dil_conc_0.125	DCV	28.502	Plate1	H10	RT1
EIKST_Serial_dil_conc_0.125	DCV	28.5586	Plate3	H11	RT2
EIKST_Serial_dil_conc_0.125	DCV	28.3214	Plate5	H9	RT3
EIKST_Serial_dil_conc_0.125	La Jolla	18.5136	Plate4	H10	RT2
EIKST_Serial_dil_conc_0.125	La Jolla	18.3009	Plate5	H12	RT3
EIKST_Serial_dil_conc_0.125	La Jolla	18.0665	Plate2	H9	RT1
EIKST_Serial_dil_conc_0.125	Motts Mill	27.5482	Plate5	D9	RT3
EIKST_Serial_dil_conc_0.125	Motts Mill	27.3463	Plate2	H10	RT1
EIKST_Serial_dil_conc_0.125	Motts Mill	27.6128	Plate4	H9	RT2
EIKST_Serial_dil_conc_0.125	Newfield	22.8665	Plate2	D12	RT1
EIKST_Serial_dil_conc_0.125	Newfield	23.0932	Plate4	D12	RT2
EIKST_Serial_dil_conc_0.125	Newfield	22.4589	Plate5	H10	RT3
EIKST_Serial_dil_conc_0.125	Nora	28.828	Plate6	D10	RT3
EIKST_Serial_dil_conc_0.125	Nora	28.204	Plate1	D12	RT1
EIKST_Serial_dil_conc_0.125	Nora	29.475	Plate3	H12	RT2
EIKST_Serial_dil_conc_0.125	RpL32	22.9043	Plate5	D10	RT3
EIKST_Serial_dil_conc_0.125	RpL32	23.0575	Plate3	D11	RT2
EIKST_Serial_dil_conc_0.125	RpL32	22.9609	Plate4	D9	RT2
EIKST_Serial_dil_conc_0.125	RpL32	22.9322	Plate6	D9	RT3
EIKST_Serial_dil_conc_0.125	RpL32	22.8351	Plate1	H12	RT1
EIKST_Serial_dil_conc_0.125	RpL32	22.9776	Plate2	H12	RT1
EIKST_Serial_dil_conc_0.125	DMelSV	27.68	Plate1	D9	RT1
EIKST_Serial_dil_conc_0.125	DMelSV	29.5571	Plate4	H11	RT2
EIKST_Serial_dil_conc_0.125	DMelSV	29.474	Plate6	H12	RT3
EIKST_Serial_dil_conc_0.125	Thika	26.3788	Plate2	D11	RT1
EIKST_Serial_dil_conc_0.125	Thika	26.7427	Plate3	H10	RT2
EIKST_Serial_dil_conc_0.125	Thika	26.5168	Plate5	H11	RT3
EIKST_Serial_dil_conc_0.125	TorreyPines_Segment6	22.8152	Plate1	D10	RT1
EIKST_Serial_dil_conc_0.125	TorreyPines_Segment6	23.8482	Plate4	D11	RT2
EIKST_Serial_dil_conc_0.125	TorreyPines_Segment6	23.4809	Plate6	H11	RT3
EIKST_Serial_dil_conc_0.125	Twyford	30.816	Plate1	H11	RT1
EIKST_Serial_dil_conc_0.125	Twyford	30.9694	Plate4	H12	RT2
EIKST_Serial_dil_conc_0.125	Twyford	30.9397	Plate6	H9	RT3
EIKST_Serial_dil_conc_0.25	Craigies Hill	27.3754	Plate2	C10	RT1
EIKST_Serial_dil_conc_0.25	Craigies Hill	32.9053	Plate3	C10	RT2
EIKST_Serial_dil_conc_0.25	Craigies Hill	32.776	Plate5	C11	RT3
EIKST_Serial_dil_conc_0.25	DAV	20.6652	Plate6	C12	RT3
EIKST_Serial_dil_conc_0.25	DAV	20.2673	Plate3	C9	RT2
EIKST_Serial_dil_conc_0.25	DAV	20.29	Plate1	G9	RT1
EIKST_Serial_dil_conc_0.25	DCV	27.3908	Plate1	G10	RT1
EIKST_Serial_dil_conc_0.25	DCV	27.5362	Plate3	G11	RT2
EIKST_Serial_dil_conc_0.25	DCV	27.2569	Plate5	G9	RT3
EIKST_Serial_dil_conc_0.25	La Jolla	17.3405	Plate4	G10	RT2
EIKST_Serial_dil_conc_0.25	La Jolla	17.0029	Plate5	G12	RT3
EIKST_Serial_dil_conc_0.25	La Jolla	17.3937	Plate2	G9	RT1
EIKST_Serial_dil_conc_0.25	Motts Mill	26.4506	Plate5	C9	RT3
EIKST_Serial_dil_conc_0.25	Motts Mill	26.3323	Plate2	G10	RT1
EIKST_Serial_dil_conc_0.25	Motts Mill	26.6073	Plate4	G9	RT2
EIKST_Serial_dil_conc_0.25	Newfield	21.9685	Plate2	C12	RT1
EIKST_Serial_dil_conc_0.25	Newfield	21.9261	Plate4	C12	RT2
EIKST_Serial_dil_conc_0.25	Newfield	21.3243	Plate5	G10	RT3
EIKST_Serial_dil_conc_0.25	Nora	27.5481	Plate6	C10	RT3
EIKST_Serial_dil_conc_0.25	Nora	27.3252	Plate1	C12	RT1
EIKST_Serial_dil_conc_0.25	Nora	28.1953	Plate3	G12	RT2
EIKST_Serial_dil_conc_0.25	RpL32	21.5754	Plate5	C10	RT3
EIKST_Serial_dil_conc_0.25	RpL32	21.9647	Plate3	C11	RT2
EIKST_Serial_dil_conc_0.25	RpL32	21.8329	Plate4	C9	RT2
EIKST_Serial_dil_conc_0.25	RpL32	22.1403	Plate6	C9	RT3
EIKST_Serial_dil_conc_0.25	RpL32	21.9089	Plate1	G12	RT1
EIKST_Serial_dil_conc_0.25	RpL32	21.8532	Plate2	G12	RT1
EIKST_Serial_dil_conc_0.25	DMelSV	26.8497	Plate1	C9	RT1
EIKST_Serial_dil_conc_0.25	DMelSV	28.4497	Plate4	G11	RT2
EIKST_Serial_dil_conc_0.25	DMelSV	28.5456	Plate6	G12	RT3
EIKST_Serial_dil_conc_0.25	Thika	25.6843	Plate2	C11	RT1
EIKST_Serial_dil_conc_0.25	Thika	25.5254	Plate3	G10	RT2
EIKST_Serial_dil_conc_0.25	Thika	25.4212	Plate5	G11	RT3
EIKST_Serial_dil_conc_0.25	TorreyPines_Segment6	21.8441	Plate1	C10	RT1
EIKST_Serial_dil_conc_0.25	TorreyPines_Segment6	22.7487	Plate4	C11	RT2
EIKST_Serial_dil_conc_0.25	TorreyPines_Segment6	22.9019	Plate6	G11	RT3
EIKST_Serial_dil_conc_0.25	Twyford	29.7802	Plate1	G11	RT1
EIKST_Serial_dil_conc_0.25	Twyford	29.6086	Plate4	G12	RT2
EIKST_Serial_dil_conc_0.25	Twyford	30.3737	Plate6	G9	RT3
EIKST_Serial_dil_conc_0.5	Craigies Hill	27.1252	Plate2	B10	RT1
EIKST_Serial_dil_conc_0.5	Craigies Hill	31.9945	Plate3	B10	RT2
EIKST_Serial_dil_conc_0.5	Craigies Hill	31.6797	Plate5	B11	RT3
EIKST_Serial_dil_conc_0.5	DAV	19.1875	Plate6	B12	RT3
EIKST_Serial_dil_conc_0.5	DAV	19.2828	Plate3	B9	RT2
EIKST_Serial_dil_conc_0.5	DAV	19.3523	Plate1	F9	RT1
EIKST_Serial_dil_conc_0.5	DCV	26.6852	Plate1	F10	RT1
EIKST_Serial_dil_conc_0.5	DCV	26.3349	Plate3	F11	RT2
EIKST_Serial_dil_conc_0.5	DCV	26.0452	Plate5	F9	RT3
EIKST_Serial_dil_conc_0.5	La Jolla	16.3069	Plate4	F10	RT2
EIKST_Serial_dil_conc_0.5	La Jolla	16.0231	Plate5	F12	RT3
EIKST_Serial_dil_conc_0.5	La Jolla	16.3223	Plate2	F9	RT1
EIKST_Serial_dil_conc_0.5	Motts Mill	25.512	Plate5	B9	RT3
EIKST_Serial_dil_conc_0.5	Motts Mill	25.6245	Plate2	F10	RT1
EIKST_Serial_dil_conc_0.5	Motts Mill	25.3385	Plate4	F9	RT2
EIKST_Serial_dil_conc_0.5	Newfield	21.042	Plate2	B12	RT1
EIKST_Serial_dil_conc_0.5	Newfield	20.8738	Plate4	B12	RT2
EIKST_Serial_dil_conc_0.5	Newfield	20.3359	Plate5	F10	RT3
EIKST_Serial_dil_conc_0.5	Nora	26.4884	Plate6	B10	RT3
EIKST_Serial_dil_conc_0.5	Nora	26.5503	Plate1	B12	RT1
EIKST_Serial_dil_conc_0.5	Nora	27.2867	Plate3	F12	RT2
EIKST_Serial_dil_conc_0.5	RpL32	20.5304	Plate5	B10	RT3
EIKST_Serial_dil_conc_0.5	RpL32	20.8419	Plate3	B11	RT2
EIKST_Serial_dil_conc_0.5	RpL32	20.6294	Plate4	B9	RT2
EIKST_Serial_dil_conc_0.5	RpL32	20.659	Plate6	B9	RT3
EIKST_Serial_dil_conc_0.5	RpL32	20.9664	Plate1	F12	RT1
EIKST_Serial_dil_conc_0.5	RpL32	20.9151	Plate2	F12	RT1
EIKST_Serial_dil_conc_0.5	DMelSV	26.063	Plate1	B9	RT1
EIKST_Serial_dil_conc_0.5	DMelSV	27.0667	Plate4	F11	RT2
EIKST_Serial_dil_conc_0.5	DMelSV	27.121	Plate6	F12	RT3
EIKST_Serial_dil_conc_0.5	Thika	24.6355	Plate2	B11	RT1
EIKST_Serial_dil_conc_0.5	Thika	24.6209	Plate3	F10	RT2
EIKST_Serial_dil_conc_0.5	Thika	24.1984	Plate5	F11	RT3
EIKST_Serial_dil_conc_0.5	TorreyPines_Segment6	20.9648	Plate1	B10	RT1
EIKST_Serial_dil_conc_0.5	TorreyPines_Segment6	21.5771	Plate4	B11	RT2
EIKST_Serial_dil_conc_0.5	TorreyPines_Segment6	21.3013	Plate6	F11	RT3
EIKST_Serial_dil_conc_0.5	Twyford	28.9593	Plate1	F11	RT1
EIKST_Serial_dil_conc_0.5	Twyford	28.5808	Plate4	F12	RT2
EIKST_Serial_dil_conc_0.5	Twyford	29.0518	Plate6	F9	RT3
EIKST_Serial_dil_conc_1	Craigies Hill	26.8807	Plate2	A10	RT1
EIKST_Serial_dil_conc_1	Craigies Hill	30.6185	Plate3	A10	RT2
EIKST_Serial_dil_conc_1	Craigies Hill	30.5509	Plate5	A11	RT3
EIKST_Serial_dil_conc_1	DAV	18.3803	Plate6	A12	RT3
EIKST_Serial_dil_conc_1	DAV	18.0962	Plate3	A9	RT2
EIKST_Serial_dil_conc_1	DAV	18.3484	Plate1	E9	RT1
EIKST_Serial_dil_conc_1	DCV	25.6622	Plate1	E10	RT1
EIKST_Serial_dil_conc_1	DCV	25.3835	Plate3	E11	RT2
EIKST_Serial_dil_conc_1	DCV	24.9832	Plate5	E9	RT3
EIKST_Serial_dil_conc_1	La Jolla	15.0513	Plate4	E10	RT2
EIKST_Serial_dil_conc_1	La Jolla	14.9773	Plate5	E12	RT3
EIKST_Serial_dil_conc_1	La Jolla	15.2631	Plate2	E9	RT1
EIKST_Serial_dil_conc_1	Motts Mill	24.4465	Plate5	A9	RT3
EIKST_Serial_dil_conc_1	Motts Mill	24.5232	Plate2	E10	RT1
EIKST_Serial_dil_conc_1	Motts Mill	24.1652	Plate4	E9	RT2
EIKST_Serial_dil_conc_1	Newfield	19.898	Plate2	A12	RT1
EIKST_Serial_dil_conc_1	Newfield	19.6333	Plate4	A12	RT2
EIKST_Serial_dil_conc_1	Newfield	19.1983	Plate5	E10	RT3
EIKST_Serial_dil_conc_1	Nora	25.1498	Plate6	A10	RT3
EIKST_Serial_dil_conc_1	Nora	25.3491	Plate1	A12	RT1
EIKST_Serial_dil_conc_1	Nora	25.919	Plate3	E12	RT2
EIKST_Serial_dil_conc_1	RpL32	19.4648	Plate5	A10	RT3
EIKST_Serial_dil_conc_1	RpL32	20.0822	Plate3	A11	RT2
EIKST_Serial_dil_conc_1	RpL32	19.3056	Plate4	A9	RT2
EIKST_Serial_dil_conc_1	RpL32	19.5398	Plate6	A9	RT3
EIKST_Serial_dil_conc_1	RpL32	19.9317	Plate1	E12	RT1
EIKST_Serial_dil_conc_1	RpL32	19.7891	Plate2	E12	RT1
EIKST_Serial_dil_conc_1	DMelSV	24.9127	Plate1	A9	RT1
EIKST_Serial_dil_conc_1	DMelSV	25.988	Plate4	E11	RT2
EIKST_Serial_dil_conc_1	DMelSV	26.4982	Plate6	E12	RT3
EIKST_Serial_dil_conc_1	Thika	23.5458	Plate2	A11	RT1
EIKST_Serial_dil_conc_1	Thika	23.4492	Plate3	E10	RT2
EIKST_Serial_dil_conc_1	Thika	23.1853	Plate5	E11	RT3
EIKST_Serial_dil_conc_1	TorreyPines_Segment6	20.0597	Plate1	A10	RT1
EIKST_Serial_dil_conc_1	TorreyPines_Segment6	20.2947	Plate4	A11	RT2
EIKST_Serial_dil_conc_1	TorreyPines_Segment6	20.3929	Plate6	E11	RT3
EIKST_Serial_dil_conc_1	Twyford	27.9507	Plate1	E11	RT1
EIKST_Serial_dil_conc_1	Twyford	27.4553	Plate4	E12	RT2
EIKST_Serial_dil_conc_1	Twyford	28.8848	Plate6	E9	RT3

## Sheet: S10_FigData
Small RNA Library	Virus	5'-base	Forward Read Length													Reverse Read Length
			F17	F18	F19	F20	F21	F22	F23	F24	F25	F26	F27	F28	F29	R17	R18	R19	R20	R21	R22	R23	R24	R25	R26	R27	R28	R29
NonUK_BGI	DAV	A	5	30	731	3065	26118	2981	396	91	41	10	5	12	2	6	95	1227	5433	57065	5124	894	414	292	270	314	190	104		Raw counts of reads mapping to each virus in each population in Figure S6, split by 5' base. Columns F17-F29 are reads of length 17-29nt mapping to the positive sense strand. Columns R17-R29 are reads mapping to the negative strand. For Kallithea virus, the positive and negative strands are arbitrary. Reads outside of this length range are excluded.
NonUK_BGI	DAV	C	0	76	1506	2594	23795	2345	419	131	41	20	7	6	0	3	55	648	3501	26568	3025	603	232	198	170	132	138	80
NonUK_BGI	DAV	G	0	29	521	2240	15996	1653	388	83	45	26	25	21	5	1	43	451	1813	16568	1596	413	234	275	174	183	164	80
NonUK_BGI	DAV	T	2	68	1804	5473	54865	6549	801	149	61	30	16	7	3	1	44	809	4681	44052	5674	807	306	193	165	141	82	52
NonUK_BGI	DMelSV	A	0	7	44	143	1358	239	20	13	18	11	8	3	8	0	5	50	170	1703	266	60	28	17	11	10	9	3
NonUK_BGI	DMelSV	C	0	5	28	95	926	210	36	12	6	4	4	8	3	0	1	36	104	1016	216	39	17	4	9	6	3	1
NonUK_BGI	DMelSV	G	0	4	25	85	694	97	40	4	7	5	1	1	1	0	0	16	70	834	122	41	16	7	7	12	8	1
NonUK_BGI	DMelSV	T	1	17	31	180	1727	377	56	41	13	18	3	2	2	0	7	43	209	2291	523	94	32	18	18	16	13	1
NonUK_BGI	NoraVirus	A	0	0	3	2	14	0	0	1	1	1	0	0	1	0	5	15	21	74	21	20	13	18	32	18	12	2
NonUK_BGI	NoraVirus	C	0	0	1	0	11	0	0	1	1	0	0	0	0	0	1	3	6	37	9	9	14	5	14	9	2	3
NonUK_BGI	NoraVirus	G	0	0	3	4	17	3	1	0	0	0	0	0	0	0	1	10	14	47	20	11	32	12	17	20	9	4
NonUK_BGI	NoraVirus	T	0	0	0	2	17	4	0	0	0	0	0	0	0	0	0	4	7	45	19	15	13	8	6	7	4	2
NonUK_BGI	Kilifi Virus	A	0	0	6	5	47	13	13	7	4	7	7	4	1	0	16	63	138	200	149	174	199	156	206	224	167	62
NonUK_BGI	Kilifi Virus	C	0	2	4	4	21	9	2	4	3	1	7	1	1	0	10	56	73	129	89	100	65	47	60	51	45	22
NonUK_BGI	Kilifi Virus	G	0	3	6	8	42	11	12	11	9	4	7	5	4	0	23	88	90	172	131	122	177	171	126	164	104	44
NonUK_BGI	Kilifi Virus	T	0	1	2	9	40	14	12	5	11	5	4	2	3	1	14	40	60	113	117	81	64	46	57	77	40	11
NonUK_BGI	ThikaVirus	A	0	0	0	1	1	0	0	0	0	0	0	0	1	0	2	13	4	19	15	12	13	7	11	9	4	1
NonUK_BGI	ThikaVirus	C	0	0	0	0	0	0	0	0	0	0	0	0	0	0	1	4	7	10	8	12	5	5	3	3	5	0
NonUK_BGI	ThikaVirus	G	0	0	0	0	0	2	0	0	0	0	2	0	0	0	0	4	7	6	11	4	10	3	5	4	4	0
NonUK_BGI	ThikaVirus	T	0	0	0	0	0	1	0	1	0	0	1	0	0	0	0	7	4	3	4	2	2	3	2	4	3	0
NonUK_BGI	LaJollaVirus	A	4	64	420	1467	12956	1224	374	229	197	166	166	99	49	25	1033	3021	5526	19902	5715	4709	5212	4295	4021	3700	2697	1165
NonUK_BGI	LaJollaVirus	C	0	26	169	825	7847	658	152	75	79	51	52	29	11	11	245	1379	2330	10789	2957	2154	2201	1878	1634	1793	1174	494
NonUK_BGI	LaJollaVirus	G	0	33	135	397	4596	540	218	145	178	111	93	77	33	22	621	2728	3862	10115	4706	4396	4772	4081	5078	3602	2271	1110
NonUK_BGI	LaJollaVirus	T	1	27	304	1390	17165	2048	304	114	84	83	67	52	21	7	401	1846	3690	22938	5080	3313	2508	2799	2457	2159	1502	568
NonUK_BGI	Newfield Virus	A	1	12	198	1282	8155	676	126	40	12	24	12	7	3	0	36	344	1409	15765	1272	261	143	124	77	106	54	21
NonUK_BGI	Newfield Virus	C	2	6	92	788	8068	758	130	35	13	14	14	7	2	0	15	185	1291	10649	912	285	130	69	127	311	162	77
NonUK_BGI	Newfield Virus	G	0	3	56	685	6059	916	130	36	26	10	10	14	1	1	9	124	1099	9400	1054	233	158	103	85	75	46	28
NonUK_BGI	Newfield Virus	T	0	9	283	954	7494	650	92	42	16	15	14	10	5	1	13	259	1902	13330	1604	280	361	228	153	311	1262	216
NonUK_BGI	DansomanVirus	A	0	5	29	94	948	205	38	8	4	4	3	4	3	1	5	39	172	1268	206	52	16	16	15	14	14	2
NonUK_BGI	DansomanVirus	C	0	0	33	123	893	133	29	17	8	0	4	1	2	0	10	45	187	1192	289	62	28	21	15	16	5	5
NonUK_BGI	DansomanVirus	G	0	5	30	111	860	167	42	17	8	3	3	3	2	0	6	36	110	949	163	51	35	30	25	17	10	3
NonUK_BGI	DansomanVirus	T	0	2	32	137	1334	315	55	18	2	1	2	0	1	0	3	39	170	1415	438	90	36	23	37	34	18	10
NonUK_BGI	MottsMillVirus	A	0	1	26	67	364	42	6	0	0	0	0	0	0	0	0	19	87	775	68	16	7	2	0	1	1	0
NonUK_BGI	MottsMillVirus	C	0	1	11	44	294	27	4	1	0	0	0	0	0	0	0	22	112	384	23	7	1	1	3	1	2	0
NonUK_BGI	MottsMillVirus	G	0	0	3	12	152	21	2	0	0	0	0	0	0	0	1	13	70	352	20	6	3	4	3	3	1	0
NonUK_BGI	MottsMillVirus	T	0	0	20	84	676	84	19	3	2	1	0	0	0	0	2	26	208	1652	127	14	3	2	2	0	2	2
NonUK_BGI	KallitheaVirus	A	0	1	19	78	658	7158	275	83	34	22	33	16	8	1	1	20	48	331	39	38	28	27	22	18	11	10
NonUK_BGI	KallitheaVirus	C	0	0	3	13	125	29	14	8	14	8	11	9	3	0	1	2	13	142	20	10	9	13	7	13	8	3
NonUK_BGI	KallitheaVirus	G	1	4	12	22	78	26	18	24	18	29	9	10	4	0	2	12	31	128	27	17	17	38	19	20	10	4
NonUK_BGI	KallitheaVirus	T	0	1	10	39	385	53	24	20	14	29	19	18	1	0	1	17	39	439	58	15	10	8	8	5	7	1
NonUK_BGI	GalbutVirus	A	1	6	97	247	2532	206	36	41	14	20	8	7	3	2	38	315	531	2569	237	45	15	24	21	25	13	5
NonUK_BGI	GalbutVirus	C	0	9	108	164	2225	251	49	11	7	5	6	4	1	0	9	142	529	1609	465	88	30	23	173	131	237	5
NonUK_BGI	GalbutVirus	G	1	6	56	159	1184	121	44	15	15	37	12	5	10	0	5	37	121	557	66	235	26	290	23	13	9	9
NonUK_BGI	GalbutVirus	T	0	3	114	414	3830	422	62	14	14	13	3	5	1	0	13	64	248	1651	213	65	213	27	26	23	25	129
NonUK_BGI	Chaq Virus	A	0	0	3	25	255	21	5	4	2	3	5	1	0	1	2	29	80	367	32	10	10	7	6	4	6	2
NonUK_BGI	Chaq Virus	C	0	0	4	21	157	12	0	1	2	0	1	0	1	0	0	5	39	281	54	4	2	27	6	3	2	1
NonUK_BGI	Chaq Virus	G	0	1	3	18	77	8	5	8	2	3	7	0	0	0	0	5	36	171	23	23	6	7	7	10	4	0
NonUK_BGI	Chaq Virus	T	0	2	8	45	344	32	6	4	0	2	0	1	0	0	0	12	57	530	304	90	43	6	5	14	5	2
NonUK	DAV	A	32	165	2003	7905	74881	5549	1352	235	64	20	10	3	1	54	275	4258	17536	155950	12393	2478	476	166	140	78	16	5
NonUK	DAV	C	46	215	3820	9531	89849	7556	1404	233	50	12	3	4	0	21	248	2905	14657	117807	8728	1490	339	141	107	54	37	14
NonUK	DAV	G	11	101	981	4301	29497	2085	398	65	14	12	2	0	0	14	99	783	4608	35684	2661	499	89	31	25	13	9	1
NonUK	DAV	T	38	352	5054	15614	150256	15186	2575	388	81	30	10	5	0	36	304	3692	20450	162096	16649	2632	528	296	204	116	57	34
NonUK	DMelSV	A	3	12	107	418	3667	434	97	19	7	4	7	0	0	1	6	114	511	4896	591	123	36	11	8	2	5	0
NonUK	DMelSV	C	1	12	90	361	3513	515	60	10	3	5	2	0	1	2	5	87	443	3613	503	76	14	16	6	3	3	1
NonUK	DMelSV	G	1	5	54	134	1549	150	32	3	0	0	0	0	0	0	2	34	184	1580	166	37	5	3	4	1	2	0
NonUK	DMelSV	T	3	7	115	580	5727	924	124	39	16	13	4	3	2	7	10	123	653	6355	1114	150	51	32	37	22	17	3
NonUK	Kilifi Virus	A	0	1	1	1	11	1	2	2	1	1	0	0	0	2	3	6	12	17	15	8	6	4	3	0	0	0
NonUK	Kilifi Virus	C	0	0	2	1	8	0	1	0	0	0	0	0	0	0	1	6	5	11	6	2	0	5	3	4	0	0
NonUK	Kilifi Virus	G	0	0	0	0	2	0	1	0	0	0	0	0	0	2	2	2	2	4	1	7	3	0	0	0	0	0
NonUK	Kilifi Virus	T	0	1	2	1	9	3	0	0	0	1	0	0	0	0	3	4	7	16	4	6	4	1	2	0	0	0
NonUK	LaJollaVirus	A	4	44	587	2372	23831	1488	304	68	22	8	1	3	1	46	136	915	4177	38692	2826	711	258	182	152	88	50	9
NonUK	LaJollaVirus	C	4	30	396	1565	17023	1264	156	26	12	8	9	1	0	39	118	625	2743	27850	2527	507	214	168	136	87	33	10
NonUK	LaJollaVirus	G	2	16	134	598	6701	436	70	17	3	2	2	0	0	15	61	246	1061	10776	670	150	91	67	39	20	17	5
NonUK	LaJollaVirus	T	7	59	627	2805	31418	3063	416	81	28	9	10	2	0	34	128	979	4938	53697	4959	849	328	185	171	128	63	20
NonUK	Newfield Virus	A	9	112	851	1570	7249	532	154	26	4	2	1	0	1	10	117	1187	2058	13679	791	203	63	29	17	4	0	0
NonUK	Newfield Virus	C	13	73	756	1090	7754	578	132	16	4	1	1	0	0	12	122	1032	1646	8174	674	165	44	13	7	1	2	0
NonUK	Newfield Virus	G	6	25	115	187	941	130	23	5	1	1	0	0	0	7	38	181	343	1396	186	46	19	6	5	0	1	0
NonUK	Newfield Virus	T	12	129	1391	2677	13838	1024	183	22	2	1	0	0	0	16	92	1224	2765	18168	1334	243	64	31	15	3	1	1
NonUK	DansomanVirus	A	2	10	146	514	3526	575	135	31	1	1	0	0	0	5	15	197	634	5305	670	142	40	17	21	7	3	0
NonUK	DansomanVirus	C	1	19	206	702	4725	582	113	14	1	1	0	0	0	3	20	279	989	7127	1066	185	65	25	21	8	6	1
NonUK	DansomanVirus	G	0	11	119	326	2391	261	52	9	1	0	0	0	0	0	10	128	351	2954	373	61	20	11	7	1	0	2
NonUK	DansomanVirus	T	2	28	270	817	6165	1137	245	40	11	1	0	0	0	2	22	298	884	6498	1448	231	105	70	79	81	19	5
NonUK	MottsMillVirus	A	1	9	72	244	1801	108	18	2	0	0	0	0	0	0	6	83	359	2517	179	34	2	1	0	0	0	1
NonUK	MottsMillVirus	C	0	3	73	297	1610	132	22	1	0	0	0	0	0	0	1	94	341	1533	129	19	4	3	1	2	0	0
NonUK	MottsMillVirus	G	0	4	11	50	304	21	4	4	0	2	0	0	0	0	4	41	134	909	61	2	0	1	0	1	0	0
NonUK	MottsMillVirus	T	3	5	89	375	2692	251	28	2	2	1	0	0	0	0	8	117	562	3929	335	42	7	5	3	0	0	1
NonUK	Torrey Pines Virus	A	0	0	1	4	19	3	1	0	0	0	0	0	0	0	0	0	0	12	1	1	0	0	0	0	1	0
NonUK	Torrey Pines Virus	C	0	0	2	2	20	1	0	0	0	0	0	0	0	0	0	1	3	19	1	0	0	0	0	0	0	0
NonUK	Torrey Pines Virus	G	0	0	0	5	5	0	0	0	0	0	0	0	0	0	0	1	0	4	1	0	0	0	0	0	1	0
NonUK	Torrey Pines Virus	T	0	0	0	3	33	4	0	0	0	0	0	0	0	0	0	0	1	22	3	0	0	2	1	0	0	0
NonUK	KallitheaVirus	A	1	3	42	157	1430	3404	134	44	23	18	10	8	3	0	3	18	111	1088	84	20	8	0	1	2	3	2
NonUK	KallitheaVirus	C	0	3	8	51	579	58	17	11	11	10	6	8	0	0	1	13	62	639	48	17	7	7	3	0	2	3
NonUK	KallitheaVirus	G	0	1	3	20	228	21	3	1	4	2	1	2	0	0	2	9	36	310	29	3	4	1	4	2	4	0
NonUK	KallitheaVirus	T	0	3	27	135	1421	164	35	17	16	26	18	10	1	3	2	29	121	1566	177	26	6	4	2	1	2	0
NonUK	GalbutVirus	A	4	24	243	805	6595	402	101	8	3	1	0	0	0	4	30	509	1250	8076	666	141	32	16	12	12	7	1
NonUK	GalbutVirus	C	5	41	263	669	8042	723	132	20	5	0	1	2	0	3	29	304	1465	6395	1467	184	50	11	10	5	5	1
NonUK	GalbutVirus	G	2	7	128	498	3298	197	34	5	0	1	0	0	1	1	6	40	269	1591	144	19	9	6	4	3	2	0
NonUK	GalbutVirus	T	3	30	427	1632	11202	1183	168	31	6	3	0	0	0	4	20	253	907	5548	598	124	67	44	49	51	27	7
NonUK	Chaq Virus	A	0	5	27	80	1062	54	9	0	1	2	0	0	0	0	3	60	174	1214	78	22	8	5	2	3	0	0
NonUK	Chaq Virus	C	0	2	28	103	1040	69	8	1	1	1	0	0	0	0	3	27	147	942	88	15	5	8	3	1	0	0
NonUK	Chaq Virus	G	0	3	16	29	369	26	2	2	0	0	0	0	0	0	1	14	86	545	21	4	2	1	1	3	0	0
NonUK	Chaq Virus	T	2	3	46	198	1577	111	17	4	0	1	0	0	0	0	2	50	237	1818	371	77	19	10	6	7	1	0
E_old	DAV	A	12	40	141	222	1806	143	31	6	2	6	5	3	0	59	159	374	520	3667	340	74	52	31	22	20	13	6
E_old	DAV	C	6	42	109	208	1270	150	22	3	4	3	1	0	3	14	66	196	247	1794	244	55	38	16	12	15	8	6
E_old	DAV	G	4	56	150	221	790	74	13	7	2	4	1	2	0	18	112	114	364	1711	154	56	51	37	24	13	15	5
E_old	DAV	T	16	73	250	367	2214	231	35	9	1	2	4	2	0	19	73	151	402	1656	357	66	23	10	16	10	5	3
E_old	DMelSV	A	1	9	7	16	110	30	8	2	0	0	0	0	0	0	2	13	23	158	32	6	3	0	0	0	0	0
E_old	DMelSV	C	3	7	6	14	67	21	2	3	1	1	0	0	0	0	2	5	10	56	12	3	1	0	0	0	1	0
E_old	DMelSV	G	0	2	7	14	70	13	1	0	0	1	0	0	0	0	1	3	6	72	16	1	1	2	3	2	0	0
E_old	DMelSV	T	1	3	13	24	139	42	9	2	2	0	2	0	0	0	4	11	13	72	37	7	0	1	1	1	0	0
E_old	NoraVirus	A	0	0	0	1	13	0	0	0	0	0	0	0	0	6	2	6	11	19	7	0	3	6	2	3	0	1
E_old	NoraVirus	C	0	0	0	0	8	1	1	0	0	0	0	0	0	0	2	6	2	8	2	3	0	2	0	2	1	0
E_old	NoraVirus	G	0	0	0	0	8	0	0	0	0	0	0	0	0	0	2	3	2	16	3	1	1	3	0	3	0	0
E_old	NoraVirus	T	0	1	0	2	10	3	0	0	0	0	0	0	0	0	0	0	4	12	2	0	1	1	0	0	0	0
E_old	LaJollaVirus	A	10	56	93	116	663	118	24	19	23	17	10	10	4	317	1042	1353	1502	2401	906	789	638	619	477	430	251	124
E_old	LaJollaVirus	C	4	11	35	77	259	26	8	12	6	2	4	2	0	109	543	507	667	1124	505	270	238	197	155	119	68	42
E_old	LaJollaVirus	G	14	30	55	55	279	38	20	17	18	13	7	7	0	133	748	1110	1479	1407	1021	836	804	527	647	275	267	92
E_old	LaJollaVirus	T	8	28	53	149	869	56	12	7	8	10	5	4	1	137	394	566	735	1448	605	417	391	310	209	197	82	29
E_old	DansomanVirus	A	0	1	1	4	14	5	1	0	0	0	0	0	0	1	1	7	7	15	2	2	0	0	0	1	1	1
E_old	DansomanVirus	C	0	0	2	2	9	3	0	0	0	0	0	0	0	1	1	6	6	16	3	3	0	0	0	0	0	0
E_old	DansomanVirus	G	0	0	0	0	14	2	0	0	0	0	0	0	0	1	1	4	4	20	3	2	1	2	0	1	0	0
E_old	DansomanVirus	T	1	0	3	2	23	2	0	0	0	0	0	0	0	0	4	3	5	9	2	2	3	2	4	0	0	1
E_old	MottsMillVirus	A	0	0	4	5	52	2	0	0	0	0	0	0	0	0	4	5	6	22	5	1	0	0	0	0	0	0
E_old	MottsMillVirus	C	0	1	3	3	21	0	0	0	1	0	0	0	0	2	1	1	9	36	1	0	0	0	0	1	0	0
E_old	MottsMillVirus	G	0	1	3	4	15	1	0	1	0	0	0	0	0	1	2	8	4	23	5	1	0	1	0	0	0	0
E_old	MottsMillVirus	T	0	0	1	4	31	5	1	0	0	0	0	0	0	1	0	11	8	53	1	3	0	0	0	0	0	0
E_old	KallitheaVirus	A	1	4	4	7	29	8	9	2	5	4	2	1	0	1	5	3	9	29	9	4	5	4	0	1	3	1
E_old	KallitheaVirus	C	0	2	0	3	6	3	1	1	1	1	0	0	0	3	0	1	4	18	3	3	1	1	1	0	1	0
E_old	KallitheaVirus	G	0	1	1	5	12	5	1	1	3	0	1	0	0	0	0	8	5	10	2	0	1	2	1	0	0	0
E_old	KallitheaVirus	T	0	0	4	6	15	3	2	2	3	2	0	2	1	0	5	1	6	22	5	2	2	1	0	0	1	0
E_old	GalbutVirus	A	2	4	19	13	194	16	2	4	1	3	2	1	0	1	11	28	27	119	21	3	4	5	4	0	0	1
E_old	GalbutVirus	C	0	9	24	28	170	18	2	2	0	0	0	0	0	3	4	5	12	56	7	1	1	1	0	1	0	1
E_old	GalbutVirus	G	3	8	14	34	79	14	4	2	0	4	1	0	0	2	11	8	12	49	6	3	1	2	1	1	0	0
E_old	GalbutVirus	T	0	7	15	43	180	41	3	2	0	0	2	0	0	3	5	4	15	68	11	1	0	2	3	0	0	0
E_old	Chaq Virus	A	0	2	0	3	12	1	0	0	0	0	0	0	0	0	1	6	6	8	4	0	0	0	1	0	2	1
E_old	Chaq Virus	C	0	1	2	2	11	4	1	0	1	0	0	0	0	3	3	1	2	1	1	0	0	0	0	0	0	0
E_old	Chaq Virus	G	0	2	1	0	8	0	1	1	0	0	0	0	0	0	2	0	2	10	0	2	1	0	0	0	0	0
E_old	Chaq Virus	T	0	1	2	3	16	3	1	0	3	0	0	0	0	0	3	4	2	15	3	3	0	0	1	0	1	0
E_HD	DAV	A	22	106	389	742	2515	315	80	16	9	2	6	2	0	75	257	572	1224	3813	642	121	64	36	28	36	19	5
E_HD	DAV	C	25	125	315	573	1797	350	56	9	6	2	1	4	1	34	109	329	691	2305	436	98	43	20	13	16	12	1
E_HD	DAV	G	11	96	248	653	1738	312	38	11	3	8	4	3	3	127	644	358	922	2694	416	127	83	43	24	13	15	6
E_HD	DAV	T	29	158	492	1073	3214	546	109	29	4	2	3	3	0	27	128	400	1156	3571	740	151	38	36	19	8	5	0
E_HD	DMelSV	A	2	9	26	33	148	33	9	5	2	1	0	0	0	6	8	34	62	196	39	6	4	3	2	2	0	0
E_HD	DMelSV	C	2	5	16	43	99	35	8	1	1	0	0	0	0	2	6	23	57	97	29	4	2	1	1	1	0	1
E_HD	DMelSV	G	5	4	22	27	103	19	5	2	2	0	0	0	0	2	5	14	48	118	26	3	3	0	1	1	1	0
E_HD	DMelSV	T	2	4	22	65	174	57	10	3	0	2	1	0	0	1	4	9	47	144	51	11	2	3	0	0	0	0
E_HD	NoraVirus	A	1	1	0	5	9	2	0	0	0	0	0	0	0	3	9	8	11	25	6	3	1	2	2	2	0	1
E_HD	NoraVirus	C	0	0	0	5	8	3	0	0	0	0	0	0	0	0	0	5	4	13	3	3	2	0	0	0	0	0
E_HD	NoraVirus	G	0	0	0	0	15	3	0	0	0	0	0	0	0	1	8	13	18	19	2	4	3	2	4	1	0	1
E_HD	NoraVirus	T	1	0	1	5	22	2	1	0	1	0	0	0	0	3	2	5	4	11	2	2	1	0	1	0	0	0
E_HD	LaJollaVirus	A	27	92	196	472	1082	194	50	39	35	19	11	6	3	371	1348	1926	2062	2724	1323	1009	854	676	540	386	204	96
E_HD	LaJollaVirus	C	7	24	82	160	460	81	21	12	9	4	3	0	0	230	762	910	1062	1477	635	403	368	269	234	134	78	35
E_HD	LaJollaVirus	G	27	85	152	217	599	116	46	25	23	17	10	7	0	284	1070	1459	1779	2110	1503	988	780	644	539	316	163	82
E_HD	LaJollaVirus	T	15	58	194	345	1042	168	38	15	10	19	4	5	1	170	589	1134	1438	2344	948	639	463	344	267	195	120	43
E_HD	Newfield Virus	A	1	2	9	24	77	15	1	0	0	0	0	0	0	0	1	10	22	113	22	3	0	2	1	0	0	0
E_HD	Newfield Virus	C	0	0	6	23	62	8	0	1	0	0	0	0	0	0	2	3	35	93	16	6	2	0	0	1	0	0
E_HD	Newfield Virus	G	0	1	1	15	51	9	1	0	1	0	0	0	0	0	3	9	37	84	10	1	1	0	0	0	1	0
E_HD	Newfield Virus	T	0	1	8	15	82	15	1	0	0	0	0	0	0	0	0	9	37	143	18	3	1	0	0	0	0	0
E_HD	DansomanVirus	A	0	1	6	9	18	7	0	0	0	0	0	0	0	1	5	9	15	39	9	2	2	0	0	0	0	0
E_HD	DansomanVirus	C	1	3	4	5	25	3	0	1	0	0	0	0	0	0	4	12	18	39	4	4	2	2	2	0	1	0
E_HD	DansomanVirus	G	1	0	3	5	22	8	1	0	0	0	0	0	0	0	8	5	18	37	11	5	6	1	0	0	1	1
E_HD	DansomanVirus	T	0	2	11	5	30	4	3	1	0	0	0	0	0	0	5	14	18	31	16	6	2	0	3	1	1	0
E_HD	MottsMillVirus	A	0	4	12	17	58	13	3	0	0	0	0	0	0	1	5	14	24	80	10	2	1	0	1	0	0	0
E_HD	MottsMillVirus	C	2	2	3	15	46	9	1	1	0	0	0	0	0	1	5	14	29	37	9	1	1	2	0	0	0	0
E_HD	MottsMillVirus	G	0	1	3	8	27	4	0	0	0	0	0	0	0	0	6	3	24	32	8	6	1	0	0	1	0	0
E_HD	MottsMillVirus	T	0	2	18	16	46	5	1	0	0	0	0	0	0	1	3	13	56	148	24	3	0	1	1	0	0	0
E_HD	KallitheaVirus	A	2	10	7	13	30	33	10	4	4	4	1	2	0	5	10	8	16	46	6	5	4	2	3	3	2	0
E_HD	KallitheaVirus	C	1	2	1	5	9	1	1	1	3	2	1	0	0	1	4	9	1	8	5	1	0	0	2	2	1	0
E_HD	KallitheaVirus	G	0	3	4	8	14	9	5	4	0	0	2	0	1	1	5	9	7	21	4	2	0	2	2	0	0	1
E_HD	KallitheaVirus	T	0	3	8	8	24	13	3	1	0	0	0	1	0	0	5	7	12	30	4	1	1	6	2	0	1	0
E_HD	GalbutVirus	A	2	12	18	53	147	24	9	4	0	5	1	3	0	4	11	36	55	121	20	12	8	3	0	2	0	0
E_HD	GalbutVirus	C	8	14	67	100	374	29	10	3	1	2	0	1	0	2	6	9	29	55	13	3	1	0	3	0	1	2
E_HD	GalbutVirus	G	3	9	20	44	93	14	5	2	1	3	1	2	0	4	10	15	29	82	10	4	0	2	2	2	0	0
E_HD	GalbutVirus	T	3	7	37	72	230	60	16	1	4	1	0	0	0	2	3	10	25	70	14	7	5	1	0	1	2	0
E_HD	Chaq Virus	A	0	0	2	5	7	1	2	0	0	0	0	0	0	1	1	9	14	39	1	2	0	0	0	0	1	0
E_HD	Chaq Virus	C	1	0	1	4	17	4	1	0	0	0	0	0	0	5	1	3	5	13	1	5	3	1	2	0	0	0
E_HD	Chaq Virus	G	0	1	6	3	5	0	0	1	0	0	0	0	0	0	2	1	8	9	3	4	1	1	0	1	0	0
E_HD	Chaq Virus	T	0	4	1	4	25	4	1	2	0	0	0	1	0	0	0	5	5	20	3	2	0	1	0	0	0	0
I_old	DAV	A	0	3	8	13	58	8	2	0	0	0	0	0	0	1	1	19	21	98	8	2	7	4	1	2	1	0
I_old	DAV	C	0	2	7	9	67	8	1	1	0	0	0	0	0	1	2	4	6	48	8	4	1	0	1	0	1	0
I_old	DAV	G	0	3	2	5	21	4	1	1	0	0	0	0	0	1	1	4	3	33	4	0	3	4	0	1	0	0
I_old	DAV	T	1	2	15	21	125	11	1	1	0	0	0	0	0	1	2	4	7	67	10	0	2	2	0	1	0	0
I_old	Kilifi Virus	A	3	10	8	10	20	5	13	12	10	10	7	10	0	9	44	69	50	104	76	51	60	50	67	57	57	9
I_old	Kilifi Virus	C	1	6	4	5	17	3	8	2	2	3	3	1	0	13	32	44	34	50	30	23	21	19	22	7	14	7
I_old	Kilifi Virus	G	3	6	8	9	17	12	7	9	4	7	4	3	0	9	24	36	37	51	34	28	34	42	25	39	10	6
I_old	Kilifi Virus	T	0	7	6	7	25	4	9	5	4	6	1	1	1	7	26	16	29	43	29	20	35	32	20	17	10	0
I_old	LaJollaVirus	A	2	0	6	8	23	5	3	0	0	2	2	1	0	3	6	17	14	36	20	14	10	15	5	10	4	3
I_old	LaJollaVirus	C	1	0	1	3	12	0	0	0	1	1	0	0	0	3	3	8	11	20	6	1	4	5	4	2	1	0
I_old	LaJollaVirus	G	0	1	3	1	7	2	1	0	0	0	1	0	0	3	13	12	8	21	14	9	5	7	2	1	0	0
I_old	LaJollaVirus	T	0	0	2	2	18	2	1	0	0	0	1	1	0	1	5	7	7	37	17	8	7	7	1	2	2	1
I_old	Newfield Virus	A	3	27	142	741	4538	519	59	12	9	3	6	1	1	15	55	245	923	6057	613	106	50	76	29	31	12	4
I_old	Newfield Virus	C	6	17	138	503	4341	489	64	11	9	8	14	4	2	13	59	152	771	5012	625	136	77	42	31	51	37	10
I_old	Newfield Virus	G	1	8	68	408	2898	303	40	11	3	7	7	1	1	8	35	84	528	4354	436	71	54	30	37	19	12	5
I_old	Newfield Virus	T	8	29	134	705	5127	483	58	21	11	12	21	8	3	12	53	206	815	7471	663	119	51	50	38	81	27	12
I_old	DansomanVirus	A	0	2	10	13	58	7	0	1	0	0	0	0	0	1	6	9	16	92	28	5	6	8	5	7	6	1
I_old	DansomanVirus	C	0	4	5	10	90	13	3	2	0	0	1	0	1	0	7	15	27	114	28	10	8	6	6	1	4	1
I_old	DansomanVirus	G	0	2	5	6	36	9	4	0	0	1	2	0	2	1	3	12	20	100	22	5	2	2	7	6	1	1
I_old	DansomanVirus	T	0	4	7	21	98	18	5	0	3	1	0	0	0	0	8	10	25	79	29	16	5	3	8	4	3	2
I_old	GalbutVirus	A	0	3	4	5	88	10	4	2	1	0	2	1	0	1	6	10	3	42	6	3	3	6	3	1	2	0
I_old	GalbutVirus	C	0	3	3	3	44	7	1	0	0	0	1	0	0	0	1	2	4	18	8	2	0	3	2	2	2	0
I_old	GalbutVirus	G	0	0	5	4	23	8	1	1	0	0	0	0	0	2	0	3	2	11	0	0	0	7	1	1	0	0
I_old	GalbutVirus	T	0	1	4	14	52	14	3	2	0	1	0	0	0	1	2	5	2	48	10	2	8	5	3	2	2	0
I_HD	DAV	A	0	33	66	84	359	42	10	5	1	0	0	0	0	2	20	41	72	272	58	14	5	4	2	1	2	0
I_HD	DAV	C	1	3	16	34	149	21	3	4	0	0	1	0	0	2	9	17	42	115	23	6	3	1	1	2	3	1
I_HD	DAV	G	11	20	40	76	149	29	4	0	1	0	0	0	1	4	24	13	30	118	23	8	6	2	1	6	4	0
I_HD	DAV	T	0	20	67	182	492	71	16	2	0	1	0	0	0	7	10	38	83	251	63	16	5	5	0	5	1	1
I_HD	Kilifi Virus	A	9	18	39	31	95	32	20	8	16	15	7	6	4	43	129	166	216	225	153	147	133	109	92	74	25	14
I_HD	Kilifi Virus	C	3	6	4	15	34	13	7	7	11	8	2	0	0	26	87	109	106	128	75	52	68	45	37	32	11	8
I_HD	Kilifi Virus	G	3	12	24	31	63	18	13	31	12	14	1	0	0	40	82	130	146	135	106	83	79	62	58	43	25	11
I_HD	Kilifi Virus	T	11	9	17	16	85	12	14	14	8	3	1	2	1	27	50	70	77	81	65	59	70	61	37	34	10	2
I_HD	LaJollaVirus	A	1	7	16	29	66	12	2	2	5	3	3	1	0	13	33	52	52	108	46	30	25	32	25	9	11	3
I_HD	LaJollaVirus	C	1	2	4	16	32	4	1	1	0	4	0	0	0	6	15	14	23	44	30	14	2	2	5	7	1	1
I_HD	LaJollaVirus	G	0	1	8	13	28	8	2	1	1	0	0	0	0	10	18	20	39	54	48	26	18	17	9	6	3	0
I_HD	LaJollaVirus	T	0	2	13	28	64	14	1	0	0	1	0	0	0	9	21	42	51	76	34	33	19	7	8	2	2	1
I_HD	Newfield Virus	A	20	198	1027	3767	12648	2014	258	57	22	9	10	3	2	28	262	1274	4962	17514	3011	522	155	124	84	60	32	8
I_HD	Newfield Virus	C	23	135	826	2960	9866	1605	275	45	20	9	14	5	1	61	206	1156	4380	14516	2460	432	180	63	57	56	20	8
I_HD	Newfield Virus	G	12	89	519	2276	7999	1329	226	46	8	11	4	3	1	46	223	1242	4835	14402	2340	392	168	65	88	34	27	6
I_HD	Newfield Virus	T	22	250	1072	4001	14153	2244	278	64	16	17	11	3	4	44	294	1601	5735	22875	3354	578	149	101	80	73	33	10
I_HD	DansomanVirus	A	3	8	41	77	193	41	10	4	1	4	0	0	0	8	28	54	108	298	78	26	20	15	8	3	4	2
I_HD	DansomanVirus	C	1	14	40	94	237	58	21	9	2	0	1	0	0	1	22	69	117	279	84	28	22	6	11	7	2	2
I_HD	DansomanVirus	G	0	19	37	56	211	48	4	4	4	1	1	0	0	3	37	72	96	267	74	32	15	15	13	13	6	5
I_HD	DansomanVirus	T	1	23	56	90	290	106	21	4	1	0	0	0	0	9	30	87	118	320	115	36	13	18	11	4	9	0
I_HD	KallitheaVirus	A	0	0	1	5	16	16	9	1	0	0	0	0	0	1	1	1	5	12	0	0	0	0	1	0	0	0
I_HD	KallitheaVirus	C	0	0	2	1	8	2	0	0	0	0	0	0	0	0	1	3	1	10	0	0	0	0	0	1	1	0
I_HD	KallitheaVirus	G	0	1	0	2	2	3	0	0	0	0	0	0	0	0	4	0	0	6	1	3	0	1	1	0	0	0
I_HD	KallitheaVirus	T	0	1	0	3	15	5	0	1	0	0	1	0	0	3	0	4	3	13	3	0	0	1	0	0	0	0
I_HD	GalbutVirus	A	2	10	20	43	136	23	5	0	1	1	0	0	0	5	24	26	40	123	29	9	2	5	1	0	0	0
I_HD	GalbutVirus	C	4	3	21	42	141	16	3	1	0	1	0	2	0	0	2	4	31	69	33	8	3	1	18	8	1	1
I_HD	GalbutVirus	G	0	1	7	26	57	9	5	3	1	0	0	0	0	1	5	14	20	43	5	5	1	7	2	4	0	0
I_HD	GalbutVirus	T	3	8	23	47	160	33	7	4	3	0	0	0	0	1	3	16	31	99	34	13	6	5	1	2	0	0
I_HD	Chaq Virus	A	0	0	2	5	14	3	0	0	0	1	1	0	0	1	3	2	9	6	4	2	0	1	0	2	0	1
I_HD	Chaq Virus	C	3	2	2	5	10	1	1	0	1	1	0	1	0	0	4	1	4	5	0	0	0	3	2	0	0	0
I_HD	Chaq Virus	G	0	0	1	0	4	2	0	0	0	0	0	0	0	0	0	2	6	8	2	4	1	1	0	0	0	0
I_HD	Chaq Virus	T	1	1	3	0	13	3	1	0	0	0	0	2	0	0	4	11	4	9	9	1	6	0	1	1	1	0
K_old	DAV	A	5	20	96	120	1015	84	10	3	2	3	3	1	0	20	91	186	240	2427	112	35	25	36	11	18	14	2
K_old	DAV	C	11	37	141	133	796	124	6	2	3	2	1	0	0	3	27	76	76	459	51	20	16	21	17	7	3	7
K_old	DAV	G	1	16	52	95	386	62	8	3	3	0	1	1	2	17	44	82	94	544	64	20	35	13	31	14	6	3
K_old	DAV	T	7	35	149	240	1369	180	16	4	3	1	0	0	2	5	31	80	111	559	105	18	15	10	9	6	8	0
K_old	Kilifi Virus	A	5	9	2	11	37	6	16	4	6	8	14	0	2	35	75	108	86	126	117	73	97	62	62	61	24	11
K_old	Kilifi Virus	C	0	3	8	6	33	2	9	2	6	0	4	2	0	17	34	44	37	52	35	48	25	18	20	10	6	8
K_old	Kilifi Virus	G	1	2	12	13	49	9	9	3	10	3	3	6	1	17	37	58	49	58	40	50	30	57	12	31	27	17
K_old	Kilifi Virus	T	1	1	2	5	44	7	12	6	7	1	2	2	2	2	23	13	42	72	36	19	28	21	20	9	5	5
K_old	LaJollaVirus	A	12	17	22	60	282	56	9	9	11	24	7	3	1	16	60	111	221	528	115	96	66	79	50	35	25	19
K_old	LaJollaVirus	C	5	5	13	21	195	15	9	5	0	1	0	2	0	20	41	50	115	311	69	19	23	18	21	21	11	6
K_old	LaJollaVirus	G	1	13	15	19	205	25	8	5	12	4	2	2	0	14	56	81	109	275	87	65	60	36	46	41	22	9
K_old	LaJollaVirus	T	4	8	26	31	228	28	7	6	2	1	0	2	0	17	40	53	100	410	123	45	30	20	13	16	0	3
K_old	Newfield Virus	A	6	77	245	895	11806	928	140	48	11	19	13	6	11	45	148	436	1239	11424	1114	315	171	100	79	79	45	38
K_old	Newfield Virus	C	8	59	168	592	8675	682	89	31	15	7	12	9	7	33	98	258	941	9318	1004	223	76	61	37	152	71	30
K_old	Newfield Virus	G	7	15	99	648	8927	579	109	38	20	14	26	4	6	26	106	244	672	7925	949	190	117	69	77	54	61	16
K_old	Newfield Virus	T	4	59	232	936	10052	897	119	50	16	18	18	8	3	16	110	305	837	11043	859	252	109	100	76	58	53	18
K_old	DansomanVirus	A	3	15	41	57	366	85	14	3	0	1	1	0	0	14	35	75	169	713	203	54	33	11	28	17	19	3
K_old	DansomanVirus	C	2	11	48	107	502	89	17	4	1	2	2	2	2	12	62	74	160	750	198	30	21	18	14	13	12	0
K_old	DansomanVirus	G	0	11	47	54	293	84	13	3	7	3	2	2	0	9	35	65	136	787	147	41	34	29	21	20	17	4
K_old	DansomanVirus	T	3	20	46	115	429	144	25	2	4	0	2	0	0	7	41	89	145	571	271	35	29	29	15	13	12	3
K_old	KallitheaVirus	A	0	2	0	4	18	4	2	1	1	2	1	1	1	0	1	2	2	16	3	0	0	3	4	1	1	1
K_old	KallitheaVirus	C	0	2	1	2	11	0	0	1	0	0	2	0	0	1	1	1	3	11	4	3	0	0	0	0	0	0
K_old	KallitheaVirus	G	1	0	0	4	8	5	2	1	2	1	1	0	1	0	4	1	2	4	1	1	3	0	0	1	0	0
K_old	KallitheaVirus	T	2	4	2	3	18	1	1	2	0	0	0	1	0	1	0	0	4	18	2	2	0	0	0	0	0	0
K_old	GalbutVirus	A	1	6	11	26	285	29	2	7	1	3	1	1	0	0	9	20	28	125	22	3	6	2	2	1	0	3
K_old	GalbutVirus	C	4	3	29	22	153	29	3	1	1	0	1	2	0	0	1	4	17	28	18	4	2	0	1	1	1	1
K_old	GalbutVirus	G	3	0	8	17	82	17	0	1	0	2	2	0	0	0	7	6	6	49	2	2	2	2	0	0	0	0
K_old	GalbutVirus	T	2	7	30	41	123	26	4	1	0	1	0	0	0	3	3	8	11	81	27	2	4	3	2	2	0	3
K_old	Chaq Virus	A	0	1	1	0	13	1	0	2	1	0	0	0	0	2	3	6	7	11	5	1	0	0	2	2	1	0
K_old	Chaq Virus	C	0	0	1	2	13	3	1	0	0	2	0	0	0	0	2	3	0	5	0	0	0	0	0	0	0	0
K_old	Chaq Virus	G	0	0	0	1	6	2	0	0	0	0	0	0	0	0	0	5	2	8	2	0	2	0	2	0	1	0
K_old	Chaq Virus	T	0	3	1	1	17	5	0	1	0	0	0	0	0	0	0	3	2	11	8	1	0	2	1	0	0	0
K_HD	DAV	A	10	46	134	179	709	98	4	1	4	0	0	1	0	13	50	103	173	583	66	27	13	13	6	4	2	1
K_HD	DAV	C	8	44	72	94	314	39	4	3	0	1	1	0	0	5	20	32	64	237	45	8	4	3	4	7	1	3
K_HD	DAV	G	8	28	63	97	292	51	8	1	0	1	0	0	0	10	47	57	86	262	50	8	12	5	6	1	4	1
K_HD	DAV	T	3	60	138	205	670	81	12	3	0	0	0	0	0	12	41	66	127	456	77	11	4	5	6	4	2	2
K_HD	Kilifi Virus	A	1	6	12	3	17	3	4	3	4	9	1	2	0	9	34	43	26	59	34	25	23	26	13	13	9	4
K_HD	Kilifi Virus	C	0	2	5	6	7	5	0	1	0	0	0	0	0	5	21	28	26	26	17	8	5	6	2	3	0	0
K_HD	Kilifi Virus	G	2	2	6	2	9	1	0	2	4	1	0	0	0	12	16	22	24	33	25	21	15	13	7	4	2	1
K_HD	Kilifi Virus	T	0	4	5	6	7	3	4	1	1	0	1	0	1	6	9	8	5	30	19	12	11	23	5	7	5	2
K_HD	LaJollaVirus	A	13	21	45	89	262	31	1	7	4	3	0	0	0	13	28	66	114	289	60	34	26	23	21	17	9	5
K_HD	LaJollaVirus	C	1	9	18	27	62	14	5	2	0	0	0	0	0	21	19	33	42	112	20	5	12	2	7	5	1	1
K_HD	LaJollaVirus	G	2	7	14	28	110	14	7	4	4	2	1	0	0	10	28	27	53	118	29	24	20	10	16	6	3	0
K_HD	LaJollaVirus	T	2	11	39	64	223	37	6	3	0	0	2	1	0	14	18	49	66	204	55	27	11	6	6	1	3	4
K_HD	Newfield Virus	A	8	51	254	893	4136	460	70	26	7	5	7	6	1	21	104	340	1183	5663	712	147	52	37	26	26	16	11
K_HD	Newfield Virus	C	1	43	130	617	2565	423	53	21	5	5	4	2	1	30	61	276	954	4119	717	114	33	14	18	17	4	3
K_HD	Newfield Virus	G	5	18	108	437	2231	361	55	14	13	7	3	0	2	26	80	277	1055	4241	699	148	33	30	31	20	11	7
K_HD	Newfield Virus	T	6	61	194	735	3541	498	67	31	8	7	2	0	1	15	71	276	1002	5191	701	131	37	27	21	11	7	3
K_HD	DansomanVirus	A	3	15	37	55	180	40	10	0	1	4	1	0	1	8	24	64	140	298	114	19	24	5	9	3	7	1
K_HD	DansomanVirus	C	2	7	28	77	158	55	6	5	5	0	0	0	0	14	21	62	115	287	75	16	10	7	5	2	1	0
K_HD	DansomanVirus	G	3	14	33	61	194	39	7	3	4	2	0	0	1	11	28	67	123	331	68	25	21	12	12	6	3	7
K_HD	DansomanVirus	T	6	23	60	93	249	59	12	3	2	0	0	0	2	10	35	83	112	347	128	36	19	16	10	11	3	0
K_HD	GalbutVirus	A	0	2	8	17	46	16	0	0	0	1	1	0	0	4	5	4	21	33	9	3	1	1	0	0	2	0
K_HD	GalbutVirus	C	1	3	20	31	132	18	0	0	0	0	0	0	0	2	2	4	8	19	3	0	0	1	0	0	0	0
K_HD	GalbutVirus	G	0	1	1	6	35	2	1	0	1	1	0	0	0	0	1	3	10	19	5	0	0	0	1	0	0	0
K_HD	GalbutVirus	T	0	3	9	30	55	17	3	2	0	1	0	0	0	1	2	2	10	29	6	1	2	0	0	2	0	0
UK_BGI	DMelSV	A	0	0	3	10	274	26	6	6	0	1	6	0	2	0	0	5	25	289	47	8	3	2	2	1	1	0
UK_BGI	DMelSV	C	0	1	2	10	176	39	6	2	1	0	1	0	2	0	0	3	15	204	42	10	2	4	1	0	0	0
UK_BGI	DMelSV	G	0	0	2	8	132	11	2	3	0	0	0	3	0	0	0	0	7	137	16	4	1	0	1	1	0	0
UK_BGI	DMelSV	T	0	0	3	17	322	50	9	0	1	1	1	0	0	0	0	3	21	437	83	21	6	2	3	4	2	0
UK_BGI	DCV	A	0	0	1	2	4	2	3	2	0	1	0	0	0	0	0	2	13	7	17	14	13	9	6	7	5	2
UK_BGI	DCV	C	0	0	0	0	0	0	0	0	0	0	2	0	0	0	0	0	0	5	1	0	0	3	1	4	1	0
UK_BGI	DCV	G	0	0	0	0	1	1	0	0	1	0	0	2	0	0	0	2	1	6	4	5	4	3	5	3	1	0
UK_BGI	DCV	T	0	0	0	1	2	0	1	1	0	0	0	0	0	0	1	3	1	9	7	12	3	7	5	13	7	5
UK_BGI	NoraVirus	A	0	0	2	2	44	5	3	0	2	3	3	1	0	1	7	23	72	254	115	95	94	78	77	58	22	3
UK_BGI	NoraVirus	C	0	0	1	4	43	4	1	1	1	1	1	2	0	0	4	10	24	129	40	36	35	43	28	20	17	5
UK_BGI	NoraVirus	G	0	0	2	0	65	19	2	2	5	0	2	1	1	0	2	16	44	167	73	92	96	58	69	45	28	9
UK_BGI	NoraVirus	T	0	1	1	4	62	9	3	0	1	1	1	1	1	0	3	8	33	140	48	52	38	35	43	42	20	1
UK_BGI	ThikaVirus	A	0	0	0	0	2	1	1	0	1	1	1	0	0	0	2	8	19	22	38	20	20	23	30	21	9	0
UK_BGI	ThikaVirus	C	0	0	0	0	1	1	0	0	0	0	0	0	0	1	3	0	8	13	7	7	4	9	9	7	5	2
UK_BGI	ThikaVirus	G	0	0	1	1	2	0	0	1	2	1	1	1	1	0	4	1	1	7	10	15	6	9	8	5	7	1
UK_BGI	ThikaVirus	T	0	0	3	0	2	0	1	0	0	1	0	0	0	0	1	0	5	8	9	12	8	10	7	3	2	1
UK_BGI	LaJollaVirus	A	0	1	1	6	87	13	2	4	3	3	1	0	0	2	5	17	36	134	70	43	66	60	63	49	25	3
UK_BGI	LaJollaVirus	C	0	2	1	3	41	2	0	1	0	0	1	0	0	0	0	6	12	80	25	21	22	24	19	21	9	1
UK_BGI	LaJollaVirus	G	0	0	0	0	36	6	8	3	3	1	3	0	0	1	0	10	27	82	54	38	58	45	49	34	19	2
UK_BGI	LaJollaVirus	T	0	0	1	13	92	19	4	0	0	0	0	3	0	0	0	10	24	173	51	35	33	24	26	24	10	1
UK_BGI	Bloomfield Virus	A	0	0	1	6	32	3	4	5	2	4	2	5	0	0	0	2	7	27	5	11	12	7	5	7	1	0
UK_BGI	Bloomfield Virus	C	0	0	0	1	19	4	1	1	2	0	0	0	0	0	1	0	4	20	5	1	3	1	2	2	2	0
UK_BGI	Bloomfield Virus	G	0	0	0	1	11	1	0	2	1	6	1	0	0	0	0	0	6	16	5	5	8	6	16	8	2	1
UK_BGI	Bloomfield Virus	T	0	0	0	11	45	5	3	1	4	2	0	0	0	0	0	0	10	50	5	2	8	1	2	2	2	0
UK_BGI	DansomanVirus	A	0	0	1	13	94	16	6	0	1	0	0	0	0	0	0	2	11	117	13	5	2	1	2	2	1	0
UK_BGI	DansomanVirus	C	0	0	1	9	85	19	3	2	0	1	0	0	0	0	0	1	16	104	12	3	4	1	1	1	0	0
UK_BGI	DansomanVirus	G	0	0	1	7	50	10	3	0	2	0	0	0	0	0	0	2	7	92	6	4	3	2	6	0	1	0
UK_BGI	DansomanVirus	T	0	0	1	10	148	16	6	1	0	0	0	0	0	0	0	1	17	149	40	6	0	5	1	4	1	0
UK_BGI	MottsMillVirus	A	0	0	15	43	447	41	6	1	0	0	0	1	0	0	0	11	77	978	94	23	6	3	3	3	3	0
UK_BGI	MottsMillVirus	C	0	0	5	34	387	50	8	1	0	0	0	0	0	0	0	9	58	539	68	16	3	2	0	2	4	0
UK_BGI	MottsMillVirus	G	0	0	2	15	170	21	1	1	0	1	0	0	0	0	1	7	48	430	37	8	5	17	3	3	1	0
UK_BGI	MottsMillVirus	T	0	0	9	67	712	113	19	6	3	0	0	0	0	0	2	18	145	1885	170	28	7	2	9	1	0	0
UK_BGI	Torrey Pines Virus	A	2	12	75	455	5042	623	241	174	143	157	105	57	20	0	13	73	471	5698	660	365	138	118	142	117	170	24
UK_BGI	Torrey Pines Virus	C	0	4	32	240	2561	368	102	54	50	31	42	29	16	0	3	47	232	3029	444	120	72	87	66	46	31	5
UK_BGI	Torrey Pines Virus	G	2	10	60	255	2528	430	218	137	137	105	124	103	12	1	12	33	169	2077	312	135	199	127	229	243	86	33
UK_BGI	Torrey Pines Virus	T	0	5	98	580	7783	1289	233	89	77	65	66	58	13	0	6	61	506	7097	1052	255	207	342	324	246	131	25
UK_BGI	TwyfordVirus	A	0	0	1	0	4	22	33	1	1	0	0	0	0	0	0	1	1	11	45	32	3	1	2	1	0	0
UK_BGI	TwyfordVirus	C	0	0	0	0	2	0	2	0	2	0	0	2	0	0	0	0	0	1	4	4	0	3	2	0	0	0
UK_BGI	TwyfordVirus	G	0	0	0	3	0	2	0	0	1	3	0	1	0	0	0	0	0	3	4	7	7	1	3	2	1	0
UK_BGI	TwyfordVirus	T	0	0	4	25	148	1458	1847	144	12	1	3	1	0	0	0	4	13	88	740	506	41	9	2	1	0	0
UK_BGI	GalbutVirus	A	0	2	36	135	1888	129	36	16	9	23	4	4	0	2	33	154	330	2219	240	50	18	15	26	16	18	8
UK_BGI	GalbutVirus	C	0	4	33	96	1599	215	57	21	3	8	1	2	0	0	4	46	366	1410	546	104	38	21	238	202	365	5
UK_BGI	GalbutVirus	G	0	0	19	71	843	88	26	7	13	10	9	6	6	1	2	12	49	425	83	350	14	336	24	17	10	5
UK_BGI	GalbutVirus	T	0	4	30	227	3445	442	53	14	4	6	6	5	1	0	4	28	134	1435	193	60	374	56	39	35	29	77
UK_BGI	Chaq Virus	A	0	0	6	24	364	37	11	11	13	7	8	4	0	0	2	15	75	506	61	35	16	20	17	19	6	5
UK_BGI	Chaq Virus	C	0	0	3	20	260	17	7	2	3	0	0	0	0	1	1	3	51	407	64	15	9	36	33	5	5	0
UK_BGI	Chaq Virus	G	1	0	1	7	179	21	8	6	4	2	0	1	1	0	2	4	27	219	26	29	21	17	15	16	4	2
UK_BGI	Chaq Virus	T	0	0	1	44	636	54	14	3	5	1	3	1	0	0	3	10	50	713	405	147	74	19	14	23	24	4
UK	DAV	A	0	0	6	8	66	7	0	0	0	0	0	0	0	4	4	7	25	188	11	0	1	0	0	0	1	0
UK	DAV	C	0	0	5	10	89	8	2	0	0	0	0	0	0	0	0	5	24	145	5	0	0	0	0	0	0	0
UK	DAV	G	0	0	1	5	33	3	0	0	0	0	0	0	0	0	1	2	7	42	7	0	0	0	0	0	0	0
UK	DAV	T	0	0	14	16	179	22	0	0	0	0	0	0	0	0	0	10	23	185	13	3	0	0	0	0	0	0
UK	DMelSV	A	8	10	45	171	1444	118	4	0	0	0	0	0	0	0	23	57	228	1938	154	2	0	0	1	0	0	0
UK	DMelSV	C	1	9	33	106	1215	122	6	0	0	0	0	0	0	2	12	49	146	1379	98	1	0	0	0	1	0	0
UK	DMelSV	G	1	4	23	61	657	24	0	0	0	0	0	0	0	1	8	15	79	747	50	1	1	1	0	0	0	0
UK	DMelSV	T	6	20	71	201	1949	193	6	1	2	0	0	0	0	2	17	78	221	2646	227	24	2	1	0	0	0	0
UK	NoraVirus	A	0	1	5	8	33	0	0	0	0	0	0	0	0	1	14	35	37	45	10	7	0	0	0	0	0	0
UK	NoraVirus	C	2	2	16	4	27	3	0	0	0	0	0	0	0	2	9	24	8	40	3	7	6	3	0	0	0	0
UK	NoraVirus	G	1	2	3	1	13	0	0	0	0	0	0	0	0	0	6	9	3	37	1	2	3	1	0	0	0	0
UK	NoraVirus	T	1	5	17	8	52	3	1	0	0	0	0	0	0	5	5	39	25	81	9	7	1	1	0	0	0	0
UK	LaJollaVirus	A	1	6	23	48	433	17	0	0	0	0	0	0	0	3	16	28	100	675	36	5	7	4	1	0	0	0
UK	LaJollaVirus	C	1	6	21	41	258	19	2	0	0	0	0	0	0	2	9	16	71	531	45	4	3	3	1	0	0	0
UK	LaJollaVirus	G	0	3	3	16	151	8	1	0	0	0	0	0	0	0	5	11	34	205	11	3	1	0	0	0	0	0
UK	LaJollaVirus	T	0	6	21	65	484	38	3	0	0	0	0	0	0	5	11	48	151	1020	98	12	7	0	1	2	0	0
UK	Bloomfield Virus	A	0	1	3	7	111	6	0	0	0	1	0	0	0	0	0	6	14	151	5	1	2	0	0	0	0	0
UK	Bloomfield Virus	C	0	0	4	8	48	0	1	1	0	0	0	0	0	0	0	5	5	58	0	1	0	0	0	0	0	0
UK	Bloomfield Virus	G	0	0	1	2	21	0	0	0	0	0	0	0	0	1	3	4	1	28	0	0	0	0	0	0	0	0
UK	Bloomfield Virus	T	0	4	8	18	140	13	1	2	0	0	0	0	0	0	4	10	11	183	12	3	0	1	0	0	0	0
UK	CraigiesHillVirus	A	0	1	15	24	179	15	1	0	0	0	0	0	0	0	2	4	19	147	11	1	0	0	0	0	0	0
UK	CraigiesHillVirus	C	0	0	5	18	93	11	0	0	0	0	0	0	0	0	1	2	13	91	11	0	0	0	0	0	0	0
UK	CraigiesHillVirus	G	0	1	2	5	48	2	0	0	0	0	0	0	0	0	3	2	2	31	2	0	0	0	0	0	0	0
UK	CraigiesHillVirus	T	0	0	5	28	175	8	1	0	0	0	0	0	0	0	1	4	21	167	23	0	0	0	0	0	0	0
UK	DansomanVirus	A	0	6	31	91	456	44	4	1	0	0	0	0	0	1	4	40	86	646	38	1	0	1	2	0	0	0
UK	DansomanVirus	C	1	3	38	129	674	48	4	1	0	0	0	0	0	0	2	63	148	1002	61	4	1	0	0	0	0	0
UK	DansomanVirus	G	0	3	14	72	416	28	1	0	0	0	0	0	0	3	7	23	73	521	24	4	0	0	0	0	0	0
UK	DansomanVirus	T	1	6	67	109	978	92	9	1	0	0	0	0	0	1	8	67	176	1102	137	5	3	3	2	3	0	0
UK	MottsMillVirus	A	10	32	135	599	3632	205	4	1	0	0	0	0	0	3	52	213	818	6138	291	19	1	0	0	0	0	0
UK	MottsMillVirus	C	5	29	156	636	3835	278	8	0	0	1	0	0	0	14	22	203	960	4469	268	11	2	1	0	0	0	0
UK	MottsMillVirus	G	3	12	50	158	1011	41	0	0	0	0	0	0	0	4	21	123	451	2528	133	5	4	0	0	0	0	0
UK	MottsMillVirus	T	14	55	269	921	6239	501	29	2	0	0	0	0	0	18	97	382	1671	10900	774	55	4	0	0	0	0	0
UK	Torrey Pines Virus	A	77	325	1500	5229	41460	2634	220	31	11	0	1	0	0	56	289	1363	4471	39150	2513	170	61	39	28	15	4	0
UK	Torrey Pines Virus	C	64	229	1038	3377	24920	2235	129	29	5	3	3	0	1	59	216	895	3144	24424	2014	141	66	55	18	11	1	1
UK	Torrey Pines Virus	G	31	134	556	2162	17174	1049	68	9	6	2	0	0	0	24	103	358	1464	12901	632	50	22	24	14	3	3	2
UK	Torrey Pines Virus	T	111	522	2444	8287	65585	6206	470	56	16	5	3	0	0	91	365	1868	6722	54640	5261	405	272	290	212	93	23	1
UK	TwyfordVirus	A	1	15	11	18	37	73	29	1	2	0	0	0	0	0	7	8	24	50	91	58	2	0	0	0	0	0
UK	TwyfordVirus	C	1	6	16	10	17	22	7	1	0	0	0	0	0	0	0	2	2	6	17	6	0	0	0	0	0	0
UK	TwyfordVirus	G	0	4	7	13	9	11	5	0	0	0	0	0	0	0	3	0	1	12	3	0	0	0	0	0	0	0
UK	TwyfordVirus	T	9	29	117	270	1032	5295	3703	220	4	1	0	0	0	0	12	58	138	483	2417	1085	60	0	0	0	0	0
UK	GalbutVirus	A	19	124	452	1177	9667	494	30	7	0	0	0	0	0	55	162	1330	2313	13110	1006	62	16	7	10	1	0	0
UK	GalbutVirus	C	15	135	526	1169	12055	893	45	5	0	1	0	1	0	16	95	577	3238	10650	3566	143	27	8	6	1	0	0
UK	GalbutVirus	G	8	42	276	641	4899	209	18	1	0	0	0	0	0	10	23	141	573	3393	259	26	5	4	1	0	1	0
UK	GalbutVirus	T	47	157	936	2708	19836	1499	91	13	4	0	0	0	0	38	73	463	1483	10235	863	87	83	10	17	10	3	1
UK	Chaq Virus	A	2	21	94	284	2895	159	5	0	0	0	0	0	0	8	38	173	582	4178	181	37	4	2	1	0	0	0
UK	Chaq Virus	C	7	23	79	244	2383	140	7	0	0	0	0	0	0	8	32	114	383	2627	208	19	3	3	1	0	0	0
UK	Chaq Virus	G	6	11	21	154	1408	46	4	0	0	0	0	0	0	4	12	33	183	1916	80	4	1	2	2	0	1	0
UK	Chaq Virus	T	13	35	147	577	5329	335	16	2	0	0	0	0	0	10	35	159	862	5624	841	91	10	11	6	0	0	0
S_old	DMelSV	A	0	0	1	3	27	7	6	0	0	0	0	0	0	0	1	3	4	33	7	1	0	0	0	0	0	0
S_old	DMelSV	C	1	2	3	5	15	5	2	0	1	0	0	0	0	0	0	2	3	10	2	2	0	0	0	0	0	0
S_old	DMelSV	G	0	0	2	1	14	4	2	0	1	0	0	0	0	1	0	2	3	19	4	1	1	0	0	0	0	0
S_old	DMelSV	T	3	1	4	6	46	11	3	1	0	0	1	0	0	2	0	0	4	41	13	4	0	1	0	0	0	0
S_old	DCV	A	0	2	2	0	3	0	1	3	1	0	1	1	0	0	1	7	5	12	5	4	5	1	1	7	0	0
S_old	DCV	C	0	0	0	0	5	0	0	0	0	0	0	0	0	2	2	1	2	6	1	0	1	3	0	1	0	0
S_old	DCV	G	0	0	0	0	4	2	0	0	0	1	0	0	0	2	0	2	2	5	4	3	1	2	4	1	2	0
S_old	DCV	T	0	0	0	2	2	1	1	0	0	0	0	1	0	0	2	4	4	10	2	6	0	5	4	2	4	0
S_old	NoraVirus	A	2	10	28	35	165	22	10	4	2	8	4	4	0	25	89	91	139	341	117	84	66	57	43	40	20	6
S_old	NoraVirus	C	1	3	13	34	158	14	11	1	2	4	0	3	0	15	21	47	51	166	35	40	20	23	19	13	8	1
S_old	NoraVirus	G	2	2	8	30	118	17	5	6	3	1	3	0	0	27	33	66	88	172	65	45	34	23	37	9	7	1
S_old	NoraVirus	T	2	15	16	53	269	25	13	7	5	5	6	3	1	8	36	40	74	225	65	42	30	38	26	15	9	1
S_old	ThikaVirus	A	1	0	3	2	5	1	1	1	1	0	0	1	0	2	13	10	17	19	25	15	19	6	11	6	3	0
S_old	ThikaVirus	C	0	0	2	2	1	0	1	0	1	1	0	0	0	7	7	13	13	5	4	4	5	4	5	7	2	0
S_old	ThikaVirus	G	0	2	3	1	0	4	2	1	1	0	0	0	0	1	6	10	11	13	11	11	6	10	6	5	2	0
S_old	ThikaVirus	T	0	2	2	3	6	1	2	0	1	1	0	0	0	1	4	7	7	9	12	9	5	5	8	7	4	0
S_old	LaJollaVirus	A	0	3	9	7	51	8	5	2	2	0	1	1	0	8	22	37	35	98	24	22	31	21	12	17	8	2
S_old	LaJollaVirus	C	0	3	1	2	32	5	0	1	2	0	0	0	0	6	7	19	15	39	13	8	6	10	6	1	4	4
S_old	LaJollaVirus	G	0	0	2	2	17	5	3	1	1	0	0	0	0	3	9	17	29	51	20	17	11	8	14	8	4	2
S_old	LaJollaVirus	T	1	1	5	3	48	9	3	0	0	0	0	0	0	3	18	19	42	84	25	14	10	6	13	12	4	0
S_old	Bloomfield Virus	A	1	3	6	12	54	3	3	4	6	5	3	2	0	0	3	16	26	85	27	15	15	10	18	10	3	0
S_old	Bloomfield Virus	C	1	0	3	6	22	11	3	0	3	0	0	0	0	2	2	5	15	32	10	5	5	8	4	4	1	0
S_old	Bloomfield Virus	G	1	3	0	2	17	4	4	2	1	3	2	0	0	2	4	7	9	32	19	9	10	7	4	5	1	0
S_old	Bloomfield Virus	T	0	4	4	9	52	7	1	3	3	5	3	2	1	0	9	7	25	89	25	10	7	6	4	8	2	2
S_old	DansomanVirus	A	0	3	0	2	22	4	2	0	0	0	0	0	0	0	4	4	9	39	6	3	0	4	1	0	2	0
S_old	DansomanVirus	C	2	0	4	7	30	5	1	0	0	0	1	0	0	0	0	5	8	41	9	3	0	0	1	0	1	0
S_old	DansomanVirus	G	0	2	1	3	27	2	1	0	0	0	0	0	0	1	0	11	5	36	4	1	1	3	2	1	0	0
S_old	DansomanVirus	T	0	1	1	6	28	7	2	0	0	0	0	0	0	0	3	4	7	30	11	1	1	1	1	1	1	0
S_old	MottsMillVirus	A	0	0	2	5	49	6	0	0	0	0	0	0	0	0	3	3	16	37	10	1	0	0	0	0	0	0
S_old	MottsMillVirus	C	1	0	2	1	29	2	1	0	0	0	0	0	0	0	0	4	5	27	3	0	0	0	0	1	0	0
S_old	MottsMillVirus	G	0	1	0	4	12	1	0	0	0	0	0	0	0	0	2	2	4	28	2	2	1	1	0	0	0	0
S_old	MottsMillVirus	T	0	0	3	12	42	4	0	0	0	0	0	0	0	0	1	0	8	60	9	0	2	1	1	0	0	0
S_old	Torrey Pines Virus	A	50	128	279	551	2754	521	173	137	96	87	84	48	19	26	100	266	426	1893	411	1078	100	90	80	68	99	7
S_old	Torrey Pines Virus	C	20	70	176	277	1670	360	80	77	34	63	34	27	19	16	79	111	261	1156	249	85	63	46	46	37	30	4
S_old	Torrey Pines Virus	G	24	90	178	296	1438	281	133	75	69	74	61	37	7	15	64	118	178	910	167	68	506	64	362	76	23	4
S_old	Torrey Pines Virus	T	22	104	267	489	2764	807	178	92	76	57	53	29	7	20	94	206	402	2123	509	141	103	519	119	85	36	29
S_old	GalbutVirus	A	5	27	52	58	1016	71	18	17	8	6	4	3	1	17	81	109	131	472	61	26	22	22	16	12	12	1
S_old	GalbutVirus	C	6	14	60	60	600	96	20	5	6	4	9	4	5	4	17	33	55	182	71	25	17	9	45	13	7	1
S_old	GalbutVirus	G	3	9	37	84	312	56	15	10	5	8	1	5	1	10	33	31	37	172	26	27	14	54	4	6	7	2
S_old	GalbutVirus	T	3	21	67	248	840	135	34	9	10	12	7	2	1	24	33	67	103	679	80	30	67	23	29	17	5	4
S_old	Chaq Virus	A	1	4	10	13	127	13	3	2	5	3	10	3	0	9	22	49	59	106	25	8	10	11	10	11	3	3
S_old	Chaq Virus	C	1	3	14	20	103	20	4	1	6	1	5	1	1	6	6	24	13	64	15	12	12	7	7	2	7	0
S_old	Chaq Virus	G	3	2	4	16	45	5	5	4	2	4	5	0	1	6	12	8	11	43	6	10	9	5	8	3	5	0
S_old	Chaq Virus	T	0	14	25	19	126	33	8	7	2	4	3	0	0	2	10	25	26	83	48	24	17	11	9	7	3	0
S_HD	NoraVirus	A	0	4	7	8	35	7	3	0	1	2	5	0	0	12	10	27	42	90	28	14	9	17	5	8	4	0
S_HD	NoraVirus	C	0	1	4	15	35	3	0	1	0	0	0	0	0	2	9	9	14	49	13	10	3	4	4	3	1	0
S_HD	NoraVirus	G	1	1	4	4	22	7	1	2	1	1	0	0	0	8	14	21	20	48	14	10	5	5	2	4	0	1
S_HD	NoraVirus	T	0	2	6	13	89	8	4	3	2	2	1	0	0	6	11	12	32	83	10	7	9	1	4	5	0	0
S_HD	LaJollaVirus	A	0	0	2	5	13	0	1	1	0	0	3	0	0	0	5	7	17	32	6	6	5	5	0	3	1	0
S_HD	LaJollaVirus	C	0	0	3	2	7	3	0	0	0	0	0	0	0	1	3	6	4	11	2	2	1	2	1	0	0	0
S_HD	LaJollaVirus	G	1	0	0	4	7	2	1	0	0	0	0	0	0	0	3	7	7	14	7	3	4	3	1	1	2	0
S_HD	LaJollaVirus	T	0	0	2	3	21	2	1	0	0	0	0	0	0	2	1	10	10	26	7	3	2	1	6	2	2	0
S_HD	Bloomfield Virus	A	1	2	1	4	7	1	0	0	3	1	0	0	0	1	1	5	4	15	7	6	2	5	1	1	0	0
S_HD	Bloomfield Virus	C	0	1	2	0	3	0	1	1	0	0	0	0	0	1	1	3	1	6	4	0	1	0	1	2	2	0
S_HD	Bloomfield Virus	G	0	0	0	0	6	2	0	0	2	1	0	0	0	0	1	0	2	12	3	2	0	1	1	1	0	0
S_HD	Bloomfield Virus	T	1	1	1	0	9	2	2	1	0	0	0	0	0	0	3	4	4	19	2	2	0	2	1	0	0	0
S_HD	DansomanVirus	A	0	0	5	3	7	4	1	0	0	0	0	0	0	0	0	5	4	10	4	0	0	0	0	0	0	0
S_HD	DansomanVirus	C	0	2	0	2	4	3	0	0	0	0	0	0	0	0	2	1	9	8	2	1	0	0	0	0	0	0
S_HD	DansomanVirus	G	1	0	1	3	7	1	1	0	0	0	0	0	0	0	0	3	2	8	2	1	1	0	0	1	0	0
S_HD	DansomanVirus	T	0	0	2	5	10	4	1	0	0	0	0	0	0	0	0	7	5	10	7	0	3	0	0	0	0	0
S_HD	MottsMillVirus	A	0	2	2	2	9	3	0	0	0	0	0	0	0	0	0	1	8	12	4	0	0	0	0	0	0	0
S_HD	MottsMillVirus	C	0	0	0	1	12	2	0	0	0	0	0	0	0	0	0	3	5	6	2	0	0	0	0	0	0	0
S_HD	MottsMillVirus	G	0	0	0	1	3	0	0	0	0	0	0	0	0	0	0	1	4	9	2	0	0	0	1	0	0	0
S_HD	MottsMillVirus	T	0	0	2	2	15	4	0	0	0	0	0	0	0	0	0	2	11	28	11	3	0	0	0	0	1	0
S_HD	Torrey Pines Virus	A	6	35	88	193	661	126	45	37	19	12	9	10	0	5	34	89	145	476	94	61	27	14	13	7	8	1
S_HD	Torrey Pines Virus	C	5	19	51	84	309	73	27	11	12	7	7	4	2	6	22	38	90	280	47	21	11	10	5	6	2	2
S_HD	Torrey Pines Virus	G	11	29	51	112	293	55	26	14	17	15	7	4	1	8	21	29	76	214	55	17	34	8	16	9	2	2
S_HD	Torrey Pines Virus	T	12	28	102	259	868	176	39	23	17	10	5	8	3	10	31	85	192	619	150	41	31	20	23	20	10	1
S_HD	GalbutVirus	A	1	5	10	15	96	23	4	2	0	1	2	0	0	5	34	35	50	92	16	7	6	4	4	2	1	0
S_HD	GalbutVirus	C	2	3	13	29	128	15	4	1	2	1	0	0	0	2	4	12	23	72	31	6	5	6	13	8	5	0
S_HD	GalbutVirus	G	0	4	6	15	100	12	0	1	0	3	0	0	0	0	3	14	20	34	12	7	4	15	4	1	1	0
S_HD	GalbutVirus	T	1	7	25	41	184	40	5	4	3	2	2	1	0	0	8	16	31	91	35	16	16	7	2	3	1	2
S_HD	Chaq Virus	A	0	2	10	4	31	4	0	1	1	1	0	0	0	1	1	15	23	46	12	2	2	2	3	2	0	1
S_HD	Chaq Virus	C	1	1	4	2	28	6	0	0	0	0	1	0	0	2	5	4	8	21	5	3	1	2	1	2	2	0
S_HD	Chaq Virus	G	0	3	1	5	15	3	2	0	0	1	0	0	0	1	3	1	6	17	1	1	3	0	2	2	1	0
S_HD	Chaq Virus	T	0	3	8	10	45	5	2	0	1	2	0	0	0	1	5	6	9	31	7	5	4	4	2	1	2	0
T_old	DMelSV	A	1	12	18	33	294	62	12	7	6	1	0	0	0	5	11	27	31	320	50	22	5	5	3	1	0	1
T_old	DMelSV	C	31	6	16	22	214	41	9	3	1	1	1	1	0	4	3	17	25	187	23	7	12	6	3	0	2	0
T_old	DMelSV	G	1	4	8	24	128	28	6	1	3	0	2	0	0	2	5	17	18	130	28	3	4	2	1	1	1	0
T_old	DMelSV	T	14	29	17	41	378	108	23	2	4	2	1	1	0	4	8	20	29	279	86	26	3	3	5	4	0	0
T_old	NoraVirus	A	0	6	13	42	216	31	9	20	4	6	5	2	0	92	293	331	520	752	429	418	349	327	254	153	51	10
T_old	NoraVirus	C	0	4	10	38	216	29	8	5	5	0	4	1	0	37	121	189	227	420	198	144	149	147	100	63	27	12
T_old	NoraVirus	G	2	8	15	25	137	20	10	3	3	5	2	1	1	88	168	210	261	464	239	225	254	129	104	79	29	13
T_old	NoraVirus	T	3	3	14	53	343	43	11	6	5	4	2	3	1	25	89	144	177	382	215	370	145	156	96	56	22	4
T_old	ThikaVirus	A	0	1	2	1	3	0	2	0	1	2	2	0	0	2	33	31	71	61	54	35	57	33	39	19	8	2
T_old	ThikaVirus	C	0	0	2	3	1	0	1	0	0	0	0	0	0	6	10	20	23	20	21	15	13	8	7	11	6	1
T_old	ThikaVirus	G	0	1	1	0	2	1	0	2	3	0	0	1	0	3	15	21	23	51	30	22	10	13	3	13	1	0
T_old	ThikaVirus	T	0	2	3	1	4	5	1	0	0	0	0	0	0	3	6	15	17	14	23	19	14	15	12	13	4	1
T_old	LaJollaVirus	A	0	1	2	1	20	5	2	1	0	1	0	1	0	12	40	28	52	80	35	39	28	25	25	14	5	3
T_old	LaJollaVirus	C	0	1	0	2	16	0	0	0	0	1	0	0	0	2	15	20	10	37	14	9	12	13	11	9	1	0
T_old	LaJollaVirus	G	0	0	1	0	9	4	2	1	1	0	0	0	0	4	15	35	39	33	21	28	24	24	13	7	4	2
T_old	LaJollaVirus	T	0	1	1	2	29	2	0	0	0	0	0	0	0	1	18	23	30	51	26	22	22	8	13	7	2	0
T_old	Bloomfield Virus	A	0	4	2	6	4	10	10	4	14	5	2	2	0	1	5	10	7	17	13	9	10	14	5	5	1	0
T_old	Bloomfield Virus	C	0	1	0	2	1	0	1	1	0	1	1	0	0	1	1	2	2	1	4	2	1	1	0	2	0	0
T_old	Bloomfield Virus	G	1	0	7	6	0	2	2	1	3	5	2	2	0	1	2	3	4	5	1	4	4	3	0	0	0	0
T_old	Bloomfield Virus	T	1	0	1	2	2	2	2	2	4	1	0	1	0	1	1	1	2	14	1	9	0	3	4	0	0	0
T_old	CraigiesHillVirus	A	0	0	0	6	13	1	0	0	0	0	0	0	0	0	1	2	1	22	2	2	0	2	2	0	0	0
T_old	CraigiesHillVirus	C	1	0	0	2	10	3	1	0	0	0	0	0	0	0	0	0	2	18	2	1	0	1	0	0	0	0
T_old	CraigiesHillVirus	G	0	0	0	0	4	1	0	0	0	0	0	0	0	0	0	0	7	15	1	0	0	0	1	0	0	0
T_old	CraigiesHillVirus	T	0	0	0	2	9	5	0	0	0	0	0	0	0	0	0	1	3	26	3	2	1	0	0	0	0	0
T_old	DansomanVirus	A	0	0	3	1	18	3	0	0	0	0	1	0	0	1	2	2	4	23	3	1	0	0	0	0	1	0
T_old	DansomanVirus	C	0	0	4	3	27	6	0	0	0	0	0	0	0	1	0	2	7	30	2	1	0	0	1	1	0	0
T_old	DansomanVirus	G	0	0	0	2	9	2	0	0	0	0	1	0	0	1	0	4	0	28	5	2	0	0	3	2	0	0
T_old	DansomanVirus	T	0	0	0	5	30	2	1	0	0	0	0	0	0	0	0	8	7	19	9	1	1	1	0	1	2	0
T_old	MottsMillVirus	A	0	9	31	96	961	133	17	7	2	2	1	1	0	4	26	76	137	879	145	34	9	17	5	4	1	1
T_old	MottsMillVirus	C	0	21	56	110	593	106	14	6	3	0	0	0	0	10	30	101	111	723	96	20	5	5	3	6	4	2
T_old	MottsMillVirus	G	3	5	18	38	227	32	7	2	2	1	0	0	1	6	11	36	93	496	99	20	11	6	9	4	2	1
T_old	MottsMillVirus	T	3	5	53	143	929	166	11	2	4	0	1	1	0	6	29	82	186	1242	221	28	9	7	14	1	3	0
T_old	Torrey Pines Virus	A	74	178	403	673	3654	779	379	237	212	203	119	51	15	66	206	378	604	2795	693	1609	231	234	179	120	73	16
T_old	Torrey Pines Virus	C	32	103	166	316	2326	524	150	146	67	96	45	32	13	54	141	168	311	1688	442	144	112	101	83	43	37	18
T_old	Torrey Pines Virus	G	42	130	165	292	1783	389	258	163	172	148	69	28	13	30	103	159	242	1223	279	180	804	134	442	116	31	8
T_old	Torrey Pines Virus	T	30	147	306	534	3202	861	298	164	119	65	51	19	1	44	120	238	481	2645	687	238	150	595	114	90	44	31
T_old	TwyfordVirus	A	0	1	2	10	19	25	34	8	14	3	4	0	1	3	11	16	15	28	51	66	33	17	9	5	2	0
T_old	TwyfordVirus	C	1	1	1	1	7	18	17	9	4	8	2	0	0	3	2	9	6	11	19	20	20	14	18	1	4	0
T_old	TwyfordVirus	G	2	0	1	3	9	4	13	7	8	3	1	0	0	0	6	7	14	27	45	58	33	24	11	4	2	0
T_old	TwyfordVirus	T	2	16	32	111	221	1460	1945	290	36	19	13	1	0	1	11	12	44	96	677	528	47	9	4	2	0	2
T_old	GalbutVirus	A	10	35	59	89	1672	138	42	37	20	21	11	4	0	18	154	156	264	1050	116	60	25	39	22	9	4	3
T_old	GalbutVirus	C	6	21	108	93	982	168	28	11	8	7	11	4	4	3	34	36	79	495	138	29	17	20	40	15	10	0
T_old	GalbutVirus	G	14	18	65	122	436	73	30	10	14	9	3	3	2	4	29	33	52	284	34	45	15	58	8	5	16	0
T_old	GalbutVirus	T	10	42	102	388	1636	180	50	14	10	4	10	8	0	33	34	80	143	1227	124	64	69	24	26	15	8	3
T_old	Chaq Virus	A	4	4	4	16	147	13	9	9	6	0	4	1	0	3	29	39	39	117	25	6	5	13	5	4	3	0
T_old	Chaq Virus	C	1	6	5	16	132	24	6	4	4	3	4	2	0	1	6	8	22	54	14	4	1	5	0	2	1	1
T_old	Chaq Virus	G	1	5	2	4	59	5	2	22	3	7	4	0	2	2	2	15	14	33	17	10	5	6	6	4	1	0
T_old	Chaq Virus	T	1	6	8	27	142	24	11	0	3	0	1	0	0	1	6	10	15	113	48	31	21	3	3	2	0	0
T_HD	DMelSV	A	1	6	16	32	120	33	16	2	2	1	0	0	0	6	8	10	29	134	24	7	2	5	0	2	0	1
T_HD	DMelSV	C	16	9	8	21	88	31	6	1	4	0	3	1	0	2	4	15	25	96	30	10	0	1	0	0	1	0
T_HD	DMelSV	G	2	2	11	16	68	14	6	1	0	0	1	0	0	1	3	12	19	54	16	4	0	1	0	0	0	0
T_HD	DMelSV	T	37	13	15	48	173	76	14	2	4	1	1	0	0	0	6	24	38	159	48	10	3	3	1	0	1	1
T_HD	NoraVirus	A	0	6	8	29	78	15	4	5	3	5	0	1	1	45	126	186	218	315	214	177	110	98	64	39	17	3
T_HD	NoraVirus	C	0	4	5	17	95	14	2	2	0	1	0	0	0	27	80	94	137	158	66	57	35	35	39	19	9	2
T_HD	NoraVirus	G	3	3	13	25	68	12	3	1	0	1	1	0	0	49	101	121	152	173	92	83	86	51	49	29	10	6
T_HD	NoraVirus	T	1	3	10	45	165	30	5	2	2	3	0	0	0	13	69	101	142	242	99	74	47	56	25	21	8	0
T_HD	ThikaVirus	A	0	0	0	0	1	1	1	1	1	0	0	0	0	0	18	27	23	16	34	14	10	6	11	2	0	0
T_HD	ThikaVirus	C	0	1	0	0	1	0	0	0	0	0	0	0	0	7	8	6	8	8	3	1	3	3	3	3	0	0
T_HD	ThikaVirus	G	0	0	0	0	0	1	0	1	1	0	0	0	0	6	7	6	10	14	6	4	6	4	2	6	3	0
T_HD	ThikaVirus	T	0	0	0	0	0	0	1	0	1	0	0	0	0	0	3	7	1	5	2	6	6	4	1	2	1	0
T_HD	LaJollaVirus	A	0	0	0	3	14	1	0	0	0	0	0	0	0	10	14	17	28	28	16	9	11	9	8	1	1	0
T_HD	LaJollaVirus	C	0	0	3	1	5	0	0	1	0	0	0	0	0	3	13	16	12	11	5	8	4	6	0	1	1	1
T_HD	LaJollaVirus	G	0	2	1	3	8	2	0	0	0	0	0	0	0	6	7	11	14	18	10	9	11	8	5	2	2	2
T_HD	LaJollaVirus	T	0	1	1	5	10	5	3	2	0	0	0	0	0	3	7	20	12	40	7	6	8	5	6	1	1	0
T_HD	DansomanVirus	A	0	0	4	5	7	2	2	0	0	0	0	0	0	0	0	6	2	13	3	2	0	1	0	0	0	0
T_HD	DansomanVirus	C	0	1	2	2	10	8	0	0	0	0	0	0	0	1	1	1	6	8	1	1	1	1	0	0	0	0
T_HD	DansomanVirus	G	0	0	1	3	16	2	0	0	0	0	0	0	0	0	1	2	3	10	4	1	0	0	1	0	0	0
T_HD	DansomanVirus	T	0	1	1	7	10	0	2	0	0	0	0	0	0	0	1	3	3	17	8	3	0	1	0	0	0	0
T_HD	MottsMillVirus	A	1	5	35	97	374	49	8	1	1	0	0	0	0	7	22	55	141	507	106	15	8	9	8	4	1	1
T_HD	MottsMillVirus	C	2	5	37	105	303	51	12	1	2	0	0	0	0	3	19	46	113	353	58	15	5	2	4	1	0	0
T_HD	MottsMillVirus	G	1	2	18	38	106	14	1	0	1	0	0	0	0	7	20	41	92	289	57	13	10	5	5	1	1	3
T_HD	MottsMillVirus	T	3	15	61	163	480	72	13	1	0	0	0	0	0	4	36	109	287	1097	180	38	6	6	2	4	2	0
T_HD	Torrey Pines Virus	A	25	97	230	433	1595	337	174	80	85	64	36	23	4	46	101	218	425	1207	304	207	92	57	59	36	19	7
T_HD	Torrey Pines Virus	C	17	48	75	250	763	164	60	41	22	17	9	8	2	10	55	105	216	647	152	62	41	31	21	9	5	1
T_HD	Torrey Pines Virus	G	42	52	131	200	594	181	63	52	35	35	21	13	3	22	63	129	197	508	142	63	66	46	46	29	12	1
T_HD	Torrey Pines Virus	T	22	99	211	527	1971	449	141	69	49	30	26	4	6	18	73	214	419	1315	332	122	66	66	40	21	11	1
T_HD	TwyfordVirus	A	0	2	3	5	3	13	9	2	3	3	0	1	0	0	2	6	9	10	16	19	4	2	2	1	0	0
T_HD	TwyfordVirus	C	0	0	1	4	0	3	1	3	0	0	0	0	0	1	1	2	2	2	8	1	3	3	0	0	2	1
T_HD	TwyfordVirus	G	0	0	1	1	11	2	5	1	1	2	0	0	0	0	3	4	7	13	18	16	10	2	3	0	0	1
T_HD	TwyfordVirus	T	0	11	30	74	159	681	531	93	16	3	2	0	0	3	0	13	31	75	218	166	19	6	3	2	0	0
T_HD	GalbutVirus	A	6	22	49	132	466	60	14	9	4	4	2	3	0	25	86	103	155	433	55	23	9	10	8	1	3	0
T_HD	GalbutVirus	C	10	21	60	108	478	63	16	8	2	1	1	4	3	7	10	46	91	258	90	11	10	11	29	17	0	0
T_HD	GalbutVirus	G	1	11	29	50	252	26	13	7	6	3	1	0	0	6	16	33	46	142	19	23	5	18	5	3	2	1
T_HD	GalbutVirus	T	6	20	100	197	723	118	17	9	5	4	1	3	0	9	17	47	97	367	92	29	21	16	9	5	1	0
T_HD	Chaq Virus	A	1	7	10	11	84	7	1	3	3	2	1	1	1	0	6	13	30	59	14	3	3	2	2	1	2	1
T_HD	Chaq Virus	C	0	3	1	17	40	6	0	0	0	0	0	0	0	5	4	12	15	36	8	3	1	10	2	0	0	0
T_HD	Chaq Virus	G	1	0	3	3	16	3	1	0	1	0	0	0	0	2	3	8	16	27	3	7	1	4	2	1	1	1
T_HD	Chaq Virus	T	0	5	7	31	94	17	9	2	3	0	0	0	0	2	4	6	12	70	16	4	6	2	4	0	1	0

## Sheet: S11_FigData
Virus	Base	21nt reads																					22nt reads																						23nt reads
		21nt-1	21nt-2	21nt-3	21nt-4	21nt-5	21nt-6	21nt-7	21nt-8	21nt-9	21nt-10	21nt-11	21nt-12	21nt-13	21nt-14	21nt-15	21nt-16	21nt-17	21nt-18	21nt-19	21nt-20	21nt-21	22nt-1	22nt-2	22nt-3	22nt-4	22nt-5	22nt-6	22nt-7	22nt-8	22nt-9	22nt-10	22nt-11	22nt-12	22nt-13	22nt-14	22nt-15	22nt-16	22nt-17	22nt-18	22nt-19	22nt-20	22nt-21	22nt-22	23nt-1	23nt-2	23nt-3	23nt-4	23nt-5
Bloomfield Virus	A	511	512	516	485	489	457	480	492	389	417	416	497	343	407	428	449	459	367	427	390	429	88	93	76	79	83	92	81	85	65	64	81	80	83	84	80	75	84	66	71	78	61	59	61	55	39	56	47
Bloomfield Virus	C	214	180	187	225	230	197	212	232	238	194	236	204	306	222	188	216	245	315	299	191	205	38	32	47	48	42	36	41	33	39	28	32	37	42	40	30	33	34	40	33	37	31	22	17	8	30	29	17
Bloomfield Virus	G	156	233	332	348	312	354	267	385	365	381	356	356	343	403	429	430	378	453	359	412	328	44	41	48	56	56	52	49	67	55	68	55	58	45	66	71	51	60	79	68	79	82	33	30	25	32	26	42
Bloomfield Virus	T	618	574	464	441	468	491	540	390	507	507	491	442	507	467	454	404	417	364	414	506	537	79	83	78	66	68	69	78	64	90	89	81	74	79	59	68	90	71	64	77	55	75	135	36	56	43	33	38
Chaq Virus	A	7782	9031	10149	9336	8229	9323	8346	8245	6218	7479	7725	8164	6806	7878	8487	9457	8528	5255	7000	7956	8352	550	602	1523	1494	1634	1067	915	606	548	478	658	1284	727	796	1370	1627	1673	904	593	758	622	573	138	151	155	333	454
Chaq Virus	C	6207	5009	5648	5920	5678	5228	6694	6897	6458	5474	6024	5800	7299	5189	4749	4829	5924	5646	7991	6600	5187	605	1146	864	780	481	398	552	740	535	446	558	646	476	449	367	335	386	415	743	1368	628	1108	98	94	308	237	97
Chaq Virus	G	3271	5542	6233	7017	8385	6678	4575	7091	8517	8103	7545	8568	8776	8784	9718	7286	8974	12539	8594	6598	6150	184	496	448	641	849	1392	558	1419	899	1484	1487	986	1782	987	996	857	952	1752	1672	912	1407	625	90	78	112	143	136
Chaq Virus	T	11627	9305	6857	6614	6595	7658	9272	6654	7694	7831	7593	6355	6006	7036	5933	7315	5461	5447	5302	7733	9198	2104	1199	608	528	479	586	1418	678	1461	1035	740	527	458	1211	710	624	432	372	435	405	786	1137	487	490	238	100	126
Newfield Virus	A	118898	116368	125456	114238	122773	114241	103601	110118	108677	100838	99949	112370	100577	110318	108655	108206	108637	97655	95691	72103	89497	12685	13403	14673	11368	12643	13932	10593	11076	12976	12190	11097	12179	10464	10804	11126	11556	11126	12061	10763	11043	12344	9728	2366	2436	2477	2139	2377
Newfield Virus	C	93280	76891	68291	77789	73581	80027	87086	65314	69693	69233	72380	61626	66219	70074	69212	76423	72167	81028	97567	102850	80826	10956	8069	7512	10086	9063	8541	12132	9099	7703	8076	8878	7850	8319	8977	8648	8374	9294	8054	11067	8348	8280	14370	2104	1648	1310	1707	1711
Newfield Virus	G	70969	98626	106336	117347	113252	116369	114531	120985	121819	135094	132349	127895	146746	136137	135274	128680	137450	149560	133536	137369	108198	9302	12524	12236	14247	13740	12917	14306	14047	13558	14112	13895	13985	16550	16292	14697	14547	15832	14539	14923	18474	15246	8845	1667	1995	2266	2454	2463
Newfield Virus	T	132609	123871	115673	106382	106150	105119	110538	119339	115567	110591	111078	113865	102214	99227	102615	102447	97502	87513	88962	103434	137235	14352	13299	12874	11594	11849	11905	10264	13073	13058	12917	13425	13281	11962	11222	12824	12818	11043	12641	10542	9430	11425	14352	2406	2464	2490	2243	1992
Craigies Hill Virus	A	420	454	406	363	352	316	415	306	293	307	319	397	277	337	373	355	310	238	321	368	286	33	40	41	33	42	39	40	36	25	28	44	37	27	34	41	35	26	25	29	39	27	43	7	3	5	1	4
Craigies Hill Virus	C	236	126	163	252	205	223	183	256	241	238	192	170	346	248	217	190	235	292	263	190	269	39	14	18	46	21	13	27	21	26	21	25	18	28	21	23	18	26	36	31	29	24	16	3	4	1	4	1
Craigies Hill Virus	G	125	224	294	339	324	323	246	368	332	352	301	370	345	343	338	385	428	442	310	350	264	8	40	40	21	37	33	33	38	44	37	32	42	51	50	40	38	57	44	38	49	41	13	0	2	4	6	6
Craigies Hill Virus	T	481	458	399	308	381	400	418	332	396	365	450	325	294	334	334	332	289	290	368	354	443	54	40	35	34	34	49	34	39	39	48	33	37	28	29	30	43	25	29	36	17	42	62	4	5	4	3	3
Dansoman Virus	A	14783	17637	16863	14936	14771	16051	15640	14307	13000	13093	12374	15922	10342	14168	14216	14250	12337	9386	10319	11569	11918	2416	2670	3129	2396	2722	2788	2792	2526	2314	2246	2321	2335	2094	2295	2585	2505	2093	2058	1416	2226	1743	3273	544	531	615	437	487
Dansoman Virus	C	18459	12343	12970	15001	14283	15249	16819	16895	17901	15842	16510	12057	17165	13558	13446	14867	16863	15258	18321	14458	16075	2863	2157	2165	2805	2646	2423	2919	2759	3219	2848	2897	2474	2647	2569	2456	2672	2548	2736	2961	3028	2544	1886	552	425	476	570	522
Dansoman Virus	G	10686	17199	21837	21762	22632	19056	15929	21326	17567	22198	18598	21615	24180	22856	24773	22471	24233	29702	23388	24047	19943	1569	3686	3756	3926	4014	3430	3007	4164	3299	3602	3813	4090	4529	4362	3968	4122	4867	4824	4817	3992	4275	2741	364	796	792	775	890
Dansoman Virus	T	20419	17168	12677	12648	12661	13991	15959	11819	15879	13214	16865	14753	12660	13765	11912	12759	10914	10001	12319	14273	16411	4569	2904	2367	2290	2035	2776	2699	1968	2585	2721	2386	2518	2147	2191	2408	2118	1909	1799	2223	2171	2855	3517	858	566	435	536	419
DAV	A	331626	321987	356554	336040	335430	323060	329605	321267	241844	235533	265004	337225	254016	319371	303978	303253	299426	179015	197394	278578	287384	27988	27537	34504	28257	31664	33043	29106	27413	25758	24236	27286	28626	24644	27836	27166	27899	30544	21045	15176	25490	21819	23454	5531	5670	5751	5164	5975
DAV	C	267621	200570	166802	204755	201601	220856	225517	214298	256331	244088	240113	181960	271254	219173	216795	247818	215821	229678	286731	218324	205769	23166	16625	15480	19141	20815	18376	19898	19192	22667	22213	20644	18079	21340	21826	23035	22759	16877	21593	24750	25646	16749	13554	4201	2743	2730	2993	3473
DAV	G	106568	235626	333988	351082	336767	308812	252541	328675	305273	318037	291979	354124	360124	324545	366072	345980	395054	511735	363422	341956	341832	9249	28377	32698	37846	30314	26601	26320	37517	28730	29744	31048	33382	37026	34836	31008	33999	41091	47887	43993	33112	32130	23886	1989	4435	6006	6386	5334
DAV	T	426308	373940	274779	240246	258325	279395	324460	267883	328675	334465	335027	258814	246729	269034	245278	235072	221822	211695	284576	293265	297138	46570	34434	24291	21729	24180	28953	31649	22851	29818	30780	27995	26886	23963	22475	25764	22316	18461	16448	23054	22725	36275	46079	7269	6142	4503	4447	4208
DMelSV	A	17160	17171	18422	17119	17911	16244	17552	16242	15175	14511	15271	18384	13192	15872	16848	16113	14440	10198	13810	14983	15450	2207	2005	3039	2499	2528	2396	2520	2236	2287	2169	2630	2147	2191	2612	2324	2665	2200	1928	1500	2633	1845	2565	423	391	496	397	462
DMelSV	C	12991	9869	9650	10991	9838	10459	11665	12628	12930	11988	12579	9352	12538	9757	10174	9982	11024	11687	13687	12738	12395	1986	1732	1331	1652	1613	1732	1675	1823	1685	1813	1781	1583	1684	1468	1496	1473	1489	1598	2161	1932	1707	1843	295	276	225	270	259
DMelSV	G	7124	12973	16454	18539	18238	17058	13820	17117	15389	18000	16358	18188	19961	18787	19140	19191	21940	26614	19646	17132	16204	814	2346	2441	2672	2593	2254	2276	3079	2484	2403	2546	3091	2977	2683	2977	2931	3456	3949	3305	2523	2777	1979	194	410	431	483	411
DMelSV	T	23109	20371	15858	13735	14397	16623	17347	14397	16890	15885	16176	14460	14693	15968	14222	15098	12980	11885	13241	15531	16335	4042	2966	2238	2226	2315	2667	2578	1911	2593	2664	2092	2228	2197	2286	2252	1980	1904	1574	2083	1961	2720	2662	611	446	371	373	391
Bunyavirus-Like	A	633	518	560	507	526	520	598	541	456	395	463	449	399	442	432	440	413	310	344	377	482	46	43	57	38	41	37	48	30	42	39	36	45	40	33	34	42	36	29	28	40	36	40	15	8	6	15	18
Bunyavirus-Like	C	254	213	137	220	213	277	216	165	237	246	239	176	235	239	227	234	263	288	361	285	220	25	20	17	16	28	23	15	16	23	27	25	18	19	21	14	16	19	31	34	31	36	17	5	6	5	4	7
Bunyavirus-Like	G	81	262	337	400	414	320	279	373	410	367	384	427	498	379	406	423	475	488	422	406	329	7	31	27	40	29	29	25	41	32	35	36	33	47	39	31	47	39	50	42	25	30	13	0	9	17	12	4
Bunyavirus-Like	T	536	511	470	377	351	387	411	425	401	496	418	452	372	444	439	407	353	418	377	436	473	57	41	34	41	37	46	47	48	38	34	38	39	29	42	56	30	41	25	31	39	33	65	16	13	8	5	7
Flavilike-1	A	644	679	637	576	629	573	613	515	500	434	515	452	510	504	524	464	436	365	398	467	469	85	91	78	51	85	80	72	70	68	60	73	55	55	68	75	69	54	73	38	52	87	90	44	30	37	14	32
Flavilike-1	C	369	335	277	280	260	346	296	326	276	336	258	291	350	300	266	285	344	338	453	309	301	30	34	45	48	36	47	34	32	41	33	30	39	38	45	43	28	39	29	55	52	40	32	9	9	16	20	9
Flavilike-1	G	106	277	434	585	564	454	386	532	594	552	600	649	608	604	582	660	758	744	556	657	552	41	45	59	92	74	49	57	56	79	89	65	83	95	83	61	96	101	95	108	93	46	44	21	30	26	38	26
Flavilike-1	T	736	564	507	414	402	482	560	482	485	533	482	463	387	447	483	446	317	408	448	422	533	84	70	58	49	45	64	77	82	52	58	72	63	52	44	61	47	46	43	39	43	67	74	18	23	13	20	25
Flavilike-2	A	645	645	667	587	650	700	707	609	542	495	486	511	484	497	585	570	476	462	417	483	568	58	63	71	62	66	72	71	78	53	50	53	46	50	65	59	65	62	55	39	52	60	107	26	23	27	27	30
Flavilike-2	C	453	392	311	342	319	346	290	304	392	378	330	297	409	323	319	390	424	400	532	375	352	53	25	29	32	36	33	33	25	43	49	42	36	32	29	37	38	41	34	47	59	32	22	20	17	11	22	7
Flavilike-2	G	142	337	417	581	578	506	424	597	564	558	632	743	663	648	657	615	718	712	589	613	499	22	53	51	69	62	62	49	65	58	72	71	70	82	84	68	60	63	78	70	69	58	34	20	24	24	24	35
Flavilike-2	T	753	619	598	483	446	441	572	483	495	562	545	442	437	525	432	418	375	419	455	522	574	80	72	62	50	49	46	60	45	59	42	47	61	49	35	49	50	47	46	57	33	63	50	25	27	29	18	19
Galbut Virus	A	50519	51172	55465	49237	60143	46980	57476	44776	43136	41693	37633	46670	34139	46500	45948	45123	44391	24548	31016	35166	39394	3952	9274	10301	9919	9967	4329	10070	9197	4593	8887	3369	3721	3162	3953	9087	8841	3514	2656	2278	3149	3025	3634	753	1136	1825	1783	1756
Galbut Virus	C	46576	25867	26999	31630	27094	35958	28084	38842	37034	34929	38074	29909	56487	30718	27500	30148	34320	37120	43512	34037	28840	8833	2146	2612	2768	2691	2966	2312	3056	2803	3231	3293	7743	3535	3493	3063	2786	2762	3256	3457	8839	2770	7507	971	955	573	494	534
Galbut Virus	G	17447	39877	49126	46846	42698	42579	28635	47745	36225	58294	46306	54530	46524	55515	56038	61518	61123	69684	54550	59573	50465	1427	4325	3695	3742	3814	3517	2826	4171	8352	4284	4292	4807	9759	4226	4045	4926	11266	11270	11134	5407	10016	2488	952	728	662	700	712
Galbut Virus	T	58304	55930	41256	45133	42911	47329	58651	41483	56451	37930	50833	41737	35696	40113	43360	36057	33012	41494	43768	44070	54147	6112	4579	3716	3895	3852	9512	5116	3900	4576	3922	9370	4053	3868	8652	4129	3771	2782	3142	3455	2929	4513	6695	1005	862	621	704	679
Motts Mill Virus	A	19699	20883	21560	18766	21100	21093	20769	19212	17632	15148	18566	20531	15535	21437	18313	19003	17708	11209	15086	17428	18193	1524	1560	2106	1425	1668	1708	1702	1674	1491	1321	1717	1785	1431	1647	1533	1461	1602	1246	1194	1439	1151	1444	219	259	295	202	206
Motts Mill Virus	C	15237	11170	12358	12191	11401	12138	15223	14859	16712	14802	15563	12639	18501	13834	12953	13538	16401	18606	18983	16417	14908	1320	898	1117	1494	1072	1029	1336	1237	1348	1450	1261	1369	1281	1259	1309	1231	1113	1423	1761	1425	1477	1052	166	107	131	169	149
Motts Mill Virus	G	7126	15716	23339	26027	23060	21868	15040	21988	17772	23016	19207	22030	22444	21440	26655	25649	25532	31389	24112	21242	18403	588	1596	1762	1864	1867	1820	1497	1930	1622	1678	1585	1840	2293	1837	1920	2517	2599	2767	2199	2157	1894	1138	84	189	247	247	251
Motts Mill Virus	T	32862	27155	17667	17940	19363	19825	23892	18865	22808	21958	21588	19724	18444	18213	17003	16734	15283	13720	16743	19837	23420	3061	2439	1508	1710	1886	1936	1958	1652	2032	2044	1930	1499	1488	1750	1731	1284	1179	1057	1339	1472	1971	2859	352	266	148	203	215
Kallithea Virus	A	3720	3157	3765	3000	3219	3215	3132	2648	3036	2283	2249	2541	2057	2161	2778	2398	2259	2376	2822	2431	2740	10774	324	10814	360	366	368	367	328	10748	269	274	285	317	258	10747	245	265	10456	10659	299	306	334	507	123	493	115	144
Kallithea Virus	C	1583	1184	1382	1596	1370	1323	1581	1726	1620	1685	1940	1686	2196	2409	1664	1715	2049	1876	2097	1939	1555	172	138	203	201	175	163	161	220	186	202	244	210	214	10653	212	241	239	405	279	246	217	167	66	40	70	69	55
Kallithea Virus	G	825	1489	1966	2573	2134	2098	2227	2423	2284	3090	2404	3204	3094	2726	2961	2753	2773	3428	2698	2440	2122	132	215	234	10647	275	215	10664	295	237	10658	308	10716	10745	331	278	291	375	366	348	351	282	10558	55	75	75	449	94
Kallithea Virus	T	3977	4275	2992	2936	3382	3469	3165	3308	3165	3047	3512	2674	2758	2809	2702	3239	3024	2425	2488	3295	3688	487	10888	314	357	10749	10819	373	10722	394	436	10739	354	289	323	328	10788	10686	338	279	10669	10760	506	114	504	104	109	449
La Jolla Virus	A	105521	113657	109632	106990	124061	118455	113747	100288	92823	92610	92648	111672	85186	101256	98013	94288	92431	63690	79927	90322	98477	14372	14001	15125	14819	16723	16318	18577	15049	14516	13631	13032	14298	14019	14755	15482	14419	13319	12236	10993	13912	11161	13600	8295	6846	6880	7096	7418
La Jolla Virus	C	68695	46845	49689	55622	45363	50847	57295	54677	58463	53223	59856	51560	77963	56104	54565	59920	60546	69310	75083	69470	57919	8944	6896	7684	8106	7785	7626	6914	7609	8433	8018	8717	7420	8334	8457	7895	8452	8723	8631	10702	9247	9594	8003	3780	3612	4234	3994	3701
La Jolla Virus	G	38033	70227	93862	105419	96910	88526	77239	102906	99723	109957	93331	105694	108682	104551	112038	112666	116516	141261	113662	94925	85406	9407	12177	13481	15245	14451	13849	12485	15770	14853	15680	15810	16898	17266	16194	15182	15463	16933	18077	16963	16097	15364	9542	6979	6483	7118	8208	8250
La Jolla Virus	T	135514	117034	94580	79732	81429	89935	99482	89892	96754	91973	101928	78837	75932	85852	83147	80889	78270	73502	79091	93046	105961	17662	17311	14095	12215	11426	12592	12409	11957	12583	13056	12826	11769	10766	10979	11826	12051	11410	11441	11727	11129	14266	19240	6287	8400	7109	6043	5972
Torrey Pines Virus	A	103797	106411	127261	105588	102575	105103	107524	89443	87170	85540	92021	106300	80299	90938	94258	96808	89552	68637	75804	86271	86254	9593	10405	13737	9839	10760	11000	11167	9430	9818	9466	10487	10005	8878	9535	9689	10602	9720	8677	7342	10161	7051	9886	5112	2296	5299	1951	1996
Torrey Pines Virus	C	61001	45792	51748	58513	58493	57237	64507	73372	67235	64680	67736	53156	79656	67159	65753	63521	73350	76207	87416	72660	64522	6803	4598	5485	7536	6553	5949	6805	7329	7174	7622	6780	6403	7260	8554	7261	7267	6855	7563	8880	9211	7536	5906	1122	943	1248	4272	1435
Torrey Pines Virus	G	40334	75662	79758	98304	94132	90577	65419	97555	84768	97580	76971	107504	99177	102616	105938	104534	110397	132400	97416	94025	82862	3890	10085	9181	10489	10371	9121	7451	11309	8550	9756	9165	10871	12113	10230	10283	10879	12392	13343	13048	9882	11289	5557	1299	1716	1806	2144	4825
Torrey Pines Virus	T	145724	122991	92089	88451	95656	97939	113406	90486	111683	103056	114128	83896	91724	90143	84907	85993	77557	73612	90220	97900	117218	17302	12500	9185	9724	9904	11518	12165	9520	12046	10744	11156	10309	9337	9269	10355	8840	8621	8005	8318	8334	11712	16239	2674	5252	1854	1840	1951
Nora Virus	A	2537	2607	2529	2532	2452	2471	2400	2328	2369	2256	2294	2526	2338	2365	2477	2454	2479	2175	2306	1699	1732	1034	1001	962	869	991	931	905	836	833	812	804	747	919	814	918	895	923	858	777	938	556	657	851	697	943	929	724
Nora Virus	C	1633	1169	1406	1425	1383	1388	1354	1465	1291	1437	1534	1367	1462	1529	1411	1375	1396	1622	1474	1657	1271	441	303	501	554	428	440	461	435	438	429	437	492	443	425	450	446	382	492	534	334	568	362	332	172	376	440	399
Nora Virus	G	1613	1686	1933	2074	2215	1958	2077	2277	2153	2238	2121	2058	2150	2147	2020	2237	2222	2301	2364	2495	1617	592	535	510	600	719	736	679	806	728	747	826	785	639	769	663	713	747	648	731	828	944	357	495	414	379	517	433
Nora Virus	T	2277	2598	2192	2029	2010	2243	2229	1990	2247	2129	2111	2109	2110	2019	2152	1994	1963	1962	1916	2209	3440	599	827	693	643	528	559	621	589	667	678	599	642	665	658	635	612	614	668	624	566	598	1290	609	1004	589	401	731
Partitivirus-Like	A	47717	46734	50669	50056	55111	51237	49995	47177	42740	37556	37709	45544	36551	44021	43262	41626	39721	29191	33778	38017	46826	3974	3768	4784	4125	4563	4539	4977	4193	4349	4102	3746	4027	3342	3775	3734	3502	3239	2917	2482	3680	3015	3960	1004	931	845	838	906
Partitivirus-Like	C	39931	25941	24497	26721	22520	28553	25181	28245	30686	33357	33943	28739	36694	30802	27498	25498	33566	33276	37724	34882	29420	3277	2297	2272	2580	2484	2271	2268	2238	2978	2814	3278	2493	2965	2989	2895	2449	2751	3057	3668	3453	2978	2351	536	371	504	496	465
Partitivirus-Like	G	13378	33124	44200	43902	47060	41083	38478	44504	36546	44497	43384	47211	46550	42038	50966	56253	53206	66504	51561	43127	39342	1287	3644	3914	3878	3837	3483	3284	4424	3260	3579	3990	3906	4325	4047	4159	5000	5609	6118	5534	4254	4418	2304	330	662	786	815	820
Partitivirus-Like	T	58346	53573	40006	38693	34681	38499	45718	39446	49400	43962	44336	37878	39577	42511	37646	35995	32879	30401	36309	43346	43784	5976	4805	3544	3931	3630	4221	3985	3659	3927	4019	3500	4088	3882	3703	3726	3563	2915	2422	2830	3127	4103	5899	993	899	728	714	672
Twyford Virus	A	167	820	709	867	947	766	891	882	751	838	772	681	657	654	668	809	745	576	715	573	714	346	4976	3820	4452	5030	4740	4859	3905	4162	5040	3975	3854	4126	3557	3786	4036	4804	3773	3079	4140	4380	2319	304	3144	2988	3065	4114
Twyford Virus	C	47	337	482	422	359	374	433	429	408	624	379	385	396	439	363	320	539	437	319	451	241	94	1960	2904	2702	1860	2303	2988	1945	2776	2860	2185	2794	2399	2305	2263	2495	2283	2465	2238	2072	2542	1943	60	2419	2309	2647	1989
Twyford Virus	G	85	883	720	618	658	723	579	580	876	613	732	692	917	819	874	678	639	1033	984	799	434	91	4388	3526	2784	3315	3329	2670	4311	3182	3002	4121	3578	4213	4410	4173	3430	3260	3558	5229	4796	3701	1554	104	3819	3205	2383	2334
Twyford Virus	T	2309	568	697	701	644	745	705	717	573	533	725	850	638	696	703	801	685	562	590	785	1219	13374	2581	3655	3967	3700	3533	3388	3744	3785	3003	3624	3679	3167	3633	3683	3944	3558	4109	3359	2897	3282	8089	10683	1769	2649	3056	2714
[truncated: 43 more columns]

## Sheet: S12_FigData
Virus	5'-base	Forward Read Length													Reverse Read Length
		F17	F18	F19	F20	F21	F22	F23	F24	F25	F26	F27	F28	F29	R17	R18	R19	R20	R21	R22	R23	R24	R25	R26	R27	R28	R29
siRNA_Candidate_10	A	0	0	0	1	28	6	0	0	0	1	1	0	0	0	4	2	7	60	8	4	2	0	0	0	3	0		Raw counts of reads mapping to each siRNA-CandidateVirus in Figure 2, split by 5' base. Columns F17-F29 are reads of length 17-29nt mapping to the positive sense strand. Columns R17-R29 are reads mapping to the negative strand. The 'negative' and 'positive' strands are labeled arbitrarily. Reads outside of this length range are excluded.
siRNA_Candidate_10	C	1	0	0	5	26	3	2	0	0	0	0	0	0	0	0	0	2	39	3	4	0	1	0	0	0	1
siRNA_Candidate_10	G	0	0	0	2	12	2	1	0	0	1	0	0	0	0	0	1	1	21	4	0	0	3	0	0	0	0
siRNA_Candidate_10	T	0	0	0	1	54	5	1	2	0	0	0	0	0	0	0	4	8	60	5	3	0	2	0	0	0	0
siRNA_Candidate_11	A	1	4	8	24	199	33	12	4	6	5	6	0	0	0	1	7	9	96	16	5	0	0	2	0	0	0
siRNA_Candidate_11	C	1	0	3	18	93	13	3	1	1	6	0	0	2	0	4	5	13	84	20	3	1	0	0	1	0	0
siRNA_Candidate_11	G	0	0	4	8	65	7	5	2	3	2	0	0	0	0	1	4	5	63	7	3	0	1	0	1	0	0
siRNA_Candidate_11	T	4	6	14	26	242	32	2	2	0	0	0	0	0	0	6	5	18	145	23	0	1	0	2	0	0	2
siRNA_Candidate_12	A	0	1	3	2	27	1	0	0	0	0	0	0	0	0	0	2	10	44	9	0	2	1	2	0	1	0
siRNA_Candidate_12	C	0	1	0	5	23	2	2	1	0	0	0	0	0	2	2	4	10	46	8	1	2	0	3	1	1	0
siRNA_Candidate_12	G	0	0	1	5	23	7	1	2	0	0	0	2	0	0	3	2	11	25	8	3	3	0	1	3	1	0
siRNA_Candidate_12	T	0	1	3	7	41	5	0	0	0	1	0	0	0	0	0	4	14	61	19	5	1	0	3	1	2	2
siRNA_Candidate_13	A	0	0	0	3	5	0	0	1	0	0	0	0	0	0	0	0	3	10	3	0	0	0	0	0	0	0
siRNA_Candidate_13	C	0	0	0	0	12	0	0	0	0	0	0	0	0	0	0	1	1	3	0	0	0	0	0	0	0	0
siRNA_Candidate_13	G	0	0	0	0	2	1	0	0	0	0	0	0	0	0	0	0	0	2	0	0	0	1	0	0	0	0
siRNA_Candidate_13	T	0	0	1	2	9	4	0	0	0	0	0	0	0	0	0	0	2	12	1	1	0	0	0	0	0	0
siRNA_Candidate_14	A	0	4	1	5	1	2	6	5	1	1	0	0	0	0	3	0	2	2	7	18	5	2	4	2	4	0
siRNA_Candidate_14	C	0	2	2	1	2	0	2	2	0	1	0	0	0	0	0	0	2	1	5	1	0	0	2	1	0	0
siRNA_Candidate_14	G	0	6	5	1	0	2	2	1	0	0	3	0	0	1	1	2	0	7	1	5	8	4	0	4	3	0
siRNA_Candidate_14	T	1	0	1	0	8	25	379	133	25	10	0	0	0	0	0	3	1	12	28	308	181	28	5	0	0	0
siRNA_Candidate_15	A	1	1	1	8	14	0	1	0	0	1	0	0	0	0	1	1	3	18	2	0	0	0	0	0	0	0
siRNA_Candidate_15	C	0	0	2	2	16	2	0	1	0	0	0	0	0	0	0	3	2	13	0	0	0	0	0	0	0	0
siRNA_Candidate_15	G	0	1	0	1	4	1	0	1	0	0	0	0	0	0	0	1	0	7	0	1	1	0	0	0	0	0
siRNA_Candidate_15	T	0	1	1	3	21	3	0	0	0	0	0	0	0	0	0	0	6	33	3	0	0	0	0	0	0	0
siRNA_Candidate_16	A	0	2	1	1	6	2	0	0	2	0	0	1	0	0	0	0	0	5	0	0	0	0	0	0	0	0
siRNA_Candidate_16	C	0	0	1	1	3	2	0	0	0	0	0	0	0	0	0	0	0	3	0	1	0	0	0	0	0	0
siRNA_Candidate_16	G	0	0	0	3	8	1	0	0	2	0	0	0	0	0	0	0	0	5	0	0	0	0	0	0	0	0
siRNA_Candidate_16	T	0	0	1	1	5	1	1	0	0	0	0	0	0	0	0	0	0	7	2	1	0	0	0	0	0	0
siRNA_Candidate_17	A	0	2	3	5	32	5	1	1	1	1	3	0	0	0	0	2	1	14	1	0	1	0	0	0	0	1
siRNA_Candidate_17	C	1	0	3	1	31	8	3	1	0	0	2	0	0	0	0	0	2	20	2	0	0	0	0	0	0	0
siRNA_Candidate_17	G	0	0	0	3	15	4	1	0	0	0	0	0	0	0	0	1	1	5	0	0	0	0	0	0	0	0
siRNA_Candidate_17	T	0	2	3	4	43	10	1	0	0	0	0	0	0	0	0	2	7	33	1	0	0	0	0	0	0	0
siRNA_Candidate_18	A	0	3	9	17	90	11	1	1	2	3	4	2	1	0	1	3	23	94	15	2	0	1	1	0	1	0
siRNA_Candidate_18	C	2	4	3	13	77	12	1	4	1	1	3	0	0	0	2	10	9	82	6	3	0	0	0	0	1	1
siRNA_Candidate_18	G	0	2	4	5	39	6	3	1	2	5	7	1	2	2	0	2	9	37	10	1	0	0	0	1	0	0
siRNA_Candidate_18	T	0	6	8	35	133	34	3	6	2	6	1	2	0	3	0	1	10	74	18	1	1	0	0	0	0	1
siRNA_Candidate_19	A	0	1	4	13	37	3	0	1	0	0	0	0	0	6	1	5	14	49	9	5	2	3	1	2	0	0
siRNA_Candidate_19	C	0	0	3	6	30	3	0	0	0	0	0	0	0	1	0	1	7	36	8	0	0	1	0	0	0	0
siRNA_Candidate_19	G	0	0	0	4	7	1	0	0	0	0	0	0	0	0	0	0	1	7	4	1	1	3	1	2	1	0
siRNA_Candidate_19	T	0	0	2	8	42	1	1	0	0	0	0	0	0	0	2	2	13	45	7	4	4	0	2	0	0	0
siRNA_Candidate_1	A	0	4	16	15	90	5	18	3	3	3	3	1	0	1	5	34	49	184	30	12	6	10	6	6	8	1
siRNA_Candidate_1	C	0	3	8	12	70	3	5	0	4	2	5	1	0	0	9	17	19	107	12	3	6	3	2	3	0	0
siRNA_Candidate_1	G	0	3	2	10	30	14	3	0	4	1	3	0	0	1	2	11	4	44	9	7	5	5	7	7	1	0
siRNA_Candidate_1	T	0	1	15	18	159	13	2	1	0	1	0	0	0	4	4	41	47	169	16	6	5	5	1	3	4	1
siRNA_Candidate_20	A	0	0	0	0	5	0	0	0	0	0	0	0	0	0	1	1	1	8	0	2	0	0	0	0	1	2
siRNA_Candidate_20	C	0	0	0	0	5	0	1	0	0	0	0	0	0	0	0	1	0	4	0	1	0	0	0	0	0	0
siRNA_Candidate_20	G	0	0	0	0	6	0	0	0	0	1	0	0	0	0	0	0	0	6	2	0	0	3	1	0	0	0
siRNA_Candidate_20	T	0	0	1	0	13	0	0	0	1	0	0	0	0	0	0	0	2	7	2	2	0	0	1	0	1	0
siRNA_Candidate_21	A	1	0	0	0	16	3	0	0	0	0	0	0	0	0	0	1	6	31	7	2	2	4	1	1	0	0
siRNA_Candidate_21	C	0	1	0	1	14	0	0	0	0	0	0	0	0	0	0	2	4	23	2	1	0	0	0	1	0	0
siRNA_Candidate_21	G	0	1	0	2	5	1	0	0	0	0	0	0	0	0	0	0	3	12	2	1	0	1	0	0	0	0
siRNA_Candidate_21	T	0	0	0	2	31	3	2	0	0	1	0	0	0	0	0	1	2	33	7	2	2	2	0	0	0	0
siRNA_Candidate_22	A	0	0	5	8	60	10	2	0	0	0	0	0	0	0	3	2	4	50	0	1	0	0	0	0	0	0
siRNA_Candidate_22	C	0	1	4	9	36	1	0	0	0	0	0	0	0	0	0	3	7	25	2	0	0	0	0	0	0	0
siRNA_Candidate_22	G	1	0	1	6	7	1	0	0	0	0	0	0	0	0	1	1	2	6	1	0	0	0	0	0	0	0
siRNA_Candidate_22	T	1	2	14	15	94	7	5	3	0	0	2	0	0	0	1	11	12	89	3	1	1	0	0	0	0	0
siRNA_Candidate_23	A	26	98	386	1207	6391	443	104	71	57	37	31	30	18	26	58	239	577	4957	450	134	290	68	56	54	31	7
siRNA_Candidate_23	C	21	50	205	805	6835	507	59	63	37	45	27	11	2	5	46	107	367	1822	199	34	14	21	18	29	13	0
siRNA_Candidate_23	G	24	46	162	303	2327	236	78	62	55	30	30	16	2	19	64	73	112	777	148	38	29	40	128	22	7	7
siRNA_Candidate_23	T	21	105	464	1534	11752	1265	133	63	47	28	27	15	6	10	67	208	596	5013	958	302	64	119	43	27	14	3
siRNA_Candidate_24	A	9	40	241	336	1718	132	52	9	9	11	16	11	7	15	84	483	684	4690	373	100	43	31	31	17	10	6
siRNA_Candidate_24	C	6	38	280	432	2952	180	29	10	8	5	0	0	3	10	48	195	337	1876	175	52	22	24	18	10	5	7
siRNA_Candidate_24	G	1	34	140	143	1017	86	25	9	10	5	3	9	1	16	32	107	198	1036	90	40	31	16	27	12	9	8
siRNA_Candidate_24	T	12	70	446	852	4848	403	92	19	10	4	1	2	3	9	43	279	467	2628	228	58	30	20	15	16	8	2
siRNA_Candidate_25	A	0	5	5	8	68	8	5	1	4	3	3	4	0	1	6	2	8	50	2	0	0	0	0	2	0	0
siRNA_Candidate_25	C	3	5	4	8	56	6	6	2	5	0	1	0	0	0	0	7	5	24	2	2	2	0	0	0	0	0
siRNA_Candidate_25	G	0	4	3	8	13	4	0	2	3	2	4	0	1	0	0	0	2	2	4	1	1	1	0	0	2	0
siRNA_Candidate_25	T	0	1	10	17	122	11	3	0	1	2	0	2	0	0	1	1	9	31	6	2	0	2	0	0	0	0
siRNA_Candidate_26	A	5	54	260	742	3686	436	104	44	25	18	14	8	2	9	52	340	717	2739	266	75	24	10	3	6	2	3
siRNA_Candidate_26	C	5	41	301	739	3661	540	89	24	13	6	3	4	1	9	34	232	818	3027	413	87	12	13	2	4	3	3
siRNA_Candidate_26	G	4	30	84	255	1034	136	28	23	9	11	14	8	6	2	25	88	289	1153	146	26	9	6	6	3	2	0
siRNA_Candidate_26	T	5	49	303	959	4123	632	134	26	14	4	5	5	4	6	43	349	1183	4994	739	91	27	17	7	4	4	2
siRNA_Candidate_28	A	5	30	313	459	2582	186	39	11	0	4	2	1	0	10	34	290	452	3370	341	69	26	14	20	9	6	6
siRNA_Candidate_28	C	7	33	156	254	1720	155	12	8	0	2	2	3	0	5	21	85	195	1527	132	37	9	7	5	6	3	2
siRNA_Candidate_28	G	3	17	66	92	457	63	10	6	1	4	1	3	0	5	13	83	93	565	97	23	10	9	5	8	1	1
siRNA_Candidate_28	T	0	25	303	498	3581	517	75	15	6	2	2	0	0	14	20	128	278	2221	274	70	12	12	12	9	5	1
siRNA_Candidate_29	A	2	2	6	7	63	7	1	2	0	1	2	0	0	0	1	2	5	27	1	1	2	0	0	0	0	0
siRNA_Candidate_29	C	1	0	5	9	66	14	2	3	0	1	0	0	0	1	1	5	4	53	4	1	0	0	0	1	0	0
siRNA_Candidate_29	G	0	1	4	6	24	10	1	0	1	3	1	0	0	0	1	1	1	6	0	0	0	0	0	0	0	0
siRNA_Candidate_29	T	0	1	6	8	67	14	4	1	0	0	0	1	0	0	0	6	9	57	7	2	1	0	0	0	0	0
siRNA_Candidate_2	A	0	1	7	68	432	52	7	0	0	0	0	0	1	10	31	76	228	1355	163	55	43	34	40	34	20	4
siRNA_Candidate_2	C	0	0	13	72	383	47	9	0	0	0	0	0	0	2	13	34	114	840	109	29	12	19	6	15	7	2
siRNA_Candidate_2	G	0	0	3	7	61	6	0	1	0	0	0	0	0	6	13	23	72	236	62	28	23	22	22	18	13	10
siRNA_Candidate_2	T	0	2	19	107	603	87	8	1	1	0	0	0	0	5	17	54	180	1308	204	60	29	27	11	13	10	2
siRNA_Candidate_30	A	0	4	11	20	168	6	3	1	0	0	0	0	0	1	2	3	8	105	7	0	1	0	1	0	0	1
siRNA_Candidate_30	C	0	1	8	22	80	7	0	0	0	0	0	0	0	1	0	6	12	47	6	1	0	1	0	0	0	0
siRNA_Candidate_30	G	0	0	3	6	21	5	0	0	0	0	0	0	0	0	0	2	2	39	8	1	0	1	0	1	0	0
siRNA_Candidate_30	T	0	0	6	13	130	9	1	0	0	0	0	0	0	0	2	17	17	129	11	3	0	0	0	0	0	0
siRNA_Candidate_31	A	0	0	3	1	24	6	1	1	0	0	0	0	0	0	0	3	3	9	2	0	0	0	0	0	0	0
siRNA_Candidate_31	C	0	1	0	3	11	2	0	0	0	0	0	0	0	0	0	0	1	9	1	0	0	0	0	0	0	0
siRNA_Candidate_31	G	0	0	0	3	7	0	0	1	0	0	0	0	0	0	0	1	0	3	0	0	2	0	0	0	1	0
siRNA_Candidate_31	T	1	0	1	13	25	2	2	1	0	0	1	0	0	0	0	2	2	6	1	3	1	1	7	8	1	2
siRNA_Candidate_32	A	0	0	13	49	267	23	13	9	3	2	2	3	1	4	33	40	81	564	80	51	24	33	24	26	16	2
siRNA_Candidate_32	C	0	0	7	29	231	41	4	2	2	3	0	1	0	0	4	19	66	347	62	13	13	19	23	14	7	3
siRNA_Candidate_32	G	1	5	8	20	93	14	3	2	1	1	0	2	2	0	6	17	22	85	33	25	25	23	18	19	5	10
siRNA_Candidate_32	T	1	1	10	33	359	64	7	0	2	0	1	2	2	4	11	22	67	513	85	48	35	38	28	24	14	9
siRNA_Candidate_33	A	9	70	176	669	5666	477	135	71	67	52	43	24	3	40	92	357	905	7102	578	168	121	98	55	71	52	15
siRNA_Candidate_33	C	28	60	189	873	4823	422	80	45	49	24	14	10	5	18	71	182	419	3659	331	59	11	35	18	13	4	2
siRNA_Candidate_33	G	8	48	60	202	1001	197	53	67	46	26	18	8	2	35	67	234	468	3580	464	117	76	43	97	66	26	0
siRNA_Candidate_33	T	10	35	198	636	6150	738	89	49	76	52	33	14	3	14	89	314	904	7695	955	176	54	35	32	16	6	3
siRNA_Candidate_34	A	5	25	170	439	2895	247	61	12	18	11	10	6	4	5	67	168	274	1582	112	56	28	30	20	16	5	5
siRNA_Candidate_34	C	7	41	175	298	1579	106	26	7	9	3	3	4	0	19	57	183	269	1757	164	43	30	14	16	13	7	3
siRNA_Candidate_34	G	5	9	88	167	668	58	22	3	9	4	4	1	0	2	25	87	109	821	57	31	11	19	18	8	9	1
siRNA_Candidate_34	T	7	39	340	555	3584	370	60	9	4	1	5	1	0	5	30	434	454	3510	361	74	32	52	20	27	8	3
siRNA_Candidate_35	A	14	57	299	1286	6078	636	171	86	55	54	41	31	13	0	17	116	412	2083	202	34	8	2	2	0	0	0
siRNA_Candidate_35	C	5	30	233	795	4160	513	90	35	27	12	8	7	5	3	21	102	347	1756	128	29	5	3	0	2	0	0
siRNA_Candidate_35	G	4	30	68	214	618	107	38	33	35	28	10	16	7	6	8	18	70	290	25	7	4	1	1	1	0	1
siRNA_Candidate_35	T	3	32	171	744	3662	491	147	71	34	31	29	10	2	2	11	115	514	2950	334	53	10	2	1	0	0	0
siRNA_Candidate_36	A	2	18	136	393	2156	239	71	33	16	15	8	7	2	1	13	95	363	1684	180	45	9	8	4	4	1	1
siRNA_Candidate_36	C	17	24	143	410	2034	205	50	16	6	3	4	1	3	10	29	105	409	1425	254	54	9	5	5	3	3	1
siRNA_Candidate_36	G	2	10	44	141	748	73	16	20	14	8	6	2	3	1	18	21	92	294	25	14	6	3	6	1	2	0
siRNA_Candidate_36	T	3	28	176	644	2893	496	126	38	24	13	12	5	3	4	15	130	258	1561	175	24	6	2	3	1	0	0
siRNA_Candidate_3	A	0	3	3	12	29	4	8	5	7	0	1	0	0	0	0	2	3	31	1	0	0	0	4	0	0	0
siRNA_Candidate_3	C	1	0	0	1	14	5	0	1	1	1	0	0	0	0	0	0	3	11	3	0	1	1	0	0	0	0
siRNA_Candidate_3	G	0	1	4	8	14	1	1	1	3	0	0	2	0	0	0	0	1	3	0	0	0	0	0	0	0	0
siRNA_Candidate_3	T	0	1	0	8	35	6	0	1	2	2	0	0	0	0	1	1	2	38	3	2	3	1	1	0	1	0
siRNA_Candidate_40	A	0	5	20	77	201	14	11	2	1	4	2	2	1	2	18	66	183	930	130	35	14	9	3	5	3	0
siRNA_Candidate_40	C	0	6	9	61	347	48	11	1	2	0	0	0	0	0	13	42	129	568	87	21	5	7	3	2	1	0
siRNA_Candidate_40	G	2	1	11	26	58	14	4	2	2	0	1	0	1	6	14	49	56	183	49	22	10	15	10	5	4	1
siRNA_Candidate_40	T	0	6	21	66	219	62	13	4	1	1	2	2	0	1	13	63	215	720	173	42	19	5	4	4	6	0
siRNA_Candidate_41	A	0	3	4	4	35	4	2	1	0	2	0	0	2	4	0	1	6	28	0	1	0	0	0	0	1	0
siRNA_Candidate_41	C	0	1	0	9	23	3	2	0	2	1	1	0	0	0	0	3	5	32	4	0	0	0	0	0	0	0
siRNA_Candidate_41	G	0	0	0	1	10	1	0	0	0	0	0	0	0	0	0	0	1	3	1	0	1	0	0	2	0	0
siRNA_Candidate_41	T	0	3	7	6	43	5	0	0	1	0	0	0	0	0	3	1	4	37	1	0	5	5	7	0	1	1
siRNA_Candidate_42	A	4	14	36	113	594	85	20	7	7	5	3	1	3	1	2	10	48	201	39	8	2	3	0	1	0	0
siRNA_Candidate_42	C	4	7	40	102	411	71	15	3	4	4	2	4	0	1	2	15	44	255	29	8	1	1	1	0	0	1
siRNA_Candidate_42	G	3	5	13	32	172	42	15	7	14	12	4	0	1	2	2	1	5	25	2	2	2	1	2	0	0	0
siRNA_Candidate_42	T	4	10	42	118	546	82	15	6	6	4	2	0	1	0	4	15	60	239	43	7	5	0	0	0	1	0
siRNA_Candidate_43	A	1	1	3	12	62	4	2	0	1	1	0	1	0	0	0	2	5	34	1	3	0	0	0	0	0	0
siRNA_Candidate_43	C	0	1	2	6	48	2	1	0	1	0	0	0	0	0	0	3	4	21	3	1	0	0	0	0	0	0
siRNA_Candidate_43	G	0	0	0	1	13	0	0	3	1	0	2	0	0	0	0	1	2	2	0	0	0	0	0	0	0	0
siRNA_Candidate_43	T	0	0	5	8	69	6	4	2	0	0	0	2	0	0	0	2	5	48	1	3	1	0	0	0	0	0
siRNA_Candidate_44	A	4	0	1	6	23	3	0	0	1	0	1	0	0	0	0	2	5	38	2	0	0	0	0	0	0	0
siRNA_Candidate_44	C	0	0	0	6	13	2	0	0	0	0	0	0	0	0	0	1	3	12	1	0	0	0	0	0	0	0
siRNA_Candidate_44	G	0	0	0	0	9	0	0	0	0	0	0	0	0	0	0	1	0	3	0	0	0	0	0	0	0	0
siRNA_Candidate_44	T	0	1	4	6	45	5	0	0	0	0	0	0	0	0	1	2	4	20	2	1	0	0	0	0	0	0
siRNA_Candidate_45	A	0	1	1	5	14	2	0	0	0	0	0	0	0	0	0	0	0	8	0	0	0	0	0	0	0	0
siRNA_Candidate_45	C	0	0	1	3	4	1	1	0	0	0	0	0	0	0	1	0	0	5	0	0	0	0	0	0	0	0
siRNA_Candidate_45	G	0	0	0	0	2	0	0	0	0	0	0	0	0	0	0	1	1	1	0	0	0	0	0	0	0	0
siRNA_Candidate_45	T	0	0	2	1	22	4	2	1	0	0	0	0	0	0	0	2	6	5	2	0	0	0	0	1	0	0
siRNA_Candidate_46	A	0	0	1	15	45	14	1	3	1	2	0	0	0	0	1	2	10	30	2	1	0	0	0	0	0	0
siRNA_Candidate_46	C	0	1	1	6	17	0	0	0	0	0	0	1	0	0	0	0	5	26	1	3	0	0	0	0	0	0
siRNA_Candidate_46	G	0	0	0	0	3	0	0	3	0	0	0	0	0	0	0	0	1	5	0	0	0	0	1	0	0	0
siRNA_Candidate_46	T	0	0	1	11	33	3	0	0	0	0	0	0	0	0	2	3	16	113	12	1	0	0	0	0	0	0
siRNA_Candidate_48	A	0	6	12	13	94	8	2	2	2	5	0	2	0	0	0	2	7	38	4	1	3	0	0	0	0	1
siRNA_Candidate_48	C	1	2	5	9	35	4	1	0	0	2	0	0	0	0	0	5	4	21	1	0	0	0	0	0	0	0
siRNA_Candidate_48	G	0	4	5	1	22	3	2	0	1	1	1	0	0	0	1	4	2	11	0	0	0	0	0	1	0	0
siRNA_Candidate_48	T	0	1	9	23	93	10	3	0	0	0	1	1	1	1	0	7	7	48	4	1	0	0	0	0	0	1
siRNA_Candidate_49	A	0	0	2	4	25	3	1	1	0	0	0	0	0	0	1	1	8	31	2	0	0	0	0	0	1	0
siRNA_Candidate_49	C	0	0	1	1	14	1	0	0	0	0	0	1	0	0	1	2	17	65	20	1	0	0	0	0	0	0
siRNA_Candidate_49	G	0	0	4	5	17	1	0	0	0	0	0	0	0	0	0	0	3	7	2	1	0	0	0	0	0	0
siRNA_Candidate_49	T	0	1	3	4	34	6	1	0	0	0	0	0	0	0	3	1	13	33	5	1	0	0	0	1	0	0
siRNA_Candidate_4	A	0	0	4	41	108	4	2	0	0	0	0	0	0	0	3	15	46	220	18	8	6	1	2	1	1	1
siRNA_Candidate_4	C	0	1	0	27	133	2	0	0	0	0	0	0	0	0	2	6	30	147	11	5	0	0	1	0	0	0
siRNA_Candidate_4	G	0	0	0	4	17	3	0	1	0	0	0	0	0	0	1	4	17	34	7	2	4	0	0	4	1	1
siRNA_Candidate_4	T	0	0	5	21	144	9	2	1	0	0	0	0	0	0	3	11	63	257	25	4	2	1	3	1	0	0
siRNA_Candidate_52	A	0	0	0	10	51	2	1	0	0	0	0	0	0	0	0	1	9	27	1	0	0	0	0	0	0	0
siRNA_Candidate_52	C	0	0	0	2	11	1	1	0	0	0	1	0	0	0	0	0	2	6	0	0	0	0	0	0	0	0
siRNA_Candidate_52	G	0	0	1	2	4	2	0	0	0	0	0	0	0	0	0	0	0	2	0	1	0	0	0	0	0	0
siRNA_Candidate_52	T	0	0	1	4	40	4	4	0	1	0	0	0	0	0	0	0	8	22	7	1	0	0	0	0	0	0
siRNA_Candidate_53	A	0	0	2	1	7	0	0	0	0	0	0	0	0	0	0	4	3	26	6	0	0	0	2	0	0	0
siRNA_Candidate_53	C	0	0	0	0	4	0	0	0	0	0	0	0	0	0	0	0	0	11	3	0	0	0	0	0	0	0
siRNA_Candidate_53	G	1	0	0	0	1	0	0	0	0	0	0	0	0	0	0	0	0	5	0	0	0	1	0	0	0	0
siRNA_Candidate_53	T	0	1	1	3	14	3	1	0	0	0	0	0	0	0	0	1	2	8	0	1	0	0	0	0	0	0
siRNA_Candidate_54	A	0	1	1	3	17	2	0	0	0	0	1	0	0	0	0	0	3	12	0	1	1	1	0	0	0	0
siRNA_Candidate_54	C	1	1	1	1	4	0	0	0	0	0	0	0	0	0	0	0	1	7	0	0	0	0	0	0	0	0
siRNA_Candidate_54	G	0	1	0	0	2	0	1	0	0	0	0	0	0	0	0	1	1	2	0	0	0	0	0	0	1	0
siRNA_Candidate_54	T	0	0	1	2	10	0	0	0	0	0	0	0	0	0	0	3	1	20	1	0	0	0	0	0	0	0
siRNA_Candidate_55	A	0	0	6	17	86	10	1	0	0	0	0	0	0	0	0	1	4	40	2	0	0	0	0	0	0	0
siRNA_Candidate_55	C	0	0	0	8	21	5	0	0	0	0	0	0	0	0	0	1	8	25	4	1	0	0	0	0	0	0
siRNA_Candidate_55	G	0	0	0	0	4	1	0	0	0	0	0	0	0	0	0	1	0	10	0	0	0	0	0	0	0	0
siRNA_Candidate_55	T	0	2	1	9	47	5	1	0	0	0	0	0	0	0	2	2	7	102	8	2	0	1	0	1	0	0
siRNA_Candidate_56	A	0	1	4	13	88	9	3	1	2	0	0	0	0	0	0	0	6	25	5	2	0	0	0	0	0	0
siRNA_Candidate_56	C	0	0	1	4	27	0	0	0	0	0	0	0	0	0	0	0	5	19	1	0	0	0	0	0	0	0
siRNA_Candidate_56	G	0	0	0	3	11	0	0	0	0	0	0	0	0	0	0	0	1	3	0	0	0	0	0	0	0	0
siRNA_Candidate_56	T	0	0	3	14	82	7	0	0	0	0	0	0	0	0	0	1	14	43	7	0	0	0	0	0	0	0
siRNA_Candidate_5	A	0	0	4	0	21	0	2	0	0	0	0	0	0	0	0	0	2	15	2	0	0	0	0	0	0	0
siRNA_Candidate_5	C	0	0	0	0	14	2	0	0	0	0	0	0	0	0	0	0	1	6	1	0	0	0	0	0	0	0
siRNA_Candidate_5	G	0	0	0	3	4	1	0	0	0	0	0	0	0	0	0	0	0	3	0	0	0	0	0	0	0	0
siRNA_Candidate_5	T	0	0	0	3	15	2	0	0	0	0	0	0	0	0	0	0	2	19	0	0	0	0	0	0	0	0
siRNA_Candidate_6	A	34	143	443	1760	10691	1578	533	339	260	151	133	46	11	39	119	350	984	6156	595	181	79	98	81	65	28	11
siRNA_Candidate_6	C	16	60	151	586	5389	560	81	26	20	14	18	4	17	34	83	217	604	5880	582	61	46	60	56	26	15	8
siRNA_Candidate_6	G	37	66	238	741	4845	396	283	179	188	79	36	19	10	27	33	79	187	1047	127	79	26	40	55	26	15	2
siRNA_Candidate_6	T	31	144	962	2513	12917	3777	637	300	191	348	233	96	15	17	86	499	1149	8771	1097	161	147	158	139	120	33	13
siRNA_Candidate_7	A	0	0	6	29	153	15	7	1	1	0	0	0	0	0	1	6	35	138	13	1	0	0	2	0	0	0
siRNA_Candidate_7	C	0	0	4	11	81	7	4	0	0	0	0	0	0	1	0	8	20	107	3	0	1	0	0	0	0	0
siRNA_Candidate_7	G	0	0	1	12	61	2	0	0	0	0	0	0	0	0	0	4	8	18	3	0	0	0	0	0	0	0
siRNA_Candidate_7	T	0	3	11	39	213	22	0	1	0	0	0	0	0	0	2	10	53	180	15	2	2	1	0	0	0	0
siRNA_Candidate_8	A	1	1	3	6	7	3	4	4	3	3	0	1	0	0	0	2	0	4	0	0	0	0	0	0	0	0
siRNA_Candidate_8	C	1	2	2	0	3	0	0	1	0	2	0	0	0	0	1	0	1	2	1	0	2	0	1	0	0	0
siRNA_Candidate_8	G	0	0	0	5	3	2	2	0	0	0	1	0	0	0	0	0	0	1	0	0	0	0	0	0	0	0
siRNA_Candidate_8	T	1	0	2	4	27	3	0	2	0	0	2	0	0	0	2	0	0	6	0	0	0	0	0	0	0	0
siRNA_Candidate_9	A	1	4	13	77	406	40	10	0	1	0	0	0	0	7	14	62	148	852	120	63	21	13	18	14	9	4
siRNA_Candidate_9	C	0	3	19	66	341	24	3	0	0	0	0	0	0	1	11	20	83	402	50	22	11	15	7	9	7	1
siRNA_Candidate_9	G	0	4	1	10	75	13	1	1	0	0	0	0	0	0	7	17	39	179	34	26	18	25	15	10	8	5
siRNA_Candidate_9	T	0	2	14	80	635	60	15	1	1	0	0	0	0	1	29	41	131	888	102	21	20	15	11	11	6	4

## Sheet: S13_FigData
Virus	sample ST	sample IEK
Bloomfield Virus	802.684	NA
Chaq Virus	1801.01	1691.75
Newfield Virus	NA	3635.83
Craigies Hill Virus	3415.74	NA
Dansoman Virus	11211.7	10468.2
DAV	NA	11614.6
DCV	13.7494	NA
DMelSV	92745.8	77412.3
Galbut Virus	7518.72	7090.97
Kilifi Virus	NA	10
La Jolla Virus	224.604	381.434
Motts Mill Virus	26447	22666.5
Nora Virus	82.923	80.6293
Thika Virus	16.5185	11.077
Torrey Pines Virus	11315.2	NA
Twyford Virus	45520.3	NA
Relative number of small RNAs from each virus (Expressed relative to miRNA miR-34-5p) normalised by the number of virus RNAseq reads and expressed relative to Kilifi Virus in EIK (=10)
