# Supplementary material for: The Discovery, Distribution, and Evolution of Viruses Associated with Drosophila melanogaster
Source: PLoS Biol. 2015 Jul 14;13(7):e1002210. doi: 10.1371/journal.pbio.1002210 (PMC4501690; doi:10.1371/journal.pbio.1002210)
Supplement: S2 Data — Raw metagenomic contigs derived from Trinity [50], Trinity with normalised data, and Oases [51] with normalised data, are provided in fasta format. The majority of contigs are likely to derive from Drosophila and associated microbiota. The contigs are uncurated and are likely to include chimeric assemblies. As such, they are not suitable for submission to Genbank and should be treated with caution. (ZIP) [file pbio.1002210.s002.zip]

Archive with 1 entries (1 files):
- Metatranscriptomic_Contigs.fas
