# Supplementary material for: The Discovery, Distribution, and Evolution of Viruses Associated with Drosophila melanogaster
Source: PLoS Biol. 2015 Jul 14;13(7):e1002210. doi: 10.1371/journal.pbio.1002210 (PMC4501690; doi:10.1371/journal.pbio.1002210)
Supplement: S3 Data — Protein sequence alignments used to generate the trees presented in Figs 1 and S3 are provided in nexus format, along with the MrBayes commands used to perform the analyses. (ZIP) [file pbio.1002210.s003.zip]

Archive with 15 entries (15 files):
- S3_Data/Figure_S3_partA_partial_RDRP.nex
- S3_Data/Figure_S3_partB_PartialReplicase.nex
- S3_Data/Figure_S3_partC_RdRp.nex
- S3_Data/Figure_S3_partD_Partial_RDRP.nex
- S3_Data/Figure_S3_partE.nex
- S3_Data/Figure_S3_partF_PartialRdRp.nex
- S3_Data/Figure_S3_partG_Partial_RdRp.nex
- S3_Data/Figure_S3_partH_TwoPartsPartial_NS5.nex
- S3_Data/Figure_S3_partI_partial_RDRP.nex
- S3_Data/Figure_S3_partJ.nex
- S3_Data/Figure_S3_partK.nex
- S3_Data/Figure_S3_partL.nex
- S3_Data/Figure_S3_partM.nex
- S3_Data/Figure_S3_partN_RdRp.nex
- S3_Data/Figure_S3_partO_Concatenated.nex
