# Supplementary material for: The Discovery, Distribution, and Evolution of Viruses Associated with Drosophila melanogaster
Source: PLoS Biol. 2015 Jul 14;13(7):e1002210. doi: 10.1371/journal.pbio.1002210 (PMC4501690; doi:10.1371/journal.pbio.1002210)
Supplement: S3 Data — Protein sequence alignments used to generate the trees presented in Figs 1 and S3 are provided in nexus format, along with the MrBayes commands used to perform the analyses. (ZIP) [file pbio.1002210.s003.zip › S3_Data/Figure_S3_partA_partial_RDRP.nex]

#NEXUS
BEGIN DATA;
	DIMENSIONS NTAX=25 NCHAR=819;
	FORMAT MISSING=X GAP=- DATATYPE=PROT;
	MATRIX
Alphanodavirus_HB_ADF97523	IDVDYYVDF-NRY-L-QFGNPVMIYTFVPTSAGGPT-T-DGTFSI-E-NDHIVYRVSGGATYRHEVWDHNH--DFVSVKDK-H-GNL----------------------------------L-TY-----------------VVEQ-HTCEFDPQRRIIGY-YPVTSV-PA----HCFVKPD-------TLGVKRLKFT-S-D-----------NMNSVRD-------VVSNTISVACHGS--PHSVTIPINLFDAIKIRHDRAT----KPVIADV-------ERLLQ-AA-EP---KIPQ-ASTKAPILFGL--L------------------N-A-KPSANIG-A-----TSSIPPAKTFQTL---KPLA----A-------EDGKPCGRAVAPPLTTAPAALPARG-VNNDHATIIGRVVKTRN----TT-LPPHEWKKYDDELVNHLVPRA--G----IGVPWSIERVVETQDRPTQRGRSERAMP------------SLTQNYANKVRAFIKAEPYNNITDPRNIFTVDNA-HQLTYSTFTYAFKEDVLK---HQKWFASAMKPGQICDRLRDIC-EY-RDGVIVSDYSRLDGHISQAD-KNFKRRVYMRWCRVEDRTVLSRVLNQD--SN-VRG-T-TSTGVRYDPGTSQLSGSPGTTNDNNLVTLRHDYIALRELG------HSSKESWKLINKWVLGASDDRLRAALP-GLG-ESLERVTGLLGHKMESVHFP-H-GSAILYLGRHYPNP--Q--LYRTSMQDPIRTLARLHLTTA-P--N-STTERDALYHRATGYLVTDRKTPIIGTWC
Bat_guano_associated_nodavirus_ADI48250	VDVDYYVDM-HYW-L-GLGHPVLLYTFVPTRAGGKT-F-DGSYSF-S-GNRVKYRVNGGATYEHQLWDYNH--DFITV-DKWT-GV-----------------------------------W-VY-----------------SVDQ-K-ITTDPERRVVQL-TPRCFV-PK----PLSWFVP-------RNPLRRLNVL-HES-----------DWSVLTSQ--D--SSGTQYISIAKDAS--TYAVTMPRELYEAIKIRHDTSG---NARNISDI-------ERMLL-KH-GF---E--D-PHIKAAILYDC--I-----------------SQVRIPTTAPIV-T-----ACGM-ASH-YQTL---KPLI----M-------ETGKLYARSVGPPIA-PEAVFPVVS-YNNDVACIEGRVEKVRN----NT-IPSGIYNQFAREFLEQMIPEDEVG----KGVAWTVAQVIEKQSKPLQRVRSENARQ------------WLGF-AKMFVRSFQKREAYGNVTDPRNISTCPTD-HVLRLSKYTYPFKYSILA---KLPWYAPGLVPVEIVERLQRIC-DI-TDVLMLTDFSRLDGSVSSWMRVHLEQAAYLRWFGPDD--ELRRLLEND--AR-AKA-V-TAHDLRYDPGSSRLSGSPLTTDGNTIMCAFVSFAAYRRAG------FSPEQSIRMA---ALVYGDDTVVANV---EP-ELLLSVAKDLGLTMKLDQAV-R-GQPVRFLGRLFCDP--W--TTTTSMQDPRRTLPKIHTSVTNP-QE--VPAKLALVWKAVGYLVTDRFTPLISTYC
CraigiesHill_Nodavirus	IDVDYYTDM-EQW-L-LKGNPILLYTMVPTSVGGTV-P-DGSFHF-E-DDKLCLTMNGGAKYEHLLWDYGL--DYFVVTDHKV-GWS----------------------------------V-MV-----------------KVDQ-LVSPLDSQRRIVCL-TPTTWY-PSKYNRPLFGTVP---------TLSRFKVK-F-X-----------DVNIMINQTIDKEVGSKVIICASFNGT--PTSLRLRYDLFVGVCKRLSLD----KHPAVATV-------ERYLN-VD-KI---P--D-AGILAPIIFDA--Y---S-----NGWFTSKYSKLKSVTXAGIA-R------TA--APH-FQAL---EPLL----N-------DDGRQIGIMISKPIIEGAGIFPCES-YNNDMQAIKGRVEKIRN----TT-EPSKYLRKLADEFIRSF--PN--G----VAYPISESEVIEEQNKPLQKVRSEQNKH------------WLR--DSFVVKAFMKKESYPKATDPRNISTCPPA-HTIKLSRFTYAIKET-LK---QNPWFIPAHTPTQIVDKLREFV-TD-TSEILETDYSRLDGTISEFLR-MIERGVYLRICNNNDRPLLAQLLNDE--YN-CKA-W-TATGAKYDPGFSRLSGSPLTTDGNTLXTAFVVYAAARRQNY-----LKPFEISRIP---TMAYGDDGITKHI---TA-KNLELTAKQLGLTLKCAPRQ-A-GTPVTFLARVFVDP--W--STETSVQDPARSLGKIHLSSI-K--N--APNEVVAVNKANGYLTTDPLTPILSQYC
Dmel_SRR070265_SRR070266_SRR070274_SRR070277-SRR070279	VDVDYYVTEPDVL-L-EHMRPVVLHTFNPMKVSGFD-A-DSPFTI-N-NNLVEYQVSGGAAWIHPVWDWCEAGEFIA-SRV-R-CSWK-----------------------------------EWLLWLPLRLIGLERVGYHKIHHCRPWVDCPDRALVYT-IPQYIV-WR-----FKWIDTE----IHTRKLKRIEYQ-D-NTKP--------GWNRLEY--VT--TDNKLMVSIGREGE--HAQITIEKEKLDMLSGLGA----------TQSV-------NARLI-GM-GH---K--D-PHYTSMIVQYY-TG-----------------KKVV-LSVAPTV-Y-----KPTMPRVH-WP-----VTSDA-----------DVPEVSARQYTLPIVSDCMMVPMIKRWETMSESIERRVTFVAN----EK-KPSDKIAQIAAEFVALMNGDF--K----DLDPLSIEETIERLNKPSQQLQLRAVFE------------MIGVEPRQLIESFNKNEPG--MKSSRIISGFPDILFILKVSRYTLAYSDVVLHAEHNEHWYYPGRNPTEITDGVCEFV-SDCDAEVIETDFSNLDGRVSGWMQRNIAQKAMVQAFRPEYRDEIISFMDTI--IN-CPA-KAKRFGFRYEPGVGVKSGSPTTTPHNTQYNGCVEYTALKFEYP----DANPEDLFRLI---GPKCGDDGLARAT---IQ-KTINRAAKCYGLELKVERYN-P-EVGLCFLSRVFVDP--L--NTPTTIQDPLRTLRKLHITTR-D-PT--IPLADAACDRVEGYLCTDALTPLISDYC
Drosophila_melanogaster_American_nodavirus_ACU32794	VDVDYYVTEPDVL-L-EHMRPVVLHTFNPKKVSGFD-A-DSPFTI-K-NNLVEYKVSGGAAWVHPVWDWCEAGEFIA-SRV-R-TSWK-----------------------------------EWFLQLPLRIVGLEKVGYHKIHHCRPWTDCPDRTLVYT-IPQYTV-WR-----FNWIDTE----LHVRKLKRIEYQ-D-ETKP--------GWNRLEY--VT--DKNELMVSIGREGE--HAQITIEKEKLDMLSGLSA----------TQSV-------NARLI-GM-GH---K--D-PKYTSMIVQYY-TG-----------------KKVV-SPISPTV-Y-----KPTMPRVH-WP-----VTSDA-----------DVPEVSARQYTLPIVSDCMMMPMIKRWETMSESIERRVTFVAN----DK-KPSDRIARIADTFVRLMNGPF--N----NLDPLSIEETIERLNKPSQQLQLRAVFE------------IIGVEPRQLIESFNKNEPG--MKSSRIISGFPDILFILKVSRYTLAYSDIVLHAEHNQHWYYPGRNPTEIADGVCEFV-SDCDAEVIETDFSNLDGRVSGWMQRNIAQKAMVQAFRPEYRDEIISFMDTI--IH-CPA-TAKRFGFRYEPGVGVKSGSPTTTPHNTQYNACVEFTALTIEHP----YAEPEDLFRLI---GPKCGDDGLSRAI---IR-NSIDRAAKCYGLELKVERYN-P-EIGLCFLSRVFVDP--L--ATTTTIQDPLRTLRKLHLTAR-D-PT--IPLADAACDRVEGYLCTDALTPLISDYC
Fesavirus_4_AII82234	QDADYYAPM-PEI-L-ATGLPVAVYTFIPHHAAFKS-E-EYSYRC-E-DGKIYYNTKKGDRFVHELWDYDF--DSITIQRA-R-GFFS---------------------------------D-KWIV---------------HYEK-IQIYLGCERYLILL-VPRFIL-ARR----VARCNIT----QKIEALVRRPLG-S-KG-----------VTVVPN---R--DKP-GLLSLAAQGEYCYDTIDLPREVMETIRSRVSVMGEKFKSSTISEI-------SRFLL-NA-DVLDKE--H-ANYAATLLARL--Y---C----K--------E-------------------FSIQGPD-WY-----GHYG----T-------NDIKTGGQRLHAPVLACPALLPTRA-YETELFTVEERVVGPRN----RK-VPN-EYLLYADEFVKLCIPNP--H----KGVPKELLEVLELQGKPRQISRSTTHGPWTQIPTY----YKGTIPNPVIVSAFQKVEPYRDAKPARNISQTPID-HQLYLSGFTLAMKEA-LK---HHHWFGPSHTPEQTQELVEMMR-AKSKTTLLCRDFSSFDATISRWLFFHVVKPMCSRWVHPTHAGRFLAAIEAE--QN-TIG-F-TQHGLAFPLGTSRLTGSPDTSDHNTIVNAFASYVVFREAR------YSPTRAFAQL---GLYYGDDSIDILDE-AHD-KLHNRVMKTLGLKAKILRVD-R-LKPTPYLGRFFVEG--------GSFCDPDRNLAKLHISAN-S--Q--VPVEEAALNKAMGYIVSDHDTPIVGAWA
Flock_house_virus_AEQ39075	VDVDYYVTEPDVL-L-EHMRPVVLHTFNPKKVSGFD-A-DSPFTI-K-NNLVEYKVSGGAAWVHPVWDWCEAGEFIA-SRV-R-TSWK-----------------------------------EWVLQLPLRIVGLEKVGYHKIHHCRPWTDCPDRSLVYT-IPQYTV-WR-----FNWIDTE----LHVRKLKRIEYQ-D-ETKP--------GWNRLEY--VT--DKNQLMVSIGREGE--HAQITIEKEKLDMLSGLSA----------TQSV-------NARLI-GM-GH---K--D-PQYTSMIVQYY-TG-----------------KRVV-SPISPTV-Y-----KPTMPRVH-WP-----VTSDA-----------DVPEVSARQYTLPIVSDCMMMPMIKRWETMSESIERRVTFVAN----DK-KPSDRIARIADTFVRLMNGPF--N----NLDPLSIEETIKRLNKPSQQLQLRAVFE------------MIGVEPRQLIESFNKNEPG--MKSSRIISGFPDILFILKVSRYTLAYSDIVLHAEHNQHWYYPGRNPTEIADGVCEFV-SDCDAEVIETDFSNLDGRVSGWMQRNIAQKAMVQAFRPEYRDEIISFMDTI--IN-CPA-KAKRFGFRYEPGVGVKSGSPTTTPHNTQYNACVEFTALTIEHP----YAEPEELFRLI---GPKCGDDGLSRAI---IQ-NAINRAAKCYGLELKVERYN-P-EIGLCFLSRVFVDP--L--ATTTTLQDPLRTLRKLHLTAR-D-PT--IPLADAACDRVEGYLCTDALTPLISDYC
GAMC01011587_Ceratitis_capitata_TSA	IDVDYYVTDPDVI-L-EHMRPVILHTFNPKKVSGFD-A-DSPFTI-K-NNLVEYKVSGGASWVHPVWDWCEAGEFVA-SRV-R-TNWK-----------------------------------EWLLQLPLRLIGLEKVGYHKIHHCRPWLDCPDRALVYT-IPQFVV-WR-----FRWIDTE----IHVRKLNRIQYQ-D-NTKP--------GWNRLEY--VN--DNNQLMVSIGREGE--HAQITIEKEKLDMLSGLSA----------TQSV-------NARLI-GM-GH---K--D-PLYTSMIVQYY-TG-----------------KKVV-SPVCPTV-Y-----KPTMPRVH-WP-----VTSDV-----------DVPEVSARQYTLPIVSDCMMMPMIKRWETMSESIERRVTFVAN----DK-KPSDRVAKIAEAFVRLMNGPY--K----DLDPLSIEETIERLNKPSQQLQLRAVFE------------IIGVEPRQLIESFNKNEPG--MKSSRIISGFPDILFILKVSRYTLAYSDVVLHAEHNRHWYYPGRKPSEIADGVCEFV-SDCDAEVIETDFSNLDGRVSAWMQRNIAQKAMVQAFRAEYREEIISFMDTI--IN-CPA-KSKRFGFRYEPGVGVKSGSPTTTPHNTQYNGCVEFTALTFEYP----ESNPEDVFRLI---GPKCGDDGLARAT---IH-KSIIRAAKNYGLELKVERYN-P-EVGLCFLSRVYVDP--L--NTTTTMQDPLRTLRKLHLTTR-D-PT--IPLADAACDRVEGYLCTDALTPLISDYC
GANM01015802_Nilaparvata_lugens_TSA	-DVDYYACM-PDW-M-CLWKPICMYTLVPTQLNYSN-E-EFSFHF-S-GNAVAYHVSGGGKYKHELWDYRG--DTVTAIDA-E-GNL----------------------------------L-IF-----------------DIEQ-RRIKGDPQHRLIWL-LPRARI-TD----LLWVVGTEYGLDWAQNLLSRKVVL-A-N-----------NIKTLWE-------PIDDSLSIGLESS--NYSVNINGKLFESIRTRLRYKD---SAPYVSDV-------ERMLK-EA-GH---P--E-HTKDAPILFRC--V---T--------------EDV-LVRPNVV-K-----TGTF-PVM-YHAIPRNRGLA----T-------EDPKPPGQVFGSPLVSQPALFAAKG-HNADLACIEGRIEAVRN----TK-KFPVEYKRYATEFVNLLVPDSIVG----TGVPISIGEVRELQAKKAQRGRFDRVAP------------IMSIEAKNEIKSFIKTETYGASKPPRNISTMSPE-ITIQSSAYSLPMAEH-LK---KLDWYCPGKRPSSIVDRLRVVLQMDVDENIEEGDYTCLDGSQSADYSNLLLLPMYMRYFADEHRNGFRRLYKEI--YV-NKA-K-TATGVGYKPDMSVRSGSSITTQAGTLDNAFNVYCALRNMG------YNPEDAWGRI---GAIFGDDSVNANHRGIFR-EHVEKVAKQLGMIYKSNLRS-R-GEPILFLGRYFVDP--L--TTNDSFADPLRTIGKLHASGN-K--S--VTPEQAATNKAVGYLTTDAKTPIIGT-W
GATW01051453_Aleochara_curtula_TSA	DTIDYTT-F-TE-WA-VMFRPMVLYTMMPIQPAGTA-Q-ELSWTA-S-DQCLVTDICGGGAYNHKVWDLTA--DFI-TVRS-F-AYT----------------------------------Y-YY-----------------RIDS-V-RLEDLIHVVTVL-TPTMRV-PN----MLAWL-------APRRPLRRMRYQ-Y-GGV-----------LATRYV-----WEGVEYIALALPGA--RSSVCIRADLARTVHRQMLA-D---SRFSFNDI-------NRYL-NVA-SLPA-E--YRSAVAAR-LELL--F---A----SA-------TVDSIALMCDTG-R-----LTYTPAVH-YA-----PPDD----L-------EDVRPYAVKLVPPLLRNEAVYPADT-AANFVWSYQARVYNVRN----QM-NPPHWMQAYAQEFAVLLREHL--G----DVAPMSHEEILRHWNTPVKRAKLTQTWG------------SLGSRATNFVHGFGKREALLNPGPERMIQGQSTA-HNYALGRFIYPLHKR-LQ---ELPWWMPAKTPYEINERVHLIA--G--EDMLSVDFSKFDGRVSRWIKEHVEWACYFQLFALTEHATLKFLFTEE--HNKSVSRV-GDPGTRFRIEYARMSGSLTTTVGNTLITGFIAFAAQRQAG------HSREGAFHRI---GACYGDDTLTNVS---I--EPYRRITSSLGITAKIAVVE-A-GSPVEYLSRWFT--------AGGSIVDPRRALMKLPVTIL-R--G--LPRAQAAANKALGYLVADPDTPLV---S
GAXR01015452_Stigmatomma_oregonense_TSA	VDVDYYVTEPDVL-L-EHMRPVVMHTFNPKKVSGFD-A-DSPFTI-K-NNLVEYKVSGGAAWVHPVWDWCEAGEFIA-SRV-R-TSWR-----------------------------------EWFLQLPLRMIGLEKVGYHKIHHCRPWTDCPDRALVYT-IPQYVI-WR-----FGWIDSE----LHVRKLKRIEYQ-D-ETKP--------GWNRLEY--VT--DKNELLVSIGREGE--HAQITIEKEKLDMLSGLSA----------TQSV-------NARLI-GM-GH---K--D-PQYTSMIVQYY-TG-----------------KKVV-SPVSPTV-Y-----KPTMPRVH-WP-----VTSDA-----------DVPEVSARQYTLPIVSDCMMMPMIKRWETMSESIERRVTFVAN----DK-KPSDRIAKIAETFVRLMNGPF--N----NLDPLSIEETIERLNKPSQQLQLRAVFE------------MIGVEPRQLIESFNKNEPG--MKSSRIISGFPDILFILKVSRYTLAYSNIVLHAEHNEHWYYPGRNPTEIADGVCEFV-SDCDAEVIETDFSNLDGRVSSWMQRNIAQKAMVQAFRPEYRDEIISFMDTI--IN-CPA-KAKRFGFRYEPGVGVKSGSPTTTPHNTQYNGCVEFTALTFEHP----DAEPEDLFRLI---GPKCGDDGLSRAI---IQ-KSINRAAKCYGLELKVERYN-P-EVGLCFLSRVFVDP--L--ATTTTIQDPLRTLRKLHLTTR-D-PT--IPLADAACDRVEGYLCTDAHTPLISDYC
GBXI01012869_Bactrocera_cucurbitae_TSA	IDVDYYVTDPDVI-L-EHMRPVILHTFNPKKVSGFD-A-DSPFTI-K-NNLVEYKVSGGASWVHPVWDWCEAGEFVA-SRV-R-TNWK-----------------------------------EWLLQLPLRLIGLEKVGYHKIHHCRPWLDCPDRALVYT-IPQFVV-WR-----FRWIDTE----IHVRKLNRIQYQ-D-NTKP--------GWNRLEY--VN--DNNQLMVSIGREGE--HAQITIEKEKLDMLSGLSA----------TQSV-------NARLI-GM-GH---K--D-PLYTSMIVQYY-TG-----------------KKVV-SPVCPTV-Y-----KPTMPRVH-WP-----VTSDA-----------DVPEVSARQYTLPIVSDCMMMPMIKRWETMSESIERRVTFVAN----DK-KPSDRVAKIAEAFVRLMNGPY--K----DLDPLSIEETIERLNKPSQQLQLRAVFE------------IIGVEPRQLIESFNKNEPG--MKSSRIISGFPDILFILKVSRYTLAYSDVVLHAEHNRHWYYPGRKPSEIADGVCEFV-SDCDAEVIETDFSNLDGRVSAWMQRNIAQKAMVQAFRAEYREEIISFMDTI--IN-CPA-KSKRFGFRYEPGVGVKSGSPTTTPHNTQYNGCVEFTALTFEYP----ESNPEDVFRLI---GPKCGDDGLARAT---IH-KSIIRAAKNYGLELKVERYN-P-ELGLCFLSRVYVDP--L--NTTTTMQDPLRTLRKLHLTTR-D-PT--IPLADAACDRVEGYLCTDALTPLISDYC
JR063831_Panicum_hallii_TSA	VDVDYYVDL-PNL-L-TQGRSIILYSFSPSRVAGASKG-EMAYSF-DKRNVLSCVVPPGVNYTHLLWSHES--DYVRADCP-L-TNVA---------------------------------H-YY-----------------TVSR-I-SIPDSCHEFVLYDLTSSVLPPKR-----YWFYTDYV-RPPADTLVRRVVN-C-GP-----------FNVIKS---L--RDGVLMTSFARPSS--LFEVYVPTAILDNLSEIYKSTP---KLFLPSTV-------SVTLR-NN-GYDS-K--F-IANNAALVHTY--I---L----T--------K-HA----DDYI-Y-----TLAPNVVN-FF-----PIVE----D-EV---PNYSNAKGRALHPPLVPGGGIVAVNE--QTEETTYRDRLKDFQP----SQ-PKIFPHPELMEEFLTR---YF--E----PLQPYSIQQVYDQQNRPSQRAANIKNDN-------------VTTLGGINVKSFGKLEVIAQGAATRNILSVEPD-HRINYSRYMLPIAKY-IL---RHKWAAFGKSPVEIAERIQELK--LL-FDLDATDFGKFDSRHGSAFCQ-LE-AMVHRTVYPGD-TYVLQLQSRE--VG-AKF-T-SSRGERIKLGYSRITGTPATSTFNTICNAYLNYATLRLYG------FTPDESDARM---GLYGGDDGVITRL---PS-EHVISVAKLYEADLKVEPC----NVSVPFLGRIYLHP--A--ETLASIYDVTRFVKKAHLTTAPM--N--LSLEEAASRKFSGFVVTDSETPIIRDWI
Macrobrachium_rosenbergii_nodavirus_ACY26146	IDTDYYLRDPSIY-F-SNNNPFILHTFQPITVAGKD-G-DVRFTI-S-DNQVDYRVDGGGRWQHKVWNWCDYGEFLI-FKE-H-PRIL---------------------------------SINWWL----SFLGIRKVIYQKIQHARPWVDCPNRALVWG-LPQFTS-YM-----ITWLPIE----MNARELGRVNYQ-C-ASRP--------GWNCLVD--H---TSTKLVASIGREGN--DCHVELAKEDLDVVLGLST----------MQSV-------TSRLL-QM-GY---K--Q-PQTLATVCQFY-NS-----------------AAYD-ILSCSIV-A-----RPSQPPVH-WP-----LASEI-----------DQPTTSFRNYSNNIVTCGNLCPQLKRWEVLSNSLEHRVTMVAN----NK-VPTPRIARFAEEYVRLVVPEA--N----VGVPYSLEDARKELDKPTQVNAVNQIWE------------TVDMEVRRLIEAFVKNEPT--NKSGRIISSFADSRFLLKFSTYTLAFRDEVLHAEHNRHWFCPGLTPNEIADKVCDYV-RGV-ATPAEGDFSNFDGRVSAWCQENVMNAVYHRWFNRKFSKELQKYTSML--VS-CPA-RAKRFGFQYEPGVGVKSGSPTTCDLNSVLNNFTQYAAVRLTKP----DLSPQEAFEQT---GLSFGDDSLFDKQ---YQ-LRWNYVVEQLGMELKVEPFD-P-SNGVTFLARVFPDP--Y--STNTSFQDPLRTWRKLNMTSR-T--C--VPVESAALDRVSGYLVTDKYSPVTSEYC
Mosinovirus_AIO11151	CDVDYYTDL-NKW-M-KYFQPMIMYTFSPNTCVGRC-E-DYSWRF-V-DNQVEYHVAGGSSYRHELWNFTG--DTVCSYAD-N-GDL----------------------------------L-VY-----------------LLEQ-RNIENDPNHRFVVF-TPCARI-PS----PFHWFLRE------VPRLQRKEVT-V-SRDVGWWSATSEKFSLLYD-------PISDMLSIAKNGA--WQSVDTTGRIYEAIKQRLDNKT---APAVVSDV-------ERLLR-AA-GD---K--E-AATNAPLLYNM--F------------------G-L-TIRHNVV-K-----TTNV-PTH-YSPI---GSLA----T-------EDGKPSGAQITGPLVSEPALFPTKG-VNSDEATIRGRVDKVRN----NI-TPRRAYKDYAHEFVDLIVRKP--C----VGSPLAVGDVQKRQATAQQRARFKMVEA------------TLTTTPQNRLKAFIKSEAYGSVNDPRNITTMAPE-LTVMLSAYTLAFKEQVLK---MFSWYGPGCNPTETVKRLAKLA-TS-KLNWLCTDYSRLDGSVSEFLQKQVVYPCYMKWVAPEYRDEMKHLLDQV--FI-QRA-R-TAEQVEYDPGYGTRSGSPITTDGNTIISAFVVYCANRNLG------LTPKQSFGRL---GLKYGDDGADSDYP-GLS-DAIELAAKALGLTVKLETVE-L-GKPVPYLGRYFVDP--A--TSKDSFQDPMRTLPKLHLTAN-R--G--VSAEQAAANKAHGYLATDAKTPIIGNWA
Nodamura_virus_NP_077730	IDIDYYLRDIDRY-L-GRGVPFMAYTFNPVEVAGRD-G-DSFFRI-T-NNQVTFDVSGGGSWSHEVWDWCAFGEFIE-TRD---ASWL-----------------------------------AWFA----RAVGLTKSQIHKVHYCRPWPQSPHRALVWC-LPVASY-WR-----FTFIPTD----LHTRTLRRVRYQ-D-TSRP--------GWNSIVS--T---GSEGLNISLGREGA--DHCVTIPKVHYDMLMGLSS----------AQSL-------SSRMI-GL-KY---T--D-PSVLATVAQYY-QG-----------------KNVE-VADADRI-G-----RAINPKVH-WP-----AHVEV-----------DEAEVSARVYASPLVSDENMMPMIKRWETLSLSLDRRVTFQRN----PK-VPGKRLRAYAIEFVDLVVPER--G----VGVPYSLEDTAAMLDKPSQTLAIQQVWE------------TVDMPPRRLIEAFVKNEPT--MKAGRIISSFADMRFLLRFSSYTLAFRDQVLHAEHNRHWFCPGLTPEQIATKVVDYV-SGV-EEPSEGDFSNFDGTVSEWLQRHVMNAVYLRYFNHRAQRDLRSYTDML--VS-CPA-RAKRFGFAYDAGVGVKSGSPTTCDLNTVCNGFLQYCSIRMTHP----ELTPIDAFRLI---GLAFGDDSLFERR---FA-KNYAKVSAEVGMVLKIERFD-P-AQGITFLARVYPDP--Y--TSTTSFQDPLRTWRKLHLTTR-D-PT--IPLATAAIDRVEGYLVTDGLSPLTGAYC
Pariacoto_virus_NP_620109	CDVDYYADM-EKW-M-QHFKPMLLYTLVPESLSYHC-D-DHSFHV-N-DDRVFFDVRGGASYSHQLWDYTG--DTICVRGK-N-KEL----------------------------------L-VF-----------------TIEQ-KCIQGDPHRRIIFL-EPAARV-AW----PFYKPMKV------EVGLKRKCMT-A-G-----------QVNVLYE-------PIDDKISLSASGS--RHTVETTGRTLAAITARMKNKT---SPPMVADV-------ERILR-DA-GD---K--E-ACVNAPILFEL--I---P--------------E-A-KFRVNVV-K-----TTAT-PTH-FQPL---GPLR----T-------EDGETCGHAVTTTLATAPALLPMRG-VNSDVATVNGRVKKPAN----TV-IPFKEYKEYASEFVEFLVPEP--G----VGHPWDTAAVREVQDNRQQKARINMVAA------------TVSTHSSNRLKAFIKAEAYAATNDPRNITTMAPE-LTLMMSCFTYAFKEKILY---EQPWYGPGKTPKQVGRRLQSIA-K---HGTLESDYSRFDGSISEWLQKNVVKAAYMRFFKEHQRTEFQSWFSKV--FM-QMG-T-TTAGVRYEAGWGTRSGSPITTDGNTMLNAFVVYCCYRKLC------HTPAEAWRKLSQGALLTGDDAVLAHEN-GLE-PALLDVVKNLGLKVEAKVNG-P-DDPVSFCGRIYPRL--S--DCITSFQDPLRTIPKLHLTTN-K--G--VSPEQAAANRAHGYLATDKATPIIGTWA
Penaeus_vannamei_nodavirus_YP_004207810	IDNDYYLREPSMY-F-SNPNPFILFTFQPITVAGYD-G-DVRYTI-S-NNEVDYRVDGGDRWHHKVWNWCDYGEFIC-FPM-K-PRWF---------------------------------TFDWLI----SCLGVQKVTYQKIHHSRPWVDCPNRALVWG-VPQFTS-YI-----ISWLPME----LHARNLTRINYQ-C-GARP--------GWNCLVD--H---TKGKLTASIGREGN--DSHVEISKEDLDIVLGLST----------QQSV-------TSRLI-AM-GY---K--Q-PQTLALVCQFY-SG-----------------NANS-TLDSHIV-A-----RPSQPPVH-WP-----IASEI-----------DIPTTSFRNYSNPVVCCSNLCPQLKRWEVLSNSLEHRVTMVNN----TK-VPNVRIARLAEEFVRLVVPEN--G----VGVPYSLEETREQLDKPTQVNAINQIWE------------TEDVEVRRLIEAFVKNEPT--NKPGRIISSFYDPRFLLKFSSYTLAFRDQVLHAEHNSHWFCPGKTPSELADKVCEYI-QSI-GTPAEGDFSNFDGRVSQWCQEHVMNAVYHRWFNKMFTTDLRNYTSML--VS-CPA-RAKRFGFQYEPGVGVKSGSPTTCDLNSVLNNFTQYAAIRITKR----DLSPSEAFQLT---GLSFGDDSMFDAQ---YQ-RAWNYVVDQLGMELKIEPFD-L-SKGITFLARVFPDP--Y--STNTSFQDPMRTWRKLHMSAR-V--G--VPVESAALDRVSGYLVTDKYSPVTSEYC
Pieris_rapae_virus_AAY27743	TDVDYYANM-NRW-L-QLFLPTCLYTLVPTRLNYSN-D-EFAYRF-E-NNEIVYNVTGGGEYRHSLWDYKG--DTVTVVDE-Y-GNL----------------------------------L-IF-----------------DIEQ-RRVQGDEQHRLIWL-LPKAKI-TD----PLWIVGPT---EWYDKLLVRKTVQ-Q-G-----------RLKILWE-------PIADDLSIGLHGS--NYSVSLKGELFEAIRTRISCKD---STPYVSDV-------ERMLR-EA-KH---K--N-FLTDAPILYHC--F---Q--------------DDV-IIRPNVV-K-----TGSF-PVT-YNAIPKKAPSV----T-------EDPKMPGQVVTTPLVSQPALFAGKG-FNADKACIEGRIEKVRN----VT-KFPIKYVRYAAEFVKLVIPETIAG----TGVPNSIGMIREEQDKVAQRARFDRVAP------------IMSTQTENSIKAFIKTEMYAAAKAPRNISTMAPE-ITIQSSAYSLPMAKI-FK---KIPWYCPGKNPKEITLRLAEVCLQDPDHELEEGDYTCMDGTQSPDYSDLLLLPIYMRYFAKQYRGQFKNLYNQI--YK-QRA-T-TSSGVPYNPEMTIRSGSSITTHAGTLNNAFNIYAALRDMG------YDETTAWDKV---GAVFGDDSLNANHQGEFH-SYIEHVTKVLGMRYKSNLRE-R-GQPVLFLGRYFVDP--I--TSYDSFADPMRTIGKLHATAN-K--N--VSVEQGAANKAHGYITTDSKTPIIGAWA
Plasmopara_halstedii_virus_A_ADK55577	IDVDQYVDM-NWF-LTEHFCPVLLYTFQPSVCAADR-G-EYSYTF-NSNNEVIYRVAGGAEYVHKVWNYDT--DVVTTTRLFAGKSWTKWRNWIPF-----------------------VTC-AY-----------------LVDK-R--QMDADHQIIGL-FPVKRW-FGP----LALLARC----LKGRPLSRFKIV-----RG--------DFLRLLNH-----GHNGMTISTGKVES--PLCGTITAREDAALASLARTTK---SGLTLMHV-------KKL-------M---P--D-DTLGATYVYEY--H---S---------------QK-LPEATVVSYSGAKKDGVR-GYQ-FNPM-----NYD-----------PLAKQSLVSFMSPII-DGGFCPDMT-EDNVKQAIAGRIVDVKS----VT-TMDRFLMKTIDEFAHLLLKSA--GVTAQSLLPCGYEDVYERQDRPTQRRILEQAE---------------FVVGKNIGKNFLKREAYGKCSDPRIITTIEGS-RKYRYSTFIYGYTDEVIK---HQQWYAFGKTPVDVSCHVSRIC-ST-ARTISNTDFSRFDGTISEVVR-ALERRCILLAFRPEYTNELLELLRDQCGID-CYITV-NDESVHYNSGLARLSGSPETSTFNSLTNAFCAYLGFRSTRLSSGGHMDATEAYSRL---GMYGGDDGITPDL---HP-SVYMRAARKLGLKLDLQPVE-RGKRGVKFLNRLYGPEVWF--GDTTSMCDPVRALSKFHLCVN-M--DARTTNIQKLMEKSYAYYLSDKNTPVLGQFV
Sclerophthora_macrospora_virus_A-NP_995577	CDVDYYVDM-PAMLV-AEAKPVLLYTVVPEEATSSA-NDESAFYFEA-DGSLRTMVAGGGGYSHCIWDYAA--DSFLVVKK-I-CGVP--I----------------------------RAV-AY-----------------AVER-K-QV-GKHRQMVLL-APVRAF-SGL-AAILAYLL------LETKELRRFNPIVE-AGGE--------KFVRFNVM--S--SDGALMVTTARPGS--SLCATVSCADDDAIATVARL----------GST-------NLMLPTTASWVKD------RPAAAV-LTDY--H---R----KC-------GKKAKFVVYPV--E-----QGV-RAYQ-YK-----PDEF----D-------QAARPKLQAFMSPIVH-GAFAPVLN-RAGEERCVEGRINSLRK----PEPHPSNFRDRCIDEFADLVVSG---M----LLEPVCFEVVNSKQTRSTQKLSIAKAVL------------T-GKFRQAVLKCFGKAEAYPDVKDPRNISQYNDA-DKLDMATFALALSEH-MK---QFKWYGPGKTPLEIANRVVEIC-QAA-DFVNISDYHRMDGTITYTL-RRVERAVCMKAFANH-SACLNELLKRN--VD-NVG-Y-LPHGTTFNQGSSHGSGCSATSLFQTLRAAFNAYLGFRHTRNQAGRMFSPKEAFASL---GIHLGDDGLDGNL---PI-GSHQWASKQTGLILEAALVYRG-YRGVNFLARYYSPE--VWQGCPDSMCDFKRQISKFHTTVR-LPSN--VTPEQKLVEKSMSYVATDGNTPVIGQLC
Striped_Jack_nervous_necrosis_virus-NP_599247	TDVDYYVDM-HEL-V-GLGVPILLYTFQPSTVSGEV-K-DGYFTI-T-DDHVHYRVAGGKDVRHRIWNYNQ--DTMFVRSKPR-GFWAS-LKQILRDITGITALCGYLYLKLGIAPFGDQVT-LF-----------------TVDQ-F--KMGEHRNIVSI-VPFATC-RS-----N-LLKIS----EYGAELDYMRYQ-QRNNNA--------NFNAVTYI-----SQEGPLISLGLEGN--FASVQLPLQDFENIRTAYEL-S---KNNNLSDT-------VRR-------S---A--R-SCKEAAIIHKC--L---Q--------------AGC-DLASEVVHK-----PGEL-ARH-YQAL---GDTYDIDPS-------EQGKCYAREYAPGPLTQTAVFPSES-RSNELATIDGRIAGPQAKAKSRE-HITPKMHKVARDFVRHLVPTA--G----LGRPYPLTYVEEHQTKPLQRARNDANR--------------YHDEFTMIVKAFQKKEAYNAPNYPRNISTVPHT-QNVKLSSYTYAFKEAVLQ---HVPWYMPTHTPAEIAEAVQSLA-AS-STELVETDYSKFDGTFLRFMRENVEFAIYKRWVHLDHLTELSTLLGNE--LQ-APA-V-TRLGIKYDPDCSRLSGSALTTDGNSIANAFVSYLAGRQAG------MDDDEAWTWI---GIVYGDDGLRSGN---VSDALLSKTASSLGFDLKIVNRA-PRGSPVTFLSRVYLDP--W--SSPASVQSPLRTLLKLHTTCD-T--Q--SDIEDVGWAKTQAYLVTDCLTPFIGHWC
Unknown_Tetnovirus_1_ADK97708	VDTDYYIDM-PKL-L-TTGLPILMYTFVPQRLAGST-Q-GTNYYI-DKHSQVHFRAAGGTTWNHYLWDYNH--DYLTSPSV-N-NKIV-----------------------------------SY-----------------QVYQ---TQLSENRRLIIL-FPKTVA-PYL-----RRVEA--------TPLVRARFN-Q-GE-----------YCLMKT---K--TEQ-QEISISM-GD--EHVLTLPLDVFFELRGRFRNWK---QADILYNVACLEQNAKVLLQ-NK-GY---K--T-EDVNDVVARISVLHAYLRDHANQ----------------------------ELYTLEH-YTDM---LHYR----YDNGDLWGTTLKHAQRAAMLPLTTAPNVAPVTD-ADADKTMVFGRVDTVHN----KI-VPPHVFNSYAHEFIELTLNGV--H----NLHPMDLELVFRNQNGPQQKARRKFWFT------------QINPEPSTSVASFTKSESYAGIKWPRAITQTSTH-NMIELSSFVYQLKQEVLK---KQKWYGPGKTPLETVSRLRDIA-SQS-TTLIEKDYSKFDGTISRWLRENVEIPLLLAAFEPQYHQRIVANINTE--LN-AVA-K-SRNRVKYKTDGSRLSGSAITTDGNTIINAFVSYCSLRKT-------LSQQEAWTNM---GLYYGDDGVDHHI---DG-VDYEHSAKMLGLDVKLHRVE-C-GQPLGYLGRCYPNI--W--LSTTSYTPLERALSKLHLVNN-T--S--ICLTEALANKAAGYLVIDGQTPILSWYC
Unknown_Tetnovirus_2_ADK97710	QDVDYYTDM-NYI-L-GAGLPVVLYTIIPRKAASRK-Q-EYAYRF-E-NGQFLFTSNGGTAFSHLLWDYDL--DTCAIERS-P-QTWL-----------------------------------SWFLGPRERMVT-------FFEK-TEVYLGMDRYLVFF-IPRYRV-SGW-----TYDKMN----LGISRLVRRSVT-S-NG-----------VTIWPD---R--ATP-GLLSLALQGEFNYQTISIKREMLETVRLKMNLIGDTFKSSTHAEI-------SRYLV-NN-KVVPVE--E-SALAATILCRL--F---G----K--------I-------------------DIQLGPD-WY-----STGL----D-------DIIRTGGQRLHPPLLNHPALLPNRS-AKVEQITIDERIVGPQN----VK-NPH-QYRRFAEEFVEMSIPEP--N----VGVPYDLTEVMERQHKPMQKLRHRTRGPWVVIPQYEMVTPDGKVPITIDIQAFQKVEPYANPKPARNISTTPSN-HQYILSTFTLSMKET-LK---QHAWFIPSMTPSEVQASIERLR--LK-PHLICRDFSSFDATVSRWLYAKVVRPMAQRWVHPDFYQDFIGSIDAE--QD-AIG-Y-TQHGLQYPIASTRVTGSPTTSDHNTIINAFASYCVLRKLG------QNRKTAFANL---GMYYGDDSIDYFPV-DKI-AIHDEVMKELGLKAKTEVVY-P-DRPTPFLGRYFVEG--------GSFCDPDRNLAKLHLSAS----S--LPRDVAAMNKAMGYWSSDSKTPIIGEWA
YT_nodavirus_AFM44932	IDVDYYCDI-NEY-L-RYGLPMLLYTFVPTEAAGQA-L-DCRYHF-V-DNLVNYSVSGGATYVHPLWKYEG--DSILVRGI-H-GNM----------------------------------I-LY-----------------NIEQ-HVLSADPTRRVVGF-YPTAYF-PR----HTCSRRA-------DPPIGRFKPC-S-G-----------GVTIVRN-------VVGGTVSIAPPLG--TSSATIPEMVFDALRTRRKYSK----NPAISDV-------ERILV-SQ-RI---E--Q-AALLAPLLFDV--L------------------E-A-VGGDTVV-N-----TST-IPVHGFQTT---KGLV----H-------EDGKTVGMATTPPIVTAPAVVPVKS-YNNDVATIAGRVTACIN----TA-KTPTSWHGYDNELLQFLIPTP--G----QGVPITVEEVNAKQTKPAQKGRAAIVAA------------SLTNGYKNTVKAFIKAEAYNAPTDPRNISTVDSA-HQSLYSTFTYPFKDTVLK---KYPWFASSMTPSEIVARVQHLM-AH-PYGLIFSDYHRLDGHVSDDD-KRFKEKAYMRWVHPDYKVQLMEILRKD--RP-AKG-T-TANGVVYKPGTSQLSGSPGTTNDNNLVTLRHDYIGLRLLG------QTPKMAWKNLNNWVLGASDDRIRVNFP-GYA-KVLEEVAAKLG--------------------------------------------------------------------------------------X
	;
END;


BEGIN MRBAYES;
log start filename=CraigiesHill_Nodavirus_partial_RDRP.out;
lset Nucmodel=Protein;
lset Rates=Gamma;
prset aamodelpr=mixed;
mcmcp Starttree=current ngen=10000000 samplefreq=100;
mcmc;
log stop;

END;
