# Supplementary material for: The Discovery, Distribution, and Evolution of Viruses Associated with Drosophila melanogaster
Source: PLoS Biol. 2015 Jul 14;13(7):e1002210. doi: 10.1371/journal.pbio.1002210 (PMC4501690; doi:10.1371/journal.pbio.1002210)
Supplement: S3 Data — Protein sequence alignments used to generate the trees presented in Figs 1 and S3 are provided in nexus format, along with the MrBayes commands used to perform the analyses. (ZIP) [file pbio.1002210.s003.zip › S3_Data/Figure_S3_partB_PartialReplicase.nex]

#NEXUS
BEGIN DATA;
	DIMENSIONS NTAX=28 NCHAR=817;
	FORMAT MISSING=X GAP=- DATATYPE=PROT;
	MATRIX
JP328859_Lepeophtheirus_salmonis_TSA	XTTLAAQF-FM--------------------------------------------------------------------------------------------------------------------------------------------------------------------------------------------------------------------------------------------------------------------------------------------------------------------------------------------------NGERSRKIFTYTESLNVL-----------DNIRSIDLSTSMGYPWNRKQ--L--RKDHFV-KYN-DK-EQKFE-F-I----TSEIEQRCLDNEQ-GM-RMNSGR--EFIFVNCLKDERLPLEAVER-GKVRLFMICPFDLTLMVRKFYGSFMEKIHTLK-FELGVCVGIDPHSEDWHFLAMKLREHNDEMIAVDFSNWDRSIPIEFLSIFF-DLADLYYSD-------------E-------------------HKAIRDHLRYAILSPTYQ----L-------K-YFRYKVVAGNPSGCPVTTELNSIANLGMTLYVIT--RL---------GFSLQDVVENTFVATYGDDSVISTALEV-----NIDELKGEIA-D-LGLIATSSVKTKS--I-AKEPLCNIQFLKRNFLFYG--G-KYYAPLVMDTIMESLLWSKRGN--NQ-HYNFKCTIENALVELEQYPFRE
Bat_picornavirus_3_YP_004782541	G-----A-VVRKE---------------------------------------------------------------------------------------------------------------------------------------------------------------------------KTP-------FK----PINL-----------NSK--TKFHPSVFFDVF----------PGTKEPAALH-P------------------------------K---------D-KRLEVDLDEAMFAKHKGNTD-I---P-IDEELGIAIDHYTEQIR-------PLMPINLTEPLTMEEVVYGTD-----------NLEGLDLSTSAGFPYVIKN----TRKRDLIPER----------------------GQPLTKLLD-ALDLYGY----DLPYVTYLKDELRPIDKVRK-GKTRLIECSSMNDTIRMKTTFGRLFQTFHANPGTVTGSAVGCNPDLD-WSKFYAEMG--DNPLIAYDYSNFDASLGSVWFEALK-QVLRKLG--------------YN---------------------EKQLKCIDHVKNSTHL----Y-------K-DIVYEVEGGMPSGCSGTSIFNSIINNLIIRTLVLKSYKSI---D----------LDRLRIIAYGDDVIISYP----H-QLDAAALAECGK-D-YNLTMTPADKSDT--F-NEVTWDNVTFLKRRFVPDKHFPFLVHPVFPMEEIMDSIRWTKSAA--NT-QQHVTSLCLLAWHNGQEVYEDF
Arivirus_1_AIS73137	VSGDCGSLILR--MDTR-EPRKLLGFHVAGST-G---DGTGV-VWTQEQLKHEIAR-------------------FQVMQA--AFD----------LEFV----------PLDL---------D-----------EFYDCIEPEEY-EDCVGIP-L-TYIE--------------------PIAMI--------DRAL--APGC-----------PLT--TSLRPSPIYEQI-----I----PSSSGPSTLR-PF----------------------------VD---------S-SGQRKEPLKIALSKLEAPLI-N---F-EPELLDKCALRMRIEYKKTG-R-LQWYGSSHHGKLTLRENIQGVED----D----EWIKPINMKTSPGYPYVLAG--N--K-GKYI-N-S-----ETAE-I------SSILENAIRQREE-MC-RNGEEM--PALMIDVLKDERLSNDKREK-GKVRIFNVCPLDFNMLVRKYFTRFMAQMMNDH-VRGEVSVGLNPHADDWKAFHMCLHKSGDHWIAGDYSAWDKRMPYQVAMALL-PLVEEFYQQFS----DYE---PQ-------------------DAMVREVLLRQAFQSVRLAQTQT-------K-GLIYRVHQSMPSGIAVTAVYNSLINALLFRVIYAELAIKN-GL--SHAKAVNEYSQHVKFAAYGDDHIARVDNFA-FPFFNMLTISSQMA-E-HNITYTAATKEDV--TGPEVQDEDLTYLKRRFVNRA--G-RMDAPMDLTAILDILNWVNASNPYDV-NEACEAAIKSVLIELSHHSRKD
Plautia	ASGTCGAPVIL--IGAKQGPGRICGMHVMGDS-Q--GNGYAV-AITRELLCKWIND-------------------LNPTI---QSS----------E---------ME-KK--------------MIQ---------------NGV-FDT--LPFP-GKFI--------------------SLGDS--------PI----SISA-----------ASK--TQLRKSVLYGEI-----A----PVLTKPTWLT-PG-----------------------------T---------L-NGEVWDPRNYRLSLFGRPRT-L---V-KMNLLNSIKDRLVQRIY----VMEYGSNYKYESRYPFETACEGIDS----D----PTFNSIKRKTSAGYPLCSKV---KNGKQEIFG------SDGPFN-F-KT-KLALDLRKDVEHIES-LA-MDGISS--VHVFIDTLKDERKAIEKA---HKTRLFSASPLPYLILCRMYLQGGVSRLIRGK-IVNNIAVGTNPYSDDWTRVAHHLLR-NRHFVAGDFASYDSSQEKEILRAAC-EVIVELCEDLS----LPQSERDK-------------------HRRVRWVLLESLLNSVHY----S-------Y-GKLYYWSKSLPSGHFLTSIINSIFVNIAMCYAFVESQEKG-NRS---EENIRVFFNDFSIVTYGDDHVIGVPEKY-VEDFNQLTLPKLLK-T-LGLDYTMEDKDRIC-DIKSRKLEEVTFIKRSFRYVKELD-RWLAPLDLNSILDCMNWQRSGE--DE-GLNAQANVSFALKELSLHPEDV
Black	ISGDCGAPLFV--TNSKIGPGKIIGIHTAGGHRFGVGSCFAT-PFYLEDVKEILSR-------------------YDYKA---QSC----------A---------FE-LV--------------LRQD----LEP-------CAL-PNH--LD-E-CEFI--------------------LMGKV--------KD----PPVQ-----------PSR--SKISPSPLYGHI-----T----EPSSAPTWLY-PR-----------------------------E---------L-DGQIFDPLKYRTARLGKDSV-P---I-RSKLINLAKMALIDDIYSVYLQKKDLLDGRFPSSLTFDQAVLGIPG----E----DYVNSIKRDTSCGYPFVKEG----WTRAKIFG------NGDEYD-M-ST-SGVQMLREKVQECIE-AA-RQGKIL--DHYFIDTLKDERKPKHKA---HKSRMFSNGPIDYLVWSKMYFNPIVAVLSELK-NVDHISVGSNVYSTDWDVIARYLKSKSHHMVAGDFEGFDASEQSDILYAAG-EVLQELSKKIF----NST---ED-------------------EMLQQRAIIHSLVNSLHI----N-------ENGIVLQWCKSLPSGHYLTAIINSVFVNLVMCLVFMEANQKY-S-----FTTASSFFRECGIVAYGDDHVVSVPEKY-LSVFNQQTLPVLMS-K-FGMFYTIETKDDTEIDFLSRRLEDVSYLKRNFVYDESRQ-RYIAPLSLDVVLEMPMWTKSSK--DI-VTNVFCNLEHALKELSLHDKEL
Rhopalosiphum	RAGDCGAALCV--ANTC-IQGKIVGIHVSGVEGL--CKGNSS-AITKQMIEESLKK-------------------MPSIA---QYA--------------------YP-SS---------------AL---------------TVE-MDA--LEES-GSFV--------------------LHKYLP-------GV----SIGT-----------TMQ--TAIKKTPIHGQL-----I----ATPNKPGPLG-PF-----------------------------K---------I-RGEIIDPRILQRKKYGKPRP-V---L-DQNIVNDIRDGLKSVYYQS----HEYEPEYYKYPITFDQAILGIDG----D----PFINSLDRNTAPGFPYSTMR-KGTKGKTLWFG------NGMDYD-L-TG-PYAVALRADVDKLET-DI-LNGTRP--EIVWTDTLKDQKIAIAKANA-GKTRLFSAAPMHYAIALRKVCAPFVAHLSRMR-IRNTICVGVNPFSSEWSAVAQKLLVKGPHVIAGDYSNFDGSLPAQLVYAAT-EIMADWY--------DLN---WDYVEAHKRNVVGGQVLLKDEYLDYLRRLYYECVHHLHI----MN---FKQG-SLMYYVRNGIPSGCPVTAPLNSIVNQMALVYCWYHIIDDP--L----KRNVKEFFEHTSSVFYGDDFVMNIRADV-LEQFNQITITRAMS-DYLDMVMTDEAKTGE--CVKWRTLPEVNFLKRAFHYNTFIQ-EYTAPLDLTVILDSTNWYKIGK--CSAVIVARDTLKACLRELALHPEHI
Aphid	FFGDCGSILIA--SNAA-ITQKIMGMHIAGITHM--NKGISV-ALTRQIIDRLMKH-------------------FQPIS---QYG--------------------HE-IV---------------PL---------------DVN-PDI--LKEN-GTFL--------------------IYGTEL-------GR----RIMG-----------SVK--TALEKSPAYGKL-----I----ESPNKPGYLR-PF-----------------------------T---------DENGTTIDPMTLQRNKYGVVRP-Y---V-SQQRVDAVYEAMSVFYQRE----YINSPAHYKLPLTREETIVGING----D----PFINAINRQTAPGYPYTYEK-EGKSGKTKWFG------DGMDYD-L-TN-DACKQLMADVDELAQ-CM-LDNVRP--RIIWIDTLKDAKIPIAKANV-GKTRLFTACPLHYTILFRQYFLPFIAHAMRNR-VQNSIAVGINPMSPEWDLLAKRLKRNGKHVIAGDYSNFDGTLPVQYVEVAV-KIMVDWF--------MRN---WDQIVAADRHVINGRELDYDEFEQFLMKIGVECINHLHI----ANHSDLTGA-ALIYYVRNGIPSGCPATAILNSIVNHCCLADSWLDIMDGT--P----YATMNSFFEHTSSIFYGDDFIMNIRPEV-IDVYNQETLTPVLK-KNLEMTMTDEAKTGE--CVKARTLEEVSFLKRKFRFESFVG-LWVAPIDIDVILDAPNWVRIGN--QLPLRICVDTLSGGLTELAMHDKVT
Homalodisca	TYGDCGGLIFL--NNKM-SHRKILGMHVMGLSQL--DSGFAL-SVYREDVQAYVRL-------------------VRQDDPSLVTP----------C---------AE-PI--------------ITTA------------------VQC--LPFA-GDFH--------------------PLGKS--------PF----PSTN-----------PGK--SKIEKSELHPDNCAVAWR----EPVSHPALLK-PI-----------------------------TVRPEDGIPFP-SGTTFDPLHYRLEKCGQRAK-C---L-DQQLLDIVRRSYTTELRQILQT---HKHPEYKSAYTFDEAVLGLPG----D----PYVNSINRASAPGYGWTKDP--GFPGKKTWFG------RDEEFD-L-SR---AGPVRERCAKIID-LA-RNNERY--PHVFIDTLKDERKPIAKW---WKTRVFSACSQDYYIACKQYYQGIVGLLTRHR-IDTGICVGINVYSHEWDLIVRHLHQCNDRVVAGDFENFDASLLTQVLDAAR-IVLNDLAGDLP----DHQ---RE-------------------HDDIRSVLFLDLVHSTHL----A-------R-DVLYSWTHSLPSGHFLTAIVNSLYVNLIFRYLLAKSSKLT-S-----HIQIDQLCRRMKLVSYGDDHIVSIPSGY-EKIFNQSTLPTLFS-E-IGMTYTDETKSDRE-VPETRRIEDVTFLKRGFRWEKELN-RYVAPLSLDTVLETPFWRSKSL--NP-RSITESSVEWACHELALHDEST
Triatoma	QSGDCGAPLIL--RNP-MCRGKICGIHVAGLPTG--GLGYAV-PITKEFILDCLSS-------------------FAKHD---LTTICNVPEISQSG---------GV-SQ--------------LPLN----E-P-------ITW-NDN--LSIP-GEFG--------------------LVGKA--------R-----AIPS-----------PSK--SQITESLSHGVI-----A----PVRTRTTLLS-PI-----------------------------K---------T-DSGPWNPMHERMRKYGRPLT-A---L-DEELVSTCGAALLNDLRSTL-ARRKIDYTNIRSCYDFQTAMSGIDG----D----ETINSIKRKSSPGFPWVFKTS-SGTGKKQIFG------NDGEFL-F-DT-PLAVELEEKVKEVID-LA-KQGVRY--SHVFVDALKDERKPREKA---HKTRAFSGCPLEYLAVCKMYFQGIVSVLTKCK-NETHISVGTNVYSKDWDFMARYLKSKSDGFVAGDFEGFDSSQLVPILREIG-NVFNGIARQFP----DWK---PE-------------------DDEVRLVLLQSLWHSIHI----N-------G-GDVVMWGHALPSGHYLTAPYNSLYATMLFSMAFVILSRRNGTRM-GPSMLASKFFKEFGFVAYGDDHICAVPKRY-QSFFNQMTLEKVFL-E-LGIGYTTEDKREI--DVPIRSLDEIAYLKRSFVLDEERQ-QWIAPLTLDTVLETPSWIHRCD--DP-IEATVSNIEFALRELSLHSKQE
Himetobi	EVGDCGAPLIA--RNVALAGRKIMGIHIAGNT----DAGFST-PLYKEDIDTILSM-------------------YPLES---QVA----------N----------E-QC--------------QPIH--------------MPT-GCH--LPES-TSFV--------------------VLDKI--------EK----PLYA-----------SSK--SVISPSPLHGIL-----T----TPKTKPCQLR--------------------------------------------DTPEFSPMQYRLEKFASPCV-P---V-DARMLENSVSAVSNHLCKSILENKDLITTSDKSRYSFEEAVSGIDE----E----EFINSVKRSSSPGYPFVFDK--EWNSKEKIFG------KGPEFD-V-TN-EKAILLRQQVEEIIS-QA-KLGVRQ--QHVFIDTLKDERKPIHKA---HKTRMFSACPLDYLIACKMYFGGVVSLLQKSR-NICGISVGTNVYSYDWTIIANTLLSKSPCMIAGDFEGFDSSQLQDILRAAS-QVLLNVSRDML----GST---EE-------------------DLLVMQVLLESLLSSVHL----N-------N-NYVYMWLKGLPSGHFLTAIINSIFVLISFNSVWQIAFGVN-V-----K-KAFEFFEVCGIVAYGDDHIVSVPEWA-TNVFNQYELASLFK-Q-IGLSYTLEDKDATV-NAPYRSLNEVSYLKRKFLWDEDKR-QYLAPLSLETILETPMWVKKCV--DV-NLQTTTELENSLKELCLHPQSV
Mud_crab_dicistrovirus_YP_004063985	SRGDCCSPYIL--FNPS-SRAKIMGLHCAGFAGT--TRIFAQ-IVTQEDIATASPQ-------------------THAGM---VS---------------------TE-Y----------------PL---------------T-S-TVI--SPLP--NTL--------------------VVGSV--------R-----AAPP-----------PTK--SDIIESPIHGCF----------PVLTAPAKLY-VP-----------------------------G---------------ENLMIFNALKVTKNVV-C---L-REDLIDLCVHDVKRVLNTP----GV--SDAVPRILSHEESITGIEG----R----QYMNALNRSTSAGFPYSLRKAKGKPGKQTWLG------SD-EFI-V-DH-P---ELKEHVELIIS-KA-RKGIVDTELGVFTATLKDERRPLAKVEA-NKTRVFAATNQALALAQRRYFLSYLEHVMLNR-VDNEIGLGVNVYSYDWSRIVNKLHHVGSKVIAGDFSNFDGSLNSQLLARVA-EIVTDWY--------DDD---EE-------------------NGLLRHTLTEYLFNACLL----I-------D-NTVVQLNHSQPSGNPLTTLINCMYNMLIFRYVYLLAHEEN-GF----PLSLANFSGNLAAVFYGDDSLCCVSDKV-CEWFNQHSITRLMA-V-TGHVYTDETKSGS--PPPYRDISEVTFLKREFVKRD--S-LWIAPLSKNTIEDMCMWSKKNI--ES-QEALRQTTRVASFEASLHGRKY
Macrobrachium_rosenbergii_Taihu_virus_YP_006666503	VHGDCCAPYIM--FNPS-SRAKIVGLHCAGFAQT--SRVFAQ-MITQEDIASAMPT-------------------THAGR---VS---------------------TE-F----------------PN---------------T-Y-ISE--SPLP--NSL--------------------YIGSV--------K-----TAPN-----------PSK--TEIVQSPIHGCF----------PIRTAPANLY-SP-----------------------------E---------------ENLMIKNALKVTKNVV-L---L-EEDLLDVCVHDVKRVLNAP----GV--CEVEKRVLTHSESITGLEG----H----QYMNALNRSTSAGFPYSQRRSPGKPGKQTWLG------SG-EFI-V-DN-V---DLKKHVDMIVE-KA-QNGVVDVGLGVFAATLKDERRPLEKVAA-NKTRVFAASNQGLALAIRRYYLAFMEHVMTNR-IDNEIGLGVNVYSYDWTRIVNKMRKVGNKVIAGDFSNFDGSLNSQILSRVS-DIVTDWY--------DDD---EE-------------------NGLIRHVLLEYLFNASWL----L-------N-GKVFQLNHSQPSGNPLTTLINCMYNMIIFRYVYLLAQREN-GF----PMSLSGFCANVASVFYGDDSLCCVSDKV-CEWFNQHVITRLML-V-TGHDYTDETKSGS--PPPYRSLSEVSFLKREFVLRD--S-FWVAPLAKNTIEDMCMWSRKNI--EP-QEALLQTTRIASFEASLHGVEY
Taura	MQGDCCSPYVL--FNSA-SRAKIVGLHCAGFDGT--ARVFAQ-IITQEDIMAATPT-------------------THAGR---VT---------------------TE-F----------------PH---------------T-S-LRD--SPLP--NSM--------------------AIGSV--------K-----TAPN-----------PTK--SEITRSPIHGCF----------PVLTAPATLY-SP-----------------------------T---------------ENLLIKNAMKVTKNVE-L---L-EEDLIDACVHDVKRILNAP----GV--SNAEKRVLTHEESITGIEN----R----QYMNALNRSTSAGFPYSSRKAKGKSGKQTWLG------SE-EFI-V-DN-P---DLKEHVEKIVD-KA-KDGIVDVSLGIFAATLKDERRPLKKVQA-NKTRVFAASNQGLALALRRYYLSFLDHVMTNR-IDNEIGLGVNVYSYDWTRIVNKLKRVGDKVIAGDFSNFDGSLNSQILSRVS-EIVTDWY--------GDD---AE-------------------NGLIRHTLLEYLFNATWL----M-------N-GKVFQLNHSQPSGNPLTTLINCVYNMIIFRYVYLLAQREN-GF----PMTLSGFTTNVACIFYGDDSLCSVSDKV-SEWFNQHVITRLMA-A-TGHEYTDETKSGS--PPPYRSLSEVTFLKREFVLRD--H-FWIAPLSRNTIEDMCMWSRKNI--DA-QDALLQTTRIASFEASLHEKGY
Israeli_acute_paralysis_virus_ACD01399	TNGDCGSPLII--NETQ-VLRKIAGIHVAGAT-T--GKAYAE-SITQKDLERAFTK-------------------IDVSM---QIQ----------LDLDSTLD--FS-KPEPK-----------LPSG--TEFGP-------EDLSFCD--LP-A-LKML--------------------PVGKL--------SE----PLFE-----------PGK--TDIRPSLVHGQI-----S----DIKTKPAYLR-NV-----------------------------I---------K-DGVLVNMKHKNLMKCAMDTP-Y---I-DKDMIEEAYQLTKSVWLK------G-MRDELKKVLTYEEAICGSEV----S----EYISSINRSSSPGYPWIKDRTKGTKGKQGWFG------TDGEYI-L-NE-----DVKTAVLRRIQ-AA-REGKRL--PVMWVDTLKDERRPIEKVNQ-LKTRVFSNGPMDFSIAFRMYYLGFIAHLMENR-ITNEVSIGTNVYSQDWSKTVRKLTKFGNKVIAGDFSTFDGSLNVCIMEKFA-DLANEFY--------DDG---AE-------------------NGLIRHVLLMDVYNSVHI----C-------N-DSVYMMTHSQPSGNPATTPLNCFINSMGLRMCFAICAKEA-AV----KMTMKDFGKHVSMVSYGDDNVINFSDEV-CEWYNMETIAKAFE-T-LGFTYTDELKGANGEVPKWRSIKDVQYLKRKFRYDEQRK-VWEAPLCMDTILEMPNWCRGGL--DI-QEGTKLNCENAIMELSMHEESV
Kashmir_bee_virus_NP_851403	IDGDCGAPLII--NETQ-VTRKIAGIHVAGAA-C--GRAYAE-SITQKDLERTFSK-------------------IDVTM---QIQ----------LDLDSSLD--FS-RTEPK-----------IPAG--VEFGP-------EALTFCD--LP-A-LKMI--------------------PVGRL--------PE----PLFE-----------PGK--TDIRPSLVHGMI-----S----DIKTKPAYLR-NV-----------------------------R---------V-DGEVINMKHRNLMKCAMDTP-Y---I-DKDMIEEAYQLTKSVWLK------G-MRDELKKVLTYEEAICGSEV----S----EYISSINRSSSPGYPWIKDRVKGTKGKQGWFG------TDGEFI-L-NE-----DVELAVQRRLQ-AA-REGKRL--PVMWVDTLKDERRPIEKVNQ-LKTRVFSNGPMDFSIAFRMYYLGFIAHLMENR-ITNEVSIGTNVYSQDWSKTVRKLTKFGNKVIAGDFSTFDGSLNVCIMEKFA-DLANEFY--------DDG---PE-------------------NALIRHVLLMDVYNSVHV----C-------N-DSVYMMTHSQPSGNPATTPLNCFINSMGLRMCFSICATKA-AV----KMTMRDFSKHVSLVSYGDDNVINFSDEV-SAWYNMSTIAEAFS-T-LGFTYTDELKGVRGEVPNWRSIQDVQYLKRKFRYDNQRK-VWEAPLCMDTILEMPNWCRGGL--DI-QEGTKLNCENAIMELSMHEEEV
Drosophila	RTGDCGSIIGL--YNKY-LERKIIGMHIAGNDAE--EHGYAC-PLTQECLETAFSA-------------------LVNKN---KK------------NISSQFY--YE-IPNMV-----------------------------DPLGDSS--VP-E-GKFY--------------------ALGKS--------SI----RVGQ-----------AVN--SSIIPSRIYGKL-----S----VPTMKPALLK-PT-----------------------------I---------L-NNKVHNPLLSGLKKCGVDTA-V---L-SDDEVLSASQDVCRVMLNQY-N-KNLNKTKYQRILTYEEAIRGTQD----D----EFMCAINRTTSPGFPYAQMKR-NAPGKQQWMG------FGEEFD-F-TS-NYALALRKDVEQLIE-DC-ASGKIS--NVIFVDTLKDERRDIAKVNV-GKTRVFSAGPQHFVVAFRQYFLPFAAWLMHNR-ISNEVAVGTNVYSSDWERIAKRLKTKGSHVIAGDFGNFDGSLVAQILWAIFWEIFVVWLKQFIDIENSEG---KR-------------------ILCICLGLWSHLVHSVHI----Y-------E-DNVYMWTHSQPSGNPFTVIINCLYNSIIMRLSWIRVMEKF-QPR---LKSMKWFNEYVALITYGDDNVLNIDAKV-VEWFNQINISEVMT-E-MRHEYTDEAKT--GDIVKSRKLEDIFFLKRKFRFSPELQ-RHVAPLKIEVIYEMLNWSRRSI--DP-DEILMSNIETAFREVVYHGKEE
Cricket	QTGNCGSIVGL--YNKR-MERKLIGMHIPGNVSE--CHGYAC-PLTQEAIMDGLNR-------------------LEKLD---PVN-----------NITVQCC--FE-PPSDI-----------------------------KDTMSGE--TP-E-GKFC--------------------AIGKS--------NI----KVGQ-----------AVK--TTLLKSCIYGML-----S----KPITKPAHLT-RT-----------------------------R---------LPNGEIVDPLMKGLKKCGVDTA-V---L-DAEIVESAALDVKQVVLTQY-N-SMLDVNKYRRFLTYEEATQGTGD----D----DFMKGIARQTSPGYRYFQMPR-KLPGKQDWMG------SGEQYD-F-TS-QRAQELRRDVEELID-NC-AKGIIK--DVVFVDTLKDERRPIEKVDA-GKTRVFSAGPQHFVVAFRKYFLPFAAYLMNNR-IDNEIAVGTNVYSTDWERIAKRLKKHGNKVIAGDFGNFDGSLVAQFFGQSCGKSFYPWFKTFNDVNTEDG---KR-------------------NLMICIGLWTHIVHSVHS----Y-------G-DNVYMWTHSQPSGNPFTVIINCLYNSMIMRIVWILLARKL-APE---MQSMKKFRENVSMISYGDDNCLNISDRV-VEWFNQITISEQMK-E-IKHEYTDEGKT--GDMVKFPSLSEIHFLKKRFVFSHQLQ-RTVAPLQKDVIYEMLNWTRNTI--DP-NEILMMNINTAFREIVYHGKSE
Solenopsis_invicta_virus_3_ACZ65579	TAGDCQFESNHISPNTE-VMYRVVDVQFNS---I--FKAFKS-QPYIKNFRLIANVYEKDGKQRVTILTIIPVSDFNVKQ---Q-T----------V--------RQALVPL-------------------------------------H--LNEDEEVYVTEDV-----SDIFKTAIKRKQRGILP--------D----VPYETVENETVEILGITH--RNMTPEPAQ---------------MYKPTPFY-KLALKFNLDHKLPVNFNMKDCPQEQKDM-MIL---------D-RLGQPNPRITQSLKWAHKDY-S---P-DYELRKYVKEQYMCN---------IMEYYAGCNLLTEEQILRGYGP----NHRLYGALGGMEIDSSIGWTMKELY--RVTKKSDVINLD----SNGNYS-F-LNNEAAQYTQELLKISME-QA-HNGQRY--YTAFNELMKMEKLKPSKN---FIPRTFTAQDLNGVLMERWILGEFTARALA---WDENCAVGCNPYAT-FHKFATKFFK-FKNFFSCDYKNFDRTIPKCVFEDFR-DMLIQAN--------------PH-------------------MKNEIYACFQTIIDRIQV----S-------G-NSILLVHGGMPSGCVPTAPLNSKVNDIMIYTAYVNILRRA-DRG--DITSYRYYRDLVCRLFYGDDVIIAVDDSI-ADIFNCQTLSEEMKIL-FGMNMTDGSKSDI--IPKFETIETLSFISRFFRPLKHQENFIVGALKKISIQTHFYYATDDT-----PEHFGQVFKTIQEEAALWEEEY
Kelp_fly_virus_YP_415507	LSFDNYFHLVHYITHQM-TWAEEFRIVFSFLP-N--GKIYTEFYLYEYSVDMAISP-------------------KKNLQ---QSK----------F--------GWQSFEIN------------IPKV--------------SKG-IWN--FTEG-GTFMSNLWNVESPRVTP--------LCKVP--------S----QSYK-----------SFK--TKYVKTPYSRFV----------SLENKKKPFN------PNCQEPHPLKL---------------V---------S-RQGKFNPFLIHLKDITPSPN-M---A-EIDLKVVAYKNLFRE---------KFQMYRNLRKVSDEEVLYGIDK----QSDLTNVMSRLEVNTSAGYSLQRNY--KVIQKKDILSVD----ENGIYK-W-EDNEASRDLQESYEEAKL-LI-ESGTPV--FTIFMDTLKDEKLKIQKT---YKGRQFSAADFLLILLERKYLGQFLAKAVK---YDKEVAVGMDPILD-FHELFCRMAK-FPNHFTVDFVSWDKKIPAAAYRIFF-DLLCDIN--------------PQ-------------------YKKVLSAFSQMYQHTFHV----M-------D-DILYAVNGTMASGCVATAPLNSVLNNFLMMIAYIYLCEEN---S--VEPSVKHFNDHIEQISYGDDKWISTD----LDWFNMVTVSRIFKEK-FGMEMGSSEKGEE--LTPFVPLDQISLISRYPRK-LPS-GVYSGALKKITIETFFHWTTSTT-----KEHLGLLLSLASFESCLWESEY
GAXW01014324_Euroleon_nostras_TSA	YET----------------WEQVISTHS-------------------------------------------------------------------------------------F------------E--------------------------P-Q-DGLY--------------------ILGKT--------HF----HSPY-----------PRK--DKFLPTGLENI-------------PSFPCLVA-NA------------------AM-RPVADT-VK---------D-ISGRPSVVLTQITKFGGFSV-Q---P-DEVILSLAGLELQNLLSLI----LGSEYDKPYPFPTFDQVLNGYEIGHPLR----DYVEPIALSTGAGFYWKNKF--KVSIKRDFFKQIPDDNFVTKIV-L-RETPAADHLRENFMMALY-CV-LQNVRP--LFLNTDTMKAELLPLEKVAA-GSSRHFAVADIVEVLLERKFFLPHMALLNKYH-DRLPFKLGIHPQRE-FHWIYQEMKDLPGLIYSIDFSRYDKNHNYSFVFTAF-NAV---L--------RD--------------------------PALAKIFAEIVCKGVHH----L-------L-DFVYIREKGQNSGSAITTFLNMLMTYLLVVYAFIEHYHET-FN---KYP-DHPVSYYLWLCIYSDDLLYGERQP---GIFPVSAFVDKMK-K-LNLNVTFHAS----------RPEDAEFLSRNFYN-E-LG-TVYPQLKT---------------------------------------SS
GAUE01003473_Anurida_maritima_TSA	KQGDCGTPLLV--RT-P-TGVKIAGLHNGLSE-H--FAAYI--ITTRENITSFNKE---------GIKYNSMS--YPEIE---VYG--------------------EK-C--RV------------DPY--VD--SLIKTAQDHG-------FY-G-PGLQ--------------------VFGFH--------KK----AAEY-----------PPKR-PAFQMLDSKGCR-----N----TNNSMPAAQT-LD------------------QV-TDKSRLYLN---------L-KTGKHNILWSQIMHYCDDFK-E---TPEPNAENLAELFLVD----Y----YKKHY-GAMRLLSIDEAINGVKRGDPLH----GLLGQMQMDASAGFYFETKW--NIKTKGELFKNIVTTGGKPHYD-F-ADTEAGLDLKRMVFDKLE-GL-RTGNPI--IPTARASKKTELLPKEKVAI-GKTRCFINVCISDVLVERVMYGYLFASCVKNR-GNAASQIGGNSFIE-FTDLRRRLDAVLGSEYDFDYSRFDKRVRKANRVGFA-KTICLMH--------EDP---KG-------------------VAKMYREESRVAPHAITV----A-------E-GTLFSSPRGVLSGAFLTTILDDYANLRTLVYCLIRVHAKK-YD---SFPTIFELHDLFTAFCLGDDLKLKTTLK-----FEAEEFFQYAR-E-MGMEMTHADKQD--------GLTTNIFLSRSLELCKEDG-VVWPILKKESRTRTLFWFQSFE---P--SAVACQMQSL--------LTE
GAJX01000318_Clavigralla_tomentosicollis_TSA	QIGDCGLPLIG--LI-D-NQAVLLGFHIALNT-N--DEGWFS-CLHAADIKHLEEP--------------------SKN-A--TFP----------SCVVKGFEEHLD-----------------VPS--WN---KVLTSLEPNN-----PFSK-H-TEIP--------------------VLGT--------YNTG-FSISPG-----------PDK--KCLHFEDCTD--------PLNFPLETAPAPT-RAS-----------------MLC-AEAKELLPK---------L-DNGKPSPLLAQVKKYYTSNPFQ---P-NTEIFEHA-VAMEGELFKI-----YF-G-TNNKPLRLHEVINGIL-----G----SSLKHLVMSTSAGPSMKLNH--KINFKESLFVRTQ-EN-PPVYG-IRTNTLAGAKLCEDYNAIID-CW-SAGKAT--TVMIKDNPKVEILDVEDVKV-GKIRQFCELDLALNMALRKYFGSVFDKMAVTS-NETPWKVAWNPYFMPH-HIV-AIENDKYDVFCIDVKRMDKNLPVQFTEILC-SLTCATYAE------------P--------------------CFTDFEAIAKTMSQAIHA----Q-------G-NVFYTQQGGNHSGSALTTPLNTITCHICMMYVFSKKFYSI-YK---RMPNLREITVYMTYAGMGDDVRVAFNPIL-K--ITFADIEQGFK-E-CGFEVVLNKNTR-------EHTRLGELCSRIFIQQPDTG-IVYGALKKKSILKTIHWVKKSK--L---HLFPQIAGLAIFEAALWEEDF
GBER01001918_Euschistus_heros_TSA	--GDCGLPLLT--IV-A-NEIRIVGIHNSFTN-F--GNAWFS-PFYKEVFDMCVMK-------------------FESN-A--ALP----------VEVVTGV----E-DQ--------GVVRANVPD--YQD--FSIDTATPH-------------TRFP--------------------ILNTKPEIFQNIRYNKHLAKMKN-----------PTH--SVV----CNY-R-----RGMQTELSASYSCV-SAQ-----------------YIP-TDIGEKVPK---------T-SNGIPEPALTQLLKFENDIVEN---V-DEDILKQA-EEVREQFATY-----TY-DRSVLKTLSLDHAINGAP-----D----STMKPIDISTSPGLYLEKKF--KMHNKELAFVKHL-QP-NGTYRMYTSNNPPGVQLRKDFHKILE-CW-DQGTPI--RIVCTDTKKVEILPLEKINKDANVRIFNVLDTAVNLALRSKFGMYFDQCVRNC-NINYTVYAANPYLLYP-WLIREASVRYNSVICSDVSRMDKQLSPRLIRSII-SFIGFLYTG------N-----R--------------------QDKTYMAIAESFVKTTHI----F-------Q-GAVFEVVGGNPSGCYLTCLFNTEARFLIDLYVLCRMWRQL-PN---TITPFADIRENTRILITGDDEQFWFNKHKFP--LTEELMIQGYK-D-FGLTLTIDKNAD---------SKVPQFCSRFMLKDRSLG-IIFPALKKSSIEKMLHYSLPQ---N---EHLIDNV-----QLAVFESTF
Rosy_apple_aphid_virus_ABB89048	KKGDCGFPFVA--RI-H-GTMRIIGIHNAYKT-H--TVVFGS-FISQPLIDELCSV-------------------VVPN-A--DVP----------STAV---V--VK-VPIVRDYTGSGYVEMSMPMEYAQ---EFKKCVTPD------PYMP-RNSGLT--------------------SIGFN--------LKFKNYNRMK-----------EKHYTHELQ---L-ENE-----N---TCL---PAAF-SNR------------------YV-TDTSE-LVE---------N-GYGQPDPLWTQACKYGRRNK-N---Y-DKHIFRHA-VEMALDYNRM-----TYCADKPFKFLTEFEALNGRT-----E----PFLSNVDISTSAGPYAKYFH--NIYTKREILDTELADG-KPIYR-F-SQNRAGQCIRNHLKTQKNLLA-TYGIPP--CLISQDNAKVENIEKEKAQK-GKVRLFNNVDPAVNAILKIMFGDWFSRAMAKS-SDGYYAIGQNPYTTST-EIWHRFSTKQGKILNTDFKAFDKLLITELIEAFC-YIGGSLTKN------EKN---PH-------------------SELMYEAISLTLIHAVHI----L-------N-GSVYVVNNGNESGTFVTTLLNCVSVHIIFNYSFIVCWNKV-PDYIHIKPMLKDIMSRSELAILGDDKTQVVSKDI-P--MEEEDLIDIAA-S-LGMECTKAKGGL-------DDGKQINFCSRVLVWDEVEQ-IVYPRLKKSSIIGLLYWFASLD--R---NQVRDNLMIALFEASLHEREF
Acyrthosiphon_pisum_virus_NP_620557	RKGDCGFPFVA--RI-N-GTMRIIGIHNAYKT-H--TVVFGA-FISQPLIEELCSV-------------------VVPN-A--DVP----------STAV---V--VK-VPVIRDDNYNDYLEMSMPMEYAE---EFKKCFSPD------PYMP-KNSGLT--------------------SIGFN--------QKFRNYNHMK-----------EKHFTHELT---L-ENA-----N---TCL---PAAF-SDR------------------YV-TDTSE-LVK---------N-GFGKPDPLWTQACKYGRRNK-N---Y-DRHIFRHA-VEMALDYNKM-----TYCAEKPFKFLTEFEALNGRT-----E----PFLSNVDITTSAGPYAKYFH--NIYTKRDILDTELADG-KPIYK-F-AQNRAGQSIRNHLKSQRNLLA-VYGIPP--CLISQDNAKVENIEKEKAQK-GKVRLFNNVDPAVNAILKIMFGDWFSRAMAKS-SEGYYAIGQNPYTTST-EIWHRFSTKQGKILNTDFKAFDKLLITELIEAFC-YIGGELTKN------EKH---PQ-------------------SALMYEAISLTLIHAVHI----L-------N-GSVYVVNNGNESGTFVTTLLNCVSVHIIFNYSFIVCWNKV-PSYVHIKPLLKDIMSRSELAILGDDKTQVVSKDI-P--MEEEDLIDIAA-S-LGMECTKAKGGL-------DDGKQINFCSRVLVWDEVEQ-IVYPRLKKSSIIGLLYWFASLD--K---NQVRDNLMIALFEASLHEREF
GAPL01023644_Sitobion_avenae_aphid_TSA	YVTDTSELV-----------------------------------------------------------------------------------------------------------------------------------------------------------------------------------------------------------------------------------------------------------------------------------E---------N-GHGKPDPLWTQACKYGRRRK-Q---Y-DKHIFRHA-VEMALDYNKL-----TYCAEKPFKLLTEFEALNGRT-----E----PFLSNVDISTSAGPYAKYFH--NIYTKRDILDTELAEG-KPIYK-F-AQNRAGQSIRNHLKTQRNLLA-TYGIPP--CLISQDNAKVENIEKEKAQK-GKVRLFNNVDPAVNAILKIMFGDWFSRAMAKS-SEGYYAIGQNPYTTST-EIWHRFSTKQGKILNTDFKAFDKLLITELIEAFC-YIGGELTRN------EKH---PQ-------------------LDLMYEAISLTLIHAVHI----L-------N-GSVYVVNNGNESGTFVTTLLNCVSVHIIFNYSFIVCWNKV-PSYVHIKPLLKDIMSRSELAILGDDKTQIVSKDI-P--MEEEDLIEIAA-A-LGMECTKAKGGL-------DDGKQINFCSRVLVWDEVEQ-IVYPRLKKSSIIGLLYWFANLD--R---NQVRDNLMIALFEASMHERVF
Kilifi_Virus_AcyrthosiphonPisumVirus-like	KSGDCGFPLVV--RT-N-QGLKVIAIHNAVTP-T--SMAFFA-SISQQDFGLIPTT-------------------QTKQ-L--KIE----------SNTH-IYH--FS-NPGIK------FISHEW----YE---KILTAELKE------PKLP-R-HGLN--------------------VIGYC--------KEAHLPSFPK-----------DSH--RELLPKLIRNEL-----Q---EKLPTKPSALKFNP------------------KV-MKPDK-LVK---------D-KFGEPHTLWTQSVKYSHKEP-LYNQF-DPVVYKIS-LDIIK--QRI-----ARDYG-APTVMNLKENINGNN-----T----SNNKGWDVTTSAGPLLKKLY--AVHTKEPLFENKGQSGEKPFYI-F-NKTPAAVHTREMYEKYCE-AL-EAGTPI--AIWCKDNRKVELLPSDKVTE-GKVRLFNEIDFSVNLVLKKYFGHMLSKILDNH-VEGPYKIGMDVYSEAT-FYNKMMNQVDGNLLSTDISGCDKTMPKEIIYDFC-EAFCQGY-----------------------------------DPKLVKALAQSLIYTIHI----M-------D-GIIYTVDGGNESGSFVTTMLNCFAMEMITVYPVVEKLMMK-N----LTPTLNLVCESMNAIYYGDDRSVRFSKEL-S--IQDSDLVRCGS-Y-FNFKVTPAK----------VQSEYISFCSREFIPDED-G-IVFPKLKQTSVLSCLFWVKKPE--T---QYISANINIALFEAAMHEEAF
Thika_Virus_AcyrthosiphonPisumVirus-like	KRGDCGLPLVV--RT-S-NGLKIVGIHNAITL-T--NMAFFA-SVSTNDFKDIGNS-------------------VISN-T--S-----------------MYH--YH-KPRHA------FNTHEW----YE---HIMTDVKRQ------AKVP-S-QGLV--------------------VLGYH--------PEAHLPSFPK-----------DSH--RELLDAQTRNDI-----G---EKLPTKPSALIYKP------------------HL-MSDSK-LVK---------D-RNGVPHTLWTQSVKYAKREP-LYQQW-DKEIYKHT-MQLIH--QRI-----TRDYG-KPKFLSLYLNINGDG-----T----TNNKPWDITTSAGPLLKKLY--NVHTKEAIFDNKAPEGKQPSYV-F-NDTEAAKHVREMYEMYCK-GL-EQGTPM--AIWCKDNRKVELLPAPKVHE-GKVRLFNEMDLSVNMTLKKYFGHMLTKILETH-VEAPYKIGMDVYSEAT-IYHKKMSKIDGNLLSTDISGCDKSMPKEIIYEFC-RAFCQGY-----------------------------------DEKLVTALAESLTYTTHI----M-------D-GVIYLVDNGNESGSYVTTMLNCFAMEVITMYPVVEQLLSK-G----IRPSLQNIEDVMSAIYYGDDRSVKFSKEL-N--ITELDLVRCGA-Y-FNFKVTPAK----------VQSDFISFCSREFIPDED-H-VVFPQLKESSVLSCLFWIKKKE--T---KFIQANINVALFEASLHRKEF
	;
END;


BEGIN MRBAYES;
log start filename=Thika_Kilifi_PartialReplicase.out;
lset Nucmodel=Protein;
lset Rates=Gamma;
prset aamodelpr=mixed;
mcmcp Starttree=current ngen=10000000 samplefreq=100;
mcmc;
log stop;

END;
