# Supplementary material for: The Discovery, Distribution, and Evolution of Viruses Associated with Drosophila melanogaster
Source: PLoS Biol. 2015 Jul 14;13(7):e1002210. doi: 10.1371/journal.pbio.1002210 (PMC4501690; doi:10.1371/journal.pbio.1002210)
Supplement: S3 Data — Protein sequence alignments used to generate the trees presented in Figs 1 and S3 are provided in nexus format, along with the MrBayes commands used to perform the analyses. (ZIP) [file pbio.1002210.s003.zip › S3_Data/Figure_S3_partC_RdRp.nex]

#NEXUS
BEGIN DATA;
	DIMENSIONS NTAX=27 NCHAR=1161;
	FORMAT MISSING=X GAP=- DATATYPE=PROT;
	MATRIX
Acinopterus_angulatus_reovirus_AFA28393	RNLESVKDAYQVMRMVSNDGTYFVSLSELTIDAAVLPKTPE-GILGTLKPLY-TLG---SNQILHYDLSSVP-EFLPTFRYL-SRAVPRW--SNEVRE-MNMTQEILPFLTTSSAGKQQVEIK-TRP---------EYSPKINQL-FRKRIGAYTI-QQEELNNRTKFRAGLSAITTAVKREQIRRRQRAVAGVNNERLLGSLP---ALRVYEVFQKILGHASSGKQQGHLGDISLNLFWSSED--------------NVVLNGLDVAGFDASVQMVSQTAFLDFASQSIG--AYLPDAY-LS-YSTGMVEV--TDS-----------------EG-KK-ERR------VVTAFQALISDI-MTYFQPQSTRVRGDVIPY-LTTKDPTFPSGLAYTTVHHTIRLIGGIMGAICGQM---QER----------------PNPRISTLQSLRVQGDDMFLAYYGSD-------D-EILKDLKFDVRSVAKLGFEAEGEASRSTAEFLQQRVCAGTPLFYCDRVSLFTAEKPRESKGPIDR-MSEILALIFDIGNRVPNPDGLIHLAYAIYLICCSRNVIKISK--KLAKELVS--------------------------------------------TELGKRL-------------RCVD---LS----EGNENDFHFVEFMLPLSYGWAENGPMLPPLAY------------------------LR-GDGTLSPVPSYYTL-RGDVARRTLFDLSL---------------SDVDIPILNEW---------------------------DI------------------------DG--KLTNPIDFLDEKILRETDIDLAYIIMDYINGIFSDLDFES-DLALEAEIDVLAQRIKTTQNQKRIGESMAAYNKLK-ECGIGIPKTIVAAYEAETKLYGGLKSLRKLGTEEVRNSDIQVERMIKRWR-NC---KEG-----------LGWIDSR-KSDLMLL-------------SRCWWG-DQ--FIEPSNAWKIN--QEVNLSLEVRPGTSG----DKMLAYVDLRNPHSTYGDAFVRGVQRTFKDSIKGDHVMDLARKI----KREH---PTRLRLFMKAAGIEGKAAIKMAQMLRDEQW-TD-GVYFRTIYSPRQYFM
Aedes_pseudoscutellaris_reovirus_YP_443936	KTVEDIIRLLTICYSARDDRTYYGTLMELAISKAIKPQVAG-SIVPKPIPTS-WLQKD-PKIVLSAKYPSTS-FLSQMQEFY-RRYYPAL--QREIDV-HALSASFINFLSTASAGVGIELPEEIINMVK----DKRLLYLLKKG-SGKRVLQEAL-LVERYNDLDPIINDFVRLIKIVVRKQIERRQRGIAGIPNNVLKINQV---TYEANKPFSKIARAPSHGKQSGNASDIHDLLFYTTQEDVSHIEVNGKRQMRGIVISSADVKGMDTHIQINAAMNQHLGAIEILD--GIQY-DV-GP-FRQTRAVI--QDI--Q--------------G--NV-YER------NLNGGQQAIAFG-LANF-SQTTGINSKYFGQ-IPNQEGTFPSGLITTSNHHTQMLTLLIETAATTFT---N------------------EFGKSIAIAHLMILGDDVSLMLHGND-------K-DVNFFMKYLVEKFSQLGLILERDESRNFGVFLQQHVINGRFNGFSNRIAIFTSEDYKTRKSVQES-CTEYNALIDDVIFRTYNVRKLLQFQRIHQFVVLSKYIFRVQN--YKYEKLKA--------------------------------------------KLATRLN-----------VFEYDLKPHNDSRENVQNQNMLRFIGIQIPYTYFQCSGGGEIPPESF------------------------QR-KDGSFTYEYSIYSP-KGKWLRKFLYDISC---------------TI--------------------------------------------------------------------DEPKFRIDDEIMRMYNLDICDFLIQY-NMLNIQEEIRA-TIIDRELISKLAMNLESLENSNARMISRRASESLR-IMGIKLPANGVYGYQINERLVKVLQNIQQSDYEVKMVGDALFTAI-MEKF------D-------------SHKVRME-KGDRLHN-------------FTLDFSDKSD-RLVINKKMIAL--HNISISKNMAPYSDA----WMLYTCLNHTYNASSELSTALAHSQGHFKSFQYDRDMFAESVKI----ASKHGIGSLPMELFFEASNIRDSAQLKWIEAIKYYIQ-FK-DYLYPYSINPRRLFF
Antheraea_mylitta_cypovirus_4_ADH10220	E---DTIRALLLCRTVSNTRLYLATLLELGKEAGSGARTEG-QLVIPPVPTKITISRN-AIVELKFPQSV-Q-DFPKMLAYL-KNFIPQV--LAAIKK-VNFNQKFIDMLTTRSSGQKIRNAD--------------YSKLVNQA-SQVRVVNAAI-TADKFAHESSIQDIAIRMTRAGVRFQIGRRARQIFITSNEEFALNVP---IYVILEAFTSISPYAHLGKQQGGVTDFATALATTTTE--------------GILHSYSDIAGMDASYQRSLQLTLGAFLLEVAS--QTDQYSY-AS-FLTKRE-PVKDL----E------------F-DT-E-VEM------LVPALHACVGET-IRRR-IAPIAFDSPIFGR-QTMENQAFGSGLASTSVNHTVTIIADVRGNDYA------I------------------GN--TERIGLNVLGDDLSTRFYAR--------RGNELALLEQDAENMNKLGFKLETGASFLTTELLQQRVLLGSYVPYPDRISTITTERPNFKSMPKERC-DEDFQLFSDLANRAIDVDRLSNFTFVKAAFTSRRLTVSATP--ANIKKLQSVKP----------------------------------------DTYGHACKIKILPIIERETVRR------------GRVEKKMQKVQITLPLSWLVLHGGGELPSPAL------------------------QR-KDLTFTSPKSLYGP-RGHYCNRIIFDLCQ---------------------------------------------------------------------------------------DQMELDHELLKAYNFDVGHALAQV-NMVGFRQLGRR-KRIDRKEIKNMSHSLLTHGDSTAIEASEKAYRQLL-KVNIKVPENHVYAYQTENKIYEALMAPEVDKFEDVLIPDTFVSLL-IRKRSP---I-SDVN-------------------MKAHR-------------YTIN--KIPD-EPRMELLYPFL--GECAVQPNASKYSTS----WMLMQMFGFMTSEKVERMSTLSVITGKYGLFKVGDSQFKEAMRI----YRQS---PDYL-----------------------------------------DVFF
Bloomfield_Reovirus	QNTELARWLSGVVLTMGNAGIYYKTSLVLEKEKSVASQTLG-TL-NFPKPEKLWYFND-MKLDLSTNWKTGDQMYEEISKRY-KSAIQPY--VHELNV-DNLQEWFYTLLTNKSQGFKVDVDNFVNRMNI----DPELLSDLRNV-GQVRVASFLL-DNEIYNVFERYIETLMNDGVCTIRFQNNRRARIVEIVPNVDQIGYAI---VLKMFEALKSDTEEIAVGKQIGGISDMKLQLRISGQQ--------------NGISIFSDVSAMDAHTQPNVAVMFLKMLAEVIIEQKIGPLV----YFPFKTTECMYENT-QYS-----------DNSNNMI-LKQ------VIPSLAQTLLYIASQRL-NKKYLLKDKIFGTEIEINPTIFESGRFDTSAQHTKLLKFSADVVYERVK---VLH----------------XDCVGKYIATQRKFGDDSYECLEYNALT-KQELASLVDTIVKLTNESLYQVGLKSETELSSYYGDFLQQMAFCGVVIPKSARSSVYTDEKSALMNRDVISVITIMSNILTASAQRSYAPENIMSLVRNIWAT--NR-LFRLLPSKPLS--INNN--------------------------------------------LRKYVK-----------QYG-------------------TRCYLQYPYILISLPPL-NFPNQTW------------------------KF-TNGLVLPASSSLRT-VGLCKLNYIWNE-----------LFPVELRGEL--------F-------SS-------------ESNLI------------------------GD--VKVVDIYNKFCEVMKDTNIVESMIFSSY-QRSQQLSKMRY-ERLS-DPIMKMGNVAKNYFNQNMLRNSAAAAVTLKTTYGITMPDALLYYMKPIEQLKNMFEARSETEDEAIGLNDAYIYQM-NANFKN---IPQKL-------------------RDQIVN----TC---------IF--WETS-HENVECLSPEF--SELPLMPGYTYTSDY----YRSLLLFGNALRDVQRTNRALVTFTNRYGGTYNLQAIHRIGLKAKEAGSRGN---SNAFQLFLEAMQLPPRIRTAVEQMFASDDTVIL-DDIYSSGFQP-EQMF
Bombyx_mori_cypovirus_1_AAK20302	KTQNDVANYYAACRAMTNDGTFLATLTELSLDAAVFPRIEQ-RLVTRPAVL---MSNT-RHESLKQKYANG--VGSIAQSYL-SSFTDEI--AKRVNG-IHHDEAWLNFLTTSSPGRKLTEIE-KLE----------VGGDVAAW-SNSRIVMQAV-FAREYRTPERIFKSLKAPIKLVERQQSDRRQRAISGLDNDRLFLSFM---PYTIGKQIYDLNDNAAQGKQAGNAFDIGEMLYWTSQR--------------NVLLSSIDVAGMDASVTTNTKDIYNTFVLDVAS--KCTVPRF-GP-YYAKNMEV--FEV--G--------------KR-QS-QVK------YVNAAWQACALE-AANS-QTSTSYESEIFGQ-VKNAEGTYPSGRADTSTHHTVLLQGLVRGNELKRA---S-------------------DGKNSCLTTIKILGDDIMEIFQGNE-------N-DTHDHAVSNASILNESGFATTAELSQNSIVLLQQLVVNGTFWGFADRISLWTREDTKDIGRLNLA-MMELNALIDDLLFRVRRPEGLKMLGFFCGAICLRRFTLSVDN--KLYDSTYN--------------------------------------------NLSKYMT-----------LVKYDKN----------PDFDSTLMSLILPLAWLFMPRGGEYPAYPF------------------------ER-RDGTFTEDESMFTA-RGAYKRRLLYDVSN---------------IRE-MI----------------------------------------------------------------QQNSMVLDDDLLHEYGFTGALLLIDL-NILDLIDEVKK-EDISPVKVNELATSLEQLGKLGEREKSRRAASDLK-IRGHALSNDIVYGYGLQEKIQKSAMATKETTVQSKRVSSRLHEVI-VAKT------R-------------DYKIPTM-PADALHL-------------YEFE--VEDV-TVDLLPHAKHT--SYSNLAYNMSFGSDG----WFAFALLGGLDRSANLLRLDVASIRGNYHKFSYDDPVFKQGYKI----YKSD---ATLLNDFFVAISAGPKEQGILLRAFAYYSL-YG-NVEYHYVLSPRQLFF
Choristoneura_occidentalis_cypovirus_16_ACA53380	KTIEDLLYLQSLCRQFGNTRLYLVSIPELSRVKGSQPRIEQ-LQVQPPIQSQ-KTSDN-QPYKFEVPIT--S-TLAPTSKYL-SLFESTI--SNDLRD-LHFNSEPIFHYTTRSGGRKVGSDIAIPS----------SNPLFRQA-SNKRIVLAAL-EADYFKDWGKFVESLTYPTMLGGRNQIRRRQRQIFIIGNEMFLLHFP---LYRIEKSFTRMSPHASVGKQTGSYLDVLQSLVSTG-N--------------GWLSSAMDVSGMDASIQESLRLMTSSFCLNVSK--NIDCDEY-GP-FIHKET-DIIDMD--TR------------F-TSGT-NKA------VINAITQCIALS-ISNP-YKSLYLKSDIFGE-MFGQNQVYGSGLPSTSDHHVVALVGALKGSELDER---NK------------------RNTLSTRADISIMGDDLLLTYVGE--------SRYTERVCKDDAEVLKRHGFEVDESASVNVSEFLQQQAVCGRYAGYGDRIALFTSETPNYKSTPNERC-SEDFAVFADMLSRCYNTEGLTNLLWIKSMYTNRRITVHMTG--KQINSIMKAKLSGWSKMSI-QI----------LND----N-------PTVKNEFGNRMTP-----------LP------------PSDATNHFIVQIYLPLIWLFLAKGGELPWPSL------------------------IG-KNGVIVPAKSMYGP-RGQICNRLLFQLSD---------------DLSI------------------------------------------------------------PY--SAIPDDMKLCRQTLSDYRADVAYNMCQY-NLTKLRENVRE-ERISPHDVHSQALRLRMYLNQSSVSRSEVAYNSLL-AMGIRMDTSIVYAFNIETRIKNALMSAEVDRYEYVMSNDAFETMV-KNANKG---IAVDYS---TR------------SGMRLNA-------------YRIT--FDTS-VPRLDNLFKDL--YDVSISASLEPGTEG----WQLLQILGFMNYHSLANSAAISKLTGKFAYFKEEDKTFEFAKYV----KRNH---PLLMEDFYDAVNMPQQTRNEYERLLLDLQD-DQ-RIYYPYTLTNRQLFF
Cimodo_virus_YP_009000899	FTRDKLILLRMGLACVTNNSTFKKSSPTLEYDRSAEHKVHN-PI-TMPS--ARLVYNG-FAVEPRFDPE-SQ--IGRCWKVL-QSKRGTI--NSMLEK-RNFENEFWDRLTNNSGGMTSETITTKKST------DPALKSMPSIP-YGQRYVTALI-DNDVLYNREKALASISDRIKAGKREQIDRRSRWIMMVSNTLQVAFSV---ALTYSRELTKISKYIASGKQTGDVRDMLKVLRATADN--------------NTIITDNDIKGMDSSTQEQIADMILQIVFQALD--GLDIPQ----FFYASKAEVKCERR-DLA------------GRTNGV-EMK------HLNAVQIFLIDIVGHMR-STSYEFTENVVDVVSYIAGSVFFSGAFHTAGNHNTLQDANLEDFEQIVC---NA------------------YQKFQLIISAQALGDDLNVAATFNQRS-EA-ADNAMTNVISQLQKMLYDLGFITDPESSRSTATFLQQTAVYGGVEPKHARLSLVVAEQPIGRSKDPFGQIKEIGDILDEISSRSPEPANANAILIANWAV--AR-VISLSKGLDSA-QFSRR--------------------------------------------LATMQSIN--------HKYR-----R------WI-VAHAKGIYLTIPMVAIYLPEVFGAPLPPL------------------------WIKGHGL--KVPSFFMP-KGSFGYWLISRALKKELTAEESEVFIRANRAKLWKSLDEKVRLGLMTEAR-------------ADQRRV------------------------KD--VYVQLTQAIDQELAGNLGFSLSQWLFH---VLPKTLRLAE-RDAKNPEFARLVDIGKQKQDQSRAAASYLAQDRLS-KHGISLPKGIAYYNQPENRLVNAFVQKNQQSRRIGLENESIVDAI-YAQLRSSSDILFSL------------------PDSSLLD----FD---------IF--ISGN-NYKLSSDAQFL--QRATFGPCSPIGSDS----HTLSLLFGTPFGTP-SHDAIVDSMKGELTVGADVELIMEQAARV----SRRN---KDLLDDFFTYVGIPYHSFAKVRMFIQDYST-YG-LIQYQGVMNKRKHFY
Colorado_tick_fever_virus_NP_690891	LVDEPARWLAVMIKTFASALLYVMGATSLSLEQSAQGTLGIGDP-ISFP-RQEILLEG-EWIAVDWYYP-DP-DLADMREMG-MALVDN----ASPEY-TDWEYGFFNVQTTNSAGNVKEVIEERRKQLVAE--FGDQGKLLAKV-ENTRILDAVQKITSTFQNPQDFCDSADNVRKAGERHQVGRRPRVIQMVGTEGQLSAFV---LHNVLRPAYKATRFTTSGKNSGDIRDMNIVLEISGE---------------LGYKSSLDVKGMDSSTKPFQTNLSLSCVFHRLRGEVLGYPA----FFLGS-TSSSKD---NYVVTRTRYR-DEHGGILVE--EEY------KLTYPQYVLLLG-AIHW-TSPTRFTDGYFQEFVMTSRTVFRSGLLNTADQHTFLGVIMYALLEKRLRQRWYGKHGKEMREKIGQRREALEEYEEHVKLLGSVLGDDQVAGAFCQGIVDEEVILRITRDLCDETKFLMERLGYECEPEISEYSAEFLKQKGVLGAPELFPERLLLFSSERGDMAGSLPLDRVKIMLSMTDEKIGRARCPLPYASLMLFTSWVS-GTASFSIGEEGRLLYRTGRNWKK---VFAS-KRAASVAWKDQFTSD------------GVF-DVRWNG--FGM-------FYKE------------WA-SANTKTILLGCGLLWACSDAL-GVPFPPL------------------------VQ-KDEILCPGTSVYTIPSNAMTHYLLWATRRD-----------RADAERMWRAVRDDLL-------RG-DN---DPLESYIEYVDKMFAEVGVIDIPFSALHIYGVGMGFVAGVMPVPMEVWYDFGLFGKVGGFGTWIAE----LVFKDIRIDR-EKYDLPRLSMWKNAANHSLPSEVRRASLYARDTLHEKYGMVVPSAVLVAERPGCKIDQALFEVRRVGMEDVRELEKVLDEL-TRLNH----LERKF-------------------TKRL-----------A---MGLF--IVEKLTERRTGYGPAI--ASNGWGHIAAPYSFQ----ARLLECLAFPMYNGFNYEAVRERVFVDGKLPGDPKLYLKIGRQA----LSYS---EEAYNLVSASMGLSSRQAADMRDMI-LEGI-NG-LEEARFALNPRKTFL
Cypovirus_14_NP_149135	NSYDSIRRYYTAVRVMTNDGAYLSTLTELSLDKAVQPIASM-TAVQRPAVL---EHDA-SGRAYRQTYTSG--ELSAAWNYL-RPFASEI--ATKLTK-TNLDELWLGFITTSSPGRKLEETI-LRN----------LHVEVQKWSGKSKIVMEAV-LAPKYRDMSRYTDALTTISQLVERIQIDRRQRAISGLSNERLFLSFL---SYVIGKEIYNLNSNAAQGKQAGNALDIQDMLYLTTLR--------------NTIQSSIDISGMDASIQPEIKELYNTLTLETTG--HMNTSKF-GP-FMTKTMEI--KDT--K--------------TG-SS-RRD------KVNAAKQAIMYE-IANT-QTSTTYNSKIFGE-IKSGEGTYPSGRADTSTHHTVLLQAILRGNELRRC---S-------------------EGKASSLIDMRILGDDVRLTYHGSE-------D-LCIKHANEDAEALNKCGFKVTQEYSKNSVTLLQQLVVNGSFWGFPDRISLWTRERQKGMYRYDES-AKEATALCDDMMSRIPRPEGLKMLLFNILFLGYGRLNMAVSR--PFVNEFVK--------------------------------------------LIGKHVQ-----------YELHSDN----------LAYKTRLISVYLPFYWSFMAGGGELQPYPF------------------------MR-SDGSYTPDHSMYSA-RGPYLRRNLYDISG---------------AETSII----------------------------------------------------------------NEEMVKLDHELLTKYDVLATQLFMDL-NFLNLKVEAKR-ELLPPNEIERLASDLEALGNADARVRSKIAYGSLK-REMADIPKGIVYGYDLYTKIEQTALDQESTEEETKLVSMRMLMNL-RKYA------N-------------NRYIRAH-DDDVLHE-------------YCFN--RRAE-RANFLPMMKHL--KNFSIAANMEPFSDG----WALLGYLGLMDPLGSELRAELASIRGGFHKMSYADPRFKTGFRI----YNEN---ARLLETFFVMIGADGNEQEAMRRAFAYFSM-YG-RIRYEYIQSPRQLFF
Dendrolimus_punctatus_cypovirus_1_AAN46860	KTQNDVANYYAACRAMTNDGTFLATLTELSLDAAVFPRIEQ-RLVTRPAVL---MSNA-RHESLRQKYTDG--VGLIAQSYL-SSFTDEV--ARRVNG-IHHDEAWLNFLTTSSPGRKLTEIE-KLE----------VGGDVAAW-SNSRIVMQAV-FAREYRTPERIFKSLKAPIKLVERQQSDRRQRAISGLDNDRLFLSFM---PYTIGKQIYDLNDNAAQGKQAGNAFDIGEMLYWTSQR--------------NVLLSSIDVAGMDASVTTNTKDIYNTFVLDVAS--KCTVPRF-GP-YYAKNMEV--FEV--G--------------KR-QS-QVK------YVNAAWQACALE-AANS-QTSTSYESEIFGQ-VKNAEGTYPSGRADTSTHHTVLLQGLVRGNELKRA---S-------------------DGKNSCLATIKILGDDIMEIFQGSQ-------D-DTHHHAVSNANVLNESGFATTAELSQNSIVLLQQLVVNGTFWGFADRISLWTREDTKDIGRLNLA-MMELNALLDDLLFRVRRPEGLKMLGFFCGAICLRRFTLSVDN--NLYDSTYN--------------------------------------------SLSKYMT-----------LIKYDKN----------PDFDSTLMSLILPLTWLFMPRGGEYPAYPF------------------------ER-RDGTFTEDESMFTA-RGAYKRRLLYDISN---------------IRE-MI----------------------------------------------------------------QQNSLALDDELLHEYGFTGASLLIDL-NILDLIDEVKK-EDISPVKVSELATSLEQLGKLGEREKSRRAASDLK-VRGHALSNDIVYGYGLQEKIQKSAMATKETTVQSKRISLRLHKVI-ATKT------R-------------DYRIPTT-PADALHL-------------YEFE--GEEV-VMDLLPHAKHT--SYSNLAYNMSFGSDG----WFAFALLGGLDRSANLLRLDVASIRGNYHKFSYDDPVFKQGYKI----YKSD---ATSLDDFFIAISAGPKEQGILLRAFAYYSL-YG-NVEYHYVLSPRQLFF
Fako_virus_YP_009104379	KTVEDIIRLLTICYSARDDRTYYGTLMELAISKAIKPQVAG-SIVPAPIPTS-WLQKD-PKMVLSARYPSTS-FLSQMQEFY-RRYYPAL--QKEIDV-HALSASFINFLSTASAGVGIELPEEIVNMVQ----DKRLLYLIKKG-SGKRVLQEAL-LVEKYNDLDPIINDFVRLIKIVVRKQIERRQRGIAGIPNNVLKINQV---TYEANKPFSKIARAPSHGKQSGNASDIHDLLFYTTQEDVSHIETNGKRQMRGIVISSADVKGMDTHIQINAAMNQHLGAIEILD--GIQY-DV-GP-FRQTNAII--QDI--Q--------------G--NV-YEK------SLNGGQQAIAFG-LANF-SQTTGINSKYFGQ-IPNQEGTFPSGLITTSNHHTQMLTLLIETALTTFT---K------------------EFGKSMAISHLMILGDDVSLMLHGND-------K-DINFFMKYLVEKFSQLGLILERDESRNFGVFLQQHVINGRFNGFSNRIAIFTSEDYKTRKSVRES-CTEYNALIDDVIFRTYNVRKLLQFQRIHQFVVLSKYVFRIQN--YKYESLRA--------------------------------------------KLAKRMN-----------VFEYELKIKDNDKTDVHNRNALRFIGIQIPYTYFQYSGGGEIPPESF------------------------QK-KDGSFTYEYSIYSP-RGKWLRKFLYDISH---------------DA--------------------------------------------------------------------RDVKFQIDHEMMKLYNLDICDFLLQY-NVLDIQEEIRS-TIIDRELVSKLAMNLESLEHSNARMISRRASESLR-SMGIRLPANGVYGYQINERLVKVLQNIQQSDYEVKMVGDTLFTAI-MEKF------E-------------HHKVRME-KGDKLHN-------------FTLDFSNKDD-KITINRKMLAL--HNISISKNMMPYSDA----WMLYTCLDNTYNTSSDLATALAHSQGHFKSFQYDRDMFAESVKI----ASKHGIGSLPMELFFEASNIRDTAQLKWIEAIKYYVQ-FK-DYLYPYSLNPRRLFF
Fiji_disease_virus_YP_249762	KNTEYLRWLTMTSTIISNFGIYNKTSLLLEYEKSISTKTKV-M-VQQPEPKVSLITEQGLQTPILHDWTKVP-VLNEMSSLFDSEWKSTL--VKEFEDINDFEKRFVTFLTNKSGGIKSEEPT--------------LSKELKGI-SNARIIAFAL-NRNDYQIESKFLNMLIAHGKCAIRFQIDRRARVIVIVPNAIQSSELFLLLGFNVLKSDKRFNEKIAVGKQIGNLLDAKAQMISSGDV--------------LSVKNSSDMKGMDAHTLPNLTLFLRRKMIEVLY--ELDPTGKCARYFFAEDK-EYCLIQ--HH------------EKYHEQFVRR------LRGPTIHAAKCL-YYMF-SMNMYLEDNFFSKGMNVSDQTFQSGFFATSAQHTLFLSLYLLNNERKYF---SK------------------LDNRMIRLLHSVMGDDVFEVIVNGV-K-Y---PNLVKEWLKLRNQGLSKINYEEDVSLSRLFGVFLQQAAILGVYVPYPARMSLFCDERSDTTKRHTLDMIKIVLEVLSSKSQRSYAIDNNISIGYAIW--NCHRTSRYLYT--DRDKSLIRRLVDHDANLDK-LF----------VID----L-----------------------------------------------S-KFENSVRLVYPFVTIMTSP-ISWPMLYFAHFKIDDPNCTI-LTYRA-KSPTSLN-GDGAFLLINQMFFT-SDEEHMFKFVEFVK--------------HQDKV------------------------------------------------------------VR---LKLSSDFLDWKERHTWGFTLGEHLLRF-KRLRHLTESRK-SELGLGEIEVMVHNLNKYLDSHRVQMSLDSFDQLR-KNKITVPSSLMYVNHNRAKIEQSLTVRTETLDERASLDSTFLRHV-FSYS-I---VPKDIE---VL------------KTHALCAIKVR--TYS-DLKYALS--VDGY--LPESDDSSFN--VILPFLPGYHQSSSY----GRLFRYTTLPTVHDRDISGTMGEIVGGLGASFDIDSAIEFGAYV----YNIN---RNLINAAASAIGIPQKFVSKYEQLVQAFIM-NNFNLKYHS-IFHNAKYF
Nilaparvata_lugens_reovirus_NP_619776	----WLRRVTMLFNTLTNFGIYNKTSLILDYRKSTGTKFVT-P-ITRPAPAKTLITND-SRLTFTYHWQR-S-KFSHLYEYFNMNWKHTI--VTKFNKEKSFERFFVLNLTNRSGGDKHVDPN--------------LPESLQNI-SNARIISFLI-NNAKYYDTAKFLELLNAAGKCWVRHQIDRRGRIIVIVPNAIQTSDIFLLHAFNTIKNNERLGSAMAVGKQVGNILDANKQLIASGNH--------------MDLKNSSDMSGMDAHTIPVITCFLRYLMIECLQ--MLDRDRS-EGYFTGHRGESVMITE--GL------------L-RTET-LEY------VHPESVHVARVL-QSML-PKNLILKSDINSTVLNNSDQTFMSGLFATSGQHTMFLVLLISALIQKNQ---LS------------------L--GNIIVDNYVMGDDIFQNIKNGV-V-H---DDQARVWINLMKNELESFNYEIDGNYSKYSAQFLQQVALNGVYVPLPMRVGVFCDEKSQTLFRNPVDVIKVVTDITLTRAQRSYAIDNAMCLGPVFW--NSIRVNKMKAR-KNQILSLVRTMTRV-DLLNH-DI----------IT-----------------------------------------------------P-ISDDSFLIMYPYFCLHTNP-INWPMFGIVTTRLGPDD-TVINEFNLPQSMTVLG-GSCSRSHINHIFAT--NRYP--MGIDIKK---------------HKPL------------------------------------------------------------------PDCSTYIDWSARNSFGFTIAEHFNAF-HRIRKLSAVRL-EEVG-GSVEQMASSLKMYSNQTKLSASYASYQTLL-NSGIHVPDRLCYFNAAKTKINQALESRLESLDEQIAIDLSYYTYI-NNYT-V---IPTG-E---VM------------REHELSCVTLDPQIFRIKTDEEIE--NTEF--IEMSIDKLIN--AKIPILPGYHINSDY----GKLYLYMGRPIVND-DERVLIGHITSMLSASFDIDSAVDFGIRI----YNTQ---PNKLADVAITMGIEPDKTILFENLVKKWSA-YGYRTKYSS-IFKPSLYF
GAWI01008660_Delia_antiqua_TSA	ENTELMRWLAGVILTMGNAGIYYKTSLVLEKEKSVASQTIG-TL-NFPKPKTMWVFND-TKLDLETDWNSGDEVYSEINTRY-KSAIKQY--LDDLN--GNLQEWFYTLLTNRSQGFKVDVEKFANNMNI----NQELLQDLKNV-GQVRVASFLL-DNEVFSVFSRYFETLQQNGVCTIRFQNNRRARIVEIVPNVDQIAYAL---ILKMFEELKSDVEDIAVGKQIGGVVDMSIQLRISGLD--------------NGISIFSDVAAMDAHTQPNVSVMFLKMLSELILTEGIGPNN----YFPFKTSNCLVEERFDIMNQ--RLQGKYVQPINQNF-KQK------SIPALAQTLLFVASQRL-NKKYELKDSIFNCTIDINPTIFESGRFDTSAQHSTLLKFLSDIVYENIN---VHV----------------PNVAGKYLFHKRKFGDDSYEALETNAIN-TSDKTALLQYIIKATEKTLFQVGLKAETELSAYYGDFLQQMAMCGVVVPKSARSSIYTDEKSALVNRDMIDLITNLANIITASAQRTYAPENVMSIVRNIWAT--NR-TFRILSSKNVI--LKNK--------------------------------------------LKPYIK-----------VYG-------------------TRTYLEYPYIMISLSPL-NFPNQTF------------------------QF-DNGLIMPASSSVRT-VGMCKLNYIWNE-----------VIPISVRKQL--------L-------TA-------------DVSLL------------------------GD--VKVADPVELFTKSLEGTNIIESLLLFKY-KRSQELSDVRY-ERLS-DPIVKMGKIAKEYFNSHKLNVSFSAALTLKNTYGITMPDSLLYYMKPIEQLRNMFETRGETADESIGLNDSYISFL-NKVFTV---MPKDL-------------------ADAIIN----TC---------IF--WDKS-NEPIEQFSDEF--HELPIMPGYNCYSDY----YRAQCYVGNALKTAQRKNKALVSFTTRYG----------------------------------------------------------G-SYNMEVIHRIGMKAX
GBBP01003534_Teleopsis_dalmanni_TSA	QNTEMARWLAGICLTMGNAGIYYKTSLVLEKEKSIESRTLG-TL-NFPKPIQFWVMND-VKMDMRTDWTSGDIMYAEIANQY-KAQAKEY--LNTLD--ENMQQWFYTLLTNRSQGFKVDTSNFASNENL----PEELLSMIRNV-AQVRVASFLL-DNEVYSVFKRYAEDIMKEGVCTVRYQNNRRARIVEIVPNVDQIGYAP---VLKVFEEMKQDDDVIAVGKQEGGIHDMAMQLRITGLP--------------NGLSIFSDVSAMDAHTQPNVAVIFLKLLSELIIDENLGPSN----YFPFKTSEQYVINE--GS------------TNGHPY-ERM------VIPALAQTLLYVASQRL-NKKYTLVDRIFGTTININPTIFESGRFDTSAQHTKILKYTAATVYNKLP---QNV----------------PCIVGKYIPHLLKFGDDSYEGLELNALS-QKEKQSLIKELISLTEKSLFQLGLKAETELSTYMGDFLQQLAMCGVVVPKSARSSIYTDEKSALINRDMIDLITNLANIITASAQRSYAPDNIITLVRNIWAV--NR-TFRLLPSRPIA--ITSE--------------------------------------------LQPYVK-----------KYG-------------------ERSYLQYPWIMISMPPL-NFPNQTY------------------------QF-NNGLVLPATSSLRT-VGLCKLNFMWNE-----------LIPIKVREKL--------F-------SN-------------QFT-Y------------------------TS--TQVIDPAKEFIDAVKGTHILESMLLFSY-KRSQELSKTRN-ETLA-PVITKMGKIAENYFDTGKLRTSFTAAAKLYSTFGISLPDNLLFCKKPVEQLKNMFETRSETGDEAQGLNDAYIRHM-NKVFKN---TPMEI-------------------IDNIRN----TS---------VF--WEAS-SDPVTMNNYEI--SGLPLMPGYHEHSDY----YRALSLFGNAFRTAQRKTRALVSFSARYGGMYNLEAIHKYGTKAK--LSSNP---AVAFKLFLDAMQLPARIRDAVEQMFANDNTLLL-NELYQSGFQPEQMFA
Heliothis_armigera_cypovirus_14_ABB51571	DSYDSIRRYYTAVRVMTNDGAYLSTLTELSLDKAVQPIASM-TAVQRPAVL---EHDA-SGRAYRQTYTSG--ELSAAWNYL-RPFASEI--ATKLTK-TNLDELWLGFITTSSPGRKLEETI-LRN----------LHVEVQKWSGKSRIVMEAV-LAPKYRDMSRYADALTTISQLVERIQIDRRQRAISGLSNERLFLSFL---SYVIGKEIYNLNSNAAQGKQAGNALDIQDMLYLTTLR--------------NTIQSSIDISGMDASIQPEIKELYNTLTLETTG--HMNTSKF-GP-FMTRTMEI--KDT--K--------------TG-SS-RRD------KVNAAKQAIMYE-IANT-QTSTTYNSKIFGE-IKSGEGTYPSGRADTSTHHTVLLQAILRGNELRRC---S-------------------EGKASSLIDMRILGDDVRLTYHGSE-------D-LCIKHANEDAEALNKCGFKVTQEYSKNSVTLLQQLVVNGSFWGFPDRISLWTRERQKGMYRYDES-AKEVTALCDDMMSRIPRPEGLKMLLFNILFLGYGRLNMAVSR--PFVNEFVK--------------------------------------------LIGKHVQ-----------YELHSDN----------LAYKTRLISVYLPFYWSFMAGGGELQPYPF------------------------MR-SDGSYTPDHSMYSA-RGPYLRRNLYDISG---------------VETSII----------------------------------------------------------------NEEMVKLDHELLTKYDVLATQLFMDL-NFLNLKVEAKR-ELLPPNEIERLASDLEALGNADARVRSKIAYGSLK-REMADIPKGIVYGYDLYTKIEQTALDQESTEEETKLVSMRMLMNL-RKYA------N-------------NRYIRAH-DDDVLHE-------------YCFN--RRAE-RANFLPMMKHL--KNFSIAANMEPFSDG----WALLGYLGLMDPLGSELRAELASIRGGFHKMSYADPRFKTGFRI----YNEN---ARLLETFFVMIGADGNEQEAMRRAFAYFSM-YG-RIRYEYIQSPRQLFF
Heliothis_armigera_cypovirus_5_YP_001883321	KSQKEITRAYVVTRIATNDGTYYKTATALSLKKAVEPTIRQ-RVVPAPTVTE-KTS---D-GVLRQVYEEGS-LFEEILDYL-LAYKEKT--LSTLNN-VRLDDEYLDILKMTSAGVKLDEEE-H------------NDKVMAIL-SKKRIPRAAI-DSANYRNLEQFIERLQAPIFAVERQQIDRRQRMIAGINNEALLGSMA---SYLILTSMFKYMSAAAQGKQSGSALDIADMLEYTSLL--------------DCILSSMDVKGMDAAIQPTTRDVIHTFELEIAR--LSRHVSA-GP-FKEKWSKV--IDS--K--------------GNTLS-EST------YMSALLQLLMIE-RHNT-QTAVTYVDPVFGE-IVNAEGTFSSGRADTSAHHTALLPGIIRGMESM-C---S-------------------GERPSCRAMVRAMGDDANIIYSGNE-------E-IMVANIEDDKKAMNELGFDIDEELSRSSMVFLQQQCVNGCFIGYPDRIGIFAKEHSNEVTSIFQS-VQELRALSDDLCWRIRNTRGLKLLMTFLGAVCSLRVTIEVES--TLVTEMIK--------------------------------------------ELSRIVP-----------AHGYESAKKNVD---ANNKRGKELMSFYLPLMWLYIEKGGEMPCFPV------------------------ER-SDGTFTEEESIHTP-RGQMKRKLLYDISY---------------NAE--------------------------------------------------------------------RKSYDLDRRALKELGISAAYKIIQL-NIVGNEYMIKR-ETFDDRKLEQMGRSLEGLSDSDRYIKSRRHANILR-ENNIRMPKQAVLGERLTERITQTIERIPLTKNQMKLFGEGLLQDI-KRYK--------------------YYMIPET-REDVVYK-------------CRLIEH--EE-RIGIKNIEFLA--YDIELSLNLQPGSES----VTALQYLGLTDRASGGLRSSINAVRGTYGAFRYDDPTFMIGYQI----WRSR---GDMIEHFFKAIDASVEREEAYKSAFAYYAR-NE-MHQYLLSLSPRNQFF
Mal_de_Rio_Cuarto_virus_YP_956848	KNTDYLRWLTMTSTIVSNFGIYNKTSLLLEYEKSVGTREDM-M-VQRPDCKVSIVTEQGLSIPLINDWTKVP-ILNEMSELFDYNWKSDL--IKEFESIDDFEKRFVTFLTNKSGGQKSDEPT--------------LSKELKGI-SNARVIAFAL-NRNDYHDESKFLKMLMTYGKCAIRFQIDRRARVIVIVPNAIQSSELFLLLGFNSLKKDKKHNSKIAVGKQIGNLLDARLQMSTTGDV--------------SSIKNSGDMKGMDAHTIPNLTLFLRNKMIEVLY--ELDPSKKCTRYFFSEDK-DYILKE--KH------------DKFEEMYTRK------LRGVVIHAAKCL-YYMF-SMNMFLDDHFFADSLTVSDQTFQSGFFATSAQHTLFLNLFLLNLERKFF---AS------------------QDNKMISVMHSVMGDDVLEVIKNGV-K-F---PDIVRKWLLLRKQDLTKLNYEEELSLSRIFGVFLQQAAILGVYVPYPTRMSLFCDERSDTTKRHVLDMMKIVMDVISAKSQRSYGIDNGLGIGYAIW--ACHRSSRYIYS--DSDKRNIEALLNLDKSLDF-TF----------ICS----H-----------------------------------------------D-EKEQSIRFIYPFVSIMCSP-ISWPMLTFAMTDKDDPN-KI-ITYKS-KAFTSLN-GDGAYMLINQMFFT-SNEQHMFQFVDCIK--------------HQSKI------------------------------------------------------------VE---LKLNPNFLDWDERHSWGFTLGEHLLRF-KRLRHLTESRK-NQLGLGDIEVMVHNLNKYLDGNRVLMSFNSIAVLR-SRKIEVSFGLMYVNHNRSKIDQSLTVRTESLEERLSLDSIFLKHV-LYYK-K---VPSDIE---VL------------KTHALCSVRLR--IYG-DFDYAVE--HDGL--IQPSEDSKFN--VILPFLPGYHLNSSY----GKLFLYSSLPTVHDRDISGTLGEITGSLGAAFDVDSAVEFGAHV----YNIN---PSLVDAAGAAIGIPQSLLKNYKNLVDAFIT-NNFNLKYHS-IFQNVKYF
Mycoreovirus_1_YP_001936004	LDDVKCRWLDVALNYFYGAVLYVTGPVSLALEQSGMGRPGS-LN-LQFGGTTDVYVEG-RWITIDVEPV-SP-FVSRIKQLA-DRELAK----TKVNG-DSLEHGFFEAQTTNSAGNTKETLAGLRSEIIEQHDSPQEGRLLASM-AGIRVIDAMRRFNTTFRDHTEFLNEVRRPTKAGMRYQQQRRPRVIQMTGTEAQLGGWL---LLNVYEPTYKRLGYTSSGKNIGDIRDMQAVLEASGQ---------------NGINSSVDIIGMDASTQNTHVTLLGSAAIKAYNPERIGFPK----MFFQS-THNGGDANSRVLPT--RVT-RDGQTIPKD--DDV------KYNLPQLAIIYS-LHGM-HGPTILYDGYFAPAVLTSQTVFRSGWYNTSSQHTMLGSLVLLSLEEDIR---NGY-KNPY--DGAPERSLIAKHWHSIRIIGRVLGDDILLKAFGPPTLTPDELREVTAEVCAEFEHRMELLGFLCERAFSDVMCEFLKQKGFGGAPHMFPDRLVLYTSERGNQAMTNPTTMYRVCDALIIEFNSRSRNIFNTCVSRRVLQTVC-STFALRMTSSGHLVRRSYASRK----PYSRVAK----------VSD------------GIL-SELHNHKTVF--------RIID------------YN-VLGDHIAMIFLPMLWATNHIL-GCPPPAI------------------------VS-ISGANIPAASPLTYPSAAITTFWLTATSRR--------KIDFDSSATAYKKSMSDIS-------NL-TAVPLDIIFSFSNAMEL------------------------SP--LSINLDKDYDIDTLRTFGFIVGIMSD----SLFPTPSATR-AKIKSPVVDDWSRYADSLLNPTRVRSSHHGSEILA-ESNVVVPYELRYAHRGTAKVRQSMYELPVTDLEYGENTMTTLTQL-SESLK----VKPGT-------------------SKLLRD----AM---L--AGEVF--VIPT-THPVTLPCPSF--DAHGYGHIIPPNSLQ----SLLLTHLGLPVSSASYTSSFAKTILSDGKLPGSAEAYLSLYQET----YKKG---PSAVAYLKDAIGFSDSSMSALERLA-SNGL-YG-ISGASFAYNPRGGFF
Mycoreovirus_3_YP_392478	LNDESARWRDIVLNYFYGAMLYVTGPVVLSLEQSGMGLMGT-TH-LQAAPKEQVLIDG-QWVTISNHWA-NP-FVAKYVELM-KEEMST----VELDL-TNLESRFFESQTTNSAGNTREALDELRREYVEEY-PGIEGQLLAKM-SQVRAIDTIRRVSDTFTDDARFLEGMRRNAMAGSRTQQQRRRRIIQMVLTEDQVGAWI---VLQMEKETYERLGHTSSGKNVGDIRDMVNSLNATAL---------------PGLTISDDVAGMDATTQKMQEMLNLEPVIHGYRPDIRGYPK----FFLGS-RDGISESCRRTFTT--RSL-DVRGIEERR--YEQ------QYNMPQVVVIYS-LYAS-HGVTILRDGYFSDAVRTSTTVFRSGKFSTSSQHTTIGSGVLESLKRDLE---NGY-LTPY--HNAPDRPLLRKYGRQLSQISSVLGDDLQLKGVCSGITQLSIINAICFELCEEFEYRMNMLGFICERFMSEVMCEFLKQRAYGNTPHMFPDRLITFTSERGDGVGAVCPTQYKNMAAIIGEWNSRSRNIIHTANALRCLAVAC-SGYSFRATAK-GVLHRAMRGRS----GYKSARV----------TTDWSTKDPGVYTFGGCT-VVITRVKELT--------KVAK------------LRALDDVRSVTIILGPLWASTPHL-GCPFPMI------------------------KS-TSGVF-PPSGPYTMPTSAMMTHWGTVISHL--------TFSHDHLEKAWNEVQQSFA-------TQGTSVKQFNPGSLFDVLGY------------------------TS--TKAKLPEDYDVAILLRWGVVHGLRVS----ALMPDMVQQR-EKLRIPTVDHWKRSADAMLDKRRVDLARVGNSELL-SYGIKIPRELFYPNRGTMKVEKSMFTLKVTGGEFGEACVSSLEAC-VAVSR----TPLRH-------------------FTDVHE----FL---L--ASEVR--YVPT-QTEFRLPT-SF--IETGFGHICPPHSLQ----SHVLSVVGLPQMSMNDGSLFRGSVHEDKKLPGDARTYVAVYRQA----SRVG---KRAVDALQHAMGFSPKEMQELEKTA-TSDL-SG-VEWFSFAYLPRNTFL
Operophtera_brumata_cypovirus_19_ABB17221	KKLRDVFHAHLVARVASDDGTYYKSRLELIFRKANYPNLFE-RPVVAPIEVK-KLD---DIGPIMFTYED-E-LLRSIRDNF-QCYMDKL--VPLMSN-VNMDSEYVDALKMTSAGVKNLESE-FVT---------GTERIAIRL-LKKRLPQAAS-KADQYREMDEYLKQISTTTYALMRYQIDRRVRLISGVNNEKLLSSLG---ISLILSKFLSLTTAAALGKQTGTATDISSMLVWSTLP--------------NTLLSSADVKAMDASIQALLRLMIFSFCLDVSK--GFNVTAV-GP-FQSQQFRL--YDL--AL-------------KQYDA-EET------EVSALTQLLMYE-MYAM-QTSVTLETSTFGE-IPAPEASFQSGLLYTSSHHTSLLAMSNRSGETM-Y---H-------------------AIEPSTRAEPEVLGDDVRKGYNGLL-------P-HMIANVERDQKICAQLGLTIEENLSKNSVVFLQQQVSVGCYVGYPDRIGVGTKEHNNEQTSVLQH-IQELNALTNDAVWRVRNVAALKKFGLALAMMCANRFTIAVPM--ESSVEMAS--------------------------------------------SFRALGL-----------RV-------------SVPPAKPWLVTVYLPFMWFFLHKGGEMPCPSI------------------------QR-RDGSFTISESIHCP-TGEFKRKIPFDLSN---------------IRSMIT-----------------------------------------------------------------EGKMSYDTEWLTKLGVIRALRLIEC-DVVGREHEIKR-ETIDTAYIKGLSRRLEGIAGAESFNTSREAANDLR-RHGFVAPAAIIYGEKLTERVMQAAETMPLRKSQMHLFSTSLIDSL-RRNK--------------------YYQPQVY-RTDVNFG-------------LVFNYV-DGS-MISDKFIEFLR--HDIPIAYNQYYGSES----TELLAYVGFQDNLSNRARMDLRLTRGIHGHFRFDDPTFQFGFKI----WSSR---RDLMSTFFIMIQASFDLQARYHAAFSTYSM-YR-ENQFQMSLAPRNLFF
Orgyia_pseudotsugata_cypovirus_5_AHJ14783	RSQKEITRAYVVTRIATNDGTYYKTATALSLKKAVEPTIRQ-RVVPAPTVTE-KTS---D-GVLRQVYEEGS-LFEEILDYL-LAYKEKT--LSTLNN-VRLDDEYLDILKMTSAGVKLDEEE-H------------NDKVMAIL-SKKRIPRAAI-DSANYRNLEQFIERLQAPIFAVERQQIDRRQRMVTGINNEALLGSMA---SYLILTSMFKYMSAAAQGKQSGSALDIADMLEYTSLL--------------DCILSSMDVKGMDAAIQPTTRDVIHTFELEIAR--LSRHVSA-GP-FKEKWGKV--IDS--K--------------GNTLS-EST------YMSALLQLLMIE-RHNT-QTAVTYVDPVFGE-IVNAEGTFSSGRADTSAHHTALLPGIIRGMESM-C---S-------------------GERPSCRAMVRAMGDDANIIYSGNE-------E-IMVANIEDDKRAMNELGFDIDEELSRSSMVFLQQQCVNGCFIGYPDRIGIFAKEHSNEVTSIFQS-VQELRALSDDLCWRIRNTRGLKLLMTFLGAVCSLRVTIEVES--TLVTEMIK--------------------------------------------ELSRIVP-----------AHGYESAKKNVD---ANNKRGKELMSFYLPLMWLYIEKGGEMPCFPV------------------------ER-SDGTFTEEESIHTP-RGQMKRKLLYDISY---------------NAE--------------------------------------------------------------------RKSYDLDRRALKELGISAAYKIIQL-NIVGNEYMIKR-ETFDDRKLEQMGRSLEGLSDSDRYIKSRRHANILR-ENNIRMPKQAVLGERLTERITQTIERIPLTKNQMKLFGEGLLQDI-KRYK--------------------YYMIPET-REDVVYK-------------CRLIEH--EE-RIGIKNIEFLA--YDIELSLNLQPGSES----VTALQYLGLTDRASGGLRSSINAVRGTYGAFRYDDPTFMIGYQI----WRSR---GDMIEHFFKAIDASVEREEAYKSAFAYYAR-NE-MHQYLLSLSPRNQFF
Raspberry_latent_virus_YP_003934919	RDVQLMLNSWIVTRIMSNDGTYFASQPALTLDKAVKPKLCS-TITPALRPVI-MLG---DSITLEADPIPNS-PFARAISFT-DRYVETT--VQRLQG-TNWEESFIQFLTSSSSGRDFQPEI-L-I---------SYSQVVQKV-IRSRVFAAGI-ESETYYSLEDLEHLARQPSKLVGRDQISRRQRAVAGVNNGGTLLGFP---ALRILEAMLKQTKHASSGKQTGTFLDLLKPLSCFSSD--------------YFCFNSSDVEGMDASVQANVQQMMWNFVLRVAS--KLPRTKY-FA-YNYGETQV--TKY--EY------------APNGVV-PINVFHMLKQVTGLELACARA-STSLQPQNCQIKDDILGI-ISTREPTFPSGLPFTGAHHSFTLISAAQADKWMEE---R------------------AGGYSSTQIFHEVQGDDELFIYHGLE-------K-QVEGDIVKDMNATRRWGFSVDPETSKNTCEFLQQRVALGRFIGYPDRVSLFTAERPREGKSIKEK-MSEIVGLGTDLGPRSRNPQGLVRLYYAIGICCTSRITFKVST--ENAKKMVA--------------------------------------------SSFGKDC-------------GANLYERTVV---GDKPSPFEYVRMYYPICALWHEDGGGLAPLRC------------------------FR-KDGSCTVFPSYYFM-RGDLNRRWLWDISN---------------NLAQWKEHAEI-C-------------------------KV------------------------DN-IHGVSPGRYLDCALIERFLWPQANHLVIT-SKAQIVEDFRTSDLFTMDSINRLARKVDSMRDSKKIDSSILAQAKLA-EKGFDIPDGIVTGHQIRSRMLDSVQKAELTESEDVQIGDMYVDKL-L----RF---K--------------PRIQIK-KTDVCML-------------YYLTEN-KDD-PIPTSEFHRVI--DQVSLSLEVTPYSDA----ATLLKYCGIRASHYTKLSVFGEGIQGRYGKGRMNQKIFDIGYNI----ARKN---ASMLPTFYNAVGIPQRQRPEFEEALRMYQE-YQ-CLQFKVIRTPRQFFF
Rice_ragged_stunt_virus_NP_620541	ISPYQTHQYWQATRVFANDGTYFASVAALTLNKAVRPRIEE-TTVKYPNSRY-LTMNK-EHIAVSLPNETDT-NFGLACQFV-KQFIPRL--VTRLKN-TNFQEEFIAFLTSSSSGKDFEDAA-I-A---------TMTRTIQRV-AKKRIVAAGL-ESRSYLNQQFIADECLAAAKLVGRTQIGRRQRAIAGVNNTRSLLGFP---PMLMLKALLDMTGTTSSGKQMGNYLDLLIPLGLSPYA--------------NVIFNSADVDAMDASVQASVQQIMWHFVVYIAL--QLERTDY-FA-FTSGDEVI--YEL--VE------------GKDSVA-TSI------HMSGLARSCLRA-MHLLQPQNCVLNDDIVGE-LVTREPTFPSGQPFTTVHHTFTLSNAIMGGTLRVT---N------------------LTNQPSTLLNLTVQGDDTRTINYGPK-------G-CIEKCIDDQSSFVSDWGFKVSNETSSHTSEYLQQRVSCGTFVGYPDRVSLFAAERPKEGKTMKEK-MSEIWSLVTDLGCRSRDPQRLVRLMYAIGVACCCRLTIRTER--LVAEEFIA--------------------------------------------SEVGRAC-------------CAEILVPKV----AARADRGVMLRYHYPISALWLEEGGQLPPLAT------------------------KR-RDGTWTCFPSYYFQ-RGDSNRYWYWDVSL---------------TEEKWITTVEM---------------------------RS------------------------DW--DSNNAIELIDDEILEAYATRYALAALGL-NKTRQMERLRLSEESTIFDVEQLASGLNAYRNLSKIAISHRASERLK-NAGVELPDSVLYSRHTQSRIQDAILKAQMTEKEEIEMSLYFFKDK-GYLR-SL---R--------------ELVKSK-SGDLAMI-------------HRCEWG-ERV-TILESSIFNVV--STTPLSMEVYPGSIM----SFILCYTGLKGAHSGQLAGLVGLLQGKYGGGKISELQFSIAKKI----YLTK---PYLLNEFIIACGLGGEAELALKNALHAFEM-LR-GVEFSTVHTPRQFFF
Southern_rice_black-streaked_dwarf_virus_AEI59023	KNTEFLRWLTMTSTIISNFGIYNKTSLLLEYEKSVGTKQDV-M-VSKPECKISIVTEQGMNIPLINDWSKVP-ILNEMSELFDQNWKSDL--IKEFEHIDDFEKRFVTFLTNKSGGQKSEEPT--------------LSKELKGI-SNARVIAFAL-NRNDYHDELKFIKMLMAYGKCAIRFQIDRRARVIVIVPNAIQSSELFLLLGFNVLKTNKKHNDKIAVGKQIGNLLDARVQMCNTGDV--------------SSVKNSGDMKGMDAHTIPNLTLFLRNKMIEVLF--ELDPSKSCSNFFFSEDK-EYTLKE--KH------------PKFEEIYNRK------LRGVVIHAAKCL-FYMF-SMNMYLEDHFFADSQTVSDQTFQTGFFATSAQHTLFLSLFLLNLERKFF---AK------------------LDNKMISVMHSVMGDDVLEVIKNGV-K-F---PDKVRSWLSLRKNDLAKLNYEEELSLSRMYGVFLQQAALLGVYVPYPSRMSLFCDERSDTTKRHTLDMIKIVMDVISAKAQRSYGIDNGLGIGYSIW--SCHRSSRYIYS--DFDKSKVSQLLEMDKTFDF-NF----------IVS----H-----------------------------------------------D-ETEKSIRFIYPFVTVMCSP-ISWPMLTFVMNDISDPN-KF-ITYKS-KAFTSLN-GDGAYMLINQMFFT-SNEQHMFQFVDYVK--------------HQSKI------------------------------------------------------------VE---LKLNSNFLNWEARHHWGFTFGEHLLRF-KRLRHLTESRK-NELGLGDIEVMVHNLNKYLDGNRVLLSFNSISVLK-AHKIEVPYGLMYANHNRSKIDQSLTVRTESLEERVYLDSIFLKHM-LDYK-T---VPKDLE---VL------------KTHALCSVRLR--IYG-DFDYACE--KDGV--IEPSSDAQFN--IILPFLPGYHLNSAY----GKLFLYSTLPTVHDRDISGTLGEITGSLGAS--------------------------------------------------------------FD-VDAAIEFG
Spissistilus_festinus_reovirus_YP_005255241	SSLDSCIAGYLVGRVMSNDGTYFASLPEITIDKAVLPRVEH-HVIRTMRPRS-HLT---NSQVLYYDQTSVP-EFLPGYNYL-RRAFPQWRANSAVLL-SNLNYEIIPFLTTSSAGQLPEGGQ-RVQ---------HADKRLRAA-SKKRVIAFID-EREDYLNLERFQARLVDVVVAVERTQILRRARAVAGVNNPRILASLP---VLRALEELQHLLPQASSGKQKGDMSDMLPLLYYTSSA--------------NVLCSSMDVSGFDASVQLVSQMQTLSMTSEALA--DVPCHKY-LC-YRAHQ--H--TDP-----------------I--TQ-ETS------IVSAFSYLISDI-MTRFQPQSTRVKGKVIPY-VTTADPTFPSGLGYTTAHHTIRLISAIFGDVFRDL---R-------------------FGILSSIRHTAVQGDDISMAFRGSP-------Q-KRARDLKRVQDSIEKVGFKTENESSVSTMEFLQQRAVLGRPVLYPDRVSLLTAEKPREAKGPVEK-MSELLALAYDLGNRVPNPHMLLPILYALYLFCAAKVTLKIST--GAARKLYEDKEFI-E-------------------------------------RIFGRGI-------------IEQ----DP----KECTHDTFFFSFIAPLSYAWVEGGPMLPPPSY------------------------RR-KDGTYSPVPNFYSL-RGAYAKTFLFHLSL---------------TSNMWKELMRR---------------------------DE------------------------EG--AIIDASLLLDYELLDDRNVLMGVHLAETLSKFKTVSDVDI-EREYRTALPQMAAALHAYQNLRANQRSLDAAAKLH-AAGVTLPSAIIKGLEAETKIKGTLRSVASSPFEEIVRADKLALMLLESFR-SY---KKN------------RRLRVH-PEDYSCL-------------YYCEWE-EGQ-LITPSTAYEVIYENGVTLSPDANKGSIA----SVLMAYLGTRSGFQPHGDPFMQKVQRAFKDFVRGDEVLEAGLKV----LRHA---PELIREFSTAVGLSKAQENRLIALAPTYAG-SK-YTYHRIIYSPRQYFM
TorryePines_Cypovirus	KTVAEVIQFLRFSHXISNDRTFYKTLVELSLDKAIKPNVYE-TIVQAPTPKL-YGA---RREIXEFEFDKSQAAAYRAQMFL-HDVADHI--LSKVGR-VDFDTEWIKFLTTSSAGKRLDPEI-LIS----------KTELIQKL-HNRRIVRAAI-EADMYRDMRIITASIQDATLLVVRQQIDRRQRAIAGLTNPKLFTSFP---SYILGKTFYPVIDAVAQGKQLGNILDTCMLLSATSSE--------------SVLCSSXDIAGMDTSIQXSVRRIYDSFTFRLAR--SMLHSTF-GP-WADDAAATYALDD--D--------------EQTNP-RLN------VLSGIFRALLFH-SVXM-QGSTRYESRMFNI-VQGREGTFESGRADTSTHHTVLLSSLLNISRVL-Y---R------------------EAGKPEFGQLLKVMGDDIFVTYAGRD-------QGQLYEQVIYDSELLNSMGFKTTLDCSRNHAIFLQQHCILGRFFGLSTRIGLFTREHSKVVNSLKEA-AAELRALRDDLLSRVVSTERLSHLTNSIALWCLSRHTVRVVS--SSQRSLIR--------------------------------------------NVLTKND-----------II-------------TQTYPNNDLITICFPPMWAFMPGGGDLPLPPI------------------------IV-KEC-ATQGQLPYTP-TGKWRRKILIDFEK---------------FLYGEF-----------------------------------------------------------------NESQFGKNELYNRLMFNQAELMIKL-DLSGLLKGLRL-SEERRLEVNNLADKLDSVTPSTQRDKSRIAYHELS-TRGFKLDRSHVFAYRTHTKITQVVLDGEIDDSSGFDMGDAMIAKF-IELR-VI---PNASTSANALKHALRYRIRFEGTSDYLHL-------------WDMVQQ--DV---PVARYHENI--S-TSIVPFMFPFEDSRSVERFIFNAMGCPGVTEGSLKNELALIKGKFHNFKVTDAAFKMAQKL----FFKS---PDLLDTFYDAIGASDRERFILTKMIKFYSD-AC-TPYYSYVTSPRQMFA
	;
END;


BEGIN MRBAYES;
log start filename=Reovirus_Partial_RdRp_Prot.out;
lset Nucmodel=Protein;
lset Rates=Gamma;
prset aamodelpr=mixed;
mcmcp Starttree=current ngen=10000000 samplefreq=100;
mcmc;
log stop;

END;
