# Supplementary material for: The Discovery, Distribution, and Evolution of Viruses Associated with Drosophila melanogaster
Source: PLoS Biol. 2015 Jul 14;13(7):e1002210. doi: 10.1371/journal.pbio.1002210 (PMC4501690; doi:10.1371/journal.pbio.1002210)
Supplement: S3 Data — Protein sequence alignments used to generate the trees presented in Figs 1 and S3 are provided in nexus format, along with the MrBayes commands used to perform the analyses. (ZIP) [file pbio.1002210.s003.zip › S3_Data/Figure_S3_partD_Partial_RDRP.nex]

#NEXUS
BEGIN DATA;
	DIMENSIONS NTAX=12 NCHAR=730;
	FORMAT MISSING=X GAP=- DATATYPE=PROT;
	MATRIX
GAKP01002870_Bactrocera	MDASNPTNSSERFTLEELRYEHVKRKRQDLAALHTMAKASTRTYVGG-ALP-----DRD----NIMEVFKQLDAA-----TQAV----DPTP---MSDFSYLNSH-PAVPVDNTK-YQGIQIHPASKNQQKGYVSSNRMFGRVQKYDSLLTVGASV-AFSRDELLDSYRKYTYCYGTAKGFEKRLKMLTTRKCKRPY-------------TPK--VVASKLMRLMPCGS--LPDWH-----DFEDLLSQVKTTAGASAGAPYFKEKRKAYNECMDVIFPQVCAAIEK-G--ELSALLRGRPEWMLVEIKNKLDRYETAKLED--KTRPYGAMPMHFSLLFSALLQPVCDSLKKWTS----YETPNAYGMSFCNGELMTWYNRIEDKRSEAISTKQNTYMLGCYGDDGEIILCKKDGTVWAVDPDFKQMDGSVDRATVRGVCKWIYSLYTEQH---GE---SPFWANVLDLLEEMATDPLMIISGMQTYTKKQ---TDGIISGVVGTTIFDTAKAVIAYHDLLNEFE-FDPSLFNDAKRVASYLYEKHGLVVKEGTWSPQQINMDD---------KTTGSLFRATKFLGMKLMWMNHADSDEPFLVPYLPDEDWLDLMMSPRDNIEYNR-------ADSELAKNRRSFDRARGLLITGGMFSERTRQALFSAIDSVPDVAVLMEVSANGG-----TGSVETSNDILLGDNFQYPNSDGIPTWDWTCALYSM
GBGD01000213_Panstrongylus	MDCSNPVVDSTRCTVETMMQGLKRLKRQDLQYLRELGDSGRRALINK-ADP-----EKI----VIQSALERIPPV-----ELGS----TALD---EQDVPCTVHR-RSIPPASLKRSDGSEVRSSVANLSDGRVSVNRYFGQGKVATRLVSGLLR--SYNVEDVVEAFKTSIYTSGTVAGFLNRLEIMNTRDCVSIKKDP----------TQLVPGKVSTLRQLLPVGA--LKSWH--SE-DLSDLLSEVRTSRVASAGAPYWRPKGQAMADILEVGIPAFVEAMKA-GVQTFGAFMEENPEMFVLECKNKTDRYDIAKLED--KTRPYFNTPAHISLLQSCLMQPFCESLLLFHE---AKRSRNAYGYTLAKGGGRKLWDKINQ------SLKTKEPFFFAYGDDVDLYV-PIDGKMYRVAPDFKQMDYSVDYDTMELTLDYMKAEYVAQH---GR---NQFWETFIEYWKGMLKYPRFLVQGKTIFSK-E---SDGLMSGVVGTTLFDTVKSVISYERYLVHLQQIGRGALHDEAQARRFF-ESQGLEIKAGTWSPEVVDLNLVPGTIRGNTFNPGRLPSNNKFLGVQMMPVEGPK--GLDFVPYLPEKDWLQCLATPRDDPG-E--------KGSKTAELRTHFDRMRGYLVTGAIFSPRAHEYCYGEIDRLPSDVILMQTQSEG------LGEIQ---QI-VGQEFEFPTSESIPNVKWVFDIYAS
GBHO01007127_Lygus	MDCSNPIKDTNVKTVAALRAEKVLMSKQSMATLREMAVGKARFRGTS-WNPRQ--APRS----SIAEDWRQLVAHVSREVATES----KIDE---DRVAQYLDKVADAVPICALVNDKGDPLRVQGECQQKGSVRVTRKFGGAGVDKTLLNWAVEF--EELDTLKEAVGNTQYTNGTAEGFLNRMKFLFTRKTKSVKFDP--VLNKE--LGDK--YALHYIKKLMPIHKDRLKPLT---G-DLYEIIDQVRVTATSSAGPGLWGLIGDRMEHIIDALL-IVSDHIRS-G--KLEELRKAQPELFLTEVKNKLDRYDTSLTGDKAKTRPYVAQCAAIRMLFSIVSQNFCGALKLFHE---DPNCANAYGFSAANGGLEKVREVTRE-------MEPGTLRAWHYGDDTDLYHRDRNGTLFRCCPDFKQMDGSVDSDTIRLTVKYMIDSIFEEHPGTGE---KAFWEAVGALWCEFAIDPDYLINGTSVWRKKSEHRNGGLNSGVVNTTGFDTVKSMVSYYHYIQSVG-AD-PSLLEERKAIAYF-KRLGLDIKEGTWTWERVLE-D---------GEDGDLWTNQKFLGVLYKYSRGPE--TTELVPYLEYEDWLKNLLITRVSPDAKRAD--------VEKEGRRRFDALRGTYVTGAFSNPRMASMLDSMLQKVPAEHILMAVQAGGG-----KGETPE-NDMLLGKDFEYPDSFSWPTVKWCQNLYFS
GAXW01002728_Euroleon	MDASNPVSSGDRVTFADLKEDSLLLKRQNYEELHKLIGTSPRTPVSY-IGQYDYKYDPE----LVKDLLKPIP---------VA----KGA-----VDTSFLREA-AKVRV--------CKYHTMGENQKEGHVSMKQTYKVAQRDKKLVEVCLR--S-GV--TSEDISRLIYTTGDKTGFGYRLKLWATKRVPNPKNE-----------MEKLSVTFEDVRKLLPVNIDGLPDWN---G-DMDAFLAKVTVNKSSGAGPPFYRTKRVCLDECFDVVAELVKE-ANQ-D--HVAQFLRENEEFLISQCKNKTDRSPPKKLSE--KTRPYFAFSFPIQFLCSALNQPFTNNMYLFTE-----SGCNACGFSYANGGGQALLDWMGE-------TKEGEIKCCMYGDDWRLVW-RREGVLYSNSPDFQCMDGSVHKRIAEEYVNYVIACFEKKW---GP---NNFWKFIGEIWKKQLVGTKFYVDGPQPYEN-----DSGLLTGCVGTTGVDTFLSATAFACLLEARH-HG-LDLMDTEKVGAFLLSAFGLQLKGTTYEWDIVQE-E---------LDEGEQPNAQEFLGVQLRVVQGGR--QLEAIPFKEESDLISLIANARVPEEIRDQ-------KKTTGRARYLFDCARGYMITAAFLHEKTWNICCRLIENTNTEIICMRVQTGKKVNGEYVGESPE-LKELAGEDFEWPSSDGWPSRDFCVDVYLS
GAYY01006365_Acanthocasuarina	MDASNPIIPDTLTTVSNILLRQGKVARQDFALLRDRLSTRMRNPLPM-DIEPY---PPD----QVREIVETYRSQ-----LPKVPKDDRRPL---DLSAALDVAA-PGMPVSRKVDTDGVPIHPPGTASKQGQVHVTRNFGSQPRPIEGLEFYAE--ILGAD-VE--KTTHLYTSGTRSGFEKRVAKQMGRKAVPISVMFKDVEGLSKNATRA--ALNKYFNKILPRDP--NPAWPGVRDSLLDGVLDDLKVNWKSSAGPPYHRPLHKCMSTVLSVGLVAAVEMIKSDK--SMEDFIKEDPEFFACELKNKTDRYHVDELND--KTRPYGCFPAHWRFLVSLLSQGFSATHPTFDV---RGESSNAYGHSNAHGGLERRYDWAIS-------ADE-RGKIAAYGDDAEIAV-RVDDQIYLITPDFSQMDGSIHIDDVRAVLFWLLKHLEHDM---PNA-DMHFWEAVCDLWASMAVDPLFICEGTTVYRKKD--GTSGLLSGIPGTTLFNTVKCAAAWNLFLDSCL-STGKSPLDGSRAAKFM-AKYGLV-----------------------------------------------------------------------------------------------------------------------------------------------------------------------------------L
GARB01000581_Athetis_lepigone_TSA	MDCSNPIDVNDRQTVGAVMDEVRVRLRQDLGYVDSLVRMEDRVYLGS-GG-RR---SEE----EVKAVLQRVE-------WPQI----EVQE---GLALDFLEEV-GEIPVCSLTDEYGSPLHPPTVNQKEMKVSVLRRFGNPNRPRETLGLLARVPDVDVDALVEVVEGTEYSYGTAEGFVTRLKELTGRKCVGVG---------------K--GAVKRLRKLLPVDVEVLPDWN---G-EIEDLIRSVEITKKSSAGAPTWARKGDALERVMQEIMPVVVGHMSS-A--GLEELRRELPELFICEVKNKLDRYEVAKLRD--KTRPYIAQPLHFSLLFSFLSQGFMKGLKLCTE-----EGHNAYGLAYTGGRLTDLYHKCLK-------VVSRDMFYMAYGDDMDLFFR-KGEKLYRVSPDCRQMDGSVDEECGKAVITYVVESFAQKW---GR---NDFWAAVAKLWLEFSFNPTFLVDGTKAYRKKQ---KDGLMSGAVGTTLFDTAKALLCAEHFADAYG-SGEVDPMDAKKSIQFF-RKLGLEIKPETWKPELCNE-G---------QQAGTLFGRNKFLGVRWQWMQGTE--RMELVPALDTEEWLKMLAVPRDHPDKKRVSGGGPGAVSNLMAQRTLFDRCRGLLITGAVFDEGARRIIHGVIDQIPGSPIVMGVQAGGG-----KGEKPE-ECLF-LGEFSFSNASGVPTQEGVLRLY-S
GAJC01011263_Leptopilina_heterotoma_TSA	MDASNPTNSSERFTLEELRYEHVKRKRQDLAALHTMAKASTRTYVGG-ALP-----DRD----NIMEVFKQLDAA-----TQAV----DPTP---MSDFSYLNSH-PAIPVDNTK-YQGIQIHPASKNQQKGYVSSNRMFGRVQKYDSLLTVGASV-AFSRDELLDSYRKYTYCYGTAKGFEKRLKMLTTRKCKRPY-------------TPK--VVASKLMRLMPCGS--LPDWH-----EFEDLLSQVKTTAGASAGAPYFKEKRKAYNECMDVIFPQVCAAIEK-G--ELSALLRGRPEWMLVEIKNKLDRYETAKLED--KTRPYGAMPMHFSLLFSALLQPVCDSLRKWTS----YETPNAYGMSFCNGELMTWYNRIEEKRSEAISTKQNTYMLGCYGDDGEIILCKKDGTVWAVDPDFKQMDGSVDRATVRGVCKWIYNLYTEQH---GE---SPFWANVLDLLEEMATDPLMIISGMQTYTKKQ---TDGIISGVVGTTIFDTAKAVIAYHDLLNEFE-FDPSLFNDAKRVASYLYEKHGLVVKEGTWSPQQINMDD---------KTTGSLFRATKFLGMKLMWMNHADSDEPFLVPYLPDEDWLDLLMSPRDNIEYNR-------ADSELAKNRRSFDRARGLLITGGMFSERTRQALFSAIDSVPDVAVLMEVSANGG-----TGSVETSNDILLGDNFQYPSSDGIPTWDWTCALY-S
Newfield_Virus_nonUK	MDASNPTNSSERFTLEELRYEHVKRKRQDLAALHTMAKASTRTYVGG-ALP-----DRD----NIMEVYKQLDAA-----TQTV----DPTP---MSDFSYLNSL-PAVPVDNTK-YQGIQIHPASKNQQKGYVSSNRMFGRVQKYDSLLTVGASV-SFNRDEVLESYKKYTYCYGTAKGFEKRLKMLTTRKCKRPY-------------VPK--VVASKLMKLMPCGP--LPDWH-----EFEELLSQVKTTAGASAGAPYFKEKRKAYNECMDVIFPQICEAIEK-G--ELSALLRGRPEWMLVEVKNKLDRYETSKLDD--KTRPYGAMPMHFSLLFSALLQPVCESLKKWTS----YDTPNAYGMSFCNGELMTWYNRIQEKRKEAISTKSSTYMLGCYGDDGEIILCKKDGTVWAVDPDFKQMDGSVDRATVRGVCKWIYTLYTEQH---GE---SPFWSNVLDLLEEMATDPLMIISGMQTYTKKQ---TDGIISGVVGTTIFDTAKAVIAYHDLLNEFE-FDPSLFNDAKRVASYLYEKHGLVVKEGTWAPQQINMDD---------KTTGSLFRATKFLGMKLMWMNHEDTAEPFLVPYLPDEDWLDLMMSPRDNIEYNR-------VDSELAKNRRSFDRARGLLITGGMFSERTRQALFSAIDSVPDVAVLMEVSANGG-----TGSVETSNDILLGDNFQYPNSDGVPTWDWTCALY-S
Thosea_asigna_virus_AAQ14329	MEASNPVIAPTRLSLEAMLAERAMVARQDLAGLKRKLAGADRVLAPQ-SPEQC---GRESAQAQARSVTSELKSA-----VKEA----QGLE---HQTLDFLEQL-GEYPVCGIL-HGDHPVHPSGTHNNNGKVSVKRQFAAGVNTSDALTCAFR--FEDSDLVRETALKTTYTDGTWAGFVQRLKMQTTRKCVQEK------------------VSRKLLKQLFPYDPQKLVDVS---G-ELSELVLGIKTNAIASAGPPYWRTKRDALPDMLDCVLPLLYDHIVR-K--DLTTLRNKHPELFLAECKNKTDRYEVESLGE--KTRPYFSHPFHLSALVSVLSQSFSGALKIMTE---DSTSFNAYGFSWTNGGAEDLAIWARQ----AGEAGKKPPRIACYGDDTDIYY-RKDGKLYRICPDFKQMDGSVDATTIEAVVDYVVDAHVKQY---PT--ARQFWEEVGKLWVEMATQSPFLIDGTKVYRKMQ---KDGLMTGVVGTTLFDTVKSALAYNDWADQLM-FGSLNLLEEKYAIEFFKNKHGLVIKEGTWKPALVNE-D---------PGFGELWTEQKFLGLQLKVVRREN--EKVYVPNLPFEDWLTMWVTPRSKYR-SK--------ETETMRERTLFDRARGLLVTGAVFDERARGLMGAVINSTAPEVVCMRVQEGGG-----RGAPPAYAFLTRDGVFEFPISDGYPSYDWVVSLY-S
Euprosterna_elaeasa_virus_NP_573541	MEASNPVIAPTRLSLEAMLEERASVVRQDLQSLRVRLEGAPRTLAPQ-APEKQ---GRDSAQAAAKSIVTELRDA-----VKEA----QGLE---HKSLDFLEQL-GEYPVCGII-HGDHPIHPSGTNNNKGKVSVQRQFTTSMNSVDALQVALR--YEDVPLVRDIALKTTYTDGSLAGFVERLKLQTTRPCVQEK------------------VSRRLLRELFPYDPQKLVDVS---R-ELSDLVLEIKTNATASAGPPYWRSKRDALPDMLDCVLPLLYQHIVD-G--DLATLKNKHPELFLAECKNKTDRYEVEKLGE--KTRPYFSHPFHLSALVSVLSQSFSKALKIMTE---ESTSYNAYGFSWTNGGAEDLVIWARG----AGEVGKEPPRIACYGDDTDIYY-RQKGRLYRICPDFKQMDGSVDETTIKAVVDYVVHAHTSQY---PL--AKGFWLEVGKLWVEMATSSPFLIDGTLVYRKKQ---KDGLMTGVVGTTLFDTVKSALAYKDWADQLL-FGDLELLKEKKAIKFFKEKHGLVIKEGTWNPTAVTE-D---------PGYDELWTEQKFLGLQIKVVKHADTDEKVFVPTLPYSDWLSMWVTPRARLG-HK--------ESYTMRQRTLFDRARGLLVTGAAFDKQARELMGSVINETPSEIVCMKVQEGGG-----RGAPPSYAFLTRDGNFEFPVSDGFPDLAWTTRLY-S
Drosophila_A_virus_YP_003038595	MDASNPIISSDRSTVNQVYAKMVRRKRQDLAYLQELVRTAHREILPQGELP-----HES----EAKQYVAEYKAR-----LPVV----DTKKVGELPTEVFQVAL-PSIPVRGIMDAVGVPLHPPSINNRGGHTHVTRQMGGVPHPPLGLIPIAQ--KYGVE-IL--DQKHVYTGGTWDGFLSRLAQQMGRTTVPLART---VSAGKKNASDR--AIIKLLNKYMPRTG--NKSWPGVHTTPEEGILDGIKITAKSSAGAPYWRHKGECLDHIIDTGLPVVLKHIKE-G--TLNQLWRENPEMFLVEVKNKLDRYEVSKLKE--KTRPYVCVPAHWALLFSCLTQGFQEGLQVFSNLDPSTECSNAYGFSSIAGGLTRMVDWMYA-------CPKRRGRVVCYGDDACITF-WSQGVLYRVDPDFKQMDGSIDREDARITIEWVLHHLRKDL---GVEETPAFWKTVAAVWLDMAIDPHFIVDGKTVYKKKN---PHGLMTGVPGTTLFDTVKSVIVWNEMLDQAS-VGSIDLLNEAQVVEWMK-RQGLVVKEGTWSPVALPA-R----------DTEGLITDHKFLGVQIMGVYHRH--RVIHVPTMPESDALEMMLCQKDNPF-EK-------AVSRTARQRTLYDRMRGLMITMGFSIPRIEETIHAVVNTIPGEIIVMQTQEQTG-----T--KPE--HI-TLQDFEYPDSSGFPSRDFCLDLY-S
GAPE01022247_Meligethes_aeneus_TSA	----------------------------------------------------------------------------------------------------------------------GTPLHPPSVNHKKGAVQANRVIGGVPDPPGGMLQIIQ--VLGQE-AI--AREKIYTFGTWEGFTNRLKKQMCRKTISIRRTAETVLGYK--PNKR--DLLKQLQEKMPLTP--GPQWPKLGD-DLYKQLEMLTVTANASAGPPYWRKKGECMEDILDCGIPAVVDAIRE-G--RLETFWREQPEMFLVEVKNKLDRYEVEKLHE--KTRPYCCMPAHFSFLFSILTQRFQSRLAVFDT---RGDSWNAYGFSAAAGGLERFYRWMKQ-------TPTGTAKAVCYGDDTCLVV-NIKGKIWRVDPDFRQMDGSIDKDDAQLVVDWMLDTLARED---GER-VPEFWKTVAELYVRMAMDPIFIVHDTTIYRKKE---PSGLMTGVPGTTLFDTVKSVMSWHYYILHCQ-MRGKDILDQKNATTFMSEACGLTIKEGTWSPEEVPM-S---------VDVGETVTTHKFLGVQLLRFS-----ETTYAPTIPRADAIEALVCQKDLPY-TK-------KASRLAEQRLTFDRMRGLYITFGFTIPDIAAAIHNVVNNLPAEAILLHTQNEKG-----E--GPG--HI-LLEGFEWPDSSGFPSVAFCEALY-A
	;
END;


BEGIN MRBAYES;
log start filename=NewfieldVirus_Partial_RDRP_protein.out;
lset Nucmodel=Protein;
lset Rates=Gamma;
prset aamodelpr=mixed;
mcmcp Starttree=current ngen=10000000 samplefreq=100;
mcmc;
log stop;

END;
