# Supplementary material for: The Discovery, Distribution, and Evolution of Viruses Associated with Drosophila melanogaster
Source: PLoS Biol. 2015 Jul 14;13(7):e1002210. doi: 10.1371/journal.pbio.1002210 (PMC4501690; doi:10.1371/journal.pbio.1002210)
Supplement: S3 Data — Protein sequence alignments used to generate the trees presented in Figs 1 and S3 are provided in nexus format, along with the MrBayes commands used to perform the analyses. (ZIP) [file pbio.1002210.s003.zip › S3_Data/Figure_S3_partE.nex]

#NEXUS
BEGIN DATA;
	DIMENSIONS NTAX=12 NCHAR=475;
	FORMAT MISSING=X GAP=- DATATYPE=PROT;
	MATRIX
Galbut_ORF2	DDPMYE-GPCTSTTASTTLFGHNLD--------YSGYIALVREFYINTTALNPRLTRELPFCMFQHAMIGALHARLVQIQYYENSDPLVHNFPNSTEIF--GGKDYQI-PKIIAEYLDSLTTGLTPTGEKIKINFPEVSLPQGPVNE--DPVRAAAPSGTF-GIPTANNHNVYECYPSPFIS-RRLIERTLEVNRT-----------NRDFGDWDPFPSGWLPRNSVVNGNLLGYYRP-EQLQPDALSRLAECTFADDST--FLGRIAYSPSCVENTMLHLSRIKGI-ELV-NFQF-TG-----------KTSTALFAFKENM---QPV---DNDIPLSTLTA-PIRSPYQLGAPLVNKAHFFGFKRKRS----SDSAGVFLT-VG--GIPPEEWVSTRNSNFSLITPFQPRR--MI-----------------------RDKPSLREEAHESLVEEGYMCVSLQVWLSRLRKKD
siRNA_Candidate_24_Length_1558	DEELWDVPGFSGLSPISTGSSHNLD--------FAGFSSIIESSYAHLRTLDPRIERSLPFCVYQHSCVSRLNAHIIRYVQIENNENRLTDEGSPYDLFH-SGEDTVVFHPAVHEYLSAIGKSQTVEGELVKFNLPNMAVPQESYEA--GG--VSYPAGTF-GPINSDTHNLYECYFAPAVS-HGLIKCSIEKP-------------NEGGKAWVPLPVGSFPTGATFTRNCLGYRVT-ERISPDFQNQLHSLQFSTGDN--MAGRLCYSSQVETIVSAYLTSMAKSLKVRTGFPS-F------------QFNPSLMAFVEYK---HTL---GDEVAVGQLIS-SVQSHLTQPPNIVCRTGLQALKRRRG----VYSAGICVQFPESSRALREQYVATRNSNFNMHGIFAPVSASTS-----------------------RDLPLLRSERWFTNVPCDNRLDLLIAWNKRFLVKG
GBEU01010806	------EGPYAKTHPVRNFYSQNLD--------FSTYTLLVEDVYYDLELKNHRLRKVMPFCLFQHVMVSLLNIHLINHVRNVNAEDRFTNEESPLHLV---PEDFII-PAPIAGYLKQICNSVTPCGDIVRVNIPDIGLPQPPISA--DGNLERVPSGSF-GPCDAANHNVYECYVSPLVT-ARLIEATKAANEAAWLSEEFNEKDFNSKSFWQPLPNRLAPANGKPTLNLLGYYRTVERLKLQGLQTITNLDIPDDHT--MAGRVKWCSTAASQVSSVLYNLETQYNCKMVQVK-DVVKL----KISTNVASTGWICVQES---SRNVRHDMRSRIAERSG-SVWSPFAMTAAQCNIVGICGLKRERT----EYVRGLSYTSEN--GEALDGWADTINDNFVMVNAFAPRT---GV-----------------------DLPALRTAAHSSSAYPGGRPLNILQW-------I
GAXO01030209	DEPLWQEGPIQGTHPINRIYAQNMD--------FSTFPLLVERVYLDLEIENPRLRREMPFCAFQHVCTSVLNVAVIDHVKTINAEDRYADEESPMNLI---PDDLNI-PAPIAEYVKNVANTTTPQGDLVRTNIPEAAVPNPHIEG--DDDIPEQTAGGF-GVCGAANHNSYECYVSPLVT-SRLVQATAQQNEQ------------HEFGPWNPLPHDMTPRHGVPNMNLLGYRPSVERLTAEGLQKIQDLHFPNTDD--MQSRVRWCPELVARVSGTLKTMDTKYKMHVGRPV-HGH----------NTSALGWIVVQTT---GGGTAEWNTTRLSNIAG-TVESSAALGSSQAYAAFTLGLRRQRT----DHARGFCYTYAN--GIALQGWLHTMNSNFNMAAPYLPTI---GS-----------------------DMPLLRHPLHVSETPSGDRATIITSWL-----RR
GAGH01082142	DEPMYDIGPHSSLVPEQDFFCQNFE--------FSSAIPLINETYEKMRAVDPRLHERLPLSMFTHAMALHINLEIVETARK-SGQNILNLRTDAREIL---PDYQVL-PQSIVDYISHITDVVTQDGKEVKLNLPPAAIPQAPFEH--DG--VAIESGTF-GPITAHNHNVYECYISPYVT-SARVLASTE-----------------NRPEYRPLPDQLIPGNLVPNHNLLGFEAI-DVQNNGARSRLEGIRFPNDDT--LEGRFRYCPTLQNRVYIVLAEMKDRFKMLERRREQNPQGLNIIPPIKKKNTNTNLTFVESV---GPV--NDRAVPLYSRTV-NVYSFGAQGTATANQSNVECFHRHRIVVGTYAARGLCCLTEN--GNAPGGWAASINDNFNMVGLFTPVL---H-----------------------QDYPQLRQSTFVSHGPAGSRLNALSNFI-----ER
GBJR01008524	DEPLYDLGPHTSSIPVQETYSQNFE--------FGGFIDQVERTYEALRGVDPRLDRRMPFSMFQHSMCTVLNAYIIDLTLE-NGERKMDS-ARCQDLL---PEDLCL-PENLYHYITSVGNTTTVNGEEIKFNLPDAAIPQAA-----DG---NIPAGTF-GAIDALNHNVYECYISPYVT-ASRVLNTRRG---------------QGEPEVPPLPLQLIPAGSIPNQNLLGHGPP-DVLPAEARPRIEGFEFPDGDT--VAARLKICPELMSRVNTVLFELRHRFKMRDIGRS-SPSSRN---YLKAKVIPSNVQFVRVP---EPT---PDVQRLTQKQN-QVRSATSFGSSSAGFCNVTVFHRERA----NNARGACFT-IN--GAIPPGWVATINNNFNMVGPFAPTI---G-----------------------ANNPAIRIMKFVSHSPGGTRITAVDNYI-----KR
GAUO01011346	DELLYDFSEHQSAVPTISLYCQNFE--------HSGFIDLVEECYRSLQCIDPKLSRSMPFSMFLHYCNTLLQAHLIDRAMD-NQHNPFGDGIYASDYI---APDVII-PAPIYDYIATVANMNTTDGDDIHYNYPVAVHPQGPI----E---DMAESGSF-GPANMANHNAYEVNISPLIT-ARRIQADAL-----------------HLQHFIPLPPGLAPAAGIPTPNLLGFGPT-GNVPPEGRAKLAGLVFPDDDT--VPGRLKLCPELNARASGILRTLQHKFKMK-TPPP-RTRRTP---LIPPKATVANAIFASCN---RHI---PNELRLSIQNA-NLKSYSDFSATYANIANMFVLHRFRE----RIACGPCYVNAA--GAILPHWLPTINSNFNMVGDFANIR---E-----------------------ADLPI----------------------------LR
GAXS01015276	DEPLWNIGPYSGTQPKRQTNQHNLD--------FSTFPLLCERSYNNLESINPRLRREMPYCMFQHVMTSALNASLIHHMRYVNAEDRYADEESPLNLF---SPDFVM-PADVGEYIKHVANTVTPQGNLVRVNVPDAAVPKTTIPA--ADGVPELEPGTF-GPVTAENHNAYECYVSPYVT-AKLVTETYEQNNT-----------RNFRADWNPLPAGAYPANALPNENLLGYRRTVERLNPEGQQAIAVPGFVTTDC--MAGRLRISSDFNARVSGTLQRMKDQYRMQVGIPT-NHA----------NSAALGWIKVDAI---PGIPEGRNAARLATIMG-SVNSPVALGSSQTNIVGIFGLKRERT----DKARGLCYTLAN--GASPANWSASINNNFNMTAPFAPTV---GR-----------------------NLNSLRDDD------------------------H
GAZB01032380	---------------------QNVD--------LSGYMTLVDLSFKNLESNSMSAAHEVPFSVFQHSMVEVLWCYLFDWADKSGMCNKVSGSE-IRRLI--NAEESLI-PLEISEYLKAIGSFKDSFNNQWRVNFPDSILPRPARKVLVNSEEVSVVGGDF-GIPTAENHNSYECFPCPFTT-AERVRAELA-----------------MLTSFKPLPDVLSPDGMQPTTDFLGWTQLVPILNKNAWKKLTNLRWRS-DP--VGSRIQHCAETYKRVQAMLRKIEPRTRVVKGIPL-PG-----------SGSKALVAFVES-----------DNKEITTAPV-TVHSCAQLSPREIGQTVLFTLRRRRT----FDCPGVCYVRPD--GPE-PDWICTRNSNFSRRYPFDVCY---G-----------------------EDNPLHDRSE-FQLSETGDRIITLQSW------LT
GBHO01003992	---------------------------------------------ISIREIDSRVERQMPLCMFLHHCTVYLNAVICDRVRE-QGGRPFGNAERAQDYLTVPGTIYLI-PEVVQEYIRNVGKFTCTTGEEVFFNLPDRAVPGLSN--------DTFESGFF-GPCDAFTHNLYECYVSPAVT-ARYVLATRD-----------------EEPDWQPLPFELAPYNGVPTHNLLGYEEL-QELHPEARARLRGFQFPDNDN--MDGRLRYSPELAARVNTYLLSIKEKFKSPQIPTN-ALI----------RTGLVNTVYTECQ---TPYTEDPDTEALSEAGV-NLFSFAPFAATVANHSYIDVLHRKRN----LAARGLCYVRPT--GAAFNGWNATINYNFDMQGVFEPTD---Y-----------------------ADFPSLRLAAQASYTGPRRRTSTLDAFIK---KMQ
GAUV01122538	------------------------D--------LSGFIILLKQTYEAMRTVEQRIDRQMPFCLFQHHCCVYLNSVLYDRIRE-QGGMPFGTALRCQDAIQTEGTEYLV-PEVIQEYVRNVGKFVTSTGVDIYVNVPDIARPQPPTVI--GG--EDIESGFF-GPANSVTHNVYECYIAPAIT-ARYVEACGT-----------------ANADWIPLPQHYTPEDSIPTYNLLGYDRI-QPLDLSGRARCQGLFFPSDET--VEGRLRFSPELSARVNTFLSQIGQKFKSPPIPKE-TKV----------RTGLSNALFVETP---GRVASGGGSPPISYCLV-DIYSSTPFGNQTANHAYLDTMHRRRL----KTACGSCYVKRN--GAELHGWPESRNHNFEMVGRFLPTN---F-----------------------SDYPFIR---------------------------Q
Nilaparvata	RQTLTSGNPFADSAFVHNVTERELYLRETFSPSTPALTQITRSAYTEMSTDAADLSKRLIPEEFDYYAAAMLWFRIISLKAK-NQQPLTAEETIVLEML--RLESFTI-PEPLRLQLLVLGKVKTCLGTSLRPTFPPLPTTVIQW----Q---ATGIPGNFAAGITADSHNLYEELPCLGIHLAALITAQNN-----------------DVGAWTPP---GVPAHTLPNNNLLGYRPT-KRNRPEATAAIIDAGIAPGEVTNYPINTGLNFDLLKRTSQVLSTLT-TFKMTDVHFP-ALSEY---------GATAQIAQYYPDPNQPGV---RNIDGLTTIKTINNEIPSQIGVSI-----VY---------------------------APRYYKVSPDNNYDSWCCLSPTP---GRRANVPNPLPIAWFNNRNARRQIRDIYSLPQFSSISADANEYRRVTLEALVI---SRR
	;
END;


BEGIN MRBAYES;
log start filename=Galbut_Virus.out;
lset Nucmodel=Protein;
lset Rates=Gamma;
prset aamodelpr=mixed;
mcmcp Starttree=current ngen=10000000 samplefreq=100;
mcmc;
log stop;

END;
