# Supplementary material for: The Discovery, Distribution, and Evolution of Viruses Associated with Drosophila melanogaster
Source: PLoS Biol. 2015 Jul 14;13(7):e1002210. doi: 10.1371/journal.pbio.1002210 (PMC4501690; doi:10.1371/journal.pbio.1002210)
Supplement: S3 Data — Protein sequence alignments used to generate the trees presented in Figs 1 and S3 are provided in nexus format, along with the MrBayes commands used to perform the analyses. (ZIP) [file pbio.1002210.s003.zip › S3_Data/Figure_S3_partF_PartialRdRp.nex]

#NEXUS
BEGIN DATA;
	DIMENSIONS NTAX=42 NCHAR=655;
	FORMAT MISSING=X GAP=- DATATYPE=PROT;
	MATRIX
AGF01025652_Chrysopa_pallens_TSA	GACGSLLVRD-NHQRPILSMHFAGAGEGLS----GEGYGITLTQEALHILVQMN---D-VPAEFED-------K-HYGSLED-----------AK--FVYD-YD-VNVHYLGSVEQKDVPYIPTKSNLVRSAIYGC-AG---LTTIL-EPAILDKNDKRYVH----QSTPLYEGVRKHGILTSDFTATELREAKEFLWSGWIGNMRPLVAQPKVLTLSQAILGFP-----DIEYYKPMDLKTSAGYPYVCG------PRK-K-KLDYITVIRDDQQQA-VDIASIDEQVLEIMQYKNQLRKRGVIPLTTFIDTLKDEKRKSEKARKLGGTRVFCSSPLDYSIECRRHFMHFIASFMKHRMSMMHGVGINPTSQEWGQLISKLLVT-NTKFVTIDYSNFG…
Antheraea_pernyi_iflavirus_YP_009002581	GLCGSALLCS-TLERPIIGIHFAGTK--------TFGFAEPISYESFNDLKVTH--YE---YQLCD-------L-RL-DGKE-----------AA--I--E-FD-TLLYPQGTVPEAYKHHQGSVSQYIPSLIHGA------YEVDT-EPNPLSPKDTRLPP----GNPPLKRGVEHMGRPPLDFPNKLLDPAADDLNDVILRNVKPIRNGVGKLSLQDAICGNV-----NVKGFEPLEWSSSEGFPLKSL------RPPHVKGKKWLF-DLEETSNG-YVLKGMHGELKRQLIVCEQLRRQGIRCATLFVDCLKDTCIDIKKCSIPGKTRIFSISPVQYTIAFKQYFGDFIASYQEARLSAEHGIGINVDSLEWSQVANYITTY-GDNIIAGDYKNFG…
Brevicoryne_brassicae_picorna-like_virus_YP_001285409	GMCGSVLMNE-ATNTPILGIHVAGANG--------KGFSEPICRAQFDSLFQHI--EKGIVEDVIPTDWRELET-RFIPVDQ-----------RK--L--F-LS-GTHTYLGNIDPNIAKYEAGVSSIVPSTIQGV------FPIGT-EPGPLTPRDPRING----EFSPLLTGCEKHCNPTIDFNKEDLAYAESDLSSLIIANCKPIRVSCHALTELQAVNGIP-----DLEGYQSMTWNTSEGFYLSRL------RPKNAHDKRWLF-NFDKNGQ----VVSLHPYLREILDIKMSDRLSGIVPATVHDDCLKDARLPLSKIKIPGKVRVFSISPVDFTIQFRQYFLDFIASYTKARFNCEHAIGINVHGYEWSELAHFFE---GKKLITGDYSGFG…
Deformed_wing_virus_AGA20423	GVCGSILLSR-NLQRPIIGIHVAGPEG-LH----GFGVAEPLVHEMFTGKAIES--EREPYDRVYE-------L-PLRELDE-----------SD--I--G-LD-TDLYPIGKVDAKLAHAQSPSTGIKKTLIHGT------FDVRT-EPNPMSSRDPRIA-P----QDPLKLGCEKHGMPCSPFNRKHLELATNHLKEKLISVVKPIN-GCKIRSLQDAVCGVP-----GLDGFDSISWNTSAGFPLSSL------KPPGTSGKRWLF-DIELQDSGCYLLRGMRPDLEIQLSTTQLMRKKGIKPHTIFTDCLKDTCLPVEKCRIPGKTRIFSISPVQFTIPFRQYYLDFMASYRAARLNAEHGIGIDVNSLEWTNLATSLSKY-GTHIVTGDYKNFG…
Dinocampus_coccinellae_paralysis_virus_YP_009111311	GKCGSLIFCP-SMNSPLVGIHTAGVGE-------KIGYGEILIRETFIDETETI--TE-----FVT-------P-QM-EYKE-----------NT--Y--V-LP-GEYGIVGTLDYNMMVHSPKDTKIIPSEIHGV------FPKTT-EPAPLSSEDPRLAV----KGDPFLAGMSKRCMKVKEFDRQNLDDAAADLCQKLVVQCKPVKT-IAVLTTKEAVEGL------TVQGYEPMEMTTSEGYPWVKM------RPSNATNKSWLF-KFSEYPDGRRKLEKIHKDLSSVLDLKQKMRSQCVVPSSYFSGCLKDSRILLEKTKAFDKTRIFEISPVDLTIAQRQYFLDFDVAYQTARFSCENTIGINPEGEEWSYLANSLLAF-SPYILTADYSGYG…
Formica_exsecta_virus_2_YP_008888537	GACGSILLAD-NLEQPIVGIHVAGTVGKGC----GRGVAEPLSAEMMGCMPKQR--LA-WHHDITQ-------M-PAESYNE-----------GE--F--D-LD-TVVYPHGKVLPVLAQAQSHQTRIVPSLIHGV------FPVRT-APNPLSPSDPRLP-K---GSHPLHDGCRKHGLLTKDFPTNIVEEAYIHLRDKLLTNVIPITQMVGKQSMQIAVCGDP-----NVSEFDALNFKSSPGFPLNTEYAKKQFGAEKVSGKKWLF-DLTECEEG-YKLNGLHAELSRLINQTHQMRKRGIKPFTIFNDCLKDTTMPIEKNSIPGKTRIFSISPIQYTIPFKQYFGDFMGAYRRANISAEHGIGIDCNGHDWTRLAMFLSKF-GGDIVTGDYKNFG…
GAKP01000398_Bactrocera_dorsalis_TSA	GMCGSVLLTEMNTSSPLVGIHVAGEVS--GG----RGYAECICRETLENIIANF--EP-NPVEDVE-------I-ESQVLGDRKISLIDDTRRIK--A--A-FE-GNVNFIGVVPKAYEHKPAKKTRCKHSICYDQ-IT-----KSVYDYPYLDQNDIRGTMDDNFSGSPMVNGCTYHGQPPLDFPTDLVDQAAEDVELLIKAKVMPLRRVLRPLSVEQSICGMP-----SIPGYDAMEFDTSEGFPFTSL------RPAGAKDKRWLF-DLGQDSFG-YYLNSIEDVLQKTMDVKQQQRENGIIPVTIFTDCLKDMKLPKHKA---HKTRIFSVSPVDYTIQFRQYFYDFTIAFQHYRKDVESAVGINVDSYEWHDMIQSLVEN-SDLFVTGDYSKFG…
GAMC01001920_Ceratitis_capitata_TSA	GMCGSVLLTEMNTSSPLVGIHVAGEVS--GG----RGYAECICRETLENIIANF--EP-NPVEDVE-------I-ESQVLGDRKISLIDDTRRIK--A--A-FE-GNVNFIGVVPKAYEHKPAKKTRCKHSICYDQ-IT-----KSVYDYPYLDQNDIRGTMDDNFSGSPMVNGCTYHGQPPLDFPTDLVDQAAEDVELLIKAKVMPLRRVLRPLSVEQSICGIP-----SIPGYDAMEFDTSEGFPFTSL------RPAGAKDKRWLF-DLGQDSFG-YYLNSIEDVLQKTMDVKQQQRENGIIPVTIFTDCLKDMKLPKHKA---HKTRIFSVSPVDYTIQFRQYFYDFTIAFQHYRKDVESAVGINVDSYEWHDMIQSLVEN-SDLFVTGDYSKFG…
GAMC01021094_Ceratitis_capitata_TSA	GACGSLLLLD-RTTRPIVAMHFAGIGAGKR----GEGFGVILTQETLREAATNH---T-CATQMDD-------V-ELGSIDD-----------AK--IML--GD-ANVSYLGSVPPELTIFLPKKTKIRPSLIQNV-GS---LKPLT-QPCILDKTDPRYTY----DTTPLVAGVVKHGQMTKDFPSSWVERAKERLWDTFISKLKPAIVGASRLTYEEALAGFD-----NVTYYDPVVLSTSAGFPWCTT------QKK-R-KADYVEIVRNDTGEV-T-QVLIKDEILKVLKRKEDQRREGVVPFTPFVDTLKDERRKPEKLLKLGGTRVFCNPPLDYVIAMRQNFLHFTAAFMASRFEMQHAVGINVNGTEWTQLARRLINVSPNNVCTIDYSNFG…
GARL01030594_Spodoptera_exigua_TSA	GLCGSVLVAR-NLERPIIGIHFAGLKS--G----NQGFAEPIVQESFVTNANDI--QN-YRFDNLD-------L-HV-TDDK-----------PK--V--E-FD-TLLYPQGCVPREFAHNQGCVSQYVPSLIQGV------YEVDT-EPNPLSPRDPRVVPP---GQSPLKLGCEHMGKPPIDFEPSLLEVAADDLCQTILKEVKPVRHKIELVSLQDAICGNS-----AIEGFHPLEWSSSEGFPLRAL------RPANKKGKKWLF-DLEETPDG-YKLNGMNAELKRQLCIGQEYRKQGIRIPTVFTDCLKDTCIDSEKCKIPGKTRIFSISPVQYTIAFKQYFNDFLASYQNCRINSEHGIGINVDSLEWTKVANYITTY-GNKIVAGDYKNFG…
GATB01340416_Metallyticus_splendidus_TSA	GKCGSMLVAT-NIPAGLVGMHVAGND----I----VGVSEAITREMLEGAQQLF--GQ--APDIFE-------P-PLLATDH-----------CR--S--V-IE-TEVISLGRVEPKLAHRESERSRIKPSIIQQH-GDRETFPIYT-DVAVLSPHDPRLEKR----FSPMVEGCSFHGMSLSAFNSVDMDEAEQDLHNLYLSNCTPARFKVGKFSKLEACTGID-----GLSGYEHLEWRTSEGFPFVAD------RPKGIHNKRWLF-DFEGD-----ICVGLTDRLKQTMKLKKQLRALDVVPFTVFTDCLKDTTVAREKVLQPGKTRIFSMAPVDFTIAERQYTLDFSVAMMQNRMKLEHAVGINPDSREWTQLAVKLLQK-GSKIVTGDYSKFG…
GATU01076143_Baetis_sp_TSA	GVCGSLLLIP-SFSKPIVGIHTAGTGT-------AKGFAELLTADSFPKANPIE--Y-------IT-------P-NM-NYSD------------I--C--P-LS-GECEFVGILENP--VVSPSKSKIIPSEIHGA------FPVQT-EPAPLHSKDSRLSE----IIDPLLIGVLKRCDKTKDFPKDVLQLAKEDLEHTILTNVRPLIAGCPQLSLLQSAAGVKDSRGAYISGYEKITLSTSEGYPWKSY------RPPRATDKRWLF-DVDDDEN----IIGIHPMLVKHIQQTQQLRERGVVPVTYFTACLKDQCIAKEKVSTPGKTRVFEISPIDLSLVQRQATLHFTAAYKEARMDAENTIGINVNGEEWSHLAHKLVDF-SPFLLTGDYKAFG…
GATY01012806_Chrysis_viridula_TSA	GVCGSLLLIP-SFSKPIVGIHTAGTGT-------AKGFAELLTADSFPKANPIE--Y-------IT-------P-NM-NYSD------------I--C--P-LS-GECEFVGILENP--VVSPSKSKIIPSEIHGA------FPVQT-EPAPLHSKDSRLSE----IIDPLLIGVLKRCDKTKDFPKDVLQLAKEDLEHTILTNVRPLIAGCPQLSLLQSAAGVKDSRGAYISGYEKITLSTSEGYPWKSY------RPPRATDKRWLF-DIDDDEN----IIGIHPMLVKHIQQTQQLRERGVVPVTYFTACLKDQCIAKEKVSTPGKTRVFEISPIDLSLVQRQATLHFTAAYKEARMDAENTIGINVNGEEWSHLAHKLVDF-SPFLLTGDYKAFG…
GAWP01179067_Grylloblatta_bifratrilecta_TSA	---------E-KSNYPLIGFHSAGIGH-------LIGYAEPLLRDEFMGFCDNP--IL-----FAE-------A-QM-DYNE-----------TK--L--P-ENLGYIEPIGHLTANMKPHIPTISKIIPSLAHGI------FKTRT-SPAPLSKYDVRLPQ----IRSPLFEGVSKRGEPAIPFNSHDLFLACRDLSKLLINKCLPVCTPVCKLTVDQSILGLP-----DIPYADSLAMTTSEGYPWIKL------RPKTAHTKQWLF-EIKDNT------VKVDKFLLDTIDIKSKLRVKGIVPCTYYTAMVKDARLETSKCVIPGKTRVFEMSPIDLTIIQRQYTLPFCASYMYNNLECEHTIGINVNGAEWSMLYSNLNNF-STYILAGDYSSYG…
GAWR01008753_Menopon_gallinae_TSA	-------------QRPIISMHFAGEGEGHS----GVGYGVLLTQESLRTLCND---NQ-TPRQFAD-------V-QYDSLDK-----------AK--FIYD-ES-VQLTYVGTVAPNAIPHTPSKSKIIPSLIQGM-PG---LETDM-EPAILDKKDARYIH----ETTPLYEGVRKHGLMTEDFDPALIEWAGEAYWDTCLSKMKPLVAQPKELTDDESVIGLP------FPHYTPMDLNTSAGYPYSLN------KERTS-KADYIEVRRNEQLQP-ISVEHWDPLLVRVLEENRQMRKDGIVPHTLFTDTLKDEKRSRAKVLTKGGTRVFCSSPVDYVIECRRFFLHFTASFMHNRKTLMHAVGVNPTSPEWGEIARNLLSK-NKEFGTIDYANFG…
GAWT01318217_Empusa_pennata_TSA	GVCGSLLIRE-NHQRPIISMHFAGEGEGHS----GVGYGVLLTQESLRTLCND---NQ-TPRQFAD-------V-QYDSLDK-----------AK--FIYD-ES-VQLTYVGTVAPNAIPHTPSKSKIIPSLIQGM-PG---LETDM-EPAILDKKDARYIH----ETTPLYEGVRKHGLMTEDFDPALIEWAGEAYWDTCLSKMKPLVAQPKELTDDESVIGLP------FPHYTSMDLNTSAGYPYSLN------KERTS-KSDYIEVRRNEQLQP-ISVEHWDPLLVRVLEENRQMRKDGIVPHTLFTDTLKDEKRSRAKVLTKGGTRVFCSSPVDYVIECRRFFLHFTASFMHNRKTLMHAVGVNPTSPEWGEIARNLLSK-NKEFGTIDYANFG…
GAWU01257815_Aposthonia_japonica_TSA	GACGSFLLRE-NHQRPILSMHFAGSGEGLQ----GEGFGVLLTQESLVALVQIN---D-EPTQFQD-------V-QLGSLEE-----------AK--FVYE-ED-INLHYLGSVDRSAIPFIPTKSSLVKSVLFDC-GG---LETIL-QPAILDRSDPRYLH----ATTPLYEGVKKHGQLTLDFTSQELRLVKEQLWDGWIGNMKPCVADPTVLTIEQAIVGFV-----GNEHYKSMDLSTSAGYPFNCT------PRK-K-KSDYIDTLENEQLQM-VGIKSLDPQLALILREKAQLREKGIIPHTVFVDTLKDEKRKTSKMLKLGGTRVFCNSPLDYVIECRRHFMHFIAAFMKDRMKLMHAVGINATSAEWGRLISELLRK-NEQFVTIDYSNFG…
GAXB01016411_Tanzaniophasma_sp._TSA	GVCGSLLIRE-NHQRPIISMHFAGEGEGHS----GVGYGVLLTQESLRTLCND---NQ-TPRQFAD-------V-QYDSLDK-----------AK--FIYD-ES-VQLTYVGTVAPNAIPHTPSKSKIIPSLIQGM-PG---LETDM-EPAILDKKDARYIH----ETTPLYEGVRKHGLMTEDFDPALIEWAGEAYWDTCLSKMKPLVAQPKELTDDESVIGLP------FPHYTPMDLNTSAGYPYSLN------KERTS-KADYIEVRRNEQLQP-ISVEHWDPLLVRVLEENRQMRKDGIVPHTLFTDTLKDEKRSRAKVLTKGGTRVFCSSPVDYVIECRRFFLHFTASFMHNRKTLMHAVGVNPTSPEWGEIARNLLSK-NKEFGTIDYANFG…
GAXC01000637_Thrips_palmi_TSA	------------------------------------------------------------------------------------------------------------------------------------------------STM-EPSILSVDDPRNITG----IDPMIVGCKFHGDLTYDFPLDLLEIATKDLTKLYCAKLKPMRSTVEKLTINDSVCGIP-----GLDGYESMKMNTSEGYPYSAR------RPFGVSDKSWMF-KFQNHDDGTRTLLDMDEQLKNIMHLKHQMRVRKVVPFTLFVDCLKDCKLPKDKIVKMGSTRVFSISPVDFTIQMRQYFLDFSASYQYNHFSIGSGIGISKNKIDWTFLVNMIVGN-STNIIAGDYSKFG…
GAXF01016478_Planococcus_citri_TSA	GVCGSILIGQ-GVNKGIIGMHVAGYNDG------TRGYSEPLCAEMFGFISAGV--QD-----IFV-------P-ELLDVDL-----------AK--I--S-LD-AEVLNLGTVPAQFEHRESGQTGIVPSLVHGL------FPVST-EPAPLHPSDPRLPE----DSSPMKKGCEKHGMPIIGFPKELLDFGEDALWQEMSSKVKPVI-KVAPLSLAKAVEGIP-----GHLGAPSLNFHSSEGWPWSAF------RPSGFSDKRWMF-DLELTSEG-YRCHGINEKLVELMSWKDAMRKNGLKPFTVFVDCLKDARIPKEKCSIPGKTRIFSISPVDFTIQFRQYVLPYMIAHRAARSTYFTAVGINVHGFEWTELVWAMGSH-SAYHACGDYKNFG…
GAXI01003785_Tetrodontophora_bielanensis_TSA	-------------------------------------------------------------------------------------------------------------------------------------------------------VLHKNDPRIKDNP---FSPIAVGCSYHGHIPTPFPDSIFKPALEDVREMIFSTVKPVRANVGVLSEEAAVCGL------EIEGYDALDFSKSEGFPYIAS------RPKNASNKRWLF-DLDEK-CG-VKLNNLHPMLRKVMDDKHEKRLNGEIPLTIFTNCLKDQKLKKSKVLKPGKTRIFGICPVDYSIQSRQYYLDFLVSYQSARFSAEHAIGINKDSIEWTQMIRELLNV-SPCIVTGDYSKFG…
GAXR01027015_Stigmatomma_oregonense_TSA	GMCGSILLSE-NKEKPIVGIHVAGVGG-VN----GFGIAEPIYQEMVIGLPLEP--ER-PVEFIAE-------P-QLLDINE-----------SD--T--N-LG-NMLYKIGVVDKKDAQFQSTKTRIKPSLIHGA------FEIRT-EPNPLSRNDPRLPKS---DFTPLENGCMKHGLPNLQLPHALVKQAEEHLRNKILAHVKPLRSVVGKLSLQDSICGIS-----DIPEYTALSFSTSAGFPLSSS------KPRSEIGKKWLF-EMDETNQG-YVLKTINPKLSQLLDITHQMRQRNIKPMTVFSDCLKDTTLPSEKCTILGKTRIFSISPIQYTIPFRQYIGDFMAGYRRARFDVNHAIGININSAEWSDLARRLQSK-GTKVMTGDYSNYG…
GAYA01020734_Zorotypus_caudelli_TSA	GMCGSILLCP-SHQNPIVGIHVAGVNQ-GK----GYGIAEILSSEMFENVVCEE--R--PYNAVVL-------P-ELTDAEF-----------SK--V--N-LS-TAIFPYGCVSGKFVQSQSSKTQYIASPIAGC------VPITT-APNPLSPSDRRLP-K---GSHPLYDGIAHKGLPPFCFKDDILHACYSDLKNVILANVKSVRTKISKLSIEDAVCGIP-----DMLYFDPVEFGTSAGYPLSAI------KNSSEKGKRWLF-DLVETKNG-YKLKGMHEELSRILQLEESMRIRKIKPFTVFVDCLKDTCLPVEKNVIPGKTRIFSISPIQFTIAFKQYFSDFLASYQNARFSAEHAIGINCQSLEWNQMTVKLLNK-SEHIVTGDYKNYG…
GAYI01001632_Xenophysella_greensladeae_TSA	GCCGSLLINP-LLHTPIIGLHVAGTSS--------NGYSEALSRESFVEFFKSI--S-PPNN----------DL-IFIDSEK-----------HS--K--S-LE-GVFVPIGKLDNGLAHHQSPNTKFVPSLISGV------FPVRT-QPAPLCQGDPRVSVE---NYSPLFSGVANMLHPPINFPLNNLKIAVEDLQTQILVHAKPVINSVGVRTYNEVICGIP-----GLKYYDSIDLNTSEGFPLSRY------RPNSVRDKRWLF-DIQTVGGE-LVLGGIRSELMDIINYKLKTRQSGEIPFTLHDDCLKDARLPLEKIGIPGKTRIFSTSPVDFTIQFKQYFIDFIAAFKSARIKLEHAVGISVDSGEWGALVRELHKY-GTKIVTGDYSNFG…
GAYM01007394_Calopteryx_splendens_TSA	GVCGSLVMLS-NTTRPIVAMHTAGSG---D----GTGFGVLLTYELFASLFDEV--VT-A--QLES-------N-TLTPISE-----------REDITIFD-ET-THVEYLGVLPRNQVPFIPKTTKLRKSLIHNV-GN---LKPTM-QPAILSKEDSRYKH----VKTPLWYGCRKHGKITKDFPTTWIDQAANALYEGWFMGMKPIVVDPKRLTPEEAIVGL------NIDYYDPMKLKTSAGYPWTHK------GKGTT-KEEWIIPITNEEMRM-I-NCTIDEALVAEINRKENLRRCGVQPLTIFVDTLKDEKKNLLKLYKEGGTRVFCASPVDYTIAIRQNLLHFCASFMKNRLRNMSAVGINAKGTEWSGLYRHLVKKSYQNIIMMDYSNFG…
GAYX01005415_Lolium_perenne_TSA	GACGSILMI--NEQRPLVSMHVAGQGILTA----GEGYGTLLTEELINELLPPD--KN-VYLERLD-------MDEKQPIEK-----------GL--IQLPTQQ-MDVETLYSVPVELKPFVPGKSKIMPSMIQERVKN---WEPHR-YPAILSPKDPRYKY----EITPLIAGVMDHGKITQDFPTDYVDKACDHLYTKYFKYRIPLISECKKLTIEEAIVGYP-----HIEGYEPLELTTSVGWPWTTT------NKT-Q-KLEFMEYERNEIDQP-IGIKWIDERIESRIVENSKLRKEGKVPPVVFVDTLKDEKRKLEKLMKLGGTRIFCASPIDYTIEVRQSLFHFMAMFRRTRLVQPHAIGIAPDGPEWGLLAERLLEINPKGIFTFDYSNFG…
GAZV01033457_Apis_mellifera_TSA	GACGSLCFLS-RSQRPIVGMHFAGRGEGSC----GEGYGVILTKEAIGDILALK--SQ-PVVQLED-------W-EGPSLEE-----------AK--IIL--PE-TNVSYIGAVTKEQTPYLPRKTKIRPSLIQNV-GD---LHPVS-EPCILDKTDSRYQH----DDTPLVAGCKKHGRLTVDFGTTRVESAKEALWDGWLSKMKPLVVKPKLLTPEEAASGFP-----DIQYYDPMILNTSAGFPYVAT------EKK-R-KEDYIVFERNENEQP-I-GATIDPGVLEEMKRKSELRKRGVQPITPFIDTLKDERKLPEKVRKYGGTRVFCNPPIDYIVSMRQYYMHFVAAFMEQRFKLMHAVGINVQSTEWTLLASKLLAK-GNNICTIDYSNFG…
GBRD01010625_Lygus_hesperus_TSA	GRCMTPIIST-CRTSKIVGFHVAGGDVAVGGSGKPIGCAEPVLRETFDVIPSTL--VA--QCPLSI-------E-GFSHEAE-----------PA--M--D-LD-LNAKYLGTVKPKYAARPSDRTRIVPTEIHNY------VPPTT-RPAPQKPSDV--GG----QFSPLKTGVEKHGHPPKRFDPKLLAAAGDALLQQYITACKPVRLEVGVLSVEQAVLGIP-----GLDGYQAMELSTSEGFPYTAS------RPPGESNKRYLF-DINDERTS----VTLDPSVVSIMHTKENMRNKGIVPLTVFTDCLKDARIPREKFYLPGKTRIFSISPVDYTIQFRQYFLDLLAAQKVNRLDLEHAVGINVHSFEWTQLGRRVTSK-GRNMLCGDYSNFG…
Halyomorpha_halys_virus_YP_008719809	GACGSFILIE-NTQRPIVAMHVAGTGTRTS----GEGWGVLLLKESLDSLPATLPNSQ-GIAEMVD-------L-DLLPLSE-----------MK--FIYE-DD-TNILYLGALPPEKVPYIPTKSKLVPSLVYKE-SG---LEVDI-EPAILSRDDKRYLH----KETPLWAGVKKHGVTVKEIPNDMVDSVGEWYWDGWLSKMKPSVLNPAPLNLDQNVCGLD------IDHYNGIDLQTSVGFPYIVN------NKDKKKKSDYIEVIRNDQLKP-IAVKCIDPAVITEMELFEMHAKNNRVYPSIFIDTLKDEKRPKDKLLKLGGTRVFCNGPLHNVLLVRKYFLHFIAAFMKNRHQLLHAVGVNALSDEWTRIANALLTK-NTQTSTLDYHNFG…
Heliconius_erato_iflavirus_AHW98099	GLCGSVLLSS-TLERPIIGIHFAGTN--------VLGYAEPLCAESFTGIEVKH--YD---YELHE-------L-RL-DGDD-----------PK--I--D-FD-TLLYPQGTVHAAYSHHQGSVSQYIPSLVQGV------YEVDT-EPNPLSPRDPRLPE----GNPPLKRGVEHMGKPPLDFPKKHLDLASDDLQSILLQAVKPVRINVGLVSLQDAICGNV-----SVKGFEPLEWSSSEGFPLKSI------RPKGVRGKRWLF-DLEETPEG-FQLKGMHGELQRQLSVCHALRKKGIRCPTIFTDCLKDTCIDVNKCKIPGKTRVFSISPVQFTIAFKQYFNDFLASYQNARISAEHGIGINVDSLEWTEVANYITRY-GSAIVAGDYKNYG…
Kakugo_virus_YP_015696	GVCGSILLSR-NLQRPIIGIHVAGTEG-LH----GFGVAEPLVHEMFTGKAIES--EREPYDRVYE-------L-PLRELDE-----------SD--I--G-LD-TDLYPIGRVDAKLAHAQSPSTGIKKTLIHGT------FDVRT-EPNPMSSRDPRXA-P----HDPLKLGCEKHGMPCSPFNRKHLELATNHLKEKLVSVVKPIN-GCKIRSLQDAVCGVP-----GLDGFDSISWNTSAGFPLSSL------KPPGASGKRWLF-DIELQDSGCYLLRGMRPELEIQLSTTQLMRKKGIKPHTIFTDCLKDTCLPVEKCRIPGKTRIFSISPVQFTIPFRQYYLDFMASYRAARLNAEHGIGIDVNSLEWTNLATSLSKY-GTHIVTGDYKNFG…
LaJolla_Virus_	GACGSMVLKE-QSQRPIVAMHIAGIGEGVS----GIGYGVILTDEMFAEFQCEV--SG-KCVEHEE-------PPYVGEIDT-----------AK--MHLP-ED-AVVGYVGVLPNNLKPFAPFKSKIKPSLIQDL-LP---WTTTK-APAILSQKDERYTH----TISPLVAGCAKHGYLTANFTTAQLHKVRDLRFEQ-LRRMKPGISPCNRLSIEEAVMGFA-----GIEFYDPLHLDTSAGWPLCTS------KK-TL-KKDWCDIERDESGVL-V-SCKLHPEVASQIESETDKRRRGIVPFTVFVDTLKDEKKPLAKIHKLGGTRVFCASPFAYTVAMRQNFLHMCAAYSTYRWELKHAVGINLQGPQCTELVSRLLRV-GHNIVTIDYSNFG…
LaJolla_Virus_SRR499790_nonUKvars	GACGSMVLKD-QSQRPIVAMHIAGIGEGVS----GIGYGVILTDEMFAEFQCEV--SG-KCAEHEE-------PPYVEEIDT-----------AK--MHLP-ED-AVVGYVGVLPNNLKPFSPFKSKIKPSLIQDL-LP---WTTTK-APAILSQKDERYTH----TISPLVAGCAKHGYLTANFTTSQLHKVRDLRFEQ-LRRMKPGISPCNRLTVEEAIIGFA-----GIEFYDPLHLDTSAGWPLCTS------KK-TL-KKDWCDIERDESGVL-I-SCKLHPEVANQIESETNKRRRGIVPFTVFVDTLKDEKKPLAKIHKLGGTRVFCASPFAYTVAMRQNLLHMCAAYSTYRWELKHAVGINLQGPQCTELVSRLLRV-GHNIVTIDYSNFG…
Laodelphax_striatella_honeydew_virus_1_YP_009010941	GRCGSYLIAP-HLNHPIIGIHCAGAG--------NKGYADPVASEMFEEFNGEM--FE---------------V-GHNHDDT-----------PH--P--S-FK-GSYLPIGRTDQGMAHHESGVSRLTPSKIAGV------FPVVS-APAPLRKGDPRVPVEEGEVYSPLWAGVSNMGILTRDFPKAHRDISMDYQIQRLISIAKPNRDSCGPLSYNDAVCGIP-----ALPHYESINFSTSEGFPWSRF------RPNGCHNKEWLF-ELETDENGHKVLYSIKKLLWDQINNEIQDRLEGIPVSTIFDDCLKDTRMALDKISKPGKTRIFSISPVQYTIVFKQYFGDFLSAYTSARLDLGHAIGIAADSSEWGMLVRALTTK-GTHFVTGDYKNFG…
Lygus_lineolaris_virus_1_AEL30247	GACGGLVMKK-NCTRPIYAMHIAGRGEGTS----GIGYGVLLTQEGLESFINLP---G-PRENAEP-------Q-CGYEFEK-----------AK--VWFD-ED-VSVEYVGVVD--HIPYQPSKSKIQPSLLQAK-WP---DPPKT-KPCPLNKS-PGYLH----DKSPLVAGTEKHGRKSLDFPSSVVAKCVDALWHKKIKWMEPVVENPARLSPSEACVGLV-----TNEYYEPLDLTTSSGYPWNRG------ATR-G-KVDYVTYERNEQEQP-V-KAILSDCLIREIEEKEALRRRGVVPATIFLDTLKDERRLIKKADSLGGTRVFCMSPLDYSIALRQNFIHFYAAFIARRWDLFHAVGIDANGEEWTHLTRKLARV-SWKFIGIDYSNFG…
Lymantria_dispar_iflavirus_1_YP_009047245	GLCGSALLCS-TLERPIIGVHFAGTS--------TYGYAEPLCYESFNQIDVKH--YD---YDLCD-------L-RL-DGSK-----------EK--I--Q-FD-TLLYPQGTVPDVYSHHQGCVSQYIPSLVHGV------YEVDT-EPNPLSPRDERLPP----GNPPLQRGVEHMGKPPLDFPNDLLRPAARDLEDVILRTVKPVRLVMDKISLQDAICGNV-----NVKGFEPLEWSSSEGFPLRRL------RPSGVKGKKWLF-DLEETPTG-YVLKGMHGELKRQLSICDALRKDSIRCPTIFVDCLKDTCIDINKCKIPGKTRIFSISPVQYTIAFKQYFGDFLASYQEARLKAEHGIGLNVDSLEWSQVANYITTY-GNNIIAGDYKNFG…
Nilaparvata_lugens_honeydew_virus-1_BAN19725	GRCGTLLMAP-NLNRPIIGVHCAGMG--------GRGYADPITREMLANYDGKL--YE---------------K-GYNEDNR-----------PH--K--A-FK-TNYVSVGRTDHTMEHHESGNTRIIPSIIYGV------FPVVS-GPAPLQKGDKRVEGPEGTVYSPLWSGVANMGIVTLDFPNLTLDTAMDYLKQRLITLAPPLRENVRPLTMNHAICGIP-----GMDYYESLNFSTSEGFPWSRF------RPAGERCKEWLF-DFDTDEDGNRVLYSVHPELWDQMTAEEDDRVNGIPVDVVFDDCLKDARLPLDKIKKPGKTRIFSISPIQYTIPFKRYFGDFIAAFTAARLKLNHAIGIACDGPEWGMLIRKLVTH-GTNYVTGDYKNFG…
Nilaparvata_lugens_honeydew_virus-3_YP_008130310	GMCGSVLVSN-NLQNPIVGMHVAGCDNA------IKGYSELIVKEMFDFIVREK--RP---EKRQV-------F-KLEDVSY-----------DD--I--E-FE-SAIYVHGKVSKQEANIISRKSRITPTLLHGE------FPVTT-APNPLSASDPRLPE----PIDPLISGVNKHGLFTLDFDEKLLDRCKEHLSNHLISVVKPILSVPRFLTLDESVCGSP-----VLPHVDPLNWQTSAGFPLKQY------KPSHESGKKWLF-NIKSENNQ-NYVESLHPKLESLLSLQRSMRNRNYQPITVFSDCLKDTCIPIEKCSIPGKTRIFSISPIQYTIAFKEAFGLYMASYRNTRFNAFHAIGVNPVSPEWASLKEYLCEV-GTKFVTGDYSNFG…
Picorna-like_virus_Eptesicus_fuscus_ADR79389	GACGSLILIE-NTQRPILAMHVAGVGTRTS----GEGWGVLLLKENLDSLPATLPASQ-CITDTVD-------L-DLRPLAE-----------MK--FIYE-DD-VNILYLGAVEPTMVPYIPTKSKLVPSLLYQE-PG---LEVNI-APAILSRDDKRYLH----KESPLWAGVKKHGVNVREIPWDAVDCVGEWYWDGWLSKMKPSTLNPAPLSLDQNVCGIN------IDHYNGIDLQTSVGYPYIVN------DKERKKKSDYIEVIRNEQLQP-IAVKRIDESVVREMEKFEEYANRDKVYPSIFIDTLKDEKRPIEKLMKLGGTRVFCNGPLHNVLLVRKYFLHFIAAFMKNRHQLLHAVGVNVLSDEWTRIASTMLAQ-NSSASTLDYHNFG…
Sacbrood_virus_NP_049374	GACGSLCFLS-RSQRPIVGMHFAGRGEGSC----GEGYGVILTKEAIGDILALK--SQ-PVVQLED-------W-EGPSLEE-----------AK--IIL--PE-TNVSYIGAVTKEQTPYLPRKTKIRPSLIQNV-GD---LHPVS-EPCILDKTDPRYQH----DDTPLVAGCKKHGRLTVDFGTTRVESAKEALWDGWLSKMKPLVVKPKLLTPEEAASGFP-----DIQYYDPMILNTSAGFPYVAT------EKK-R-KEDYIVFERNENEQP-I-GATIDPGVLEEMKRKSELRKQGVQPITPFIDTLKDERKLPEKVRKYGGTRVFCNPPIDYIVSMRQYYMHFVAAFMEQRFKLMHAVGINVQSTEWTLLASKLLAK-GNNICTIDYSNFG…
Tomato_matilda_virus_AEM65163	GACGAILLLP-NTTRPIATMHTCGIS---N----GPGFGVIVTQEMLAELAPVN--V--T--QMED-------K-QFCEFEE-----------VKPTIVFD-ES-VNINYLGAVPSEQRPFMQKKSKIIPSDINNQ-YG---FVAKT-QPAILDVSDSRWKY----DATPLYHGVKKHGIVLPPIPFSAIKSATEFVYINYFQQMKPLIVKPRRLTHKEAIVGLP-----MTPFYDAMKLTTSAGYPWSHM------IAQKN-KLAWITPIVDDNQQM-V-DCEIREELVQELIRKEKLRRKGVVPISIFTDTLKDERRPIQKVNSKGGTRVFCASPVDYTIALRQNLLHFCAATMKNRITNSTAVGINPLGPEWSKIAHKLLSRSATNIMNMDYSNFG…
Twyford_Virus	GACGSLIRVE-HHQRPIVAMHCAGSGQGTL----GDGYGVLVTQEALGELMHLQ--VV-T--QCED-------K-ELGSLAE-----------AK--LLFS-EE-VNVHYLGTVPVEHIAHMPKKSKILPSLVHNQ-AG---FDCHT-EPAILTSQDPRYLH----EQSPLYYGAAKHGKKTIDFKSSIVNKAKKALWGGWISSMLPCVAQPKRLTYEQAVIGLP-----NIEYYDPMKLETSAGYPWTLE------GKTTT-KMEWLDVERDSQQRL-S-KCQLRAKLLAEVERKEKLRQKGIVPITMFVDTLKDERKSHIKVLKQGGTRVFCASPIDYTIATRQNLLHFSAAFMKARLNVMSAVGINAKGPEWAGLVRHLGRVNNNNIITMDYSNFG…
	;
END;
BEGIN MRBAYES;
log start filename=LaJolla_Iflavirus_PartialRdRp.out;
lset Nucmodel=Protein;
lset Rates=Gamma;
prset aamodelpr=mixed;
mcmcp Starttree=current ngen=10000000 samplefreq=100;
mcmc;
log stop;
END;
