# Supplementary material for: The Discovery, Distribution, and Evolution of Viruses Associated with Drosophila melanogaster
Source: PLoS Biol. 2015 Jul 14;13(7):e1002210. doi: 10.1371/journal.pbio.1002210 (PMC4501690; doi:10.1371/journal.pbio.1002210)
Supplement: S3 Data — Protein sequence alignments used to generate the trees presented in Figs 1 and S3 are provided in nexus format, along with the MrBayes commands used to perform the analyses. (ZIP) [file pbio.1002210.s003.zip › S3_Data/Figure_S3_partG_Partial_RdRp.nex]

#NEXUS
BEGIN DATA;
	DIMENSIONS NTAX=24 NCHAR=339;
	FORMAT MISSING=X GAP=- DATATYPE=PROT;
	MATRIX
Beet_chlorosis_virus_AAK49964	EGRYRLIMSVSLVDQLVARVLFQNQNKREIE--LWRAVPSKPGFGLSTDDQIEDFVKVLASQLGE--EPQEVFNNWSA-KLIPTDCSGFDWSVAHWMLEDDMEVRNRLTRNNNYT-------TKR-LRSVWLKCISN-SILCLSDGRLFSQRVPGVQKSGSYNTSSSNSRIRVMAAYHCG--------ASWAMAMGDDALESV-DS-NL--TEY----KKLGFKVEV-----------AKQLEFCSHIFK-SERLALPLNVKKMLYKLIYGYN--PDS--GNLEAI----------KNYLDACHSI-VNEIRHDES--LV-QK--IISWLVIP-VQPQN
Beet_mild_yellowing_virus_S65829	EGRYRLIMSVSLVDQLVARVLFQNQNKREIA--LWRAIPSKPGFGLSTDGQVVDFMQALSAQVGV--NTAELLQNWKS-HLIPTDCSGFDWSVSDWLLEDEMEVRNRLTLDINDL-------TRR-LRAGWLKCLAN-SVLCLSDGTLLSQQVPGVQKSGSYNTSSSNSRIRVMAAYHSG--------ASWAIAMGDDALESV-DA-DL--SRY----SSLGFKVEV-----------SSQLEFCSHIFE-EENLAVPVNKAKMLYKLIHGYE--PEC--GNLEVL----------TNYLAACFSI-LNELRSDQE--LV-AS--LYQWLVLPVQPQKI
Cassava_Polero-like_virus_AHA91815	EGRYRLIMSVSLVDQLVARVLFQNQNKLEIK--LWRSLPSKPGMGLSTDDQVLAFTESLAQLAGV--SPDFLLSNWRS-VLIPTDCSGFDWSVADWMLEDEMEIRNRLTKDCNSL-------VRK-LRANWLSCIQR-PVLSLTDGTLLSQQIPGVQKSGSYNTSSSNSRIRVMCALHAG--------ASWCVAMGDDALESV-DS-DL--SEY----KNLGLKVEA-----------SDKLEFCSHVFS-ESGLAYPLNIGKTLYKLVYSYE--PEC--GNLEVV----------TNYLQACISV-LQCLRHYPE--LT-AK--LYNWLVTPMLPENN
Chickpea_chlorotic_stunt_virus_AAY90038	EGRYRLIMSVSLVDQLVARVLFQEQNKLEIT--LWRSIPSKPGMGLSTDAQVTEFMSSLSQHVQV--PVEDLVYDWEK-HVLPTDCSGFDWSVSDWLLQDEMEVRNRLTENNNDL-------TKR-LRGCWLKCLSN-SVLALSDGSLFAQRVPGVQKSGSYNTSSTNSRIRVMCAFHAG--------ASWCIAMGDDALESV-DT-DL--SVY----KDIGLKVEV-----------SGQLEFCSHIFE-KPDLAIPVNVGKMLYKLIYGYN--PEC--GSIQVL----------RNYIDACTSV-LNELRHDPE--MV-QL--LYSWLLDP-VLPQN
Cocksfoot_mottle_virus_NP_941957	QGRFRLISSVSLVDQLVERMLFGPQNTTEIA--LWHSNPSKPGMGLSKASQVALLWEDLARKH------------QTH-PGAMADISGFDWSVQDWELWADVSMRIELGSFPALM--------AK-AAISRFYCLMN-ATFQLTNGELLAQELPGLMKSGSYCTSSSNSRIRCLMAELIG--------SPWCIAMGDDSVEGWVDD-AP--RKY----SALGHLCKEYEACPVLPNGDLKEVSFCSHLIS-KG-RAELETWPKCLFRYLSGPH--D-V--ESLEMELSSSRRWGQIVRYLRRIGRV-SGNDGEERS--SN-ESPATTKTQG-SAAAWGP
GABY01018235_Anthonomus_grandis_TSA	EGRFRLISSVSVIDQLIDQMLFGPMNEKLTE--THMFHPVKSGWSPLV--GGWKXV-------------------PIN-NMVCADKSSWDWTVRGWIKEATLRIRRELCTAFNAAQLESKEKWFELAAWRYQKLFADGCEFVTTGGMLLYQDGDGVQKSGTVNTLPDNSIEQLLLHIIVCVALNMP--IGDLWAMGDDTMQED-VGEEH--EAYFS---ELSKYCIL--------KEVNKKSEFAGMKFE-PR-NIEPIYPGKHAFNLLHLDP--E--LVDEVAAA----------YCLMY-HRST-RKTEIRQILSELTTKL--PTDGWC-SSILMEV
GAGH01013362_Osmia_cornuta_TSA	EGRFRLISAVSLIDTFVDRILFGWLGRAMLN--SVGKTPCLVGWSPVR--GGWRFIND----------------KYRGKAVHCLDKEAWDWTVPAWLVELWLEVLKQLAHGAPDW-------WVRMVELRFKILFEI-AVFQFEDGTIVRQCVRGIMKSGCYLTIILNSLGQSLLHYVAASRSGQDMAEKEPDVIGDDTMQEA-VS-DL--PLYVYNLEKLGVIVKG--------AKVQHFVEFAGFAYD-GR-VCFPAYWQKHLFNMAHSPN------LPELLKC----------YQYLYVHEPV-MYEFICRVAREVDPSC--LLPKMV-AFDIMDF
GAUI01015619_Xanthostigma_xanthostigma_TSA	----RLISSVSVVDQIIDSMLFGPMNQKMID--NWPSLPSKVGWTPYV--GGWKIM-------------------PRR-GWVALDKSGWDWTVKAWMLQMELHIRTALCKSDPELVC----DWHELAEWRYRELFLE-PVFVTSGGLLLKQRYPGVMKSGCVNTIATNSILQVILHVRASLEIGET--PSRIMAMGDDTLQEE-VP-YL--DKYLD---KLSEYCIV--------KEVQRRVEFAGHRFE-GY-RVEPLYTGKHSFLFLHMDE--A--LLPELATS----------Y--------------------------------------PLLY
GAYF01147345_Nilaparvata_lugens_TSA	KKRWRLIVASSLPVQMVWRMLFSGQNAWLNE--HPYQTPSAHGLEYAH--GGWRRFLAAV--------------KSKN-LNHSRDISGWDINAPGWALRFVRDLRIRLAKQGDG--------WTRVTKMMYSDAFKH-AKLLFSDGTVVQQEFSGFMKSGLYNTISDNSLAMIVMHFIASLRSGLP--VGSVWATGDDVLQSF-IS-DDYVREL----EKLGCKVKC---------I-EPVENFMGTVFK-RT-GPE--------------------------------------------------------------------------------PX
GAZX01036530_Caligus_rogercresseyi_TSA	EKRWRLIFSSPLHFTMLGHMLFAPLRELELD--AWMDIPSAYGHSIMR--GKWKLMRAMI--------------RERG-LRISVDKSAWDINAPGWVFDLKRELRTRLCVNMNDT-------WRDYARYYYYQAYEA-SKIIMEDGRVYQQKITGIMKSGLATTIDDNSTAQYFIHALAARRSGFG--IGDIICVGDDTIQQV-DE-PEYWHQV----AFAGAKVKE---------VTRDTREFVGMRFE-DS-GLRPNYTAKHLFALSHVAL--EDL--PQTLTS----------YACLYAHQPT-MSKLIRELA-----RA---MGIFL-PSHQYVK
GBHH01001052_Euprymna_scolopes_TSA	----RLISGVGITDTMVDRLIFGDFLCWIQEGVRDSRGPLLPGWSPFG--GAYAQLKG----------------A-LH-FPQAADKSSWDWTMQPWLVDFF-KIFLKRYIKHP------------LLERRLCALFER-ASFRIGD-TVLYQSVAGVMKSGFLGTLCFNSLAQLALHHLVLLRTGLPS--RRVYYCGDDSIQER-MP-A----EYYEELSKTGCIIK----------EIEDGYDFCGVEFS-QG--PRPKYVSKNVFKLLYCGF--G--ELAETLQS----------L--------------------------------------QLIY
GBHO01033620_Lygus_hesperus_TSA	-GRKRLISSVSVIDQIIDHMIDDPFNSEIVK--NALFGSVKVGWTHLL--GGWKVF-------------------P-K-GGLSIDKSGWDWTMRWWLCCMCFEIRQNSCRTKGKLFD----EWREHAAWRYQELFVR-PRFALPDGTEWLQRRPGVMKSGSVKTIVDNSVGQLLLHERVQCDLDQEDDEDWIWAMGDDTYQKK-PA-NL--QKYLD---ALGQYCIV--------KEYNMNQEFAGNRFM-ARCRIEPMYKGKHAYKLLYADP--K--VQQDLASA----------Y--------------------------------------SLLY
HP890469_Frieseomelitta_varia_TSA	EGRLRLICAVSAVDCMVDRILFGWLLRIMLL--SQGSTPCMVGWSPVR--GGWRFLSS----------------LFAERDVVCMDKSAWDWTVKGWMIPVWQRFVKELLPGAPDW-------WSLLVDRRFDLLFRR-AIFRFADGTEVHQAVPGIMKSGCLLTICLNSVSQSMLHYLAMRRCNYAPTYCQPLVMGDDTVQFW-FP-FL--DCYAECLRKLGFRLKG--------VCKAEKVEFAGFLYY-KE-ACLPSYWRKHLFMLSYAES------------------------------------------------------------LRRQGS
HP930702_Exoneura_robusta_TSA	DGRYRLISAVSLIDTFVDRILFGWLGRNVLD--TVGKTPCLVGWSPVR--GGWRALND----------------KYRGKAVHCLDKEAWDWTVPAWLIDMWLEIILQLGVGAPDW-------WVRMVRLRFRILFEI-AIFRFEDGTRVWQQGKGIMKSGCYLTIILNSLGQSCLHYVASIRCGESPSHKEPVVIGDDTVQEA-VG-NL--LLYVKHLERLGVSVKG--------AKVQHFVEFAGFAYD-GS-VCFPAYWQKHLFNMAHSPN------LAELLNS----------YQPLYVHEPV-MYEFICRVAREVGPHC--LMPKIV-ALDIMDF
Ixodes_scapularis_associated_virus_1_AII01797	EGRLRLISAISLVDQVVDRVLFGRLQQRALE--TVGRTPCMVGWSPASA-GGYRTMRA----------------RLRG-EVLCADKSAWDWTVVGWQTDLLLELILALAETDDAG-------WRTAVRTRFRALFEN-ALFQFSDGQQVEQQCKGIMKSGWFLTILANSVWQVALHFAVQRERGLSPWDHVPYAMGDDTVQEV-PD-QL--EDYLA---RLGHYCVLK-------PKVVQDIEFCGFEMA-EN-WVRPCYQSKHRFILRHLDE--A--TAAETLES----------YQYLYAFDETGFRDQIRQVLQARDPTR--LRSVRF-LQRWVLQ
Ixodes_scapularis_associated_virus_2_AII01812	EGRFRLISAVSVVDSMVDRMLFSRLQDLACS--TACLTPSAVGWSPIR--GGYRLVRA----------------RFPG-RVLCADKSAWDWTVSGWMVDAAKELLKRLCVNPSSR-------WSDLVDRRFEMLFKK-AVFRVSDGSRFEQLDEGLMKSGCYLTILLNTVMQVIAHYVASARSGESP--GDILAMGDDTIQEV-PR-DL--DRYLVELRGLGIFVKP---------KVVDVIDFAGFEFD-MR-SCVPAYENKHRFQLEHLDE--E--HALETLMS----------YQLLYAHHPM-LVEIQ-EMV-----------RKRE-PALLRSK
MottsMill_Luteovirus-like	EGRLRLISAVSMVDTMIDRMLFQELFASVVS--SPFRTPVAIGWTPLG--SGAAYFKA----------------HFSG-KTFDTDKKHWDWTFPFWLLEDCYKVLTSCHY-APAW-------WHRLAHARFMALYSE-AVFRFPDGSTLQQPYPGIQKSGCYLTLLLNSLGQWMLHVLAEASIGCK---VKCISFGDDVTQES-TE-FD--ESFADYYRKLGFSLQT---------GVHDDPEFIGFHIYPQS-AFLPSYRDKHVFLLSHLTR--DEENAVATLRS----------YQYLYWFDKS-FLEFLKNIALA---RN--LPQAIL-PDEQIEK
Pea_enation_mosaic_virus-1_NP_620026	NKRYRLIASVSIVDQLVARMLFRDQNEEELL--QHMAIPSKPGLGFSQDHQVLAFTESVAALAGT--SAQDLVDNWSR-YLTPTDCSGFDWSVPMWLLEDDLAVRNELTLGLPHG-------LRK-MRETWLKCLGQ-SVFCLSNGLLLAQTSPGIQKSGSFNTSSTNSRMRYMLALYAG--------ASWAVTMGDDALESV-GS-DL--SQY----ARLGIKCER-----------AEEFDFCSHLFR-APDVVIPKNLEKMVYGLLSGTS--PES--PLLADR----------FSWLSALQSI-LEEMRHMPQ-DFV-NM--LIEHL--GVGDLVE
Potato_leafroll_virus_NP_056748	EGRYRLIMSVSLVDQLVARVLFQNQNKREIS--LWRSVPSKPGFGLSTDTQTAEFLECLQKVSGAP-SVEELCANHKE-YTRPTDCSGFDWSVAYWMLEDDMEVRNRLTFNNTQL-------TKR-LRAAWLKCIGN-SVLCLSDGTLLAQTVPGVQKSGSYNTSSSNSRIRVMAAYHCG--------ADWAMAMGDDALEAP-NS-DL--EEY----KTLGFKVEV-----------GRELEFCSHIFR-NPTLAVPVNTNKMLYKLIHGYN--PEC--GNPEVI----------QNYLAAVFSV-LQELRHDRE--LV-AK--LHQWLVPSATTKEH
Rice_yellow_mottle_virus_CBA11880	ERRFRLISSVSLVDQLVERMLFGPQNNTEIS--TWWQWPSKPGMGLLTPEQIRLVWDDVFQKH------------QAH-PAAEADISGFDWSVQDWELWSDLAIRINRGNFQGNL--------RR-AAISRYYCFMN-SVFQLSDGTLIQQELPGLMKSGSYCTSSTNSRIRCLMAELIG--------SPWCIAMGDDSVEGWIEG-AQ--SKY----AELGHTCKEYYPCKTK-GRELLEFNFCSHLIR-RG-HAELTSWPKALFRFLSSRH--EDF--EDLWVELLTCGVWSRIERYLRGIGRV-SHKDGQEGQ--E------NQLQPG-AARKEEE
Southern_bean_mosaic_virus_YP_007438858	EGRFRLISSVSLVDQLVERMLFGPQNQLEIA--EWEHIPSKPGMGLSLQRQAKSLFDDLRVKH------------SRC-PAAEADISGFDWSVQDWELWADVEMRIVLGGFGQKL--------SI-AARNRFSCFMN-SVFQLSDGTLIEQQLPGIMKSGSYCTSSTNSRIRCLMAELIG--------SPWCIAMGDDSVEGWVDG-AK--DKY----MRLGHTCKDYKPCATSISGRLYEVEFCSHVIR-ED-RCWLASWPKTLYKYLSEGK--WFF--EDLERELGSSPHWPRIRHYVVGNTPS-PDKTRLENS--SP-SYGEEADKTT-VSQGYSE
Southern_cowpea_mosaic_virus_AAA46565	EGRYRLISSVSIVDQLVERMLFGAQNELEIA--EWQSIPSKPGMGLSVIHQADAIFRDLRVKH------------TVC-PAAEADISGFDWSVQDWELWADVEMRIVLGSFPPMM--------AR-AARNRFSCFMN-SVLQLSNGQLLQQELPGIMKSGSYCTSSTNSRIRCLMAELIG--------SPWCIAMGDDSVEGFVEG-AR--EKY----AGLGHLCKDYKPCATTPTGQLYAVEFCSHVIK-RN-KAFLTSWPKTLYRFLSTPR--ETL--EDLERELASSPMWHKIQSYVRSIPSP-DKTARDKSI--CN---GYPLDQEA-ISTSYSE
Suakwa_aphid-borne_yellows_virus_YP_006666506	EGRYRLIMSVSIVDQLVARVLFQNQNKSEIA--LWRAIPSKPGLGLSTDEQVLDFVHNLAENTEYRESVEDFIKHWHR-TVVPTDCSGFDWSVSSWMLEDDMEVRNNLTINNNEL-------TRR-LRACWLKCISN-SVICLSDGTLLAQEFPGIQKSGSYNTSSTNSRVRVMLSIYAG--------ASWAIAMGDDALESA-DT-II--PLY----EQYGLKVEV-----------SDKLEFCSHEFK-SSSLAIPTNIGKMLYKLIHGYEIFPGM--SSIQVT----------INYLTACYSV-LNELRHVPE--AA-SL--VAQCLA-PVEAQKV
Wheat_yellow_dwarf_virus_CAR95877	EGRYRLIMSVSLVDQLVARVLFQRQNKSEIA--LWSAIPSKPGFGLSTEDQVQKFMDVLAGTVGT--SAEEVCANWRN-LLVPTDCSGFDWSVSDWMLADDMEVRNRLTIDCNEL-------TRH-LRAVWLQGISN-SILCLSDGTMLAQTRPGVQKSGSYNTSSTNSRIRVMAAYHCG--------ASWAIAMGDDALEAP-DS-DL--SRY----KSLGFKVEV-----------SGELEFCSHILK-SPTLAIPVNANKMLYRLIHGYN--PEC--GNAEVI----------SNYLNAACSV-LHELRHDQE--LC-AQ--LQKWLISDVTTKLT
	;
END;


BEGIN MRBAYES;
log start filename=MottsMill_Partial_RdRp_Protein.out;
lset Nucmodel=Protein;
lset Rates=Gamma;
prset aamodelpr=mixed;
mcmcp Starttree=current ngen=10000000 samplefreq=100;
mcmc;
log stop;

END;
