# Supplementary material for: The Discovery, Distribution, and Evolution of Viruses Associated with Drosophila melanogaster
Source: PLoS Biol. 2015 Jul 14;13(7):e1002210. doi: 10.1371/journal.pbio.1002210 (PMC4501690; doi:10.1371/journal.pbio.1002210)
Supplement: S3 Data — Protein sequence alignments used to generate the trees presented in Figs 1 and S3 are provided in nexus format, along with the MrBayes commands used to perform the analyses. (ZIP) [file pbio.1002210.s003.zip › S3_Data/Figure_S3_partH_TwoPartsPartial_NS5.nex]

#NEXUS
BEGIN DATA;
	DIMENSIONS NTAX=48 NCHAR=927;
	FORMAT MISSING=X GAP=- DATATYPE=PROT;
	MATRIX
GAKZ01047570_Procotyla_fluviatilis_TSA	T--YDKYVAYNLP----I-KVEDHSNLDLRVHSQTDSRFELRLKNVHDDYDKL---LNEHYDVVLGDAGSSG---VTLKKREEDSRRMHILVESLRRK-NPETLFFYKNLVPYVLA-----------EGNVHYYRSPATRNSSFEVYCTNLPT-PTTSTY-DNTTLGVMYQKMLEKLHGKR-KNPILTRDIY-DYEEPCGP-R-NNLLEP-INHKKQLRDWEIR----NTREIQVEDLQMD----YRSVNEVGWVTTNPKNDSGDLYNRV-IQKFTNPLLSLI---PKLRDYHLTDVGTDGGYSMFKKKVDTPPVENHRHWNN-ISEAFKQIGGRIR---------RSGITIERVQTEEAAKNIQM-KKGKQYGETWQINPLFLQEIDDMYETLCKAPE…
Tamana_bat_virus_NP_776035	-------------------------------------------------------------DTFVMDIGESH---PNQEIEAIGDLKRLNWFKENV---DC-KNWCIKIMVPTHEQVLHALPK-----G-STLIRNPWSRNSTLEMYCVPGS-NE-PGRM-VSNV----IKVLNQRINRTS-WQGSIMK----KLYYPEDE-E-QV--------GSTKVNYIIEK--EKLQNFTLQEERRV----FNHWKCLGSVEASRKGSSGQNYNSI-ITAITSGLRKVV---PSIEHWMLTSTKPEDTFSTFLRKVDQ-PPQPLGNYKSEFQEKFKWVQQWYKSKNKHGRILTNEEVISKFKSDGALGFRC---QHYGSIQEALENPNFFKDLEAEEINHLH--G…
uncultured_virus_AGW51756	-----------------------------------------------------------EVDFISIDIGESD---PNISKETFRTLANIDLLKKWLSV-SPTADFVVKILCPYSKPVMCELEAAISKFG-GNLWRWSEARNSNAELYYVSGK-SRRYPGDIIPSL----MRVLLKRMNETW-TPPIELP----GYTLKKGT-R-SVKNLA-REISPVRYQTRLNKVMSEFSSSWRYDRNNP----YRSFKYLGSFATSIKNSGGQTVNYL-IDELAWPW-NKR---IGTVCVTMTDTTHAATQQVLREKVDTINPPLPHHLRTLQLVVGRWIWRLL-FRKLKPRVLTFDDWLRDLRSDASVGSWAS-DMVWNSVEEAIKNPDFIRMVNEERELHLR--G…
Apoi_virus_NP_620045	--RVRKVNAYTL----ATTK--GHEQP---RLVQSYGWNLVTF-KKA-DVRTI---EPYPVDTLLCDIGESS---SSSSIEAKRTLQIMDVVGKWLEI-SPGASFCIKILCPYNPEVIEHLSRWQHQFG-GGLVRVPHSRNSTHEMYFVSGG-GGNLMSS-ITAV----TTQLMRRFTLEA-G-PRHVF----DINLGVGT-R-SNLMEK-SEADKSLIADRITIIQNENKASWHQDPNQP----YRTWTYHGSYSIRDVGTSASAPNHV-VKLLAWPW-LKI---EKVVLMAMTDTTAFGQQRVFKEKVDTKAPEPPKEVKKVMRLVFRWLLNHIKSKGAVVRRCTKEEFINKVNSNASIGAYLREMGEWSSAKEAVSDPKFWNMVDKERQLHLK--G…
Modoc_virus_NP_740267	---VREVKAYTL----GT-S--GHEKP---RLVETFGWNLITF-KSKVDVRKM---EPFQADTVLCDIGESN---PTAAVEASRTLTVLNVISRWLEY-NQGCGFCVKVLNPYSCDVLEALMKMQRRFG-GGLIRVPLSRNSTHEMYFVSGI-KNNIMGN-VTAV----SRQLLKRMEEQG-G-ERVVP----DYKFSTGT-R-SNLTQK-IEVPEEEVQMRVDKIKAEKSGTWCFDSNHP----YRTWNYHGSYRVRDVGTRASAVNHV-VKLLSWPW-GKM---EKVLAMSMTDTTAFGQQRVFKQKVDTKAPEPNIQVKKVMRKVFKWLIERIKTKGGKVRTCTKEEFIQKVRSHAAIGAWSSDMEGWSSAVEAVDDPRFWNMVQKERDLHLQ--G…
Montana_myotis_leukoencephalitis_virus_NP_689391	--PVRKVDAYTL----GY-G--GHEKP---RLVETLGWNLITF-KAKTDVFSL---NPYSCDTILCDIGESN---PSYAVEAQRTIRVIDLMERWLKV-NPQANFCFKVLTPYTGNVLERLHSFQTRFG-GGLVRVPLSRNSTHEMYFVSGI-TNNVVGT-VNAV----SRKLLQRMSAKG-G-SRVIE----DIRFPLGT-R-SNLTNL-VKADRKIIQRRIDKIKSENKNFWMEDTNHP----YRTWEYHGSYHIRDVGTKCSAPNLV-VKLLSWPW-QAL---ESVVSMSMTDTTAFGQQRVFKEKVDTKAPEPRVEVKKVMRVVFNWLVHVILKNGGKVRKCTREEFIKKVESHAAIGAWSKDIPEWGSAVEAVHDERFWNMVDKERQLHLT--G…
Rio_Bravo_virus_NP_620044	---VRKVNAYTL----GT-G--AHEKP---RLVESLGWNLITF-KSKTDVFKL---KPYSCDTVLCDIGESN---PSYATEAKKTLEVIEMVGNWMLV-NPESNFCFKVLNPYSPQVLERLTKFQHMFG-GGIIRVPHSRNSTHEMYFVSGI-TNNLVGS-VNAV----TKKLMQRMRQEG-K-ERVVA----DIKFPVGT-R-SNLTTC-VKADAKLIEQRIEKVKNENKNSWTFDDNHP----YRTWQYHGSYQIRDVGTKANAINYV-VKLLSWPW-QAL---ESVFSISMTDTTAFGQQRVFKEKVDTKAPEPPKEVKIVMRKVFTWLVKRILKKGGKIRKCTKEEFINKVESHASIGAWSQEMQGWSDAKEAVHDPRFWNMVDKERKLHLE--G…
Entebbe_bat_virus_YP_950477	LKAVKKVLAFTL----GT-Q--GHEKP---LMRTTYGWNIIRF-KDRVDVFTL---ETIPGDTLLCDIGESS---PSIQVEEQRTLKVLMNAKKWLSE-GRYENFCIKVLCPYTPLVMEEMARLQRVFG-GGLVRVPLSRNSTHEMYWVSGT-RTDVVGA-VNNV----SRVLMRRMLNKP-QPPVIEE----DVTLDLGT-R-LVEHEL-GPISMDAIKERVDLIKNSHSQSWFQDTEHP----YRTWHYLGSYITRGGGTAASMLNGV-VKLISMPW-DSV---SAVACMAMTDTTPFGQQRVFKEKVDTKPTEPNETVRNVMRITNEWIFQQL-ATGKRPRMCTREEFIKKVRSHAAVGAYVPELEKWSSAADAVNDQEFWDMVDSERALHKK--G…
Yokose_virus_NP_872627	LKNVKKVMAFTL----GV-Q--GHEKP---IMRTTLGWNLIRF-KDKTDVFNM---EVIPGDTLLCDIGESS---PSIAVEEQRTLKVLNCAKQWLQE-GNYTEFCIKVLCPYTPLIMEELSRLQLKHG-GGLVRVPLSRNSTHEMYWVSGT-RTDVVGT-VSNV----SRLLTRRMLNKP-QPPTLED----DVILDMGT-R-SMECDT-GPIDEDKIRRRVDLLREEYKKTWFHDLNHP----YRTWHYIGSYLTRGGGTAASMTNGI-VKLMSQPW-DAV---AGVACMAMTDTTPFGQQRVFKEKVDTKPPEPNKTVRHVMAMTNSWIMKYL-ARNKQPRLCTKEEFIAKVRSHAALGAFVPELEGWSSAHEAVHDQRFWKLVDEERELHKK--G…
Nounane_virus_ACM68470	---VRSVQAYTK----GG-F--GHEEP---KMVKNYGWNLINF-KSNTNVMWL---ETKPCDTLMCDIGESS---SDPHIEEERTLKVVEMFERWLKE-QRPDQFVCKILCPYGPRIMEKLDKCQKIYG-GGLVRVPFSRNSTHEMYWVSEA-KGNVHSA-INAL----SASLMRRFDHHE-R-THMKD----DVIMNTGT-R-RTEGQA-KTPDMKVLGPRLEKLKNEY-ASWTFDEEHP----YRTWSYHGSYETKTSGSASSMVNGV-VKLLSTPW-NYI---SEVVNVSMTDTTPFGQQRVFKDKVDTMPKEPSGGTKDIMDIVSRWLWAYL-ARNKKPRICTKEEFIAKVNSHAAIGAVFKDEAQWSSAKEAVKDPKFWELVDEERENHLK--G…
Barkedji_virus_ABW74531	LKAVTCVKAFTV----GG-W--GHELP---MVRPNYGWNLIQF-KSKCDVHWL---ATQPCDTLMCDIGESA---TDPKIEEGRTLRVLDTFEKWLKE-RKPEHFVCKVLCPYMPNVMMRIERLQRKYG-GGLVRVPFSRNSTHEMYWVSGA-RGNVHTA-TSEL----SQVLLKRMGSRK-L-PIMKD----DVIHGSGD-R-KAQGVA-DKPDMKALGKRIQRLKDEFQASWQFDEEHP----YKTWTYHGSYETTTTGSASSLVNGV-VKLLSKPW-DVI---TEVVNTAMTDTTPFGQQRVFKDKVDTRTTEPRPGTRRIMEITNRWLWGYL-SSKKTPRLCTREEFIEKVNSNAALGAVFKDENQWTSAKEAVADERFWDLVNTEREHHLR--G…
Saumarez_Reef_virus_ABB90674	--KVMEVRGYTL----GI-D--GHEVP---RLVESFGWNIIKF-KSKVDVFRM---RPERVDTILCDIGESS---PKWQIESERTMRVLDLLEKWKAE-SPAAEFVVKVLCPYSAEVMERLSAMQRRWG-GGLVRNPFSRNSTHEMYYTSRA-GGNIVGS-VTAC----TERLLGRMARSD-G-PVTVP----EIDLGLGT-R-CVTLAT-DTIDRRLIQERLDRIKAQYARTWLHDENHP----YRTWQYWGSYRCADTGSAASLVNGI-VKMLSWPW-NAR---EEVCLMAMTDTTAFGQQRVFKDKVDTKAQEPRIGTRIIMRTVNNWLLGKI-MEKKKPRLCSREEFIAKVCSNAAIGAWLDEQNQWKDAKEAVADPRFWRMVDEERELHLQ--G…
Gadgets_Gully_virus_ABB90669	---VMAVKAYTI----GG-R--GHEEP---RLVTSLGWNLIKF-RSGMDVFSM---PAHRTDTILCDIGESC---ENPAKEAERSKRVIDLVNTWKER-NPTAGCVFKVLSPYRPDVIEALHRFQLKWG-GGLVRVPFSRNSTHEMYYTTAV-AGNIVNA-VNIQ----SKMLLARFDDAR-G-PLKVP----EIDLGTGT-R-CVTMAE-DKVAERDVRERIQKLKSQYSDSWHVDTEHP----YRTWQYWGSYRTPASGSAASLINGV-VKLLSWPW-NLR---EDVLRMAMTDTTAFGQQRVFKDKVDTKAQEPQAGTRVIMRVVNDWLLSRL-AERSKPRLCTKEEFIAKVRSNAAIGAWTDEQNRWANAREAVEDPAFWELVDRERTLHLE--G…
Karshi_virus_ABB90671	---VLSVKAYTI----GG-K--GHEEP---RMVTSLGWNLVKF-RSGMDVFSM---EAHRADTVMCDIGESD---PDPEKEGERSRRVIQLMSRWKQR-NPDASCVFKVLAPYRPDVIEALHRFQLLWG-GGLVRNPFSRNSTHEMYYTTGV-CGNIINA-VNVT----SKRLLSRYGDAA-G-PVLVP----EVDLGTGT-R-CVALAS-DVVKPKDVEERINALKRQYSDTWHVDKEHP----YRTWQYWGSYRTAATGSAASLINGV-VKLLSWPW-NSR---EDVARMAMTDTTAFGQQRVFKDKVDTKAQEPQPGTRIIMRAVSDWLIDRL-AKERPPRMCTREEFCSKVRSNAALGAWSDDQNKWKSAKEAVEDPAFWNLVDEERELHRQ--G…
Royal_Farm_virus_ABB90673	--SVMGVKAYTI----GG-R--GHEEP---RLVTSLGWNLVKF-RSSMDVFTM---DPHRADTILCDIGESS---SSAEKEGERSRRVIFLMEQWKMR-NPTAACVFKVLAPYRPEVIEALHRFQLQWG-GGLVRVPFSRNSTHEMYYSTAV-SGNLVNA-VNVT----TKRLMDRMADSR-G-PIRVP----EVDLGVGT-R-CVVLAE-DRVREEDVIERVEALRKQYADTWHVDSEHP----YRTWQYWGSYRTPPMGSAASLINGV-VKLLSWPW-NAR---EDVVRMAMTDTTAFGQQRVFKDKVDTKAQEPQPGTRVIMRCVNDWMMDRL-AKRSKPRLCTKEEFCAKVRSNAALGAWTDEQNIWKNAREAVEDPGFWNLVDAERELHRQ--G…
deer_tick_virus_AAL32169	---VMAVKAYTI----GG-K--GHEAP---RLVTSLGWNLIKF-RSGMDVFSM---PATRVDTILCDIGESN---PDPEKEGTRSRRVILLMEQWKAR-NPDAAAVFKVLAPYRPEVLEALHRFQLQWG-GGLVRVPFSRNSTHEMYYSTAV-TGNLVNS-VNVL----SRKLLARFGETR-G-PIQVP----EIDLGTGT-R-CVTLAE-DKVKPSDVMERIGALKEQYSESWHEDEEHP----YRTWQYWGSYRTPATGSAASLINGV-VKLLSWPW-NAR---EDVTRMAMTDTTAFGQQRVFKEKVDTKAQEPQPGTRVIMRAVSDWLIEHL-HSRARVRMCTRDEFIAKVRSNAALGAWLDEQNKWSSAKEAVEDPEFWNLVDEERSRHLK--G…
Alkhumra_hemorrhagic_fever_virus_NP_775478	--AVMGVKAYTI----GG-K--GHEVP---RLITSLGWNLIKF-RTGMDVYSL---EAHRADTILCDIGESN---PDPLVEGERSRRVILLMEKWKLR-NPDASCVFKVLAPYRPEVLEALHRFQLQWG-GGLVRVPFSRNSTHEMYFSTAV-SGNIVNS-VNIQ----SRKLLARFGDQR-G-PAKVP----EVDLGTGT-R-CVVLAE-DKVREADVAERITALKTQYGDSWHVDKEHP----YRTWQYWGSYKTEATGSAASLINGV-VKLLSWPW-NAR---EDVVRMAMTDTTAFGQQRVFKEKVDTKAQEPQVGTKIIMRAVNDWILERL-AGKKTPRLCTREEFIAKVRSNAALGAWSDEQNRWSNAREAVEDPEFWRLVDEERERHLR--G…
Kyasanur_forest_disease_virus_ADH95737	--AVMGVKAYTI----GG-K--GHEVP---RLITSLGWNLIKF-RTGMDVYSL---EAHRADTILCDIGESS---PDPLAEGERSRRVILLMEKWKLR-NPDASCVFKVLAPYRPEVLEALHRFQLQWG-GGLVRVPFSRNSTHEMYFSTAI-SGNIINS-VNTQ----SRKLLARFGDQR-G-PTKVP----EVDLGTGT-R-CVVLAE-DKVREADVAERIAALKTQYGDSWHVDKEHP----YRTWQYWGSYKTEATGSAASLINGV-VKLLSWPW-NAR---EDVVRMAMTDTTAFGQQRVFKEKVDTKAQEPQVGTKIIMRAVNDWIFERL-AGKKTPRLCTREEFIAKVRSNAALGAWSDEQNRWPNAREAVEDPEFWRLVDEERERHLG--G…
Omsk_hemorrhagic_fever_virus_BAH78736	--AVMGVKAYTI----GG-K--GHEAP---KMVTSLGWNLIKF-RAGMDVFTM---QPHRADTVMCDIGESS---PDAAIEGERTRKVILLMEQWKNR-NPSASCVFKVLAPYRPEVIEALHRFQLQWG-GGLVRTPFSRNSTHEMYYSTAI-SGNIVNS-VNVQ----SRKLLARFGDQR-G-PIRVP----EMDLGVGT-R-CVVLAE-DKVKESDVQERIKALQEQYGDTWHVDREHP----YRTWQYWGSYRTAPTGSAASLINGV-VKLLSWPW-NAR---EDVVRMAMTDTTAFGQQRVFKDKVDTKAQEPQPGTRVIMRAVNDWMLERL-ARKSKPRMCSREEFIAKVKANAALGAWSDEQNKWASAKEAVEDPAFWHLVDEERERHLK--G…
Yellow_fever_virus_NP_776009	--EVSGVKGFTL----GR-D--GHEKP---MNVQSLGWNIITF-KDKTDIHRL---EPVKCDTLLCDIGESS---SSSVTEGERTVRVLDTVEKWLAC-GV-DNFCVKVLAPYMPDVLEKLELLQRRFG-GTVIRNPLSRNSTHEMYYVSGA-RSNVTFT-VNQT----SRLLMRRMRRPT-GKVTLEA----DVILPIGT-R-SVETDK-GPLDKEAIEERVERIKSEYMTSWFYDNDNP----YRTWHYCGSYVTKTSGSAASMVNGV-IKILTYPW-DRI---EEVTRMAMTDTTPFGQQRVFKEKVDTRAKDPPAGTRKIMKVVNRWLFRHL-AREKNPRLCTKEEFIAKVRSHAAIGAYLEEQEQWKTANEAVQDPKFWELVDEERKLHQQ--G…
Wesselsbron_virus_AFK88571	---VMSVKGYTL----GI-E--GHEKP---IHMQTLGWNIVKF-KDKSNVFTM---PTEPSDTLFCDIGESS---SNPLVERDRTMKVLENFERWKHV-NT-ENFCVKVLAPYHPDVIEKLERLQLRFG-GGIVRVPFSRNSTHEMYYISGA-RNNITHM-VNTT----SRSLLRRMSRPS-GKAVIEG----DVFLPTGT-R-SVASEA-GPIDHEALKPRVDQIKAEYSRTWTHDSNHP----YRTWHYLGSYLCKATGSSSSMINGI-VKMLSMPW-DKF---ESVTLLAMTDTTPFGQQRVFKEKVDTKAPPPPPGTRAIMRVVNAWLFQHL-ARKKKPRICTREEFVAKVRSHAALGAYLEEQDKWKSASEAVQDPQFWKLVDDERKLHLQ--G…
Edge_Hill_virus_ABI54476	---VSSVKAYTL----GI-T--GHEKP---VNVQSLGWNIIKF-KDKTDVFKM---EPHACETLLCDIGESS---SNPLVEMERTLKVIDNVERWMSP-TT-ESYCFKVLAPYRPEVIERLERFQLKYG-GGIVRVPFSRNSTHEMYYVSGV-KNNLTHM-VSCV----SRLLLRRMTHPD-GRCKVEA----DVVFPTGT-R-NVASDL-GPMDLSKVKDRVNRLRSEQ-GTWFQDDSHP----YRTWHYLGSYVAKQSGSAATMVNGV-VKMLSMPW-DRI---ENVTQLAMTDTTPYGQQRVFKEKVDTRAPPPPPGTRAIMEVVNKWMFDFL-AREKAPRICTKEEFINKVRSNAALGNMLEEQDGWKDAATAVQDPRFWALVDRERQVHLE--G…
Bouboui_virus_ABI54473	---VSSVKGYTL----GK-E--GHEKP---MVIQSLGWNLIKF-KDRVDVTRL---EVEPSDTLLCDIGESS---SNPEIEKERTLKVIDLVDKWITP-TT-ESFCFKVLAPYKSDVIERLERFQLKHG-GGVVRNPYSRNSSHEMYFVSGI-RNNILHM-VSIT----SRLLLRRMARPS-GKSHTTE----DVMFPTGT-R-SVCSEA-GPLDQEKVDDRINRIKQEQ-DSWFVDKDHP----YRTWHYHGSYVCKQSGTAASMLNGV-IKILTGPW-DRI---ENVTTMAMTDTTPFGQQRVFKEKVDTRAPEPPAGTRAIMRLVNAWLFDHL-SREKKPRLCTKEEFIDKVRSHAAIGEILEEQEGWKTAAEAVKDPRFWSLVDKERQCHLE--G…
Banzi_virus_AAA99481	---VTSVKAYTL----GK-E--GHEKP---RLIQSLGWNIIKF-KDKSDITRM---TPHASDTLLCDIGESS---SNPEVEKERTLRVIEAVEKWMSP-TT-VSFCFKVLAPYKPDVIEALERFQLKHG-GGIIRNPYSRNSTHEMYYVSGV-RNNILHM-VNST----SRMLMRRMSRPS-GRSTVVP----DLIYPTGT-R-SVASEA-GPLDLEKVKARINRLKEEQESTWFVDSDHP----YRTWHYHGSYVAKQSGTAASMINGV-VKLLSGPW-DRI---EEVTNMAMTDTTPFGQQRVFKEKVDTRAPEPPQGTREIMKVVNQWLFDYL-GRTKQPRICTKEEFINKVRSHAALGGILTEQEGWSSAAEAVADPRFWSLVDKERQAHLE--G…
Jugra_virus_ABI54482	----------------GK-N--GHESP---RLIESLGWNIIKF-KDKSDVQKM---EPVTSDTLLCDIGESS---SNPEVEKERTLRVIENMRRWMSP-ST-SAFCFKVLAPYKPEVIEALESFQLTYG-GGIVRNPFSRNSTHEMYYVSGV-RNNITHM-INST----SKMLLRRMSRPS-GKQTVIP----DLIYPTGT-R-SVESEA-GKLDYGKIQGRLERLKEEQ-PTWFEDKEHP----YRTWHYHGTYLAKQSGTSASMINGV-VKLLSGPW-DRI---EEVTAMAMTDTTPFGQQRVFKEKVDTKAPEPPKGTREIMAVVNSWLFDYL-GRKKSPRLCTKEEFIQKVRSNAALGSILEEQEGWSSAKMAVEDPRFWALVERERALHLE--G…
Potiskum_virus_ABI54483	---VSSVKGFTL----GK-A--GHETP---RLIESLGWNIIKF-KDKCDVGRM---QPIASDTLLCDIGESS---SNPEIEKERTLKVIEIVRNWMSP-TT-SSFCFKVLAPYKPEVIEALESFQLSYG-GGLVRNPLSRNSTHEMYFVSGI-RNNITHM-VNST----SRMLLRRMSKPS-GKQTVIP----DVLYPTGT-R-SVESEA-GRLEISKLKDRLERLKEEQ-PTWFEDKDHP----YRTWHYHGTYLAKQSGTAASMLNGV-VKLLSGPW-DRI---EEVTSMAMTDTTPFGQQRVFKEKVDTRAPEPPKGTREIMAVVNAWLFDYL-SRKKSPRLCTKEEFINKVRSNAALGSILEEQEGWSSAKDAVADPRFWALVERERNLHLE--G…
Ilomantsi_virus_YP_009056847	QKSVSRVRGYTK----GG-P--GHEEP---VNVQTYGWNLVTM-RSGVDVFYH---GSEKCDTVLCDIGESS---SNYVVEEERTLRVLNMFERWVKE-QKPESFCCKVLAPYVPSVIERMDGLMKNHG-GALVRVPLSRNSTHEMYWVSGA-KGNAMNA-VSAL----SRQLISRMDHPR-NILYVED----DVDLGTGT-R-AVMCEA-EQPDLPKIKARIDKLKSEYASTWHVDNEHP----YRTWTYHGSYETKTTGSSSSMINGV-VKEMSKPW-DLV---YGVTSVCMTDTTPFGQQRVFKEKVDTKAPEPSAGTREVMRIVAKWLHHEL-SKKKTPRLCTPDEFIRKVNSDAALGTMFSDQQGWASAREAVADRRFWDLVARERFNHLH--G…
Dengue_virus_2-AHG23127	---VREVKGLTK----GG-P--GHEEP---IPMSTYGWNLVRL-QSGVDVFFI---PPEKCDTLLCDIGESS---PNPTVEAGRTLRVLNLVENWLNN--N-TQFCIKVLNPYMPSVIEKMEALQRKYG-GALVRNPLSRNSTHEMYWVSNA-SGNIVSS-VNMI----SRMLINRFTMRH-KKATYEP----DVDLGSGT-R-NIGIES-ETPNLDIIGKRIEKIKEEHETSWHYDQDHP----YKTWAYHGSYETKQTGSASSMVNGV-VRLLTKPW-DVL---PTVTQMAMTDTTPFGQQRVFKEKVDTRTQEPKEGTKKLMKITAEWLWKEL-GKKKTPRMCTREEFTRKVRSNAALGAIFTDENKWKSAREAVEDSRFWELVDKERNLHLE--G…
Kedougou_virus_YP_002790882	-----------------G-P--GHEEP---IMVQSYGWNIVRM-KSGIDVHYL---PVQPADTLLCDIGESS---SNPGVEEARTLKVLELVENWIKP--G-TSFCVKVFCPYMPKVLEKLESLQRNFG-GGLVRCPLSRNSTYEMYWVSGG-KSNMVSA-VNTT----SQLLVSRFRMAG-KKPRMEP----DLMLGTGT-R-AVSSQA-ETPDLSKIKERVELIKRTHSHTWKEDPEHP----YRTWAYLGSYTTEPKGTSASMVNGV-VKLLTKPW-DVV---SGVVNIAMTDTTPFGQQRVFKEKVDTRVPPVPAGVKRTMRLVATWLWKEL-SRNKKPRMCTKEEFIAKVRSHAALGALLPEQQGWSSAAEAVEDPKFWRLVDEERELHKQ--G…
Ntaya_virus_YP_006846328	---VQEVKGYTK----GG-P--GHEEP---VMMQSYGWNLVSL-KSGVDVFYR---PSEQSDTLLCDIGEAS---PVPEIEEARTVKVLQMVEEWLSR-GV-EDFCVKILCPYMPKVLKELEKMQLRWG-GGLIRVPLSRNSNHEMYWVSGA-SGNITNS-VNTV----SQMLINRMNRTNRNGPKYEE----DVHLGSGT-R-AVVTKK-IKTNWKMVEDRVKKLADEFSTTWHYDSEHP----YKTWNYHGSYEVKATGSASSMVNGV-VRVLSKPW-DTL---QSVVNMAMTDTTPFGQQRVFKEKVDTKAPEPPKGTAEVMRVTAKWMWKFV-GRSKTPRVCTKEEFIAKVNSHAALGAIFKEQNRWASAREAVEDPAFWEMVDREREAHLQ--G…
Aroa_virus_YP_001040004	---VQEVRGYTK----GG-P--GHEEP---RMVQSYGWNIVTL-KSGVDVFHR---PAEVGDTILCDIGESS---ATPEVEEARTLKVLEMVEPWLKN--K-PEFCIKVLCPYRPKVIERLSALQRTYG-GGLVRVPLSRNSTHEMYWTSGT-AGNIINA-VNLT----SKVLLHRMEKKW-IGPRYEK----DVNLGSGT-R-AVIVKR-KAPDMDKIGNRVKRLKEEHIATWCYDDMNP----YRTWNYHGSYEVKPTGSASSMINHV-VKMLSKPW-DTL---NSVTSISMTDTTPFGQQRVFKEKVDTKAPEPPTGVAEVMDIISDWTWRLL-SRQKKPRLCTRDEFKAKVNNHAAMGSIFEEEHQWQTAKEAVEDPGFWALVDREREAHLA--G…
Zika_virus_YP_002790881	--KVQEVRGYTK----GG-P--GHEEP---MLVQSYGWNIVRL-KSGVDVFHM---AAEPCDTLLCDIGESS---SSPEVEETRTLRVLSMVGDWLEK-RP-GAFCIKVLCPYTSTMMETMERLQRRHG-GGLVRVPLCRNSTHEMYWVSGA-KSNIIKS-VSTT----SQLLLGRMDGPR-RPVKYEE----DVNLGSGT-R-AVASCA-EAPNMKIIGRRIERIRNEHAETWFLDENHP----YRTWAYHGSYEAPTQGSASSLVNGV-VRLLSKPW-DVV---TGVTGIAMTDTTPYGQQRVFKEKVDTRVPDPQEGTRQVMNIVSSWLWKEL-GKRKRPRVCTKEEFINKVRSNAALGAIFEEEKEWKTAVEAVNDPRFWALVDREREHHLR--G…
Spondweni_virus_ABI54480	----------------GG-A--GHEEP---MNVQSYGWNIVRL-KSGVDVFYL---PSEPCDTLLCDIGESS---SSPAVEEARTLRVLGMVETWLER-GV-KNFCIKVLCPYTSAMIERLEALQRRYG-GGLVRVPLSRNSTHEMYWVSGA-KSNIIRS-VNAT----SQLLMHRMDIPT-RKTKFEE----DVNLGTGT-R-AVESRA-DPPDMKKLGSRIERLRKEYGSTWHYDENHP----YRTWHYHGSYEADTQGSASSMVNGV-VRLLSKPW-DAL---SSVTNIAMTDTTPFGQQRVFKEKVDTRTPDPKQGTQRVMAITSQWLWDRL-ARNKTPRMCTRQEFINKVNSHAALGPVFREQQGWGSAAEAVVDPRFWELVDNEREAHLR--G…
West_Nile_virus_NC_001563.2	--RVQEVKGYTK----GG-P--GHEEP---QLVQSYGWNIVTM-KSGVDVFYR---PSEASDTLLCDIGESS---SSAEVEEHRTVRVLEMVEDWLHR-GP-KEFCIKVLCPYMPKVIEKMETLQRRYG-GGLIRNPLSRNSTHEMYWVSHA-SGNIVHS-VNMT----SQVLLGRMEKKTWKGPQFEE----DVNLGSGT-R-AVGKPL-LNSDTSKIKNRIERLKKEYSSTWHQDANHP----YRTWNYHGSYEVKPTGSASSLVNGV-VRLLSKPW-DTI---TNVTTMAMTDTTPFGQQRVFKEKVDTKAPEPPEGVKYVLNETTNWLWAFL-ARDKKPRMCSREEFIGKVNSNAALGAMFEEQNQWKNAREAVEDPKFWEMVDEEREAHLR--G…
Ilheus_virus_AGJ84083	-------------------------------------------------------------DTLLCDIGESS---SSVGVEEARTLRVLDMVEPWLRA--A-NSFCIKVLCPYTPKVIERLERLQRAYG-GGLVRVPLSRNSTHEMYWVSGA-SSNIINA-VTVT----SQILVQRMNKGCRHGPRYEE----DVCLGSGT-R-AVATQA-SPSDHTKIKHRLERLRKEFSATWHIDLEHP----YRTWHYHGSYEVQPTGSANSMVNGV-VRLLSKPW-DAI---TSVVTMAMTDTTPFGQQRVFKEKVDTRAPDPAVGVAQALDITTGWLWTFL-ARSKKPRMCTREEFIAKVNSNAALGAVFDEQNQWSTAREAVEDPAFWNLVDEERKAHLA--G…
Cell_fusing_agent_virus_NC_001564	--TVSSALGFTI----GG-A--EKENP---QRFVTKGYNLATL-KTGVDVHRL---TPFRCDTIMCDIGESD---PSPIKEKTRTLKVLQLLENWLLV-NPGAHFVCKILSPYSLEVLRKIESLQHLYN-GRLVRLSHSRNSSVEMYYISGA-RSNVVRT-TYMT----LAALMARFSRHL--DSVVLP----SPVLPKGT-R-ADPAASVASMNTSDMMDRVERLMNENRGTWFEDQQHP----YKSFKYFGSFVTDDVKVGGQAVNPL-VRKIMWPW-ETL---TSVVGFSMTDVSTYSQQKVLREKVDTVIPPHPQHIRRVNRTITKHFIRLFKNRNLRPRILSKEEFVANVRNDAAVGSWSR-DVPWRDVQEAIQDQCFWDLVGKERALHLQ--G…
Kamiti_River_virus_AAO24117	--SVSSVYGYTV----GG-Q--EKEVP---QKFLTKGYNLTNL-KSGVDVYRL---PPTRCDTIMCDIGESD---PNPAKEKTRTLKVLELLENWLSV-NPSAEFVCKILSPYSLEVLRKIETLQQKHK-GRLVRLTYSRNSTAEMYYVSGS-RSNAVRD-VYMT----LAALVARFSRHL--DSIVLP----PPDLLKGT-R-ADPTASVASMDVSDMEDRVKRIKHENQTTWFVDPEHP----YKSFKYFGSFVTDDVKVGGQAINPL-VRKIMWPW-EAI---TSVVGFLMTDVSTYSQQKVLREKVDTVIPPHPPQVREVNKLITQHLVKLFRSRNLQPRILSKEEFIANVRNDAAIGSWSK-NVPWRDVQDAVQDQAFWNLVGQERRLHLQ--G…
Ochlerotatus_caspius_flavivirus-CCO25539	------------------------------------------------------------ANTIVCDIGESD---PKTEVEASRTIRVLSTLGSWLEK-NPNAEFVCKVLCPYPVEVLRLLETFQHKYG-GRIVRSTFSRNSSAEMYYISGG-RNNIVKV-VFTT----LHALIARLRTKP--DKIVRE----PIRLPVGT-R-SDPGHKVKDMNPKMIATRVEKLRNEHKDTWFIDSNHP----YQSFRYVGSYVTDDINPGGQTVNPL-MRKMMRPG-GLV---GGVVNFMMTDVSTYAQQKVLREKVDTLSPEPPKNIKTINRLITEFQIQSYLKKGLRPRILTMEQYAENVKSSAAIGSWSS-DVPWNNVRAALSDANFHALVDEERRLHLA--G…
Culex_flavivirus_YP_899469	DTRVNSVTGLTL----GG-A--NRENP---LPFKTKGHNLAVL-KAGVDVYAT---EPRDCNTIVCDIGESD---PRPEVEKTRTLKVLTMLEKWLVH-NPGAAFCCKVLSPYHLEVLRKLEMLQHKHN-GKLVRLSLSRNSTAEMYYVSGP-RANIVGS-VYHV----LGALIGRLKRND--PVQQDA----PPKLEMGT-R-SDPRAKVKLQDQTIVAGRVKRLREENASTWFVDREHP----YQSFNYHGSFVTDDISPGGQTVNPM-MRRIMWPW-DFL---SRVTTFMMTDVSTYAQQKILREKVDTLTLEPDQRTRAINRLIMRHFSAMFKRRGLAPRILTPVEYMNNVKSGAAIGGWSK-EMPWNKVQEALADPVFWRMVADERARHLR--G…
Quang_Binh_virus_YP_002884239	DSRISAVHGFTL----GG-N--NRENP---QPFRTKGHNLATL-KAGVDVYAE---PPKDCNTIVCDIGESD---SRGDVERTRTLKVLGLLEKWLEH-NPNAAFACKVLSPYHIEVLRKLETLQHKYG-GRVVRLSYSRNSTAEMYYISGV-RANIVGS-VFQV----LGALLGRFRRND--QVIIDS----PPKLELGT-R-SDPRSKVKQQQPQLVARRVQRLRNENLHTWFVDREHP----YQSFNYHGSFATDDISPGGQTVNPM-MRRIMWPW-DFL---TRVTTFMMTDVSTYSQQKILREKVDTLTVEPDTRTRSLNRLIMKHFSRLFKKRGLRPRILAPSDYVNNVKSGAAVGGWSS-EMPWNGVKEALDDPVFWSLVDRERALHLS--G…
Dmel_Flavilike-1-RdRp_NonUK_89	--SVTSITGVTYGKTTAT-P--GHEDF---TDRPFKGKEKVLV-VN-MDVKRFLNEVDCKADWVLFDGGEQR---TDYEEEVKAFRN-LVIPCLRAITA-ETKGFIFKILTPFDENITAELERVQKLTGKGNYVLNTYSRQSNTELYFVSTKPTMNLRKA-ARSL----LEYKLSRAEIG----EAMKKIPIRASNTDYVGRTPIVEPVV-PLLEPMPMQRSIA----ELGP-RLLEVNRT----FTHWTSLGIFPFGSGGSSSTVRVQL-IWEILRPICTVL---TRFMDWSVTDTTPQGFQNVFIRKVDKEPVENCEHHKR-LSKVYEGMANWFLRCGIRNEPLTYEEMKDQANKQGAPTR----VDACKNIGEFLQNPNWTGEVEVVEEALKK--G…
GATZ01097702_GATZ01016095_GATZ01094900_Sminthurus_viridis_TSA	---XTNVWGVTFGKLQAT-P--GHEDF---TDRPFKGKEKVNV-IN-MDVRKFVAEVDVEADWVLFDGGEQR---SNYDEEASKFRA-LVLPCLEAIGP-KTKGFIFKILTPFDDAIIRKLEHIQQMTGMGNFILNTHTRQSNLELYFVSTKPVMNLRKS-ARQL----IEYKLSRAEIES-A-HKLNPIRM-A-NADYLGRTPINDPVV-PLLMPVDMNRSIS----ELGX-XXXXXXXX----XXXXXXXGVYPFGSSGSSSTTRVQL-IWEILRPISSTL---TRFIDWTVTNTTPQGFQNVFIRKFDTEPVENSPYHTK-MREVYEGLADWMSSRGFCNQPFNDEEILRQANKQGAPTR----LDHWKNVGEFLADSEWKNELGKIEKGLTQ--N…
Dmel_Flavilike-3-RdRp_NonUK_46	--EVHKIISYTLGK---G-P--GHEGHETFTERPFPGRNKVDL-HY-GDARKI---PVTPHDTLLFDGGESD---NDPEREAKRFNDLFVDCVMKQINV-RTTNFVLKVLTPWHPRTIEMLKSIQNITGKGCLVRSSHSRISTMELYFCSGE-KTNVERD-CRDL----VLEAVEKGIIDK-K---YLPKHY-GVGYEF-YRE-SIPDEA-ELLQPLDMGKSID----QLGQ-QVYASRRN----FAHWESKGVYPWGTEGSGANRINNI-MWYMFGSLASII---PGTQNWKLTDTTPKGFMGVFNRKIDTSPKENHPHQAR-SHEIWLGMSDFYKKRNFRYKELDYDEVLMQSNKQGAAGRV---DVGYDNISDFLKDPTWISQVENVRQSLLQ--G…
GAYP01050470_Ctenocephalides_felis_TSA	TPGVTRVTAVTLGA---G-P--GHEGHENYTQNSFPGREKVKV-NY-ADATTY---PVTPHDTLLFDGGESH---ADYEHEARRFNRLFSMTVMRQVYP-GTKNFILKVLTPTHPETIKMLKEIQSITGKGALYRVAASKNTTLELYFVSTR-IGSLDAT-VKAL----LRATIMRAIEGR-K---LKPRKI-GPEYTY-YREPIQPTEV-KILQPMNMEESIN----QLGP-KVPEQGRN----YNHWENMGVYPVGVEGNAGMKYNRYGLKCAHRL-IPSL---RGFDDWKLTDTTPKGFIEVFNRKIDVPPKENHKYHVE-LRTIYQGMAKYFRKIGYVHKEMGWEELIKNANPSGAPGC----IDKVQSVKEFIEQPGWCKEVERVRKTLRE--G…
Dmel_Flavilike-2-RdRp-TWY_PCR_Sanger	--GVTSIKAVTFGP---G-P--GHEGHEPFTNKEFPGRDKISL-VY-GDAREY---PKSDHDTLLFDGGESS---NDPEKEVVRFNDLFRRAVMRQIYP-GTKCFILKVLTPTDDDTLKMLAEIQDITGKGALFRVSSSRNSTLEMYFVSTP-RANLGSR-VKTI----LKTVMERARQGR-K---LTPRKI-SPEYTY-YRPEIKTSAV-RVLKPLDMSASID----ELGP-TXPEEGRN----YNHWENKGVYPTGVEGSTGMKRNEYGLRCANRL-LPSL---PEFDEWKLTNTTPEGFIEVXNRKVDTTPKEDHAHNDX-MREVYLGLADHFKRKGYQHRELSYXELSAXANRSGAPCH----NDDYQSIGEFLDSPDWRREVEKIRKGFLX--E…
Toxocara_canis_ANT-5_ACF19853	M--V-GI----------------------------------------------------------------------------------------------------------------------------------------------------------------------------------------------------------------------------------------------------------------------------------------------------------------------------------------------------------QMRGYSSIGDY-------------VDNADWKNDEAIWMKNLRQ--G…
Jingmen_Tick_Virus_AHZ31740	LEGPGDITAVSLW----E-R--GREEW---------MADPAIRRI-NANVKNV---KPWRVDTLLFDGGETFKRDQNIMKEESYNDALLDAVDAWMMQATPPTNFVVKIQVPYTQKAMRLIEKWQVKTKKGRLVRLAGDRLSNTVMYFISDRLETQIRGR-IASF----LRELRERRVDRS-LTSD-PALQY-ERIVPEWTAE-AVIEGC-APLTPLNMTRSIA----------EMHMEHPPLGITRFFKELGYKIAKKKGSEGTRKNRF-VGQLIEPLRRVLERHHLFGAWQLTSTTPRAVFNIFRSKVDRAPVELHSHYPG-LKKMYDILANLWLERHGKMKRLTEDEMASAINRRGAMGYQMD-NRNYGDLGSYWDSGDWRQDVNTFKRALLS--G…
Mogiana_tick_virus_AGL39760	LEGPGAITAVSLW----E-R--GREEW---------MADPAIRRI-NANVKNV---KPWHVDTLLFDGGETFKRDQNIMKEEGYNDALLDAVDAWMMQATPPTNFVIKIQVPYTQRAMKLIEKWQVKTKKGRLVRLAGDRLSNTVMYFISDRLETQIRGR-ITTF----LRQLRERRADRS-LTSD-PALQY-ERITPEWTAE-AVIEGC-APLTPLNMTRSIA----------EMHMEHPPLGITRFFKELGYKIAKKKGSEGTRKNRF-VGQLIEPLRRVLERHHLFGAWQLTSTTPRAVFNIFRSKVDKAPVELHSHYPG-LKKMYDILADLWLQRYGRMKRLTEDEMASAINRRGAMGYQMD-NRNYGDLGAYWDSGDWKQDVNTFKTALLS--G…
	;
END;
BEGIN MRBAYES;
log start filename=Flavivirus_Partial_NS5_protein_Expanded.out;
lset Nucmodel=Protein;
lset Rates=Gamma;
prset aamodelpr=mixed;
mcmcp Starttree=current ngen=10000000 samplefreq=100;
mcmc;
log stop;
END;
