# Supplementary material for: The Discovery, Distribution, and Evolution of Viruses Associated with Drosophila melanogaster
Source: PLoS Biol. 2015 Jul 14;13(7):e1002210. doi: 10.1371/journal.pbio.1002210 (PMC4501690; doi:10.1371/journal.pbio.1002210)
Supplement: S3 Data — Protein sequence alignments used to generate the trees presented in Figs 1 and S3 are provided in nexus format, along with the MrBayes commands used to perform the analyses. (ZIP) [file pbio.1002210.s003.zip › S3_Data/Figure_S3_partI_partial_RDRP.nex]

#NEXUS
BEGIN DATA;
	DIMENSIONS NTAX=5 NCHAR=316;
	FORMAT MISSING=X GAP=- DATATYPE=PROT;
	MATRIX
GAFX01013941_Dendroctonus_ponderosae_TSA	PLSLDEWASRYPASRRKELLKPLETYKNHYVPQTAQTTVKNFLKIEVSNKSGDPRNISPRNDLFLTILGPYISAIEHAASKLTFLVKGLSLKTRLQRLSSLLGFKYYYEIDYSRFDMSTSIEFITQFEHVWLTLVFDPILH---------PLFATALAATLHTKGCSELGITYCLDGTRCSGDAHTSIGNGKANSFLAWLITF--DKDA-FDVAEGDDGFIGTMQRIGGEI----EIIPDLGFLLKIEEHSHIDDVTFCGQYV-YTTKHGLRSYSDPLRTMQKMHTCCADGLSKNLIVAKAISLLCMNTDVPILTE
Anopheline-associated_C_virus_AGW51752	PLPFNQWIKRFPAWRRVILEKAHKEVMAMDVVPKRLGRVDNFLKREATNGYGDPRNISPRTDEFQCVMGPHVAAIEKAAHQAPFLIKGLSPAQRCDKLSWLAEYDAYVEIDFSRFDMTVSHDMLTIFEHEFLTRQFPDA-H---------PHYRRCIQLASQTEGTSKFGTRYNVQGTRCSGDNHTSIGNGVLNRFLIWVCLRKLPRGTWRSVHEGDDGIIAVKRPWLEQVEYNLNFMRCLGFSAKIKTTLDLTSVIFCGRRI-IETPYGLKDACDVVRALKKFNSTMSMGDPMLMLYAKALSYNYTDHNTPIIGA
Chronic_bee_paralysis_virus_ACO82551	PVDFSTWVKRYPEWRQRQLIAARNRVLSDPEPRRKYALIKNFVKNETTAKFVDPRNISPRSDEFLVVVGPYISAIEHAAVHCPFLIKGLTPKKRCEKLSWLTEYERFLEIDFARFDQTLMKDLLRIVELRFLLDPYTPNPHNDDQNQRANQLFIAFMLYTLTNVGVSRFGTHYKRDGTRCSGDPHTSIGNGFINAFIIWLCLRKLPTNSWQSAHEGDDGIVGLRANVVNQVEYNLKFLSCLGFRAKIRVVSELSQATFCGRRF-IETSSGLSDMCDLTRTLGKFNTTMSQGPLDLLLLAKSLSYHHTDANTPLIGA
Lake_Sinai_virus_1_AEH26193	PLTLDSWVSRYPLTRQRELRLAYERLHGSMLVQTSHTKVRNFIKVEPMAKCSDPRNISPRNDATLATLGPYFSAIEHRAASLPFLVKGCDIPARSSKMSSLLGWPDYYEIDYSRFDLSISAEVISQYEHAWVSLVYPPLNY---------PGFWQTLVSTLITSGFSEYGITYSLPGSRCSGDPHTSVGNGLLNGFLTWLVTF--DKDC-SYFCEGDDGIIGCSPPIGDEI----EIIPDLGFMLKIDHYHHINDCSFCGMYL-LDDSGTLGMYSDPLRTLSKIHVCCADGLPNNLIVAKALSVLNLNPATPIITA
DansomanVirus_CBPV-Like	PLAWDTWVKRYPVNRRDQLRAALQRVQRLGI-QRRDALVKNFVKRETTHNFTDPRNISPRTDEFLAVMGPYVSRIEHAAMKCPFLIKGTSIRNRGKRLEPLLGYGAYIEVDYSRFDKTIHRDIITIFEQHLLRKPFSAD-H---------HDYYTCLSHLTRTTGVSKFGTKYTVEGTRCSGDAHTSIANGLLNRFLTWFCLRKLPKESWLSFHEGDDGVIGITPRYLEQALYNLEFLGCLGFNVKLKACKNIEEVVFCGRRITFSAEKGVETICDVTRALRKFNITCSQGPLDLLLYAKALSYSYTDGGTPIVGP
	;
END;


BEGIN MRBAYES;
log start filename=DansomanVirus_CBPV_RDRP_partial.out;
lset Nucmodel=Protein;
lset Rates=Gamma;
prset aamodelpr=mixed;
mcmcp Starttree=current ngen=10000000 samplefreq=100;
mcmc;
log stop;

END;
