# Supplementary material for: The Discovery, Distribution, and Evolution of Viruses Associated with Drosophila melanogaster
Source: PLoS Biol. 2015 Jul 14;13(7):e1002210. doi: 10.1371/journal.pbio.1002210 (PMC4501690; doi:10.1371/journal.pbio.1002210)
Supplement: S3 Data — Protein sequence alignments used to generate the trees presented in Figs 1 and S3 are provided in nexus format, along with the MrBayes commands used to perform the analyses. (ZIP) [file pbio.1002210.s003.zip › S3_Data/Figure_S3_partJ.nex]

#NEXUS
BEGIN DATA;
	DIMENSIONS NTAX=5 NCHAR=293;
	FORMAT MISSING=X GAP=- DATATYPE=PROT;
	MATRIX
GAUO01010362_Velia	GLRMNQHKLNIG-RLSFFLSYSYS--SISSS-EMSGYAR--GRRGRITPRSQAWRRNRTQT------TPVTQFQ---LKGGKILIPGNPPDVTYQPWMAVTIVKVV-SSSVTLTVNDLRDQLKLQLDPTTRGFNRVTT--GDLRFVIQMKVRKVRAWNTTGKV----ISLSVVDFTDTPSATGNRDQLCGLVDTGTAIHTPAVGYQLPATHQSRVIRADDKQGSEVLFHCSGSQGDQLIIYIDVTYRFDGPVVPPSLVQ-PVVEIADSASTLVTISESMHDQLQAIRRIESRM
GAUV01007829	IQ---STDNPYT-CLSCYFQYSRYHPCVMASKPSKQELKSLPNGGSRNQ--------RSQRNTQRMSQFVRKKQ---MSGGRFTPPANPPDITFQPWIAITLMDIV-RKEKNVTVPGICGLLKRQLDPKDTAMIKYDD---KTAPRIQFKIQSIAAWNLTGKV----LSLSVSDFLSAG-ASSDCEQLAGIVDAGTSTHTPAVGYAYPSNYKQHVIRNGT--DGMPLFHFIAGSSDQVCYHCKILFKFDGPVEPPMTML-AEALMLDSLVKTSTASSVAAKKLFGISEVLTRL
GAOP01016991	-----------------------------------------------------------------------------------XPDTNPPQVTFQPWNHLMLIIPF-SSTCDQTVETLVGKIKNQIDPTKRGLNQTTS--GDSQFILQVTLNSASAWNLTGRV----ISLSVEDYSDTKSGKGGRDQLCGLVDTGSAA----------------------------------------------------------------------------------------------X
GAWK01052748_Ceratophyllus	L--------PNPLVPTSHFKYKVS--I--ES-KMQ--------RGNRKNANSNRGRQSGGFSSKSLEAYVNKRVHDVTRGSLFKPPITPTLFSLQPWNSLTVRMKV-SLASDDKMTSVTAEKLIEAIQKQAGLY--YDKNAAYLIDIEVRLQSIAAWDVTGDSTMGFIRMLPMDFVATK-----PSELVNVDGMGQKNSYAAVGYNFPSSHQNFVLNKSS--GSYTLVMFDGPSSHTLEVHFKVLWRGANTANIASSFT-LVPVLRRTGARSARQSTSAEEEFDKLSLHSYDE
Chaq_ORF1	F--------LPR-YLSCPFLYSLS--SIMNSSSTRRRSS--TRKGEVTQKSRNSGRSRGHTSSLNVNNFVTKRE---VRGGKLELSTNPPEVTYQPWMPLTVVHSGQSGEITMRVRDLCKQIAHQIDPTGHGLKAYPEKWSANECIMQLRIRSVRVWNVTGRM----IAISVDDFSDANKAIADVDTLCGLVDTGSNLHVPAVGYQLPISHQNIVLRNDTLTADTIVYHVNCPSSDVCIIYTNLYFRFDGPAKFSSFNDTMFKLITRI--RTETVRIQANVEDIG-KNVTEIK
	;
END;


BEGIN MRBAYES;
log start filename=Chaq_Virus.out;
lset Nucmodel=Protein;
lset Rates=Gamma;
prset aamodelpr=mixed;
mcmcp Starttree=current ngen=10000000 samplefreq=100;
mcmc;
log stop;

END;
