# Supplementary material for: The Discovery, Distribution, and Evolution of Viruses Associated with Drosophila melanogaster
Source: PLoS Biol. 2015 Jul 14;13(7):e1002210. doi: 10.1371/journal.pbio.1002210 (PMC4501690; doi:10.1371/journal.pbio.1002210)
Supplement: S3 Data — Protein sequence alignments used to generate the trees presented in Figs 1 and S3 are provided in nexus format, along with the MrBayes commands used to perform the analyses. (ZIP) [file pbio.1002210.s003.zip › S3_Data/Figure_S3_partK.nex]

#NEXUS
BEGIN DATA;
	DIMENSIONS NTAX=38 NCHAR=1010;
	FORMAT MISSING=X GAP=- DATATYPE=PROT;
	MATRIX
Beet_soil-borne_virus_ABU63610	-----------------------KKKTIDVKRNLSE-EQVQYLCELYPERKIITSNS-E--RGTHSMAAAMRKIETDLVL-S---------LFP--------------K-N-----------SVIYDIGGNWATHAKCNDGRIVHCCCPILDY--RDAQRKMTRMLNFHKFTSDSSEIPPDIKEKAEM---IAEDNAIITANVREGDL-N-----SSALNGRWFCQNKFEDCVFDPRDILMGKTAKDNVMVYAMAIHSIYDINVYELATALQRKGIKRMVGTFLFSVDMLLGRKSGEL-PSVNGF-----------------------------YKL------------------EGEYIKYGFYDDPNCGYR-HKFSSLKAYLTKTFVKA--ANGSVFYLELTDLR-GDVMYFTMTDATEARAS-GI---------------------------------MKDESFKCIP-V-DAKNK--VVFPLFVVD----E---------------------------------TTDTLMFLERVLPKDFVHRAIEYVNR----CKENQLTVESIVSYLSSTNNAVIIGGSARK-VEEKVDPSLLPMIASTLLV-----Y---SXXXLIDGVPGCGKSTHIVKEAR------L-----ENQYVLTMGREAAAELRERFKT------------VR-GS-------TE--EQLKRVRTVDSFLMNDK---DS-------RAKVLHFDEALMAHAGMVYFCA-DNLSARTIICQGDSQQIPFINRVESITLEYAKL--EIT-NVVEKRLTYRSPLDVACFLTRKNFYGH--------FH----------CYE-RKSNGRSMSVVGPRD--GMTSNY--S-------------------I-PK-KKGAQYLTFTQSEKEDMVRY------------------LGKGQ-----WSVNTVHESQGKTYDDVILVRLKPTDNEIYPGGRK------SKPYVVVGTTRHRRSLVYYTRA-EDIL
Brandeis_Virus_SRR486227_AndOthers_Virgavirus_AdultHeads_ADAR	-----------------------FNRAVTIHTHLKP-AQQTLLTEAYPGLALTFTQR-T--KHSHPFAHASRVCEFNNLLYE---------RIRYDPNVDLTMLAENDW-N-----------VFVKDVGGDITNSISHS-LSSYHSCSPIISDNSYDSSRHCHRLSYT---LGRR-IRD---------------------QQLREAVA----KTLNTGATTVYGCRSLAQHCPIR--------------APFLMFLHSVYDMTQLDIADSFESAGALVGFASFIYSDEIMIH-PHGEL-TDLGVW-----------------------------WRYTDYPTDLQWSPQH-VMDFIQGDIIFGFTGDDGYNYR-HKLANYKSHVTCMRFRS--SNGIVINAELLEQR-CGIQFIKYTRELQSA--------------------------------------SCGVP-HTLN-IRSMENKYI--VSFYDTA----SLFSGQH--------IKATKAFYG-DEP--QW-LDSKRVTPVRFLVDRQPVDNTRSYLSA----VKD-NLKPNDVLNYMRNYMSRSVVNGTVVD-SRLSVSPDNLGLLARAIYL-----Q---TXXXLIQGVPGAGKTEYILNHVN------K----DCQSLLLTLTRTAKEDMVRRASA------------KT-RT-------NL-RSSNLTICTFDSFMINLSNK-GK-------RYDEVWFDEARLTHGGDWLWCA-YLTGCKKMYVVGDEAQILYAERTKYIP-KYVVPDVFVD-PPIALSKSYRCPADIVRWMNSS--RHADGSPLY-GFT----------VTT-TSNVMHSVSTNFISGVE---QV-------------------------TR-VENAQYLVFTQNELQEMRNAG----F----------------------SNTRTVHQYQGNQNSHIILVRLDIKDAKPLF---H------KISYMLVAFSRHTTSLQYLSVA-TNSD
Brejeira_virus_AIS40872	NEAFQALDAKS------------SQEKVIVHQRLSK-EDQDRLRKNFCMFSLDFSKATD--CSSHAFWRAHRSLSERKML-R---------AAGIKPCS----RPCNGY-D-----------VVYKDVGGNPTTHLNRG-EKYVHTCAPLLSN--NDDKRHSAYKERLRRENPR---------------------------KKNDVYE-L-----HVKKDSQVICNRRSENCSIK--------------AEVLIFLHSSYDMSLGNIADAMHRADARTAYGVFHFNPRVLYE-QRGKLLNGMCFE-----------------------------KRVV----------------NGRVKIRFWYENDCQEGYE-HDYIRYVSLIRTFRIQSSSEKPRYYNVQFDTTD-DDTAFFVIRQSINGD----I---------------------------------PASNC-FRVFTNESLEGKML--LYTWEWS----S---------------------LN-SGT--FSSSTLDRMRPVRLIIEEKLYNKGMAFAAT----LPDSKLSVKNILIALTSFNSREVISGQNIG-VIEPVDPYTVRLLAVTIFMLTXXXP---DGVGIVQAGPGCGKTTFVVNNSV------PPHMPGATNVIL-STIEGKDDFIRRIEK------------KY-GV-------VLTKEQLVHIRTMASFLVNPS-K-NA-------YSEMLIIDEALMAHPGQLFFAI-AISKAKEVKLLGDCLQIPYVNRTPAYTTKCHRLIDFVP-VIETLYISYRCPSDVAARLNKK--YLVHNKPNGVNFG----------LLS-TRYCMNSCKVIKLS-ND---NF-------------------------PK-DHDVQYLVFTQAEKQKLELHK---------------------------LRVSTVHEYQGKESKRIRVVRLNPFPQDEIY---K------RENYALVALTRHTESLEYYTRVTSDAL
Chinese_wheat_mosaic_virus_NP_059513	-----------------------TKKKIDVRRDLSQ-EQLQLLNDLYPERHIVSSNC-E--RGTHSFAAASRKIETDLLL-S---------RIP--------------K-K-----------SWVYDIGGNWATHIKRNDGRRVHCCCPTIDI--RDSARKTVSWASIEKYLDEKDEIPTEVGERIKR---VQADEIKIYENLKNKRA-Q-----PEDLDGKWYCGNKFEECVFRAE------------RAYAMAIHSIYDIDLMDLANALEEKRIKIMSGTFLFSVDLLLGKKSGSL-PTMDGF-----------------------------FEV------------------EGDYVKYGFKNDTNPGYK-HKLSQLMKYLTKTFVVA--KGGTIYYLELTEQR-GDVMFFTMTDATEARMN-GV---------------------------------VADESFKCIP-I-DNKSE--VVFPIFEVD----K---------------------------------QTDSLIFSEVLLSKDFVQRAIEFTGR----LKPNQLTPDNVNTYLTSTNNTIIIGGSSKK-NTTKVDATLIQQITTTLVV-----W---TXXXLRDGVPGCGKSTWILNNAN------P-----TKDMILSVGKEATEDLKEKFMK------------KH-RC-------VE--SDLKRIRTVDSFLMHDYD--KY-------RAATVHFDEALMAHAGMVYFCA-DILGAKKVICQGDSQQIPFINRVESITLQYSKL--VID-ETEHVRLTYRSPVDVAHYLTKKSWYSG--------GR----------VTT-KNPVMRSMKTVGPRDVKPMTSVH--C-------------------V-PY-FKDAQYLTFTQSEKTDLYKA----------------L-RNKGP-----VTVNTVHETQGKTFDDVIVVRLETTENEIYPGGRK------GQPYEIVATTRHRRSLVYYTAI-EDRL
Citrus_leprosis_virus_C_YP_654538	-----------------------RKKPLLVHENVSN-DMERFLNEKFLGYKIRLTFS-K--NVAHNNAAALRRVLRFYMR-D---------KVGYRKDD----DIPDGY-H-----------VKNKDVGASGMDVIADE-LTDVHCCTPDLDF--RDHIRLERLKKYIYSHVCPTS------------------------KDHGIICE-GFR-----EGSTKYRCENIGQQCYIE--------------APTLTFVHSAYDITAAGIVDCMIAANAHHAIMCLHFPSAILSGSTSGKD-DLLQYK-----------------------------WDIVV--------------EDGIKYYKQKFLNDTQASYV-HRLDVYLDKFLTKVVLG--SDKRFYMFEITEMF-GSVAIIEVFRREKDF----I---------------------------------AGSKLTFNIP-RTEHPNTVT--IHTWEYV----TG---------------------YESLFKGRNGLKSGVMRPVSIEVPEEFFLSVFKYGMT----VDSNKFVYDGLLKSGVGIAARRNIGGTTMVDPSFPIPVRKLQTFIVTMYM-----L---LXXXWVQAVAGAGKTTLLVETFL------------ITDLVVCPTVENRDSIRLRIKR------------RY-PD-------LDPKEVDCRVRTINGYLVDFS-T--KLAKVTLNENTRLLVDEAIMYHAGCLFVLC-MIYNIRRMFCVGDKKQIPFVSRID-FKLNYEKLCDFVNTEARPLARTFRSPPDVTYRMQQI--YGK-SLK------------------G-LTIQCLSKNQDTSPSVS---KLV--ITKNYRFGQNFIREVFEKDKI-DFDGKNLRILFFLREDMLSFYGNGGMIFT----------------------DCCSTIHQFQGSDAEYVVVMRLTYAEKS-IF---M------DERQCLVALTRHTKRMVYVSVN-EGTD
Cucumber_fruit_mottle_mosaic_virus_NP_072162	DEAVKSLDSQD------------KRPKVNFARVLTT-EQTRKVTESYPEFSISYTAS-A--LSVHSLAGGLRYLEGEYLM-M---------QVP--------------Y-G-----------SPVYDIGGNYSQHMLKG-RAYVHCCNPCLDL--KDIARNEMYKDAIDRYVHKKREAPRSNAWRARAESVQEIKDGRLPSWQIDAFQ-R-----YKDCPRAVTCNDVFQECQYEHTR---------RGDRYAVALHSIYDIPFEQIGPALLRKNIKVLFAAFHFSEELLLGQSFGAL-PNIGAF-----------------------------FTV------------------NGDSVEFQFEEESTLHYS-HSFQNIRKIVTRTYFPA--SDRVVYVKEFMVKR-VDTFFFRMVRVDTHMLHKSVGTYPVCATNYFSLKSS---------------PIFQDKATFSVW-FPKAKSK--VVIPIFKMQ----GF--------------------------------FTGSIVAEKMMIDASFIHTVINHICT----YDNKALTWRNVQSFVESIRSRVVVNGVSVR-SEWDVPVELLTDISFTVFL-----L---VXXXLIDGVPGCGKTQEIISSAD------F-----KTDLILTPGKEAAAMIRRRANM------------KY-RS-------PV--ATNDNVRTFDSFVMNKKP---F-------TFKTLWVDEGLMVHTGLLNFCV-NIAKVKEVRIFGDTKQIPFINRVMNFDYPLELRKIIVD-TVEKRYTSKRCPRDVTHYLNEV--YSS---------P----------VCT-TSPVVHSVTTKKIAGVG---LLR--P-------------------E-LT-ALPGKIITFTQNDKQTLLK---------------------AGY-----ADVNTVHEVQGETYEETSVVRATATPIGLIS---R------KSPHVLVALSRHTKAMTYYTVT-VDPV
Cucumber_green_mottle_mosaic_virus_BAA87619	-----------------------RRPKMNFSRVVST-EHTRLVTDAYPEFSISFTAT-K--NSVHSLAGGLRLLELEYMM-M---------QVP--------------Y-G-----------SPCYDIGGNYTQHLFKG-RSYVHCCNPCLDL--KDVARNVMYNDVVTQHVQRHKGSGG---------------CRPLPTFQIDAFR-R-----YDNSPCAVTCSDVFQECSYDSGS---------GGDNHAVSLHSIYDIPYSSIGPALHRKNVRVCYAAFHFSEALLLGSPVGNL-NSIGAQ-----------------------------FRV------------------DGDDVHFLFSEESTLHYT-HSLENIKLIVMRTYFPA--DDRFVYIKEFMVKR-VDTFFFRLVRADTHMLHKSVGHYSKSKSEYFALNTP---------------PIFQDKATFSVW-FPEAKRK--VLIPKFELS----RF--------------------------------LSGNVKISRMLVDADFVHTIINHIST----YDNKALVWKNVQSFVESIRSRVIVNGVSVK-SEWNVPVDQLTDISFSIFL-----L---VXXXLVDGVPGCGKTAEIIARVN------W-----KTDLVLTPGREAAAMIRRRACA------------LH-KS-------PV--ATNDNVRTFDSFVMNRKI---F-------KFDAVYVDEGLMVHTGLLNFAL-KISGCKKAFVFGDAKQIPFINRVMNFDYPKELRTLIVD-NVERRYVTHRCPRDVTSFLNTI--YKA---------A----------VAT-TSPVVHSVKAIKVSGAG---ILR--P-------------------E-LT-KIKGKIITFTQSDKQSLIK---------------------SGY-----NDVNTVHEIQGETFEETAVVRATPTPIGLIA---R------DSPHVLVALTRHTKAMVYYTVV-FDAV
Dezidougou_virus_AFI24669	-----------------------K--EIHLNQRLSDSEKTRLMQLFSPPYKLVFSRN-PTDIGAHLFYRSLNEIATYRCY-DLLGID-EPVPIG--------------Y-D-----------VLIKEVGASVAKLVKYC-RPNVHACTPNLNY--DDTLRLANTVSTLDRYINPTGQFC---------------------QKRQHLAR-L-----YST-DPIFRCYNKSEHCFIK--------------AKYLVFAHSSYDCTLTSMANMMDSALAFRAMGFIHYSPKILSNLNSGSD-NGLNWRLECRSMCS-----------------GKLHYSTIG----------NPEDIPDKYYITFWFDNDYQNSYV-HELDTYLGIIRSSICTS--RKGNSYMIRRLEEI-GGLLFYEIIKPFHSI-P-------------------------------------SSLIIRNIP-L-SDPDS--VIIHYYSLQ----NDP-SK---------------------------YHYHDLIPARLVLPRKFFEKLYYYLQS----LPEGKFTTQNAIIMASTMASRTVVNGAYVS-QPYDLSVEEIDMAAYAVYF-----I---VXXXLVQGVAGHGKTREIVEKHKPSLRMGG-----KGDLIVAPTKAGINVLWERTLA------------HH-KL-------DVNNLDVKCYRTVSSYLLNNKT--AK-------QHDTVFVDEAIMMHVAQVLAVA-YYSGAKTVYMYGDSAQIPAHSALGDFEFFYHSPQSLFT-AKAIRDKSYRIPADVAAALDPE--YRACHARFGSNTG----------IKT-ASTVIRSLKIVRINDVS---QMK--N---------------------FY-NEDVKYLTFTHSTCSELKKL--------------------DPK-----FDPKTVAAYQGSEHPRIAIVRTSVSEADQIY---N------NANLCVTALTRHTKELTYYTMC-DKDD
Drosophila_associated_Negevirus-like_sequence	-----------------------LPFTSTNRKTDGV-ASDEMLLLRYPEFDITFNSN-K--GHPHSIAANCRILERELLL-Q---------KCS--------------Y-AINKIATNQKYDFLFCEIGANPMMVI--D-MPNMHACVGIIGI--RDNSRFTKFVAQIDDRIAEEKIRS----------------------EELERYK-K-----IVSGKSHQICYGRAQNCKIT--------------AKYLIFLHSTYDMKLNDILDIMVKKKSVVAHICFIFDESVLVQ-EEGYI-RSMGVY-----------------------------FKKFFKR----------DVFEKVKYIQFSFVGDASLSYT-HRWDTYTALLLRTYITR---GIHTYEVQKSDHR-INTIFIEIVKCTTPQT--VV---------------------------------HKREIVHYRY-DCISTDR--KVLLWYDLKVDLTKR--------------------------------KGYKITKKYIVVSSVLYNLIYQFLIK----TEKNAFTIAHALKAASSYNTRCTYNGSDIIPPEYQLDSEQLFDAVFVIYM-----I---VXXXFINGLAGCGKSYNIIMNYD------L-----NCDMILTATRANAEDLRNKFIN------------IK-KVKSSDREKHK--KLKMHIRTIDSLLCSEGFE-YR-------NVRTLYVDEVFMVHAGSVSWCA-QIIKPKYVLAFGDIRQIPYIERTLQSV-RFSNITKFSK-CIDQLNVSLRCPMDVAYLFNSC--YQV---------RNSDPFKIKAGFFT-TNSRSNSLKLVIDISMN---CLKGYI-------------------A-QY-QKDVIFITFKEAEAATLRE---------------------S-K-----IPALTVHQQQGVTSKYVVIVRLSTKPNDEIY---K------SDEHILVALTRHTIGAFYHTPI-QDKM
Frangipani_mosaic_virus_AEW67307	-----------------------KRPKIYFSRALTQ-EHVALVTRAYPEFDVQFTGT-T--NSVHNLAGGLRSLELEWMM-T---------QIP--------------Y-G-----------YPTYDIGGNFSAHMLKG-RSYVHCCNPMLDI--RDIARVQGFHENIKRHISKHSVKPTAI--SSH----DVPKHRALPEYQLDAFR-T-----YHEHPEYITCNDRFQECKIPVE-----------ESNYAVSLHSLYDIDADELGPALLRKNVQTMYAAFHMSEEIAMGYAEGTL-NDINAV-----------------------------FSR------------------QGEDIVFTFLEESTLAYK-HKFSNLMAYTARTFFPA--STRYVYFKEFLCSR-VCTKFVKFCLVDTHCLNRSVFSVAPE---IDTEMDDMWERSTLCCTLREKTPIFTDKALMSVW-FPKGSKC--VLLPIFEGF----FE--------------------------------KSDHVTESWEMVDKNFVFTVLNHVQT----YQAKQLTFQNVLSFCESIRSRVVVNGTSVR-SEWDIPLELISKISLSLFL-----I---AXXXLVDGVPGCGKSAEIIERCD------L-----SKDLVLCAGRSASEMLRGRLNK------------IG----------KK--ATNSNVRTIDSFLMNPIP---L-------SYDKVWVDEGLMVHTGIISFIA-LFSKAKTCYVYGDTKQIPFLNRVMDFEYPERLKNLVVD-EVESRNVTHRCPMDVTLQLNEV--YKR---------H----------VST-TSSVERSLHVENLIGNA---VFQ--P-------------------ERYK-ETWDKILVFTQAEKQTLKK---------------------RGY-----KSVNTVHEVQGETFKDVALVRLDPTQLSLIE---K------GSPHILVALSRHTHRLVYYTVK-LDNL
GAKG01005025_Cotesia_vestalis_TSA	-----------------------RLTSLNLPYKLNA-LDCNELQEAYPEIRLNFSHK-V--HHPHAKAAAVRQCEQTLCL-W---------NVGYNTHG---KTLRKEY-D-----------VACKDIGGNLRSHINRK-RTDIHCCMPILSA--QDAARAADTKQYIEDTLLRGK------------------------LAKNNIYA-NIF--KDPVKKRLLFCEKKGQECSVK--------------ASMLTFIHSTYDMTRSDIANTMDIAGAHKAMGVIHFDPLILIN-KSGYI-PEINMH-----------------------------WETE---------------D---KKIKFFFRNDSSFGYE-HRIDTYLSITCQSIIQS--DSGEMYIIQHVDKR-LGSLLFKITKIVSNY----V---------------------------------PKSNLFYNLW-INEHIDKKM--IEYYVLT-----------------------------PGHY--PGHAHLNFKKIRLIMPKKLIDAGESYAYS----QTQQKFSVNAIYEYLRSLNHRVIVNGTDVQ-TPSPEPPEKLLQAAGAIFC-----H---AXXXFRQGTPGCGKTTNFLNTWT------------SGDLVLFPTREAAKDFRERISK------------IN-NF--------EETELKKYFRTLDSYLLSDD-V--T-------EYNNIMIDEALMVHVGQILFTV-IKSKGQKLIMIGDQNQIPFINRLPRCKVMYYSPLNFTS-NIVHLSVSYRCTLTTAALLSPT--YEK-GMK------------------S-VNNVQNDFEFRVFRSFA---DI-------------------------TY-DPNSQYLVFTQSEKLEFIKRR----F----------------------LNCKTIHEYQGKQADSVVVIRTVPKALP-LY---D------SKEHALVAISRHRKSFVYYSPV-STDA
Pepper_Ringspot_Virus_NP_620033	-----------------------GRECVVLHELLSQ-KDQNRSIELYPEFNIVSKDD-K--NMVHGFAAAERKLQALLLL-A---------RVP--------------K-L-----------EEVDDIGGQWSYWLTRG-EKRVHSSCPILDV--RDKQREMQRQSFLKSFRDNATTSDSVVTDA--------------QYEMYNAFK-N-----GVDKPNFVRCNNTFQDCNCRGYTK----DGLRRGAEHAIALHSLYDFELDSVADAMIEKKTKFLHAAMLFAPEAIMI-EEGPL-PDVNGY-----------------------------YHRVQKN-----------LGTRPERIMFGFHDDPSYNYI-HTWSEYKKYLLGKSFVR---RGHTFFFEPWQGR-GDTMFFTLYRMTNVPRT-GL---------------------------------FGEEYYRRLY-IKRWAGM--VIAPVFDID----E---------------------------------VTMKIKRKQLYVEKAFLDKCLDYVAR----LSDQQLTINNVKSFMSSNNWVLFINGAAIK-NKQSMSPGDLQLLAQTILV-----K---EXXXLVDGVPGCGKSTAIVESAN------P-----LFEVILSMGKEATEDLIARFSK------------KK--F-------GI--NIKKRVRTVDAFLMHCSNG-EC-------IGETLHFDEALMAHAGMVFFCA-QLAKAKLVVCQGDQKQIAYKPRVAQVNLKFLSLVGRFD-EVEEKRLTYRCPIDVALSLDRF--YTG---------K----------VVT-KNNVLRSMTTKRIS------SKE--Q-------------------V-TM-EKGVQYLTFLQSEKKEIATM----------------LALRKIE-----AAVNTVHEAQGKTFKKVILVRTKVTDDVLA----R------GQEYRIVAISRHTQAMVYETVK-DDEV
GAMC01001565_Ceratitis_capitata_TSA	-----------------------YIGKINVPENLTT-EESIRLQASFTELDINFTND-S--HNTHGFAAASRRCERAVLL-N---------RLQSNLT-------KHDG-K-----------IRVKEVGGDIVRSVING-EKSIHCCSPLLSS--YDATRFSNRLYNAYNVLDSGIIRD---------------------SYSKEILS-MFVNSSNHYSGNDFFCFNTSQECSIK--------------AKSLLFLHSTYDMSLTDIANSMERADAIVAYGSFVYSSKILTD-DTGTI-EWINAQ-----------------------------YVIKRHP-----------ITNRRERIVFGFKNDSGFSYE-HNYKNYMSLLTKSQFSS--DNKNYYSIELLENR-NGIQFFRINRLPFYY--------------------------------------NKPTS-HRLY-LSHLSNKYIVRFPYFSYK----PKD-RTYSF--PVKGNKVTSGIKA-NND--FWYNLPRNVEWIYLTVEAEVVDKTCAYVLG----ATEEKFKPEHIITYLRSITTRETMYTTVTK-RNELPPINSLAALAHAIYI-----T---LXXXYIQGVPGAGKTQYILESNK------G----KTRNLILTVTKEAKDDMIRRATA------------MQ--L-------I---LSTDRIRTLDSVLVNNN-A-PT-------DTDEVWLDEAFLVHPGNWCWIS-HITTCNHLFVVGDDAQIPYINRSGLSI-SRSKPTEWLM-TKSVLSVDHRNPLDIVYWLNSS--K------FY-SFN----------VTG-SSQIENSVSSLFIYGPD---DI-------------------------PI-EKGAKYLTFTQTEKNTLSQKG----F-----------------------DVNTIHEYQGSQNGVIYLVRLISKDTNSIY---E------SIPHILVALTRHSKKLVYCTAK-LNDK
Hibiscus_latent_Singapore_virus_AF400157	-----------------------KRPKFTFSNMVTA-DQAKLVTEAYPEFNISYVGN-R--NAVHSLAGGLRKLEMEYLM-T---------LVP--------------Y-G-----------SPTYDIGGNYAQHLLKG-RSYVHCCNPCLDF--RDIARNENYKETLDSYLKRFTTPDCG--WFSAAC--RKVTARPLPYFQQDAFE-R-----YRQNPKDVTCSEPFQDCCMQPPS---------NQDCFAISVHSLYDIPVDELGAALLRKNVKTLYAALHFSEELLMGATEARL-GTIGAK-----------------------------FFR------------------EGDEVTFGFDGESTLLYT-HSFKNICAYITRSFFYA--GARFAYMKEFLVRR-VDTVYCKFIKIDTQCLYKSVFHTDIDNENMIKGMDEAFMYKREAALLNAARPIFKDKAAFRVW-FPNSVGK--VIIPFFKGS----SC--------------------------------TSAKVKVKKRLVDEDFVFTVLNHIRT----YSGKQLSYENVLSFVESIRSRVVANGANVR-SEWDIPKSEIQDIAMSLFL-----I---TXXXLVDGVPGCGKTAEILSKAD------F-----KRDLIITQGKQAAAMIRKRANA------------ND-PT-------RP--ANNDNVRTVDSFLMNPKP---F-------EYKVLWIDEGLMLHTGAISFCV-ALSHCEQCYVFGDTQQIPFINRVMNFDYPKTLQTLVTD-SVEKRRITSRCPLDVTCYLAQR--YKG---------P----------VVS-TNNVERSLDTKLVAGAA---RFE--P-------------------Q-LT-PLPGKVITFTQADKETLKK---------------------RGY-----QDVHTVHEVQGETYTEVSLVRLTPTPLSIIS---P------DSPHVLVSLSRHKNRLVYYTVV-NDCI
Humulus_japonicus_latent_virus_YP_054422	KLVENATE------------KRPCAEPLNVSFACTA-EQQAVLRSHFPGREVRFSNK-S--SSSHSFAAAHRLLETDFIY-G---------CFN-------------DR-N-----------SPILDLGGNYVSHFKRG-RFNVHSCCPLLDG--RDGARHTERMLQYDAYKRANP--------------------------------------R--ILEEADFCNCRFEDCSHM--------------ANYAMAIHATSDMPLDVLCRTLAKKGVKKFICSIMATPEMVCF-EKGEI-EHFNVA-----------------------------WE--V--------------DKNADRIFFDFIRCSVLGFMTTSTPTLLQYLTVNAVK---GKNWAYRVERKNDM-NGVIIVDITFISGFNDK--T---------------------------------DVSAGRSCAW-MNKLKSMTL--VRIAGLP------------------------------KSL--YGGEYQLITRRGVLINTKVLTRVIEAAFRNFKPDTPMQNAVQSIATMLSSSTNHVVVNGVSIV-AGTPLQMRDYIPLAVAIYV-----Y---IXXXILDGVAGCGKSYQIANSVD------LS--DVNRDLVLTSNRNASIELREVI---------------K-AS---------PLMKAKYVRTCDSYLMASR-P--E-------KARRLLFDECFMRHAGFVYAAA-TLAECEEVLAYGDTEQIPEISRNPAFKFRCHKL---EG-EIVQQTVTYRCPADAVYVLNKH--FYKTKRN-----I----------KTK-RHNPMRSLNIHAINSVR---AV-------------------------PV-DKSALYLTYTQAEKEQLKSAF---PG----------------------VKVLTVHEAEGASVPKVILVRLSRTSLS-LY---TGKDAVFGASHALVAISRHTHCFEYYNYA-ATDQ
Indian_peanut_clump_virus_NP_835282	-----------------------QKELVDVRRVLSS-ESLNALCSLYPEFNVITSNR-E--RGSHTMAAVCRTLETLYIK-S---------LLP--------------VND-----------TVVWDVGGNWLTHVKYSTNQDVHCCCPLLDY--RDAMRKQERILSLELFARNGKEKTEEFDACYQQ---IRNFE----NTRRTAISAG-----KNVVMNDRYCCDVFQNCAYEPDS---------GKLRVAMGVHSVYDMTLQELVDGLERKKIEHFIGCFLFSPKLLLGQEEGEL-PFVNGR-----------------------------FKV------------------KKGKIRFFFLDDTTHGYE-HDLNDYLEYIRKSFVVA--KCGHVYMLELFSMR-GDTVFFKLYDVTEYSLSKTGFLSTL--------------------------LPTRDHVFKAMP-I-PNTDE--VIVPLYWIE---------------------------------------NGEVVVERRYLPKSLVCRGMEWLMR----NKANALQYETLLNYLVSTNVSAVFNGCQVR-EGLKTDPWILCKLAMTLLV-----R---EXXXLIDGVPGCGKSTWILNNCD------L-----DKQVVLAEGREATDDLRKRFTE------------KG-FP-------RK--RCEERVRTVHSFMLKPL---TR-------GFNSFHFDEALMAHAGMIYICG-RMLRAREVICQGDSKQIPFINRVEQITLRYASF--NVV-EREYVRKTYRCPLDVIYYLNKKRYYQG--------DD----------IVG-FSKTTHSVDTKSKTS--GFTSLV--K-------------------L-P--KEPVHYLTFLQAEKEEVAKH----------------L-AGVKG-----ATVSTIHEAQGKTFECVNLVRLKMTDNELYPGGAK------AEPYTIVGLTRHTRSLVYYSVV-EDRL
JAB88605_Ceratitis_capitata_TSA	REIVANDPNDLEVPALSLPKPLRKYSVLSYAKNLSA-SKIQLLQNAYPGFAFVASDKLV--ANSHEFNAITRRAETVVLY-E---------KYCLY---------DGAD-Q-----------IRVHDVGGNILVGCAHD-LKTVHYCNTIADI--RDGARKTTEQMAITNMRYDQK------------------------ISNRTA-A-RFE--G--NTDSKYRCLHGVNNCPYQ--------------SDVCFEIH-VYDISMHDRLDYFDRKDVKKCHQIMFFHPIILLS-NDGIL-RPSGTA-----------------------------WRRYF--------------DDGVEMITFTFVDDPNMSYT-HNYLSYIAPFTTNVVMT--PQGRLYTLERNCPR-LNQYEIVYTYVATDG-R--T---------------------------------HFKENIRSYL-FPDTEDFVL--VTYYERV------------------------------ASYYLPRDDVAQLEKRKMLVPSEMWEHALRIAQS----NVHRNDRFRIINDSLASFNSRKTIDGINIR-SVVKLSTVELMAVAAAADG-----VIFLTXXXWLNGPPGCGKTHLLLKNFS------I-----KNTAILCATKAGALEIRTKLLDKLAGRGFLTSKKRK-TY---------HKKITSRVRTIASAMLSQQ-P-DI-------AVERVFIDEATMVHPGQIVYAVHKFPEATHVIMVGDQNQIPFHDRLHIGILQITKPWTIAT-PLPQLKATYRCPRDVVYALQDY--YPD-FYT--------------------HNTVNQSLTIQRN---T---DF-------------------------PK-IEGALYMTFTRAEKQTFGKAVADITD----------------------AKIMTVTEAQGLTFPNVVVIREQPNDIE-IY---K------NEHQAITAISRHTKTLIYCTKS-TSAD
JAB99293_Ceratitis_capitata_TSA	NQVNKAIRDKT------------TLSNITISEYLTT-EEQIDLQKNFPEFDIRFSNT-N--LNSHGFAAASRKLERRVLL-S---------KLYVDVNK----EYHNNV-D-----------VRVKEIGGDIITSANSG-EVGVHCCSPLLSN--YDATRYCNRMGLCQELLEKGIFKT---------------------NYIKDMLV-HYSKNIN-RQSNTYYCFNKSEECYIQ--------------SRNMMALHSTYDIKLHDLGTAMQNANALRLFGCMIYDPIILMQ-DEGKI-PVINAE-----------------------------FKVERDS------------NGKRKYIKFGFLNCDGFNYV-HDYNIYISYFTYSQFASK-DGKNLYSLELLENR-SGVQFFRASSLVNNI--------------------------------------SMPVT-HRLY-LKHFSDCYIVRFPFLDYN----NVS-NSLSFWDKKIKKNNQFNIPT-LKR--FWLTLPPNTEWVTTVVRKSIIDRTCAYCLG----NTEDKFKPEHILNYLRSVYTREIAVSSVTS-KDELPGPKQLYAIAHAIYV-----T---LXXXIVQGVPGAGKTEFILKSNE------N----KDNNLLLTVTKEARNDMRRRAEK------------RK-DF-------R--MAVEDHVRTVDSVLLNGC-T-NI-------QVDELWLDEALLVHAGTWFWLA-EVTNCNTLVIVGDKAQIPYINRDGKIC-VYSKF-ECVK-NSIELSVNRRNPLDIVSWLHNE--R------FY-PFD----------VTG-TSSVLHSVNVLNINGPN---DI-------------------------PT-DYNATYLTFTQGEKSTLINSG----FVNIFDGDENCI-NRKNV-----KKVCTIHEYQGSQNKKIILVRLINKHADTIY---S------SKPHQLVAITRHSAEFLYCTVV-KDTM
JAC04991_Ceratitis_capitata_TSA	NELHHRLNAKV------------YIGKINVPENLTT-EESIRLQASFTELDINFTND-S--HNTHGFAAASRRCERAVLL-N---------RLQSNLT-------KHDG-K-----------IRVKEVGGDIVRSVING-EKSIHCCSPLLSS--YDATRFSNRLYNAYNVLDSGIIRD---------------------SYSKEILS-MFVNSSNHYSGNDFFCFNTSQECSIK--------------AKSLLFLHSTYDMSLTDIANSMERADAIVAYGSFVYSSKILTD-DTGTI-EWINAQ-----------------------------YVIKRHP-----------ITNRRERIVFGFKNDSGFSYE-HNYKNYMSLLTKSQFSS--DNKNYYSIELLENR-NGIQFFRINRLPFYY--------------------------------------NKPTS-HRLY-LSHLSNKYIVRFPYFSYK----PKD-RTYSF--PVKGNKVTSGIKA-NND--FWYNLPRNVEWIYLTVEAEVVDKTCAYVLG----ATEEKFKPEHIITYLRSITTRETMYTTVTK-RNELPPINSLAALAHAIYI-----T---LXXXYIQGVPGAGKTQYILESNK------G----KTRNLILTVTKEAKDDMIRRATA------------MQ--L-------I---LSTDRIRTLDSVLVNNN-A-PT-------DTDEVWLDEAFLVHPGNWCWIS-HITTCNHLFVVGDDAQIPYINRSGLSI-SRSKPTEWLM-TKSVLSVDHRNPLDIVYWLNSS--K------FY-SFN----------VTG-SSQIENSVSSLFIYGPD---DI-------------------------PI-EKGAKYLTFTQTEKNTLSQKG----F-----------------------DVNTIHEYQGSQNGVIYLVRLISKDTNSIY---E------SIPHILVALTRHSKKLVYCTAK-LNDK
Kyuri_green_mottle_mosaic_virus_BAD93196_TSA	DEAVKSLDTQD------------KRPKVNFSRVLST-EQMRVVTENYPEFSVSYTGS-A--LSVHSLAGGLRYLEGEYLM-M---------QVP--------------Y-G-----------PPCYDIGGNYSQHMLKG-RSYVHCCNPCLDL--KDVARNEMYKDAIERYVTKKRDGPRSVAWRSQAESSQETKFAGLPSWQMDAFR-R-----YHSDPSSVTRSEVFQQCEHQFSR---------GGDRYAVALHSIYEVPCQQKGPALLKKNIKVLFAAFHFSEDLLIGSEYGRL-PNVGAF-----------------------------FSV------------------DGDSVNFQFEDESTLHYT-HSFSNIRKIVTRTFFPA--SDRVVYVKEFMVKR-VDTFFFRMVRVDTHMLHKSVGQYQVSKNDYYSLKSS---------------PVFQDKATFSVW-FPQAKSK--VVIPVFEMR----GF--------------------------------FSGTLKSKKMLVDATFIHTVINHICT----YDNKALTWRNVQAFVESIRSRVVVNGVSVR-SEWDVPIEMLCDISFTAFL-----L---VXXXLIDGVPGCGKTQEIINSAD------F-----KTDLILTPGKESAPMIRRRANA------------KF-RG-------CV--ATNDNVRTFDSFVMNQKP---F-------TFKTLWVDEGLMVHTGLLNFCV-NISKVKEVKIFGDTKQIPFINRVMNFDYPLELKKIIVD-KVEKRYTSKRCPRDVTHYLNEV--YAA---------P----------VTT-SSAVVHSVSQKKIAGVG---LLR--P-------------------E-LT-SLEGKIITFTQSDKQTLLK---------------------AGY-----EDVNTVHEVQGETYECTSVVRATATPIGFIS---R------KSPHVLVALSRHTKTMTYYTVT-VDPV
Loreto_virus_AFI24693	-----------------------NQKKVFVKQKVSK-DQERILRDRFWGFQLDFSAAMD--SGSHSFHRAHRILSRSKFM-H---------DLGIERNS----KPRGSY-D-----------AVYKDVGGNPITHLH---ENFVHTCFPLLSN--NDDKRHSNYLHKLRTSRPS--------------------------HAHREIIK-K-----HTEGDSRVICHRVSQNCKIK--------------APYLIFLHSTYDMTPLNIAEAMYHADALIGKGCFIFSPKILYE-NSGSLNHDLNFS-----------------------------KFIR----------------DGEIYIRFWFTNDNQEGYE-HLFSTYISLLRTTRIGFS---GCSYNVEFEDQKEDDVVFFTIRKSISGS----I---------------------------------PRSNV-FRTFTDSSLDSKII--VYYWRWE----T---------------------LN-EGT--FFNSLENHMKPIRLVAPMRLYLKLRGYADT----LSDTKFTVQNLLKAAVNFNTREVISGQSVG-LVDPVDPDTLKHLVFATYL-----V---TXXXIVQAAPGCGKTHFIVNNCV------PPSSEDASNILL-STREGRDDFARRLKK------------RD-PS-------ATENQIKTHVRTLASFLLNSS-R-NK-------KSRTLFIDEALMAHPGMIFFAI-AISGADVIRMLGDILQIPFVNRTPAFRCKYLNLQSFVS-ISETLYVSYRCPPDVAMRLNSH--YLKENSKNGFNFG----------MSSAVRNLENTCTYVHIQ-ND---NF---N-------------------K-EA-HRGKKILVFTQGEKTKLKGYG---------------------------LDVSTVHEYQGKEADEIVVVRLDPYKTSEIY---L------RFNYALVALTRHKRKLTYYTRV-PTDA
Maracuja_mosaic_virus_YP_950421	DDAVNSLRVLD------------RRPKVNFNRLISA-DKCKLITESYPEFTINFTGT-V--HSSHGLAGGLRTLETEYLM-M---------SVP--------------Y-G-----------LPTYDIGGNFSQHMLKG-RSYVHCCNPCMDL--RDVARNDSYRDTIQSYLSRFQRREPIS-WNTERF--TGRPARALPEFQIEAFK-E-----YQDDPFQLRAPPIPQ-CPFSPPE---------QMDTFAVSVHSLYDIPVNELGPALLRKKVKTLYACMHFSEELLLGAETGIL-SHIGAS-----------------------------FVV------------------KGNKVTFGFFDESTLLYT-HDLRNVKDMMITTWFVA--DTRFVYMKEFQARR-VDTVFCKFQRVDTYRLNRCVFGEDP--DALGEFIDDAWTRSRSTAMMSTE-PVFKDSASFQVW-FPQSKGK--VLVPVFKGI----F---------------------------------QSGKMESSTVIVDEDFVHTILNHIRT----YPAKQLTYENVLSFVESIRSRVIVNGCNVR-SEWDVEKKILPDVAMTFLL-----I---TXXXLVEGVPGCGKTKEILERCN------F-----KTDLVLTPGKDAASMIRRRANH------------GL-SK-------EN--ATSYNVRTFDSFLINRVP---V-------RFDTVWVDEGLMVHTGVIQFSR-LRTNCKRMYVFGDTKQIPFINRVMTFDYPECLRSLKVN-SIETRSVTKRCPADVTVYLSSQ--YES---------H----------VLT-TSNTLRSVDAQLLKGAA---VLT--P-------------------R-ET-VLNGKIVTFTQADKALLKK---------------------NGY-----IGVNTVHEVQGDTFDEVSLVRATPTPVGIIA---K------DSPHVLVALSRHTCRLTYYTVV-PDFV
Negev_virus_AFI24672	-----------------------RLTKVPVYQRLSK-EDQDRLRKTFCMFNLDFSKAYD--CAGHPFWRAYRTLSERKML-R---------QAGITPGS----RPAKGY-D-----------AVYKDVGGNPVTHLTRG-ECYCHTCMPLLSN--NDDKRHSAYKERLRRYSTH---------------------------KHSPCFN-L-----HLSQDSRVICNRMSQNCSVK--------------AEVLIFLHSTYDMSLSDIADAMHRADARTAYGVMHFNPCVLYE-KKGKLLNGMNFE-----------------------------KRVV----------------NGRMRIRFWYTNDSQEGYE-HDFLNYVALLRTFRIASTSKDTRYYNVQFDTTD-DDTAFFVIRQSISGT----I---------------------------------PRSHP-FRVFTNEALADKMI--VYSWHWD----T---------------------IN-PGN--ISSSVISRMRPQRIIVPRKLFYKMCAFADT----LPDSKFTVKNILIAGTSFNTREVISGQSIG-VVDPIEPAELKMLAVCIYV-----L---TXXXIVQAAAGCGKTYFVVKNCV------PAHMPCASNVLL-STVEGKEDFARRIEK------------EY-KV-------ELTPEHRIHIRTLASFIVNYK-R-NI-------KSDTLFIDEALMSHPGQIFYAI-ALSGATEVKLLGDVLQIPYVNRTPAYTTKYHRLADFVP-IIDTLYISYRCPTDVAARLDSH--YAELNNNGC---G----------MKS-VKFSTNTCKVVRLS-NE---NF-------------------------PH-DKNVQYLTFTQNEKKKLELLH---------------------------LRVSTIHEFQGKEAKVIRVVRLNPFPQEELF---L------RFNYALVALTRHTEQLTYYTRV-TTDA
Ngewotan_virus_AFY98072	-----------------------SQQKISVKQRLSK-EDQDRLRKTFCMFNLDFTRATD--CSGHPFWRAHRILSERMMH-K---------KAGITYGS----RPTKGY-D-----------VVYKDVGGNPSLHLMRG-ELFAHTCAPLLSN--NDDKRHSVYKEKLRRYPTR---------------------------KYSPCYN-L-----HAERNSRVICTRKSQNCAIK--------------AEVLIFLHSAYDMSLTDIADAMHRADARTAYGCLHFNPRVLYE-KRGKLLNGMNFE-----------------------------KRVV----------------NGRMKIRFWYTNDNQEGYE-HDFLRYVALLRTFRIASSSKEPRSYNVQFDTTD-DDTSFFVIRQSISGD----I---------------------------------PQSHP-FRVFTNEALADKMI--VYSWHWD----T---------------------IN-PGN--ISSSVISRMRPQRIIVPRKLFYKMCAFADT----LPDSKFTVKNILIAGTSFNTREVISGQSIG-VVDPIEPAELKMLAVCIYV-----L---TXXXIVQAAAGCGKTYFVVKNCV------PAHMPCASNVLL-STIEGKEDFIRRIEK------------EY-KV-------ELSQEHKVHIRTLASFIVNNK-R-NV-------RSDTLFIDEALMSHPGQIFYAI-ALSGATDVKLLGDVLQIPYVNRTPAYTTKYHKLAEFVP-IVDTLYVSYRCPTDVAARLDSH--YLELNKNGC---G----------MKA-VRFRTNTCKVVRLD-ND---NF-------------------------PK-DKDVQYLTFTQNEKKKLELLQ---------------------------LRVSTIHEFQGKEAKVIYVVRLNPFPQEELF---L------RFNYALVALTRHTDRLVYYTRV-TSDA
Oat_golden_stripe_virus_NP_059510	-----------------------TKKKIDVRRDLTQ-EQLQLLNDLYPERHIVTSNC-E--RGTHSFAAASRKIETDLIL-S---------RIP--------------K-N-----------ANVYDIGGNWATHLKRKDLRKVHCCCPILDF--RDAQRKTTRWLSVEKFITDRNELMPEVGEKLKE---IQEDENFISGNLRKGLV-E-----PKFLTGKWYCENKFEDCVFKAE------------KAYAMAIHSIYDIALDDLANAMEEKRIKYLMGTFLFSVDMLIGKKRGEM-TTVDGF-----------------------------YEI------------------DGEDVKYGFYDDTNCGYK-HNMQQLMEYLTRTFVKA--KAGSVYYLELTEQR-GDVMFFSMTDATEARMH-GV---------------------------------AQDESFKCIP-I-DSKDN--VVFPLFELD----K---------------------------------RTDVLVFSEIILSRTFVRRAVEYTAR----LKPNQLNAETVNSYLTSTNNTVIIGGSAKK-TVEKVDALLIQQITTTLIV-----W---TXXXLKDGVPGCGKSTWILNNAN------H-----VKDVVLSMGREATLDLKDKFAR------------KY-KC-------QE--RELKRIRTVDSYLMHDCGK-TL-------RASVVHFDEALMAHAGMVYFCA-DLLGAKKVICQGDSQQIPFVNRVESISLQYAKL--VID-RTESVRMTYRSPIDVAHYLNAKAYYDG--------GR----------VTT-KNEVLRSMSVVGPRGTRPMNSAY--C-------------------V-PY-VKDTQYLTFTQAEKDDLFKA----------------L-RSKGS-----VSVNTVHEAQGKTFDNVILVRLKTTENPIYPGGLK------SKPYTIVSVTRHRRSLVYYTAV-EDRL
Obuda_pepper_virus_NP_620841	-----------------------RRPKINFSKSINE-EQTLIVSQAYPEFQITFYNT-Q--LAVHSLAAGLRSLELEYLM-M---------QVP--------------Y-G-----------SLTYDIGGNFAAHLFKG-RDYVHCCMPNLDL--RDIMRHENQKDSVATYLSRLKARN-----------------KVLPAFQQEAFQ-R-----YSERSDEVVCNNTFQCCESNRYS--------SGGRVYAISLHSLYDIPADELGAALLRKNVHTLYAAFHFAEELLLEVSTVEL-PTIGGI-----------------------------FSR------------------DGDKINFCFSNESTLNYS-HSYSNLLKYVCKTYFPA--SNRFVYMKEFLITR-VNTWFCKFTKLDTYTLYRGVYHRGCDQQEFYSAMEDAWHYKKTLAMLNSERIVLEDHSSVNYW-FPKMKDM--VIVPLFDVS----L---------------------------------ETQKRTKKEVIVSKDFVYTVLNHIRT----YQAKALTYNNVLSFVESIRSRVIINGVTAR-SEWDVDKALLQSMAMTFFL-----I---TXXXLVDGVPGCGKTKEILRRVN------F-----SEDLVLVPGKEAAAMIRKRANQ------------SG-N--------IV--ANNDNVKTVDSFLMNLGKGPVC-------QFKRLFVDEGLMLHPGCVYFLV-KLSLCNEAFVFGDTQQIPYINRVQNFPFPQHFSKLIVD-ETEKRRTTLRCPVDVTHFLNQC--YDG---------A----------VTT-TSKTQRSVGLEVVGGAA---VMN--P-------------------V-TK-PLKGKIVTFTQSDKLTMLS---------------------RGY-----QDVNTVHEIQGETYEEVSLVRLTPTPIHIIS---R------ESPHVLVGLTRHTRCFKYYTVV-LDPL
Passion_fruit_mosaic_virus_YP_004465358	-----------------------RRPKINFNKLIPA-DACKLITESYPEFTITFTGT-V--CSSHGLAGGLRTLETEYLM-M---------SVP--------------Y-G-----------LPTYDIGGNFSLHMMKG-RAYVHCCNPCMDL--RDVARNESYRDNIQAYLSKFQRREPIS-WTTRQF--KGKPARALPEFQLDAFK-R-----YDEEPNAVSCSSTFQHCSYSPPE---------GMDTYAVSVHSLYDIPVAELGPALLRKRVKTLYACMHFSEALLLGSETGTL-QKIGAS-----------------------------FVV------------------SGTKVTFGFFDESTLLYV-HDLSNVKEMMIRTWFVA--DTRFVYMKEFQARR-VDTVFCKFQRVDTFRLNRTVFKNNA--DALPDMIDDAWVRKRSTAMMSTE-PIFKDAVSFNVW-FPESKGK--VLVPIFRGI----F---------------------------------ESGKVRKSTAVVDEDFVYTILNHIRT----YPAKQLTYENVLSFVESIRSRVIVNGCNVR-SEWDVEKKILPDVAMTFLL-----I---TXXXLVEGVPGCGKTKEILERCN------F-----KSDLILTPGKEAAAMIRRRANN------------GL-GA-------EH--ATTYNVRTFDSFLINKIP---V-------RFDTVWVDEGLMVHTGVIQFCR-LKTNCKRMYVYGDTKQIPFINRVMTFDYPESLRNLKLN-SVETRSVTKRCPADITVFLNSQ--YQC---------H----------VLT-ENHTQRSVEATLLKGAA---VLQ--P-------------------R-QT-TLNGKIVVFTQADKALLKK---------------------NGY-----IGVNTVHEVQGDTFEEVSLVRATPTPVGIIA---K------DSPHVLVALSRHTSRLHYYTVV-PDYV
Pea_early-browning_virus_NP_049325	-----------------------TRETVVIHELLSQ-KDQNKLMEIYPEFNIVFKDD-K--NMVHGFAAAERKLQALLLM-A---------RVP--------------K-L-----------EPVDDIGGQWSFWLSRG-DKRVHSSCPLIDM--RDKQRELQRQNFLRVFRDNATTSESRISDD--------------QFDMYNAFK-G-----DIDVANFVRCNNTFQDCNCRGYRA----DGTRIGATNAIALHSLYDFKLDDVADAMIEKGTKFLHAAMLFAPEAEIE-KEGPL-PSVDGY-----------------------------YERKEGS-----------L-ISSEKIFFGFNNDPSYAYI-HDWSEYKKYLRGEPFSR---RGHVFMFEPWQAR-GDTMFFTLYRMTGVPMT-NL---------------------------------LGNEYYRRLH-ISRWEGM--VVVPVFEID----E---------------------------------ITKKLTKSSMYVEKAYMDKCLDYVSR----LSDQQLTINNVKSFMSSNNWVLFINGAAVK-NKQSVDPRRLQLLAQTLLV-----K---EXXXLVDGVPGCGKSTMIVNTAN------P-----VFDVVLSTCKEATEDLLEKFAA------------KK--F-------GI--NLKKRVKTVDSFLMHCSDG-NC-------VGDLLHFDEALMAHAGMVFFCA-QIAKAKKVICQGDQKQIAYKPRVSQLTLRFTSLIGRFD-EVEEKRMSYRCPVDVALTLDRF--YTG---------K----------VVT-KNSVLRSMDVKRIG------SKE--Q-------------------V-EM-EHGIQYLTFLQSEKKDIANL----------------LCQRKVK-----SFVNTVHEAQGKTFKKVRLVRLKPTDDVLA----R------GQEYQIVALSRHTQSLVYETVK-DDEV
Pepper_mild_mottle_virus_BAD90598	-----------------------RRPKVNFLRSISE-EQTLIATKAYPEFQITFYNT-Q--NAVHSLAGGLRSLELEYLM-M---------QIP--------------Y-G-----------STTYDIGGNFAAHMFKG-RDYVHCCMPNMDL--RDVMRHNAQKDSIELYLSKLAQKK-----------------KVIPPYQKPVFD-K-----YTDDPQSVVCSKPFQHCEGVSHC---------TDKVYAVALHSLYDIPADEFGAALLRRNVHVCYAAFHFSENLLLEDSYVSL-DDIGAF-----------------------------FSR------------------EGDMLNFSFVAESTLNYT-HSYSNVLKYVCKTYFPA--SSREVYMKEFLVTR-VNTWFCKFSRLDTFVLYRGVYHRGVDKEQFYSAMEDAWHYKKTLAMMNSERILLEDSSSVNYW-FPKMKDM--VIVPLFDVS----LQN-------------------------------EGKRLARKEVMVSKDFVYTVLNHIRT----YQSKALTYANVLSFVESIRSRVIINGVTAR-SEWDVDKALLQSLSMTFFL-----Q---TXXXLVDGVPGCGKTKEILSRVN------F-----DEDLVLVPGKQAAEMIKRRANS------------SG-L--------IV--ATKENVRTVDSFLMNYGRG-PC-------QYKRLFLDEGLMLHPGCVNFLV-GMSLCSEAFVYGDTQQIPYINRVATFPYPKHLSQLEVD-AVETRRTTLRCPADITFFLNQK--YEG---------Q----------VMC-TSSVTRSVSHEVIQGAA---VMN--P-------------------V-SK-PLKGKVITFTQSDKSLLLS---------------------RGY-----EDVHTVHEVQGETFEDVSLVRLTPTPVGIIS---K------QSPHLLVSLSRHTRSIKYYTVV-LDAV
Piura_virus_AFI24678	-----------------------SQEKIVVHQRLSK-EDQDRLRKTFCMFSLDFSRATD--CASHAFWRAHRFLSERKML-R---------AAGIKPCS----RPCNGY-D-----------VVYKDVGGNPTTHLNRG-ELYVHTCAPLLSN--NDDKRHSAYKERLRRGNPR---------------------------FKNLVYE-K-----HVNGDSQVICNRRSENCSIK--------------AEVLIFLHSSYDMSLGNIADAMHRANARTAYGVFHFNPRVLYE-KRGKLLNGMCFE-----------------------------KRVV----------------NGRVKIRFWYENDCQEGYE-HDYIRYVSLLRTFRIQSSSDKPRYYNVQFDTSD-DDTAFFIIRQSISGD----I---------------------------------PASNC-FRVFTNESLEGKLL--LYTWEWS----T---------------------LN-SGT--FSSSTLSRMKPVRLIIEEKLYNKGMAFAAT----LPDSKLSVKNILIALTSFNSREVISGQNIG-VVDPTDPYTVRLLAVTIFM-----L---TXXXIVQAGPGCGKTTFVVNNSI------PPHMPGATNVIL-STVEGKDDFIRRIEK------------KY-RV-------TLTKEQLVYIRTMASFLVNPK-K-NA-------FSDLLIIDEALMAHPGQLFFAI-AISRAKEVKLLGDCLQIPYVNRTPAFVTKCHKLIDFVP-VVETLYISYRCPTDVAARLDKK--YLAHNRPNGVNRG----------LMS-TRFSLNTCKVIKLS-ND---NF-------------------------PK-DPEIQYLVFTQAEKQKLLLHK---------------------------LQVSTVHEYQGKESKRIRVVRLNPYPQDEIY---K------RENYALVALTRHTESLEYYTRV-TSDA
Santana_virus_AFI24675	-----------------------K--EIYIDQRLSDAEKTKLMQLWSPPYKLKFSKN-SKDIGAHMYYRSMNEIATYRCY-DLICGKEKNAPVN--------------R-D-----------VLVKEVGAAVCKIVKYN-RNSVHACTPNLTI--DDTLRISNTQRSLESIIHDPTS-P---------------------PHLVEKAK-R-----YQS-SGKYRCFRKSQHCKIS--------------SKFLVLAHCAYDCTLRQIANMMESAGAVRGIGFIHFSQKILSNLVEGSD-NGLNWKIECRTYIDSRRNFGELGNLAGHAVSLYNSFRNKSDR--I-----MNNINHRDFVIKFWFDNDYQNSYV-HDLDTYLGIIRKSVCEA--DNGQTFMIQRKEEI-GGLLFFEIIRPTIDI-P-------------------------------------PCVIHRMLP-F-SEPED--IIIHYYRLQ----NDP-QG---------------------------YHYHDLVPERLVCPKKFFEKLYYYLFC----LPEGKFTVQNAVIMASTMASRTVINGTSVS-QPYNLSINVIDKVSHAAYF-----I---VXXXLVQGVAGHGKTHEIVSKHTPSL-RSC-----RGDLLVTPTIAGKKVIMERTAN------------LH-KL-------EIDSLDISSYRTVTSFLVKPTV---H-------KYNTVYFDEAIMVHVALVIAVA-YYSGAKTVYMYGDVAQIPAHSRLGSFDFNYHAPQKLFN-AQHIRNKSYRIPADVAAALNPV--YVDCHSQFGQSTG----------ITT-VSTVARSLNVVLINDVS---EMK--R---------------------HY-REGVKYLAFTHTTANELNRL--------------------SSE-----FSASTIAAFQGSESKEVAIVRTSVSEADQMY---N------NINLCVTALTRHTLKLTYYTCC-HKGD
Soil-borne_wheat_mosaic_virus_NP_049335	-----------------------VKKKIDVRRDLSQ-EQLQLLNDLYPERHIVSSNC-E--RGTHSFAAASRKIETDLLL-S---------RIP--------------K-R-----------SWVYDIGGNWATHVKRNDGRKVHCCCPTVDI--RDSARKTVRWASIEKYLDEKEEIPPEIGERIKR---LQADEDRIYANLKSEKA-Q-----PEDLDGKWYCGNRFEDCVFRAD------------RAYAMAIHSIYDIDLSDLANALEEKRIKVMSGTFLFSVDLLLGKKSGTL-PTMDGF-----------------------------FEV------------------EDGYVKYGFHNDTNPGYK-HNLNQLMKYLTKTFVVA--KGGTIYYLELTEQR-GDVMFFTMTDATEARMN-GV---------------------------------VADESFKCIP-I-DNKDE--VVFPIFEVD----Q---------------------------------KTDALVFSEILLSRDFVQRAIEYTGR----LKPAQLTSDNVNTYLTSTNNTIIIGGSSKK-NATKVDATLIQQITTTLIV-----W---TXXXLRDGVPGCGKSTWILNNAN------P-----MKDMVLCVGKEATEDLKEKFMK------------KH-KC-------AE--SDLKRIRTVDSFLMHDYD--KF-------RAATVHFDEALMAHAGIVYFCA-DILGAKKVICQGDSQQIPFINRVESITLQYAKL--AID-ETEYVRLTYRSPVDVAHYLTKKSWYSG--------GR----------VTT-KNSVLRSMKVVGPRDAKPMTSVH--C-------------------V-PY-HRDAQYLTFTQSEKADLYKA----------------L-RAKGP-----VEVNTVHETQGKTFDDVIVVRLKTTENEIYPGGRK------GQPYEIVATTRHRRSLVYYTAI-EDRL
Streptocarpus_flower_break_virus_YP_762617	-----------------------RRPKINFSKAVNQ-EQTLLAMNAYPEFEITFVGN-Q--NAVHSLAGGLRALELEYMM-T---------LVP--------------Y-G-----------HVTYDIGGNFASHLFKG-RDYVHCCAPNLDI--RDVARHTAQQDSIMNYSAKLESQQ-----------------RVIPKFQLEAFN-K-----YANNPRSVVCNNTFQTCEFEPS----------AERVYAVALHSIYDIPVDEFGAALLRKNVHKCFAAFHFSENLLLEVDSCNL-EEIGAS-----------------------------FVR------------------NNDNLSFFFHGESTLNYS-HSYRNVIKYVCKTFFPA--SNRYVYHKEFMVTR-VNTWFCSFTKVDTYVLFRGVYRTDVDSEQFYQSMDEAWEYKKSLAMLNSERTILKDSSAVNYW-FPKVKDM--VIIPLFHGS----L---------------------------------ASGKTKRTEVMVDRDFVYTVLNHIRT----YQAKALTYQNVLSFVESIRARVILNGTTAR-SNWDVDKGNLQALAMTFFL-----Q---TXXXLVDGVPGCGKTKEILERCD------F-----TKDLILVPGKEASKMIIKRANA------------GG-K--------NR--ANQDNVRTVDSFLIHMKG---T-------QVKRLFIDEGLMLHTGCVNFLA-LFSHCEEVLVYGDTHQIPFINRVANFPYPSHFAQLQYD-SVEKRRVTLRCPADVTHHLNSQ--YDG---------K----------VMC-TSSILRSVECEVVRGKA---VLN--P-------------------K-TK-PLSGKIITFTQSDKLELQN---------------------KGYGEVDVLDVNTVHEIQGETYEHVSLVRLTPTPLEIVS---H------GSPHVLVALTRHTQSLKYYTVV-WDPV
Tobacco_mosaic_virus_AAD47818	-----------------------RRPKVNFSKVISE-EQTLIATRAYPEFQITFYNT-Q--NAVHSLAGGLRSLELEYLM-M---------QIP--------------Y-G-----------SLTYDIGGNFASHLFKG-RAYVHCCMPNLDV--RDIMRHEGQKDSIELYLSRLERGG-----------------KTVPNFQKEAFD-R-----YAELPEDAVCHNTFQTMRHQPMQ--------QSGRVYAIALHSIYDIPADEFGAALLRKNVHTCYAAFHFSENLLLEDSYVNL-DEINAC-----------------------------FSR------------------DGDKLTFSFASESTLNYC-HSYSNILKYVCKTYFPA--SNREVYMKEFLVTR-VNTWFCKFSRIDTFLLYKGVAHKSVDSEQFYTAMEDAWHYKKTLAMCNSERILLEDSSSVNYW-FPKMRDM--VIVPLFDIS----L---------------------------------ETSKRTRKEVLVSKDFVFTVLNHIRT----YQAKALTYANVLSFVESIRSRVIINGVTAR-SEWDVDKSLLQSLSMTFYL-----H---TXXXLVDGVPGCGKTKEILSRVN------F-----DEDLILVPGKQAAEMIRRRANS------------SG-I--------IV--ATKDNVKTVDSFMMNFGKSTRC-------QFKRLFIDEGLMLHTGCVNFLV-AMSLCEIAYVYGDTQQIPYINRVSGFPYPAHFAKLEVD-EVETRRTTLRCPADVTHYLNRR--YEG---------F----------VMS-TSSVKKSVSQEMVGGAA---VIN--P-------------------I-SK-PLHGKILTFTQSDKEALLS---------------------RGY-----SDVHTVHEVQGETYSDVSLVRLTPTPVSIIA---G------DSPHVLVALSRHTCSLKYYTVV-MDPL
Tobacco_rattle_virus_AAD47818	-----------------------TKDPVIVHEVLSQ-KEQNKLMEIYPEFNIVFKDD-K--NMVHGFAAAERKLQALLLL-D---------RVP--------------A-L-----------QEVDDIGGQWSFWVTRG-EKRIHSCCPNLDI--RDDQREISRQIFLTAIGDQARSGKRQMSEN--------------ELWMYDQFR-E-----NIAAPNAVRCNNTYQGCTCRGFSD-----GKKKGAQYAIALHSLYDFKLKDLMATMVEKKTKVVHAAMLFAPESMLV-DEGPL-PSVDGY-----------------------------YMK------------------KNGKIYFGFEKDPSFSYI-HDWEEYKKYLLGKPVSY---QGNVFYFEPWQVR-GDTMLFSIYRIAGVPRR-SL---------------------------------SSQEYYRRIY-ISRWENM--VVVPIFDLV----E---------------------------------STRELVKKDLFVEKQFMDKCLDYIAR----LSDQQLTISNVKSYLSSNNWVLFINGAAVK-NKQSVDSRDLQLLAQTLLV-----K---EXXXLVDGVPGCGKSTMIVNSAN------P-----CVDVVLSTGRAATDDLIERFAS------------KG--F-------PC--KLKRRVKTVDSFLMHCVDG-SL-------TGDVLHFDEALMAHAGMVYFCA-QIAGAKRCICQGDQNQISFKPRVSQVDLRFSSLVGKFD-IVTEKRETYRSPADVVAVLNKY--YTG---------D----------VRT-HNATANSMTVRKIV------SKE--Q-------------------V-SL-KPGAQYITFLQSEKKELVNL----------------LALRKVA-----AKVSTVHESQGETFKDVVLVRTKPTDDSIA----R------GREYLIVALSRHTQSLVYETVK-EDDV
Tomato_mosaic_virus_NP_078447	DTAVDEFNARD------------RRPKVNFSKVVSE-EQTLIATKAYPEFQITFYNT-Q--NAVHSLAGGLRSLELEYLM-M---------QIP--------------Y-G-----------SLTYDIGGNFASHLFKG-RAYVHCCMPNLDV--RDIMRHEGQKDSIELYLSRLERGN-----------------KHVPNFQKEAFD-R-----YAEMPNEVVCHDTFQTCRHSQEC--------YTGRVYAIALHSIYDIPADEFGAALLRKNVHVCYAAFHFSENLLLEDSHVNL-DEINAC-----------------------------FQR------------------DGDRLTFSFASESTLNYS-HSYSNILKYVCKTYFPA--SNREVYMKEFLVTR-VNTWFCKFSRIDTFLLYKGVAHKGVDSEQFYKAMEDAWHYKKTLAMCNSERILLEDSSSVNYW-FPKMRDM--VIVPLFDIS----L---------------------------------ETSKRTRKEVLVSKDFVYTVLNHIRT----YQAKALTYSNVLSFVESIRSRVIINGVTAR-SEWDVDKSLLQSLSMTFFL-----H---TXXXLVDGVPGCGKTKEILSRVN------F-----EEDLILVPGRQAAEMIRRRANA------------SG-I--------IV--ATKDNVRTVDSFLMNYGKGARC-------QFKRLFIDEGLMLHTGCVNFLV-EMSLCDIAYVYGDTQQIPYINRVTGFPYPAHFAKLEVD-EVETRRTTLRCPADVTHFLNQR--YEG---------H----------VMC-TSSEKKSVSQEMVSGAA---SIN--P-------------------V-SK-PLKGKILTFTQSDKEALLS---------------------RGY-----ADVHTVHEVQGETYADVSLVRLTPTPVSIIA---R------DSPHVLVSLSRHTKSLKYYTVV-MDPL
Tomato_mottle_mosaic_virus_YP_008492929	DTAVDEFNARD------------RRPKVNFSKVVSE-EQTLIATRAYPEFQITFYNT-Q--NAVHSLAGGLRSLELEYLM-M---------QIP--------------Y-G-----------SLTYDIGGNFASHLFKG-RAYVHCCMPNLDV--RDIMRHEGQKDSVELYLARLERGN-----------------KFVPNFQKEAFD-R-----YAETPDEVVCHDTFQTCRHSQEM--------YTGRVYAIALHSIYDIPADEFGAALLRKNVHVCYAAFHFSENLLLEDSHVNL-DEINAC-----------------------------FQR------------------DGDRLTFSFASESTLNYT-HSFPNILKYVCKTYFPA--SNREVYMKEFLVTR-VNTWFCKFSRIDTFLLYKGVAHKGVDSEQFYKAMEDAWHYKKTLAMCNSERILLEDSSSVNYW-FPKMRDM--VIVPLFDIC----L---------------------------------ETSKRSRKEVLVSKDFVYTVLNHIRT----YQAKALTYANVLSFVESIRSRVIINGVTAR-SEWDVDKSLLQSLSMTFFL-----H---TXXXLVDGVPGCGKTKEILSKVN------F-----DEDLILVPGRQAAEMIRRRANS------------SG-V--------IV--ATKDNVRTVDSFIMNYGKGGRC-------QFKRLFIDEGLMLHTGCVNFLV-TMSLCDIAYVYGDTQQIPYINRVTGFPYPAHFSKLEVD-EVETRRTTLRCPADVTHFLNQR--YEG---------Y----------VMC-TSAEKKSVSQEMVSGAA---TIN--P-------------------V-SK-PLSGKVLTFTQSDKEALLS---------------------RGY-----SDVHTVHEVQGETYADVSLVRLTPTPVSIIA---R------DSPHVLVALSRHTKSFKYYTVV-MDPL
Yellow_tailflower_mild_mottle_virus_YP_008802585	DTAVEEMNTRD------------RRPKVNFSKSINE-EQTLVVSQAYPEFQITFYNT-Q--LAVHSMAAGLRNLELEYMM-M---------QVP--------------Y-G-----------SLTYDIGGNFASHLFKG-RDYVHCCMPNLDV--RDVMRHENQKDAVEVYLGKLASKG-----------------RPIPHFQLPAFE-R-----YANSPDAVVCHDTFQQCKHDPFQ--------HDGRKYAVALHSLYDIPADEFGAALLRKDIHTCYAAFHFAEELLLEASTVEL-PAIGGV-----------------------------FSR------------------DGDRLNFCFSNESTLNYS-HSYSNVLKFVCKTYFLA--SNRYVYMKEFLVTR-VNTMFCKFVKVDTYMLYKSVYKNSVDSEQFYASMEDAWHYKKTLAMLNSERIMLHDKSAVNFW-FPKMKDQ--VIVPLFDIS----L---------------------------------DSGKRTRKEVLVNKDFVYTVLNHIRT----YQAKALTYNNVLSFVESIRSRVIINGVTAR-SEWDVDKTLLQGLSMTFFL-----I---TXXXLVDGVPGCGKTKEILSRVN------L-----EEDLILVPGREAAAMIRKRANA------------SMNGL-------TV--ANNENVKTVDSFLMNLGKGCKK-------QWKNLYIDEGLMLHPGCVYFLV-GLSHCEKAYIFGDTQQIPFINRVQNFPFPAHFAKLQVD-SVEKRRTTLRCPADVTHFLNER--YEG---------A----------VTC-TSSVDRSVSFEIVAGSA---AVN--P-------------------V-SK-PLKGKVITFTQSDKSTLVA---------------------RGY-----ENVNTVHEIQGETYEEVSLVRLTPTPIGIIS---R------DSPHVLVALSRHTKAFKYYTVV-LDSM
	;
END;


BEGIN MRBAYES;
log start filename=Negevirus.out;
lset Nucmodel=Protein;
lset Rates=Gamma;
prset aamodelpr=mixed;
mcmcp Starttree=current ngen=10000000 samplefreq=100;
mcmc;
log stop;

END;
