# Supplementary material for: The Discovery, Distribution, and Evolution of Viruses Associated with Drosophila melanogaster
Source: PLoS Biol. 2015 Jul 14;13(7):e1002210. doi: 10.1371/journal.pbio.1002210 (PMC4501690; doi:10.1371/journal.pbio.1002210)
Supplement: S3 Data — Protein sequence alignments used to generate the trees presented in Figs 1 and S3 are provided in nexus format, along with the MrBayes commands used to perform the analyses. (ZIP) [file pbio.1002210.s003.zip › S3_Data/Figure_S3_partL.nex]

#NEXUS
BEGIN DATA;
	DIMENSIONS NTAX=16 NCHAR=4290;
	FORMAT MISSING=X GAP=- DATATYPE=PROT;
	MATRIX
SRR070416_Partial_Unclasssified_Picorna-Like_Virus_Modencode_AdultMaleHead_Transcriptome	-----------------------------------------------------------------------------------------------------------------------------------------------------------------------------------------------------------------------------------------------------------------------------------------------------------------------------------------------------------------------------------------------------------------------------------------------------------------------------------------------------------------------------------------------------------------------------------------------------------------------------------------------------------------------------------------------------------------------------------------------------------------------------------------------------------------------------------------------------------------------------------------------------------------------------------------------------------------------------------------------------------------------------------------------------------------------------------------------------------------------------------------------------------------------------------------------------------------------------------------------------------------------------------------------------------------------------------------------------------------------------------------------------------------------------------------------------------------------------------------------------------------------------------------------------------------------------------------------------------------------------------------------------------------------------------------------------------------------------------------------------------------------------------------------------------------------------------------------------------------------------------------------------------------------------------------------------------------------------------------------------------------------------------------------------------------------------------------------------------------------------------------------------------------------------------------------------------------------------------------------------------------------------------------------------------------------------------------------------------------------------------------------------------------------------------------------------------------------------------------------------------------------------------------------------------------------------------------------------------------------------------------------------------------------------------------------------------------------------------------------------------------------------------------------DCGAPMLI-K-TKAGMKIAGIHVAGDAF------SG-NSE---------------------------------------------------------------------------------------------------VITHAVLDQADQYFTKR---E--T----------QGFC-----TDAEFVEEEFFDAESDL-E-GNFFYLG-----KVK--TPPYQKSDTQIVKSPLFEALQ-PHMTE-PAVLSPTDKRMDSVMSPIISSVSK----YGQQVLPFNMDLMNAAFDIVLDMYQPI------KIHK--LKVFSHEEAINAKY-TPNLEKLDLTTSAGYPWNTKGK-----SKKDLFNKDKDGYI------T--IKPELQNVINKNENLLDKKTMFPYTLVTTLKDERVSLKKV-----KIGKTRTFMNFPVEYTVMMRRYFDDFIDKETFHALEIGTTVGVNIYSSQWHQLFLKLNEFD-----CVTDGDFKAFDGTIRPEFFKFYS-----RLVNSFYED-------------------------------------------------------------------------------------------------------------------------------------------------------------------------------------------------------------------------------------------------------------------------------------------------------------------------------------------------------------------------------------------------------------------------------------------------------------------------------------------------------------------------------------------------------------------------------------------------------------------------------------------------------------------------------------------------------------------------------------------------------------------------------------------------------------------------------------------------------------------------------------------------------------------------------------------------------------------------------------------------------------------------------------------------------------------------------------------------------------------E
GAFS01012175_Pontastacus_leptodactylus_TSA	-----------------------------------------------------------------------------------------------------------------------------------------------------------------------------------------------------------------------------------------------------------------------------------------------------------------------------------------------------------------------------------------------------------------------------------------------------------------------------------------------------------------------------------------------------------------------------------------------------------------------------------------------------------------------------------------------------------------------------------------------------------------------------------------------------------------------------------------------------------------------------------------------------------------------------------------------------------------------------------------------------------------------------------------------------------------------------------------------------------------------------------------------------------------------------------------------------------------------------------------------------------------------------------------------------------------------------------------------------------------------------------------------------------------------------------------------------------------------------------------------------------------------------------------------------------------------------------------------------------------------------------------------------------------------------------------------------------------------------------------------------------------------------------------------------------------------------------------------------------------------------------------------------------------------------------------------------------------------------------------------------------------------------------------------------------------------------------------------------------------------------------------------------------------------------------------------------------------------------------------------------------------------------------------------------------------------------------------------------------------------------------------------------------------------------------------------------------------------------------------------------------------------------------------------------------------------------------------------------------------------------------------------------------------------------------------------------------------------------------------------------------------------------------------------DCGSLMLLTK-PNLGGVIAGMHVAGDSF------SG-NSE---------------------------------------------------------------------------------------------------VITQSLIKAFQNWFVKDT-KQ--T----------QGFC-----TNAEYDDDEYFDAESEL-E-GNFYFLG-----SSK--NAPYQQTRTDIVKSPLFEVLQ-PHQTE-PAVLSPSDVRLEEVCSPMLQSVAK----YGVQVKPFSPKLMDQAFNIVQEMYNPI------KQYD--LKALSFEDAINATK-TPYLEKVDLKTSAGYPWAQKGK-----KKTDLISKNEEGYM------K--ILPELQNVLNTCENLLNKKTMFPYTLTTTLKDERVSLQKV-----KIGKTRTFMNFPVEYTLLMRRYFDDFIDKETKHAMQIGTTVGVNIYSSQWDKLYNELIKYS-----YSLDGDFKAFDGTIRPEFFRYYT-----KLVNSFYRDE---------FKNHRSMLVSGCCFAPIFVLNKVYVKQQGNPSGSRITTSFNSFVNRMYVVMSILKNVPE--------------YMGTSDFILDNVKIYAHGDDHLIGFNQAIRDHWDGLKLRDFMLSHGIDYTSSVKDS--PLV-P-TRRLHECFYLKSHFVWN-AETRRWQAGLSKDVIQE-MVSWQRDSDIS------STTMI--VNTALR--------------------------------------------------------------------------------------------------------------------------------------------------------------------------------------------------------------------------------------------------------------------------------------------------------------------------------------------------------------------------------------------------------------------------------------------------------------------------------------------------------------------------------------------------------------------------------------------------------------------------------------------------------------------------------------------------------------------------------------------------------------------------------------------------------------------------------------------------------------------------------------------YAY
GBEV01003876_Procambarus_clarkii_TSA	-----------------------------------------------------------------------------------------------------------------------------------------------------------------------------------------------------------------------------------------------------------------------------------------------------------------------------------------------------------------------------------------------------------------------------------------------------------------------------------------------------------------------------------------------------------------------------------------------------------------------------------------------------------------------------------------------------------------------------------------------------------------------------------------------------------------------------------------------------------------------------------------------------------------------------------------------------------------------------------------------------------------------------------------------------------------------------------------------------------------------------------------------------------------------------------------------------------------------------------------------------------------------------------------------------------------------------------------------------------------------------------------------------------------------------------------------------------------------------------------------------------------------------------------------------------------------------------------------------------------------------------------------------------------------------------------------------------------------------------------------------------------------------------------------------------------------------------------------------------------------------------------------------------------------------------------------------------------------------------------------------------------------------------------------------------------------------------------------------------------------------------------------------------------------------------------------------------------------------------------------------------------------------------------------------------------------------------------------------------------------------------------------------------------------------------------------------------------------------------------------------------------------------------------------------------------------------------------------------------------------------------------------------------------------------------------------------------------------------------------------------------------------------------------------DCGSLMLLTK-PNLGGVIAGMHVAGDSF------SG-NSE---------------------------------------------------------------------------------------------------VITQSLIKAFQNWFVKDT-KQ--T----------QGFC-----TNAEYDDDEYFDAESEL-E-GNFYFLG-----SSK--NAPYQQTRTDIVKSPLFEVLQ-PHQTE-PAVLSPSDVRLEEVCSPMLQSVAK----YGVQVKPFSPKLMDQAFNIVQEMYNPI------KQYD--LKALSFEDAINATK-TPYLEKVDLKTSAGYPWAQKGK-----KKTDLISKNEEGYM------K--ILPELQNVLNTCENLLNKKTMFPYTLTTTLKDERVSLQKV-----KIGKTRTFMNFPVEYTLLMRRYFDDFIDKETKHAMQIGTTVGVNIYSSQWDKLYNELIKYS-----YSLDGDFKAFDGTIRPEFFRYYT-----KLVNSFYRDE---------FKNHRSMLVSGCCFAPIFVLNKVYVKQQGNPSGSRITTSFNSFVNRMYVVMSILKNVPE--------------YMGTSDFILDNVKIYAHGDDHLIGFNQAIRDHWDGLKLRDFMLSHGIDYTSSVKDS--PLV-P-TRRLHECFYLKSHFVWN-AETRRWQAGLSKDVIQE-MVSWQRDSDIS------STTMI--VNTALR--------------------------------------------------------------------------------------------------------------------------------------------------------------------------------------------------------------------------------------------------------------------------------------------------------------------------------------------------------------------------------------------------------------------------------------------------------------------------------------------------------------------------------------------------------------------------------------------------------------------------------------------------------------------------------------------------------------------------------------------------------------------------------------------------------------------------------------------------------------------------------------------YAY
GAFE01004028_Anopheles_sinensis_TSA	XARG----------------------------------------------------------------------------------------------------------LLLVSS-------------------------------------------------------------------------------------------------------------------------------------------------------------------------------VSRG------------------------------------------------------------------------------------------------------------------------RLWFA------------------------------------------------------------------------------------------------------------------------------------------------YNFNW------------------------------------------------------------------------------------------------------------------------------------------------------------------------------------------------------------------------------LMVSKQDCWPYCWRLCRHNKM-----------------------------------------------------------------------------------------------------------------------------------------------------------------------------------------------------------GMATI------------------------------------------------------------------------------------------------------------------------------------------------------------------------------------------------------------------------------------------------------ITQEMITAAFEEPECDLG--E--------------------------------------------------------------------------------------------------------------------------------------------------------------------------------------------------------------------------------------------------------------------------------------------VSWKTEGTL-----------------------------------------YANLIDST--DVPFNEVV----------------------------------------------------------------------------------------------------------------------------------------------------------------------------------------------------------------------------------------------------------------------------------------------------------------------------------------------------------------------------------------------------------------------------------------------------------------------------------------------------------------------------------------------------------------------------------------------------------------------------------------------------------------------------------------------------------------------------------------------------------------------------------------------------------------------------------------------------------------------------------------------------------------------------------------------------------------------------------------------------------------------------------------------------------------------------------------------------------------------------------------------------------------------------------------------------------------------------------------------------------------------------------------------------------------------HMPRNNKIRKSCLSRFLPTPPAKQ-PSLMSALDPR-SDGRDPLFVALENV---LNVEQAEVDQDKLNQVAEDLYDNLAQN---MFGVNQM--WKPLTIEQAIGGV--PGRLASLNIRTSSGYPLCKVSN----KGKFDFFHWEKGEL-------V--IQNVFRQRCEELYNTIMDGGKVDSRFIAYLKDELTTQKKI-----DANTCRIIFSGDVTITVVGRMLYGNFIINYHESRLVTSSAIGLNQYSWDMQDIYNYLSYNGDQRFYKFIAGDFKNFDQNMNKQFQMKAY-----ELIGRLSGVP---------VKAHEAFVKTQTDSPIQ-VQNRKYYLRTSHFSGCFFTTIINILVHEMYIRYVYQTLVDD-------------------VPFEQGLRLKILGDDHIYAVSDLVCDRINPVTISEALAGLGQTYTSDDKEA--ELT-PEFREFHEITFLGAHPKI---VMGKWCGALKKLTLDE-TLHWTRNNDLT-----VMEEAMN----VMELSSVWGPAYYHDK--------------------------------------------------------------------------------------------------------------------------------------------------------------------------------------------------------------------------------------------------------------------------------------------------------------------------------------------------------------------------------------------------------------------------------------------------------------------------------------------------------------------------------------------------------------------------------------------------------------------------------------------------------------------------------------------------------------------------------------------------------------IARVNA-AL-------------VAAGYVEI-------------------AMPNHEDMI--------------------------------------------EI--V-ASRTAVSG
GAMD01000206_Anopheles_aquasalis_TSA	---------------------------------------------------------------------------------------------------------------------------------------------------------------------------------------------------------------------------------------------------------------------------------------------------------------------------------------------------------------------------------------------------------------------------------------------------------------------------------------------------------------------------------------------------------------------------------------------------------------------------------------------------------------------------------------------------------------------------------------------------------------------------------------------------------------------------------------------------------------------------------------------------------------------------------------------------------------------------------------------------------------------------------------------------------------------------------------------------------------------------------------------------------------------------------------------------------------------------------------------------------------------------------------------------------------------------------------------------------------------------------------------------------------------------------------------------------------------------------------------------------------------------------------------------------------------------------------------------------------------------------------------------------------------------------------------------------------------------------------------------------------------------------------------------------------------------------------------------------------------------------------------------------------------------------------------------------------------------------------------------------------------------------------------------------------------------------------------------------------------------------------------------------------------------------------------------------------------------------------------------------------------------------------------------------------------------------------------------------------------------------------------------------------------------------------------------------------------------------------------------------------------------------------------------------------------------------------------------------------------------------------------------------------------------------------------------------------------------------------------------------------------------------------------KGDCGTLITSVGQ-NFPNKIMGMHVAGGVS--GRDYFG-LAI---------------------------------------------------------------------------------------------------PVFREDVEAALKCSEEVSV---------------------------GN--DVNFDAEGPE-L-FSGPNLRSISTIPLN--EQVHVTRKSKIEKSCISEFLG-DEPKKHLPIMSPLDP-RAEGVDPLVTMVNDSLSVEHVEVASDDVALVEES-------LREDLRRTLKWPIG--KRRLTLKEALGGI--PGVLASLKVKTSAGYPLCKLAKK---KGKTDFFFFDGAGEL------H--IEPFFEKLVEDYLLQLETQGIDERRFVAFLKDELISNSKL-----KEKRCRIIYCGDLISNVAYRVIFGHILAAFNNSYFETSSAIGLNQYSWDMQVIYDYLTTVG----KNFVAGDFKNFDKRIHPQFQDAAY-----RVLMSLCDNEV-----TT-DIAKKSFVIQQCFSSAQVL-NVLIKFGTTHFSGCFFTTIVNNLINELYIRYCFSKLCPE-------------------LIFSEHVRIKVLGDDHIYCFSDEAAERCRPWNIREQMEMLGQTYTSDRKNE--ELKNE-FRAFGDITFLGAHPIE---INGQFTGALKKETLEE-TLHWTRNRNLT--------IFQE-AKTAIELASAWGEDYYYSY--------------------------------------------------------------------------------------------------------------------------------------------------------------------------------------------------------------------------------------------------------------------------------------------------------------------------------------------------------------------------------------------------------------------------------------------------------------------------------------------------------------------------------------------------------------------------------------------------------------------------------------------------------------------------------------------------------------------------------------------------------------ANKVNK-AL-------------SSAMCNTV-------------------PVVGWKEMV--------------------------------------------KI--V-CSRTAASG
JI172999_Ascaris_suum_TSA	XSLN--------------------------------------------------------------------------------------------------------------------------------------------------------------------------------------------------------------------------------------------------------------------------------------------------------------------------------------------------------------------------------------------------------------------------------------------------------------------------------------------------------------------------------------------------------------------------------------------------------------------------------------------------------------------------------------------------------------------------------------------------------------------------------------------------------------------------------------------------------------------------------------------------------------------------------------------------------------------------------------------------------------------------------------------------------------------------------------------------------------------------------------------------------------------------------------------------------------------------------------------------------------------------------------------------------------------------------------------------------------------------------------------------------------------------------------------------------------------------------------------------------------------------------------------------------------------------------------------------------------------------------------------------------------------------------------------------------------------------------------------------------------------------------------------------------------------------------------------------------------------------------------------------------------------------------------------------------------------------------------------------------------------------------------------------------------------------------------------------------------------------------------------------------------------------------------------------------------------------------------------------------------------------------------------------------------------------------------------------------------------------------------------------------------------------------------------------------------------------------------------------------------------------------------------------------------------------------------------------------------------------------------------------------------------------------------------------------------------------------------------------------------------------------------------------------------------------------------------------------------------------------------------------------------------------------------------------------------------------------------------------------------------------------------------FSTRI-PSLLDPGDPRNVSGLNPVDVFIER----LHPILPDVDMDIVAAVEDAMLANYDTN----VHTFER--WRQLTFEEAIRGI--PGKMTSINLDSSVGLPLVHLTR----KKKRDFVVLSEDEM-------L--VDEELRGMVDTFMDQFSRAP-QESHWIGYLKDELVNPAKV-----DEARTRVIYCGDLVATIAFRRMFGTVLLNLQQSREKLPHAIGYNPYSYDMNEIHQYLSVVG----NRFIAGDYKSFDNNQHPVFRRLAY-----NVLRHFMRK----IDGIT-EKMIDHFVRHQTQGYVQ-IADRLFYQTQGHFSGCMFTTLVNCLVNEAYIRYCFMRQCPG-------------------KFFDTSVRVKTLGDDHIICVASDVD--FGFSAIQARMRELGQVYTSDTKES--ECP-D-YRPFGELTFLGAQPIK---FRGQWVGKLLKRIIQQ-TLMWTRDNDQS-----YEM-IV---TAMMEYASMHGVEYYEWL--------------------------------------------------------------------------------------------------------------------------------------------------------------------------------------------------------------------------------------------------------------------------------------------------------------------------------------------------------------------------------------------------------------------------------------------------------------------------------------------------------------------------------------------------------------------------------------------------------------------------------------------------------------------------------------------------------------------------------------------------------------RARVYR-AY-------------AFCGLKLP-------------------DMPPVSEIQ--------------------------------------------QV--V-SNRTASSG
Halastavi_arva_RNA_virus_YP_004935381	------------------------------------------------------------------------------------------------------------------------------------------------------------------------------------------------------------------------------------------------------------------------------------------------------------------------------------------------------------------------------------------------------------------------------------------------------------------------------------------------------------------------------------------------------------------------------------------------------------------------------------------------------------------------------------------------------------------------------------------------------------------------------------------------------------------------------------------------------------------------------------------------------------------------------------------------------------------------------------------------------------------------------------------------------------------------------------------------------------------------------------------------------------------------------------------------------------------------------------------------------------------------------------------------------------------------------------------------------------------------------------------------------------------------------------------------------------------------------------------------------------------------------------------------------------------------------------------------------------------------------------------------------------------------------------------------------------------------------------------------------------------------------------------------------------------------------------------------------------------------------------------------------------------------------------------------------------------------------------------------------------------------------------------------------------------------------------------------------------------------------------------------------------------------------------------------------------------------------------------------------------------------------------------------------------------------------------------------------------------------------------------------------------------------------------------------------------------------------------------------------------------------------------------------------------------------------------------------------------------------------------------------------------------------------------------------------------------------------------------------------------------------------------------------CGSPVLVVN-CMIARKILGIHGAGVAT------TG-FAI---------------------------------------------------------------------------------------------------AVTRSMVDYLLENFPKSH----------------SLVP-----PEVT----TLHYRQTYL-E-GNFEYLG-----TVP---PPFDPVRTDVTNAEIFGV-F-EPTTA-PAILKPVH-----GICPLIRGVEG----MGKPKPILSESFLAEVHEVLVALTVPG------EAAI--ARVLTIEEAIFGI--PNVLKPIELATSPGYPWCAMQRPVLAPGKTAWIYA-E-TQ-------R--IHPDLREAITKRIQQFKDGLIEPPIFKASLKDERRSLKRCDYSKPEDMKTRVFCASPMDFLIVIRMYYGAYFQHIINHRIKNWSTVGINPDSAEWDQLVRHLHHLN----TNVKLGDYVGFDSSQSPSFIDAAL-----RPADDFYELHG--NNNTE-DRYIREGIAQGIKFPTLLVKGDLYRLDGVNPSGVFGTTQINNNVNAAAFYYAWKKICG---------------T-GPSDF-IKNVRMGLYGDDNIFTVSHAFP-DFTSTNVAHALKDVGMTYTAIDKSF--DFK-E-DGLITDASFLKRGFVFI-D--GHWRAPLDIKTCRE-MANYTRKSMDN-----VTATLVN-CRTAAIELA-----------------------------------------------------------------------------------------------------------------------------------------------------------------------------------------------------------------------------------------------------------------------------------------------------------------------------------------------------------------------------------------------------------------------------------------------------------------------------------------------------------------------------------------------------------------------------------------------------------------------------------------------------------------------------------------------------------------------------------------------------------------------------------------------------------------------------------------------------------------------------------------YTD
Marine_RNA_virus_JP-B_YP_001429583	ICGL--------------------------------------------------------------------------------------------------------------------------------------------------------------------------------------------------------------------------------------------------------------------------------------------------------------DIWINH--AK-----------------------------------------------------------------------------------------------------------------------------------------------------------------------------------------------------------------------------------------------------------------------------------------------------------------------------------------------------------------------------------------------------------------------------------------------------------------------------------------------------------------------------------------------------------------------------------------------------------------------------------------------------------------------------------------------------------------------------------------------------------------------------------------------------------------------------------------------------------------------------------------------------------------------------------------------------------------------------------------------------------------------------------------------------------------------------------------------------------------------------------------------------------------------------------------------------------------------------------------------------------------------------------------------------------------------------------------------------------------------------------------------------------------------------------------------------------------------------------------------------------------------------------------------------------------------------------------------------------------------------------------------------------------------------------------------------------------------------------------------------------------------------------------------------------------------------------------------------------------------------------------------------------------------------------------------------------------------------------------------------------------------------------------------------------------------------------------------------------------------------------------------------------------------------------------------------------------------------------------------------------------------------------------------------------------------------------------------------------------------------------------------------------------------------------------------------------------DGDCGSPLII-NS-SYGYSIVGLHCLAGNF---D--KTVLATEIDGKFVSEVYNSLKNFNVQSGNLSSISSVNIKREVGDLNKKSVFRYIDNGCMNVYGSFTDFRGKSKSNVENSPMSTFLKAKGYQVKYCKPEMRSWVPWHIAAKDLVKPISKL-------------------------------------------------------------------------DTGILNHCVEGYIS-DVRNN-LVNIDN-------------------------------------------------------VKDM--LMVLDDFTTINGAR-VAYIDKMKRNTSAGNPWKRSKEY-FLRSIPPNHGMQD-PV-------E--VDEEIGDRMDDILKCYRQNQQFHPNFCAHLKDEPVSFKKA-----KVGKTRVFTGATMDWYLIVRKYLLSFARLLQNERFAFEAAPGTIAQSLEWHELYDYVVKNGED---RVIAGDYKAFDKRMSPKEILAAF-----DIIIYFCQLSG--NYSEE-DIQIIRCIAEDTAFALVDYNGDLVQLYGSNPSGNPLTVILNSIVNSLRMRYVYFMLNPE----------------HTVTTFKDNVNLMTYGDDNIMSVSRE-CDWFNHTSISETFATLNIVYTMADKES--ASV-P-FINIKDASFLKRTWRMD-DQLGCYVAPLEEESIEKSLMVWTRSKAVT-----EEAQGIDVISSALREYFWYGEDIYNEKL--------------------------------------------------------------------------------------------------------------------------------------------------------------------------------------------------------------------------------------------------------------------------------------------------------------------------------------------------------------------------------------------------------------------------------------------------------------------------------------------------------------------------------------------------------------------------------------------------------------------------------------------------------------------------------------------------------------------------------------------------------------YLLKD-LV----------------------------------------EHLGWKLWVQ--------------------------------------------DSTFPTYSDLCSD
Fesavirus1_AII82258	MLANILK--------------------------------------------------------------------------------------------------------------------------------------------------------------------------------------------------------------------------------------------------------------------------------------------------------------------D--------------------------------------------------------------------------------------------------------------------------------------------------------------------------------------------------------------------------------------------------------------------------------------------------------------------------------------------------------------------------------------------------------------------------------------------------------------------------------------------------------------------ADPGLQ--PLLIEDHFPIPG-------------PSR----------------------------------------PTQLRDILP---------------------------------------------------------QAEIQKIMKEDQMEV--------------------------------------------------------------------------------------------------------------------------------------------------------------------------QSGNMFEDY------------------------D-----------------------------------------------ISG----FS--------------------------------------------------------------------------------------------------------D------YSWILKP--------------------LP----------APSVAI-----------------------------------------------------RFAAGELPPYLV--------LD-QK---AA-------------------------------------------------------------------------------------------------------------------------------------LYISWYKKQQIAIKALKFLCGISSALAG--LAVFKSILQWAITP----------RNAEC-AQAVIT-TSGGTYETKPTRRTLQPRRPDKFRR-M--------------------------------------------------------------------------------------------------------------------------------------------------------------------------------------------------------------------------------------------------------------------------------------------------------------------------------------------------------------------------------------------------------------------------------------------------------------------------------------------------------------------------------------------------------------------------------------------------------------------------------------------------------------------------------------------------------------------------------------ELLEAS-DSYG--------------------------------------WQS-SNGPLVQSKIVKN---ISI---VRNGS---RQVNGMFVFGHVIMLPLHIFDAVDTDTL--AIVLPNSITFQLHM-QDLT-QDEVM----------------------VCENRHLVFINLARQLTYYHAFSDLRCYFLDFKQDT-----------DYIAR-LGYMCTMRPDSEYTAMLYQIPLSDIQPDCNEASIKD-------QKFQHVYTIIKSLRAHVRSAKGDCGSLWVLDRGSNGGAKIAGVHIAGEPT--LE--LG-RAA---------------------------------------------------------------------------------------------------ILTRKMIDHVAQYFRHGE----------------PKLP-----KINHSEQTLLPNI-EQLQSYDAIDILG-----TAD--IKFHQSSRTDLRPSLWDGI-R-PHTTA-PAKLKGFLHPNGEYLIPQIVSFKR----YAGERRGIPDAILRRATSYLSDWYPSA------IANE--RRVLSIEEAIFGEA-DGLNPSIKTDTSLGYPWNLSYK-----KRTQLFTL-Q-PQ-------W--ISDELRQACQKVMD----TGELDMIIIDSLKDERVSMEKA-----MKGDTRIFMILPFHVNIVLKQLYGDFIHYLQKRWPISPVKIGISPLPDDWTTLTHWLIDNE----GELIAGDYGGWDRKVHYEVMMAIV-----DWINEWYADD---------KQHLRKKICQQIFQAYHFLYGTIYRSDGGMPSGCYLTTPFNSLANVLYWYVFMLTTLPE--------------E-KMVGH-TYWFRPAVYGDDHVISVRDHP--TINAQTFGTWITSLGLRYTDALKNI--PEK-P-YQKLGEISFLKRAFVVR-Q--NRVWAPLEEKQLYE-MVQWYRDSPATRILSRRELARQI-LETVLSEAYFHGREFFNSFHKELIDYVNNRAALDLTDTPFSYDFFEKRFMGDEVNVTNWTSFGTWSLVPRLCNERLEANDTELPNESPQQALSHVETSVSPDLDVSSGLQATPSDPVSNARVVADTLISDPQAVVETSALSQYRDAQRVDTLNLSSSIVPVVDANFVFPRGYFEMAERSIPITTLIIPMTTPTPYPLYRLDPLNVILGSNIIKNKLNYARYLRFEMEIQIKILATNFHYGQLMAVFRPAYFPFLKLQRVYDEGDHFTHCKVLKDNWNATGPYDTVFTASQLPHTVIPITAGNSVTIHCPWALNFQYAPVSELLSPRFHLGILDIYSITEVAPTDADSPTLQIFARLANIQGFGYQSAGDVCLPPPAALITTNKYMMEDGTEDSFFRIPIHMPSAGNIMNRIQARESLARLSATILSSTVVARWNGSSVHTLTQQYHMEMKKQFGSDESKWTPMRKWLDKYENKDLTDKKERLEAGELSEILNRESSTPIHGLFSTIDSFIGGAKQLLGLSKPLSDSPMNRVINVAPPIANAVGEDFTLSTSYHSQCEVHKPRKLHSDKTQLSTLAATPTFVGYVKFTTTDRIASFSIAPHTIITNAWKDAYVMMPAGYIASRFAYWRGALKYWLHFSSSSFINARFQITVAFRNVRTQPGIVPTQYVEIKGDAVAKGIIPFVWQTQWADFMSEDYEWTINIRLQDGTPVAWKKDEATPIMCSVWFAFQDFQVAQPALNLCQGIPWGFAKYFEGTHPVDF-SNQTRYIPRPPLHDLISKKPLPKALPIPPRPFKEELQSLDLPGTIPVKESFDVGMNDIPSSVYHIAKLSFTGMVPGKSRLWSSSLNGRGGIGRALGK-----GFLEIRS
Acute_bee_paralysis_virus_AF486073	MNFT--------KRPASL-----------------------------------------------------------------------------KY-----------------------------------------------------LSSMKLITL--QNQ-----------------------------------------------------------------------------------------------------------------------DFFNFGE-VSREFILEQAYVNGYDFHMLH--QDMNCIGFILSIFDE------------------------------------------------DIRD-EYEYKDLNCEYYEN--------LFDAVVDSEFHKIWPH------------------------------------------------------------------------------------------------------------------------------------------------MVLK------------------------------------------------------------------------------------------------------------------------------------------------------------------------------------------------------YITYYPCSLNW-----RGMP-TIPIVYVSK-HFWYELYRTGFLNKLYHCGSWTDIL--LLLSGDVETNPG-------------PIE--------------------------------------T-YKDLCRRKNIRKRKSRTREE----------------------------------IK---------MQQHIDKIIRQENEEY--------KI-------------------------------------------------------------------------------------------------------------------------------------------------------------INVNMQGIFSFNEEK--EIIKS--TA--W---KFNSTLDKTNSIM------------------------------------DNLIPQLEETLAGFRKTYSKCESKIFGTIS--------VVDVCVDLVSALLQVSFAKPAMKIA--SLAVEVFRLIKKYVSNINVNIDKIKELLSYGKVALN----NNNPIIHVTMQSNSPIYE--VLLQP--NIIVSAIFIALSVVFTKNLPTKTGIEAMIKRLGDLGRAAKGCSDL-------NVVLNQAITTMLDHFGKNVLGLKQE--DELKILVEGYRSWCDEVRDLVGHKINSDGEL-DSKSIVENIMKDVYEIQRIEN------------MYKKGLE---ISRNIAELKLPTKLTIS-FNTHMRYLTEVFKSVDTS--GAFGNKPRTQPIVIWLFGESGRGKSGMTWPLAIDLNNSLLDNVDEMRNFSKNIYMRNVEQEFWDNYQGQNIVCYDDFGQMRDSSSNP--NPEFMELIRTANIAPYPLHMAHLEDKRKTKFTSKVII-MTSNVFEQDVNSLT----FPDAFRRRV-DLCAEVKNKDEFTKMCWSKSAGK---------MVQRLDKEKVKKITGDIHSTIPYIVDLIDPESGDV---YKTGLEYEEFLDMCLEKTSQCRDDSAK----LNEFLMDYAEKRANRS-KEIDEVCARTMDEAFVDAY------------------D---DV-IDVS------MQIETVDEMELIE----PNKLKEMIEQCSDKIVYTYEG-----------------IAVKITSLAFKLATLNYEEQWEQIKKMKYY-----LKVSS---------------------------------------------------------------GVGYLKRVLSQGLKVCEEWMKEMINYVKE--HPWMTVS--------LILGTLIGILTVVGFWKWLCSGDK-KKNPVKRHFINT-GN--VLILP-----DRE-LNTFWKNQESLDLRNMHINQVEEHIINLLKLQHKVVLVPKVTKHILTTVEN--HAKLSDK----------------------------------------------------IILITRNRYLNYQGKFIELICGEINQFFIDPET---LDTNVEAFASADLKTFVQ------RKPI-VIEG-----------------------------------------------------------------PEFVEAQTSGDQ--------ITLRKPTQKIIEAFASSD-AITMARKTSKFVESD----------------DVV-EVSMQMWKDQVAQKLITNRVLTNLYKICL---VRENGDMVPLLNGLFVRSNIMLAPGHLVGFLSDSDT-IEIRNLFDVVFRVPW-KDVK-KVDVVN--------------------AFGEIKEAVLLCFPKFVC---QHTDLVKHFQDSESMS-----------KFKRC-EVTLPVLRYS----DKMNRFLAT-LI-ECDKVEAYDR-PYTLNDSSKGQYILRQGLEYTMPTTNGDCGAPLVINET-QVIRKIAGIHVAGDAR---G--KA-YAE---------------------------------------------------------------------------------------------------SISQKDLIRAFSKIDVSMQIQLDLDQTLNFNQQQRIIP-----PNAEFGPEDLDFC-DLP-S-LKMIPVGR-----LS--EPLFEPGKTDIRPSLVHGKIS-EIKTK-PAILRNVVV-DGKIVNIKHKNLKK----CAMDTPYVSKEMTEEAFQLVKSVWLKG-----MRHEL--KKVLTYEEAICGSDVSEFISAINRSSSPGFPWIRDRIK-GTKGKQGWFGAEG-EY-------I--LDEDVFEAVKTRIHNAKNGVRTPVMWVDTLKDERRPIEKV-----DQLKTRVFSNGPMDFSITFRMYYLGFIAHLMENRITNEVSIGTNVYSQDWNKTVRKLKTMG----PKVIAGDFSTFDGSLNVCIMEKFA-----DLANEFYDDG------PE-NALIRHVLLMDVYNSTHVCGDSVYMMTHSQPSGNPATTPLNCFINSMGLRMVFELCSKKYSAL------NGT-KRYVMKDFSKHVSIVSYGDDNVINFSDEVSEWFNMETITEAFEKLGFTYTDELKGNNGEVP-K-WRTIEDVQYLKRKFRYD-SKRKVWEAPLSMDTILE-MPNWCRGGLDI-----QEGTKVN-CENAIMELSMHEEYVFDKW--------------------------------------------------------------------------------------------------------------------------------------------------------------------------------------------------------------------------------------------------------------------------------------------------------------------------------------------------------------------------------------------------------------------------------------------------------------------------------------------------------------------------------------------------------------------------------------------------------------------------------------------------------------------------------------------------------------------------------------------------------------SRIISR-AY-------------QRATGDCL-------------------DISTYNGYA--------------------------------------------QE-----RFLNYYL
Formica_exsecta_virus_1_AHB62420	MFTSQQTNNKITKQPAPL-----------------------------------------------------------------------------SY-----------------------------------------------------LSSMRAITM--DQD-----------------------------------------------------------------------------------------------------------------------EFFSLKD-VERAQILKMCYVDRFAFHMLH--EDVNCIGFTLSIYDK------------------------------------------------DVRTEGLEYWDVNCEYHEN--------LYDALIDSEFSQTWFT------------------------------------------------------------------------------------------------------------------------------------------------LLLK------------------------------------------------------------------------------------------------------------------------------------------------------------------------------------------------------YIEYVPPQLNW-----RRMP-IFPTICVSK-HWWYELYRIGFLNKLYKCGTWEQIL--LLLSGDIESNPG-------------PTY--------------------------------------IDYKETCRRQHKRKRVSRSYEE----------------------------------IK---------MQQHIDRVINDEKRSHETKPRKLKNI-------------------------------------------------------------------------------------------------------------------------------------------------------------IEVEMQMLNLIPAAM--SAVPALSAA--YLGNKTRKTMDKGSEML--------------------------------SRVNDNLLPQLEETLAGFRATYAKCESAFFGTIN--------VLDLCSDIVSALLQVSFARPNMKLA--SIAVECFRLIKKYVGSFKVNTDIIKDLISVVPSA-P----VILPQKDVTMQIDLEDIN--FLLQP--NIIVSAIFLILSVVFTKSLPSKTGMESMIKRVGDLGRAAKGVSDL-------NSVLNNSITVMLEHFGVNTLGLKQE--AELQITVNGYKTWCDEVRALVGHKIRVDGSF-DSKSIVENIMRDIHEIARVEQ------------MYKRGME---ISRDIAELRLPSKLTIS-FNTHMRYLTEVYKAVDTS--GAFGNKPRTQPVVIWLFGESGVGKSGMSWPLAVDLNNSLVDSVEEARNFSKNIYMRNVEQEFWDNYQGQNVVIYDDFGQLRDSSANP--NMEFMELIRTANIAPYPLHMAHLEDKRKTKFTSKVIL-MTSNVFEQSVNSLT----FPDAFRRRV-DLCAEVRNKDEFTKEGFSKLKNS---------TVRRLDRDLVQKKTGEIVSTSPYLIDLVNPETGDK---IACDVEYEQFLDMCLEKTKECRQQSAG----MNEFLMDYAERRINRP-KQIHDVLPE---MQFEDAM------------------D---RP-LDVT------MQADVDPTLIPIE----NSRLQDLIASCSDTIIYSYNG-----------------VATKASEIAFHLASLDYNEQLDKIKNMKYY-----EKVET---------------------------------------------------------------GVTYLKNVLKSGLNVCKDWISECVEYAKN--HPWTTAC--------AILGSLLGILTIVGFWSWLCGDPK-KRP-EKHYFVHVGGL--VLVIP-----LRTDINCGWELEESLDLTKMKVQDVEDHLLTLLKPRHRVVLVPKVTKYILNLTLN--HAKLTDK----------------------------------------------------IILVTKNRYLTYQGRNIELIDGELNDFSLDEME---KGTSVEAFASADVNTYKQ------RTPI-VMEA----QSSGDCV-------------------TL-----------------------------KQQKPIVVEASSSGDC--------VTKAKPQSRVIEAFASSD-ALTMRKPTSKFVESD--------------GYDTV-DVSMQMWKDQVAQRLITNRILTNLYKICL---VRDDGRVTPLTNGLFVRSNLMLIPGHLTGFIQEDDV-IEIRNLFDVVFRVPW-QDVQ-QIPIVN--------------------ALNESKEAAILSFPKHVC---QHSDIVKHFQNAESMS-----------KFKRC-EVTLPVLRYS----EKLKCLVST-LI-ECNKVEAYDR-PYTLNDKTKGQYILRQGLEYTMPTTNGDCGAPLIINET-QVLRKIAGIHVAGDAA---G--KA-YAE---------------------------------------------------------------------------------------------------SITQKDLERAFSKLDVSMQIQLDLDSTLDFSKPEPLLP-----TDTEFGPEDLTFC-DLP-A-LKMIPVGK-----IP--DPLFEPGKTDIRPSLVHGRIS-DIKTK-PAYLRNVYA-DGEFINMKHRNLMK----CAMDTPYIKKELVEEAYQLTKAVWLKG-----MRDEL--KKVLTYEEAIIGSEVSEFISSINRSSSPGYPWIKDRQR-GTKGKQGWFGSDV-NY-------E--INSEVEQACLRRINAAREGKRLPVMWVDTLKDERRPIEKV-----NQLKTRVFSNGPMDFSIVFRMYYLGFIAHLMENRITNEVSIGTNVYSQDWSKTVRRLKKFG----DKVIAGDFSTFDGSLNVCIMEKFA-----DLANEFYDDG------PE-NALIRHVLLMDVYNSVHICNDSVYMMTHSQPSGNPATTPLNCFINSMGLRMCFSICAKEAA------------VAMTMKDFSKHVSIVSYGDDNVINFSDEVSEWYNMYTIADAFKTLGFTYTDELKGVGGFVP-K-WRTIEDVQYLKRRFRYD-TKRRVWEAPLCMDTILE-MPNWCRGGLDI-----QEGTKLN-CENAIMELSMHEEEVFNMW--------------------------------------------------------------------------------------------------------------------------------------------------------------------------------------------------------------------------------------------------------------------------------------------------------------------------------------------------------------------------------------------------------------------------------------------------------------------------------------------------------------------------------------------------------------------------------------------------------------------------------------------------------------------------------------------------------------------------------------------------------------SKKICK-AY-------------ENATGDCL-------------------DINTYRGYA--------------------------------------------QE-----RFLEYYM
Halyomorpha_halys_virus_YP_008719809	MFYEQPTMEGNTNNRGGDRTLNGGGAPNRVTTYETIRQCYTALNLKLDPYPETRDTVYNSARNYTAPFNSWLMASGYKVAKYGQKDIPPLETGNHTYTSAIHTEWATNEGPVIVSTKTKATIVKEAKNMNCFDIFRQVRSHLPQTQALLSLGDIQIDETDTDEEDLYDYTNLDLAIRKIEKSPQWQMEEFGEDEDDWVYDYTHLDLAIRKMEKLPQKQDEVPEKQTETGDNTQGSEQAQNTIVTHDQQVSTIKPYFPLDRSGNLSSSEGFSTFPDLTDRWMPLDTLKISTEDAQAKLLKSYYFPEAIYSAIK--CAPNLAPFETYIYGRMDIAIKVLVNANKFMCGKLLVSSKYDSYQADDVQSGYQSALQRNHVILDLNANNEAQLDIPFRYHRPYVRLLNKNMSKGVRPSKYCSLYFHVLSQLQTGKDGPSDCNFRVMFKLRNIEFAGMSYRVSVQMDTGNKETNDPTNNFNPVLDNRFLQTLDLHTNFKDLLRRPCLIIDTATLNYTNTGAFFIPLQPPNRDWLPMNNGVANNIWSPTLQASTHMAITNLFRLWRGGMRYTIVVKETDYPIYVSLIPHSGVRYMGNAEIFKNTAWPLYGMNFITEIINPKVNSTVTIEAPYETENTWSLIWEEQPRRNYTWRDKGDTNAGHLAITSHAPTGPQITVWWHAADDFELANFYGTPNTLFNGWKYRYADTDGPTTQGFGIEDLVTPPTQRALREVLKGAENAIDQLGANSNRDKPPDLQLLSVVPHPRKNFASGKGPIDVMPLRLNP-----YTAT-NYQDIVVPQ-DEPKSFYDLGRIWSLYKSFQWSKTNTIDTIIGDMIIDPCCRNYSGDYSGEPTGLEYALGNYCFWSGVIELRFDFVSNSFHTGTVQISAEFGRTTSATDLCQSSSTYTKIFHLGEQKTCNFNVPYIYDTVMRRTTANLINPYNKAETNKTIKQRALTVAPLSQTHVKVRVINELRPVASTPQSIEVLVFMRAGKNFAMRGLKGFSYIPIHLNPGVDDFPGNSYAPPDPSTSGTRSKREVEDPFKFDIPEAERNEWNEYKSECVKSPQDKSMPRVQCMDAFDIWHDYWDRLTRPMKWDFRHKVSPSKEVTDSAKEVLITASLASIPYVGTPLAIARTTTRIMNNVDKVSTQMQATMLEVN--KTMEE--VS--T---QMQETMTTANETMETVTSAIEHLSYGTAEKITEVTDSIIDTNNKLQ----ALISGSQDHMTTIMQTIRDIVDRIVGTSTTLISWGPLLFDTFLDIVNACIHRTWSSVGIIIV--RFISKVFTVTTSILSQITTLGNNIG--------------THLSQLLQPS---MPH-TQAEVQIIP--NI--AGILLAIAGLVTGAHLRQQRYLSIPQTILETICNSRGISYILGVIRLVGIVFNTFKDYVLECFGYVN----------------------PEVRALRM--------LADRSTIVEDFVREAQIITSESNTGLLSRPDYRVRMWKTVLQAHQIQRL----IITAPSSVA-IGPLYRLTNEVIKFGNEKFLDLAASPVRYEPFVFINGGEAGIGKSFMTEKIAQTLLQRIGW----TAPSSSHIFYRCSGERFWSGYRDQPVVVYDEWFNTNDSQRCADQIVEFMKLKSTSLF---IPEMAHLEEKKIHG-NPLIIIINTNNIQPNLSDYAR----EPNAVMRRM-DEVFQVKLKPDISREELTNPDNASRFADFHHLTFMKYDKRWVGGNVSYV--------------------SNQTEANYDNYITYLSNQFARYHAKELKLVQRRMEALPGFAESIANGN-IQSD---------PFTLFYGLNHQLMTTPSLSQNSWTPYEQLE-QAVNIIAQHMEQREENPALVLPS----FMSWDQAVAAAHSQNDYLAPGEHEVNRTFVVAGILMDGS------------LLNYIATATKPTISRWLQEIRDTGISYQCTVCMDYVRCVYECENSTSETRHVVCADCYTGLLGISSTSQPSCPVCRSGHLRPILAEFDVYSMSIWKRALYYGLLTVETLLDTMIEYYNMRRTHWITHGFITWAISFAMQCCDMPIESVLFFSSYVVSMRTAIAINVLSSVMTQSDNGLELLDSDSDDEG-GSQTSVWDTPERPDTEPAELVSEPDAFTARLPDNFKEYLI---THFKPQLVC--NHLYLTDQNVNTVLLQGDTISVFDTLTHSRIDFDYHCCDARCATLHADRIVTIYREFARRNYLHLRNTIIQYHNRRLEQALNEIPTPL-RPAW---IDTSIAKCMDRDWWYYLSTSLDYIRTPLLV-LTG---MTAVIGG-------------------VI---------------------------YAYQA-IVSLSSQISPES--------GPIG---SEEIQARQSRVAARHVIQPRSYFAQNA--------------REELI-DAS----APPDAFKSIQKKVALNTTAISI---VTPNG-KHQLLYGTGLFGFVLLIPRHYYKHIVEHIA--KGSTLTAYRVQQPQ-KKIELKLTLNDIYAS-------------------DVTDIAYMRMPPSFN---AYKDLRNYLCTADDINGNLPSEALFLSNPGRS-HTTMHSI--------------------NI-DLYGVSK-KQTVMDE-STYFVIEDALHYNY-SEPGACGSFILIENT-Q--RPIVAMHVAGTGTRTSG--EG-WGV---------------------------------------------------------------------------------------------------LLLKESLDSLPATLPNSQGIA----E--------MVDLDLLPLSEMKF--IY------ED-D-TNILYLG-----ALPPEKVPYIPTKSKLVPSLVYKESGLEVDIE-PAILSRDDKRYLHKETPLWAGVKK----HGVTVKEIPNDMVDSVGEWYWDGWLSK-----MKPSVLNPAPLNLDQNVCGLD-IDHYNGIDLQTSVGFPYIVNNKD--KKKKSDYIEVIRNDQLKPIAVKC--IDPAVITEMELFEMHAKNNRVYPSIFIDTLKDEKRPKDKLL----KLGGTRVFCNGPLHNVLLVRKYFLHFIAAFMKNRHQLLHAVGVNALSDEWTRIANALLTKN----TQTSTLDYHNFGAGFSALVAQKAY-----DLILRWTKQHVKNHDGTDLDMRILVALTHDCLNSTHVVNNTVYMQGCGSPSGSVFTTTINTMVNILYLFLSVKYYYKPNP----------TNYMHPVSFIKNNMAIYAYGDDLIFSVSPQYIDQFNSVTISEFLAQYNIVATDAGKMS--TII-P-HLPLTKSTFLKRRFNPHPTHHGLFLSPLEEYSIKS-CTQWVWKSVNK-----ANATRVN-AAAALLNAHGWGPKYYAKF--------------------------------------------------------------------------------------------------------------------------------------------------------------------------------------------------------------------------------------------------------------------------------------------------------------------------------------------------------------------------------------------------------------------------------------------------------------------------------------------------------------------------------------------------------------------------------------------------------------------------------------------------------------------------------------------------------------------------------------------------------------KHLLNN-AL-------------VKKKVEPL-------------------A-LQWQEIDE--------------QFF-----ETGL-----------------DS--M-YDDIINDN
Drosophila_C_virus_NP_044945	MESDKSM--------ACL-----------------------------------------------------------------------------NR-----------------------------------------------------ILMNKMMFV--EDKI-------S-----------------------------------------------------------------------------------------------------------TLKMVADYYQ-KEV------------K---Y-D---F--------------------------DA---------------------------------------------------------------V-----------------------------------------------------------------------------------------------------------------------------------------------------------------------------------------------------------------------------------------------------------------------------------------------------------------------------------------------------------------------------ESP-----REAP-VFR--CTCR-FLGYTIMTQGIGKKNPKQEAARQML--LLLSGDVETNPG-------------PVQ--------------------------------------SRPVYYRYNDPRYTRLEKAIER---------------------------------------------RDDKIKTLIKELRRQI--------KN-------------------------------------------------------------------------------------------------------------------------------------------------------------RKIYSQGMFDKLTKQISDGIKD--GVGSE---QMNGNLTRICDFL--------------------------------E----NTLPGLQANIQ---ATVID------------------TTD---------KYVSLKEDIMKIVLVILLVRLLMVWKKYRASLCVILIFIFKFYGFDQKLIDLIMDLKNKIFS--QGALED-TVEEVVYHPWFHTCGKIIFAVMAFLTIKKIPGKQDWDSYITRLDRIPKSIEGAKKI-------TDYCSEYFNIANDQIKMMVLGKTKEELQRANGLYGEIQAWAQEVRQYLE--------L-DQR---NKIDLDTETANRVEQ------------LWIKGLK---FKSE----PLLSKEMSALVHTTLLPAKQLYEYVSCS--PVKGGGPRMRPICLWLVGESGVGKTEMVYPLCIDVLREMGM--IKKDDFHHQVYGRQVETEFWDGYKGQKIVIYDDAFQKKDDKTAA--NPEIFEVIRSCNTFPQHLHMAALHDKNTFS-AAELLL-YTTNDYNVKLESIT----FPDAFFNRMGDMAYKVSPKKEYGIETEKGNSGK---------TYLKLDKSKLDKTKAIDLSVYEFQKIVRDEKSDAGWIDSGSPLDYEDFAKLVCSKWKEAKQSSMN----KLKFLEEYAIRAQVGS-EENS---------EYGDCI------------------D---FV-DDIA------KRLQKGETLEEIE----FDYASD---------------------------------------------PEMFTQYYHFKSTIKPA-----SRWQK---------------------------------------------------------------YKDRMDICLSDCKTYLAKKYEEIKKILAE--HPILTIL--------GMIGVALSALAMYYWFS-----------------------------------------------KSLDPVEAEVAPSGDAKTVR--------------------------------------------------------------------------------------------------------------------L---PRKLVEIGASGDVKTQKI------VKPV-V-ETEWHRNNKGEIE-------------------ISCDECGMHRMSAFNNMTDEEFDNCTYEDLNKDQ-KRELAQWSTKDSWLGRFFLSRDRKNKVGIWAEVGQSG-DVKTNKAQIKR-VEAG--------------AEELVTVALTQGCSDDAAHNLMIDVFQKNTYRMSY---FRGDK-RYQLGNCTFVRGWSFIMPYHFVQAVFARRL--PPNT--IISLSQQMSEDLM-QIPLSHFFSAGVDNFYLTDNCVRLPFKNGDFRDCVMVNLHSRMCT--PHRDLVRHFILTSDQG-----------KLKGSFSGAMATFHVNNMGLYRVYNWLNA-VR-PCDKKIEIFH-PEDGFEYPEESYIQRDCYEYNAPTRTGDCGSIIGLYNK-YLERKIIGMHIAGNDA--EE--HG-YAC---------------------------------------------------------------------------------------------------PLTQECLETAFSALVNKNKK--NISS--------QFYYE----IPNMV--DPLGDS-SVP-E-GKFYALG-----KSS--IRVGQAVNSSIIPSRIYGKLS-VPTMK-PALLKPTIL-NNKVHNPLLSGLKK----CGVDTAVLSDDEVLSASQDVCRVMLNQYNKNLNKTKY--QRILTYEEAIRGTQDDEFMCAINRTTSPGFPYAQMKRN--APGKQQWMGFGEEFDF------TSNYALALRKDVEQLIEDCASGKISNVIFVDTLKDERRDIAKV-----NVGKTRVFSAGPQHFVVAFRQYFLPFAAWLMHNRISNEVAVGTNVYSSDWERIAKRLKTKG----SHVIAGDFGNFDGSLVAQILWAIFWEIFVVWLKQFIDIEN--SEGKR-ILCICLGLWSHLVHSVHIYEDNVYMWTHSQPSGNPFTVIINCLYNSIIMRLSWIRVMEKFQ----------P-RLKSMKWFNEYVALITYGDDNVLNIDAKVVEWFNQINISEVMTEMRHEYTDEAKTG--DIV-K-SRKLEDIFFLKRKFRFS-PELQRHVAPLKIEVIYE-MLNWSRRSIDP-----DEILMSN-IETAFREVVYHGKEEYDKL--------------------------------------------------------------------------------------------------------------------------------------------------------------------------------------------------------------------------------------------------------------------------------------------------------------------------------------------------------------------------------------------------------------------------------------------------------------------------------------------------------------------------------------------------------------------------------------------------------------------------------------------------------------------------------------------------------------------------------------------------------------RSAVLALKV-------------PQELPENP-------------------QILTYNQYL--------------------------------------------HDIEY-LADPLYDF
Solenopsis_invicta_virus-1_YP_164440	MH---------------------------------------------------------------------------------------------------------------------------------------------------------------------------------------------------------------------------------------------------------------------------------------------------------------------------------------------------------------------------------------------------------------------------------------------------------------------------------------------------------------------------------------------------------------------------------------------------------------------------------------------------------------------------------------------------------------------------------------------------------------------------------------------------------------------------------------------------------------------------------------------------------------------------------------------------------------------------------------------------------------------------------------------------------------------------------------------------------------------------------------------------------------------------------------------------------------------------------------------------------------------------------------------------------------------------------------------------------------------------------------------------------------------------------------------------------------------------------------------------------------------------------------------------------------------------------------MKLLADLVKMVDTS--GAFGTKPRTQPVVIWLFGESGVGKSGMSWPLAIDLNNIFMTNKEDARNFSRNIYMRNVEQEFWDNYQGQNVVIYDDFGQRKDSQAKP--NEEFMELIRTANIAPYPLHMAHLEDKRKTKFTSKILL-MTSNVFEQSVDSLT----FPDAFRRRI-DLCGRVSNKPQFTKPGFSKATGQ---------TVKRLDKDRVRKEFNQVISTDVYLIDLIDAETGDV---IEEGLDYAEFLERATQKTNEAFNQSVE----LNEFLENYAESRYRLA-TMQVG-------DEFHDCN------------------N---LLLIKIE------NFDDLPSNTLLFDSQGNSKSKREIEENLQNAWVAMEED-----------------TSMW---------HDSYYNFRDDIVYKKYK-----RSVSD---------------------------------------------------------------REFTLMKAYEYFKKQSSKFLNDTLTYIKE--HPFKAVA--------GVMIAVFTLMTIGNFWSSFWSKPE-RDRTTKMTGRQQ-GN--IVELP-----YRG--------EEAIDLRHLEEKQLI----DYLHHFTSSALAGSTYAFIFNQPNAVAYGILTGAVET-------------------------------------------------AIVYIYDKFRQHGKTVTPEVEAATSGDCMTKVK---PRVILEATTSGDAQTQYR------SKPK-I-EA----FTSADVI-------------------TI-----------------------------TKP-KVMVEAVSSGDS--------ITQNKPKAK-IEAMTSGD-SHTMVKPKAKIEAQTSGDNITIVRPKILTEGDII-PANMQMWKDQVAQNLITHRIFNNLYKISA------NNCSVPLMHGLMVKGRIMLIPAHILGCGIKADTEITMENMFKVKFTFPF-KSVK-VTRITN--------------------RHGESKEACLFGLPNLVH---THCDITKHFSDSEAMS-----------SYSRA-EVNLPLLRYS----QHLDSFIVH-IL-SANDAFAIDH-PIILNDVDLGKHVVRRALEYTAPTTNGDCGAPLIINEP-SVLRKIAGIHVAGDAH---G--RA-YSE---------------------------------------------------------------------------------------------------SITQADLTRAYPEFPARMQICLDWDNKMKFHPIEI---------KQEYTKADFPY---AP-G-DMFGPIGK-----CP--HQLFEPGKTDIRPSVIYGKVK-PPITK-PAILRHSE------VNMKFKNLQK----CASNVPYINEDWLEEAYLDVKQLWNSK-----RNDAF--RRILTDEEVIKGNDISEYISSINRQSSPGYPWILDRKP-GFPGKTQWFGNDE-DY-------K--IDPDVMQKVHERIENAKQGIRTPTFWVDTLKDERRPIEKV-----DALKTRVFSNGPMDFNLAFRKYFLGFIAHLMENRIDNEVAIGTNVYSRDWTKLAKKLKQKG----KNVFAGDFSNFDGSLNAMIMYLFA-----RMANEFYDDG------N---DLIRYVLIEEILNSVHLCEQFFYMMTHSQPSGNPATTPLNCLINSIGLRLCFLRCFEEHKAFFMELMKKFG-CKTRMELFRLLVSLISYGDDNVINIHPLISHLFNMNTITKYFAEFGFTYTDETKQVGKGVP-D-YKTLEEVSFLKRGFIFN-EERNCYDAPLDINTILE-MINWVRKDLDQ-----VESTKIN-CENAIMELAMHPRAVFDKW--------------------------------------------------------------------------------------------------------------------------------------------------------------------------------------------------------------------------------------------------------------------------------------------------------------------------------------------------------------------------------------------------------------------------------------------------------------------------------------------------------------------------------------------------------------------------------------------------------------------------------------------------------------------------------------------------------------------------------------------------------------TPQIEK-AF-------------YDKTGVVL-------------------NHNSYDGYW--------------------------------------------HL-----RNMEYFL
cricket_paralysis_virus_AAF80998	MSFQQTNN-NATNNINSL-----------------------------------------------------------------------------EE-----------------------------------------------------LAAQELIAA--QFEG-------N-----------------------------------------------------------------------------------------------------------LDGFFCTFYV-QSKPQLLDLE---S-E---CYCMDDF--------------------------DCGCDRIKREE-EL---------------------------------------RKLIFLT---SDVYGYNF-EEWKG------------------------------------------------------------------------------------------------------------------------------------------------LVWK------------------------------------------------------------------------------------------------------------------------------------------------------------------------------------------------------FVQNYCPEHRYGSTFGNGLLIVSPRFFMDH-LDWFQQWKLVSSNDECRAFLRKRTQ--LLMSGDVESNPG-------------PVQ--------------------------------------SRPVYACDNDPRAIRLEKALQR---------------------------------------------RDEKISTLIKKLRQEI--------KN-------------------------------------------------------------------------------------------------------------------------------------------------------------NRIYTQGFFDDLK-----GAKG--EV--G---QLNGNLTRICDFL--------------------------------E----NSLPTLTAQIQ---TTVLT------------------TTD---------KYVNLKEDLLKVAILLVLVRLLMVWKKYRAALIVIILFVMHFYGFDKQILDIVLDLKDKILQTTTQAGTE-TLEEVVYHPWFDTCGKLIFAVLAFFAIKKIPGKQDWDNYISRLDRIPKAIEGSKKI-------VDYCSEYFNLSVDEVKKVVLGKEL---KGTQGLYDEIHVWAKEIRHYLD--------L-DER---NKITLDTETAAKVED------------LYKRGLK---YSEE----KIPDRDIARFITTMLFPAKSLYEQVLLS--PVKGGGPKMRPITVWLTGESGIGKTQMIYPLCIDILREMGI--VKPDAYKHQAYARQVETEYWDGYNGQKIVIYDDAFQLKDDKTKP--NPEIFEVIRTCNTFPQHLHMAALQDKNMYS-QAEVLL-YTTNQFQVQLESIT----FPDAFYNRMKTHAYRVQIKQEKSIWV-RNARGE---------EYNALDVTKLNKDEAIDLSVYEFQKMRFDDESATKWIDDGEPISYDEFARTICKAWKEEKEKTFH----QLQWLEAYASRTVAQGGSETS---------EYYDVW------------------DETYFS-NLLS------QGFMAGKSLIEME----AEFASD---------------------------------------------AETFNAYIEYKKNIPKE-----TKWSK---------------------------------------------------------------WMTILDEQISALSTKIRELKNKAYKFISE--HPYLTAL--------GFIGVMISAFAMYSFFE-----------------------------------------------RTLT------------------------------------------------------------------------------------------------------------------------------------D---DTITSEVGSSGDNKTQKI------SKRV-V-EV----GGSGDVK-------------------TT-----------------------------KPA-KTAVEVGSSGDS--------KTMKNKI-TKVEVGSSG-DSKTQKQRNTK-VEVG---------------KELEKEAETQGCSDPAAHALVLDVLQKNTYCLYYERMVKGEMKRYRLATATFLRGWVCMMPYHFIETLYARKV--APST--NIYFSQPNCDDVI-VVPVSHFIAPNAERVELTTACTRIHYKDETPRDCVLVNLHRRMCH--PHRDILKHFVKKSDQG-----------NLRGVFQGTLATFHQSANELCRAYQWLQA-IR-PLDQEITIYHEDTDMFDYESESYTQRDCYEYNAPTQTGNCGSIVGLYNK-RMERKLIGMHIPGNVS--EC--HG-YAC---------------------------------------------------------------------------------------------------PLTQEAIMDGLNRLEKLDPVN-NITV--------QCCFE----PPSDI--KDTMSG-ETP-E-GKFCAIG-----KSN--IKVGQAVKTTLLKSCIYGMLS-KPITK-PAHLTRTRLPNGEIVDPLMKGLKK----CGVDTAVLDAEIVESAALDVKQVVLTQYNSMLDVNKY--RRFLTYEEATQGTGDDDFMKGIARQTSPGYRYFQMPRK--LPGKQDWMGSGEQYDF------TSQRAQELRRDVEELIDNCAKGIIKDVVFVDTLKDERRPIEKV-----DAGKTRVFSAGPQHFVVAFRKYFLPFAAYLMNNRIDNEIAVGTNVYSTDWERIAKRLKKHG----NKVIAGDFGNFDGSLVAQFFGQSCGKSFYPWFKTFNDVNT--EDGKR-NLMICIGLWTHIVHSVHSYGDNVYMWTHSQPSGNPFTVIINCLYNSMIMRIVWILLARKLA----------P-EMQSMKKFRENVSMISYGDDNCLNISDRVVEWFNQITISEQMKEIKHEYTDEGKTG--DMV-K-FPSLSEIHFLKKRFVFS-HQLQRTVAPLQKDVIYE-MLNWTRNTIDP-----NEILMMN-INTAFREIVYHGKSEYQKL--------------------------------------------------------------------------------------------------------------------------------------------------------------------------------------------------------------------------------------------------------------------------------------------------------------------------------------------------------------------------------------------------------------------------------------------------------------------------------------------------------------------------------------------------------------------------------------------------------------------------------------------------------------------------------------------------------------------------------------------------------------RSGIEDLAM-------------KGILPQQP-------------------QILTFKAYL--------------------------------------------WDATM-LADEVYDF
Israeli_acute_paralysis_virus_AEL12438	MFTSQQ-NNKITKQPAPL-----------------------------------------------------------------------------SY-----------------------------------------------------LASVRAITM--DEEQ---------------------------------------------------------------------------------------------------------------------EYFLTLKS-VERAQLLKMVYVDQIDFVILH--QDINCIGFTLTVVDK------------------------------------------------DERTKDLEYFDLNCEYYEN--------LYDALMDSEFSKTWFT------------------------------------------------------------------------------------------------------------------------------------------------LLLK------------------------------------------------------------------------------------------------------------------------------------------------------------------------------------------------------YIDHVPISMNS-----RGMP-RLETICVSR-HWWYELYRIGFLNKLYRCGDWDSIL--LLLSGDIEENPG-------------PVE--------------------------------------MSYKESCRQKRMKKRVSKTYEE----------------------------------IK---------MQQHIDRINNEEKRAHMTKPRKLKDL-------------------------------------------------------------------------------------------------------------------------------------------------------------IEVEMQGMFNWTEER--EILKS--TA--F---KFNHSMDRANHIM------------------------------------DNLIPQLEDTLSGFRQTYAKCEAKFFGSIS--------VIDVCIDIISALLQVSFAKPGLKLA--SIAVEVFRLIKKYVSGIKINTDKIKELLTFGKQALS----SSNPIIQVSMQMDMPEVDPSILLQP--GVIVSAIFLVLSVVFTKTLPSKTGVEAMLKRTGELGRSAKGIMDL-------NTVLNTSVTSMLEYFGVHTLGLRQE--AELQVLVEGYKTWCDEVAALVGHKINMDGTF-DGRSIVEDIMRDTKEIQRVEN------------LYKRGLE---ISRNIADMKLPTKLTIS-FNTHMRYLTEVFKAVDTS--GAFGNKPRTQPVVIWLYGESGVGKSGMTWPLAVDLNNSLVDNVEEMRNFSKNIYMRNVEQEFWDNYQGQNVVVYDDFGQMRDSTSNP--NPEFMELIRTANIAPYPLHMAHLEDKRKTKFTSKVII-MTSNVFEQSVNSLT----FPDAFRRRV-DLCAEVRNKDEFTKEGYSKTKGC---------MVRRLDKDLVKKKTGDICSTECYLVDLVNPETGEK---YLTDLEYEDFLDMCLEKTQECRDNSAK----LNEFLMNYAESRSKRP-EQKHDKCPE---LEFEDA--------------------------IEVS------MQVDADSSLVPIE----KSRLQEMIESCQG-VVYDACG-----------------KTVYISKLAFELAPLEYEKQMERISEMKFY-----QKMAS---------------------------------------------------------------GVVYLRQVRDTSMKMLNSWMEECIQYAKD--HPWTIVA--------GVLGTFIGILTIVGFWKWLCSDGQKKKQAIKRHFINT-GY--TLIIP-----ERE-LNKFWELDETLDLRRMPVNQIEEHLALLLKPRHRVVLVPKATKYIISLVDN--HAKLTEK----------------------------------------------------IILITANRYVFYKNQNYELVFGELNQFFEKDPESFVNTPKVEAFASADLSTYKN------RTPI-VIEA----QTSGDNVTLKQQKVKVIEAKTSTDEVTL-----------------------------KQQKPIVIEAQSSGDC--------VTRKQQVQRVIEAFASSD-AVTLKKPTAKFVESD--------------PNDIV-DVTMQMWKDQVAQRLITNRVLTNLYKVCL---VHNDDRITPLLNGLFVRSNLMLVPGHLLGFIAEYDT-IEIRNLFDVVFRVPW-KDVK-KIPIVN--------------------ALGESKEAALLAFPKFVC---QHSDLVKHFQNAESMS-----------KFKRC-EVTLPVLRFS----EKVGKFLST-LI-ECDRVEAYDR-PYTLNDSQKGQYILRQGLEYAMPTTNGDCGSPLIINET-QVLRKIAGIHVAGATT---G--KA-YAE---------------------------------------------------------------------------------------------------SITQKDLERAFTKIDVSMQIQLDLDSTLDFSKPEPKLP-----SGTEFGPEDLSFC-DLP-A-LKMLPVGK-----LS--EFLFEPGKTDIRPSLVHGQIS-DIKTK-PAYLRNVIK-DGDLVNMKHKNLMK----CAMDTPYIDKDMIDEAYQLTKSVWLKG-----MRDEL--KKVLTYEEAICGSEVSEYISSINRSSSPGYPWIKDRTK-GTKGKQGWFGSEG-EY-------V--LNEDVRLAVQRRIQAAREGKRLPVMWVDTLKDERRPIEKV-----NQLKTRVFSNGPMDFSIAFRMYYLGFIAHLMENRITNEVSIGTNVYSQDWSKTVRKLTKFG----NKVIAGDFSTFDGSLNVCIMEKFA-----DLANEFYDDG------KE-NNLIRHVLLMDVYNSVHICNDSVYMMTHSQPSGNPATTPLNCFINSMGLRMCFAICAKNAG------------IKMTMKDFGKHVSMVSYGDDNVINFSNEVCEWYNMETIAKAFETLGFTYTDELKGVNGEVP-K-WRSIKDVQYLKRKFRYD-EQRKVWEAPLCMDTILE-MPNWCRGGLDI-----QEGTKLN-CENAIMELSMHEESVFNTW--------------------------------------------------------------------------------------------------------------------------------------------------------------------------------------------------------------------------------------------------------------------------------------------------------------------------------------------------------------------------------------------------------------------------------------------------------------------------------------------------------------------------------------------------------------------------------------------------------------------------------------------------------------------------------------------------------------------------------------------------------------SKIIDR-AY-------------ANATGDHL-------------------DINTYRGYA--------------------------------------------QE-----RFLEYYM
	;
END;


BEGIN MRBAYES;
log start filename=BerkeleyVirus_Cell-Culture-picorna-like_RDRP.out;
lset Nucmodel=Protein;
lset Rates=Gamma;
prset aamodelpr=mixed;
mcmcp Starttree=current ngen=10000000 samplefreq=100;
mcmc;
log stop;

END;
