# Supplementary material for: The Discovery, Distribution, and Evolution of Viruses Associated with Drosophila melanogaster
Source: PLoS Biol. 2015 Jul 14;13(7):e1002210. doi: 10.1371/journal.pbio.1002210 (PMC4501690; doi:10.1371/journal.pbio.1002210)
Supplement: S3 Data — Protein sequence alignments used to generate the trees presented in Figs 1 and S3 are provided in nexus format, along with the MrBayes commands used to perform the analyses. (ZIP) [file pbio.1002210.s003.zip › S3_Data/Figure_S3_partM.nex]

#NEXUS
BEGIN DATA;
	DIMENSIONS NTAX=58 NCHAR=1006;
	FORMAT MISSING=X GAP=- DATATYPE=PROT;
	MATRIX
Discula_destructiva_virus_1_NP_116716	SNS---NTD-----------------------------------------------------------PWIRETL-KIHDRETY-E--DIWGKTRRP--EGTPGMY--KALGRFGGEKCDFDNLS-D--P-------Q-----K-SS-MRRAIAKAKKA-FK-L-PY--KREP-LDWH-EVG--GFLRRDTSAGSTFM---G--------------------------------------------------------------------------TKKGD--V--------------------ME--EIY-HEARWLGHVMKQD----GR----------------------KGFDPTK-MRFPPCLAGQRGGMSD-R-----TDP--------KTRL…
Botryotinia_fuckeliana_partitivirus_1_YP_001686789	SNS---NTD-----------------------------------------------------------PYVRETL-KLFSRDTY-E--DIRGFTRRP--EGTPGMY--KALEKFSGEKNSFNDLS-A--T-------Q-----K-SS-MRRAIGKAKKA-FK-L-PY--KREP-LDWH-EVG--QFLRRDTSAGSTFM---G--------------------------------------------------------------------------QKKGD--V--------------------ME--EIY-HEARWLGHRMKQD----GK----------------------GRFNPTK-MRFPPCLAGQRGGMSE-R-----DDP--------KTRL…
Penicillium_stoloniferum_virus_F_YP_271922	TRM---NTD-----------------------------------------------------------PFVRKSM-KLWDEHAY-H--DMYGFTKKA--R-LSNGL--DAFQGFAKPQKQRSSMS-P--E-------M-----A-SC-YEKALEEARHV-FT-P-HE--RLTR-LSVP-NVC--DSTNLDSAAGFSFP---G--------------------------------------------------------------------------KKKSE--V--------------------VE--EAF-DVASYIAHFVASD---------------------------------RK-VFIPPAKLALRGHLSE-I-----DEL--------KTRA…
Penicillium_stoloniferum_virus_S_YP_052856	GQS---NTD-----------------------------------------------------------AWIRTTL-KEFDRSVY-D--DIYGYTRRP--TGTLGMY--GSLLKFSEGKNSFASLN-R--V-------Q-----R-KS-MINAISKAKKA-FK-L-PY--QREP-LDWH-EVG--RHFRRDTSAGVSFM---G--------------------------------------------------------------------------QKKGD--V--------------------ME--EIY-HEARWLGHRMKQN----GR----------------------AKFDPSK-MRFPPCLAGQRGGMSE-A-----SDP--------KTRL…
Ceratocystis_resinifera_virus_1_YP_001936016	ETV---HDLGSK-DF-----EFYKVVSNDLPLNRAPSVGIESLPNIRYHNHSNDHRYRDQPPTGPPPMRGVHRII-NDSFPQY--LP-YLKEWCRPK--TSSDAIF--EDFNQPQIPSI-----P-L--Q---------------HS-RKQKILKLVNH-FM-G-VK--PYDI-VHFC-DTRFY-PWDLSKKA--DYFHN-H---------------------------S----------------------------------------------NARKRHAQTS--H-ASTA-TGPTKKSWFIN--AHL-FHDRSTVHNIKLYGL---P-FKPHSYAARNK----------ILQELWF-KKIPT-ELLVRSHISN-P-----KKL--------KVRP…
Rose_cryptic_virus_1_YP_001686786	VIHIDAWSS--------------------------------------------------------------QAID-A-IVPLSL-RN-ELDGWARSY--YTLQAHV--DSLMQYDRPKL-----Q-P--P-------T-----N-TA-WNITTQYIRTE-FA-R-MK--KVTA-LSYL-QLDQ-VKWVRSSAAGYGYT---G---------------------------R----------------------------------------------KSDGD--N--------------------YIR--A-RKTAFTLAEKLNHNRD--------------------------YGPLALE-DSTPD-VAFTRTQLCQ-I----KVKR--------KIRN…
Fragaria_chiloensis_cryptic_virus_YP_001274391	VVHIDAWSS--------------------------------------------------------------KAID-A-IVPLSL-RI-ELDGWARSY--YTLQAHI--DSIMQYDRPKL-----P-Q--P-------T-----N-AA-WNTTTQHVRTQ-FA-R-MD--KVQT-LSYL-QLDQ-VKWVRSSAAGYGYV---G---------------------------R----------------------------------------------KSDND--N--------------------YFR--A-RKTAFTIAEKLNHDRD--------------------------YGPLALE-DSTPD-IAFTRTQLCQ-I----KVKR--------KIRN…
Fig_cryptic_virus_YP_004429258	IILVDQPAY--------------------------------------------------------------DSVR-R-NAPQAD-MQ-EIDGWARSF--YTVEGIM--ASIMQFSKPLI-----H-E--P-------T-----D-PI-WNDVKRETLMK-IGSL-FP--QVQS-LPFEGGFDH-VPFESSSSAGYGYD---G---------------------------K----------------------------------------------KGEGN--N--------------------FHR--A-KSIANAAVRKFSEDIDNQGYDY--------------------AVSHLIQ-QGTPD-IAFTRTQLAK-L-----PSI--------KVRI…
Gremmeniella_abietina_RNA_virus_YP_138540	GNQ---NTD-----------------------------------------------------------PWVRATL-KNFSRETY-E--RIYGFTRQP--EGVMGMY--SSLLKFSDGKCKFDRLN-R--V-------Q-----R-KA-MIGAIAKAKKA-FR-L-PY--KSEP-LDWH-QVG--AHFRRDTAAGVSFM---G--------------------------------------------------------------------------KKKGE--V--------------------ME--EIY-HEARWLGHRLKQN----GK----------------------ARFDPRQ-MRFPPALAGQRGGMSE-R-----DAP--------KTRL…
Atkinsonella_hypoxylon_virus_NP_604475	RFI---HPSEPE-NF-----EFYSLRDSDIPSKRIPKNGIQVFENLKYHTNSKDNLYKDQPSSGPSPMRGVANII-REYFPQY--LD-DLRTWCRPK--SSDDSIF--NDFNHEQRITQ-----P-F--T---------------EE-RERRLLPLIDH-FL-G-IK--PYDI-VHYC-DTRFY-PWKLSTRA--DYFHN-H---------------------------S----------------------------------------------RDRKAHAAKS--H-PDFA-TGPTKKSYFIN--SHL-FFDRSTVHNIKEYGF---P-FRPTTDSARNE----------TLLDLWF-KKVPT-ELLVRSHISK-R-----DNL--------KVRP…
Gremmeniella_abietina_RNA_virus__NP_659027	GNQ---NTD-----------------------------------------------------------PWVRATL-KNFSRETY-E--QIYGFTRQP--EGVKGMY--SSLLKFSDGKCKFDRLN-R--V-------Q-----R-KA-MIGAIAKAKKA-FR-L-PY--KSEP-LDWH-QVG--AHFRRDTAAGVSFM---G--------------------------------------------------------------------------KKKGE--V--------------------ME--EIY-HEARWLGHRLKQN----GK----------------------ARFDPRQ-MRFPPALAGQRGGMSK-R-----DAP--------KTRL…
Rosellinia_necatrix_partitivirus_2_YP_007419077	DAS---NRIID-F-----------------------------------------------------------ALR-KHLTSDEF-DQ-VVNGYRRSP--WNEDALN--KDIEKLDSDEH-----T-V--I------------KD-QH-YENAIQHVQKL-LT-P-EK--PLQP-VHFA-DLRR-YKWRLSTNIGAPFASSKHWQDYVKAKFNHFRDGTPFENIAHRDLFVEAHKDSQPLEITDAR-------------------------------MTKHN----------------------LYT--EAF-YVSRETIHRIKDGET---T-DRY----------------------G-N-DARYWNTAFARQHLVK-A----DEDD--------KVRL…
Raphanus_sativus_cryptic_virus_1_YP_656506	QQL---VRSSI------------------------------------------------------------CLYS-SLLGSNDT-DT-VLNGYYRSH--ADEDTAE--QFFMRYDVEPF-----D-I--I-------K-----D-NY-YSQAFDTVTEW-FR-P-SA--PIHP-VHFT-DVRWY-PWKISTSAERPFTHD-P---------------------------L--------------L-------------------------------K-KKV--QLS--KQLGLLDNARMSFHNCYN--DIF-TYCRHYTHEVKDAR---------------------------------P-VTLHHIDLHVKPALVRSG-----EPP--------KIRT…
Arhar_cryptic_virus-I_YP_009026407	RILIDEYAS--------------------------------------------------------------EAIN-R-YVPLHL-RA-ELEGWARSY--YTLETHL--NAIMNYDRPKL-----S-Q--P-------S-----D-AA-WVSTMHHVREQ-FR-Q-MD--KVTA-LSHY-HLDK-VKWVRSSAAGYGYV---G---------------------------L----------------------------------------------KSDPG--N--------------------YER--A-RTTAFTIAERLNHERD--------------------------YAPEALK-NSTPD-VAFTRTQLCQ-I----KIKR--------KVRN…
Sclerotinia_sclerotiorum_partitivirus_S_YP_003082248	ATR---FSILK------------------------------------------------------------HAIL-KHGSVGLL-NQ-VLLGKRRSD--ASDERLI--QDFHEFEQPVH-----P-V--P-------R-----D-KH-YLRALRVTEKL-MK-P-AK--TLHP-ISFP-DLRYY-PWTKNVSAEAPYNFE-K--------------------------------------------------------------------------K-YEE--LLRDKQRLGEIETATATFHNLED--EIF-EDNRYLIHKIKEGDS---Q-FWD--------------------KDGKP-RPYYHTTLHARAHVVGHE-----DAD--------KIRA…
Raphanus_sativus_cryptic_virus_3_YP_002364401	VTYRDEFAL--------------------------------------------------------------QSIL-D-LDYRQY-EQ-HLQGWSRSY--YTPEKHQ--EAILQYSYPDI-----P-VQAI-------K-----M-DV-YNDCIAQVQNE-FR-S-LP--NVRA-YSVLTQLDL-VKYKSSSAAGYGYQ---G---------------------------T----------------------------------------------KGNPG--E--------------------LNHARAISRAKAVLWSAIAADGE--------------------------GIEHVIK-TSTPD-IGYTRTQLTD-L----TEKT--------KVRQ…
Persimmon_cryptic_virus_YP_006390091	VTYHDEFAL--------------------------------------------------------------CELL-V-DNTRLY-EQ-ELEGWSRSY--YTGEQHM--KAILQYSLPNT-----P-IQDI-------D-----V-GC-YQQAMTNVQER-LS-S-LP--IVRA-FDVLTQLDQ-VSFESSSAAGYDYT---G---------------------------A----------------------------------------------KGPKN--E--------------------GNHERAIRRAKAVLWSAIAQDGE--------------------------GIEHVLR-SSVPD-VGYTRTQLTD-L----SEKT--------KVRG…
Cryphonectria_parasitica_bipartite_mycovirus_1_YP_007985675	RVP---AYAKPDDTLVTAPPD-----------------------------------------------PLVVEFS-KENPPPTG-DI-DFSSYTFVK--ACTPVEM--AHLQNFDRPDH-----C-P--NDK-----Y-----L-PA-IRQAADHVADL-LQ-L-KY--KLFF-PEKS-ALDPV-RYYPGKFAGIEYAQI-G---------------------------L----------------------------------------------KTRKE--A--------------------DP--LAQ-ADAERAWDRLMRGE---------------------------------R-VQPHDVRLGGRGKVTK-M-----VEKEGGLSAPAVGRL…
Dill_cryptic_virus_1_YP_008719880	SNH---KKTLE------------------------------------------------------------HSFS-KYLYEDEI-HL-ITKEFRRSD--IDLDSIL--DDFFSGDVEPF-----E-I--P-------F-----D-EH-VETGLRCMADA-FR-P-PR--LCRP-VHIL-DVKHHYPYKWNVNAEPPFSTD-E---------------------------Y--------------FLSQRKTFGEFISMHEYEHIDKADFFRRHPNRE-SHD--LLK--T------TVPPKFGYLKS--VIF-SWTRRWHHVIKDGFK---D-DTGLKTTG---------------YFYNR-FIFPM-LLHTKTAIVKHN-----DPN--------KMRT…
Ustilaginoidea_virens_RNA_virus_M_YP_009094186	MSE---YV--P------------------------------------------------------------P----------------------------SIEDLW--KHLQGFGANPI-----ALR--D-------H-----I-TVPVTEMLSELRGL-DL-G-RG--RIAGWLEPE-NILRV-EVPAATSPGIRWKKL-G---------------------------Y----------------------------------------------KTKRD--A--------------------ML--QAA-VEARGNIVRMRDV--------------------------------GGG-YEVPPCGVAGRGKRVPIDRPSDGERK--------EGRF…
Mycovirus_FusoV_NP_624350	AVR---NTD-----------------------------------------------------------PWIRQSL-KLFDPDLY-G--NIYGFTRRP--AGPEGMY--KSLMKFGESMPRFTDMS-T--V-------Q-----R-SA-MKTAITAARKR-FK-T-PV--KFEP-LEWS-EVG--QHMRRDTSAGVSFP---G--------------------------------------------------------------------------KKKGD--V--------------------ME--RIY-AEGRWLGHRMKQG----GK----------------------GRFDPRK-VRMPPCLATQRGHLSP-R-----DDP--------KTRL…
Fusarium_poae_virus_1_NP_624349	EDK---QSQQG-FPHEYYRL-HE--SPIPDDRIPPSGIKLLPFEYKSMNVVTAT-PEVPE--SGFKIHPRIERLL-RSK-YPQY-LQ-YVRKYTRPL--GTTNATV--SDFFKPQT--P-----S-Q--P------------VEPTR-INHVMSHVMKK-MA-I--T--PYLP-LHFV-DTQY-D--KRPLANGTGYHNRRSHEMNIHALF------------------------SHPKEYESKR-------------------------------TSKGY----------------------YVN--AFL-ESARSLIHWIKLYGN---P-FRHCPS--DLA----------QSL-REF-FLQRPTMLFTRNHISD-R----DGIL--------KQRP…
Rosellinia_necatrix_partitivirus_YP_392480	TQM---NADRN-EPFEFYRPLED--NELPDIRFPAPGITVLPFRYHTGQIVETT-DELPD--SGFSLHPLIDYLT-KTK-WLHY-RP-YIDKYCRPL--GTTNATF--SDFNREQI--P-----S-A--P------------IDETR-KNMVLPLVIYF-LN-A--L--PFLP-IHFV-DTRF-C--GTPKHTATGYFQRFSTFFRTHAYY------------------------ARNKLYALRP-------------------------------TSKGY----------------------FFN--TVY-EFSRTWMHHIKEHGY---P-FVPSHDALDNA----------RQY-RIF-MQKHVTMLFTRNHISD-R----DGFL--------KQRP…
Raphanus_sativus_cryptic_virus_2_YP_001686783	KVIIDEYAA--------------------------------------------------------------EAVF-K-FVPSTM-LS-QLQGWARSV--YSLDQHV--DAILAYRRQKL-----P-E--P-------T-----D-DV-WNQTKQHTLQL-FR-R-FP--KITP-ISYK-SFDE-VKWISSSSAGYGYV---G---------------------------H----------------------------------------------KGDGD--N--------------------YLK--A-RRTAVTIAEKLDHDRN--------------------------YAPEAIN-QSTPD-VAFTRTQLSQ-V----KVKT--------KVRN…
Ustilaginoidea_virens_partitivirus_2_YP_008327312	QTQ---LYD-----------------------------------------------------------PYVNAAL-KSFSPELH-D--SIKGYTRAP--GDEWDVY--ERLTRYDKSPLA--PVD-N--P-------R----FK-AC-YDAALSDVMKE-FK-L-RD--PVVP-HWIL-DV----DLVKNTSSGFPHF---T---------------------------------------------------------------------------RKGD--I--------------------LD--QIR-QEGRSHFHLLKRL----P---------------------------LWR-VPLLPCTPATRGGLAD-I-----TEP--------KTRL…
Fusarium_graminearum_dsRNA_mycovirus-4_YP_003288790	VDD---FHRHYRPGFSFAPPD-----------------------------------------------PLIQQFV-EIHGTPNP-SC-DPEKLCFMT--PCDDVQM--NHMKHFDRPVR-----Q-L--NPL-----F-----D-KQ-YQLALVGVAQM-IR-L-DK--KLTF-PHAE-DLETV-RFKARKFPGAYYRRL-G---------------------------Y----------------------------------------------ASRGE--A--------------------QE--QAL-VDAKLAFAQLLDGE---------------------------------D-VEPHTVRLGGRGKAVH-Q-----SQAAAKAAGIPKGRL…
Primula_malacoides_virus_YP_003104768	RTD---NQQKH-QPYELHQPIPADAAPIIDKRQPAPGLKLVPLMYHYGHVIHDPDPDQPDQTKVYPLDSRIYNLI-MST-YPSY-LS-VLHDYCRPI--GTVEATF--NDFNTEQI--P-----S-A--P------------IDEDR-KQQILKHLFKF-LD-V--K--PYLP-IHFV-DTQY-C--KTPLVTGTGYHNRYSFKQRAHAKY------------------------SHPEEYALKS-------------------------------TSKGY----------------------FYN--ATY-ENARTLVHLIKTYGL---P-FNMQFACPKSDLTDEQINLYISKA-NQF-FNDYPTLLFTRNHISK-R----SGTL--------KVRP…
Drosophila-associated_Partitiviridae-like_sequence_6	YTQ-------------------------------------------------------------------------SPYCPDLA-IQ-KTDDLVRSP--VTLDLIR--EDVKAFKSPSP-----H-R--P-------E-----N-EL-FNSVVRDAYTA-FS-V--NP--VNP-IHLN-DLPKLRMDTDNASPGLPWREL-G---------------------------Y----------------------------------------------KTKRT--V--------------------LDDPHAF-NSIRRFWHRIKEG---------------------------------ED-VRPPDCAAFLRAHLVE-K-----GEH--------KVRA…
Drosophila-associated_Partitiviridae-like_sequence_7	PRP-SLKTY--------------------------------------------------------------RAIC-DAGMKDVI-DG-VLRKRIRSH--VTTNHIY--NGLIPFLTPGR-----P-R--F-------S-----C-EL-FDKVIASVAGQ-FT-T-PQ--KVPL-ISLK-RAS--RLIPQNTSPGLPWLQT-H---------------------------L--------------------------------------------G-WKKGE--V--------------------LD--KFL-PKIERYWERVGTG---------------------------------QKVPPIPDCAAFARSHIGS-P-----GTN--------KVRP…
Drosophila-associated_Partitiviridae-like_sequence_3	PYC-DFKVX--------------------------------------------------------------TSMX-RTGYQSVL-KK-VLFSKRRSY--ISPDYIF--EGLMGYTKDTA-----P-R--L-------D-----C-PV-FDQVLREARNQ-FT-T-----SLTP-LSLK-EAS--DGIPQNTSPGLPYINM-Y---------------------------P--------------------------------------------G-MKKGQ--V--------------------LD--IAF-PDISKYWDDVKDR---------------------------------KPVVALPDCAAFARSHIGD-A-----DKN--------KVRP…
Drosophila-associated_Partitiviridae-like_sequence_2	ARE-DGKAR--------------------------------------------------------------LACN-KFFGKDKV-DK-VTNTLHRSR--LNYESLM--EDFLEYDREHV-----K-K--S-------VLDQDSN-LI-YQCVLQSIRND-LG---KQ--SITP-LSFM-EVRKLADFPGSKSPGLPYKNQ-G---------------------------Y----------------------------------------------KTKAE--V--------------------FDDEKNL-EHLEHLWNQVENG---------------------------------KN-VHLPDVCLFARSQIAK-Y-----PKQ--------KIRA…
Drosophila-associated_Partitiviridae-like_sequence_4	PEP---SP-----------------------------------------------------------------YL-KC-----L-LP-LTGEYQRSP--VTLASIR--EDIKKNKRLDV-----T-C--P-------T-----D-NL-FKEAIRRTFRA-FQ-L-PER--VKM-LHLN-DVFQQDLPIWSSSPGLPWMQQ-G---------------------------Y----------------------------------------------KTKND--I--------------------RKDVTAI-RRVRWFWHKIKAF---------------------------------EN-IQLXDCCAYLRAHIVK-K-----GET--------KVRA…
Drosophila-associated_Partitiviridae-like_sequence_5	PYV-DFKTL--------------------------------------------------------------RAML-NGGVGDIA-RK-VISTKTRSW--ITPDFVF--DNLLGYCYPTK-----P-R--F-------D-----C-PI-YXQVIAELRYQ-FS-G-SE--KLMP-LTXS-EGV--KTIPQNTSPGLPYINL-Y---------------------------P--------------------------------------------G-KKKGE--I--------------------LE--HHF-DSIDRDWXAIGNR---------------------------------KK-VLLPDCAAFARSHIGD-A-----GSN--------KVRP…
JL056426_Euphorbia_fischeriana_TSA	IED--GYAK--------------------------------------------------------------EAIM-Y-FVPEHL-LQ-ELDGWVRSY--YVLEQHI--AAIEAYDKPKI-----H-E--P-------S-----D-VV-WNQTKQHVLTE-FR-R-FP--KVRP-ISYK-NFDS-VKWMSSSAAGYGYV---G---------------------------H----------------------------------------------KGDND--N--------------------YKI--A-RKTAVTIAEKLNHDPA--------------------------YHQEAIY-ESTPD-VAFTRTQLSQ-V----KVKT--------KVRN…
JO472455_Ascaris_suum_TSA	NPS---D-------------------------------------------------------------GFVRGII-NILMPDL--LP-KIDLYTRGM--YNEARHY--DAFRKYERPIT-----T-E--LAIKERLLS-----D-PY-IYAARHFVEDE-LR-D-SF--TVDA-IPMN-CLDKV-AYVRSSAAGYGY--T-G---------------------------L----------------------------------------------KRDNY--L--------------------LA--RAH-A-TSNLANFDRWGT---------------------------------E-FRFTPYKAFSRTQLAL-R-----ADP--------KIRH…
JW136332_Capsicum_annuum_TSA	YV--DQYAY--------------------------------------------------------------EHIE-T-FSSLYP-EL-ILKGWSRSY--YLPEKHL--AAVLNYSMPNV-----P-ASQL-------S-----Q-SL-YRQAIESAKNG-FI-S-LP--RVKA-FDVLTEMDQ-VPFKSSSSAGYNYT---G---------------------------R----------------------------------------------KGLIG--D--------------------ENHSRAISIAKAVLWSAIKDDGE--------------------------GIEHVIR-TSVPD-VGYTRTQLTD-L----LEKT--------KVRQ…
KA282722_Camellia_sinensis_TSA	VQG---LSS--------------------------------------------------------------LCCS-Y-GLRTLH-FS-PRAGWARSY--YSLQQHV--DAILAYQRQKL-----P-E--P-------T-----D-DA-WNQTKQHVLTE-FR-R-MN--QIDP-ISYK-RFDD-VKWIQSSAAGYGYI---G---------------------------R----------------------------------------------KGDDD--N--------------------YSK--A-KRTAVTIAEALDHDRN--------------------------YGPKALL-DSTPD-IAFTRTQLSQ-I----KVKS--------KVRN…
GACH01060784_Chromolaena_odorata_TSA	EKV---WETCK-------------------------------------------------------------SMF-GGF-SSFV-NE-NLKKFHRTH--TTLPALY--EMVGKYDKTPP-----R-K--P------------RDDLL-YEVAVAAARKN-FT-I--G--TFPM-RHIN-DITP-ESMTTNTNPGAPYTWW-GF-------------------------------------------------------------------------KQKIE----------------------VLD--LAK-KRARHLFHRIKNGE---------------------------------P-TKLPPSLIFARNAIAE-R----G-KK--------KLRG…
GAAO01015175_Allium_cepa_TSA	L--IDEPAS--------------------------------------------------------------AAID-R-LVPMHL-RA-ELDGWARSF--YTLQTHI--DAILNYDRPKL-----A-P--P-------D-----D-TP-WRQTLDFVRNQ-FR-T-FE--KVTP-LKYT-EIDK-VKWVRSSAAGYGYT---G---------------------------L----------------------------------------------KSDGD--N--------------------YKM--A-RKTAFTIAERLNHDRE--------------------------YGPQALY-DSTPD-VAFTRTQLCQ-I----KVKR--------KVRN…
GAGF01038918_Chrysopa_pallens_TSA	CQR---HFD--------------------------------------------------------------EV-E-SPYCPIWA-TQ-KTNNLVRSA--VTLSSIR--DDVRRYKGHNP-----P-R--P-------S-----C-DV-LDEAIRKATRA-FK-L-TMP--VRP-IHLN-DITSVHLENANASPGLPWKNL-G---------------------------Y----------------------------------------------HTKKD--V--------------------LNDPRAF-NTIRHFWHRVKEG---------------------------------TP-PAPPDCAAYLRSHIVE-E-----GET--------KVRA…
GANE01024842_Stevia_rebaudiana_TSA	XD---PYAY--------------------------------------------------------------EAIC-Y-FVPFTL-RQ-ELAGWARSY--YSLEKHV--EAIEAYATPKL-----P-E--P-------K-----D-EA-WNISKQHTLTL-FR-R-FP--KVTP-ISYT-DFDS-VRWLQSSAAGYGYT---G---------------------------R----------------------------------------------KGDEG--N--------------------YKA--A-KRVAVTIAEKLNHDRN--------------------------YGAQAIE-DSTPD-VAFTRTQLSH-L----KVKS--------KIRN…
GAOP01060840_Pachypsylla_venusta_TSA	GQR---TYN--------------------------------------------------------------YVEQ-TPF----F-PK-YETTKWHSP--VSQAGLI--KDLLEFGNK-T-----S-R--P-------E-----D-EL-LKLAISKAFRE-FQ-L-PQP--VKM-VHLN-DVFHEDLDIWNQSPGLPWIEL-G---------------------------Y----------------------------------------------KTKGD--I--------------------REDPEAV-RRIRRFWHLVKHR---------------------------------ED-IKPPDSLACVRPHVCD-I-----GEK--------EIRA…
GAWM01018229_Culicoides_sonorensis_TSA	AQR---HCE--------------------------------------------------------------STWM-SSYLQGFG-FK-FDTDLARSP--VTLKSIR--DDVLKFRSFSR-----F-Q--P-------K-----C-PY-LEIAIAKAFRA-FQ-I-P-P--VEM-IHLN-DVFKQDLNIWTSSPGLPWKDI-G---------------------------Y----------------------------------------------KTKDD--V--------------------RKDPDAI-NKIRWFWHRIKHD---------------------------------EY-LHPPDSCAFMRSHLAK-R-----GEE--------KVRA…
GAXO01029775_Argochrysis_armilla_TSA	VS---FKTY--------------------------------------------------------------RSMA-AFGQKQLA-DY-ILQNRKRSF--ITPNYVW--NGIMKFSHKTV-----P-R--F-------D-----S-IA-YQTALSKLRAA-FD-V-ER--KIPI-MAMD-DAV--SGIPRSTSPGFPWIRT-H---------------------------P--------------------------------------------G-MKKGD--I--------------------LD--AFL-PLIKNYWRDVGNG---------------------------------TPTIPLPDCAAFARSHISR-P-----DRN--------KVRP…
GAZX01037179_Caligus_rogercresseyi_TSA	IDK---TAF--------------------------------------------------------------ISLS-KVLGEDAC-MQ-ITEDWHRAI--PSVEAVR--ENIFKYASDSP-----R-M--C-------R-----D-GS-YLSILHHVMDE-FR-P-EV--PLIP-DSTG-AAYQRPEFPGTKSPGLPWSLI-K--------------------NDDGSRRY----------------------------------------------RSKSS--V--------------------LASDRDR-GNIIKMWDFVGRG---------------------------------QP-VTLPDCQAFNRVIAST-R-----DKN--------KVRP…
GBDY01026783_Kerria_lacca_TSA	IDR---NAL--------------------------------------------------------------YALN-KYFDKSKI-AQ-VRTEYHRAK--LSLEALK--EDIREFDCPKF-----Q-R--T-------H-----T-NA-YYMVLQSLREQ-LR-P-DT--KLIP-MTTG-CVANYSEFPKNKSPGIPLKQQ-G---------------------------Y----------------------------------------------ATKGN--A--------------------IADPTVL-HDIRKTWYMIEAG---------------------------------AK-ITLPDTAAYARAQICT-R-----DKN--------KVRA…
GAVM01078130_Hydroptila_sp._TSA	LDR---NAL--------------------------------------------------------------FSLN-RVFDPAKI-SQ-VRTKYHRAF--LNLKDLR--SDLMEYNSEKK-----P-R--E-------H-----S-DA-YYTILESVDID-MF-G-KG--KIIP-LTHG-SVVAHEDLPGSKSPGLPYKTQ-G---------------------------Y----------------------------------------------RTKRD--A--------------------LSDPDVV-QGIRHTWYAISRG---------------------------------EN-VILPDVACYARAQICK-R-----DKN--------KIRA…
GAUV01124343_Acanthosoma_haemorrhoidale_TSA	IC---QKAL--------------------------------------------------------------KCFV-DTGNLSIA-EQ-IMRTKIRST--ITPDNIW--HSVLKFAGTTA-----K-R--P-------P-AN-VL-PI-LSDAYDFIRKE-IR-V-DQ--KIKP-LCME-ESV--RHLPQSTSPGLPYIRK-C---------------------------P--------------------------------------------G-LKKGD--V--------------------LD--KHL-PKFQRYWDRVSLS---------------------------------QPSIPLPDCAAFCRSHIGN-Y-----GEN--------KVRP…
GATW01007555_Aleochara_curtula_TSA	GQR---HFD--------------------------------------------------------------EIRM-CPA---LT-DVVPDTGKRRSP--VTLGLIR--KDLMEFSNM-T-----E-R--P-------K-----D-QM-LDYAIEMTRRE-FM-L-TDK--VKM-IHLN-DLMYEDLDIWHSSPGLPWKQQ-G---------------------------Y----------------------------------------------RTKNE--V--------------------RKDPDAV-QSIRRFWHFVKHG---------------------------------KR-MYAPDSLAYVRSHISE-P-----EKP--------KVRA…
GAWQ01025682_Okanagana_villosa_TSA	LDR---NAL--------------------------------------------------------------FALN-RTFDPEKI-SA-VRTKYKRAS--LNVNDLR--ADLLQYSRPKA-----N-R--E-------V-----D-DA-YKIVFESVDKD-MF-G-SI--SVNP-LTHG-AVAAHENLPGQKSPGLPYKLQ-G---------------------------Y----------------------------------------------KTKGE--A--------------------LRDPSVL-SEIRKLWYAIERQ---------------------------------EE-VVMPDVACYARAQICS-R-----EKN--------KIRA…
GAST01015032_Polyommatus_icarus_TSA	AQR---TFT--------------------------------------------------------------HVYQ-TKF----L-PE-YDTGLWRSP--VSQTGIK--KDLEEFCND-T-----P-M--P-------D-----D-LN-LRQAISHAYHA-FK-L-KDK--VGM-IHLN-DIFQQELDIWSKSPGLPWKQH-G---------------------------Y----------------------------------------------KTKND--I--------------------RRDPEAI-SKVRLFCHKIKQG---------------------------------ER-PRAPDCLAYVRSHVCA-V-----GEH--------KMRG…
GAYZ01125040_Ranatra_linearis_TSA	IDR---NAL--------------------------------------------------------------FAVN-QCFDRTGI-AA-IRTKYHRSV--MNFDDLK--ADLLEYDSPRP-----P-R--A-------H-----Q-PS-YYAAFESVRRD-LG-FIPG--SIIP-LTTG-AVAAHPDLPKAKSPGLPYKNL-G---------------------------Y----------------------------------------------ATKGE--A--------------------IADPSVL-NGIRKLWYQIEAN---------------------------------VP-VALADTACYGRSHITT-R-----DEN--------KIRA…
GAVA01080970_Triarthria_setipennis_TSA	XQR---HFT--------------------------------------------------------------KT-E-SPYCPDLA-IQ-KTHDLVRSP--VTLDLIR--EDIRSFKSSSP-----C-R--P-------N-----N-EL-FDQVVRDAYIA-FS-I--DT--VTP-IHLN-DLPQMHMDTDNSSPGLPWREM-G---------------------------Y----------------------------------------------KRKRD--V--------------------LDDKTAF-NSVRKFWHRIKEG---------------------------------EQ-INPPDCAAFLRAHLVE-E-----GEQ--------KVRA…
GAUO01089420_Velia_caprai_TSA	PS---FKVY--------------------------------------------------------------RAIC-DAGLRVEA-DR-VLSTLKRSV--ITPDNLW--AGILRFAGHTV-----S-R--P-------K-GE-LD-LH-YQKALNRLRDE-IK-V-DV--KIKP-IPLS-EAV--LHVPQNTSPGLPYIQT-H---------------------------P--------------------------------------------G-WKKGD--V--------------------FT--KYL-PAITNYWDRVGAK---------------------------------KPVTPIPDCAAFARTHISS-Y-----GVN--------KVRP…
GAZB01021987_Lepicerus_sp_TSA	XQV---------------------------------------------------------------------------YGEEKI-SE-VLTKYHRAE--LNLTDLR--KDLLQYACPKA-----S-R--K-------H-----S-DV-YYTIYESVDRDVFG-D-ME--KVIP-LTHG-AVAKHDGLPDMKSCGLPYKLQ-G---------------------------Y----------------------------------------------RTKRE--C--------------------LDDPKIL-KEIRSQWYRIERY---------------------------------EP-IELPDVVCYARAQICG-R-----EDN--------IIRA…
GARN01023497_Musca_domestica_TSA	EDG---KAR--------------------------------------------------------------LACE-LYFGKDIT-DK-ITSTLHRSR--LTYDSLL--EDFMDYDRTHV-----P-R--I-------S-DPDAQ-II-YKCVLQSIKDD-LG---NV--KLSP-LTYQ-QVRDLPDFPGAKSPGLPYKNL-G---------------------------F----------------------------------------------TKKSD--V--------------------YDDPIYR-EHLINLWRNIGHG---------------------------------KN-VKLPDVCMFARAQVAK-A-----PKN--------KIRA…
GASM01032271_Tetramorium_bicarinatum_TSA	SKR---NSR--------------------------------------------------------------KGFGLKPNPTDDLPFAFALLG-TRSDLPTRLHPILDLSGMLDSISP-S-----I-R--T-------L-----D-AD-LKWAVSKAFKV-FE-L-PER--VVP-IHLN-DIFYMDLEIRGSSPGIPWQRF-K---------------------------Y----------------------------------------------KTKGD--V--------------------MDCSEAR-KSIRWYWNKVKKG---------------------------------EP-MYPPSTRVLYRAQSMD-G-----NTP--------KIRA…
GBYB01002368_Fopius_arisanus_TSA	LDR---NAL--------------------------------------------------------------FAIN-RVFDKDKV-SN-VRMKYHRAR--LNIVDLR--NDLQEYAAVKN-----P-R--T-------H-----T-DA-YYMVLESIERD-LF-P-DKDFKIIP-WTHG-SVIEFEDLPRNKSPGIPLKQQ-G---------------------------Y----------------------------------------------NTKGD--A--------------------LQDPDIC-KNIRKQWYAIESG---------------------------------RS-VDLPDVACYARAQICS-R-----DKN--------KVRA…
	;
END;
BEGIN MRBAYES;
log start filename=PartitivirusTree.out;
lset Nucmodel=Protein;
lset Rates=Gamma;
prset aamodelpr=mixed;
mcmcp Starttree=current ngen=10000000 samplefreq=100;
mcmc;
log stop;
END;
