# Supplementary material for: The Discovery, Distribution, and Evolution of Viruses Associated with Drosophila melanogaster
Source: PLoS Biol. 2015 Jul 14;13(7):e1002210. doi: 10.1371/journal.pbio.1002210 (PMC4501690; doi:10.1371/journal.pbio.1002210)
Supplement: S3 Data — Protein sequence alignments used to generate the trees presented in Figs 1 and S3 are provided in nexus format, along with the MrBayes commands used to perform the analyses. (ZIP) [file pbio.1002210.s003.zip › S3_Data/Figure_S3_partN_RdRp.nex]

#NEXUS
BEGIN DATA;
	DIMENSIONS NTAX=47 NCHAR=1406;
	FORMAT MISSING=X GAP=- DATATYPE=PROT;
	MATRIX
Aino_virus_YP_006590079	NN------------------------------------------NL-YGIVMPSSD----IKTKRST-LCYFIIALHDKRE-DV--A--H---------------SG-----S-I--HS-TFQSGS-KYVSISKGFRLDKERCQRIVSSPGLFLM-TSCLF----------------------------------------LSD-------NK-------------------SLNTNDVLNFSFHTSVSITKAMLSLTEPSRYMIMNSLAISSHVREYMAEKFSPYTKTAFSVVMTQIIKRACYEA-FDQKEKIELK-NIHL-TDYEITQKGVKPQRDLKSI-----WFP--GQVNLKEYINQVYMPFYFNSKGLHEKHHVMIDLAKTILEIEKDQRLN…
Akabane_virus_YP_001497159	NN------------------------------------------NL-FAIVMPSSD----IKTKRAT-LAYFIICIHDHKD-NI--M--H---------------HG-----A-L--HA-TFKSEG-KYVSISKGIRLDKERCQRIVSSPGLFLL-TTLLM----------------------------------------YNN-------NP-------------------TIKIEDVANFAFHTSLSITKAMLSLTEPSRYMIMNSLAISSHVKDYISEKFSPYTKTSFSVIMANLIKKGCYNA-YKQRSKVDLR-SIHL-TDYEITQKGVNNNRDLSSI-----WFE--GKVSLKEYINQIYMPFYFNSKGLHEKHHVMIDLAKTVLEIEHDQRLN…
Bean_necrotic_mosaic_virus_YP_006468898	NT------------------------------------------NM-LCLAFKGDG----MNTGTAG-VPYIIVCR--TDE-LL--H--P-DFV--------KCYTK-----E-V--LG-YYKTNS-GYIHLMKPQRLNQVRLLSLFKAPSKVPI-LFNQY----------------------------------------SLKSREI---KDWLISIETENMNIFTAPGSVKMAIKNVCFSSIIIGTVTKLSRMGIFDFMRYAGFLPLSDYSKIKKYISEKFDPDITNVVDMYFVAGIRDLLIKM-EDLNLSRKAV-PITI-DHENDMSGGIEELNIKCPV-----TKT--TLKTLEDLYNNVYLAIYMMPKSLHTHVHNLTNLLNVSAEYEMKFREK…
Bowe_virus_AGW23849	NG------------------------------------------NL-LLCILPSKS----LESIGSY-IRFVTVFR--LGP-GL--V--D---------------PG-----N-L--DH-IYEYED-GTWAVSKIMSLDLNRLLALNVAFEKALIATATWF----------------------------------------QYY-TED---QGQ---------------FPLQHASRSVFAYHLLLSVCQKMKVCALFDNLRYLIPSVTSSFSGYPSLIENLFDRPFKSAIEVYVYNIAKTLLIS-LAQNNKARFFS-RVRL-LGLTVDQSTVGASGVYPSL-----LCR-VIYKHYRSLISEVTTCFFLFEKGLHGNMNEEAKIHMETVEWAQLFKKK…
Brazoran_virus_YP_008400138	NN------------------------------------------NF-FGIVYPSAS----IKSKQST-IVFSSVCLHQDPY-DV--L--T---------------CG-----S-L--YR-TYKLGPNEYISISKAIRLDKERCQRLVTSPGLFLM-TCLLF----------------------------------------KGD-------N--------------------DILLEEIMAFSFFTSLSITKSMLSLTEPSRYMIMNSLALSSHVREYIAEKFAPYTKTLFSVYMTQLIKKGCMSA-NDQKDKISLK-DVFL-NEFEITQKGVSMERNLQSI-----WFP--GKVNLQEYIMQVYLPFYFNPKGLHNKHHVMIDLAKTVLEIELEQRIE…
Bunyamwera_virus_NP_047211	ND------------------------------------------SV-YALVFPSSD----IKTKRAT-VVFSIVCMHKEKN-DL--M--D---------------AG-----A-L--FT-TLECKNKEYISISKAIRLDKERCQRIVSSPGLFIL-SSMLL----------------------------------------YNN-------NP-------------------EVNLVDVLNFTFYTSLSITKSMLSLTEPSRYMIMNSLAISSHVRDYIAEKFSPYTKTLFSVYMVNLIKRGCASA-NEQSSKIQLR-NIYL-SDYDITQKGVNDGRNLDSI-----WFP--GKVNLKEYINQIYLPFYFNAKGLHEKHHVMIDLAKTVLEIEMNQRSD…
Cao_Bang_virus_ABR29826	NG------------------------------------------NV-LLCILPSKS----LESAGSF-IRFITVFR--FGP-GL--V--D---------------AA-----N-L--DY-LLEDES-GSWAVSKIMSLDLNRLLALNIAFEKSLVATATWF----------------------------------------QYY-TED---QGQ---------------FPLQHALRSVFAYHMLLSVCQKMKLCAIFDNLRYLIPAVTSQYSGFPSLIANLFDRPFKTALEVYVYHTIKSLLIA-LAQNNKARYYS-KVRL-LGLTVDQSTVGASGVYPSF-----LSR-VIYKHYKSLISEVTTCFFLFEKGLHGNMNEEAKIHLETVEWAYKFREK…
Capsicum_chlorosis_virus_YP_717924	NT------------------------------------------SM-ICLAFKGDG----INTGKSG-VPYITLHR--VEK-DI--Q--P-YFV--------SLYTK-----E-L--VV-SFRSGN-YFVNIMKPQRLNQVRLLSLFKAPSKVPI-LFSQY----------------------------------------SLLSTEI---KKWLNQPSI---DVFTCPENKIQYLQKILFSSVVIGTVTKLSRMGIFDFMRYAGFLPLSDYSNIKEYIAEKFDPDITNVIDCFFVSGIKTLLLKM-EGINLSNNIK-PLTI-DQENDMSGGISDLDIVCPI-----TGS--TLKTIECLYNNVYLAIYMMPKSLHTHVHNLTTLLSVPAEWEVKFREK…
Dmel_Bunyavirus	N--------------------------------------------MI-TIIPPNHS---PVNSRNSD-LPMIYIAR--FEN-SKLDV--K---T--------S--EMHF---E-Y--EY-MTKTSR-YSYFISKLSRIDINKMSSWSSCHYKLCA-SASYL----------------------------------------LNK-NLSL-----------------------MSVKEKVIGLLMYLIVDTHQKTSEFLDLFKYVAFMPFSDISRLPELIKDKFNLLLKTKLDGWMLISMREFILAL-SNRGKINAKKPTIRI-CNATISTESLGISMNLPSF-----FNTAIMHTIPSTFIEEIAVLYTVRPKHLYGSQFIDKSTT-DTVLWTKEYRDE…
Eothenomys_miletus_hantavirus_LX309_ADW27360	HG------------------------------------------SC-MLFILPSKS----LEVAGSF-IRFITVFK--DGI-GL--I--D---------------HD-----N-L--DS-VLDIDG-TQWCFSKLMSLDLNRLLSLNIAFEKTLLATATWF----------------------------------------QYY-VED---QGH---------------FPLQHALRSVFAYHLLLCVSQKMKVCALFDNLRYLIPSVTSLYSGFVPLVKKLFERPFKSSLEVYIYVSIKTLLVS-LAQNNKVRFYS-KVRL-MGLTVDQSTVGASGVYPSL-----MTR-VVYKHYRSLISEATTCFFLFEKGLHGNLTEEAKIHLETVEWARKFKEK…
European_mountain_ash_ringspot-associated_virus_YP_003104764	DP------------------------------------------GT-IIILLPNSD----G-LKGAP-LRYFVVSILQKQDNDS--I--E---------------AN-KLLGI-Y--HS-HTESKK-YKIMLSKVISLDITRLKLLSNSFVKYSLL-ISYY----------------------------------------SQ----F---KK-----------------SLK--F-DTHMLSWMLSQVTTIASLSITDVYKNFIMAIYSDYSNIDDLINDKLECRPRTLGHVFVMKHLFQGITSAVEQLGKINK-N-K--L-IADVNDEGELISTGFDPNLRLKLPISQ-LSTNNPKEIIHESFILFYLGNKGLHGSPQELLNLYYTPMQFESEYTKM…
GABB01003426_Archaeopsylla_erinacei_TSA	XT------------------------------------------HGG-ILTMM-------------------------------------------------------------------------------------------------------------------------------------------------------------------------------------------------TLDLHQKTSEFLDLLKYISFMPFSDLSCLSKLIEDKFNIMLKTKLDVWLLYSMRSFINEL-SKIDKLKATKPKIQL-FNTIINRESLGMSMSLPSF-----MAEGVRHGTVEQFIEEISMIYIVRPKHLYGSQFLDKAIS-NIAEWNEEYMSE…
GAGH01015442_Osmia_cornuta_TSA	---------------------------------------------------------------------------------------------------------------------------------------------------------------------------------------------------------------------------------------------------------------------------------------------------------------------------------------------------------------------------------------------------------------…
GANM01007209_Nilaparvata_lugens_TSA	PN------------------------------------------GAF-IAIIPKEH--APISHKSCS-LPMIFITR--TRL-GD-EI------------------YY-----E-Y--EH-KFNTNQ-YTYFISKLCRLDISKLESWDQAGYKMVA-CVSYL----------------------------------------LGR-CRPL-----------------------VQCREKLVGIITYFMLDNHQKTSEYLDLLKYVSFMPFSDIHRLSKLVLDKFSIIMKTRLNSWTLLKLESFMEEL-SVKSKIAAKKPKIVI-NGGVMTRESFGMSMTLPSF-----CDHSVRHNSAESYIEEVTMLNIVRPKHLYGSQFMDKALT-DTARWNNEYLKE…
GAQJ01015247_GAQJ01015246_GAQJ01008247_GAQJ01007189_Ostrinia_furnacalis_TSA	X---------------------------------------------------------------------------------------------------------------------------DD-YYYMVSKLCRLSINKMANWESAGYRLVA-TASYI----------------------------------------ASL-NS-------------------------LVDVTRIVGILTIMMLDVHQKTSELLDLLKYVAFMPFSDITRLSTLIMDKFDIMIKTKLDVWTIINLENLIKEL-SELDKLKAVKPKLQL-HNGVAIHESFGMKLELPSI-----YDMKIRHVKVENYIEEIAMIYTVRGKQLYGSQFMDKSIY-QTAAWEHQYQEE…
GAUV01125245_Acanthosoma_haemorrhoidale_TSA	I------------------------------------------QKNMIILVFTGT----NLYRRDPS-IYFTTIAR--FDK-RGINDL-D---D--------ELYDNQI---KHA--RL-SETTKD-YRYLVDKLHKYELSKLSRLSNVDREFRV-HYMSMVTM------------SDLG--Q----------------------------------------------EELDQYLCSYSGLTALALIDLHQKPSEMLDLMKYLVAMPMSTHSSLDLLLKDKLTIMLKTDLDVFLYLRIKDFLVKN-IKLNDTRKP-NQLIVQKDSYILPDSYNITGQYAMF-----SDPSIITSNLLFYISESQLIFHCRPKKLYNSQFIDKCAY-KVAKYNATMDEE…
GAWX01022046_Trialeurodes_vaporariorum_TSA	I------------------------------------------QGHFICLTYTGT----NLTKNNPN-IYFQTLTR--YKK-TSE--K-D---M--------MCYKACL---PWI--DI-ETRTDK-YIYAVNKLSRYDFSRLSKLSNVDREFRT-HYMCMMQL------------SDLD--P----------------------------------------------EMKKLYSDSYCGITSLLLIDLHQKPSSLLDLMKYLVAMPMSTYSALDELLLDKTEIMLKTSLDVFLFERIYHFLEVN-ITLNSTRRK-SKIKYNSKGYFLPESFKLSGEFAMF-----MNPRVITKSLLFYITESQLLFHSRPKKLYNSQFIEKSAY-QSCKFNEVAMKD…
GAXN01007804_Sceliphron_caementarium_TSA	XS------------------------------------------I----------------------------------------------------------------------------------------------------------------------------------------------------------------------------------------------------------------------------------------------------------------------------------------------------------------------------------------------------T-LTAKWNDEFLEE…
GAYA01399244_Zorotypus_caudelli_TSA	PN------------------------------------------GSF-IAIIPKEH--CPVNRARCD-LPMIFISR--IKK-ND-SVEVQ---E--------L-YTNGI---E-F--EY-QYEGGE-YIYHVAKLCRISFEKMAHWDQLGYKLVS-SATYL----------------------------------------LNT-CVDL-----------------------QVDKQKVVGTMTMFSIDGHQKTSEYLDLLKYIAFMPFSDISRLSHLIEDKCDLLKKTALDIWLLFRTKEFIMEL-SDTSKLKALKPKLQL-FNSNVTRESLGMSIELPSF-----TVTSVRHKNISNFIEEISMLFIIRPKQLYGSQFMDKSIN-NTVDWNIEYQEE…
Hantaan_virus_AIL25333	NG------------------------------------------NV-ILFILPSKS----LEVAGSF-IRFITVFR--IGP-GL--V--D---------------KD-----N-L--DT-ILIDGD-SQWGVSKVMSIDLNRLLALNIAFEKALIATATWF----------------------------------------QYY-TED---QGQ---------------FPLQYAIRSVFANHFLLAICQKMKLCAIFDNLRYLIPAVTSLYSGFPSLIEKLFERPFKSSLEVYIYYNIKSLLVA-LAQNNKARFYS-KVKL-LGLTVDQSTVGASGIYPSF-----MSR-IVYKHYRSLISEVTTCFFLFEKGLHGNMNEEAKIHLETVEWALKFREK…
Herbert_virus_AGX32060	NK------------------------------------------SS-FLILLPSMS----IKYAQSS-ICFISCCFVKKGD-SI--E--Y---------------YA-----G-CDRYRIPVTGTE-FEXLISNPIRLNKERAKRLVEAPFLMFL-ISSSF----------------------------------------VTT----------------------------GCDLDSIINYSFYSSLNITKSLMTLTEPARYILMGSSAKVSDVKSYIGEKFEPSLKTAFSIWIYNKIKDASYVA-NEKLKGIVCK-DVFF-DEDKVKGRGVKSIKNLPSI-----YFR--GDLDLKGYLNEVFIPFYINSKGLHEFHHNIIDLTKVPCQIEIETKKD…
Ilesha_virus_AGM34025	ND------------------------------------------SV-YALVFPSSD----IKTKRAT-VVFSIVCTHKEKN-EL--M--D---------------AG-----A-L--FT-TLECKNKEYISISKAIRLDKERCQRIVSSPGLFVL-SSMLL----------------------------------------YNN-------NP-------------------EINLMDVLNFTFYTSLSITKSMLSLTEPSRYMIMNSLAISSHVRDYIAEKFSPYTKTLFSVYMVNLIKKGCATA-NEQSSKIQLR-NIYL-SDYDITQKGVNDDRNLDSI-----WFP--GKVNLKEYINQIYLPFYFNAKGLHEKHHVMIDLAKTVLDIEMNQRED…
Impatiens_necrotic_spot_virus_NP_619710	NT------------------------------------------SM-LVLAFKGDG----LNTGGSG-VPYILVHM--VEE-TL--S--E-QFS--------VCYTK-----E-I--YS-HFSFGS-HVVYIMRPQRLNQVRLLSLFKSPSKVPV-CFAQF----------------------------------------SKKAHEL---EGWLKIKDMQEVQTLSMSSNVRRIMRNIVFSSVMIGTVTKLSRMGIFDFMRYAGFLPLSDYSNIKEYIQDKFDPDITNVADMFFVEGIKKLLLKM-ENLNLSTSAK-PVVI-DHENDVIGGITNLNIKCPI-----TGA--TLKTLEDLYNNVYLAIYMMPKSLHNHFHNLTSLLNVPAEWELKFRKE…
Khabarovsk_virus_AIL25326	HG------------------------------------------NV-LLCILPSKS----LEVAGSF-IRFFTVFK--DGL-GL--I--D---------------GD-----N-L--DS-KVDVDG-VTWCFSKVMSLDLNRLLALNIAFEKTLLATATWF----------------------------------------QYY-TED---QGH---------------FPLQHALRSVFAYHFLLSITQKMKLCAIFDNLRYLIPAVTSTYSGYEALIRKFFERPFKSALEVYIYTSIKTLLVS-LAQNNKIRFYS-KVRL-LGLTVDQSTIGASGVYPSL-----MSR-VVYKHYRSLISEATTCFFLFEKGLHGNLNEEAKIHLETVEWARKFHEK…
Khurdun_virus_AHL27166	NP------------------------------------------NV-FLITYPSTD----IKTSGST-LCYSVIALHK--E-QI--P--D---------------FG-----S-T--AE-KVCIGD-SYITISRPMRLDKERVKRLIESPGLFIL-LTILM----------------------------------------SEY-------C--------------------NSTLQDVMAFTFFCSTSITKSFMTLTEPARYILMNSSAIISDVKSYLSEKFDPMTKTFFSIYCFKKLQTASLNV-HNSFKSINPA-TVKM-SDTEIIHSGVESALDIPCV-----WFD--GKSTLKGYINHAYLPFYTNSKGLHNPHHNIIELTKVPLEIERNLP--…
Kibale_virus_AGX32058	NK------------------------------------------SS-FLILLPSMS----IKYAQSS-ICFISCCFVKKNT-QL--E--Y---------------YS-----G-CDRYRVPVIGTE-FELIISNPIRLNKERAKRLVEAPYLMFL-VAASF----------------------------------------ITT----------------------------GCDLDSIINYSFYSSLNITKSLMTLTEPARYILMGSSAKVSDVKSYIGDKFEPSLKTAFSVWIYNKIKDASYIA-NEKLKGIVCK-DVFF-DEDKVKGRGVKSIKNLPSI-----YFK--GDLDLKGYLNEIFIPFYINSKGLHEFHHNIIDLTKVPCQIELETKKD…
Kigluaik_phantom_virus_AIA24559	-------------------------------------------NGSF-ITIMPKAH--TIATSRKCE-MPFVFITR--SPI-NQ-PL--Y---------------HI-----E-Y--EH-MISTEN-YIYYIGQLCRLNVNKIACWADSGYKLIT-SASYI----------------------------------------LSY-APKL-----------------------YEVKEQVVGMLTMLSLDVHQKTSEYLDLLKYISFMPFADLHRLPKLIESKCDLLMKTKFDAFHLLRLKDYIIKL-SDIDSLDARKPVITT-FNATVMKESLGIKMSLPSF-----FNTSIRHERPEQFIEEISIIYCSRPKHLYGNQFMDTAMT-NLAVWNNEYMEE…
La_Crosse_virus_NP_671968	NN------------------------------------------NV-FAIVFPSAD----IKTKKAT-VVYSIIVLHKEEE-NI--F--N---------------PG-----C-L--HG-TFKCMN-GYISISRAIRLDKERCQRIVSSPGLFLT-TCLLF----------------------------------------KHD-------NP-------------------TLVMSDIMNFSIYTSLSITKSVLSLTEPARYMIMNSLAISSNVKDYIAEKFSPYTKTLFSVYMTRLIKNACFDA-YDQRQRVQLR-DIYL-SDYDITQKGIKDNRELTSI-----WFP--GSVTLKEYLTQIYLPFYFNAKGLHEKHHVMVDLAKTILEIECEQREN…
Ngari_virus_AII99851	ND------------------------------------------SV-YALVFPSSD----IKTKRAT-VVFSIVCMHKEKN-DL--M--D---------------AG-----A-L--FT-TLECKNKEYISISKAIRLDKERCQRIVSSPGLFIL-SSMLL----------------------------------------YNN-------NP-------------------EVNLVDVLNFTFYTSLSITKSMLSLTEPSRYMIMNSLAISSHVRDYIAEKFSPYTKTLFSVYMVNLIKRGCASA-NEQSSKIQLR-NIYL-SDYDITQKGVNDDRNLDSI-----WFP--GKVNLKEYINQIYLPFYFNAKGLHEKHHVMIDLAKTVLEIEMNQRGD…
Nome_phantom_virus_AIA24562	-------------------------------------------NGAF-IAIMPKNH--GPVTNSDAN-IPLITLTR--FTN-GH-FETLCSKYD--------ISRSM-----D-I--EY-IHKTDN-YTYVTSKLCRINLNKMSIWDGVPFKVCA-TACHL----------------------------------------M--------------------------------------------------------------------STSKNLRLGKNRTVXILKTRFDAWLIYQVRDFIIKL-SDIXXXX------------------------XXXF-----LVPNTRHESAVLFIEEICAVNTIRGKKLYGNQFMHASAH-KCAEWNKEMEDE…
Oropouche_virus_NP_982304	NN------------------------------------------NV-FGLVMPSSD----IKTKKAT-LVYAIMALHNEEA-EI--A--E---------------LG-----S-L--YS-TFKTAT-GYISISKAFRLDKERCQRIVSSPGLFLM-TSCLL----------------------------------------FNG-------NK-------------------SLEFDKLLGFSFFTSISITKAMLSLTEPSRYMIMNSLAVSSHVREYISEKFSPYTKTSFSVVMTDLIKKGCYSA-YEQRKKVQIR-DIKL-TDYDITQKGVDSKRDLKSI-----WFP--GKVNLKEYLNQIYLPFYFNSKGLHEKHHVLIDLAKTVLEIEKEQRES…
Oyo_virus_AEE01391	NN------------------------------------------NL-FGIVFPSSN----IRTKKST-IVFVTIVLHEDKS-EI--L--D---------------AG-----A-L--FN-TYETSG-GFISISKAIRLDKERCQRIISSPGLFIL-TAVLL----------------------------------------KND-------NK-------------------TIVDSDVMTFSYFTSLSITKAMLSLTEPARYMIMNSLALSSQVKEYIEEKFSPYTKTLFSVYMTELIKRGCMNA-NSIREKINLR-NIHM-SDLEMTQKGVSDDKTLTGI-----WFP--GEVSLKEYINQVYLPFYFNSKGLHEKHHVAIDLAKTVLEIEKDQRES…
Prospect_Hill_virus_ABV02943	HG------------------------------------------NI-LLFILPSKS----LEVAGSY-IRFVTVFK--DGI-GL--I--D---------------RD-----N-L--DS-TVLIDN-TAWCFSKVMSLDLNRLLALNISFEKALLATATWF----------------------------------------QYY-TED---QGH---------------FPLQHALRSVFAFHFLLCMSQKMKLCAIFDNLRYLIPAVTSLYSGFRPLISKFFERPFKSALEVYIYSIVKTLLVS-LAQNNKIRFYS-KVRL-LGLTIDQSTVGASGVYPSL-----MSR-VVYKHYRSLISEATTCFFLFEKGLHGNLTEEAKIHLETVEWARKFKSK…
Puumala_virus_AFQ60647	CG------------------------------------------SV-LLCILPSKS----LEVAGSF-IRFFTVFK--EGL-GL--I--D---------------TD-----N-L--DS-KAEIDG-VSWCFSKIISLDLNRLLALNIAFEKSLIATATWF----------------------------------------QYY-TED---QGH---------------FPLQHALRSVFAFHFLLSVSQKMKLCAIFDNLRYLIPAVTSTYSGFEPLIRKFFERPFKSALEVYLYGIIKVLLVS-LAQNNKIRFYS-RVRL-LGLTVDQSTIGASGVYPSL-----MSR-VVYKHYRSLISEATTCFFLFEKGLHGNLTEEAKIHLETVEWARNFREK…
Sabo_virus_CCG93479	NN------------------------------------------NV-FGIVMPSSD----IKTKRAT-LAFFTIVIHAERD-CI--M--H---------------HG-----A-L--HS-TFKSSG-KYVSISKGIRLDKERCQRLVTSPGLFLL-TALLM----------------------------------------HNN-------NE-------------------TINILDVCNFAFHTSLSITKAMLSLTEPSRYMIMNSLAISSHVKEYISEKFAPYTKTSFSVVMANLIKNGCYNA-YKQRSKVDLR-SIHL-TDYEITQKGVSNNRDLLSI-----WFP--GKVSLKEYINQIYMPFYFNSKGLHEKHHVMIDLAKTVLEIEHDQRIN…
Sin_Nombre_virus_NP_941976	HG------------------------------------------GV-ILFILPSKS----LEVVGSY-IRYFTVFK--DGI-GL--I--D---------------EE-----N-L--DS-KVDIDG-VQWCFSKVMSIDLNRLLALNIAFEKALLATATWF----------------------------------------QYY-TED---QGH---------------FPLQHALRSVFSFHFLLCVSQKMKICAIFDNLRYLIPAVTSLYSGYELLIEKFFERPFKSALEVYLYNIIKALLIS-LAQNNKVRFYS-KVRL-LGLTVDHSTVGASGVYPSL-----MSR-VVYKHYRSLISEATTCFFLFEKGLHGNLNEEAKIHLETVEWARKFEAK…
Tai_virus_AGX32057	NK------------------------------------------SS-FLILLPSMS----IKYAQSS-ICFISCCFTKKNE-DI--D--Y---------------YS-----G-CNRYRVPLTGTD-FDILISNPIRLNKERAKRLVEAPFLMFL-VASSF----------------------------------------ITT----------------------------DCDVESIINYSFYSSLNITKSLMTLTEPARYILMGSSAKVSDVKSYIGEKFEPSLKTAFSIWIYNKIKEASYIA-NEKLKGIVCK-DVFF-DEDKVKGRGVKSIKNLPSI-----YFK--GNLDLKGYLNEVFIPFYINSKGLHEFHHNIIDLTKVPCQIEIETKKD…
Tomato_spotted_wilt_virus_NP_049362	NT------------------------------------------SM-MLLAFKGDG----MNTGGSG-VPYIALHI--VDE-DM--S--D-HFN--------ICYTK-----E-I--YS-YFRSGS-NYIYIMRPQRLNQVRLLRLFKTPSKVPV-CFPQF----------------------------------------SKKANEI---GKSLKNKDIEKVNLFSMTMTVKQILINIVFSSVMIGTVTKLSRMGIFDFMRYAGFLRLSDYSNIKEYIRDKSDPDITNCGRYLFRNGIKKLLFRM-EDLNLSTNAK-PVVV-DHENDIIGGITNLNIKCPI-----TGS--TLLTLEDLYNNVYLAIYMMPKSLHNHVHNLTSLLNLPAEWELKFRKE…
Tomato_zonate_spot_virus_YP_001740047	NT------------------------------------------SM-ICLAFKGDG----LNTGKSG-VPYITVHR--VDQ-DA--Q--A-YFS--------SLYTK-----E-L--IV-SFRSGS-DYINIMKPQRLNQVRLLSLFKAPSKIPV-IFSQY----------------------------------------SLLSTEI---KKWLNQPKV---DVFTCPENKIEYLQKILFSSVIIGTVTKLSRMGIFDFMRYAGFLPLSDYSNIKEYIAEKFDPDITNVIDCFFVSGIKNLLLKM-EGINLSNSIK-PLTI-DQENDMSGGIHDLDIICPI-----TGS--TLKTIECLYNNVYLAIYMMPKSLHTHVHNLTTLLSVPAEWEFDFMDR…
Tula_virus_NP_942124	HG------------------------------------------GI-LLMILPSKS----LEVAGSY-IRFFTVFK--DGL-GL--I--D---------------YE-----N-L--DS-TVVIDG-VSWCFSKVMSLDLNRLLALNISFEKTLLATATWF----------------------------------------QYY-TED---QGH---------------FPLQHALRSVFAFHFLLTVTQKMKLCAIFDNLRYLIPAVTSLYSGYKPLIVKFFERPFKSALDVYLYTIIKTLLVS-LAQNNKIRFYS-KVRL-LGLTVDQSTIGASGVYPSL-----MSR-VVYKHYKSLISEATTCFFLFEKGLHGNLTEEAKIHLETVEWARKFSDK…
Ussuri_virus_BAM13754	YG------------------------------------------NV-ILFILPSKS----LEVAGSY-IRFFTVFK--EGL-GL--I--D---------------LD-----N-L--DS-KVEIDG-VTWCFSKIISLDLNRLLALNIAFEKTLLATATWF----------------------------------------QYY-TED---QGH---------------FPLQHALRSVFAFHFLLATSQKMKLCAIFDNLRYLIPAVTSTYSGFEPLIRKFFERPFKSALEVYLYSIIKTLLVN-LAQNNKIRFYS-KVRL-LGLTVDQSTIGASGVYPSL-----MSR-VIYKHYKSLISEATTCFFLFEKGLHGNLTEEAKIHLETVEWARKFQEK…
Sanxia_Water_Strider_Virus_2	DIFQQINKTIGVNLASVMRKFVTDIAYIPKRFKKGIY-YSIPVQKSGIVLTFTDT----NFRARNPT-IYFASITR--VSN-KIN-GS-K---NPDIALFQENYFSQN------I--ID-IYKSEN-YTYFASKLYRYDLETLTKLVNADKELRT-AIMCIATQ------------LPEG--DE--FT------------------RKLEV------------------EKKKKLVKKISGVFTLLHLDLHQKSSIILDLMKYLTAMPMSEYSRLDILLKDKLNIMLKTNLDVWLVNRIFGYLKEN-IRLQQYRRK-NNIIR-VGGELSSTSFNIRGEFALF-----CDLEYKTDSVMLYLTEAQLLFQSRPKKLYKSQFINKAAV-KVAKNNKEMALQ…
Shuangao_Insect_Virus_2	KVYDYVTGTNGVQLATAMNQAYQRITHLSANKSRRANLFVPP-NASF-IMVIPKNH--APLTQSNVD-IPFITITR--RPK-SM-TS-----------------EPL-----S-Y--HA-SYETYD-YIYYVSKLSRINADKMDSWDQSQYKIIM-TATYL----------------------------------------GSK-MNLD-----------------------HERLRRLVGIITMYSLDTHQKTSELLDLFKYVVYMPLSSLSMLSKLVKDKFDIMLKTHLDVWTLKETEAFMKKL-STYRNDP-KKPKLKV-HQGRVLNQSYGLEFKLPSF-----SVKGYNHSKVEDYIDETSAFFTLRGKKFGGNQFMQRSIA-SVAEYDMAWEDE…
Wuchang_Cockraoch_Virus_1	EIYNIVKKTNGAQLAQGLSNMYQKIMHAKTSISVKDTIYVPP-SGAF-IMIKPRDH--APITAKNCD-IPMLFIAR--EKH-SQ-DT--Q---T--------I--QSFL---E-H--EV-VYKGDE-YIYFVSKLSRLNLNKFSNWDQAGYKLVT-ACTHL----------------------------------------INI-CPNL-----------------------KGDLSTVVGLLTILLLDSHQKVSEYLDLLKYISFMPFADISRLDKLVEDKLDLLMKTKMDVWLILRIKEFMNEL-SDINRLNAKKPKLHM-FNCQATRESLGLSINLPSF-----TNPRIRHGTVQEFIEEITMLYIIRPKQLYGSQFMDKSIT-QTAEWNNEYNEE…
Wuhan_Insect_virus_2	-------------------------------------------NPHYNYFSMTRFEYNETIDNSKLEILNFIN-S----------------------------VFNNM------I--CC-HVVSKQ-YIYIMSKLQKTTLDKLEKIVTVDYEMRS-HAMAMGILFNETTVLDYDKMFNNKYYDINQFNNTDEFVKKAKSVYDST-NNELSKKNI---------------INLSDYFNEYIGANALIMLDLHQKPSEILDLMKYLSGINFSELSNIRTLLKDKLTMMRKTSLDVFLIEKMLAFCERN-IRIQSYCRP-CKILM-SDTGIIPSSFNVTGIFSSF-----WHEELYTSSLNFYYSEAQLIFQARPKKLYNEQYMAKACL-KVLENNKKFELE…
Wuhan_Mosquito_Virus_1	EMYDYTIRTNGAQLCQSMAHLYDRVSHLSTSLSIKDNVFIPP-NGSF-IAVIPGNH--APVTSKNVD-LPFIFITR--CNK-EK-VL--H---------------HI-----E-H--EH-YFESDK-FGYYVSKLCRLNVDKMSNWANASFKLIS-TASYL----------------------------------------LSK-SRTL-----------------------QTSRTKVIGTLTYFILDVHQKTSEYLDLFKYISFMPFADISRLPNLISDKMDLLMKTRMDGWMLHQLKWFIREL-GDKSKLNAVKPVIKK-FNTDIVSSSLGITMCLPSF-----CNPDLRYRKPEDFIEEINVMNTVRPKHLYGSQFMDKSIT-QTCEWNDEYSAE…
Wuhan_Mosquito_Virus_2	EQYRYVKSTNGAQLCNAMSGLYNRIMHMSTQQGKYDNVYIPP-NGSF-ICIIPNDH--APVDRSNCD-LPMIYITR--TNI-ND-SL--T---------------HI-----E-Y--EH-QYSSNE-YTYYVSKLSRLNVGKIGNWNSAGERLCS-SATFL----------------------------------------LSK-CKAT-----------------------RQAREEVVGLLTYLILDVHQKVSEYLDLLKYISFMPFAELNKLPSLITDKCDLLMKTKMDAWMFNRIRSYIKEL-HDVSKLEAEKPTPVV-CNGMVHTDSLGITMKLPSF-----FNVSIRHNDPTEFIEEVSMLFTSRPKQLYGSQFLDMSIT-MTAQWQLDFEKE…
	;
END;
BEGIN MRBAYES;
log start filename=Bunyavirus_Rdrp.out;
lset Nucmodel=Protein;
lset Rates=Gamma;
prset aamodelpr=mixed;
mcmcp Starttree=current ngen=10000000 samplefreq=100;
mcmc;
log stop;
END;
