# Supplementary material for: The Discovery, Distribution, and Evolution of Viruses Associated with Drosophila melanogaster
Source: PLoS Biol. 2015 Jul 14;13(7):e1002210. doi: 10.1371/journal.pbio.1002210 (PMC4501690; doi:10.1371/journal.pbio.1002210)
Supplement: S4 Data — Maximum clade credibility trees with Bayesian posterior support are provided in BEAST nexus format, suitable for display with FigTree. (ZIP) [file pbio.1002210.s004.zip]

Archive with 15 entries (15 files):
- S4_Data/Figure_S3_partA.MCC.tre
- S4_Data/Figure_S3_partB.MCC.tre
- S4_Data/Figure_S3_partC.MCC.tre
- S4_Data/Figure_S3_partD.MCC.tre
- S4_Data/Figure_S3_partF.MCC.tre
- S4_Data/Figure_S3_partH.MCC.tre
- S4_Data/Figure_S3_partI.MCC.tre
- S4_Data/Figure_S3_partK.MCC.tre
- S4_Data/Figure_S3_partL.MCC.tre
- S4_Data/Figure_S3_partN.MCC.tre
- S4_Data/Figure_S3_partO.MCC.tre
- S4_Data/Figure1A_FigureS5M.MCC.tre
- S4_Data/Figure1B_FigureS5G.MCC.tre
- S4_Data/Figure1C_FigureS5E.MCC.tre
- S4_Data/Figure1D_FigureS5J.MCC.tre
