# Supplementary material for: The Discovery, Distribution, and Evolution of Viruses Associated with Drosophila melanogaster
Source: PLoS Biol. 2015 Jul 14;13(7):e1002210. doi: 10.1371/journal.pbio.1002210 (PMC4501690; doi:10.1371/journal.pbio.1002210)
Supplement: S4 Data — Maximum clade credibility trees with Bayesian posterior support are provided in BEAST nexus format, suitable for display with FigTree. (ZIP) [file pbio.1002210.s004.zip › S4_Data/Figure_S3_partA.MCC.tre]

#NEXUS
begin taxa;
	dimensions ntax=25;
	taxlabels
	Striped_Jack_nervous_necrosis_virus-NP_599247
	GATW01051453_Aleochara_curtula_TSA[&!color=#-16750900]
	Fesavirus_4_AII82234
	Unknown_Tetnovirus_2_ADK97710
	Dmel_American_nodavirus-Like[&!color=#-6750208]
	Flock_house_virus_AEQ39075
	Drosophila_melanogaster_American_nodavirus_ACU32794[&!color=#-6750208]
	GAXR01015452_Stigmatomma_oregonense_TSA[&!color=#-16750900]
	GBXI01012869_Bactrocera_cucurbitae_TSA[&!color=#-16750900]
	GAMC01011587_Ceratitis_capitata_TSA[&!color=#-16750900]
	Macrobrachium_rosenbergii_nodavirus_ACY26146
	Penaeus_vannamei_nodavirus_YP_004207810
	Nodamura_virus_NP_077730
	JR063831_Panicum_hallii_TSA[&!color=#-16750900]
	Sclerophthora_macrospora_virus_A-NP_995577
	Plasmopara_halstedii_virus_A_ADK55577
	Unknown_Tetnovirus_1_ADK97708
	Bat_guano_associated_nodavirus_ADI48250
	Craigies_Hill_Virus[&!color=#-6750208]
	GANM01015802_Nilaparvata_lugens_TSA[&!color=#-16750900]
	Pieris_rapae_virus_AAY27743
	Mosinovirus_AIO11151
	Pariacoto_virus_NP_620109
	YT_nodavirus_AFM44932
	Alphanodavirus_HB_ADF97523
;
end;

begin trees;
	tree TREE1 = [&R] ((((Striped_Jack_nervous_necrosis_virus-NP_599247[&length_range={0.1,1.159930281450248},height_95%_HPD={0.5901871641193615,1.0674785318799365},length_95%_HPD={0.6938051920040935,1.000773401084009},length=0.8532057507926213,length_median=0.8522196880962349,height_median=0.8247910017197562,height_range={0.19999999999999996,1.5153095452510092},height=0.8281199784106702]:0.8724254223719123,((GATW01051453_Aleochara_curtula_TSA[&length_range={0.1,1.694903975528217},height_95%_HPD={0.0,0.509957563890997},length_95%_HPD={0.9998966799934343,1.419362257703275},length=1.2021723580103625,length_median=1.198133916975467,height_median=0.2846742851108409,height_range={0.0,1.1118102875881535},height=0.2856228094067043]:1.1816498950340137,(Fesavirus_4_AII82234[&length_range={0.1,0.6797394763559986},height_95%_HPD={0.15532998710583268,0.6658991335602793},length_95%_HPD={0.2709886224476901,0.471377655572667},length=0.3693844272230541,length_median=0.36729824307224335,height_median=0.407402778729717,height_range={0.0,1.3026610387547441},height=0.409978652330158]:0.36933088257345714,Unknown_Tetnovirus_2_ADK97710[&length_range={0.04675427446683535,0.7291878160583091},height_95%_HPD={0.1459638800687686,0.6437608507559003},length_95%_HPD={0.2810245280974901,0.4839704212360746},length=0.38514575590940153,length_median=0.3842660405112981,height_median=0.3917575595216749,height_range={0.0,1.1544645849071544},height=0.3942171605510336]:0.3849761017814992)[&length_range={0.05183861618302773,1.099076781035589},height_95%_HPD={0.5471947365940975,1.0180667005622213},length_95%_HPD={0.5490982580498222,0.8827040718077453},length=0.7126028100250028,posterior=0.9998049465553561,length_median=0.7094999849622935,height_median=0.7767336613031741,height_range={0.29830801575086996,1.3371855112218296},height=0.7792863785775921]:0.6895905188416804)[&length_range={2.854775584534457E-4,0.448138582035596},height_95%_HPD={1.259776478299948,1.695112616371936},length_95%_HPD={0.02744849775472091,0.2455600754078607},length=0.13865677200414367,posterior=0.6308418506670828,length_median=0.1357447299636711,height_median=1.4663241801448545,height_range={1.030763458626358,1.9640247761884284},height=1.4705128350568644]:0.16515869276476614,(((((Dmel_American_nodavirus-Like[&length_range={6.28658675158258E-4,0.3061179055966616},height_95%_HPD={0.05698243349213117,0.5230554107793055},length_95%_HPD={0.01401447075904618,0.06025504492339156},length=0.03795899520306108,length_median=0.03841810119303818,height_median=0.27237423054023413,height_range={0.0,2.094964905528739},height=0.28253708523902454]:0.025607241504314815,((Flock_house_virus_AEQ39075[&length_range={9.40806933714045E-4,0.4216864042919328},height_95%_HPD={0.03304488490365509,0.49245204530010667},length_95%_HPD={0.004034606964887108,0.01959774122271108},length=0.011361327848130107,length_median=0.010732979245252561,height_median=0.24712725337612984,height_range={0.0,1.0713102824272962},height=0.2576252675625161]:0.01153933530940876,Drosophila_melanogaster_American_nodavirus_ACU32794[&length_range={0.001469122047979307,0.3741357534715524},height_95%_HPD={0.03694527131717695,0.4965028729138343},length_95%_HPD={0.003508667141090022,0.01868980661751849},length=0.010932080123340408,length_median=0.010299373018459304,height_median=0.24751487711087572,height_range={0.0,1.8511759706274642},height=0.25804874685315543]:0.011151711574662881)[&length_range={0.002474793480846373,0.2422326588279712},height_95%_HPD={0.04373509329929526,0.5024467983373886},length_95%_HPD={0.0100181812118772,0.03145810284697791},length=0.020550851329686592,posterior=0.999843957244285,length_median=0.01999616799521947,height_median=0.2586665886855386,height_range={0.005429966789856522,1.1200349394621179},height=0.26891798678016554]:0.019819209916372427,GAXR01015452_Stigmatomma_oregonense_TSA[&length_range={0.002285597143450437,0.1493013083999284},height_95%_HPD={0.054779064748154305,0.5145062633379665},length_95%_HPD={0.005971501385099437,0.02423219901772057},length=0.014823329346732188,length_median=0.014272022025187094,height_median=0.26427344998463576,height_range={0.0,2.165317835765815},height=0.2747168509235185]:0.014212348617275272)[&length_range={1.677516377279169E-4,0.3545312834588834},height_95%_HPD={0.07159352674164898,0.5303352013395572},length_95%_HPD={0.01036341520580871,0.03699181525967633},length=0.023116600734057895,posterior=0.994148396660685,length_median=0.02275613803446032,height_median=0.278485798601911,height_range={0.02459967005698349,1.2906545706218617},height=0.28910817873217626]:0.019495673442637917)[&length_range={7.249085900468453E-4,0.2185871413977029},height_95%_HPD={0.08041536685628659,0.5359842868028615},length_95%_HPD={0.007866533181719221,0.04622332375626219},length=0.02649497696339154,posterior=0.52087071857689,length_median=0.02574220231359723,height_median=0.29798147204454895,height_range={0.041871131937367245,1.3654762823593352},height=0.30810041629195145]:0.025860074787002696,(GBXI01012869_Bactrocera_cucurbitae_TSA[&length_range={1.104725908649951E-6,0.3132799878184787},height_95%_HPD={0.05937772951579512,0.520722801845104},length_95%_HPD={1.104725908649951E-6,0.006542901984207673},length=0.002826525688088138,length_median=0.0022932177361094652,height_median=0.2754842317962797,height_range={0.0,1.8642055226968899},height=0.285501791518029]:0.002507292097399194,GAMC01011587_Ceratitis_capitata_TSA[&length_range={4.658295759893801E-6,0.2618868978548543},height_95%_HPD={0.057419450611595035,0.5190609679779039},length_95%_HPD={4.658295759893801E-6,0.006535269294324618},length=0.0027659858809420765,length_median=0.0022246283113414207,height_median=0.2754666635136267,height_range={0.0,2.12737542370866},height=0.28558537730408984]:0.002524860380052174)[&length_range={3.410528201840779E-4,0.5424335811286854},height_95%_HPD={0.06187962639051259,0.5238055297244164},length_95%_HPD={0.009753802090086654,0.06381101365391138},length=0.03735270451078453,posterior=0.9982055083092768,length_median=0.03804692059332122,height_median=0.27799152389367887,height_range={8.129520446118477E-4,2.1774855105153685},height=0.2882634333842589]:0.04585002293787277)[&length_range={0.06590222476958979,0.6111937370359342},height_95%_HPD={0.11662963996291831,0.5717295317375131},length_95%_HPD={0.2941124482034121,0.4816769169249535},length=0.3899228426786851,posterior=0.9997269251774986,length_median=0.3884544433258754,height_median=0.32384154683155164,height_range={0.05104772018416304,1.430304732816309},height=0.3348253187911317]:0.3840430469393722,((Macrobrachium_rosenbergii_nodavirus_ACY26146[&length_range={0.04205235441253992,0.3152580012241226},height_95%_HPD={0.0,0.35553486243348553},length_95%_HPD={0.06567044518741819,0.1363418382791856},length=0.09947519670367307,length_median=0.09871918166810376,height_median=0.12016842146206086,height_range={0.0,1.5256947545295358},height=0.14110123900039195]:0.09918656338182119,Penaeus_vannamei_nodavirus_YP_004207810[&length_range={0.05513604335120273,0.3695827089966253},height_95%_HPD={0.0,0.34083446208320156},length_95%_HPD={0.07928208157494271,0.1514271275738553},length=0.11461439012773063,length_median=0.1139925479002468,height_median=0.10472444657400759,height_range={0.0,1.6411313038009752},height=0.12596411567563545]:0.11463053826987446)[&length_range={0.1475277614883968,0.5442148596193894},height_95%_HPD={0.0932768859081543,0.4574891372962211},length_95%_HPD={0.2417200745668328,0.3827433760567305},length=0.3110988199201447,posterior=0.9998829679332137,length_median=0.3098774450097373,height_median=0.21935498484388205,height_range={0.07675788854438315,1.8409527557536585},height=0.24053922400604502]:0.31173815947483596,Nodamura_virus_NP_077730[&length_range={0.1,0.4638888334223458},height_95%_HPD={0.07213092467219395,0.5066495504687232},length_95%_HPD={0.2110726772312387,0.3417067033570654},length=0.27759512065790776,length_median=0.27671637463368537,height_median=0.2575096943642161,height_range={0.0,2.1971135578683274},height=0.27405710054467974]:0.2735834499545019)[&length_range={0.01764435426629773,0.51175143752618},height_95%_HPD={0.3735224262041954,0.7696681666650032},length_95%_HPD={0.09883497361725677,0.250964240464012},length=0.1732952710059143,posterior=0.9996879144885699,length_median=0.17165105791293428,height_median=0.531093144318718,height_range={0.31785621681183374,2.385167615373048},height=0.5515175122280653]:0.17679144945220582)[&length_range={0.09646845548391556,1.194975578896686},height_95%_HPD={0.5451523052770164,0.9445116641658715},length_95%_HPD={0.6114122043597775,0.9444604773877869},length=0.7725934252733648,posterior=0.9996098931107124,length_median=0.7707855099986156,height_median=0.7078845937709238,height_range={0.4682215742749156,1.4538567312681514},height=0.724693189840304]:0.7529323028620069,(JR063831_Panicum_hallii_TSA[&length_range={0.1,1.744031373859511},height_95%_HPD={0.0,0.2539788177846072},length_95%_HPD={1.051433825938337,1.491475052647349},length=1.262759713661047,length_median=1.258653839694711,height_median=0.03397490197794961,height_range={0.0,1.1281363601387966},height=0.0723019400498157]:1.2854440090955712,(Sclerophthora_macrospora_virus_A-NP_995577[&length_range={0.1,1.33113541264},height_95%_HPD={0.0,0.28505602638834193},length_95%_HPD={0.6909942343959995,1.021914646983002},length=0.8551844193213994,length_median=0.8531902664820514,height_median=0.06098243621914756,height_range={0.0,3.6187355721772265},height=0.09029408901186128]:0.876461522578797,Plasmopara_halstedii_virus_A_ADK55577[&length_range={0.1,1.654213824883251},height_95%_HPD={0.0,0.4408136954338673},length_95%_HPD={0.5505241108682956,0.8617925763801981},length=0.7058308235118228,length_median=0.7039158679324358,height_median=0.23637201060797697,height_range={0.0,3.254772949346947},height=0.23964809745466326]:0.7010719481899675)[&length_range={0.1171049308714048,0.7549568653878443},height_95%_HPD={0.7682977520145557,1.1420131570124687},length_95%_HPD={0.2351550202492531,0.5390115730305484},length=0.38678747768055594,posterior=0.999843957244285,length_median=0.38483599427341036,height_median=0.9374439587979445,height_range={0.1375179141455991,1.9562130632447052},height=0.9453723149470677]:0.3819749522755763)[&length_range={7.609257459081846E-5,0.4160524166550399},height_95%_HPD={1.1417883934441866,1.5077509828417228},length_95%_HPD={0.03044217288310274,0.2695477306955106},length=0.1476886598193328,posterior=0.9108215651088398,length_median=0.14488063005887897,height_median=1.3194189110735208,height_range={0.9828901301044493,1.7314885893897718},height=1.3243450324825752]:0.14139798555940986)[&length_range={0.004378024296019063,0.3418620605789601},height_95%_HPD={1.2983700262776592,1.6493014934794452},length_95%_HPD={0.03617648155504353,0.1964593926903708},length=0.11797354178504389,posterior=0.5413513302644924,length_median=0.11492333264605,height_median=1.4608168966329307,height_range={1.0867808847743257,1.9741918502443636},height=1.4679783237619002]:0.10642197178524815,Unknown_Tetnovirus_1_ADK97708[&length_range={0.1,1.31836003600013},height_95%_HPD={0.37326201532987513,0.8509115046285005},length_95%_HPD={0.7705918870694399,1.119965814026017},length=0.9431078321375581,length_median=0.9398375808548804,height_median=0.6071003627570074,height_range={0.0,1.2570802332198276},height=0.6108327578430335]:0.9601385056611714)[&length_range={1.302380892487584E-4,0.4439572791096036},height_95%_HPD={1.4004015348627954,1.7603245175351225},length_95%_HPD={0.006240744902147485,0.1454337295386878},length=0.07519719314687068,posterior=0.2732698759460092,length_median=0.07155384790987457,height_median=1.5672388684181788,height_range={1.2483200402236696,2.1306358007305723},height=1.5729980702514677]:0.06424400449144185)[&length_range={2.967278740452902E-5,0.2554968677931547},height_95%_HPD={1.4505743756301914,1.835536169186675},length_95%_HPD={0.01158079592342925,0.149229331218986},length=0.07805173862494687,posterior=0.7654677381602559,length_median=0.0747648414115095,height_median=1.6314828729096207,height_range={1.2998322266800355,2.131788809084921},height=1.6374647876059856]:0.06573355118204782)[&length_range={0.002128654369146375,0.3451770551726848},height_95%_HPD={1.5127713536818126,1.9095596426482147},length_95%_HPD={0.04297997202362141,0.1790840748825928},length=0.10834355304897812,posterior=0.9488179761254584,length_median=0.1062039711528669,height_median=1.6972164240916685,height_range={1.342444609880865,2.2103056645351797},height=1.703095983754295]:0.1070439804925809,(Bat_guano_associated_nodavirus_ADI48250[&length_range={0.1,0.6495710621260609},height_95%_HPD={1.0111259254972618,1.465494606038074},length_95%_HPD={0.3541539039301302,0.5437855455752585},length=0.44429733133978533,length_median=0.4424841748551975,height_median=1.2313978533662857,height_range={0.29999999999999993,2.1433301472788786},height=1.2353565591545947]:0.4446084021352319,Craigies_Hill_Virus[&length_range={0.1,0.924163114140632},height_95%_HPD={0.7597412171061309,1.2350782565400416},length_95%_HPD={0.5727089321678467,0.8058575356124454},length=0.687976466566343,length_median=0.6864484481644955,height_median=0.9864560353793901,height_range={0.06093874991241632,1.7675695763649815},height=0.9904759036145174]:0.6895502201221275)[&length_range={0.009960276299790086,0.3305395164660306},height_95%_HPD={1.4534393819102793,1.898942974893621},length_95%_HPD={0.0575843774898189,0.2022262472702794},length=0.12613934884825082,posterior=0.9887649215885153,length_median=0.12400507796317414,height_median=1.6760062555015176,height_range={0.604398705364722,2.263150452469069},height=1.6797794405136892]:0.1282541490827318)[&length_range={9.055632228077672E-5,0.2570074113344594},height_95%_HPD={1.6115034738897416,2.0206438343898534},length_95%_HPD={0.0368608979284261,0.169246051772936},length=0.10292146896940343,posterior=0.994148396660685,length_median=0.1009685316830629,height_median=1.8042604045842494,height_range={1.4557066364415132,2.3982212035470094},height=1.8092524907399041]:0.10190135081949814,((GANM01015802_Nilaparvata_lugens_TSA[&length_range={0.1,0.3414375488568961},height_95%_HPD={0.7729029129600695,1.2750399652671949},length_95%_HPD={0.1553684914719362,0.2673944809577353},length=0.21200414979768617,length_median=0.21108592181370123,height_median=1.0216917423226057,height_range={0.05414316864715074,2.011576768731603},height=1.024546977560194]:0.2115232648298253,Pieris_rapae_virus_AAY27743[&length_range={0.1,0.3672676292530707},height_95%_HPD={0.7837741726736769,1.2823573863902606},length_95%_HPD={0.1547274798994655,0.2669536490597578},length=0.20892620752653987,length_median=0.20754690191352795,height_median=1.0243433548779743,height_range={0.04889497860713643,1.9892701175136407},height=1.0276111928786518]:0.2088716522744567)[&length_range={0.01672581341641131,0.6370670182453303},height_95%_HPD={0.9964302189537657,1.4890562247302637},length_95%_HPD={0.3353215251077844,0.516687132722839},length=0.4244212163461794,posterior=0.9998829679332137,length_median=0.4227367244730216,height_median=1.233215007152431,height_range={0.3593843558830456,2.244842664196587},height=1.2366020681476904]:0.42552201347174323,(Mosinovirus_AIO11151[&length_range={0.1,0.5674741488574518},height_95%_HPD={0.9583563879761847,1.4357038609180395},length_95%_HPD={0.2833804517573011,0.4380400473726876},length=0.36028616081020903,length_median=0.3583572746689582,height_median=1.192778027236403,height_range={0.4999999999999999,1.9815034430122778},height=1.1966241223279614]:0.35762131270193986,Pariacoto_virus_NP_620109[&length_range={0.1,0.6252921799736265},height_95%_HPD={0.8819878909008427,1.381377675715646},length_95%_HPD={0.3552188169493329,0.5214546504293969},length=0.435181697297846,length_median=0.4337626027279488,height_median=1.1206620966117333,height_range={0.0,1.8325411618397454},height=1.1244056568579948]:0.42973724332660956)[&length_range={0.008704248877811741,0.401738158409651},height_95%_HPD={1.319186130859863,1.7902205835847065},length_95%_HPD={0.04821929437925135,0.1684342587102746},length=0.10891395824846639,posterior=0.9558399001326363,length_median=0.1076291878035065,height_median=1.550399339938343,height_range={0.8217593460997912,2.315271193298205},height=1.5555626197966859]:0.10833768068583138)[&length_range={0.09283164223135078,0.476245854548692},height_95%_HPD={1.4353309504418847,1.9006753832839627},length_95%_HPD={0.1630183984728202,0.3289046375244229},length=0.24779179025218728,posterior=0.9997659358664274,length_median=0.24584592757646245,height_median=1.6587370206241743,height_range={1.1982422733241023,2.509379743541944},height=1.6638695389393268]:0.24742473477957327)[&length_range={0.154878340054994,0.516499348322521},height_95%_HPD={1.7009633145689296,2.1369914878648646},length_95%_HPD={0.2310160859413227,0.4021959954064458},length=0.3136339182261445,posterior=0.9997269251774986,length_median=0.3116632487717695,height_median=1.9061617554037475,height_range={1.523902897162427,2.615707951603549},height=1.911886176077235]:0.3138314004768028,YT_nodavirus_AFM44932[&length_range={0.1,0.7329891968619565},height_95%_HPD={1.502409698468134,1.990327765244252},length_95%_HPD={0.3875787875233617,0.5843097727175404},length=0.4840771574944757,length_median=0.48342311879500405,height_median=1.7368900003479912,height_range={0.0,2.5315926238576245},height=1.7410427138400475]:0.4831031555325591,Alphanodavirus_HB_ADF97523[&length_range={0.1,0.5175090910524426},height_95%_HPD={1.6380824421191584,2.132520089359088},length_95%_HPD={0.2573927350023476,0.4290648299381817},length=0.3438061290708535,length_median=0.3426148281443691,height_median=1.8773857848645115,height_range={0.8999999999999999,3.445066184192385},height=1.8816289511178463]:0.3426073710160389)[&height_95%_HPD={1.9879362551021116,2.4594962871816284},length=0.0,posterior=1.0,height_median=2.2199931558805504,height_range={0.9999999999999999,3.9239767594131214},height=2.225435080188717];
end;

begin figtree;
	set appearance.backgroundColorAttribute="Default";
	set appearance.backgroundColour=#-1;
	set appearance.branchColorAttribute="User selection";
	set appearance.branchLineWidth=5.0;
	set appearance.branchMinLineWidth=0.0;
	set appearance.branchWidthAttribute="Fixed";
	set appearance.foregroundColour=#-16777216;
	set appearance.selectionColour=#-2144520576;
	set branchLabels.colorAttribute="User selection";
	set branchLabels.displayAttribute="Branch times";
	set branchLabels.fontName="sansserif";
	set branchLabels.fontSize=8;
	set branchLabels.fontStyle=0;
	set branchLabels.isShown=false;
	set branchLabels.significantDigits=4;
	set layout.expansion=0;
	set layout.layoutType="RECTILINEAR";
	set layout.zoom=0;
	set legend.attribute="height";
	set legend.fontSize=10.0;
	set legend.isShown=false;
	set legend.significantDigits=4;
	set nodeBars.barWidth=4.0;
	set nodeBars.displayAttribute="height_95%_HPD";
	set nodeBars.isShown=false;
	set nodeLabels.colorAttribute="User selection";
	set nodeLabels.displayAttribute="posterior";
	set nodeLabels.fontName="Arial";
	set nodeLabels.fontSize=18;
	set nodeLabels.fontStyle=0;
	set nodeLabels.isShown=true;
	set nodeLabels.significantDigits=2;
	set nodeShape.colourAttribute="User selection";
	set nodeShape.isShown=false;
	set nodeShape.minSize=10.0;
	set nodeShape.scaleType=Width;
	set nodeShape.shapeType=Circle;
	set nodeShape.size=4.0;
	set nodeShape.sizeAttribute="Fixed";
	set polarLayout.alignTipLabels=false;
	set polarLayout.angularRange=0;
	set polarLayout.rootAngle=0;
	set polarLayout.rootLength=100;
	set polarLayout.showRoot=true;
	set radialLayout.spread=0.0;
	set rectilinearLayout.alignTipLabels=false;
	set rectilinearLayout.curvature=0;
	set rectilinearLayout.rootLength=0;
	set scale.offsetAge=0.0;
	set scale.rootAge=1.0;
	set scale.scaleFactor=1.0;
	set scale.scaleRoot=false;
	set scaleAxis.automaticScale=true;
	set scaleAxis.fontSize=8.0;
	set scaleAxis.isShown=false;
	set scaleAxis.lineWidth=1.0;
	set scaleAxis.majorTicks=0.25;
	set scaleAxis.origin=0.0;
	set scaleAxis.reverseAxis=false;
	set scaleAxis.showGrid=true;
	set scaleBar.automaticScale=true;
	set scaleBar.fontSize=18.0;
	set scaleBar.isShown=true;
	set scaleBar.lineWidth=5.0;
	set scaleBar.scaleRange=0.2;
	set tipLabels.colorAttribute="User selection";
	set tipLabels.displayAttribute="Names";
	set tipLabels.fontName="Arial";
	set tipLabels.fontSize=18;
	set tipLabels.fontStyle=0;
	set tipLabels.isShown=true;
	set tipLabels.significantDigits=4;
	set trees.order=true;
	set trees.orderType="increasing";
	set trees.rooting=true;
	set trees.rootingType="Midpoint";
	set trees.transform=false;
	set trees.transformType="cladogram";
end;
