# Supplementary material for: The Discovery, Distribution, and Evolution of Viruses Associated with Drosophila melanogaster
Source: PLoS Biol. 2015 Jul 14;13(7):e1002210. doi: 10.1371/journal.pbio.1002210 (PMC4501690; doi:10.1371/journal.pbio.1002210)
Supplement: S4 Data — Maximum clade credibility trees with Bayesian posterior support are provided in BEAST nexus format, suitable for display with FigTree. (ZIP) [file pbio.1002210.s004.zip › S4_Data/Figure_S3_partB.MCC.tre]

#NEXUS
begin taxa;
	dimensions ntax=28;
	taxlabels
	Bat_picornavirus_3_YP_004782541
	Solenopsis_invicta_virus_3_ACZ65579
	Kelp_fly_virus_YP_415507
	GAUE01003473_Anurida_maritima_TSA[&!color=#-16750900]
	GBER01001918_Euschistus_heros_TSA[&!color=#-16750900]
	GAJX01000318_Clavigralla_tomentosicollis_TSA[&!color=#-16750900]
	Rosy_apple_aphid_virus_ABB89048
	GAPL01023644_Sitobion_avenae_aphid_TSA[&!color=#-16750900]
	Acyrthosiphon_pisum_virus_NP_620557
	Kilifi_Virus_AcyrthosiphonPisumVirus-like[&!color=#-6750208]
	Thika_Virus_AcyrthosiphonPisumVirus-like[&!color=#-6750208]
	GAXW01014324_Euroleon_nostras_TSA[&!color=#-16750900]
	Mud_crab_dicistrovirus_YP_004063985
	Macrobrachium_rosenbergii_Taihu_virus_YP_006666503
	Taura_syndrome_virus_NP_149057
	Israeli_acute_paralysis_virus_ACD01399
	Kashmir_bee_virus_NP_851403
	Cricket_paralysis_virus_NP_647481
	Drosophila_C_virus_NP_044945[&!color=#-6750208]
	Homalodisca_coagulata_virus-1_YP_610950
	Plautia_stali_intestine_virus_NP_620555
	Triatoma_virus_NP_620562
	Black_queen_cell_virus_NP_620564
	Himetobi_P_virus_NP_620560
	Rhopalosiphum_padi_virus_NP_046155
	Aphid_lethal_paralysis_virus_NP_733845
	Arivirus_1_AIS73137
	JP328859_Lepeophtheirus_salmonis_TSA[&!color=#-16750900]
;
end;

begin trees;
	tree TREE1 = [&R] (((Bat_picornavirus_3_YP_004782541[&length_range={0.1,1.639552335595483},height_95%_HPD={0.48674396921842766,1.110607019266043},length_95%_HPD={0.9246973026661591,1.362959538594229},length=1.1367610452581522,length_median=1.132338566641,height_median=0.7860443551384493,height_range={0.0,6.388103118340853},height=0.787247449615728]:1.1316033294246108,((Solenopsis_invicta_virus_3_ACZ65579[&length_range={0.1,1.372671657495495},height_95%_HPD={0.0,0.5564268991564845},length_95%_HPD={0.7702812781117084,1.131205395586081},length=0.9443330303783829,length_median=0.9415178949594531,height_median=0.29138948374969065,height_range={0.0,4.050097599601884},height=0.29444131128049544]:0.9434101919260791,Kelp_fly_virus_YP_415507[&length_range={0.1,1.349566753321464},height_95%_HPD={0.23502811435955628,0.8177170778293101},length_95%_HPD={0.5507299875224367,0.8778713870630948},length=0.7059820512362092,length_median=0.7038703107924529,height_median=0.5310813461784438,height_range={0.0,3.948248826072419},height=0.5327873764596216]:0.7037183294973259)[&length_range={0.1679194077001226,0.9478603540502756},height_95%_HPD={0.9772505786274084,1.5032538404347342},length_95%_HPD={0.3193412304066938,0.6392087842680306},length=0.4800538874335072,posterior=0.9998719945384337,length_median=0.4774839206107456,height_median=1.2347996756757698,height_range={0.7860435480189889,4.28916504165332},height=1.238724880810988]:0.4779123296168155,((GAUE01003473_Anurida_maritima_TSA[&length_range={0.1,1.820545856529162},height_95%_HPD={0.0,0.266211593099952},length_95%_HPD={1.04205662594732,1.490850888170899},length=1.267280512404211,length_median=1.266142602966363,height_median=0.03262398054105198,height_range={0.0,4.393720300452835},height=0.07419729624368028]:1.3294013166020673,((GBER01001918_Euschistus_heros_TSA[&length_range={0.1,1.203938968021408},height_95%_HPD={0.0,0.33323482023997997},length_95%_HPD={0.6700412654374998,0.9783038409525968},length=0.81980678835153,length_median=0.8177289818728853,height_median=0.11315426749179469,height_range={0.0,6.060070109535134},height=0.12894467457618852]:0.8232654191666913,GAJX01000318_Clavigralla_tomentosicollis_TSA[&length_range={0.1,1.216302462264114},height_95%_HPD={0.0,0.2995597644087731},length_95%_HPD={0.6908355043422385,1.005049210247638},length=0.8478260357806554,length_median=0.8443554999661496,height_median=0.07669467009941089,height_range={0.0,3.94197903674566},height=0.1008222561053963]:0.8597250165590751)[&length_range={0.01990101194295483,0.5800993999547766},height_95%_HPD={0.7823373685058064,1.147115601763025},length_95%_HPD={0.1373074252856127,0.3671799550593655},length=0.24860854905078578,posterior=0.9996586521024897,length_median=0.2460900049269418,height_median=0.936419686658486,height_range={0.6874993868130177,1.8979256483193023},height=0.9483676234987698]:0.2537037939193838,((Rosy_apple_aphid_virus_ABB89048[&length_range={7.316235452959489E-6,0.639334790534421},height_95%_HPD={0.04026845212593866,0.5076156371806575},length_95%_HPD={1.582496505870744E-5,0.05842176335119723},length=0.029953047686582555,length_median=0.02921956059390033,height_median=0.27649799024228683,height_range={0.0,3.985356280923272},height=0.2803205803693252]:0.031471452573070824,(GAPL01023644_Sitobion_avenae_aphid_TSA[&length_range={0.01389215577768051,0.4127567691099953},height_95%_HPD={0.0,0.4410957090103462},length_95%_HPD={0.03087596716978657,0.07519142865018333},length=0.05337149180760409,length_median=0.05265178534903675,height_median=0.231095457912458,height_range={0.0,3.599503907193632},height=0.23508877503647457]:0.04930029583849449,Acyrthosiphon_pisum_virus_NP_620557[&length_range={1.781473558490194E-4,0.6980426220651408},height_95%_HPD={0.020097308976400274,0.4782528631257805},length_95%_HPD={0.00828647674673218,0.04259569774978841},length=0.025017389575419036,length_median=0.02438819964544029,height_median=0.26000580452469135,height_range={0.0,3.907310998535342},height=0.26417441527699576]:0.02038994922626114)[&length_range={1.381198330630784E-6,0.3683302891897866},height_95%_HPD={0.045616683957410586,0.4923129236910295},length_95%_HPD={1.381198330630784E-6,0.05496629552386259},length=0.02812575250089802,posterior=0.7965566530838649,length_median=0.02732971930755052,height_median=0.2803957537509525,height_range={0.027205298751542095,4.012260676303628},height=0.2847412338211582]:0.02757368906440516)[&length_range={0.02298723102574218,1.121009524423378},height_95%_HPD={0.07347225406727986,0.5292711945599673},length_95%_HPD={0.6212951107404587,0.896098740719633},length=0.7556155666919055,posterior=0.9999146630256224,length_median=0.7528499450370069,height_median=0.30796944281535765,height_range={0.039315331078874305,4.047798330411528},height=0.3120850902070837]:0.7534741630270201,(Kilifi_Virus_AcyrthosiphonPisumVirus-like[&length_range={0.08413772378922964,0.3733716795811441},height_95%_HPD={0.1131122887392002,0.5781066041711758},length_95%_HPD={0.1507085487560219,0.2863079037110361},length=0.2189425252385991,length_median=0.2181033327436988,height_median=0.3453041457723165,height_range={0.0,5.184678552770989},height=0.34768347101064295]:0.21782948550356962,Thika_Virus_AcyrthosiphonPisumVirus-like[&length_range={0.06033961263246474,0.7344756001162505},height_95%_HPD={0.15822446020862513,0.6152116993722396},length_95%_HPD={0.1135608468503628,0.2426569231336673},length=0.1762011884168641,length_median=0.1745416386353116,height_median=0.3874087358007947,height_range={0.0,4.793599639080745},height=0.3904265755323504]:0.1757248954750914)[&length_range={0.2726902011937996,0.7865149967668935},height_95%_HPD={0.3455471525028524,0.7899767262338453},length_95%_HPD={0.3891135510026493,0.6282445156003315},length=0.5012894772410809,posterior=0.9999146630256224,length_median=0.4989591444908823,height_median=0.5631336312758861,height_range={0.19181196081227503,5.370914137337617},height=0.5665170285279535]:0.4983099745664916)[&length_range={8.518984933094637E-4,0.6050717862754311},height_95%_HPD={0.8731405910160128,1.270836365222171},length_95%_HPD={0.04124956141190123,0.2322975167585185},length=0.13139329259955182,posterior=0.9866234292663154,length_median=0.12803606210878576,height_median=1.0614436058423777,height_range={0.7166773035991931,1.8904025138107154},height=1.0657558910534297]:0.12867987473549203)[&length_range={0.01284440935951738,0.4383960595953602},height_95%_HPD={1.0270036691375974,1.3814625389953936},length_95%_HPD={0.0898433788155283,0.2935671771439285},length=0.1905604507518846,posterior=0.9992106329870074,length_median=0.1878042152949807,height_median=1.1901234805778698,height_range={0.9053618115356648,1.7146289976742954},height=1.1973896358640876]:0.1719018165652495)[&length_range={1.330644182346666E-4,0.4674446156797001},height_95%_HPD={1.2091142766475,1.545330515445697},length_95%_HPD={3.379188159462663E-4,0.1967458478727717},length=0.09856596308458837,posterior=0.5306679751669404,length_median=0.09340222460144648,height_median=1.3620252971431193,height_range={1.0518873430236837,2.1324500587908153},height=1.3677197650547877]:0.0732450641039053,GAXW01014324_Euroleon_nostras_TSA[&length_range={0.1,1.686855126918906},height_95%_HPD={0.0,0.4765077810278635},length_95%_HPD={0.9467443499039183,1.396721299697781},length=1.175735377065409,length_median=1.174240998049464,height_median=0.20716698706347625,height_range={0.0,4.447167271086547},height=0.21572878738346024]:1.2281033741835483)[&length_range={0.01795084943828,0.6229005292363877},height_95%_HPD={1.260690844013158,1.633159068085678},length_95%_HPD={0.1387132635655676,0.4215462188982037},length=0.2760408108755012,posterior=0.9995733151281121,length_median=0.2729560761149025,height_median=1.4352703612470246,height_range={1.1363091779017993,2.0299260178958596},height=1.4426022834572312]:0.2774416440455607)[&length_range={1.175829083105937E-4,0.5396430632558364},height_95%_HPD={1.5176272954363186,1.9338582098943904},length_95%_HPD={0.08560714129297071,0.3310853199876766},length=0.2053428796862753,posterior=0.9988906193330915,length_median=0.2018652898126441,height_median=1.7127120052925853,height_range={1.3391064059023898,2.271871814187474},height=1.7185852830359607]:0.20493567927047485)[&length_range={0.004012258324764606,0.6510658610230553},height_95%_HPD={1.6950356437784455,2.1624889100079945},length_95%_HPD={0.1528677119569785,0.4257123272955751},length=0.28615011396046025,posterior=0.9995733151281121,length_median=0.2832166867430279,height_median=1.9176476845630601,height_range={1.4935069548248177,2.6359160010106613},height=1.9238627017531633]:0.29018835343226845,((((((Mud_crab_dicistrovirus_YP_004063985[&length_range={0.04036949444065766,0.4871847600160366},height_95%_HPD={0.5457249402630515,1.165917288092092},length_95%_HPD={0.1393339491874784,0.2221456670759247},length=0.1808125650270493,length_median=0.1805529235995648,height_median=0.8482229028985517,height_range={0.09999999999999998,6.395239414479433},height=0.8491036928184494]:0.1785782851114277,Macrobrachium_rosenbergii_Taihu_virus_YP_006666503[&length_range={0.01374297654611005,0.4279099228624405},height_95%_HPD={0.6376375561436332,1.261609967032963},length_95%_HPD={0.05396480775055843,0.1278797920603866},length=0.09030522600813483,length_median=0.09040550872853736,height_median=0.9471062475679182,height_range={0.0,4.028363242230249},height=0.9479658089854683]:0.07969494044206127)[&length_range={2.255160878179849E-5,0.3109674371293743},height_95%_HPD={0.7145581905851184,1.3334637723619627},length_95%_HPD={2.255160878179849E-5,0.05474199428334475},length=0.0260376143681117,posterior=0.48117253002794785,length_median=0.024104286681324173,height_median=1.0268011880099794,height_range={0.2949581954962628,1.6125589826503681},height=1.027089099182323]:0.024556999985330785,Taura_syndrome_virus_NP_149057[&length_range={0.007590359681762087,0.3735501402466815},height_95%_HPD={0.654739569839121,1.2756192938242628},length_95%_HPD={0.0428894072480203,0.121323963895128},length=0.08385283672060903,length_median=0.08442655141276936,height_median=0.9563802939835155,height_range={0.03582894657147495,6.357671629450152},height=0.9570954776496029]:0.09497789401179468)[&length_range={0.2646395901555508,0.8939627047117401},height_95%_HPD={0.7446024704219778,1.355998022383718},length_95%_HPD={0.5112669844963503,0.7346021059977967},length=0.6220834527359925,posterior=0.9999146630256224,length_median=0.6203011462136332,height_median=1.0513581879953102,height_range={0.315640835829218,2.625782872890518},height=1.0521410163869727]:0.6166113225368834,(Israeli_acute_paralysis_virus_ACD01399[&length_range={4.377987661771471E-5,0.3735501402466815},height_95%_HPD={0.8892337593915236,1.5068484957548671},length_95%_HPD={0.004998719114709177,0.05260593973598146},length=0.028004713031152463,length_median=0.02688314775795788,height_median=1.197566613124343,height_range={0.0,4.917991393539971},height=1.1989817473854747]:0.028220300224198525,Kashmir_bee_virus_NP_851403[&length_range={0.01591525300018446,0.3735501402466815},height_95%_HPD={0.8612718215931092,1.4847599796014375},length_95%_HPD={0.03813772466204048,0.0969208642427943},length=0.06693113287551561,length_median=0.06617486323507075,height_median=1.1587214746109378,height_range={0.20000000000000007,4.629662216236236},height=1.160070242715238]:0.06706543873760373)[&length_range={0.1602468412710513,0.696585160995672},height_95%_HPD={0.916830758535591,1.5355395918259849},length_95%_HPD={0.3737987919725838,0.5746752101551854},length=0.4734962846293396,posterior=0.9998719945384337,length_median=0.4718808289391593,height_median=1.2257869133485415,height_range={0.4944352344284091,2.924568984880076},height=1.2268354622102973]:0.44218259718365216)[&length_range={6.0108628539291E-4,0.3059591774248578},height_95%_HPD={1.375730539278991,1.9641639608648434},length_95%_HPD={0.03864813531286116,0.1783363381713676},length=0.10629373591731002,posterior=0.7246602521707592,length_median=0.1045139793755969,height_median=1.6679695105321937,height_range={0.914247608454293,2.280953953807705},height=1.6694691731708526]:0.10709181850691207,(Cricket_paralysis_virus_NP_647481[&length_range={0.1,0.6425932310804426},height_95%_HPD={0.8256705346001709,1.4412294634217861},length_95%_HPD={0.1716177596697741,0.2961851275334372},length=0.23266131583333122,length_median=0.2315087134952268,height_median=1.1309625310490345,height_range={0.09999999999999998,5.9040093237655675},height=1.1325682446469472]:0.23239907695072604,Drosophila_C_virus_NP_044945[&length_range={0.1,0.396039452457121},height_95%_HPD={0.8148061281385459,1.4313157479366276},length_95%_HPD={0.1768799088680176,0.3008939299218008},length=0.23701422337063816,length_median=0.2355972038753522,height_median=1.126313931752931,height_range={0.09999999999999998,5.527531727724412},height=1.1281893859053433]:0.23704767624682965)[&length_range={0.1997824808095578,0.6164631523118547},height_95%_HPD={1.0622866037451804,1.6686139239512692},length_95%_HPD={0.2926570080804228,0.4840078034335864},length=0.38614949520636527,posterior=0.9998933287820281,length_median=0.38464066783870643,height_median=1.3633616079997606,height_range={0.6026158691931864,2.187472360789407},height=1.3650532484981481]:0.41169972103934516)[&length_range={0.006025466696766151,0.2863289160730242},height_95%_HPD={1.4990121004616208,2.0804163522841472},length_95%_HPD={0.05824804602069035,0.1913990449432866},length=0.12274932921452839,posterior=0.9995733151281121,length_median=0.1207111913426583,height_median=1.7750613290391057,height_range={1.0594765212669637,2.4157699457044957},height=1.777351210988043]:0.12243152619723863,(Homalodisca_coagulata_virus-1_YP_610950[&length_range={0.1,0.9714070440562206},height_95%_HPD={0.746750634043678,1.3551759375492793},length_95%_HPD={0.4945908981042528,0.7145440499720089},length=0.6027162279373445,length_median=0.6010770473691432,height_median=1.045571660922521,height_range={0.30000000000000004,4.545609172799501},height=1.0472226223334047]:0.6023120845251217,(Plautia_stali_intestine_virus_NP_620555[&length_range={0.1,0.8783268283627828},height_95%_HPD={0.6048962613423017,1.2285023503010888},length_95%_HPD={0.4875828535116167,0.7009156850504071},length=0.5919879291633985,length_median=0.5905718882000323,height_median=0.9208194583784435,height_range={0.0,4.956906835761974},height=0.9220584491441802]:0.5920455621574032,(Triatoma_virus_NP_620562[&length_range={0.1,0.7624553957688609},height_95%_HPD={0.6228508282867387,1.2410926088844298},length_95%_HPD={0.3748356560420391,0.5556533086377737},length=0.4629052790895522,length_median=0.4614423302184781,height_median=0.9265823350948561,height_range={0.016882016176549275,5.177774324371621},height=0.9276067800302802]:0.4627115759629268,(Black_queen_cell_virus_NP_620564[&length_range={0.1,0.8330456875902456},height_95%_HPD={0.4491462954970151,1.0770962923563727},length_95%_HPD={0.3826416552011624,0.5636489858268097},length=0.470991814941568,length_median=0.4696834281024039,height_median=0.7650824101376479,height_range={0.0,3.6629363885141437},height=0.7656395313170166]:0.47012400172681934,Himetobi_P_virus_NP_620560[&length_range={0.1,0.6711680022136155},height_95%_HPD={0.4621537550139627,1.095097670203581},length_95%_HPD={0.3629098482441452,0.5435144089683737},length=0.4525882261182626,length_median=0.4507917259543764,height_median=0.7832285961050789,height_range={0.0,1.6703320126576573},height=0.7839170743260859]:0.45197781575938833)[&length_range={0.03590155266491647,0.3560911505978577},height_95%_HPD={0.9464026374657035,1.5618217708620445},length_95%_HPD={0.08760955818717306,0.2276317094628613},length=0.1543212034260803,posterior=0.9998506602948393,length_median=0.15264631381973495,height_median=1.2352064118644672,height_range={0.4525800116812393,1.9755435172955669},height=1.2365461091691765]:0.15408749919331566)[&length_range={0.01277190843567361,0.3785554566516172},height_95%_HPD={1.0904452706854353,1.6960348636820677},length_95%_HPD={0.05966045226954264,0.1919440264616307},length=0.12426310805859198,posterior=0.994410428178269,length_median=0.12274889648547,height_median=1.3892939110577829,height_range={0.6007789993586643,2.110637949100878},height=1.3904272865477647]:0.12357110947806382)[&length_range={0.02059364714816002,0.9577718607753205},height_95%_HPD={1.218889486785965,1.8176801714600164},length_95%_HPD={0.06550947384545366,0.2084255935695724},length=0.13542280110520827,posterior=0.9998506602948393,length_median=0.1330754272221816,height_median=1.5128650205358467,height_range={0.7153792807482033,2.1886031675716175},height=1.5144644643105754]:0.135018724911796)[&length_range={0.09323756627346638,0.4736146836946148},height_95%_HPD={1.3519185995528522,1.9433286887871377},length_95%_HPD={0.1644602558649427,0.3371744809036438},length=0.250155663983803,posterior=0.9998079918076505,length_median=0.2483868426987501,height_median=1.6478837454476427,height_range={0.9180381567974567,2.4485900449292513},height=1.6498845002759843]:0.24960910978870166)[&length_range={0.01870378861637501,0.6108629781282571},height_95%_HPD={1.6109667563176735,2.181761985029131},length_95%_HPD={0.06111789374509201,0.2018501842564734},length=0.12813022991320788,posterior=0.9997439890768672,length_median=0.1258280675552607,height_median=1.8974928552363444,height_range={1.1949266743981741,2.6433270008277914},height=1.9000684982141391]:0.12862429684086263,(Rhopalosiphum_padi_virus_NP_046155[&length_range={0.1,0.6978094213335835},height_95%_HPD={0.8683782824888042,1.4738623180491803},length_95%_HPD={0.3014014955408469,0.4886466313916638},length=0.3930106644987228,length_median=0.3915694206887048,height_median=1.173272936899691,height_range={0.4,4.96728225269975},height=1.1746176035198]:0.3928947640970688,Aphid_lethal_paralysis_virus_NP_733845[&length_range={0.1,0.6796635868349015},height_95%_HPD={0.8633069271320353,1.4681324903141153},length_95%_HPD={0.309612183775068,0.4976562089849044},length=0.4019855225027506,length_median=0.3997953120674373,height_median=1.1639721737218403,height_range={0.0,3.3639962099001384},height=1.1655144797209858]:0.4021955272749196)[&length_range={0.2327231443716368,0.703660865668055},height_95%_HPD={1.2716196122235157,1.858107860429218},length_95%_HPD={0.3558252441965672,0.5746907041401259},length=0.46081933150920207,posterior=0.9997226548332729,length_median=0.45816655140831475,height_median=1.5661677009967598,height_range={0.8704028392957328,2.1870162503143318},height=1.5673218854653037]:0.45994945108044716)[&length_range={0.0173538739886776,0.5465232620639129},height_95%_HPD={1.7413503955011138,2.305524031847154},length_95%_HPD={0.08465054242051638,0.2742735727603941},length=0.1772020381908914,posterior=0.9996799863460841,length_median=0.173947690880397,height_median=2.026117152077207,height_range={1.3705942766699533,3.584838359001382},height=2.028244791901577]:0.18171888591812158)[&length_range={4.319771177838508E-4,0.4864830646956886},height_95%_HPD={1.9654393528536773,2.457360889493312},length_95%_HPD={0.04143372584276292,0.2952023113686587},length=0.16823058778889216,posterior=0.9527659846820131,length_median=0.1644429737065017,height_median=2.2078360379953286,height_range={1.7667614950686783,4.060026036434604},height=2.2126318794265165]:0.16033646473866847,Arivirus_1_AIS73137[&length_range={0.1,1.284549174727208},height_95%_HPD={1.1264648306862808,1.9351018902686863},length_95%_HPD={0.65073397210704,1.013379597935751},length=0.8332177780201312,length_median=0.8303187500898079,height_median=1.5400990943963033,height_range={0.30000000000000004,4.80422418412494},height=1.5325276386866542]:0.8280734083376937,JP328859_Lepeophtheirus_salmonis_TSA[&length_range={0.1,1.542052644415673},height_95%_HPD={0.9555604428829274,1.6932636051999843},length_95%_HPD={0.832362049121003,1.257831186856133},length=1.0417710120427457,length_median=1.03827253086952,height_median=1.3307749560211168,height_range={0.505281736619545,6.820400980690997},height=1.3290641513629662]:1.0373975467128802)[&height_95%_HPD={2.083613714417309,2.672525502087103},length=0.0,posterior=1.0,height_median=2.368172502733997,height_range={1.0999999999999999,7.304609054276834},height=2.3708351634057294];
end;

begin figtree;
	set appearance.backgroundColorAttribute="Default";
	set appearance.backgroundColour=#-1;
	set appearance.branchColorAttribute="User selection";
	set appearance.branchLineWidth=5.0;
	set appearance.branchMinLineWidth=0.0;
	set appearance.branchWidthAttribute="Fixed";
	set appearance.foregroundColour=#-16777216;
	set appearance.selectionColour=#-2144520576;
	set branchLabels.colorAttribute="User selection";
	set branchLabels.displayAttribute="Branch times";
	set branchLabels.fontName="sansserif";
	set branchLabels.fontSize=8;
	set branchLabels.fontStyle=0;
	set branchLabels.isShown=false;
	set branchLabels.significantDigits=4;
	set layout.expansion=0;
	set layout.layoutType="RECTILINEAR";
	set layout.zoom=0;
	set legend.attribute="height";
	set legend.fontSize=10.0;
	set legend.isShown=false;
	set legend.significantDigits=4;
	set nodeBars.barWidth=4.0;
	set nodeBars.displayAttribute="height_95%_HPD";
	set nodeBars.isShown=false;
	set nodeLabels.colorAttribute="User selection";
	set nodeLabels.displayAttribute="posterior";
	set nodeLabels.fontName="Arial";
	set nodeLabels.fontSize=18;
	set nodeLabels.fontStyle=0;
	set nodeLabels.isShown=true;
	set nodeLabels.significantDigits=2;
	set nodeShape.colourAttribute="User selection";
	set nodeShape.isShown=false;
	set nodeShape.minSize=10.0;
	set nodeShape.scaleType=Width;
	set nodeShape.shapeType=Circle;
	set nodeShape.size=4.0;
	set nodeShape.sizeAttribute="Fixed";
	set polarLayout.alignTipLabels=false;
	set polarLayout.angularRange=0;
	set polarLayout.rootAngle=0;
	set polarLayout.rootLength=100;
	set polarLayout.showRoot=true;
	set radialLayout.spread=0.0;
	set rectilinearLayout.alignTipLabels=false;
	set rectilinearLayout.curvature=0;
	set rectilinearLayout.rootLength=0;
	set scale.offsetAge=0.0;
	set scale.rootAge=1.0;
	set scale.scaleFactor=1.0;
	set scale.scaleRoot=false;
	set scaleAxis.automaticScale=true;
	set scaleAxis.fontSize=8.0;
	set scaleAxis.isShown=false;
	set scaleAxis.lineWidth=1.0;
	set scaleAxis.majorTicks=0.25;
	set scaleAxis.origin=0.0;
	set scaleAxis.reverseAxis=false;
	set scaleAxis.showGrid=true;
	set scaleBar.automaticScale=true;
	set scaleBar.fontSize=18.0;
	set scaleBar.isShown=true;
	set scaleBar.lineWidth=5.0;
	set scaleBar.scaleRange=0.2;
	set tipLabels.colorAttribute="User selection";
	set tipLabels.displayAttribute="Names";
	set tipLabels.fontName="Arial";
	set tipLabels.fontSize=18;
	set tipLabels.fontStyle=0;
	set tipLabels.isShown=true;
	set tipLabels.significantDigits=4;
	set trees.order=true;
	set trees.orderType="increasing";
	set trees.rooting=true;
	set trees.rootingType="Midpoint";
	set trees.transform=false;
	set trees.transformType="cladogram";
end;
