# Supplementary material for: The Discovery, Distribution, and Evolution of Viruses Associated with Drosophila melanogaster
Source: PLoS Biol. 2015 Jul 14;13(7):e1002210. doi: 10.1371/journal.pbio.1002210 (PMC4501690; doi:10.1371/journal.pbio.1002210)
Supplement: S4 Data — Maximum clade credibility trees with Bayesian posterior support are provided in BEAST nexus format, suitable for display with FigTree. (ZIP) [file pbio.1002210.s004.zip › S4_Data/Figure_S3_partC.MCC.tre]

#NEXUS
begin taxa;
	dimensions ntax=27;
	taxlabels
	Rice_ragged_stunt_virus_NP_620541
	Raspberry_latent_virus_YP_003934919
	Antheraea_mylitta_cypovirus_4_ADH10220
	Choristoneura_occidentalis_cypovirus_16_ACA53380
	Cimodo_virus_YP_009000899
	Mycoreovirus_3_YP_392478
	Mycoreovirus_1_YP_001936004
	Colorado_tick_fever_virus_NP_690891
	Bloomfield_Reovirus[&!color=#-6750208]
	GBBP01003534_Teleopsis_dalmanni_TSA[&!color=#-16750900]
	GAWI01008660_Delia_antiqua_TSA[&!color=#-16750900]
	Nilaparvata_lugens_reovirus_NP_619776
	Fiji_disease_virus_YP_249762
	Southern_rice_black-streaked_dwarf_virus_AEI59023
	Mal_de_Rio_Cuarto_virus_YP_956848
	TorryePines_Cypovirus[&!color=#-6750208]
	Heliothis_armigera_cypovirus_5_YP_001883321
	Orgyia_pseudotsugata_cypovirus_5_AHJ14783
	Operophtera_brumata_cypovirus_19_ABB17221
	Bombyx_mori_cypovirus_1_AAK20302
	Dendrolimus_punctatus_cypovirus_1_AAN46860
	Heliothis_armigera_cypovirus_14_ABB51571
	Cypovirus_14_NP_149135
	Fako_virus_YP_009104379
	Aedes_pseudoscutellaris_reovirus_YP_443936
	Spissistilus_festinus_reovirus_YP_005255241
	Acinopterus_angulatus_reovirus_AFA28393
;
end;

begin trees;
	tree TREE1 = [&R] (((Rice_ragged_stunt_virus_NP_620541[&length_range={0.1,0.8734019386153508},height_95%_HPD={1.5332640293016166,2.29269012203014},length_95%_HPD={0.5618830080570895,0.7727250980200728},length=0.667665733339326,length_median=0.6658568315959881,height_median=1.890294788500182,height_range={0.16382183080107593,2.855567383839796},height=1.8996156502052968]:0.6669234937033433,Raspberry_latent_virus_YP_003934919[&length_range={0.1,0.7058045146017876},height_95%_HPD={1.7208529409785287,2.4720772627799263},length_95%_HPD={0.3882365699133061,0.5713235367858708},length=0.4804392938046253,length_median=0.4799102146003892,height_median=2.078382120284829,height_range={0.20000000000000018,2.979120125445932},height=2.0868948418046522]:0.47883616191869605)[&length_range={0.1139733859150861,0.4890928279464508},height_95%_HPD={2.2096231063294614,2.950155727408838},length_95%_HPD={0.1866533812694053,0.3650183396463393},length=0.2733341727898947,posterior=0.999787658725103,length_median=0.2717534131233552,height_median=2.557218282203525,height_range={0.5465127669941245,3.4849459038098782},height=2.567546449758585]:0.27247410192446253,(((Antheraea_mylitta_cypovirus_4_ADH10220[&length_range={0.1,0.9962418798214847},height_95%_HPD={1.050419689691294,1.801216890223316},length_95%_HPD={0.603211231328901,0.8382568519641507},length=0.7221708931356282,length_median=0.7204170766661652,height_median=1.3964562318256146,height_range={0.0,2.5902524668063385},height=1.4039658165670081]:0.720113844766286,Choristoneura_occidentalis_cypovirus_16_ACA53380[&length_range={0.1,0.8118733416492754},height_95%_HPD={1.2001537879989623,1.9495987385575884},length_95%_HPD={0.464253141438533,0.675981376835871},length=0.5688737933061125,length_median=0.5674803843053656,height_median=1.5481788274256303,height_range={0.0,2.6862959120162104},height=1.5572665657861278]:0.5683912491662704)[&length_range={0.1062662194081333,0.5827795894773323},height_95%_HPD={1.7737946058784595,2.510141545377133},length_95%_HPD={0.2117644289983513,0.4306690868844403},length=0.32197510219345044,posterior=0.9997451904701236,length_median=0.3203866615952788,height_median=2.1165700765919007,height_range={0.8865795247936513,2.961129113494279},height=2.126368206430266]:0.3474464529419983,((Cimodo_virus_YP_009000899[&length_range={0.1,1.460332680084946},height_95%_HPD={0.36234790105720727,1.0053445539414372},length_95%_HPD={0.8557752032964365,1.235916748091717},length=1.038285597888866,length_median=1.035481952900954,height_median=0.6633113389230134,height_range={0.0,1.9190896354000229},height=0.6727854973357393]:1.0940129012691338,((Mycoreovirus_3_YP_392478[&length_range={0.1,0.7937681952240887},height_95%_HPD={0.0,0.20440455237908317},length_95%_HPD={0.4618629187141444,0.6593297326407905},length=0.557111289000196,length_median=0.5567089898806018,height_median=0.0,height_range={0.0,1.5519413020239676},height=0.041270918336193466]:0.582633396109209,Mycoreovirus_1_YP_001936004[&length_range={0.1,0.6811990331911557},height_95%_HPD={0.0,0.28938584898231356},length_95%_HPD={0.3877539010431241,0.5797268015177487},length=0.48222577613621226,length_median=0.4809017011335162,height_median=0.10389780130982862,height_range={0.0,1.5580913581946534},height=0.11616540755895775]:0.4787355947993803)[&length_range={0.0842210630013398,0.6203814068282072},height_95%_HPD={0.47813057078489507,0.7635745514179049},length_95%_HPD={0.2113878418716008,0.4548411790633894},length=0.3257008841846753,posterior=0.9998725952350618,length_median=0.3233283439519471,height_median=0.582633396109209,height_range={0.4377286814591579,1.9002133466589648},height=0.5983890337706554]:0.3314713785896015,Colorado_tick_fever_virus_NP_690891[&length_range={0.1,1.034922787550469},height_95%_HPD={0.0,0.38031019321595805},length_95%_HPD={0.6044894628647666,0.8886774780547958},length=0.7482934809331746,length_median=0.7471145645496193,height_median=0.1679688599362552,height_range={0.0,2.0548340444046267},height=0.17576477226505033]:0.7461359147625553)[&length_range={0.1507904226783903,1.306843674969026},height_95%_HPD={0.7746749537816835,1.0912122277414875},length_95%_HPD={0.6928240093960819,1.062754208699234},length=0.8720574135108665,posterior=0.9998301269800823,length_median=0.8700381252719599,height_median=0.9141047746988105,height_range={0.6994819459370117,2.268129173623763},height=0.9240517641935457]:0.8432194654933367)[&length_range={0.01986458375848148,0.511708797521269},height_95%_HPD={1.5345979605759978,1.9889313916133553},length_95%_HPD={0.08493795592027685,0.3630052443396398},length=0.2236535738913822,posterior=0.5059667898246061,length_median=0.2215990445221956,height_median=1.7573242401921472,height_range={1.1558435833747347,2.423167726485076},height=1.7611221704249609]:0.13675416517457917,(((Bloomfield_Reovirus[&length_range={0.1,0.5918185737888416},height_95%_HPD={0.027987742950042804,0.7175801062642098},length_95%_HPD={0.1570488156038391,0.2363716997009681},length=0.19810011671068423,length_median=0.1978061649897593,height_median=0.30112824619829714,height_range={0.0,1.5117373822341587},height=0.3292800341484352]:0.1994049882285429,GBBP01003534_Teleopsis_dalmanni_TSA[&length_range={0.001726015855358472,0.4523683435096208},height_95%_HPD={0.0,0.6334177843729041},length_95%_HPD={0.2208265491202688,0.3207732730598591},length=0.2685762901475933,length_median=0.2697709004792276,height_median=0.2342546557699987,height_range={0.0,1.9830556778864676},height=0.2610397657437696]:0.26627857865684135)[&length_range={0.002715304756043793,0.2843242397975108},height_95%_HPD={0.2301989984781736,0.9015631270747138},length_95%_HPD={0.02488128124590162,0.1355324542232257},length=0.08029508654784093,posterior=0.9621183165583727,length_median=0.07877835603041226,height_median=0.5005332344268401,height_range={0.20641888013812304,1.8971541370983644},height=0.5281144236696675]:0.07828581745214747,GAWI01008660_Delia_antiqua_TSA[&length_range={0.02319648348502454,0.3466846391002968},height_95%_HPD={0.10991096039595405,0.8620420361137566},length_95%_HPD={0.09147408362631296,0.2216686674087742},length=0.15507695785109554,length_median=0.1534613679449599,height_median=0.4229493309749941,height_range={0.0,1.7183057320480724},height=0.44937698049767566]:0.15586972090399343)[&length_range={0.2268107744982397,1.184959537661732},height_95%_HPD={0.29334459705025795,0.9880838325942021},length_95%_HPD={0.7028934623731387,1.014483505565855},length=0.8561429834837218,posterior=0.9997451904701236,length_median=0.854053079901388,height_median=0.5788190518789875,height_range={0.24641392333421352,1.8362442261827407},height=0.6068368852794562]:0.8574318688004154,(Nilaparvata_lugens_reovirus_NP_619776[&length_range={0.1,0.8526567040549359},height_95%_HPD={0.0,0.7388420078032674},length_95%_HPD={0.4941488426150912,0.7371560621297047},length=0.6128139822967121,length_median=0.6115469602528162,height_median=0.33226332229020805,height_range={0.0,1.644780194433268},height=0.3539902382193679]:0.6117161294556057,(Fiji_disease_virus_YP_249762[&length_range={0.05417267902541684,0.3811014740113582},height_95%_HPD={0.02757619999163552,0.7986933260547309},length_95%_HPD={0.1086160091671595,0.2004438315681652},length=0.15339341359780947,length_median=0.1527878564501332,height_median=0.37421681041554233,height_range={0.0,1.3909704850815254},height=0.3964010355280025]:0.1539093448882669,(Southern_rice_black-streaked_dwarf_virus_AEI59023[&length_range={0.04915390654953847,0.3781553132581642},height_95%_HPD={0.0,0.7286930449228746},length_95%_HPD={0.06847595770386489,0.1168210452629319},length=0.09193757950646055,length_median=0.09144838460364356,height_median=0.3242646767730988,height_range={0.0,1.8234576707740517},height=0.34750950272595343]:0.09257832991422132,Mal_de_Rio_Cuarto_virus_YP_956848[&length_range={0.02988562763323269,0.255215497360421},height_95%_HPD={0.0,0.7547688214204316},length_95%_HPD={0.04587164694941649,0.08738156961187496},length=0.06620169007194406,length_median=0.06573838793297837,height_median=0.3503492226223095,height_range={0.0,1.8614346002258144},height=0.3732800053644266]:0.06649378406501061)[&length_range={0.04010163552888454,0.3864447844953693},height_95%_HPD={0.07896878167769872,0.8266627519030307},length_95%_HPD={0.06847401292899201,0.1555069600689931},length=0.11036244523228082,posterior=0.9998725952350618,length_median=0.1096402526958763,height_median=0.4168430066873201,height_range={0.06527026046707807,1.2064140323244406},height=0.4394010717100982]:0.11128314861648914)[&length_range={0.2109735650437702,0.6756106555889295},height_95%_HPD={0.18548777216985712,0.9357889346097461},length_95%_HPD={0.3117131104183829,0.5251248322691533},length=0.41704748593867624,posterior=0.999787658725103,length_median=0.4157761879833944,height_median=0.5281261553038092,height_range={0.1590094312865702,1.4646144761210165},height=0.5497395176814623]:0.4158532964420045)[&length_range={0.2407446058113678,0.9471722665489112},height_95%_HPD={0.6204508920832947,1.3556251647274378},length_95%_HPD={0.3617753037750619,0.6291526158280524},length=0.49617258776924755,posterior=0.9997451904701236,length_median=0.4940318032470186,height_median=0.9439794517458138,height_range={0.5630125602495006,1.9095936072833042},height=0.9668031197319915]:0.4922714689335892)[&length_range={0.1142488480412154,0.8190410551897285},height_95%_HPD={1.1440875372776191,1.8395311964988998},length_95%_HPD={0.2350618383494574,0.5010789166416048},length=0.3615506024066773,posterior=0.9994903809402471,length_median=0.3595819377299628,height_median=1.436250920679403,height_range={1.0042681994180387,2.243935214659965},height=1.4629883900920186]:0.45782748468732337)[&length_range={0.07437830431366936,0.8950328870843633},height_95%_HPD={1.6584521751505452,2.177356009306585},length_95%_HPD={0.4195524301976062,0.7127767389135555},length=0.5637775216023473,posterior=0.9994903809402471,length_median=0.5605465406697945,height_median=1.8940784053667263,height_range={1.516394175722327,2.7284245107257767},height=1.9091953748228838]:0.5699381241671726)[&length_range={4.353823686841423E-4,0.258024282928585},height_95%_HPD={2.1867843533605003,2.810589680589854},length_95%_HPD={0.02469518878984787,0.1613678182056526},length=0.09205593603207862,posterior=0.751560708370493,length_median=0.08940831682481679,height_median=2.464016529533899,height_range={2.0093425076615805,3.2464635268404813},height=2.477208900492582]:0.06460661679496082,((TorryePines_Cypovirus[&length_range={0.1,1.160560005412392},height_95%_HPD={0.9521610122249626,1.7179494790090444},length_95%_HPD={0.7721262756635654,1.025351568355824},length=0.8931912699018268,length_median=0.8920325015442094,height_median=1.3353624616423005,height_range={0.40000000000000024,2.4693626410650085},height=1.341503588570379]:0.9011011189748073,(((Heliothis_armigera_cypovirus_5_YP_001883321[&length_range={2.027733614892183E-7,0.255215497360421},height_95%_HPD={1.0352870047956524,1.8193270821887855},length_95%_HPD={2.027733614892183E-7,0.004234546507021548},length=0.0015172568965568832,length_median=9.906499328157E-4,height_median=1.4123935824139926,height_range={0.03674027239070754,2.2520465679800785},height=1.4173118676091883]:0.001608099773642957,Orgyia_pseudotsugata_cypovirus_5_AHJ14783[&length_range={1.81214354694909E-4,0.1830746527533398},height_95%_HPD={1.0146628543089906,1.7985196888995325},length_95%_HPD={0.001465467335494456,0.01121580205833109},length=0.006113013009770594,length_median=0.005683398825356682,height_median=1.4075618204198481,height_range={0.03957194478150328,2.247302165956117},height=1.4127257056872742]:0.006439861767787436)[&length_range={0.1407356813116566,0.5392846511811277},height_95%_HPD={1.0359994627625109,1.8193195484772255},length_95%_HPD={0.2639826247453244,0.4222104067319645},length=0.3412521134104861,posterior=0.9998725952350618,length_median=0.3397569945322929,height_median=1.4140016821876356,height_range={0.18726495032506807,2.2524033408981365},height=1.4189160591820036]:0.3396739143058496,Operophtera_brumata_cypovirus_19_ABB17221[&length_range={0.1,0.9429096394514532},height_95%_HPD={0.6767791706779862,1.4719667201611641},length_95%_HPD={0.5915276560242486,0.797524869904291},length=0.6944577816842392,length_median=0.6926355932787772,height_median=1.0606744439797167,height_range={0.0,2.7804834856907976},height=1.0657294915135362]:0.6930011525137685)[&length_range={0.2365971507836449,0.6064214832285962},height_95%_HPD={1.3643304343543745,2.1433816648702106},length_95%_HPD={0.303398647045002,0.4874622013483966},length=0.3979805588341701,posterior=0.9997451904701236,length_median=0.3969160502539138,height_median=1.7536755964934851,height_range={0.5090650109921455,2.6591221823670006},height=1.7602180546760917]:0.3807416659453522,((Bombyx_mori_cypovirus_1_AAK20302[&length_range={1.136664611164047E-4,0.2810032838772956},height_95%_HPD={1.07856130241783,1.8446280422889547},length_95%_HPD={0.008629953186787883,0.04460549375703003},length=0.02607941352215941,length_median=0.02573074267265616,height_median=1.4486719391719758,height_range={0.0,2.3478484004519347},height=1.4540641244809118]:0.025532802537475918,Dendrolimus_punctatus_cypovirus_1_AAN46860[&length_range={4.175651203136163E-5,0.3011603804704797},height_95%_HPD={1.0822753204642421,1.8472070109018504},length_95%_HPD={0.005280059913054095,0.0392470193695024},length=0.021643523996338603,length_median=0.02082589881071002,height_median=1.452534025022371,height_range={0.18086834448586897,2.363304260773512},height=1.4585284956766011]:0.02167071668708065)[&length_range={0.2484062541537073,0.623768423035673},height_95%_HPD={1.1017815022008155,1.865703066003148},length_95%_HPD={0.3574908455510899,0.5108632999152258},length=0.43242019638618223,posterior=0.9997451904701236,length_median=0.4313872514529351,height_median=1.4742047417094517,height_range={0.547517575955148,2.376235649037552},height=1.4802345321335626]:0.43214564751378415,(Heliothis_armigera_cypovirus_14_ABB51571[&length_range={1.772759503821892E-6,0.2241464848350658},height_95%_HPD={1.0863422095017228,1.8487140886132358},length_95%_HPD={5.657418611860562E-6,0.008188552702963078},length=0.0035717400226316217,length_median=0.003009081902148214,height_median=1.467084014054251,height_range={0.0,2.323529517534732},height=1.473596251024501]:0.0037217632827606373,Cypovirus_14_NP_149135[&length_range={1.233032820354073E-5,0.4126073347573606},height_95%_HPD={1.0855806360095686,1.848438175282038},length_95%_HPD={4.758297955549132E-4,0.01074975807941946},length=0.005409045305552699,length_median=0.004895496821332715,height_median=1.4653308269322538,height_range={0.06129235111209086,2.3217235781004693},height=1.471740198087933]:0.005474950404757761)[&length_range={0.1659979014904951,0.6666653122426044},height_95%_HPD={1.0896832653404362,1.851452745041625},length_95%_HPD={0.3578845795025731,0.5097976839912686},length=0.43536075111161837,posterior=0.9998301269800823,length_median=0.4347143208209722,height_median=1.4708057773370116,height_range={0.18086834448586897,2.538689506478597},height=1.4772323315500013]:0.4355446118862243)[&length_range={0.0328827026425265,0.4018580683184054},height_95%_HPD={1.553509806126425,2.3081392488023615},length_95%_HPD={0.1628089170818668,0.3088443845083507},length=0.23600635173376358,posterior=0.9996602539601648,length_median=0.2347280337601458,height_median=1.9063503892232359,height_range={1.2030834087478137,2.776826078517824},height=1.9126616586240617]:0.22806687321560148)[&length_range={0.001476303671018721,0.5575049945864412},height_95%_HPD={1.7568781051213929,2.5094725765010617},length_95%_HPD={0.03720011250835937,0.1738346615980239},length=0.10334018921566193,posterior=0.841890686711683,length_median=0.102085374550022,height_median=2.1344172624388373,height_range={1.0672600668093666,3.0062856503239392},height=2.1412540101767275]:0.10204631817827048)[&length_range={0.001632745097389758,0.3508146808723054},height_95%_HPD={1.895195489658181,2.6311346691682043},length_95%_HPD={0.05378545869023549,0.1884179262105357},length=0.11812109120473188,posterior=0.9946489998725953,length_median=0.1163401278557275,height_median=2.236463580617108,height_range={1.6121307784465033,3.129229504741012},height=2.2453777250235647]:0.11825257690758972,(Fako_virus_YP_009104379[&length_range={1.150959790284415E-5,0.2564174997492761},height_95%_HPD={1.0197734292403382,1.7933200029149705},length_95%_HPD={0.004023991474907805,0.06844037194935818},length=0.03624844276474488,length_median=0.03528510429409548,height_median=1.3926913291776977,height_range={0.012382806177499095,2.6368748516294724},height=1.4020611168823576]:0.035687684296582756,Aedes_pseudoscutellaris_reovirus_YP_443936[&length_range={1.232588906630303E-4,0.2358876306578639},height_95%_HPD={1.0001826837102465,1.77730714722258},length_95%_HPD={0.01991561192312026,0.08673194420171275},length=0.05170771631386611,length_median=0.05108378468048238,height_median=1.3772989195965306,height_range={0.019060342634452,2.678821694035388},height=1.3866222465131572]:0.05108009387774981)[&length_range={0.1392727719621527,1.194956762218029},height_95%_HPD={1.0625628002386034,1.8385015507356193},length_95%_HPD={0.7978025856189807,1.052722740296228},length=0.9241242935077062,posterior=0.9998301269800823,length_median=0.9218343785427118,height_median=1.4283790134742804,height_range={0.19325115066336807,2.7814615396957834},height=1.4383668569628663]:0.9263371440504171)[&length_range={0.02671534734227698,0.3366428334057376},height_95%_HPD={2.006475540035563,2.7505844017401757},length_95%_HPD={0.077250924095323,0.2349302826933733},length=0.15393791936591836,posterior=0.9994479126852678,length_median=0.1520919754463165,height_median=2.3547161575246975,height_range={1.7306146210631546,3.196677105042008},height=2.3630944281534294]:0.17390698880416222)[&length_range={0.08000478295894851,0.5071261648168167},height_95%_HPD={2.2231223017451214,2.8821526686782253},length_95%_HPD={0.1928695542018652,0.4011150603327299},length=0.29823058025589405,posterior=0.9996177857051853,length_median=0.29877028016848417,height_median=2.5286231463288598,height_range={2.050328863788511,3.418280550098599},height=2.542781429222709]:0.301069237799128)[&length_range={0.1,0.6241831828682184},height_95%_HPD={2.4862790300597384,3.2103670966917353},length_95%_HPD={0.3075345227739147,0.5029852237492622},length=0.4073484595078164,posterior=0.9997451904701236,length_median=0.405185008189512,height_median=2.8296923841279877,height_range={1.3,3.7054337457544966},height=2.8409300521192367]:0.4094097596872812,Spissistilus_festinus_reovirus_YP_005255241[&length_range={0.1,0.8163605537220863},height_95%_HPD={2.2985263098354425,3.0704461727408088},length_95%_HPD={0.4779437891586333,0.6735444579366578},length=0.5772186982186207,length_median=0.5762824514271061,height_median=2.6597559122531202,height_range={0.6999999999999998,3.7582019753674305},height=2.670672958809247]:0.5793462315621487,Acinopterus_angulatus_reovirus_AFA28393[&length_range={0.1,0.6727733210236669},height_95%_HPD={2.402299295662186,3.168418807549486},length_95%_HPD={0.3862882414008569,0.5677945350320704},length=0.474874884544149,length_median=0.4734004909500671,height_median=2.765849273721315,height_range={0.9999999999999999,3.628398484670152},height=2.77322267634218]:0.4732528700939538)[&height_95%_HPD={2.895264604905593,3.645938260149762},length=0.0,posterior=1.0,height_median=3.239102143815269,height_range={1.0999999999999999,4.15991454259696},height=3.2480975608863427];
end;

begin figtree;
	set appearance.backgroundColorAttribute="Default";
	set appearance.backgroundColour=#-1;
	set appearance.branchColorAttribute="User selection";
	set appearance.branchLineWidth=5.0;
	set appearance.branchMinLineWidth=0.0;
	set appearance.branchWidthAttribute="Fixed";
	set appearance.foregroundColour=#-16777216;
	set appearance.selectionColour=#-2144520576;
	set branchLabels.colorAttribute="User selection";
	set branchLabels.displayAttribute="Branch times";
	set branchLabels.fontName="sansserif";
	set branchLabels.fontSize=8;
	set branchLabels.fontStyle=0;
	set branchLabels.isShown=false;
	set branchLabels.significantDigits=4;
	set layout.expansion=0;
	set layout.layoutType="RECTILINEAR";
	set layout.zoom=0;
	set legend.attribute="height";
	set legend.fontSize=10.0;
	set legend.isShown=false;
	set legend.significantDigits=4;
	set nodeBars.barWidth=4.0;
	set nodeBars.displayAttribute="height_95%_HPD";
	set nodeBars.isShown=false;
	set nodeLabels.colorAttribute="User selection";
	set nodeLabels.displayAttribute="posterior";
	set nodeLabels.fontName="Arial";
	set nodeLabels.fontSize=18;
	set nodeLabels.fontStyle=0;
	set nodeLabels.isShown=true;
	set nodeLabels.significantDigits=2;
	set nodeShape.colourAttribute="User selection";
	set nodeShape.isShown=false;
	set nodeShape.minSize=10.0;
	set nodeShape.scaleType=Width;
	set nodeShape.shapeType=Circle;
	set nodeShape.size=4.0;
	set nodeShape.sizeAttribute="Fixed";
	set polarLayout.alignTipLabels=false;
	set polarLayout.angularRange=0;
	set polarLayout.rootAngle=0;
	set polarLayout.rootLength=100;
	set polarLayout.showRoot=true;
	set radialLayout.spread=0.0;
	set rectilinearLayout.alignTipLabels=false;
	set rectilinearLayout.curvature=0;
	set rectilinearLayout.rootLength=0;
	set scale.offsetAge=0.0;
	set scale.rootAge=1.0;
	set scale.scaleFactor=1.0;
	set scale.scaleRoot=false;
	set scaleAxis.automaticScale=true;
	set scaleAxis.fontSize=8.0;
	set scaleAxis.isShown=false;
	set scaleAxis.lineWidth=1.0;
	set scaleAxis.majorTicks=0.25;
	set scaleAxis.origin=0.0;
	set scaleAxis.reverseAxis=false;
	set scaleAxis.showGrid=true;
	set scaleBar.automaticScale=true;
	set scaleBar.fontSize=18.0;
	set scaleBar.isShown=true;
	set scaleBar.lineWidth=5.0;
	set scaleBar.scaleRange=0.2;
	set tipLabels.colorAttribute="User selection";
	set tipLabels.displayAttribute="Names";
	set tipLabels.fontName="Arial";
	set tipLabels.fontSize=18;
	set tipLabels.fontStyle=0;
	set tipLabels.isShown=true;
	set tipLabels.significantDigits=4;
	set trees.order=true;
	set trees.orderType="increasing";
	set trees.rooting=true;
	set trees.rootingType="Midpoint";
	set trees.transform=false;
	set trees.transformType="cladogram";
end;
