# Supplementary material for: The Discovery, Distribution, and Evolution of Viruses Associated with Drosophila melanogaster
Source: PLoS Biol. 2015 Jul 14;13(7):e1002210. doi: 10.1371/journal.pbio.1002210 (PMC4501690; doi:10.1371/journal.pbio.1002210)
Supplement: S4 Data — Maximum clade credibility trees with Bayesian posterior support are provided in BEAST nexus format, suitable for display with FigTree. (ZIP) [file pbio.1002210.s004.zip › S4_Data/Figure_S3_partD.MCC.tre]

#NEXUS
begin taxa;
	dimensions ntax=12;
	taxlabels
	GBGD01000213_Panstrongylus_megistus_TSA[&!color=#-16750900]
	GAPE01022247_Meligethes_aeneus_TSA[&!color=#-16750900]
	Drosophila_A_virus_YP_003038595[&!color=#-6750208]
	GAYY01006365_Acanthocasuarina_muellerianae_TSA[&!color=#-16750900]
	GAXW01002728_Euroleon_nostras_TSA[&!color=#-16750900]
	Euprosterna_elaeasa_virus_NP_573541
	Thosea_asigna_virus_AAQ14329
	GBHO01007127_Lygus_hesperus_TSA[&!color=#-16750900]
	GARB01000581_Athetis_lepigone_TSA[&!color=#-16750900]
	Newfield_Virus[&!color=#-6750208]
	GAJC01011263_Leptopilina_heterotoma_TSA[&!color=#-16750900]
	GAKP01002870_Bactrocera_dorsalis_TSA[&!color=#-16750900]
;
end;

begin trees;
	tree TREE1 = [&R] ((((GBGD01000213_Panstrongylus_megistus_TSA[&length_range={0.1,1.115555788669635},height_95%_HPD={0.3613802031487552,0.930067697242658},length_95%_HPD={0.6317145168581824,0.9155382707118629},length=0.7711978903013061,length_median=0.7685716478265568,height_median=0.6477396679026224,height_range={0.05247273119781637,1.458794691552793},height=0.6494333920332842]:0.7549575425765276,(GAPE01022247_Meligethes_aeneus_TSA[&length_range={0.1,0.6881218478206118},height_95%_HPD={0.3372601998323461,0.8798204895076971},length_95%_HPD={0.3293341506355905,0.5436821129185548},length=0.4346621839021012,length_median=0.432644052019573,height_median=0.5830813704964304,height_range={0.0,1.2117806159258975},height=0.590895929335126]:0.4341037952597615,(Drosophila_A_virus_YP_003038595[&length_range={0.1,0.603387156108726},height_95%_HPD={0.3213277081728001,0.8287560126431532},length_95%_HPD={0.2765710813740629,0.4706825466572517},length=0.37212053672280304,length_median=0.3701894209478016,height_median=0.5477940385815532,height_range={0.09999999999999998,1.1915793372452992},height=0.560901559372677]:0.36333636047338036,GAYY01006365_Acanthocasuarina_muellerianae_TSA[&length_range={0.1,1.180768295321401},height_95%_HPD={0.0,0.3649049909381328},length_95%_HPD={0.6692259190722928,0.9714832897935646},length=0.8208586716848791,length_median=0.818796485339053,height_median=0.07029633452149575,height_range={0.0,0.8016780432861015},height=0.11178607637817303]:0.8408340645334378)[&length_range={4.151978367594744E-5,0.3668784997959215},height_95%_HPD={0.7148077544685283,1.1848457997950996},length_95%_HPD={0.02457864786835809,0.1904352026994705},length=0.1042403364065553,posterior=0.9141630901287554,length_median=0.1019087498968225,height_median=0.9111303990549335,height_range={0.5935304602220457,1.4869921781245865},height=0.9286400231512214]:0.10605476670125835)[&length_range={0.009779870673073208,0.7071311741641586},height_95%_HPD={0.8049934698462957,1.286379323938661},length_95%_HPD={0.3149795403588929,0.5413288301208659},length=0.42811064151376216,posterior=0.9999509503372165,length_median=0.425738293760127,height_median=1.017185165756192,height_range={0.4594138001956194,1.6217283906885989},height=1.0307299090678776]:0.3855120447229581)[&length_range={7.981255340477746E-5,0.3183040304566478},height_95%_HPD={1.2132513718487634,1.6162318181366968},length_95%_HPD={0.0202587875030429,0.1589382438932316},length=0.08530508889687063,posterior=0.5049662783568363,length_median=0.08195872837664891,height_median=1.40269721047915,height_range={0.8086022001664468,1.8794723022250739},height=1.4072439192564732]:0.10320668863350568,((GAXW01002728_Euroleon_nostras_TSA[&length_range={0.1,1.669486480461551},height_95%_HPD={0.0,0.24803857622948522},length_95%_HPD={0.9943834416282845,1.383625741813278},length=1.1868375577885193,length_median=1.182120786778628,height_median=0.0,height_range={0.0,0.9979057153268047},height=0.04601733992632736]:1.2210642110698429,(Euprosterna_elaeasa_virus_NP_573541[&length_range={0.04747103086204219,0.2371296785100743},height_95%_HPD={0.38117542667310955,0.870575117342292},length_95%_HPD={0.08847021124236124,0.1809791810523983},length=0.13317161976708547,length_median=0.1323387228943028,height_median=0.6109994582353953,height_range={0.09999999999999998,1.3037726696624323},height=0.6175579329578654]:0.13298520993641816,Thosea_asigna_virus_AAQ14329[&length_range={0.04047128737049354,0.3134799361386056},height_95%_HPD={0.38919219842857733,0.8812856020580853},length_95%_HPD={0.06956892964547018,0.1579701801043349},length=0.1132290991892162,length_median=0.1121838715867567,height_median=0.6319608621220463,height_range={0.0,1.3400057189763148},height=0.6374930960863198]:0.11202380604976714)[&length_range={0.05206441261970014,0.8487060310837171},height_95%_HPD={0.5090232407571309,0.992108529229601},length_95%_HPD={0.3634205588939693,0.6261437798182985},length=0.49271466739567843,posterior=0.9999509503372165,length_median=0.4889614591924871,height_median=0.7439846681718134,height_range={0.23543715585343739,1.4284469542843057},height=0.7507541145454029]:0.47707954289802945)[&length_range={3.073953444941144E-4,0.3274990053094499},height_95%_HPD={1.0201576789428988,1.4485825435410973},length_95%_HPD={0.03781094807411867,0.2074426788681807},length=0.12069649134523411,posterior=0.804880441446965,length_median=0.1186412093510157,height_median=1.2210642110698429,height_range={0.8495222444378757,1.9369054115109785},height=1.230764088069377]:0.1342742200553515,(GBHO01007127_Lygus_hesperus_TSA[&length_range={0.1,1.130634822000418},height_95%_HPD={0.24555172077152765,0.749972640821946},length_95%_HPD={0.6569375599026032,0.9414945179939781},length=0.799243892140413,length_median=0.7973424865513976,height_median=0.4994432432828675,height_range={0.0,1.1735913846396935},height=0.5020596500198533]:0.7736568825030141,GARB01000581_Athetis_lepigone_TSA[&length_range={0.1,1.000996501786596},height_95%_HPD={0.3996168274169929,0.9008840810888161},length_95%_HPD={0.5323333101707236,0.7806783660077138},length=0.6559584873378261,length_median=0.6536086168654656,height_median=0.643390496381286,height_range={0.0,1.3887444808320466},height=0.6478110594182138]:0.6297096294045956)[&length_range={5.363704836012869E-5,0.2677631270825883},height_95%_HPD={1.0550908018052403,1.4967591739893327},length_95%_HPD={0.003398696273458551,0.1381086620799784},length=0.07118622652571062,posterior=0.5678969957081546,length_median=0.06784720075381062,height_median=1.2731001257858816,height_range={0.7513458009762654,1.726357126296362},height=1.2751408081542563]:0.08223830533931276)[&length_range={0.005403981761973325,0.315603577785511},height_95%_HPD={1.160757702684025,1.564795733195695},length_95%_HPD={0.04393281164391992,0.195394653842041},length=0.12080163090011962,posterior=0.8727896995708154,length_median=0.11844302425671044,height_median=1.3553384311251944,height_range={0.9607168324389357,1.8781324790547143},height=1.359670055650722]:0.1505654679874613)[&length_range={0.1752292718689274,1.122111121397824},height_95%_HPD={1.3056686327684681,1.7475346501469942},length_95%_HPD={0.6276132457399483,0.9039661776290029},length=0.7653077295362702,posterior=0.9999509503372165,length_median=0.763153401292453,height_median=1.5059038991126557,height_range={1.048592471628385,2.2472614608769192},height=1.5139373149372546]:0.7669536718470853,Newfield_Virus[&length_range={7.113805722666598E-6,0.1915126985570211},height_95%_HPD={1.991770734688822,2.537735033522334},length_95%_HPD={7.715890713239956E-6,0.03710836382103552},length=0.018593828723727363,length_median=0.01764208640907074,height_median=2.2546335644895255,height_range={0.09999999999999998,3.0083151875047873},height=2.2605808531564753]:0.018224006470215492)[&length_range={1.195304109662619E-4,0.1912590611551076},height_95%_HPD={2.016433577633194,2.5612788664580255},length_95%_HPD={0.008973055938617603,0.05044103563034518},length=0.02891029989316283,posterior=0.9943592887798897,length_median=0.02837204146108915,height_median=2.272857570959741,height_range={1.3574071455140677,3.023804517890147},height=2.279085532622042]:0.029194276619346482,GAJC01011263_Leptopilina_heterotoma_TSA[&length_range={2.432990069083778E-5,0.1885962838169433},height_95%_HPD={2.0370284635009526,2.585384762919702},length_95%_HPD={0.001928216151549545,0.01486960408145347},length=0.007967264710054444,length_median=0.007481404381019209,height_median=2.293941303479501,height_range={0.29999999999999993,3.0447063649907964},height=2.299932736384879]:0.008110544099586559,GAKP01002870_Bactrocera_dorsalis_TSA[&length_range={8.365068323264291E-5,0.1062311552723543},height_95%_HPD={2.0357510002389407,2.584139051833205},length_95%_HPD={0.001009982768364827,0.01209646080629362},length=0.006064257076942171,length_median=0.005557425466971322,height_median=2.29613559475571,height_range={0.5,3.052045128711305},height=2.301872457225315]:0.005916252823377377)[&height_95%_HPD={2.043646630933674,2.5925780842887107},length=0.0,posterior=1.0,height_median=2.3020518475790874,height_range={0.6,3.058590798453162},height=2.307936714302232];
end;

begin figtree;
	set appearance.backgroundColorAttribute="Default";
	set appearance.backgroundColour=#-1;
	set appearance.branchColorAttribute="User selection";
	set appearance.branchLineWidth=5.0;
	set appearance.branchMinLineWidth=0.0;
	set appearance.branchWidthAttribute="Fixed";
	set appearance.foregroundColour=#-16777216;
	set appearance.selectionColour=#-2144520576;
	set branchLabels.colorAttribute="User selection";
	set branchLabels.displayAttribute="Branch times";
	set branchLabels.fontName="sansserif";
	set branchLabels.fontSize=8;
	set branchLabels.fontStyle=0;
	set branchLabels.isShown=false;
	set branchLabels.significantDigits=4;
	set layout.expansion=0;
	set layout.layoutType="RECTILINEAR";
	set layout.zoom=0;
	set legend.attribute="height";
	set legend.fontSize=10.0;
	set legend.isShown=false;
	set legend.significantDigits=4;
	set nodeBars.barWidth=4.0;
	set nodeBars.displayAttribute="height_95%_HPD";
	set nodeBars.isShown=false;
	set nodeLabels.colorAttribute="User selection";
	set nodeLabels.displayAttribute="posterior";
	set nodeLabels.fontName="Arial";
	set nodeLabels.fontSize=18;
	set nodeLabels.fontStyle=0;
	set nodeLabels.isShown=true;
	set nodeLabels.significantDigits=2;
	set nodeShape.colourAttribute="User selection";
	set nodeShape.isShown=false;
	set nodeShape.minSize=10.0;
	set nodeShape.scaleType=Width;
	set nodeShape.shapeType=Circle;
	set nodeShape.size=4.0;
	set nodeShape.sizeAttribute="Fixed";
	set polarLayout.alignTipLabels=false;
	set polarLayout.angularRange=0;
	set polarLayout.rootAngle=0;
	set polarLayout.rootLength=100;
	set polarLayout.showRoot=true;
	set radialLayout.spread=0.0;
	set rectilinearLayout.alignTipLabels=false;
	set rectilinearLayout.curvature=0;
	set rectilinearLayout.rootLength=0;
	set scale.offsetAge=0.0;
	set scale.rootAge=1.0;
	set scale.scaleFactor=1.0;
	set scale.scaleRoot=false;
	set scaleAxis.automaticScale=true;
	set scaleAxis.fontSize=8.0;
	set scaleAxis.isShown=false;
	set scaleAxis.lineWidth=1.0;
	set scaleAxis.majorTicks=0.25;
	set scaleAxis.origin=0.0;
	set scaleAxis.reverseAxis=false;
	set scaleAxis.showGrid=true;
	set scaleBar.automaticScale=true;
	set scaleBar.fontSize=18.0;
	set scaleBar.isShown=true;
	set scaleBar.lineWidth=5.0;
	set scaleBar.scaleRange=0.2;
	set tipLabels.colorAttribute="User selection";
	set tipLabels.displayAttribute="Names";
	set tipLabels.fontName="Arial";
	set tipLabels.fontSize=18;
	set tipLabels.fontStyle=0;
	set tipLabels.isShown=true;
	set tipLabels.significantDigits=4;
	set trees.order=true;
	set trees.orderType="increasing";
	set trees.rooting=true;
	set trees.rootingType="Midpoint";
	set trees.transform=false;
	set trees.transformType="cladogram";
end;
