# Supplementary material for: The Discovery, Distribution, and Evolution of Viruses Associated with Drosophila melanogaster
Source: PLoS Biol. 2015 Jul 14;13(7):e1002210. doi: 10.1371/journal.pbio.1002210 (PMC4501690; doi:10.1371/journal.pbio.1002210)
Supplement: S4 Data — Maximum clade credibility trees with Bayesian posterior support are provided in BEAST nexus format, suitable for display with FigTree. (ZIP) [file pbio.1002210.s004.zip › S4_Data/Figure_S3_partF.MCC.tre]

#NEXUS
begin taxa;
	dimensions ntax=42;
	taxlabels
	GAWU01257815_Aposthonia_japonica_TSA[&!color=#-16750951]
	GAWT01318217_Empusa_pennata_TSA[&!color=#-16750951]
	'GAXB01016411_Tanzaniophasma_sp._TSA'[&!color=#-16750951]
	GAWR01008753_Menopon_gallinae_TSA[&!color=#-16750951]
	Picorna-like_virus_Eptesicus_fuscus_ADR79389
	Halyomorpha_halys_virus_YP_008719809
	GAMC01021094_Ceratitis_capitata_TSA[&!color=#-16750951]
	GAZV01033457_Apis_mellifera_TSA[&!color=#-16750951]
	Sacbrood_virus_NP_049374
	Lygus_lineolaris_virus_1_AEL30247
	GAYX01005415_Lolium_perenne_TSA[&!color=#-16750951]
	Brevicoryne_brassicae_picorna-like_virus_YP_001285409
	GAWP01179067_Grylloblatta_bifratrilecta_TSA[&!color=#-16750951]
	Dinocampus_coccinellae_paralysis_virus_YP_009111311
	GATU01076143_Baetis_sp_TSA[&!color=#-16750951]
	GATY01012806_Chrysis_viridula_TSA[&!color=#-16750951]
	GAYI01001632_Xenophysella_greensladeae_TSA[&!color=#-16750951]
	Laodelphax_striatella_honeydew_virus_1_YP_009010941
	Nilaparvata_lugens_honeydew_virus-1_BAN19725
	GAYA01020734_Zorotypus_caudelli_TSA[&!color=#-16750951]
	Heliconius_erato_iflavirus_AHW98099
	Lymantria_dispar_iflavirus_1_YP_009047245
	Antheraea_pernyi_iflavirus_YP_009002581
	GARL01030594_Spodoptera_exigua_TSA[&!color=#-16750951]
	Nilaparvata_lugens_honeydew_virus-3_YP_008130310
	GAXR01027015_Stigmatomma_oregonense_TSA[&!color=#-16750951]
	Formica_exsecta_virus_2_YP_008888537
	Kakugo_virus_YP_015696
	Deformed_wing_virus_AGA20423
	GAXF01016478_Planococcus_citri_TSA[&!color=#-16750951]
	GBRD01010625_Lygus_hesperus_TSA[&!color=#-16750951]
	GAXI01003785_Tetrodontophora_bielanensis_TSA[&!color=#-16750951]
	GAKP01000398_Bactrocera_dorsalis_TSA[&!color=#-16750951]
	GAMC01001920_Ceratitis_capitata_TSA[&!color=#-16750951]
	GAXC01000637_Thrips_palmi_TSA[&!color=#-16750951]
	GATB01340416_Metallyticus_splendidus_TSA[&!color=#-16750951]
	LaJolla_Virus[&!color=#-6750208]
	LaJolla_Virus_SRR499790[&!color=#-6750208]
	Tomato_matilda_virus_AEM65163
	GAYM01007394_Calopteryx_splendens_TSA[&!color=#-16750951]
	Twyford_Virus[&!color=#-6750208]
	AGF01025652_Chrysopa_pallens_TSA[&!color=#-16750951]
;
end;
begin trees;
	tree TREE1 = [&R] (GAWU01257815_Aposthonia_japonica_TSA[&length_range={0.09930552788918129,0.5191791509431638},height_95%_HPD={1.7555536659047173,2.22567326867421},length_95%_HPD={0.1390351756979998,0.2417816606914716},length=0.1899128840576249,length_median=0.1881209346819102,height_median=1.980670536999078,height_range={0.0,4.397858309959767},height=1.9851680492401493]:0.18995540995162008,(((GA…
end;
begin figtree;
	set appearance.backgroundColorAttribute="Default";
	set appearance.backgroundColour=#-1;
	set appearance.branchColorAttribute="User selection";
	set appearance.branchLineWidth=5.0;
	set appearance.branchMinLineWidth=0.0;
	set appearance.branchWidthAttribute="Fixed";
	set appearance.foregroundColour=#-16777216;
	set appearance.selectionColour=#-2144520576;
	set branchLabels.colorAttribute="User selection";
	set branchLabels.displayAttribute="Branch times";
	set branchLabels.fontName="sansserif";
	set branchLabels.fontSize=8;
	set branchLabels.fontStyle=0;
	set branchLabels.isShown=false;
	set branchLabels.significantDigits=4;
	set layout.expansion=0;
	set layout.layoutType="RECTILINEAR";
	set layout.zoom=0;
	set legend.attribute="height";
	set legend.fontSize=10.0;
	set legend.isShown=false;
	set legend.significantDigits=4;
	set nodeBars.barWidth=4.0;
	set nodeBars.displayAttribute="height_95%_HPD";
	set nodeBars.isShown=false;
	set nodeLabels.colorAttribute="User selection";
	set nodeLabels.displayAttribute="posterior";
	set nodeLabels.fontName="Arial";
	set nodeLabels.fontSize=18;
	set nodeLabels.fontStyle=0;
	set nodeLabels.isShown=true;
	set nodeLabels.significantDigits=2;
	set nodeShape.colourAttribute="User selection";
	set nodeShape.isShown=false;
	set nodeShape.minSize=10.0;
	set nodeShape.scaleType=Width;
	set nodeShape.shapeType=Circle;
	set nodeShape.size=4.0;
	set nodeShape.sizeAttribute="Fixed";
	set polarLayout.alignTipLabels=false;
	set polarLayout.angularRange=0;
	set polarLayout.rootAngle=0;
	set polarLayout.rootLength=100;
	set polarLayout.showRoot=true;
	set radialLayout.spread=0.0;
	set rectilinearLayout.alignTipLabels=false;
	set rectilinearLayout.curvature=0;
	set rectilinearLayout.rootLength=0;
	set scale.offsetAge=0.0;
	set scale.rootAge=1.0;
	set scale.scaleFactor=1.0;
	set scale.scaleRoot=false;
	set scaleAxis.automaticScale=true;
	set scaleAxis.fontSize=8.0;
	set scaleAxis.isShown=false;
	set scaleAxis.lineWidth=1.0;
	set scaleAxis.majorTicks=0.25;
	set scaleAxis.origin=0.0;
	set scaleAxis.reverseAxis=false;
	set scaleAxis.showGrid=true;
	set scaleBar.automaticScale=true;
	set scaleBar.fontSize=18.0;
	set scaleBar.isShown=true;
	set scaleBar.lineWidth=5.0;
	set scaleBar.scaleRange=0.2;
	set tipLabels.colorAttribute="User selection";
	set tipLabels.displayAttribute="Names";
	set tipLabels.fontName="Arial";
	set tipLabels.fontSize=18;
	set tipLabels.fontStyle=0;
	set tipLabels.isShown=true;
	set tipLabels.significantDigits=4;
	set trees.order=true;
	set trees.orderType="increasing";
	set trees.rooting=true;
	set trees.rootingType="Midpoint";
	set trees.transform=false;
	set trees.transformType="cladogram";
end;
