# Supplementary material for: The Discovery, Distribution, and Evolution of Viruses Associated with Drosophila melanogaster
Source: PLoS Biol. 2015 Jul 14;13(7):e1002210. doi: 10.1371/journal.pbio.1002210 (PMC4501690; doi:10.1371/journal.pbio.1002210)
Supplement: S4 Data — Maximum clade credibility trees with Bayesian posterior support are provided in BEAST nexus format, suitable for display with FigTree. (ZIP) [file pbio.1002210.s004.zip › S4_Data/Figure_S3_partH.MCC.tre]

#NEXUS
begin taxa;
	dimensions ntax=48;
	taxlabels
	Mogiana_tick_virus_AGL39760
	Jingmen_Tick_Virus_AHZ31740
	Toxocara_canis_ANT-5_ACF19853
	Drosophila-Associated_Flavivirus-like-1[&!color=#-6750208]
	GATZ01097702_GATZ01016095_GATZ01094900_Sminthurus_viridis_TSA[&!color=#-16750900]
	GAYP01050470_Ctenocephalides_felis_TSA[&!color=#-16750900]
	Charvil_Virus[&!color=#-6750208]
	Drosophila-Associated_Flavivirus-like-2[&!color=#-6750208]
	Tamana_bat_virus_NP_776035
	Modoc_virus_NP_740267
	Rio_Bravo_virus_NP_620044
	Montana_myotis_leukoencephalitis_virus_NP_689391
	Apoi_virus_NP_620045
	Saumarez_Reef_virus_ABB90674
	deer_tick_virus_AAL32169
	Kyasanur_forest_disease_virus_ADH95737
	Alkhumra_hemorrhagic_fever_virus_NP_775478
	Omsk_hemorrhagic_fever_virus_BAH78736
	Karshi_virus_ABB90671
	Royal_Farm_virus_ABB90673
	Gadgets_Gully_virus_ABB90669
	Yokose_virus_NP_872627
	Entebbe_bat_virus_YP_950477
	Wesselsbron_virus_AFK88571
	Banzi_virus_AAA99481
	Potiskum_virus_ABI54483
	Jugra_virus_ABI54482
	Bouboui_virus_ABI54473
	Edge_Hill_virus_ABI54476
	Yellow_fever_virus_NP_776009
	Barkedji_virus_ABW74531
	Nounane_virus_ACM68470
	Ilomantsi_virus_YP_009056847
	Aroa_virus_YP_001040004
	'West_Nile_virus_NC_001563.2'
	Ilheus_virus_AGJ84083
	Ntaya_virus_YP_006846328
	Spondweni_virus_ABI54480
	Zika_virus_YP_002790881
	Dengue_virus_2-AHG23127
	Kedougou_virus_YP_002790882
	uncultured_virus_AGW51756
	Ochlerotatus_caspius_flavivirus-CCO25539
	Quang_Binh_virus_YP_002884239
	Culex_flavivirus_YP_899469
	Kamiti_River_virus_AAO24117
	Cell_fusing_agent_virus_NC_001564
	GAKZ01047570_Procotyla_fluviatilis_TSA[&!color=#-16750900]
;
end;
begin trees;
	tree TREE1 = [&R] (((((Mogiana_tick_virus_AGL39760[&length_range={3.798437414564048E-5,0.3247227091921583},height_95%_HPD={0.0,2.010026361072457},length_95%_HPD={3.798437414564048E-5,0.03899649917183663},length=0.016878160800139024,length_median=0.01473727244601222,height_median=0.596564579808901,height_range={0.0,5.325345788352035},height=0.7301905627235729]:0.01894239802334785,Jingmen_Tick_Viru…
end;
begin figtree;
	set appearance.backgroundColorAttribute="Default";
	set appearance.backgroundColour=#-1;
	set appearance.branchColorAttribute="User selection";
	set appearance.branchLineWidth=5.0;
	set appearance.branchMinLineWidth=0.0;
	set appearance.branchWidthAttribute="Fixed";
	set appearance.foregroundColour=#-16777216;
	set appearance.selectionColour=#-2144520576;
	set branchLabels.colorAttribute="User selection";
	set branchLabels.displayAttribute="Branch times";
	set branchLabels.fontName="sansserif";
	set branchLabels.fontSize=8;
	set branchLabels.fontStyle=0;
	set branchLabels.isShown=false;
	set branchLabels.significantDigits=4;
	set layout.expansion=0;
	set layout.layoutType="RECTILINEAR";
	set layout.zoom=0;
	set legend.attribute="height";
	set legend.fontSize=10.0;
	set legend.isShown=false;
	set legend.significantDigits=4;
	set nodeBars.barWidth=4.0;
	set nodeBars.displayAttribute="height_95%_HPD";
	set nodeBars.isShown=false;
	set nodeLabels.colorAttribute="User selection";
	set nodeLabels.displayAttribute="posterior";
	set nodeLabels.fontName="Arial";
	set nodeLabels.fontSize=18;
	set nodeLabels.fontStyle=0;
	set nodeLabels.isShown=true;
	set nodeLabels.significantDigits=2;
	set nodeShape.colourAttribute="User selection";
	set nodeShape.isShown=false;
	set nodeShape.minSize=10.0;
	set nodeShape.scaleType=Width;
	set nodeShape.shapeType=Circle;
	set nodeShape.size=4.0;
	set nodeShape.sizeAttribute="Fixed";
	set polarLayout.alignTipLabels=false;
	set polarLayout.angularRange=0;
	set polarLayout.rootAngle=0;
	set polarLayout.rootLength=100;
	set polarLayout.showRoot=true;
	set radialLayout.spread=0.0;
	set rectilinearLayout.alignTipLabels=false;
	set rectilinearLayout.curvature=0;
	set rectilinearLayout.rootLength=0;
	set scale.offsetAge=0.0;
	set scale.rootAge=1.0;
	set scale.scaleFactor=1.0;
	set scale.scaleRoot=false;
	set scaleAxis.automaticScale=true;
	set scaleAxis.fontSize=8.0;
	set scaleAxis.isShown=false;
	set scaleAxis.lineWidth=1.0;
	set scaleAxis.majorTicks=0.25;
	set scaleAxis.origin=0.0;
	set scaleAxis.reverseAxis=false;
	set scaleAxis.showGrid=true;
	set scaleBar.automaticScale=true;
	set scaleBar.fontSize=18.0;
	set scaleBar.isShown=true;
	set scaleBar.lineWidth=5.0;
	set scaleBar.scaleRange=0.2;
	set tipLabels.colorAttribute="User selection";
	set tipLabels.displayAttribute="Names";
	set tipLabels.fontName="Arial";
	set tipLabels.fontSize=18;
	set tipLabels.fontStyle=0;
	set tipLabels.isShown=true;
	set tipLabels.significantDigits=4;
	set trees.order=true;
	set trees.orderType="increasing";
	set trees.rooting=true;
	set trees.rootingType="User Selection";
	set trees.transform=false;
	set trees.transformType="cladogram";
end;
