# Supplementary material for: The Discovery, Distribution, and Evolution of Viruses Associated with Drosophila melanogaster
Source: PLoS Biol. 2015 Jul 14;13(7):e1002210. doi: 10.1371/journal.pbio.1002210 (PMC4501690; doi:10.1371/journal.pbio.1002210)
Supplement: S4 Data — Maximum clade credibility trees with Bayesian posterior support are provided in BEAST nexus format, suitable for display with FigTree. (ZIP) [file pbio.1002210.s004.zip › S4_Data/Figure_S3_partI.MCC.tre]

#NEXUS
begin taxa;
	dimensions ntax=5;
	taxlabels
	Lake_Sinai_virus_1_AEH26193
	Chronic_bee_paralysis_virus_ACO82551
	Anopheline-associated_C_virus_AGW51752
	DansomanVirus_CBPV-Like[&!color=#-6750208]
	GAFX01013941_Dendroctonus_ponderosae_TSA[&!color=#-16750900]
;
end;

begin trees;
	tree TREE1 = [&R] (Lake_Sinai_virus_1_AEH26193[&length_range={0.1,0.8480714445953297},height_95%_HPD={0.6741613691391684,1.2915441324820423},length_95%_HPD={0.2720925432081908,0.5633958199823488},length=0.41335350323840586,length_median=0.4096999473697128,height_median=0.959998549404969,height_range={0.0,1.979605900340171},height=0.9683359110065046]:0.41108836002192617,((Chronic_bee_paralysis_virus_ACO82551[&length_range={0.1,0.9065522070835659},height_95%_HPD={0.0,0.10448772224763903},length_95%_HPD={0.3351040213501059,0.599647075782913},length=0.46390896962088135,length_median=0.45995780547462406,height_median=0.0,height_range={0.0,0.45390208465867166},height=0.017509961894037546]:0.4764723262999875,Anopheline-associated_C_virus_AGW51752[&length_range={0.1,0.7816166097560187},height_95%_HPD={0.0,0.20668793198013868},length_95%_HPD={0.2920857300018197,0.5411726827222472},length=0.4131093364170734,length_median=0.4095234225023871,height_median=0.05036036202069527,height_range={0.0,0.5221009503150411},height=0.06826125462200637]:0.4261119642792922)[&length_range={1.796943547623021E-4,0.5387895493063368},height_95%_HPD={0.36902395537837973,0.5996470757829131},length_95%_HPD={0.0528180399070271,0.274254777620107},length=0.1607237814119523,posterior=0.9983548187888378,length_median=0.1563528364618103,height_median=0.4764723262999875,height_range={0.2727424598985617,0.9065522070835659},height=0.4813588010469149]:0.15948424396013816,DansomanVirus_CBPV-Like[&length_range={0.03051625920277814,0.5958359864156554},height_95%_HPD={0.14372299164153346,0.5956264358774621},length_95%_HPD={0.1547731132578095,0.3954986437833356},length=0.27117430090259415,length_median=0.26813094503192786,height_median=0.36738254433476847,height_range={0.0,1.0306969805126045},height=0.37063449815643695]:0.2685740259253572)[&length_range={0.3766794270254377,1.409007364406754},height_95%_HPD={0.4855006818956593,0.8070232302421512},length_95%_HPD={0.5354806500438244,0.959949601121864},length=0.7397980707599724,posterior=0.9999903508433363,length_median=0.7319911042890592,height_median=0.6359565702601256,height_range={0.3766361683390056,1.1833412654688713},height=0.6419032283637719]:0.7351303391667695,GAFX01013941_Dendroctonus_ponderosae_TSA[&length_range={0.03007758622887288,0.6952300027459366},height_95%_HPD={0.783709344747219,1.4135290431193945},length_95%_HPD={0.1611308820290913,0.4279886938760409},length=0.2899443072658037,length_median=0.2863422587176216,height_median=1.0827847388758722,height_range={0.20000000000000004,2.092767143652189},height=1.0917465543526326]:0.2883021705510229)[&height_95%_HPD={1.09989287555048,1.68644087931726},length=0.0,posterior=1.0,height_median=1.3710869094268952,height_range={0.30000000000000004,2.3474843183073544},height=1.381690861618419];
end;

begin figtree;
	set appearance.backgroundColorAttribute="Default";
	set appearance.backgroundColour=#-1;
	set appearance.branchColorAttribute="User selection";
	set appearance.branchLineWidth=5.0;
	set appearance.branchMinLineWidth=0.0;
	set appearance.branchWidthAttribute="Fixed";
	set appearance.foregroundColour=#-16777216;
	set appearance.selectionColour=#-2144520576;
	set branchLabels.colorAttribute="User selection";
	set branchLabels.displayAttribute="Branch times";
	set branchLabels.fontName="sansserif";
	set branchLabels.fontSize=8;
	set branchLabels.fontStyle=0;
	set branchLabels.isShown=false;
	set branchLabels.significantDigits=4;
	set layout.expansion=0;
	set layout.layoutType="RECTILINEAR";
	set layout.zoom=0;
	set legend.attribute="height";
	set legend.fontSize=10.0;
	set legend.isShown=false;
	set legend.significantDigits=4;
	set nodeBars.barWidth=4.0;
	set nodeBars.displayAttribute="height_95%_HPD";
	set nodeBars.isShown=false;
	set nodeLabels.colorAttribute="User selection";
	set nodeLabels.displayAttribute="posterior";
	set nodeLabels.fontName="Arial";
	set nodeLabels.fontSize=18;
	set nodeLabels.fontStyle=0;
	set nodeLabels.isShown=true;
	set nodeLabels.significantDigits=2;
	set nodeShape.colourAttribute="User selection";
	set nodeShape.isShown=false;
	set nodeShape.minSize=10.0;
	set nodeShape.scaleType=Width;
	set nodeShape.shapeType=Circle;
	set nodeShape.size=4.0;
	set nodeShape.sizeAttribute="Fixed";
	set polarLayout.alignTipLabels=false;
	set polarLayout.angularRange=0;
	set polarLayout.rootAngle=0;
	set polarLayout.rootLength=100;
	set polarLayout.showRoot=true;
	set radialLayout.spread=0.0;
	set rectilinearLayout.alignTipLabels=false;
	set rectilinearLayout.curvature=0;
	set rectilinearLayout.rootLength=0;
	set scale.offsetAge=0.0;
	set scale.rootAge=1.0;
	set scale.scaleFactor=1.0;
	set scale.scaleRoot=false;
	set scaleAxis.automaticScale=true;
	set scaleAxis.fontSize=8.0;
	set scaleAxis.isShown=false;
	set scaleAxis.lineWidth=1.0;
	set scaleAxis.majorTicks=0.25;
	set scaleAxis.origin=0.0;
	set scaleAxis.reverseAxis=false;
	set scaleAxis.showGrid=true;
	set scaleBar.automaticScale=true;
	set scaleBar.fontSize=18.0;
	set scaleBar.isShown=true;
	set scaleBar.lineWidth=5.0;
	set scaleBar.scaleRange=0.2;
	set tipLabels.colorAttribute="User selection";
	set tipLabels.displayAttribute="Names";
	set tipLabels.fontName="Arial";
	set tipLabels.fontSize=18;
	set tipLabels.fontStyle=0;
	set tipLabels.isShown=true;
	set tipLabels.significantDigits=4;
	set trees.order=true;
	set trees.orderType="increasing";
	set trees.rooting=true;
	set trees.rootingType="Midpoint";
	set trees.transform=false;
	set trees.transformType="cladogram";
end;
