# Supplementary material for: The Discovery, Distribution, and Evolution of Viruses Associated with Drosophila melanogaster
Source: PLoS Biol. 2015 Jul 14;13(7):e1002210. doi: 10.1371/journal.pbio.1002210 (PMC4501690; doi:10.1371/journal.pbio.1002210)
Supplement: S4 Data — Maximum clade credibility trees with Bayesian posterior support are provided in BEAST nexus format, suitable for display with FigTree. (ZIP) [file pbio.1002210.s004.zip › S4_Data/Figure_S3_partK.MCC.tre]

#NEXUS
begin taxa;
	dimensions ntax=38;
	taxlabels
	Pea_early-browning_virus_NP_049325
	Pepper_Ringspot_Virus_NP_620033
	Tobacco_rattle_virus_AAD47818
	Drosophila_associated_Negevirus-like_sequence[&!color=#-6750208]
	Loreto_virus_AFI24693
	Ngewotan_virus_AFY98072
	Negev_virus_AFI24672
	Brejeira_virus_AIS40872
	Piura_virus_AFI24678
	Dezidougou_virus_AFI24669
	Santana_virus_AFI24675
	Citrus_leprosis_virus_C_YP_654538
	GAKG01005025_Cotesia_vestalis_TSA[&!color=#-16750900]
	JAB99293_Ceratitis_capitata_TSA[&!color=#-16750900]
	GAMC01001565_Ceratitis_capitata_TSA[&!color=#-16750900]
	JAC04991_Ceratitis_capitata_TSA[&!color=#-16750900]
	Brandeis_Virus[&!color=#-6750208]
	JAB88605_Ceratitis_capitata_TSA[&!color=#-16750900]
	Humulus_japonicus_latent_virus_YP_054422
	Frangipani_mosaic_virus_AEW67307
	Hibiscus_latent_Singapore_virus_AF400157
	Streptocarpus_flower_break_virus_YP_762617
	Obuda_pepper_virus_NP_620841
	Yellow_tailflower_mild_mottle_virus_YP_008802585
	Pepper_mild_mottle_virus_BAD90598
	Tobacco_mosaic_virus_AAD47818
	Tomato_mottle_mosaic_virus_YP_008492929
	Tomato_mosaic_virus_NP_078447
	Cucumber_green_mottle_mosaic_virus_BAA87619
	Kyuri_green_mottle_mosaic_virus_BAD93196_TSA[&!color=#-16750900]
	Cucumber_fruit_mottle_mosaic_virus_NP_072162
	Passion_fruit_mosaic_virus_YP_004465358
	Maracuja_mosaic_virus_YP_950421
	Indian_peanut_clump_virus_NP_835282
	Oat_golden_stripe_virus_NP_059510
	Soil-borne_wheat_mosaic_virus_NP_049335
	Chinese_wheat_mosaic_virus_NP_059513
	Beet_soil-borne_virus_ABU63610
;
end;

begin trees;
	tree TREE1 = [&R] (((((Pea_early-browning_virus_NP_049325[&length_range={0.05503275715615136,0.434458788016076},height_95%_HPD={1.3635668830253143,1.985810882358366},length_95%_HPD={0.07634801505752974,0.1443462970838228},length=0.10819345435028888,length_median=0.1071472306670197,height_median=1.6782412815992855,height_range={0.048694270287984676,4.178399774148591},height=1.6819999600365507]:0.1088960621984485,Pepper_Ringspot_Virus_NP_620033[&length_range={0.1,0.4998540934088528},height_95%_HPD={1.3147122291204614,1.9331101263384207},length_95%_HPD={0.1306809771498074,0.2062870639351373},length=0.16715433190027731,length_median=0.1657562473752009,height_median=1.6189869429452164,height_range={0.0,4.113004468755815},height=1.6228798468177776]:0.16815040085251765)[&length_range={0.02683117182766192,0.4032550272779986},height_95%_HPD={1.4738329019807217,2.0893936861184903},length_95%_HPD={0.05919895662916191,0.1645179652659701},length=0.10762084333807083,posterior=0.9996815286624203,length_median=0.10537290494711485,height_median=1.787137343797734,height_range={0.2545515172624149,4.612858562164667},height=1.7905725776281267]:0.1075114361306333,Tobacco_rattle_virus_AAD47818[&length_range={0.1,0.5707820382171886},height_95%_HPD={1.3411293670546653,1.9673213989270715},length_95%_HPD={0.1602231406320329,0.2840183652965462},length=0.2251594320832263,length_median=0.2252537958939784,height_median=1.6687120945684542,height_range={0.20000000000000018,4.597441745117958},height=1.6731264018984207]:0.22593668535991318)[&length_range={0.1905190732680693,1.115777751006546},height_95%_HPD={1.5836725253057566,2.2009285298843055},length_95%_HPD={0.4883139320867032,0.718582906191512},length=0.5997902026988886,posterior=0.9992038216560509,length_median=0.595400334548662,height_median=1.8946487799283673,height_range={0.5468232965928461,5.016113589442666},height=1.8984333407109055]:0.5962034784841244,(((((Drosophila_associated_Negevirus-like_sequence[&length_range={0.1,1.601286524555359},height_95%_HPD={0.1327489915876643,0.9325964896874672},length_95%_HPD={0.933162146457559,1.413724682443973},length=1.170687465259931,length_median=1.1825885031164405,height_median=0.5093231665281013,height_range={0.0,4.776778772304408},height=0.5190266551420506]:1.1638470483767978,((Loreto_virus_AFI24693[&length_range={0.1,0.785195226245944},height_95%_HPD={0.5492090370990899,1.0858428212915052},length_95%_HPD={0.2216426739860404,0.3822057326587868},length=0.3001465651173209,length_median=0.2987351418015093,height_median=0.8034050607209693,height_range={0.3666148621357892,3.6747687496065584},height=0.8064062767785052]:0.3016448357087407,((Ngewotan_virus_AFY98072[&length_range={0.02672314892978238,0.704295239877482},height_95%_HPD={0.384144209957777,0.9209143241179447},length_95%_HPD={0.04210267457869597,0.09139573584241452},length=0.06525508846722945,length_median=0.06388030902540143,height_median=0.6545399552994422,height_range={0.0,2.7477159258075083},height=0.6555624356389069]:0.06665390976105168,Negev_virus_AFI24672[&length_range={0.03371676884897438,0.5448624791496228},height_95%_HPD={0.3803959267179109,0.9220558674772605},length_95%_HPD={0.05219605936626787,0.1039607614132753},length=0.07625792726262114,length_median=0.07537798229018475,height_median=0.6454524281329159,height_range={0.13838366777141564,2.9925526723457807},height=0.6446706639682235]:0.07574143692757795)[&length_range={0.009602238707839213,0.2315694438502364},height_95%_HPD={0.46505487438977466,1.0038725119979985},length_95%_HPD={0.09016036801603843,0.1695409892154594},length=0.12563906379295497,posterior=0.9995222929936306,length_median=0.1248140559669951,height_median=0.7211938650604939,height_range={0.2463482538197468,2.9498301832631113},height=0.7203431795090351]:0.1251071005304345,(Brejeira_virus_AIS40872[&length_range={0.01245059099447463,0.3980408688635448},height_95%_HPD={0.3635641149788542,0.899052020778035},length_95%_HPD={0.03263455535647748,0.07846707575507247},length=0.056241794732570634,length_median=0.05559021482796192,height_median=0.6315466575031279,height_range={0.144249189783769,2.4031498115247016},height=0.6299439387565173]:0.054979704137263274,Piura_virus_AFI24678[&length_range={0.01301592922320989,0.4451460791155472},height_95%_HPD={0.3716708306343217,0.9122812162203835},length_95%_HPD={0.02371176746005771,0.0637950645627517},length=0.04442248797270578,length_median=0.04329464601225086,height_median=0.6411147558233989,height_range={0.12381121120393823,2.356044601272699},height=0.641767311635352]:0.04541160581699222)[&length_range={0.03787144021529341,0.4135283936088993},height_95%_HPD={0.40880229123009615,0.9452120757926399},length_95%_HPD={0.1198343916223669,0.2077315283586957},length=0.15996149505922505,posterior=0.9995222929936306,length_median=0.1587301202634986,height_median=0.6865263616403912,height_range={0.1989570153358895,2.8011906803882463},height=0.6859868735178201]:0.15977460395053722)[&length_range={0.0846608633208738,0.4421435778319813},height_95%_HPD={0.5875494103741317,1.121921533228707},length_95%_HPD={0.1875738590713638,0.3381884906392204},length=0.2605443712626794,posterior=0.9988853503184714,length_median=0.2595228189738823,height_median=0.8463009655909284,height_range={0.3884104752106272,2.6174154679324233},height=0.8452892577543634]:0.2587489308387816)[&length_range={0.2353025157291782,0.7629528549165938},height_95%_HPD={0.8434345400536487,1.3606942927362837},length_95%_HPD={0.3725750256116474,0.6297237993131749},length=0.49167517063476257,posterior=0.9988853503184714,length_median=0.4896780442758207,height_median=1.10504989642971,height_range={0.6811749954464177,2.9872909306288005},height=1.10577919748716]:0.46789661374200353,((Dezidougou_virus_AFI24669[&length_range={0.1,0.4052970324911861},height_95%_HPD={0.12995255690888063,0.6479860064208158},length_95%_HPD={0.1613098565195185,0.3236637306836466},length=0.23652849418615196,length_median=0.2361077217774644,height_median=0.38756824132306367,height_range={0.0,2.917381278414985},height=0.39084020559446553]:0.2412026722098024,Santana_virus_AFI24675[&length_range={0.1,0.4422366851952972},height_95%_HPD={0.0739881190094076,0.6199454650288994},length_95%_HPD={0.2016783084982523,0.3630933004852436},length=0.2846972218085236,length_median=0.2827075113015498,height_median=0.342512576260245,height_range={0.0,2.922693799852204},height=0.3427627448274614]:0.28625833727262107)[&length_range={0.1059735309806899,1.104061128919701},height_95%_HPD={0.35057670239978433,0.8629395664380226},length_95%_HPD={0.4964962474149692,0.8045516285726761},length=0.6484754836358277,posterior=0.9995222929936306,length_median=0.6476529505660134,height_median=0.6287709135328661,height_range={0.1981764462558857,3.322678310906171},height=0.6270663909932781]:0.6463688490617381,Citrus_leprosis_virus_C_YP_654538[&length_range={0.1,1.666785477018373},height_95%_HPD={0.0,0.0},length_95%_HPD={1.05339025546068,1.469967532443748},length=1.2688669906188894,length_median=1.274206543039883,height_median=0.0,height_range={0.0,3.1676790427510806},height=0.006366124965552805]:1.2751397625946042)[&length_range={0.09068210972530763,0.6433010941736214},height_95%_HPD={1.07832062397988,1.4822694309578823},length_95%_HPD={0.1521485027239969,0.4218719610624022},length=0.2890402639854329,posterior=0.9963375796178344,length_median=0.2888760809918202,height_median=1.2751397625946042,height_range={0.8451668041032447,3.7138500702683626},height=1.2742185793772256]:0.29780674757710934)[&length_range={0.007407554942774419,0.3537367360172559},height_95%_HPD={1.3413828076640408,1.7972798315761327},length_95%_HPD={0.05594879361696257,0.2888038098468731},length=0.16662228447652075,posterior=0.6589171974522293,length_median=0.16358053343702728,height_median=1.5729465101717135,height_range={1.1940193716005598,3.352717969716936},height=1.5727185058908528]:0.10022370473318554)[&length_range={0.01293714442311574,0.3562045051538599},height_95%_HPD={1.4312638268862112,1.9268902684190958},length_95%_HPD={0.05885131704981621,0.2419055351909014},length=0.14214765500478796,posterior=0.646656050955414,length_median=0.1407228709009314,height_median=1.673170214904899,height_range={1.275048049810273,2.1787221814027764},height=1.6724984562851073]:0.13527553323899033,GAKG01005025_Cotesia_vestalis_TSA[&length_range={0.1,1.075416854587807},height_95%_HPD={0.6666716668896115,1.2507298651580507},length_95%_HPD={0.6776600144976053,0.9736447084303232},length=0.8236454043852621,length_median=0.8234190569924171,height_median=0.9549099831811363,height_range={0.10883517261644471,4.195072781457741},height=0.9561536606890997]:0.8535357649627531)[&length_range={1.359258080242925E-4,0.2352981862944954},height_95%_HPD={1.5697780331934543,2.0536344054766715},length_95%_HPD={0.004609258466560523,0.146965694480155},length=0.07647696029628015,posterior=0.3767515923566879,length_median=0.07326805552251711,height_median=1.8084457481438894,height_range={1.3686135089466287,2.307624817204278},height=1.8092499893821374]:0.0664179120671684,((JAB99293_Ceratitis_capitata_TSA[&length_range={0.1,0.6559138834872974},height_95%_HPD={0.3114355558243691,0.9882147249162778},length_95%_HPD={0.3717629331509329,0.5790758694169323},length=0.4683694559548669,length_median=0.4665705739286232,height_median=0.652499067246042,height_range={0.04726770920510592,6.986311897933977},height=0.6519953005257862]:0.46497151606243703,(GAMC01001565_Ceratitis_capitata_TSA[&length_range={4.532610717756423E-7,0.4052970324911861},height_95%_HPD={0.4134548167047898,1.0500646318890778},length_95%_HPD={4.532610717756423E-7,0.004470436758760403},length=0.002011259706034305,length_median=9.615220287507973E-4,height_median=0.7302824429766024,height_range={0.0,4.194730537099554},height=0.7309834101723541]:0.0015049754653475578,JAC04991_Ceratitis_capitata_TSA[&length_range={8.850533829086535E-7,0.6592981936940574},height_95%_HPD={0.4100174054603243,1.048635819445288},length_95%_HPD={8.850533829086535E-7,0.004774952276973792},length=0.0025509929979029363,length_median=0.0010394249634022214,height_median=0.7300476888498475,height_range={0.0,3.9629282057381174},height=0.7303433081219372]:0.0017397295921024458)[&length_range={0.150621499729788,0.5451664001767111},height_95%_HPD={0.4139212697280579,1.0486344263543508},length_95%_HPD={0.2933414921951655,0.4840019738434341},length=0.387029409326809,posterior=0.9993630573248408,length_median=0.3875428104903518,height_median=0.7317874184419499,height_range={0.14243950269436123,4.564605999795932},height=0.7325464640497356]:0.3856831648665291)[&length_range={0.1095470801775176,0.8585572787748367},height_95%_HPD={0.8172682810821272,1.4453755916874589},length_95%_HPD={0.2162525929463442,0.4258823635852979},length=0.32098917858894904,posterior=0.9992038216560509,length_median=0.3174693475415833,height_median=1.117470583308479,height_range={0.539444665991732,4.968816289966291},height=1.1196222481160318]:0.3200814654899913,Brandeis_Virus[&length_range={0.1,1.125541000778098},height_95%_HPD={0.2871108326111562,0.945463212721227},length_95%_HPD={0.6631811954991623,0.9517610046826964},length=0.8181427801097096,length_median=0.8168480632672785,height_median=0.618124085148605,height_range={0.0,2.6681218938750915},height=0.622502409322652]:0.8194279636498654)[&length_range={0.1368231507656479,0.6448926600898106},height_95%_HPD={1.149977698311746,1.757969941889924},length_95%_HPD={0.2733143981789931,0.5041407657213802},length=0.3853925207151744,posterior=0.9980891719745223,length_median=0.3806965188142892,height_median=1.4375520487984703,height_range={0.9165484419423269,3.168552578206466},height=1.4398455776850785]:0.43731161141258745)[&length_range={0.002987526960827483,0.4954392733147946},height_95%_HPD={1.5989802454601845,2.1259422371484877},length_95%_HPD={0.1110269140175683,0.3612453405519976},length=0.23630141336047805,posterior=0.8331210191082803,length_median=0.23743154717817022,height_median=1.8748636602110578,height_range={1.470681394539108,2.5088670714300516},height=1.8763931343415758]:0.27279635266658886,(JAB88605_Ceratitis_capitata_TSA[&length_range={0.1,1.846660911861396},height_95%_HPD={0.18674213165378983,0.9545967307800023},length_95%_HPD={1.135369545728504,1.637727603711656},length=1.3577085916083136,length_median=1.358126959689608,height_median=0.5807887696285845,height_range={0.0,3.789775748966555},height=0.574670844876222]:1.3682124026401912,Humulus_japonicus_latent_virus_YP_054422[&length_range={0.1,1.598396181247007},height_95%_HPD={0.603804119208383,1.339676729652548},length_95%_HPD={0.859167617974704,1.336929500741518},length=1.086545094218577,length_median=1.0828756661841559,height_median=0.9649414490982452,height_range={0.0,3.7894025992301557},height=0.9703679214445501]:0.9840597231705305)[&length_range={0.002428563475821655,0.4058565493300706},height_95%_HPD={1.6524707541436765,2.268125226742545},length_95%_HPD={0.06103536251187504,0.3129459302619568},length=0.18399869779260045,posterior=0.6015923566878981,length_median=0.1798474720243098,height_median=1.9490011722687757,height_range={1.4079203763931987,2.7221302131253013},height=1.9484414537505463]:0.19865884060887096)[&length_range={0.004841016055319169,0.5360130651964057},height_95%_HPD={1.8353034570952906,2.4132209299396954},length_95%_HPD={0.02871926864573475,0.2123696174510328},length=0.1228964929140275,posterior=0.854936305732484,length_median=0.1210215108807353,height_median=2.1476600128776466,height_range={1.663995043224435,3.6151560919979513},height=2.1512463689169836]:0.12357982264327738,(Frangipani_mosaic_virus_AEW67307[&length_range={0.1,0.6033423379172852},height_95%_HPD={0.8924905252721405,1.5388845045065058},length_95%_HPD={0.2977137933891023,0.4875572167337953},length=0.38407063076149184,length_median=0.3828879343804098,height_median=1.2064621051258722,height_range={0.20000000000000018,6.0716802847630085},height=1.2105857379943694]:0.3849454736457574,((Hibiscus_latent_Singapore_virus_AF400157[&length_range={0.1,0.583477470316826},height_95%_HPD={0.8065130893413475,1.4432735744998255},length_95%_HPD={0.2411729113587501,0.354232276631476},length=0.29786976452095343,length_median=0.2972970791006515,height_median=1.1118518492535276,height_range={0.10000000000000009,5.872196613997238},height=1.1168403659612642]:0.29701159592341164,(Streptocarpus_flower_break_virus_YP_762617[&length_range={0.09073728594611344,0.6547563242506325},height_95%_HPD={0.6317981126452743,1.2863163416475165},length_95%_HPD={0.1499538390675068,0.245476644805646},length=0.19781134699563402,length_median=0.19650475052066946,height_median=0.9671182566449592,height_range={0.4478219543685653,3.2939837196275583},height=0.9733909526145847]:0.19743607453142342,((Obuda_pepper_virus_NP_620841[&length_range={0.08027694142021144,0.4052970324911861},height_95%_HPD={0.5653173825352744,1.2213436416896681},length_95%_HPD={0.09753533772608958,0.1595978043269104},length=0.12724871500694507,length_median=0.1260596642736173,height_median=0.8930479379580218,height_range={0.09698917624928294,5.4027875923710384},height=0.8991860672143006]:0.12790094136275987,Yellow_tailflower_mild_mottle_virus_YP_008802585[&length_range={0.07226889919385189,0.4052970324911861},height_95%_HPD={0.5674997387859069,1.2169175797189689},length_95%_HPD={0.09247141436376052,0.1567165880462688},length=0.12488994914304252,length_median=0.12404579622662179,height_median=0.8948869505570077,height_range={0.024197721389930926,3.789775748966555},height=0.9009404608132009]:0.12606192876377398)[&length_range={0.01059004418266607,0.3599208247410014},height_95%_HPD={0.6979096585951703,1.3454298917607028},length_95%_HPD={0.02393796283709508,0.06838781587736076},length=0.0446537187920181,posterior=0.9988853503184714,length_median=0.04357299592858796,height_median=1.0209488793207817,height_range={0.1789045345316569,3.619258282550467},height=1.0249386916095302]:0.04290836248143215,(Pepper_mild_mottle_virus_BAD90598[&length_range={0.08389904680623714,0.396919775434993},height_95%_HPD={0.5286026624189031,1.175883947155858},length_95%_HPD={0.1029516065060063,0.1683120819348355},length=0.13671120633796796,length_median=0.1356571829795108,height_median=0.8565639877443251,height_range={0.18729396968988166,2.714830517533546},height=0.8612934530420121]:0.13515025371810008,(Tobacco_mosaic_virus_AAD47818[&length_range={0.01541389371635146,0.4052970324911861},height_95%_HPD={0.5670815710209776,1.2094250827849486},length_95%_HPD={0.02600075571067226,0.06231466734031224},length=0.04513031241378859,length_median=0.04387466771555581,height_median=0.876927901253387,height_range={0.09257410398594068,2.5414062688558885},height=0.8821728819250444]:0.0437289397258358,(Tomato_mottle_mosaic_virus_YP_008492929[&length_range={0.008844044498450492,0.3942850054014049},height_95%_HPD={0.5537160600086217,1.1963939729643336},length_95%_HPD={0.0163975087038403,0.04226097758526239},length=0.02906073858154716,length_median=0.02805170467096288,height_median=0.8690938252389948,height_range={0.014754723707629758,2.9328209818691278},height=0.8744065816527774]:0.02785487330218539,Tomato_mosaic_virus_NP_078447[&length_range={0.001990307653999028,0.3933919910772471},height_95%_HPD={0.5673194198585159,1.2104975863260812},length_95%_HPD={0.005387404453236444,0.02504000653842475},length=0.015392223512726767,length_median=0.014355306171927144,height_median=0.883171401479601,height_range={0.0,3.1822635056664397},height=0.8880996938712056]:0.013777297061579152)[&length_range={0.004499335145283529,0.2620949359776654},height_95%_HPD={0.5833744904589631,1.2248722706765383},length_95%_HPD={0.01012811037941046,0.03762781525298651},length=0.0239824363595433,posterior=0.9987261146496815,length_median=0.02310471831486032,height_median=0.8969486985411802,height_range={0.24849387134048362,2.587218862806604},height=0.9028668026974509]:0.023708142438042645)[&length_range={0.01511950178762027,0.2245232449031835},height_95%_HPD={0.6081258527639832,1.2457234995819058},length_95%_HPD={0.04659127346493755,0.09650532495599297},length=0.07111309215536078,posterior=0.9977707006369426,length_median=0.07006230009146192,height_median=0.9206568409792228,height_range={0.2707471139720754,2.402401472518095},height=0.9261081650874446]:0.0710574004832023)[&length_range={0.02560925098996269,0.5741752849178219},height_95%_HPD={0.6785814639167473,1.3131197671852077},length_95%_HPD={0.04385552964714438,0.09725884578020752},length=0.07142291136588838,posterior=0.9969745222929937,length_median=0.07054305454378085,height_median=0.9917142414624252,height_range={0.4343432893171766,1.7269127283137686},height=0.9961637852781794]:0.07214300033978871)[&length_range={0.04765882894677384,0.3973285777278051},height_95%_HPD={0.7477419068895257,1.3874538881923555},length_95%_HPD={0.06415815231176776,0.1412942227186598},length=0.10098632592431768,posterior=0.9971337579617834,length_median=0.0991664070902938,height_median=1.0638572418022139,height_range={0.5126077655406034,2.186323329488866},height=1.0677173506827475]:0.10069708937416877)[&length_range={0.1121825983756626,0.3879800987526362},height_95%_HPD={0.8384849263983267,1.4734807168992166},length_95%_HPD={0.1849633453214315,0.2993429994023312},length=0.24474227933622167,posterior=0.9969745222929937,length_median=0.2436445847535263,height_median=1.1645543311763826,height_range={0.6270405751961392,2.5836519072166713},height=1.168546343909319]:0.24430911400055666)[&length_range={0.007484372560366072,0.1373189892284289},height_95%_HPD={1.079650268524222,1.6997936750173939},length_95%_HPD={0.03233786147436031,0.1027654613972104},length=0.06295023321151176,posterior=0.9855095541401274,length_median=0.06151302958971397,height_median=1.4088634451769393,height_range={0.869272205998713,2.047568156864889},height=1.4116033671450339]:0.07364012262173714,((Cucumber_green_mottle_mosaic_virus_BAA87619[&length_range={0.1,0.4052970324911861},height_95%_HPD={0.6969386601766232,1.3299538603053958},length_95%_HPD={0.1562816912294598,0.2496343547534413},length=0.20362267099697878,length_median=0.20289444766236658,height_median=1.016322236243525,height_range={0.13151798569130557,3.13991360831573},height=1.0201960068362887]:0.20381534278440938,(Kyuri_green_mottle_mosaic_virus_BAD93196_TSA[&length_range={0.05220709305146805,0.4052970324911861},height_95%_HPD={0.6670100636698066,1.3121997528662779},length_95%_HPD={0.07106316908137755,0.1318182744840762},length=0.1011112748912477,length_median=0.09925902957184557,height_median=0.9836249325797799,height_range={0.026863394907784333,2.704327135544804},height=0.985750189415259]:0.1010807468462005,Cucumber_fruit_mottle_mosaic_virus_NP_072162[&length_range={0.03168069153028374,0.396198067248653},height_95%_HPD={0.6717285730264382,1.310391018874334},length_95%_HPD={0.04863971061726882,0.1035844616886406},length=0.07400475905477544,length_median=0.07289271763739286,height_median=1.011492729306376,height_range={0.0,6.505804842027958},height=1.0148482715831975]:0.07321295011960438)[&length_range={0.07075215062087133,0.3245513805424189},height_95%_HPD={0.7733306273969545,1.408389050187512},length_95%_HPD={0.09330732265994438,0.1769908229491329},length=0.13633936225542173,posterior=0.9990445859872611,length_median=0.13514826341931285,height_median=1.0847056794259804,height_range={0.11272362078097897,2.8426512386804728},height=1.0866573905946364]:0.1354318996019539)[&length_range={0.1360861986708812,0.3498767586981867},height_95%_HPD={0.9003653021549747,1.5321711085212881},length_95%_HPD={0.1803244262213319,0.293983988502517},length=0.2362690296363048,posterior=0.9988853503184714,length_median=0.2346374604718992,height_median=1.2201375790279343,height_range={0.3063471835743248,3.0552789703979752},height=1.2227756111855514]:0.2329822518311544,(Passion_fruit_mosaic_virus_YP_004465358[&length_range={0.01909123068472886,0.4052970324911861},height_95%_HPD={0.7492007105743084,1.3829243082544824},length_95%_HPD={0.03975426317714614,0.09865665080748162},length=0.06929725035051504,length_median=0.06794617966185715,height_median=1.0681104318455965,height_range={0.0,2.321524054021846},height=1.0704818217331897]:0.0672906253166281,Maracuja_mosaic_virus_YP_950421[&length_range={0.06082515346419983,0.4177265926715431},height_95%_HPD={0.7081136210797501,1.339179782190311},length_95%_HPD={0.07363298210703853,0.1398144321123884},length=0.109348599068137,length_median=0.1082932169351955,height_median=1.024961264235299,height_range={0.10000000000000009,2.321524054021846},height=1.029859829336504]:0.11043979292692563)[&length_range={0.195801376476849,0.8115446588419547},height_95%_HPD={0.8482293898885169,1.4820069772751685},length_95%_HPD={0.2510586203027301,0.3725353950240878},length=0.3134747881494169,posterior=0.9985668789808917,length_median=0.3123090798681657,height_median=1.1354010571622246,height_range={0.21898222598948358,2.0467376948377747},height=1.1388740757825275]:0.3177187736968641)[&length_range={1.77832767120828E-4,0.1746327473430674},height_95%_HPD={1.1276177773785392,1.7520103128175313},length_95%_HPD={0.006484317598480548,0.0659962331502855},length=0.034348740575017994,posterior=0.7232484076433121,length_median=0.0327571066354842,height_median=1.4531198308590887,height_range={0.5395210562288941,2.0362653799030515},height=1.4544013976725962]:0.029383736939587735)[&length_range={0.009987025080738439,0.8326266325188695},height_95%_HPD={1.1793361844706054,1.7961033332512577},length_95%_HPD={0.03958382147644227,0.1725042286156221},length=0.10902826122138773,posterior=0.9848726114649682,length_median=0.1065282828657175,height_median=1.4825035677986764,height_range={0.8587154261700405,3.1913651690688565},height=1.48566322917242]:0.1089040109729531)[&length_range={0.01464380748049848,0.965475855900494},height_95%_HPD={1.300295371650658,1.9044447251859684},length_95%_HPD={0.5511441012868964,0.8108895532442323},length=0.6693375665477145,posterior=0.9974522292993631,length_median=0.6708497347498322,height_median=1.5914075787716295,height_range={1.0771236165069031,3.4647205888284103},height=1.594332601200655]:0.6798322567492945)[&length_range={0.06151663245211682,0.4324306232367243},height_95%_HPD={1.9823511691563969,2.5641450432652126},length_95%_HPD={0.1285430067254146,0.3235387433037346},length=0.22302183959504698,posterior=0.9976114649681529,length_median=0.2208759180183613,height_median=2.271239835520924,height_range={1.7747806369573071,3.8413887941685196},height=2.2750862432697465]:0.21961242289156768)[&length_range={0.02668994006768145,0.5896864654994712},height_95%_HPD={2.2102935816178118,2.801255175536454},length_95%_HPD={0.05291542981730216,0.19318805972343},length=0.11990074037061353,posterior=0.9972929936305732,length_median=0.116574242851078,height_median=2.4908522584124917,height_range={1.934621869315424,4.096718891733196},height=2.49807710275907]:0.12406364431654193,Indian_peanut_clump_virus_NP_835282[&length_range={0.1,0.8636468799380976},height_95%_HPD={1.6708414947825576,2.301146237943606},length_95%_HPD={0.5164648303787104,0.7235164575951402},length=0.6198120273878682,length_median=0.6170310614672085,height_median=1.992743996129199,height_range={1.0000000000000007,4.0902471442226584},height=1.9973610507621684]:0.6221719065998346)[&length_range={0.08006696040440371,0.4385313640105348},height_95%_HPD={2.309773915976895,2.910761779876932},length_95%_HPD={0.1650512745556822,0.3122726273875672},length=0.23664813092409828,posterior=0.9974522292993631,length_median=0.23650808750528826,height_median=2.6149159027290336,height_range={2.014875451967207,4.340243052885121},height=2.618026843722952]:0.23600024232827277,(Oat_golden_stripe_virus_NP_059510[&length_range={0.07429240131579708,0.4243316250615984},height_95%_HPD={2.2639222148061706,2.887930752558019},length_95%_HPD={0.09971779907956793,0.1781944177555347},length=0.13801319431568698,length_median=0.1363920861320117,height_median=2.5771709003567613,height_range={0.0,4.434884357475938},height=2.5809722689309873]:0.13864265654494012,(Soil-borne_wheat_mosaic_virus_NP_049335[&length_range={0.01070634845035824,0.415165463707139},height_95%_HPD={2.21058470057429,2.843670539240689},length_95%_HPD={0.01813083612251274,0.05637061024166184},length=0.03795340029655049,length_median=0.03654604221770666,height_median=2.5287605892803713,height_range={0.20931065268930515,4.402159573399813},height=2.5319344235709407]:0.03911751008055164,Chinese_wheat_mosaic_virus_NP_059513[&length_range={0.01591539901675073,0.4052970324911861},height_95%_HPD={2.1955811448559652,2.8229670969410154},length_95%_HPD={0.03573419913412407,0.08159677583032218},length=0.057435548581638005,length_median=0.05632794539709596,height_median=2.5115145234247325,height_range={0.20000000000000018,4.392879619058419},height=2.512491667003897]:0.05636357593619046)[&length_range={0.08290334512072459,0.4533174730113464},height_95%_HPD={2.2606649806889414,2.8879517397609185},length_95%_HPD={0.1107904521857799,0.1909671075911126},length=0.14863791054069567,posterior=0.9993630573248408,length_median=0.1476540010892511,height_median=2.567878099360923,height_range={0.45618012579122036,4.446431928374086},height=2.5708508064529183]:0.14793545754077853)[&length_range={0.05669249818251124,0.4578565569209254},height_95%_HPD={2.395690554217494,3.0190544051254777},length_95%_HPD={0.08612718887371865,0.1820695273833429},length=0.1339448565327525,posterior=0.9990445859872611,length_median=0.132406510869034,height_median=2.7158135569017015,height_range={0.6710237264923076,4.623689633020143},height=2.719685690302313]:0.13510258815560494,Beet_soil-borne_virus_ABU63610[&length_range={0.1,0.4539481517339172},height_95%_HPD={2.2214326004278764,2.8457018893667705},length_95%_HPD={0.2451360922845768,0.3778996508141918},length=0.31378598928336227,length_median=0.3135117015556107,height_median=2.536623994352512,height_range={1.8000000000000005,7.341338760350768},height=2.5423237811613233]:0.31429215070479444)[&height_95%_HPD={2.5418168737447466,3.161550066692592},length=0.0,posterior=1.0,height_median=2.8509161450573064,height_range={1.9000000000000006,7.565184813474399},height=2.8561097704446867];
end;

begin figtree;
	set appearance.backgroundColorAttribute="Default";
	set appearance.backgroundColour=#-1;
	set appearance.branchColorAttribute="User selection";
	set appearance.branchLineWidth=5.0;
	set appearance.branchMinLineWidth=0.0;
	set appearance.branchWidthAttribute="Fixed";
	set appearance.foregroundColour=#-16777216;
	set appearance.selectionColour=#-2144520576;
	set branchLabels.colorAttribute="User selection";
	set branchLabels.displayAttribute="Branch times";
	set branchLabels.fontName="sansserif";
	set branchLabels.fontSize=8;
	set branchLabels.fontStyle=0;
	set branchLabels.isShown=false;
	set branchLabels.significantDigits=4;
	set layout.expansion=0;
	set layout.layoutType="RECTILINEAR";
	set layout.zoom=0;
	set legend.attribute="height";
	set legend.fontSize=10.0;
	set legend.isShown=false;
	set legend.significantDigits=4;
	set nodeBars.barWidth=4.0;
	set nodeBars.displayAttribute="height_95%_HPD";
	set nodeBars.isShown=false;
	set nodeLabels.colorAttribute="User selection";
	set nodeLabels.displayAttribute="posterior";
	set nodeLabels.fontName="Arial";
	set nodeLabels.fontSize=18;
	set nodeLabels.fontStyle=0;
	set nodeLabels.isShown=true;
	set nodeLabels.significantDigits=2;
	set nodeShape.colourAttribute="User selection";
	set nodeShape.isShown=false;
	set nodeShape.minSize=10.0;
	set nodeShape.scaleType=Width;
	set nodeShape.shapeType=Circle;
	set nodeShape.size=4.0;
	set nodeShape.sizeAttribute="Fixed";
	set polarLayout.alignTipLabels=false;
	set polarLayout.angularRange=0;
	set polarLayout.rootAngle=0;
	set polarLayout.rootLength=100;
	set polarLayout.showRoot=true;
	set radialLayout.spread=0.0;
	set rectilinearLayout.alignTipLabels=false;
	set rectilinearLayout.curvature=0;
	set rectilinearLayout.rootLength=0;
	set scale.offsetAge=0.0;
	set scale.rootAge=1.0;
	set scale.scaleFactor=1.0;
	set scale.scaleRoot=false;
	set scaleAxis.automaticScale=true;
	set scaleAxis.fontSize=8.0;
	set scaleAxis.isShown=false;
	set scaleAxis.lineWidth=1.0;
	set scaleAxis.majorTicks=0.25;
	set scaleAxis.origin=0.0;
	set scaleAxis.reverseAxis=false;
	set scaleAxis.showGrid=true;
	set scaleBar.automaticScale=true;
	set scaleBar.fontSize=18.0;
	set scaleBar.isShown=true;
	set scaleBar.lineWidth=5.0;
	set scaleBar.scaleRange=0.2;
	set tipLabels.colorAttribute="User selection";
	set tipLabels.displayAttribute="Names";
	set tipLabels.fontName="Arial";
	set tipLabels.fontSize=18;
	set tipLabels.fontStyle=0;
	set tipLabels.isShown=true;
	set tipLabels.significantDigits=4;
	set trees.order=true;
	set trees.orderType="increasing";
	set trees.rooting=true;
	set trees.rootingType="Midpoint";
	set trees.transform=false;
	set trees.transformType="cladogram";
end;
