# Supplementary material for: The Discovery, Distribution, and Evolution of Viruses Associated with Drosophila melanogaster
Source: PLoS Biol. 2015 Jul 14;13(7):e1002210. doi: 10.1371/journal.pbio.1002210 (PMC4501690; doi:10.1371/journal.pbio.1002210)
Supplement: S4 Data — Maximum clade credibility trees with Bayesian posterior support are provided in BEAST nexus format, suitable for display with FigTree. (ZIP) [file pbio.1002210.s004.zip › S4_Data/Figure_S3_partL.MCC.tre]

#NEXUS
begin taxa;
	dimensions ntax=16;
	taxlabels
	JI172999_Ascaris_suum_TSA[&!color=#-16750900]
	GAFE01004028_Anopheles_sinensis_TSA[&!color=#-16750900]
	GAMD01000206_Anopheles_aquasalis_TSA[&!color=#-16750900]
	Marine_RNA_virus_JP-B_YP_001429583
	Halyomorpha_halys_virus_YP_008719809
	Cricket_paralysis_virus_AAF80998
	Drosophila_C_virus_NP_044945[&!color=#-6750208]
	Solenopsis_invicta_virus-1_YP_164440
	Acute_bee_paralysis_virus_AF486073
	Formica_exsecta_virus_1_AHB62420
	Israeli_acute_paralysis_virus_AEL12438
	Halastavi_arva_RNA_virus_YP_004935381
	Fesavirus1_AII82258
	GBEV01003876_Procambarus_clarkii_TSA[&!color=#-16750900]
	GAFS01012175_Pontastacus_leptodactylus_TSA[&!color=#-16750900]
	Berkeley_Virus[&!color=#-6750208]
;
end;

begin trees;
	tree TREE1 = [&R] ((((JI172999_Ascaris_suum_TSA[&length_range={0.1,1.083781391381913},height_95%_HPD={0.0,0.6091645698073522},length_95%_HPD={0.5189861566933792,0.8281574883832219},length=0.6727613243191798,length_median=0.670086048349769,height_median=0.3456396256006389,height_range={0.0,1.457439245022696},height=0.35040323120498745]:0.6729534933091597,(GAFE01004028_Anopheles_sinensis_TSA[&length_range={0.1,0.7745766334231199},height_95%_HPD={0.0,0.49848719440121725},length_95%_HPD={0.4045814867911715,0.6438685138828778},length=0.5253740297584857,length_median=0.5206462807675254,height_median=0.24397385201817245,height_range={0.0,2.20833326842754},height=0.2490243487643446]:0.5206162817510607,GAMD01000206_Anopheles_aquasalis_TSA[&length_range={0.1,0.8165973165282266},height_95%_HPD={0.0,0.4548731667678543},length_95%_HPD={0.4352574143210135,0.6940498584776895},length=0.5681749491058351,length_median=0.5659459544704668,height_median=0.19593459759588483,height_range={0.0,1.182949896982635},height=0.20605567312111508]:0.5686555361733483)[&length_range={0.03928035988362422,0.7605957274421172},height_95%_HPD={0.5281152752193328,1.0184638688483973},length_95%_HPD={0.128376346320162,0.3731031963556943},length=0.24919353163002028,posterior=0.9994469026548672,length_median=0.2455666999865998,height_median=0.7645901337692331,height_range={0.45865253710711684,1.662955821306891},height=0.774214632879592]:0.2540029851405654)[&length_range={0.0362603188730931,1.25847129475203},height_95%_HPD={0.772223279886918,1.2671646472497708},length_95%_HPD={0.541024862568353,0.8974403748440601},length=0.7103655442752991,posterior=0.9992625368731564,length_median=0.7079753898369525,height_median=1.0185931189097985,height_range={0.6723525241590522,2.098658943144457},height=1.023440247218522]:0.732859319103889,((Marine_RNA_virus_JP-B_YP_001429583[&length_range={0.1,1.883401629079746},height_95%_HPD={0.0,0.5013412123198173},length_95%_HPD={1.053681788987836,1.522832639362731},length=1.2851177269729117,length_median=1.2850114105243,height_median=0.2293109596404621,height_range={0.0,2.427950372910134},height=0.2360375503988755]:1.3120552959392489,(Halyomorpha_halys_virus_YP_008719809[&length_range={0.1,1.657794299640775},height_95%_HPD={0.0,0.3732154598177644},length_95%_HPD={1.110685680604856,1.523089056602462},length=1.3187960312567382,length_median=1.325123144814487,height_median=0.10565962820938357,height_range={0.0,2.749665968716015},height=0.13565115179480483]:1.3364317454612966,((Cricket_paralysis_virus_AAF80998[&length_range={0.1,0.4184798874895717},height_95%_HPD={0.0,0.24138657475316005},length_95%_HPD={0.2548304012621347,0.3681405394430986},length=0.31482815715011087,length_median=0.3141643900904547,height_median=0.06815801113232212,height_range={0.0,2.3138718134051484},height=0.08809438470404661]:0.30895737876657003,Drosophila_C_virus_NP_044945[&length_range={0.1,0.4864945137957745},height_95%_HPD={0.0,0.21129865642475298},length_95%_HPD={0.2893622205934862,0.4106738885414339},length=0.35086661975601663,length_median=0.350536161610237,height_median=0.011580369031291893,height_range={0.0,2.138119097837105},height=0.05198820190218869]:0.36553502086760026)[&length_range={0.2801054530829949,1.05625953522508},height_95%_HPD={0.30945593834619434,0.5589168004649538},length_95%_HPD={0.6708465646700005,0.8921004859041602},length=0.7804541340654199,posterior=0.9994469026548672,length_median=0.7798161334508387,height_median=0.37711538989889215,height_range={0.291888911926403,2.560932505000945},height=0.40291648010896364]:0.7966814426524556,(Solenopsis_invicta_virus-1_YP_164440[&length_range={0.1,0.7905400151149934},height_95%_HPD={0.06595839886856059,0.4737788774163847},length_95%_HPD={0.437718823626095,0.5927962009526765},length=0.5140803105088493,length_median=0.5147341417671052,height_median=0.2795879252754925,height_range={0.0,1.1912391953242616},height=0.28307340437105905]:0.5120808634960556,(Acute_bee_paralysis_virus_AF486073[&length_range={0.1,0.3565752235106039},height_95%_HPD={0.2043792657663115,0.589057578535471},length_95%_HPD={0.1318248499601912,0.1907517634394942},length=0.1589316310547607,length_median=0.1588517331901971,height_median=0.392933871340728,height_range={0.0783767972709839,1.93149256431906},height=0.3982416029548696]:0.15724563382627443,(Formica_exsecta_virus_1_AHB62420[&length_range={0.1,0.2625766613834546},height_95%_HPD={0.11458368884073211,0.5035210503538483},length_95%_HPD={0.1425276320774712,0.1880582533179549},length=0.16528006393730998,length_median=0.1648789275764798,height_median=0.30930521346388495,height_range={0.0,1.8711367599131874},height=0.31602363009390727]:0.1647096980079632,Israeli_acute_paralysis_virus_AEL12438[&length_range={0.09353992221322867,0.247265482856126},height_95%_HPD={0.16245330526791868,0.5516215798530806},length_95%_HPD={0.1079045953789263,0.1491367898611734},length=0.12871454767148183,length_median=0.12852379214229115,height_median=0.3467017376588877,height_range={0.045910219347985226,1.9092147059998918},height=0.3526172447742667]:0.12731317381296048)[&length_range={0.02282594941825116,0.1242985908729163},height_95%_HPD={0.2816102039541768,0.6664756774217251},length_95%_HPD={0.05295959780095449,0.1023816554667418},length=0.07593075388201417,posterior=0.9985250737463127,length_median=0.07531469407406478,height_median=0.47401491147184815,height_range={0.16531349583642418,1.446494472173096},height=0.48016840998483656]:0.07616459369515427)[&length_range={0.1203116318804493,0.4813113578966158},height_95%_HPD={0.3635223068271993,0.7454133235458458},length_95%_HPD={0.1782849034246148,0.3039711682602915},length=0.240313662568938,posterior=0.9988938053097345,length_median=0.2395364077829868,height_median=0.5501795051670024,height_range={0.23959882971026625,1.5187223370167302},height=0.5561520496637419]:0.2414892836045457)[&length_range={0.1588286396372979,0.5651444628801618},height_95%_HPD={0.6112613017378101,0.9863033554812208},length_95%_HPD={0.3019469726864705,0.4834547611791227},length=0.38636868524157597,posterior=0.9994469026548672,length_median=0.3852946965376648,height_median=0.7916687887715481,height_range={0.44335371745197194,2.073209148671763},height=0.7972530110598411]:0.3821280437797996)[&length_range={0.06960894719612451,0.5043386767811393},height_95%_HPD={1.035608555552145,1.3321341132659472},length_95%_HPD={0.158301395979465,0.3870588247935345},length=0.26803136898910257,posterior=0.9961283185840708,length_median=0.2661757197782054,height_median=1.1737968325513477,height_range={0.8008708234072295,1.7396151277943748},height=1.1821761191140976]:0.2682945411193325)[&length_range={0.001476367390406858,0.3192943554340878},height_95%_HPD={1.3122565372767676,1.6084465207595295},length_95%_HPD={0.0354352848372424,0.2179004242392981},length=0.12153534460850977,posterior=0.6666666666666666,length_median=0.118140160176794,height_median=1.4420913736706802,height_range={1.241401736868145,1.9526129882637875},height=1.4469079807587792]:0.09927488190903078)[&length_range={0.00200791711666221,0.3294939236822037},height_95%_HPD={1.3897126226547243,1.723855067699681},length_95%_HPD={0.02275212986135651,0.2142067281664153},length=0.11313986221152741,posterior=0.7830014749262537,length_median=0.1082483109741409,height_median=1.541366255579711,height_range={1.1780561505410647,2.0419293097237388},height=1.5463647752116705]:0.10801175423389497,Halastavi_arva_RNA_virus_YP_004935381[&length_range={0.1,1.346483713354853},height_95%_HPD={0.4279138201333694,1.0251982036258744},length_95%_HPD={0.7666188234841296,1.130861851473163},length=0.9432013120053379,length_median=0.9403591145043461,height_median=0.7073870174595855,height_range={0.0,1.670216136935993},height=0.7095014662162832]:0.9419909923540204)[&length_range={1.399936906345475E-4,0.3155370168523495},height_95%_HPD={1.472047511118626,1.8344897363010937},length_95%_HPD={0.01105600255198717,0.2023997570250213},length=0.10435043940898857,posterior=0.7568215339233039,length_median=0.09916884004443588,height_median=1.649378009813606,height_range={1.274696687914918,2.234809234336673},height=1.6531492568763118]:0.10207442820008161)[&length_range={0.006340807620161181,0.6819048288856026},height_95%_HPD={1.5612929657705916,1.9484946416780173},length_95%_HPD={0.07468408367287306,0.3724455726079758},length=0.22706816698272247,posterior=0.9769542772861357,length_median=0.2247229125694328,height_median=1.7514524380136876,height_range={1.3283896709492309,2.5122187707320687},height=1.7556272009367786]:0.2254777173073257,Fesavirus1_AII82258[&length_range={0.1,1.669336640103549},height_95%_HPD={0.38764614212659865,1.1157365440763485},length_95%_HPD={1.044417309615826,1.460740493888889},length=1.2408125465123792,length_median=1.23416227696762,height_median=0.7396401902267814,height_range={0.0,2.291695112795809},height=0.7349873521368145]:1.2372899650942317)[&length_range={0.2561688108212815,1.056687616651932},height_95%_HPD={1.7575611824484327,2.2189437414957633},length_95%_HPD={0.5280668080191366,0.8890828133786108},length=0.7021378487698636,posterior=0.9994469026548672,length_median=0.7003779689320054,height_median=1.9769301553210132,height_range={1.2733159527118278,3.1584720263869435},height=1.9800930549089117]:0.6994020825600167,(GBEV01003876_Procambarus_clarkii_TSA[&length_range={1.83637052027555E-6,0.221049779626925},height_95%_HPD={2.1429424436803806,2.7444872669971305},length_95%_HPD={1.83637052027555E-6,0.006119475601964158},length=0.002347623756925018,length_median=0.0014171998699167641,height_median=2.428833439123009,height_range={0.29999999999999993,3.8705681286229656},height=2.432637350245155]:0.002271535767446764,GAFS01012175_Pontastacus_leptodactylus_TSA[&length_range={1.295750039944701E-6,0.282089971716959},height_95%_HPD={2.148956612788421,2.7484982775318434},length_95%_HPD={1.295750039944701E-6,0.005936654310004465},length=0.002294812007472958,length_median=0.001341140703746147,height_median=2.4289135916798497,height_range={0.6999999999999998,3.925638738275966},height=2.432891122734545]:0.0021913832106061903)[&length_range={0.06758610063835117,0.4570391001206538},height_95%_HPD={2.14960528055449,2.749743902556259},length_95%_HPD={0.1504776284595583,0.3430956741494192},length=0.24636344783048386,posterior=0.9994469026548672,length_median=0.2449639958857829,height_median=2.431104974890456,height_range={1.0724456634124555,3.9420280266638406},height=2.435867455848304]:0.24522726299057407,Berkeley_Virus[&length_range={0.07197912946403877,0.4146293511222831},height_95%_HPD={2.190821071479879,2.7586067020274307},length_95%_HPD={0.1166537136836245,0.3100734923554537},length=0.21515882737797268,length_median=0.21377799096671704,height_median=2.4618090826103938,height_range={0.7999999999999999,3.977483250084619},height=2.466440178726418]:0.21452315527063615)[&height_95%_HPD={2.4077200249408666,2.96154846187079},length=0.0,posterior=1.0,height_median=2.67633223788103,height_range={0.8999999999999999,4.1798899001062075},height=2.6815990061043875];
end;

begin figtree;
	set appearance.backgroundColorAttribute="Default";
	set appearance.backgroundColour=#-1;
	set appearance.branchColorAttribute="User selection";
	set appearance.branchLineWidth=5.0;
	set appearance.branchMinLineWidth=0.0;
	set appearance.branchWidthAttribute="Fixed";
	set appearance.foregroundColour=#-16777216;
	set appearance.selectionColour=#-2144520576;
	set branchLabels.colorAttribute="User selection";
	set branchLabels.displayAttribute="Branch times";
	set branchLabels.fontName="sansserif";
	set branchLabels.fontSize=8;
	set branchLabels.fontStyle=0;
	set branchLabels.isShown=false;
	set branchLabels.significantDigits=4;
	set layout.expansion=0;
	set layout.layoutType="RECTILINEAR";
	set layout.zoom=0;
	set legend.attribute="height";
	set legend.fontSize=10.0;
	set legend.isShown=false;
	set legend.significantDigits=4;
	set nodeBars.barWidth=4.0;
	set nodeBars.displayAttribute="height_95%_HPD";
	set nodeBars.isShown=false;
	set nodeLabels.colorAttribute="User selection";
	set nodeLabels.displayAttribute="posterior";
	set nodeLabels.fontName="Arial";
	set nodeLabels.fontSize=18;
	set nodeLabels.fontStyle=0;
	set nodeLabels.isShown=true;
	set nodeLabels.significantDigits=2;
	set nodeShape.colourAttribute="User selection";
	set nodeShape.isShown=false;
	set nodeShape.minSize=10.0;
	set nodeShape.scaleType=Width;
	set nodeShape.shapeType=Circle;
	set nodeShape.size=4.0;
	set nodeShape.sizeAttribute="Fixed";
	set polarLayout.alignTipLabels=false;
	set polarLayout.angularRange=0;
	set polarLayout.rootAngle=0;
	set polarLayout.rootLength=100;
	set polarLayout.showRoot=true;
	set radialLayout.spread=0.0;
	set rectilinearLayout.alignTipLabels=false;
	set rectilinearLayout.curvature=0;
	set rectilinearLayout.rootLength=0;
	set scale.offsetAge=0.0;
	set scale.rootAge=1.0;
	set scale.scaleFactor=1.0;
	set scale.scaleRoot=false;
	set scaleAxis.automaticScale=true;
	set scaleAxis.fontSize=8.0;
	set scaleAxis.isShown=false;
	set scaleAxis.lineWidth=1.0;
	set scaleAxis.majorTicks=0.25;
	set scaleAxis.origin=0.0;
	set scaleAxis.reverseAxis=false;
	set scaleAxis.showGrid=true;
	set scaleBar.automaticScale=true;
	set scaleBar.fontSize=18.0;
	set scaleBar.isShown=true;
	set scaleBar.lineWidth=5.0;
	set scaleBar.scaleRange=0.2;
	set tipLabels.colorAttribute="User selection";
	set tipLabels.displayAttribute="Names";
	set tipLabels.fontName="Arial";
	set tipLabels.fontSize=18;
	set tipLabels.fontStyle=0;
	set tipLabels.isShown=true;
	set tipLabels.significantDigits=4;
	set trees.order=true;
	set trees.orderType="increasing";
	set trees.rooting=true;
	set trees.rootingType="Midpoint";
	set trees.transform=false;
	set trees.transformType="cladogram";
end;
