# Supplementary material for: The Discovery, Distribution, and Evolution of Viruses Associated with Drosophila melanogaster
Source: PLoS Biol. 2015 Jul 14;13(7):e1002210. doi: 10.1371/journal.pbio.1002210 (PMC4501690; doi:10.1371/journal.pbio.1002210)
Supplement: S4 Data — Maximum clade credibility trees with Bayesian posterior support are provided in BEAST nexus format, suitable for display with FigTree. (ZIP) [file pbio.1002210.s004.zip › S4_Data/Figure_S3_partN.MCC.tre]

#NEXUS
begin taxa;
	dimensions ntax=47;
	taxlabels
	Ilesha_virus_AGM34025
	Bunyamwera_virus_NP_047211
	Ngari_virus_AII99851
	La_Crosse_virus_NP_671968
	Brazoran_virus_YP_008400138
	European_mountain_ash_ringspot-associated_virus_YP_003104764
	Tomato_zonate_spot_virus_YP_001740047
	Capsicum_chlorosis_virus_YP_717924
	Bean_necrotic_mosaic_virus_YP_006468898
	Impatiens_necrotic_spot_virus_NP_619710
	Tomato_spotted_wilt_virus_NP_049362
	Bowe_virus_AGW23849
	Cao_Bang_virus_ABR29826
	Hantaan_virus_AIL25333
	Prospect_Hill_virus_ABV02943
	Tula_virus_NP_942124
	Puumala_virus_AFQ60647
	Ussuri_virus_BAM13754
	Khabarovsk_virus_AIL25326
	Sin_Nombre_virus_NP_941976
	Eothenomys_miletus_hantavirus_LX309_ADW27360
	GANM01007209_Nilaparvata_lugens_TSA[&!color=#-16750900]
	Wuhan_Mosquito_Virus_1
	Dmel_Bunyavirus[&!color=#-6750208]
	Nome_phantom_virus_AIA24562
	Wuhan_Mosquito_Virus_2
	Kigluaik_phantom_virus_AIA24559
	GABB01003426_Archaeopsylla_erinacei_TSA[&!color=#-16750900]
	GAXN01007804_Sceliphron_caementarium_TSA[&!color=#-16750900]
	GAGH01015442_Osmia_cornuta_TSA[&!color=#-16750900]
	Wuchang_Cockraoch_Virus_1
	GAYA01399244_Zorotypus_caudelli_TSA[&!color=#-16750900]
	GAQJ01015247_GAQJ01015246_GAQJ01008247_GAQJ01007189_Ostrinia_furnacalis_TSA[&!color=#-16750900]
	Shuangao_Insect_Virus_2
	Wuhan_Insect_virus_2
	GAWX01022046_Trialeurodes_vaporariorum_TSA[&!color=#-16750900]
	GAUV01125245_Acanthosoma_haemorrhoidale_TSA[&!color=#-16750900]
	Sanxia_Water_Strider_Virus_2
	Tai_virus_AGX32057
	Kibale_virus_AGX32058
	Herbert_virus_AGX32060
	Khurdun_virus_AHL27166
	Oyo_virus_AEE01391
	Oropouche_virus_NP_982304
	Sabo_virus_CCG93479
	Akabane_virus_YP_001497159
	Aino_virus_YP_006590079
;
end;
begin trees;
	tree TREE1 = [&R] (((((Ilesha_virus_AGM34025[&length_range={0.0173057844177526,0.3575452958100671},height_95%_HPD={3.5356331514852495,5.831028585469668},length_95%_HPD={0.02658441086036212,0.06571876182938682},length=0.04602076635092952,length_median=0.04514456145124984,height_median=4.387612532590212,height_range={0.0,9.07675234492932},height=4.484730470081695]:0.04720815532698541,(Bunyamwera_vi…
end;
begin figtree;
	set appearance.backgroundColorAttribute="Default";
	set appearance.backgroundColour=#-1;
	set appearance.branchColorAttribute="User selection";
	set appearance.branchLineWidth=5.0;
	set appearance.branchMinLineWidth=0.0;
	set appearance.branchWidthAttribute="Fixed";
	set appearance.foregroundColour=#-16777216;
	set appearance.selectionColour=#-2144520576;
	set branchLabels.colorAttribute="User selection";
	set branchLabels.displayAttribute="Branch times";
	set branchLabels.fontName="sansserif";
	set branchLabels.fontSize=8;
	set branchLabels.fontStyle=0;
	set branchLabels.isShown=false;
	set branchLabels.significantDigits=4;
	set layout.expansion=0;
	set layout.layoutType="RECTILINEAR";
	set layout.zoom=0;
	set legend.attribute="height";
	set legend.fontSize=10.0;
	set legend.isShown=false;
	set legend.significantDigits=4;
	set nodeBars.barWidth=4.0;
	set nodeBars.displayAttribute="height_95%_HPD";
	set nodeBars.isShown=false;
	set nodeLabels.colorAttribute="User selection";
	set nodeLabels.displayAttribute="posterior";
	set nodeLabels.fontName="Arial";
	set nodeLabels.fontSize=18;
	set nodeLabels.fontStyle=0;
	set nodeLabels.isShown=true;
	set nodeLabels.significantDigits=2;
	set nodeShape.colourAttribute="User selection";
	set nodeShape.isShown=false;
	set nodeShape.minSize=10.0;
	set nodeShape.scaleType=Width;
	set nodeShape.shapeType=Circle;
	set nodeShape.size=4.0;
	set nodeShape.sizeAttribute="Fixed";
	set polarLayout.alignTipLabels=false;
	set polarLayout.angularRange=0;
	set polarLayout.rootAngle=0;
	set polarLayout.rootLength=100;
	set polarLayout.showRoot=true;
	set radialLayout.spread=0.0;
	set rectilinearLayout.alignTipLabels=false;
	set rectilinearLayout.curvature=0;
	set rectilinearLayout.rootLength=0;
	set scale.offsetAge=0.0;
	set scale.rootAge=1.0;
	set scale.scaleFactor=1.0;
	set scale.scaleRoot=false;
	set scaleAxis.automaticScale=true;
	set scaleAxis.fontSize=8.0;
	set scaleAxis.isShown=false;
	set scaleAxis.lineWidth=1.0;
	set scaleAxis.majorTicks=0.25;
	set scaleAxis.origin=0.0;
	set scaleAxis.reverseAxis=false;
	set scaleAxis.showGrid=true;
	set scaleBar.automaticScale=true;
	set scaleBar.fontSize=18.0;
	set scaleBar.isShown=true;
	set scaleBar.lineWidth=5.0;
	set scaleBar.scaleRange=0.2;
	set tipLabels.colorAttribute="User selection";
	set tipLabels.displayAttribute="Names";
	set tipLabels.fontName="Arial";
	set tipLabels.fontSize=18;
	set tipLabels.fontStyle=0;
	set tipLabels.isShown=true;
	set tipLabels.significantDigits=4;
	set trees.order=true;
	set trees.orderType="increasing";
	set trees.rooting=true;
	set trees.rootingType="Midpoint";
	set trees.transform=false;
	set trees.transformType="cladogram";
end;
