# Supplementary material for: The Discovery, Distribution, and Evolution of Viruses Associated with Drosophila melanogaster
Source: PLoS Biol. 2015 Jul 14;13(7):e1002210. doi: 10.1371/journal.pbio.1002210 (PMC4501690; doi:10.1371/journal.pbio.1002210)
Supplement: S4 Data — Maximum clade credibility trees with Bayesian posterior support are provided in BEAST nexus format, suitable for display with FigTree. (ZIP) [file pbio.1002210.s004.zip › S4_Data/Figure_S3_partO.MCC.tre]

#NEXUS

Begin taxa;
	Dimensions ntax=8;
	Taxlabels
		Fopius_arisanus_TSA
		Gryllus_bimaculatus_nudivirus
		Helicoverpa_zea_nudivirus
		Kallithea_Nudivirus_
		Nilaparvata_lugens_endogenous_nudivirus
		Oryctes_rhinoceros_virus
		Penaeus_monodon_nudivirus
		Tipula_oleracea_nudivirus_AJD20123
		;
End;

Begin trees;
	Translate
		1 Fopius_arisanus_TSA,
		2 Gryllus_bimaculatus_nudivirus,
		3 Helicoverpa_zea_nudivirus,
		4 Kallithea_Nudivirus_,
		5 Nilaparvata_lugens_endogenous_nudivirus,
		6 Oryctes_rhinoceros_virus,
		7 Penaeus_monodon_nudivirus,
		8 Tipula_oleracea_nudivirus_AJD20123
		;
tree TREE1 = [&R] ((4[&height_95%_HPD={1.3033199598250609,1.5724240748077265},length_range={0.1,0.5282179012081349},height_median=1.4388340784882905,length_95%_HPD={0.3260664933867731,0.3965543925561587},height=1.4406123838097475,height_range={0.0,1.7476235388062453},length=0.3613021430705857,length_median=0.36117344050538613]:0.361495918757633,6[&height_95%_HPD={1.3786011874119595,1.6457196065298025},length_range={0.1,0.3555129467009886},height_median=1.5042687265194834,length_95%_HPD={0.2636663850771479,0.328445972476425},height=1.5063617374171436,height_range={0.09999999999999998,1.8745853037156832},length=0.29555278946319286,length_median=0.2954039273317869]:0.29606127072644006)[&height_95%_HPD={1.672871828416495,1.940390726698816},length_range={0.05452903938092706,0.3235885948658509},height_median=1.8003299972459235,length_95%_HPD={0.08687234930672748,0.1411219687899446},height=1.802256670094116,posterior=0.9997864616698697,height_range={1.0519723224396968,2.158375894422294},length=0.11307002658084818,length_median=0.11280936676024575]:0.11286757805230008,((((3[&height_95%_HPD={0.0,0.11223576852718065},length_range={0.1,1.400784801916955},height_median=0.00421864401305716,length_95%_HPD={0.7954662717285573,0.9795487013142752},height=0.028285472883233936,height_range={0.0,0.4975571923301847},length=0.8897810198728054,length_median=0.8896420323524333]:0.9132459482393489,7[&height_95%_HPD={0.0,0.13979200618354604},length_range={0.1,1.094742476864805},height_median=0.0014107437202224293,length_95%_HPD={0.8062687258053878,0.9883363390223553},height=0.03216134143809301,height_range={0.0,1.0775095386778},length=0.8952354406729612,length_median=0.8950445639271033]:0.9160538485321836)[&height_95%_HPD={0.84165095025308,0.9942851667616077},length_range={0.01992220335885843,0.237948367821464},height_median=0.9174645922524061,length_95%_HPD={0.06139845083195525,0.1837406828334381},height=0.9187764714151153,posterior=0.9194960495408926,height_range={0.7363646664802149,1.0961922781753948},length=0.12134637020933085,length_median=0.1203564420631727]:0.11965116552905997,8[&height_95%_HPD={0.0,0.2647587879661457},length_range={0.1,1.037372478620764},height_median=0.1529139205108071,length_95%_HPD={0.7939493443989157,0.9687651471839859},height=0.1512618328123902,height_range={0.0,0.8604346472738027},length=0.8784223996397206,length_median=0.8774425970851989]:0.8842018372706589)[&height_95%_HPD={0.955792770492369,1.1338887607816912},length_range={0.2265179306275825,0.7899256969859144},height_median=1.037115757781466,length_95%_HPD={0.5494087688438456,0.7143999462805669},height=1.0390959742542178,posterior=0.9996796925048046,height_range={0.7901078908126877,1.283912876173372},length=0.629107007119551,length_median=0.6287636774419904]:0.6297522765574719,2[&height_95%_HPD={0.927355091069114,1.1816424956057758},length_range={0.1,0.7507035144067491},height_median=1.04610490729351,length_95%_HPD={0.5560342079038887,0.6842587839703032},height=1.0476710439494812,height_range={0.0,1.3279835814763499},length=0.6201791908791041,length_median=0.620024026051622]:0.6207631270454279)[&height_95%_HPD={1.5484132683018736,1.7944087843177294},length_range={0.06540023773372766,0.3860305402384452},height_median=1.666868034338938,length_95%_HPD={0.09141442354891657,0.1843087693569318},height=1.668202580620753,posterior=0.9997864616698697,height_range={1.0918482789326431,1.9875351352584274},length=0.13803969345861902,length_median=0.1373529263128621]:0.13764434611571041,5[&height_95%_HPD={1.240870668121294,1.5045453863136307},length_range={0.1,0.5865411706426428},height_median=1.3697475371241912,length_95%_HPD={0.3895423566742694,0.4756016294457528},height=1.3710361093290955,height_range={0.0,1.688692312702273},length=0.4348907435629953,length_median=0.43484847062815335]:0.4347648433304572)[&height_95%_HPD={1.679829082368815,1.9345108695352777},length_range={0.05233009630951458,0.1815438792286264},height_median=1.8045123804546483,length_95%_HPD={0.07601474618798014,0.1411961446175538},height=1.8062882723018254,posterior=0.9996796925048046,height_range={1.171044102595605,2.114571995497748},length=0.10909607318006657,length_median=0.1084838472008193]:0.1086851948435752,1[&height_95%_HPD={1.2429798123667313,1.509670771468979},length_range={0.1,0.6367991914212258},height_median=1.3699458793528188,length_95%_HPD={0.4972234949537426,0.5912422416366102},height=1.3717378652505192,height_range={0.30000000000000004,1.8593803673955207},length=0.5433141780307291,length_median=0.5423765934670517]:0.5432516959454048)[&height_95%_HPD={1.784120039269698,2.0502247566458593},height_median=1.9131975752982235,height=1.9150520432812541,posterior=1.0,height_range={0.4,2.232024749693414},length=0.0];
End;
