# Supplementary material for: The Discovery, Distribution, and Evolution of Viruses Associated with Drosophila melanogaster
Source: PLoS Biol. 2015 Jul 14;13(7):e1002210. doi: 10.1371/journal.pbio.1002210 (PMC4501690; doi:10.1371/journal.pbio.1002210)
Supplement: S4 Data — Maximum clade credibility trees with Bayesian posterior support are provided in BEAST nexus format, suitable for display with FigTree. (ZIP) [file pbio.1002210.s004.zip › S4_Data/Figure1A_FigureS5M.MCC.tre]

#NEXUS
begin taxa;
	dimensions ntax=58;
	taxlabels
	Botryotinia_fuckeliana_partitivirus_1_YP_001686789
	Gremmeniella_abietina_RNA_virus__NP_659027
	Gremmeniella_abietina_RNA_virus_YP_138540
	Rosellinia_necatrix_partitivirus_YP_392480
	Fusarium_poae_virus_1_NP_624349
	Primula_malacoides_virus_YP_003104768
	Ceratocystis_resinifera_virus_1_YP_001936016
	Atkinsonella_hypoxylon_virus_NP_604475
	Raphanus_sativus_cryptic_virus_1_YP_656506
	Dill_cryptic_virus_1_YP_008719880
	Sclerotinia_sclerotiorum_partitivirus_S_YP_003082248
	Rosellinia_necatrix_partitivirus_2_YP_007419077
	GAZX01037179_Caligus_rogercresseyi_TSA[&!color=#-16750900]
	GARN01023497_Musca_domestica_TSA[&!color=#-16750900]
	Drosophila-associated_Partitiviridae-like_sequence_2[&!color=#-6750208]
	GAWQ01025682_Okanagana_villosa_TSA[&!color=#-16750900]
	GAZB01021987_Lepicerus_sp_TSA[&!color=#-16750900]
	'GAVM01078130_Hydroptila_sp._TSA'[&!color=#-16750900]
	GBYB01002368_Fopius_arisanus_TSA[&!color=#-16750900]
	GAYZ01125040_Ranatra_linearis_TSA[&!color=#-16750900]
	GBDY01026783_Kerria_lacca_TSA[&!color=#-16750900]
	GAUO01089420_Velia_caprai_TSA[&!color=#-16750900]
	GAUV01124343_Acanthosoma_haemorrhoidale_TSA[&!color=#-16750900]
	GAXO01029775_Argochrysis_armilla_TSA[&!color=#-16750900]
	Drosophila-associated_Partitiviridae-like_sequence_3[&!color=#-6750208]
	Drosophila-associated_Partitiviridae-like_sequence_5[&!color=#-6750208]
	Drosophila-associated_Partitiviridae-like_sequence_7[&!color=#-6750208]
	GASM01032271_Tetramorium_bicarinatum_TSA[&!color=#-16750900]
	GAGF01038918_Chrysopa_pallens_TSA[&!color=#-16750900]
	GAVA01080970_Triarthria_setipennis_TSA[&!color=#-16750900]
	Drosophila-associated_Partitiviridae-like_sequence_6[&!color=#-6750208]
	Drosophila-associated_Partitiviridae-like_sequence_4[&!color=#-6750208]
	GAWM01018229_Culicoides_sonorensis_TSA[&!color=#-16750900]
	GAST01015032_Polyommatus_icarus_TSA[&!color=#-16750900]
	GAOP01060840_Pachypsylla_venusta_TSA[&!color=#-16750900]
	GATW01007555_Aleochara_curtula_TSA[&!color=#-16750900]
	GACH01060784_Chromolaena_odorata_TSA[&!color=#-16750900]
	Cryphonectria_parasitica_bipartite_mycovirus_1_YP_007985675
	Fusarium_graminearum_dsRNA_mycovirus-4_YP_003288790
	Ustilaginoidea_virens_RNA_virus_M_YP_009094186
	Fig_cryptic_virus_YP_004429258
	Raphanus_sativus_cryptic_virus_2_YP_001686783
	KA282722_Camellia_sinensis_TSA[&!color=#-16750900]
	GANE01024842_Stevia_rebaudiana_TSA[&!color=#-16750900]
	JL056426_Euphorbia_fischeriana_TSA[&!color=#-16750900]
	Fragaria_chiloensis_cryptic_virus_YP_001274391
	Rose_cryptic_virus_1_YP_001686786
	Arhar_cryptic_virus-I_YP_009026407
	GAAO01015175_Allium_cepa_TSA[&!color=#-16750900]
	Persimmon_cryptic_virus_YP_006390091
	Raphanus_sativus_cryptic_virus_3_YP_002364401
	JW136332_Capsicum_annuum_TSA[&!color=#-16750900]
	JO472455_Ascaris_suum_TSA[&!color=#-16750900]
	Ustilaginoidea_virens_partitivirus_2_YP_008327312
	Penicillium_stoloniferum_virus_F_YP_271922
	Mycovirus_FusoV_NP_624350
	Penicillium_stoloniferum_virus_S_YP_052856
	Discula_destructiva_virus_1_NP_116716
;
end;
begin trees;
	tree TREE1 = [&R] (Botryotinia_fuckeliana_partitivirus_1_YP_001686789[&length_range={0.01737923630153951,0.7733146730030843},height_95%_HPD={3.2217299429271447,3.994598743242207},length_95%_HPD={0.03554847722042759,0.09062459280815667},length=0.06245583868068064,length_median=0.06064361854882609,height_median=3.579645023363166,height_range={0.40000000000000036,6.270061964720252},height=3.59046302…
end;
begin figtree;
	set appearance.backgroundColorAttribute="Default";
	set appearance.backgroundColour=#-1;
	set appearance.branchColorAttribute="User selection";
	set appearance.branchLineWidth=5.0;
	set appearance.branchMinLineWidth=0.0;
	set appearance.branchWidthAttribute="Fixed";
	set appearance.foregroundColour=#-16777216;
	set appearance.selectionColour=#-2144520576;
	set branchLabels.colorAttribute="User selection";
	set branchLabels.displayAttribute="Branch times";
	set branchLabels.fontName="sansserif";
	set branchLabels.fontSize=8;
	set branchLabels.fontStyle=0;
	set branchLabels.isShown=false;
	set branchLabels.significantDigits=4;
	set layout.expansion=0;
	set layout.layoutType="RECTILINEAR";
	set layout.zoom=0;
	set legend.attribute="height";
	set legend.fontSize=10.0;
	set legend.isShown=false;
	set legend.significantDigits=4;
	set nodeBars.barWidth=4.0;
	set nodeBars.displayAttribute="height_95%_HPD";
	set nodeBars.isShown=false;
	set nodeLabels.colorAttribute="User selection";
	set nodeLabels.displayAttribute="posterior";
	set nodeLabels.fontName="Arial";
	set nodeLabels.fontSize=18;
	set nodeLabels.fontStyle=0;
	set nodeLabels.isShown=true;
	set nodeLabels.significantDigits=2;
	set nodeShape.colourAttribute="User selection";
	set nodeShape.isShown=false;
	set nodeShape.minSize=10.0;
	set nodeShape.scaleType=Width;
	set nodeShape.shapeType=Circle;
	set nodeShape.size=4.0;
	set nodeShape.sizeAttribute="Fixed";
	set polarLayout.alignTipLabels=false;
	set polarLayout.angularRange=0;
	set polarLayout.rootAngle=0;
	set polarLayout.rootLength=100;
	set polarLayout.showRoot=true;
	set radialLayout.spread=0.0;
	set rectilinearLayout.alignTipLabels=false;
	set rectilinearLayout.curvature=0;
	set rectilinearLayout.rootLength=0;
	set scale.offsetAge=0.0;
	set scale.rootAge=1.0;
	set scale.scaleFactor=1.0;
	set scale.scaleRoot=false;
	set scaleAxis.automaticScale=true;
	set scaleAxis.fontSize=8.0;
	set scaleAxis.isShown=false;
	set scaleAxis.lineWidth=1.0;
	set scaleAxis.majorTicks=0.25;
	set scaleAxis.origin=0.0;
	set scaleAxis.reverseAxis=false;
	set scaleAxis.showGrid=true;
	set scaleBar.automaticScale=true;
	set scaleBar.fontSize=18.0;
	set scaleBar.isShown=true;
	set scaleBar.lineWidth=5.0;
	set scaleBar.scaleRange=0.2;
	set tipLabels.colorAttribute="User selection";
	set tipLabels.displayAttribute="Names";
	set tipLabels.fontName="Arial";
	set tipLabels.fontSize=18;
	set tipLabels.fontStyle=0;
	set tipLabels.isShown=true;
	set tipLabels.significantDigits=4;
	set trees.order=true;
	set trees.orderType="increasing";
	set trees.rooting=true;
	set trees.rootingType="Midpoint";
	set trees.transform=false;
	set trees.transformType="cladogram";
end;
