# Supplementary material for: The Discovery, Distribution, and Evolution of Viruses Associated with Drosophila melanogaster
Source: PLoS Biol. 2015 Jul 14;13(7):e1002210. doi: 10.1371/journal.pbio.1002210 (PMC4501690; doi:10.1371/journal.pbio.1002210)
Supplement: S4 Data — Maximum clade credibility trees with Bayesian posterior support are provided in BEAST nexus format, suitable for display with FigTree. (ZIP) [file pbio.1002210.s004.zip › S4_Data/Figure1B_FigureS5G.MCC.tre]

#NEXUS
begin taxa;
	dimensions ntax=24;
	taxlabels
	Wheat_yellow_dwarf_virus_CAR95877
	Potato_leafroll_virus_NP_056748
	Beet_mild_yellowing_virus_S65829
	Chickpea_chlorotic_stunt_virus_AAY90038
	Suakwa_aphid-borne_yellows_virus_YP_006666506
	Cocksfoot_mottle_virus_NP_941957
	Rice_yellow_mottle_virus_CBA11880
	Southern_cowpea_mosaic_virus_AAA46565
	Southern_bean_mosaic_virus_YP_007438858
	Ixodes_scapularis_associated_virus_1_AII01797
	Ixodes_scapularis_associated_virus_2_AII01812
	GBHH01001052_Euprymna_scolopes_TSA[&!color=#-16750900]
	MottsMill_Luteovirus-like[&!color=#-6750208]
	HP890469_Frieseomelitta_varia_TSA[&!color=#-16750900]
	HP930702_Exoneura_robusta_TSA[&!color=#-16750900]
	GAGH01013362_Osmia_cornuta_TSA[&!color=#-16750900]
	GAYF01147345_Nilaparvata_lugens_TSA[&!color=#-16750900]
	GAZX01036530_Caligus_rogercresseyi_TSA[&!color=#-16750900]
	GAUI01015619_Xanthostigma_xanthostigma_TSA[&!color=#-16750900]
	GABY01018235_Anthonomus_grandis_TSA[&!color=#-16750900]
	GBHO01033620_Lygus_hesperus_TSA[&!color=#-16750900]
	Pea_enation_mosaic_virus-1_NP_620026
	Cassava_Polero-like_virus_AHA91815
	Beet_chlorosis_virus_AAK49964
;
end;

begin trees;
	tree TREE1 = [&R] ((Wheat_yellow_dwarf_virus_CAR95877[&length_range={0.06110965987365176,0.4436436292446475},height_95%_HPD={2.3331128283404494,3.3798744519589543},length_95%_HPD={0.09657157301308714,0.2014110601504569},length=0.14846500788444328,length_median=0.1469794018814499,height_median=2.825792117095651,height_range={0.0,4.720869075304915},height=2.839083181058998]:0.14805323495642897,Potato_leafroll_virus_NP_056748[&length_range={0.06473456536023355,0.5487380822749859},height_95%_HPD={2.323265466630865,3.3700174057430825},length_95%_HPD={0.1039835690728153,0.2095415465131114},length=0.15607250331793124,length_median=0.1548729508149801,height_median=2.8180006302127842,height_range={0.5000000000000003,4.383244386408445},height=2.8315976807768015]:0.15584472183929554)[&length_range={8.503877086763566E-4,0.2246964122921433},height_95%_HPD={2.4748663919383604,3.5219202923859387},length_95%_HPD={0.01985606824658053,0.1017412779199394},length=0.05959683502207413,posterior=0.9972211557798132,length_median=0.05779628135382232,height_median=2.97384535205208,height_range={2.0374661841776422,4.878117235478829},height=2.987457087049552]:0.059748934120119834,(Beet_mild_yellowing_virus_S65829[&length_range={0.0325790191894294,0.3652998035671716},height_95%_HPD={2.3925649753815703,3.4409169321897353},length_95%_HPD={0.06613356337307752,0.1548576972333459},length=0.10836280468337552,length_median=0.1069167728330421,height_median=2.884563258104125,height_range={0.4999999999999999,4.362201913891575},height=2.8989389237963668]:0.10690165189852552,((Chickpea_chlorotic_stunt_virus_AAY90038[&length_range={0.06201762727218737,0.3858756021144621},height_95%_HPD={2.2339743964205887,3.2739989232748616},length_95%_HPD={0.1154936366263811,0.2334997390406491},length=0.1717599765693014,length_median=0.1703300187088419,height_median=2.7272982884958537,height_range={0.29999999999999993,4.1761758678349965},height=2.740892621015223]:0.17700256666753367,(Suakwa_aphid-borne_yellows_virus_YP_006666506[&length_range={0.06325226623254689,0.3805641924235061},height_95%_HPD={2.1538209655070952,3.1808751622531175},length_95%_HPD={0.1207072446229044,0.2738853022785926},length=0.19352500809479634,length_median=0.1916201083650665,height_median=2.6417083823467955,height_range={0.19999999999999996,4.013085675795587},height=2.654548045874178]:0.19286793354818688,((((Cocksfoot_mottle_virus_NP_941957[&length_range={0.02501773672420575,0.5094495913927855},height_95%_HPD={0.8445266232618813,1.8878069897819865},length_95%_HPD={0.1817509056528767,0.3463982601519413},length=0.2602505334018729,length_median=0.2578876812981151,height_median=1.3503889539028693,height_range={0.13964129181681617,2.576082208619213},height=1.357727526150981]:0.2593022697378573,Rice_yellow_mottle_virus_CBA11880[&length_range={0.09052002255607214,0.44655129939389},height_95%_HPD={0.8611847993019177,1.9096573035047486},length_95%_HPD={0.1579958887295711,0.316829406348},length=0.23538463910682617,length_median=0.2330737612848424,height_median=1.3744673624778863,height_range={0.35304339110605554,2.6588780301438266},height=1.382590778630463]:0.23522386116284033)[&length_range={0.005294902890043921,0.4242920403705292},height_95%_HPD={1.1155423852013397,2.156936864247161},length_95%_HPD={0.06389978797035785,0.2586205461070749},length=0.16127905366786488,posterior=0.999945154390391,length_median=0.1586654731606459,height_median=1.6096912236407266,height_range={0.6117648517344196,2.9299730106017217},height=1.618014418163185]:0.16475614887566126,(Southern_cowpea_mosaic_virus_AAA46565[&length_range={0.02488749166191238,0.4626049057414552},height_95%_HPD={1.0758149205374274,2.084522737049286},length_95%_HPD={0.09142488987279324,0.2220872501866577},length=0.15315532605084906,length_median=0.1514148853744179,height_median=1.553907190291178,height_range={0.0,2.7721599765942777},height=1.5641856395358884]:0.15319555602956436,Southern_bean_mosaic_virus_YP_007438858[&length_range={0.03198634440733633,1.012421527782079},height_95%_HPD={1.0479474077297672,2.052136148696068},length_95%_HPD={0.1259613921643202,0.2704745084557477},length=0.19370244531576597,length_median=0.1922875988061913,height_median=1.5148528946183286,height_range={0.0,2.791347671325201},height=1.524720205701397]:0.19224985170241382)[&length_range={5.865588150457285E-5,0.3843832054965283},height_95%_HPD={1.237947486320176,2.239842316248162},length_95%_HPD={0.002131437192056207,0.148450101701506},length=0.0760677925755541,posterior=0.8447503610669299,length_median=0.07257353733520593,height_median=1.7071027463207424,height_range={0.30068664635503684,2.9291812248719404},height=1.7174884573945097]:0.06734462619564541)[&length_range={0.1654053897928471,1.164714969509248},height_95%_HPD={1.2914721046398046,2.2971232837293476},length_95%_HPD={0.395540869359806,0.8165801780560769},length=0.5952431518285527,posterior=0.9998903087807821,length_median=0.5899341081594149,height_median=1.7744473725163878,height_range={0.8801282602357634,3.015436690661115},height=1.785202292403846]:0.5938083714575151,((((Ixodes_scapularis_associated_virus_1_AII01797[&length_range={0.1,0.8930087548874033},height_95%_HPD={0.14740842072984162,0.9530569075738793},length_95%_HPD={0.3822124835543871,0.6988231800490211},length=0.5372624938234293,length_median=0.5339514100562845,height_median=0.5526656597456014,height_range={0.0,3.2613801248923058},height=0.5578077866962492]:0.513235906635517,Ixodes_scapularis_associated_virus_2_AII01812[&length_range={0.1,0.7122657296435897},height_95%_HPD={0.3340004893435484,1.1594446781686396},length_95%_HPD={0.2426517639844232,0.503229060116928},length=0.3735534008323981,length_median=0.3700450416642156,height_median=0.7383523445065445,height_range={0.0,3.134717746103141},height=0.747886724943056]:0.3275492218745739)[&length_range={8.327206757356682E-4,0.4066653146438922},height_95%_HPD={0.7079562234827543,1.4456389519404655},length_95%_HPD={0.03237873534654338,0.2344150760487053},length=0.12726039053588692,posterior=0.7697581308616245,length_median=0.1230917207248564,height_median=1.0659015663811184,height_range={0.42555138101309087,3.5510760029424557},height=1.0721352065903191]:0.1785750618280879,((GBHH01001052_Euprymna_scolopes_TSA[&length_range={0.1,1.750666674109624},height_95%_HPD={0.0,0.18296653032894294},length_95%_HPD={0.7511968170181111,1.329831170393852},length=1.0430666606962125,length_median=1.036246310701538,height_median=0.0,height_range={0.0,3.1049795839145595},height=0.025797382835447268]:1.028228533645728,MottsMill_Luteovirus-like[&length_range={0.1,1.409402638857251},height_95%_HPD={0.0,0.6510694081598674},length_95%_HPD={0.5197540875067675,0.9887062850870808},length=0.7551165827075744,length_median=0.752257343908971,height_median=0.3241328697678054,height_range={0.0,2.5169675281865733},height=0.333983042032299]:0.7040956638779226)[&length_range={2.012165583700874E-5,0.5901685162978926},height_95%_HPD={0.7791134139173019,1.308165464589531},length_95%_HPD={0.001899620819073727,0.3012917903066302},length=0.15595120982763777,posterior=0.6704144499899449,length_median=0.1484488641345672,height_median=1.028228533645728,height_range={0.5987816762330169,1.631763092358042},height=1.0377548600123478]:0.15651733855194672,(HP890469_Frieseomelitta_varia_TSA[&length_range={0.1,0.8461492378834214},height_95%_HPD={0.14298557603592643,0.8663510764182525},length_95%_HPD={0.3193381843764041,0.6181217112311026},length=0.4682689462364291,length_median=0.4645412835609533,height_median=0.488539511809186,height_range={0.0,2.6314581072737755},height=0.4945684554086605]:0.4638653415066565,(HP930702_Exoneura_robusta_TSA[&length_range={0.01997886103502189,0.5562337121451711},height_95%_HPD={0.21189898527269202,0.9190381124110107},length_95%_HPD={0.05052094540619261,0.1604991899641682},length=0.1030175564964562,length_median=0.1010169924141693,height_median=0.5613905922373501,height_range={0.0,2.6991928350611816},height=0.5680264083371085]:0.10280403356376366,GAGH01013362_Osmia_cornuta_TSA[&length_range={0.007437981660308967,0.3652998035671716},height_95%_HPD={0.21512428855595678,0.9214432362166263},length_95%_HPD={0.04800422040325916,0.1562344526867501},length=0.10066915078799606,length_median=0.09894372087475684,height_median=0.564726606556146,height_range={0.0,2.7579589224718073},height=0.5703574920653042]:0.09946801924496773)[&length_range={0.09360980825176188,0.6120006695866296},height_95%_HPD={0.3277755507465172,1.0263794760279175},length_95%_HPD={0.1776703499852353,0.4116412442548015},length=0.2946406049437963,posterior=0.9999268725205214,length_median=0.2911501552333648,height_median=0.6641946258011138,height_range={0.08177092345439041,2.9508638085963814},height=0.6710240017000373]:0.2882102275147287)[&length_range={3.107987047235013E-4,0.4929989527855262},height_95%_HPD={0.6384622117062615,1.296123592736802},length_95%_HPD={0.075747065053133,0.3175377242591848},length=0.19333995756161768,posterior=0.9742225634837931,length_median=0.1908302555610477,height_median=0.9524048533158425,height_range={0.3917804611613347,1.7936787907621858},height=0.9575428610537845]:0.23234101888183223)[&length_range={3.860113329960858E-5,0.3555111700153367},height_95%_HPD={0.9220512956470914,1.502972570299461},length_95%_HPD={7.615766573426901E-4,0.179112409418218},length=0.0847558796775271,posterior=0.4643229309493775,length_median=0.07775444461361371,height_median=1.1847458721976747,height_range={0.7645992612520167,2.0298762487679456},height=1.196909957287318]:0.05973075601153166)[&length_range={0.002111776028542606,0.5707742885264994},height_95%_HPD={0.9528375765905477,1.5822984405384102},length_95%_HPD={0.07641793758002952,0.3440420683714722},length=0.20760100048022673,posterior=0.9960145523684163,length_median=0.2041996402436224,height_median=1.2444766282092063,height_range={0.799909864141986,2.157741939790844},height=1.2586729633046245]:0.2060590291679405,(GAYF01147345_Nilaparvata_lugens_TSA[&length_range={0.1,1.421652828246565},height_95%_HPD={0.0,0.6212418794068486},length_95%_HPD={0.5675433058755369,1.061459320892371},length=0.8018598961769225,length_median=0.7945019046757876,height_median=0.2241985628296881,height_range={0.0,2.4262629248525958},height=0.24953392843615915]:0.8089208553663911,GAZX01036530_Caligus_rogercresseyi_TSA[&length_range={0.1,0.9573273352326234},height_95%_HPD={0.19138310804983227,1.0022319599009388},length_95%_HPD={0.2965583449246142,0.6605073881089629},length=0.4737256021970742,length_median=0.4691350400235195,height_median=0.5668809942989959,height_range={0.0,2.6361376986273597},height=0.5776232734034477]:0.46623842389708336)[&length_range={0.1217053061403635,0.9019428690788975},height_95%_HPD={0.7105410694566747,1.4354661888446505},length_95%_HPD={0.2416797582440028,0.5944873274557897},length=0.4142958162024693,posterior=0.9997988994314339,length_median=0.4090378424366191,height_median=1.0331194181960792,height_range={0.4966896182159508,2.8878086721625595},height=1.0513661926134859]:0.4174162391810676)[&length_range={7.341679953345452E-4,0.7099771571755794},height_95%_HPD={1.1282276122838322,1.8301939870275858},length_95%_HPD={0.05414322388666398,0.3656214391811143},length=0.2076780567382694,posterior=0.9952649957037606,length_median=0.20205003707850866,height_median=1.4505356573771468,height_range={0.8954872940848044,2.3637067962414022},height=1.4653249438534126]:0.20786560426004108,(GAUI01015619_Xanthostigma_xanthostigma_TSA[&length_range={3.241577222993171E-6,0.6314738210302282},height_95%_HPD={0.783758306581062,1.6459109542992862},length_95%_HPD={0.0281426019572141,0.2335165841991605},length=0.12648260122490368,length_median=0.1231771392859317,height_median=1.2019461434358245,height_range={0.002062930752114056,3.3618187663289376},height=1.2125390939450078]:0.12575804954038716,(GABY01018235_Anthonomus_grandis_TSA[&length_range={0.1,0.8524343394927887},height_95%_HPD={0.139354333279873,1.071969228220917},length_95%_HPD={0.3483739494770919,0.6567844365480062},length=0.49501665192383165,length_median=0.4903290607096321,height_median=0.5838120005760818,height_range={0.0,3.281742638503711},height=0.5930638847463336]:0.49485329628746655,GBHO01033620_Lygus_hesperus_TSA[&length_range={0.1,0.9443605762219149},height_95%_HPD={0.0,0.955306749386772},length_95%_HPD={0.3896031683673819,0.7113629934663319},length=0.5441697414515321,length_median=0.5396777073763654,height_median=0.5354815348438215,height_range={0.0,3.3557816629977726},height=0.5438833234383578]:0.5431837620197268)[&length_range={0.015181677059462,0.5887994444120319},height_95%_HPD={0.6279070108705507,1.5428762494696386},length_95%_HPD={0.1201341874200078,0.3886888233006994},length=0.2509750428126919,posterior=0.9998537450410429,length_median=0.2469368639525546,height_median=1.0786652968635484,height_range={0.3996071806474317,2.1861505332673854},height=1.0880446256772527]:0.24903889611266328)[&length_range={0.06247482862228009,0.7756486897302787},height_95%_HPD={0.9117943164032463,1.7769169345777602},length_95%_HPD={0.1649319815471711,0.5128043683157244},length=0.3332751589812968,posterior=0.9998903087807821,length_median=0.3283990646002596,height_median=1.3277041929762117,height_range={0.6434970623946321,2.628283484802366},height=1.339019627823176]:0.33069706866097626)[&length_range={0.1377274482055283,1.359455710730251},height_95%_HPD={1.311313231655971,2.0681866190829585},length_95%_HPD={0.4846475487331134,0.9551825616853498},length=0.7079751990834402,posterior=0.9998171813013035,length_median=0.7016993860591955,height_median=1.658401261637188,height_range={1.0586991227804017,2.710075657461973},height=1.6725040762192696]:0.709854482336715)[&length_range={0.002761455940200859,0.7809821283389637},height_95%_HPD={1.9368059227425256,2.8599355909937274},length_95%_HPD={0.1434191011587276,0.5001856065834541},length=0.31582569282367745,posterior=0.9998354631711731,length_median=0.31009792886348264,height_median=2.368255743973903,height_range={1.4845520636145617,3.600184047527244},height=2.38046040258552]:0.3150404995771301,Pea_enation_mosaic_virus-1_NP_620026[&length_range={0.1,0.7552629840437877},height_95%_HPD={1.7699439276945048,2.7867082752883636},length_95%_HPD={0.2883078604302682,0.5454372435452479},length=0.41482631713421236,length_median=0.4120321674673872,height_median=2.268857460382459,height_range={0.19999999999999996,3.6507438939671646},height=2.2813514076789305]:0.4144387831685741)[&length_range={0.006826927050320945,0.4139757222216728},height_95%_HPD={2.2035705256783293,3.2055501491051652},length_95%_HPD={0.05833021407863172,0.2549111623573496},length=0.1542594871162064,posterior=0.9996160807327373,length_median=0.1507353467565739,height_median=2.683296243551033,height_range={1.8094317826272892,3.9579623751941266},height=2.696241733513006]:0.15128007234394936)[&length_range={1.26551231304176E-4,0.3110214857786063},height_95%_HPD={2.357136898518764,3.3854358230280353},length_95%_HPD={0.01883281931385652,0.1350186147843498},length=0.07510583697129398,posterior=0.9324667727015119,length_median=0.0726804392173366,height_median=2.8345763158949824,height_range={1.971304561592632,4.170572376328147},height=2.8484816315239203]:0.06972453926840494)[&length_range={1.028140388384391E-5,0.1788230538472272},height_95%_HPD={2.4009013407102993,3.438765420343382},length_95%_HPD={0.01112740755914314,0.08954330762793895},length=0.04871104010700341,posterior=0.8114590760342968,length_median=0.046937615800332635,height_median=2.9043008551633873,height_range={2.049389916193362,4.316865492463107},height=2.918497587742429]:0.04264757389964524,Cassava_Polero-like_virus_AHA91815[&length_range={0.08882563764794255,0.4443969531637423},height_95%_HPD={2.23771966837461,3.2772238852227256},length_95%_HPD={0.145836633543036,0.2731020757392799},length=0.20768148175228762,length_median=0.2062110681666363,height_median=2.7340232136278964,height_range={0.29999999999999993,4.083331045706369},height=2.7466982139700797]:0.2129252154351362)[&length_range={0.00186441489251292,0.2766339137999373},height_95%_HPD={2.464068696322893,3.506906316851559},length_95%_HPD={0.01445282068709812,0.08089041484544428},length=0.04590796222314204,posterior=0.9984643229309493,length_median=0.04420287006182783,height_median=2.9469484290630326,height_range={2.0864286352880628,4.390551825440152},height=2.9611788396582464]:0.04451648093961813)[&length_range={4.642835564275426E-5,0.5261396682235748},height_95%_HPD={2.4851308597204476,3.530426513283275},length_95%_HPD={0.007890459314615957,0.08119627776720088},length=0.04263192958274632,posterior=0.9464524031517944,length_median=0.040934182126990556,height_median=2.9914649100026507,height_range={2.113237561773473,4.465731072270758},height=3.0066539677472734]:0.04212937616954893,Beet_chlorosis_virus_AAK49964[&length_range={0.1,0.4713085883241475},height_95%_HPD={2.3201817905241793,3.368915941788252},length_95%_HPD={0.1447493511124835,0.267882151146503},length=0.207146105946458,length_median=0.2055961633499958,height_median=2.8275900819911115,height_range={0.7999999999999999,4.6891800001339625},height=2.840917556268266]:0.2060042041810881)[&height_95%_HPD={2.532154813214217,3.581572137549549},length=0.0,posterior=1.0,height_median=3.0335942861721996,height_range={0.8999999999999999,4.922454110124205},height=3.0480636622147];
end;

begin figtree;
	set appearance.backgroundColorAttribute="Default";
	set appearance.backgroundColour=#-1;
	set appearance.branchColorAttribute="User selection";
	set appearance.branchLineWidth=5.0;
	set appearance.branchMinLineWidth=0.0;
	set appearance.branchWidthAttribute="Fixed";
	set appearance.foregroundColour=#-16777216;
	set appearance.selectionColour=#-2144520576;
	set branchLabels.colorAttribute="User selection";
	set branchLabels.displayAttribute="Branch times";
	set branchLabels.fontName="sansserif";
	set branchLabels.fontSize=8;
	set branchLabels.fontStyle=0;
	set branchLabels.isShown=false;
	set branchLabels.significantDigits=4;
	set layout.expansion=0;
	set layout.layoutType="RECTILINEAR";
	set layout.zoom=0;
	set legend.attribute="height";
	set legend.fontSize=10.0;
	set legend.isShown=false;
	set legend.significantDigits=4;
	set nodeBars.barWidth=4.0;
	set nodeBars.displayAttribute="height_95%_HPD";
	set nodeBars.isShown=false;
	set nodeLabels.colorAttribute="User selection";
	set nodeLabels.displayAttribute="posterior";
	set nodeLabels.fontName="Arial";
	set nodeLabels.fontSize=18;
	set nodeLabels.fontStyle=0;
	set nodeLabels.isShown=true;
	set nodeLabels.significantDigits=2;
	set nodeShape.colourAttribute="User selection";
	set nodeShape.isShown=false;
	set nodeShape.minSize=10.0;
	set nodeShape.scaleType=Width;
	set nodeShape.shapeType=Circle;
	set nodeShape.size=4.0;
	set nodeShape.sizeAttribute="Fixed";
	set polarLayout.alignTipLabels=false;
	set polarLayout.angularRange=0;
	set polarLayout.rootAngle=0;
	set polarLayout.rootLength=100;
	set polarLayout.showRoot=true;
	set radialLayout.spread=0.0;
	set rectilinearLayout.alignTipLabels=true;
	set rectilinearLayout.curvature=0;
	set rectilinearLayout.rootLength=0;
	set scale.offsetAge=0.0;
	set scale.rootAge=1.0;
	set scale.scaleFactor=1.0;
	set scale.scaleRoot=false;
	set scaleAxis.automaticScale=true;
	set scaleAxis.fontSize=8.0;
	set scaleAxis.isShown=false;
	set scaleAxis.lineWidth=1.0;
	set scaleAxis.majorTicks=0.25;
	set scaleAxis.origin=0.0;
	set scaleAxis.reverseAxis=false;
	set scaleAxis.showGrid=true;
	set scaleBar.automaticScale=true;
	set scaleBar.fontSize=18.0;
	set scaleBar.isShown=true;
	set scaleBar.lineWidth=5.0;
	set scaleBar.scaleRange=0.2;
	set tipLabels.colorAttribute="User selection";
	set tipLabels.displayAttribute="Names";
	set tipLabels.fontName="Arial";
	set tipLabels.fontSize=18;
	set tipLabels.fontStyle=0;
	set tipLabels.isShown=true;
	set tipLabels.significantDigits=4;
	set trees.order=true;
	set trees.orderType="increasing";
	set trees.rooting=true;
	set trees.rootingType="Midpoint";
	set trees.transform=false;
	set trees.transformType="cladogram";
end;
