# Supplementary material for: The Discovery, Distribution, and Evolution of Viruses Associated with Drosophila melanogaster
Source: PLoS Biol. 2015 Jul 14;13(7):e1002210. doi: 10.1371/journal.pbio.1002210 (PMC4501690; doi:10.1371/journal.pbio.1002210)
Supplement: S4 Data — Maximum clade credibility trees with Bayesian posterior support are provided in BEAST nexus format, suitable for display with FigTree. (ZIP) [file pbio.1002210.s004.zip › S4_Data/Figure1C_FigureS5E.MCC.tre]

#NEXUS
begin taxa;
	dimensions ntax=12;
	taxlabels
	'GAZB01032380_Lepicerus_sp._TSA'[&!color=#-16750900]
	Nilaparvata_lugens_commensal_X_virus_BAD27579
	GBJR01008524_Bombyx_mori_TSA[&!color=#-16750900]
	GAGH01082142_Osmia_cornuta_TSA[&!color=#-16750900]
	GAXS01015276_Pepsis_grossa_TSA[&!color=#-16750900]
	GBHO01003992_Lygus_hesperus_TSA[&!color=#-16750900]
	GAUV01122538_Acanthosoma_haemorrhoidale_TSA[&!color=#-16750900]
	GAUO01011346_Velia_caprai_TSA[&!color=#-16750900]
	GBEU01010806_Telenomus_podisi_TSA[&!color=#-16750900]
	GAXO01030209_Argochrysis_armilla_TSA[&!color=#-16750900]
	siRNA_Candidate_24[&!color=#-6750208]
	Galbut_ORF2[&!color=#-6750208]
;
end;

begin trees;
	tree TREE1 = [&R] (('GAZB01032380_Lepicerus_sp._TSA'[&length_range={0.1,1.638475154212873},height_95%_HPD={0.129424611620087,0.9204486229430595},length_95%_HPD={0.8214041809985431,1.307239662890011},length=1.0562800604118103,length_median=1.051767648633425,height_median=0.5190103641456889,height_range={0.0,1.7910462994861056},height=0.5220013002452545]:1.069179196981852,Nilaparvata_lugens_commensal_X_virus_BAD27579[&length_range={0.1,2.480389112025571},height_95%_HPD={0.0,0.31837936776773446},length_95%_HPD={1.27392214384402,1.921707766302417},length=1.5841655377907362,length_median=1.574302833195756,height_median=0.0,height_range={0.0,1.157979333982838},height=0.0625672998826634]:1.588189561127541)[&length_range={7.673704179156257E-5,0.4539188065342367},height_95%_HPD={1.317312611302691,1.9163245535050437},length_95%_HPD={0.00121280222867727,0.2306796877152884},length=0.11103015940858658,posterior=0.4624390243902439,length_median=0.102353960764794,height_median=1.588189561127541,height_range={1.115593239839568,2.480389112025571},height=1.5999844012334827]:0.11238820520822856,((((GBJR01008524_Bombyx_mori_TSA[&length_range={0.1,0.6409825780674372},height_95%_HPD={0.29498963348576335,0.9678549649183044},length_95%_HPD={0.2784547786129939,0.4866848984283398},length=0.37871763333598596,length_median=0.3765004928492394,height_median=0.5830967046973248,height_range={0.0417870925648105,1.7279262334939651},height=0.6065617397639311]:0.37592786076807405,GAGH01082142_Osmia_cornuta_TSA[&length_range={0.1,1.049518751817696},height_95%_HPD={0.07596389148627392,0.7795814004507455},length_95%_HPD={0.4691253395360214,0.7188697172883858},length=0.5860933012498422,length_median=0.5835478914988913,height_median=0.3783031140058901,height_range={0.0,1.508230989434605},height=0.399394521734038]:0.5807214514595087)[&length_range={0.001681190073739814,0.3427039441359587},height_95%_HPD={0.6887170831724025,1.3455804953942203},length_95%_HPD={0.03638583551588865,0.2171170449888756},length=0.1268970636501797,posterior=0.9879674796747967,length_median=0.12406148103035945,height_median=0.9590245654653988,height_range={0.49995885622387237,2.0604560108390397},height=0.9840429481391538]:0.12352149263001944,(GAXS01015276_Pepsis_grossa_TSA[&length_range={0.1,0.9923043407682406},height_95%_HPD={0.0,0.6619366756532565},length_95%_HPD={0.5109726140178577,0.7974252667089752},length=0.6463217953097768,length_median=0.6428034363360032,height_median=0.30423136040797494,height_range={0.0,1.4518867632890258},height=0.3288391214642054]:0.6374482474178622,(GBHO01003992_Lygus_hesperus_TSA[&length_range={0.1,0.6593190196772063},height_95%_HPD={0.06671789498370284,0.7289902953123284},length_95%_HPD={0.1903364796735392,0.401104054157077},length=0.2952470439729342,length_median=0.2935922635717794,height_median=0.32017241292447407,height_range={0.0,1.4763113580733205},height=0.35193068092719854]:0.2833905696135012,GAUV01122538_Acanthosoma_haemorrhoidale_TSA[&length_range={0.1,0.7917302669570981},height_95%_HPD={0.0,0.48175645217796803},length_95%_HPD={0.3841222382573326,0.6312447911411003},length=0.50303951717156,length_median=0.5003779583775956,height_median=0.08350200577801004,height_range={0.0,1.1178380472471103},height=0.1441418210980338]:0.5200609767599652)[&length_range={0.1007637110577357,0.699504764311448},height_95%_HPD={0.4028697855027181,0.9962108304792192},length_95%_HPD={0.2142048293135765,0.4495937393996606},length=0.32720367933207173,posterior=0.9999277326106595,length_median=0.323104581855147,height_median=0.6035629825379752,height_range={0.3310452134656896,1.6712388903116944},height=0.6472064299718524]:0.3381166252878619)[&length_range={0.003968782613695936,0.3763491945379337},height_95%_HPD={0.703491496174548,1.3264806748410802},length_95%_HPD={0.04799108534401375,0.22803495403047},length=0.13748989321665744,posterior=0.9907859078590786,length_median=0.1343772269233694,height_median=0.9416796078258372,height_range={0.5889462952736164,2.0435263793608227},height=0.9738682715195518]:0.1408664502695811)[&length_range={0.1029424077038035,0.6293796005563926},height_95%_HPD={0.8300178795798274,1.4541389174570403},length_95%_HPD={0.1918540363492134,0.4269668324926189},length=0.30614143871982213,posterior=0.9998554652213189,length_median=0.3036747943936782,height_median=1.0825460580954183,height_range={0.7025618879797356,2.145569042857856},height=1.112036263230144]:0.3116986338291352,(GAUO01011346_Velia_caprai_TSA[&length_range={0.09414976617579993,0.5810453424987633},height_95%_HPD={0.4862289011734351,1.195791172789792},length_95%_HPD={0.2660341217947125,0.4567160800178111},length=0.35895572959461974,length_median=0.3573813579874784,height_median=0.8153350903055886,height_range={0.0,1.8575399419742036},height=0.8315471123194896]:0.36164814477181373,(GBEU01010806_Telenomus_podisi_TSA[&length_range={0.1,0.8085927230430296},height_95%_HPD={0.2386187482785127,0.959056656047589},length_95%_HPD={0.4316116966759712,0.6563632393614033},length=0.541969262726276,length_median=0.5397822453853611,height_median=0.5546408343394524,height_range={0.0,1.791163957940021},height=0.5698345355597944]:0.5332707836923751,GAXO01030209_Argochrysis_armilla_TSA[&length_range={0.1,0.5675326324635988},height_95%_HPD={0.42669591869281853,1.1243285126405589},length_95%_HPD={0.2555435337914853,0.4418123536639584},length=0.3497337487753569,length_median=0.3476087333801989,height_median=0.7400297998696332,height_range={0.0,1.8515620471570502},height=0.7574253306562461]:0.3478818181621943)[&length_range={1.179966247886661E-4,0.3205799237107471},height_95%_HPD={0.793250868816011,1.4782004996329068},length_95%_HPD={0.02457717244706653,0.1603366031775337},length=0.09081427520253192,posterior=0.9203974706413731,length_median=0.08866640357122117,height_median=1.0879116180318276,height_range={0.09999999999999998,2.1738716190648666},height=1.10553002981474]:0.08907161704557476)[&length_range={0.05164519477059816,0.7248757862183431},height_95%_HPD={0.8814797726535621,1.5626206942418905},length_95%_HPD={0.1256793193934692,0.3271197614713939},length=0.22283472388225606,posterior=0.9993857271906053,length_median=0.2205665932202567,height_median=1.1769832350774023,height_range={0.500018820017849,2.2716125955220954},height=1.1952441993497465]:0.21726145684715115)[&length_range={0.004833070886522101,0.3745680128752286},height_95%_HPD={1.126444607499601,1.7666353429682438},length_95%_HPD={0.04786982387891952,0.2488953134011412},length=0.1473732204299641,posterior=0.9910388437217705,length_median=0.1448740399736722,height_median=1.3942446919245535,height_range={0.9291465018373586,2.4955282978178346},height=1.4175799845617287]:0.12989014590064407,siRNA_Candidate_24[&length_range={0.1,1.316718593078774},height_95%_HPD={0.32561430723832996,1.1233347343220155},length_95%_HPD={0.6765516731929974,1.041503450407583},length=0.8565517807888628,length_median=0.8535262819016981,height_median=0.6911524589711918,height_range={0.0,1.8654669878373438},height=0.7076164665913961]:0.8329823788540057)[&length_range={6.508077709491359E-6,0.4032008629051953},height_95%_HPD={1.2456784194053707,1.858790259940611},length_95%_HPD={1.002164954626121E-4,0.2080953378314253},length=0.10823973497574897,posterior=0.6702800361336947,length_median=0.10388487514793279,height_median=1.5241348378251975,height_range={1.0380328252702358,2.489316530312387},height=1.5398430733764354]:0.17644292851057197,Galbut_ORF2[&length_range={0.1,1.259262864241062},height_95%_HPD={0.6544840465574553,1.3529181463851825},length_95%_HPD={0.5029151400081611,0.9211662066916585},length=0.7113798437415361,length_median=0.7121686278362445,height_median=0.9946304903353488,height_range={0.3205118664778057,1.9637211141626283},height=1.0021384779918638]:0.7059472760004207)[&height_95%_HPD={1.4422249562627265,2.024211016770178},length=0.0,posterior=1.0,height_median=1.7005777663357695,height_range={0.5,2.8108596659682696},height=1.7135183217334025];
end;

begin figtree;
	set appearance.backgroundColorAttribute="Default";
	set appearance.backgroundColour=#-1;
	set appearance.branchColorAttribute="User selection";
	set appearance.branchLineWidth=5.0;
	set appearance.branchMinLineWidth=0.0;
	set appearance.branchWidthAttribute="Fixed";
	set appearance.foregroundColour=#-16777216;
	set appearance.selectionColour=#-2144520576;
	set branchLabels.colorAttribute="User selection";
	set branchLabels.displayAttribute="Branch times";
	set branchLabels.fontName="sansserif";
	set branchLabels.fontSize=8;
	set branchLabels.fontStyle=0;
	set branchLabels.isShown=false;
	set branchLabels.significantDigits=4;
	set layout.expansion=0;
	set layout.layoutType="RECTILINEAR";
	set layout.zoom=0;
	set legend.attribute="height";
	set legend.fontSize=10.0;
	set legend.isShown=false;
	set legend.significantDigits=4;
	set nodeBars.barWidth=4.0;
	set nodeBars.displayAttribute="height_95%_HPD";
	set nodeBars.isShown=false;
	set nodeLabels.colorAttribute="User selection";
	set nodeLabels.displayAttribute="posterior";
	set nodeLabels.fontName="Arial";
	set nodeLabels.fontSize=18;
	set nodeLabels.fontStyle=0;
	set nodeLabels.isShown=true;
	set nodeLabels.significantDigits=2;
	set nodeShape.colourAttribute="User selection";
	set nodeShape.isShown=false;
	set nodeShape.minSize=10.0;
	set nodeShape.scaleType=Width;
	set nodeShape.shapeType=Circle;
	set nodeShape.size=4.0;
	set nodeShape.sizeAttribute="Fixed";
	set polarLayout.alignTipLabels=false;
	set polarLayout.angularRange=0;
	set polarLayout.rootAngle=0;
	set polarLayout.rootLength=100;
	set polarLayout.showRoot=true;
	set radialLayout.spread=0.0;
	set rectilinearLayout.alignTipLabels=true;
	set rectilinearLayout.curvature=0;
	set rectilinearLayout.rootLength=0;
	set scale.offsetAge=0.0;
	set scale.rootAge=1.0;
	set scale.scaleFactor=1.0;
	set scale.scaleRoot=false;
	set scaleAxis.automaticScale=true;
	set scaleAxis.fontSize=8.0;
	set scaleAxis.isShown=false;
	set scaleAxis.lineWidth=1.0;
	set scaleAxis.majorTicks=0.25;
	set scaleAxis.origin=0.0;
	set scaleAxis.reverseAxis=false;
	set scaleAxis.showGrid=true;
	set scaleBar.automaticScale=true;
	set scaleBar.fontSize=18.0;
	set scaleBar.isShown=true;
	set scaleBar.lineWidth=5.0;
	set scaleBar.scaleRange=0.2;
	set tipLabels.colorAttribute="User selection";
	set tipLabels.displayAttribute="Names";
	set tipLabels.fontName="Arial";
	set tipLabels.fontSize=18;
	set tipLabels.fontStyle=0;
	set tipLabels.isShown=true;
	set tipLabels.significantDigits=4;
	set trees.order=true;
	set trees.orderType="increasing";
	set trees.rooting=true;
	set trees.rootingType="User Selection";
	set trees.transform=false;
	set trees.transformType="cladogram";
end;
