# Supplementary material for: The Discovery, Distribution, and Evolution of Viruses Associated with Drosophila melanogaster
Source: PLoS Biol. 2015 Jul 14;13(7):e1002210. doi: 10.1371/journal.pbio.1002210 (PMC4501690; doi:10.1371/journal.pbio.1002210)
Supplement: S4 Data — Maximum clade credibility trees with Bayesian posterior support are provided in BEAST nexus format, suitable for display with FigTree. (ZIP) [file pbio.1002210.s004.zip › S4_Data/Figure1D_FigureS5J.MCC.tre]

#NEXUS
begin taxa;
	dimensions ntax=5;
	taxlabels
	GAOP01016991_Pachypsylla_venusta_TSA_PsyllidBug[&!color=#-16750900]
	Chaq_Virus[&!color=#-6750208]
	GAWK01052748_Ceratophyllus_gallinae_TSA_Chicken_Flea[&!color=#-16750900]
	GAUV01007829_Acanthosoma_haemorrhoidale_TSA_HawthornShieldBug[&!color=#-16750900]
	GAUO01010362_Velia_caprai_TSA_WaterCricket[&!color=#-16750900]
;
end;

begin trees;
	tree TREE1 = [&R] (GAOP01016991_Pachypsylla_venusta_TSA_PsyllidBug[&length_range={0.01088952105026507,0.8879658437188749},height_95%_HPD={0.5318495103458989,1.414305843834046},length_95%_HPD={0.1388289649667931,0.5369510808253322},length=0.33222264669104423,length_median=0.3275741278900552,height_median=0.9504191397158088,height_range={0.0,2.095446343630363},height=0.9603259879289737]:0.4391889755633651,(Chaq_Virus[&length_range={0.1,1.084891709789476},height_95%_HPD={0.3261469516885591,1.1075112183154694},length_95%_HPD={0.4103299263088089,0.7722251872698987},length=0.5822231634817533,length_median=0.5787010515817816,height_median=0.7107537951771294,height_range={0.0,1.8420794626336674},height=0.716853135954334]:0.5987527387908502,(GAWK01052748_Ceratophyllus_gallinae_TSA_Chicken_Flea[&length_range={0.1,2.135131895617726},height_95%_HPD={0.0,0.0},length_95%_HPD={0.8768449132528681,1.471237963920595},length=1.1644373257577683,length_median=1.1536734364115544,height_median=0.0,height_range={0.0,0.33083564276174626},height=1.2399974376548525E-4]:1.146306903395546,GAUV01007829_Acanthosoma_haemorrhoidale_TSA_HawthornShieldBug[&length_range={0.1,1.445004157563609},height_95%_HPD={0.16511027531057965,0.9568943558935579},length_95%_HPD={0.4461346802660914,0.9130262865291647},length=0.674205418278957,length_median=0.6716343068798893,height_median=0.545940815423112,height_range={0.0,1.6631321140589574},height=0.5542809405864104]:0.600366087972434)[&length_range={4.218611702587207E-5,0.6607263485824982},height_95%_HPD={0.8722943884657133,1.458388900855517},length_95%_HPD={4.669927465192421E-5,0.3331242772751994},length=0.1641402561098323,posterior=0.4914189558261237,length_median=0.1537616595518952,height_median=1.146306903395546,height_range={0.1,2.135131895617726},height=1.1567206570607456]:0.1631996305724337)[&length_range={1.6956557456242E-5,0.5834286156896602},height_95%_HPD={1.0170118384460516,1.683400163089806},length_95%_HPD={7.170285769689614E-4,0.3004347083914188},length=0.14526876244729758,posterior=0.3317005268443959,length_median=0.1350256509612916,height_median=1.3095065339679797,height_range={0.7774563025302101,2.2534659895266262},height=1.3238529938172534]:0.08010158131119427,GAUO01010362_Velia_caprai_TSA_WaterCricket[&length_range={0.1,1.026532016541476},height_95%_HPD={0.518017625887389,1.3684158226598182},length_95%_HPD={0.3033188388198017,0.6534304768268367},length=0.4782993908989254,length_median=0.4769302354774363,height_median=0.9105808653048031,height_range={0.1,2.075741183480748},height=0.9255322647312225]:0.47902724997437085)[&height_95%_HPD={1.055016153697921,1.776653234863485},length=0.0,posterior=1.0,height_median=1.389608115279174,height_range={0.2,2.3668505643387197},height=1.4038316556301802];
end;

begin figtree;
	set appearance.backgroundColorAttribute="Default";
	set appearance.backgroundColour=#-1;
	set appearance.branchColorAttribute="User selection";
	set appearance.branchLineWidth=5.0;
	set appearance.branchMinLineWidth=0.0;
	set appearance.branchWidthAttribute="Fixed";
	set appearance.foregroundColour=#-16777216;
	set appearance.selectionColour=#-2144520576;
	set branchLabels.colorAttribute="User selection";
	set branchLabels.displayAttribute="Branch times";
	set branchLabels.fontName="sansserif";
	set branchLabels.fontSize=8;
	set branchLabels.fontStyle=0;
	set branchLabels.isShown=false;
	set branchLabels.significantDigits=4;
	set layout.expansion=0;
	set layout.layoutType="RECTILINEAR";
	set layout.zoom=0;
	set legend.attribute="height";
	set legend.fontSize=10.0;
	set legend.isShown=false;
	set legend.significantDigits=4;
	set nodeBars.barWidth=4.0;
	set nodeBars.displayAttribute="height_95%_HPD";
	set nodeBars.isShown=false;
	set nodeLabels.colorAttribute="User selection";
	set nodeLabels.displayAttribute="posterior";
	set nodeLabels.fontName="Arial";
	set nodeLabels.fontSize=18;
	set nodeLabels.fontStyle=0;
	set nodeLabels.isShown=true;
	set nodeLabels.significantDigits=2;
	set nodeShape.colourAttribute="User selection";
	set nodeShape.isShown=false;
	set nodeShape.minSize=10.0;
	set nodeShape.scaleType=Width;
	set nodeShape.shapeType=Circle;
	set nodeShape.size=4.0;
	set nodeShape.sizeAttribute="Fixed";
	set polarLayout.alignTipLabels=false;
	set polarLayout.angularRange=0;
	set polarLayout.rootAngle=0;
	set polarLayout.rootLength=100;
	set polarLayout.showRoot=true;
	set radialLayout.spread=0.0;
	set rectilinearLayout.alignTipLabels=false;
	set rectilinearLayout.curvature=0;
	set rectilinearLayout.rootLength=0;
	set scale.offsetAge=0.0;
	set scale.rootAge=1.0;
	set scale.scaleFactor=1.0;
	set scale.scaleRoot=false;
	set scaleAxis.automaticScale=true;
	set scaleAxis.fontSize=8.0;
	set scaleAxis.isShown=false;
	set scaleAxis.lineWidth=1.0;
	set scaleAxis.majorTicks=0.25;
	set scaleAxis.origin=0.0;
	set scaleAxis.reverseAxis=false;
	set scaleAxis.showGrid=true;
	set scaleBar.automaticScale=true;
	set scaleBar.fontSize=18.0;
	set scaleBar.isShown=true;
	set scaleBar.lineWidth=5.0;
	set scaleBar.scaleRange=0.2;
	set tipLabels.colorAttribute="User selection";
	set tipLabels.displayAttribute="Names";
	set tipLabels.fontName="Arial";
	set tipLabels.fontSize=18;
	set tipLabels.fontStyle=0;
	set tipLabels.isShown=true;
	set tipLabels.significantDigits=4;
	set trees.order=true;
	set trees.orderType="increasing";
	set trees.rooting=true;
	set trees.rootingType="Midpoint";
	set trees.transform=false;
	set trees.transformType="cladogram";
end;
