# Supplementary material for: The Discovery, Distribution, and Evolution of Viruses Associated with Drosophila melanogaster
Source: PLoS Biol. 2015 Jul 14;13(7):e1002210. doi: 10.1371/journal.pbio.1002210 (PMC4501690; doi:10.1371/journal.pbio.1002210)
Supplement: S5 Data — The tab-separated text file contains counts of virus-derived small RNA and RNA-seq reads from 9,656 publicly available sequencing “run” datasets (downloaded from the European Nucleotide Archive on 9 May 2015). Up to 2 million reads (forward read only, if paired) were mapped for each dataset. Datasets with no mappable reads were excluded. (ZIP) [file pbio.1002210.s005.zip]

Archive with 1 entries (1 files):
- S5_Data.tsv
