# Supplementary material for: The Discovery, Distribution, and Evolution of Viruses Associated with Drosophila melanogaster
Source: PLoS Biol. 2015 Jul 14;13(7):e1002210. doi: 10.1371/journal.pbio.1002210 (PMC4501690; doi:10.1371/journal.pbio.1002210)
Supplement: S5 Data — The tab-separated text file contains counts of virus-derived small RNA and RNA-seq reads from 9,656 publicly available sequencing “run” datasets (downloaded from the European Nucleotide Archive on 9 May 2015). Up to 2 million reads (forward read only, if paired) were mapped for each dataset. Datasets with no mappable reads were excluded. (ZIP) [file pbio.1002210.s005.zip › S5_Data.tsv]

Run accession	Study accession	Sample accession	Experiment accession	Species	Instrument platform	library layout	library strategy	library source	library selection	total read count	Experiment title	Study title	Reads mapped	DAV	DCV	Nora	DMelSV	DXV A	DXV B	FHV RNA1	FHV RNA2	Drosophila totivirus	American Noda Virus RNA1	American Noda Virus RNA2	Dmel Birnavirus B	Dmel Birnavirus A	Dimm DXV like A	Dimm DXV like B	Thika Virus	Kilifi Virus	Bunyavirus Like sequence	Dansoman Virus 1	Dansoman Virus 2	Newfield Virus	Twyford Virus	La Jolla Virus	CraigiesHill Virus 1	CraigiesHill Virus 2	MottsMill Virus	Chaq Virus	GalbutVirus 1	Bloomfield Virus 01	Bloomfield Virus 02	Bloomfield Virus 03	Bloomfield Virus 04	Bloomfield Virus 05	Bloomfield Virus 06	Bloomfield Virus 07	Bloomfield Virus 08
DRR003873	PRJDB734	SAMD00012144	DRX003109	Drosophila pseudoobscura	ILLUMINA	SINGLE	RNA-Seq	TRANSCRIPTOMIC	RANDOM	32,755,254	Illumina HiSeq 2000 sequencing; mRNA sequencing of 3rd instar female larvae of Drosophila pseudoobscura (replicate 1)	mRNA sequencing of D. pseudoobscura for comparing gene expression	1,996,045	0	0	0	0	0	0	0	0	0	0	0	0	0	0	0	0	0	0	0	0	0	0	0	0	0	0	0	0	0	0	0	0	0	0	0	0
DRR003874	PRJDB734	SAMD00012144	DRX003110	Drosophila pseudoobscura	ION_TORRENT	SINGLE	RNA-Seq	TRANSCRIPTOMIC	RANDOM	1,616,650	Ion Torrent PGM sequencing; mRNA sequencing of 3rd instar female larvae of Drosophila pseudoobscura (replicate 2)	mRNA sequencing of D. pseudoobscura for comparing gene expression	1,539,925	0	1	7	1	0	0	0	0	0	0	1	0	0	2	0	0	0	1	0	0	1	0	0	0	0	0	0	0	0	0	0	0	0	0	0	0
DRR003875	PRJDB734	SAMD00012140	DRX003111	Drosophila pseudoobscura	ILLUMINA	SINGLE	RNA-Seq	TRANSCRIPTOMIC	RANDOM	29,172,388	Illumina HiSeq 2000 sequencing; mRNA sequencing of 3rd instar male larvae of Drosophila pseudoobscura (replicate 1)	mRNA sequencing of D. pseudoobscura for comparing gene expression	1,986,583	0	0	0	0	0	0	0	0	0	0	0	0	0	0	0	0	0	0	0	0	0	0	0	0	0	0	0	0	0	0	0	0	0	0	0	0
DRR003876	PRJDB734	SAMD00012140	DRX003112	Drosophila pseudoobscura	ION_TORRENT	SINGLE	RNA-Seq	TRANSCRIPTOMIC	RANDOM	895,776	Ion Torrent PGM sequencing; mRNA sequencing of 3rd instar male larvae of Drosophila pseudoobscura (replicate 2)	mRNA sequencing of D. pseudoobscura for comparing gene expression	851,388	0	0	0	0	0	0	0	0	0	0	0	0	0	0	0	0	0	0	0	0	0	0	0	0	0	0	0	0	0	0	0	0	0	0	0	0
DRR003877	PRJDB734	SAMD00012141	DRX003113	Drosophila pseudoobscura	ILLUMINA	SINGLE	RNA-Seq	TRANSCRIPTOMIC	RANDOM	24,779,469	Illumina HiSeq 2000 sequencing; mRNA sequencing of female pupae of Drosophila pseudoobscura (replicate 1)	mRNA sequencing of D. pseudoobscura for comparing gene expression	1,988,401	0	0	0	0	0	0	0	0	0	0	0	0	0	0	0	0	0	0	0	0	0	0	0	0	0	0	0	0	0	0	0	0	0	0	0	0
DRR003878	PRJDB734	SAMD00012141	DRX003114	Drosophila pseudoobscura	ION_TORRENT	SINGLE	RNA-Seq	TRANSCRIPTOMIC	RANDOM	4,574,840	Ion Torrent PGM sequencing; mRNA sequencing of female pupae of Drosophila pseudoobscura (replicate 2)	mRNA sequencing of D. pseudoobscura for comparing gene expression	1,876,674	0	0	0	0	0	0	0	0	0	0	0	0	0	0	0	0	0	0	0	0	0	0	0	0	0	0	0	0	0	0	0	0	0	0	0	0
DRR003879	PRJDB734	SAMD00012139	DRX003115	Drosophila pseudoobscura	ILLUMINA	SINGLE	RNA-Seq	TRANSCRIPTOMIC	RANDOM	32,494,617	Illumina HiSeq 2000 sequencing; mRNA sequencing of male pupae of Drosophila pseudoobscura (replicate 1)	mRNA sequencing of D. pseudoobscura for comparing gene expression	1,996,208	0	0	0	0	0	0	0	0	0	0	0	0	0	0	0	0	0	0	0	0	0	0	0	0	0	0	0	0	0	0	0	0	0	0	0	0
DRR003880	PRJDB734	SAMD00012139	DRX003116	Drosophila pseudoobscura	ION_TORRENT	SINGLE	RNA-Seq	TRANSCRIPTOMIC	RANDOM	4,762,650	Ion Torrent PGM sequencing; mRNA sequencing of male pupae of Drosophila pseudoobscura (replicate 2)	mRNA sequencing of D. pseudoobscura for comparing gene expression	1,857,074	0	0	0	0	0	0	0	0	0	0	0	0	0	0	0	0	1	0	0	0	0	0	0	0	0	0	0	0	0	0	0	0	0	0	0	0
DRR003881	PRJDB734	SAMD00012143	DRX003117	Drosophila pseudoobscura	ILLUMINA	SINGLE	RNA-Seq	TRANSCRIPTOMIC	RANDOM	27,675,285	Illumina HiSeq 2000 sequencing; mRNA sequencing of female adults of Drosophila pseudoobscura (replicate 1)	mRNA sequencing of D. pseudoobscura for comparing gene expression	1,994,999	0	0	0	0	0	0	0	0	0	0	0	0	0	0	0	0	0	0	0	0	0	0	0	0	0	0	0	0	0	0	0	0	0	0	0	0
DRR003882	PRJDB734	SAMD00012143	DRX003118	Drosophila pseudoobscura	ION_TORRENT	SINGLE	RNA-Seq	TRANSCRIPTOMIC	RANDOM	4,712,152	Ion Torrent PGM sequencing; mRNA sequencing of female adults of Drosophila pseudoobscura (replicate 2)	mRNA sequencing of D. pseudoobscura for comparing gene expression	1,802,736	0	0	0	0	0	0	0	0	0	0	0	0	0	0	0	0	0	0	0	0	0	0	0	0	0	0	0	0	0	0	0	0	0	0	0	0
DRR003883	PRJDB734	SAMD00012142	DRX003119	Drosophila pseudoobscura	ILLUMINA	SINGLE	RNA-Seq	TRANSCRIPTOMIC	RANDOM	33,551,435	Illumina HiSeq 2000 sequencing; mRNA sequencing of male adults of Drosophila pseudoobscura (replicate 1)	mRNA sequencing of D. pseudoobscura for comparing gene expression	1,997,835	0	0	0	0	0	0	0	0	0	0	0	0	0	0	0	0	0	0	0	0	0	0	0	0	0	0	0	0	0	0	0	0	0	0	0	0
DRR003884	PRJDB734	SAMD00012142	DRX003120	Drosophila pseudoobscura	ION_TORRENT	SINGLE	RNA-Seq	TRANSCRIPTOMIC	RANDOM	4,911,670	Ion Torrent PGM sequencing; mRNA sequencing of male adults of Drosophila pseudoobscura (replicate 2)	mRNA sequencing of D. pseudoobscura for comparing gene expression	1,867,175	0	0	0	0	0	0	0	0	0	0	0	0	0	0	0	0	0	0	0	0	0	0	0	0	0	0	0	0	0	0	0	0	0	0	0	0
DRR014573	PRJDB2332	SAMD00010225	DRX013093	Drosophila melanogaster	LS454	SINGLE	RNA-Seq	TRANSCRIPTOMIC	cDNA	91,947	454 GS Junior sequencing; Transcriptome analysis of uninfected 3rd instar larvae of D. melanogaster.	Comparative transcriptome analysis of immune response to oral Penicillium-fungus infection in D. virilis and D. melanogaster.	91,947	0	0	0	0	0	0	0	0	0	0	0	0	0	0	0	0	0	0	0	0	0	0	0	0	0	0	0	0	0	0	0	0	0	0	0	0
DRR014574	PRJDB2332	SAMD00010224	DRX013094	Drosophila melanogaster	LS454	SINGLE	RNA-Seq	TRANSCRIPTOMIC	cDNA	110,578	454 GS Junior sequencing; Transcriptome analysis of Penicillium-fungus infected 3rd instar larvae of D. melanogaster.	Comparative transcriptome analysis of immune response to oral Penicillium-fungus infection in D. virilis and D. melanogaster.	110,578	0	0	0	0	0	0	0	0	0	0	0	0	0	0	0	0	0	0	0	0	0	0	0	0	0	0	0	0	0	0	0	0	0	0	0	0
DRR014575	PRJDB2332	SAMD00010226	DRX013095	Drosophila virilis	LS454	SINGLE	RNA-Seq	TRANSCRIPTOMIC	cDNA	119,533	454 GS Junior sequencing; Transcriptome analysis of uninfected 3rd instar larvae of D. virilis.	Comparative transcriptome analysis of immune response to oral Penicillium-fungus infection in D. virilis and D. melanogaster.	119,533	0	0	0	0	0	0	0	0	0	0	0	0	0	0	0	0	0	0	0	0	0	0	0	0	0	0	0	0	0	0	0	0	0	0	0	0
DRR014576	PRJDB2332	SAMD00010227	DRX013096	Drosophila virilis	LS454	SINGLE	RNA-Seq	TRANSCRIPTOMIC	cDNA	109,106	454 GS Junior sequencing; Transcriptome analysis of Penicillium-fungus infected 3rd instar larvae of D. virilis.	Comparative transcriptome analysis of immune response to oral Penicillium-fungus infection in D. virilis and D. melanogaster.	109,106	0	0	0	0	0	0	0	0	0	0	0	0	0	0	0	0	0	0	0	0	0	0	0	0	0	0	0	0	0	0	0	0	0	0	0	0
ERR029110	PRJEB2414	SAMEA708617	ERX010178	Drosophila melanogaster	ILLUMINA	SINGLE	RNA-Seq	TRANSCRIPTOMIC	PCR	5,449,066	Illumina Genome Analyzer II sequencing; Tissue-wide RNA-seq expression profiles of Drosophila melanogaster	Tissue-wide RNA-seq expression profiles of Drosophila melanogaster	2,000,000	0	1	0	0	0	0	0	0	0	0	0	0	0	0	0	0	0	0	0	0	0	0	151	0	0	0	0	0	0	0	0	0	0	0	0	0
ERR029111	PRJEB2414	SAMEA708620	ERX010177	Drosophila melanogaster	ILLUMINA	SINGLE	RNA-Seq	TRANSCRIPTOMIC	PCR	6,177,362	Illumina Genome Analyzer II sequencing; Tissue-wide RNA-seq expression profiles of Drosophila melanogaster	Tissue-wide RNA-seq expression profiles of Drosophila melanogaster	2,000,000	0	0	0	0	0	0	0	0	0	0	0	0	0	0	0	0	0	0	0	0	0	0	0	0	0	0	0	0	0	0	0	0	0	0	0	0
ERR029112	PRJEB2414	SAMEA708618	ERX010180	Drosophila melanogaster	ILLUMINA	SINGLE	RNA-Seq	TRANSCRIPTOMIC	PCR	5,988,635	Illumina Genome Analyzer II sequencing; Tissue-wide RNA-seq expression profiles of Drosophila melanogaster	Tissue-wide RNA-seq expression profiles of Drosophila melanogaster	2,000,000	0	0	0	0	0	0	0	0	0	0	0	0	0	0	0	0	0	0	0	0	0	0	0	0	0	0	0	0	0	0	0	0	0	0	0	0
ERR029113	PRJEB2414	SAMEA708619	ERX010179	Drosophila melanogaster	ILLUMINA	SINGLE	RNA-Seq	TRANSCRIPTOMIC	PCR	6,077,917	Illumina Genome Analyzer II sequencing; Tissue-wide RNA-seq expression profiles of Drosophila melanogaster	Tissue-wide RNA-seq expression profiles of Drosophila melanogaster	2,000,000	0	0	0	0	0	0	0	0	0	0	0	0	0	0	0	0	0	0	0	0	0	0	0	0	0	0	0	0	0	0	0	0	0	0	0	0
ERR165901	PRJEB3230	SAMEA1487542	ERX141781	Drosophila melanogaster	ILLUMINA	SINGLE	RNA-Seq	TRANSCRIPTOMIC	RANDOM	8,425,531	Illumina Genome Analyzer II sequencing; RNA-seq on DGRP lines and F1 crosses	RNA-seq on DGRP lines and F1 crosses	1,979,686	0	0	5	0	0	0	0	0	0	0	0	0	0	0	0	0	0	0	0	0	0	0	0	0	0	0	0	8	0	0	0	0	0	0	0	0
ERR165902	PRJEB3230	SAMEA1487534	ERX141778	Drosophila melanogaster	ILLUMINA	SINGLE	RNA-Seq	TRANSCRIPTOMIC	RANDOM	13,079,599	Illumina Genome Analyzer II sequencing; RNA-seq on DGRP lines and F1 crosses	RNA-seq on DGRP lines and F1 crosses	1,902,793	0	0	15	0	0	0	0	0	0	0	0	0	0	0	0	0	0	0	0	0	0	0	0	0	0	0	0	0	0	0	0	0	0	0	0	0
ERR165903	PRJEB3230	SAMEA1487544	ERX141780	Drosophila melanogaster	ILLUMINA	SINGLE	RNA-Seq	TRANSCRIPTOMIC	RANDOM	12,782,632	Illumina Genome Analyzer II sequencing; RNA-seq on DGRP lines and F1 crosses	RNA-seq on DGRP lines and F1 crosses	1,999,186	0	0	0	0	0	0	0	0	0	0	0	0	0	0	0	0	0	0	0	0	0	0	0	0	0	0	0	21	0	0	0	0	0	0	0	0
ERR165904	PRJEB3230	SAMEA1487543	ERX141787	Drosophila melanogaster	ILLUMINA	SINGLE	RNA-Seq	TRANSCRIPTOMIC	RANDOM	13,371,363	Illumina Genome Analyzer II sequencing; RNA-seq on DGRP lines and F1 crosses	RNA-seq on DGRP lines and F1 crosses	1,948,939	0	0	522	0	0	0	0	0	0	0	0	0	0	0	0	0	0	0	0	0	0	0	0	0	0	0	0	0	0	1	0	0	0	0	0	0
ERR165905	PRJEB3230	SAMEA1487531	ERX141786	Drosophila melanogaster	ILLUMINA	SINGLE	RNA-Seq	TRANSCRIPTOMIC	RANDOM	15,099,593	Illumina Genome Analyzer II sequencing; RNA-seq on DGRP lines and F1 crosses	RNA-seq on DGRP lines and F1 crosses	1,992,908	0	0	0	0	0	0	0	0	0	0	0	0	0	0	0	0	0	0	0	0	0	0	0	0	0	0	0	0	0	0	0	0	0	0	0	0
ERR165906	PRJEB3230	SAMEA1487536	ERX141782	Drosophila melanogaster	ILLUMINA	SINGLE	RNA-Seq	TRANSCRIPTOMIC	RANDOM	12,163,291	Illumina Genome Analyzer II sequencing; RNA-seq on DGRP lines and F1 crosses	RNA-seq on DGRP lines and F1 crosses	1,303,839	0	0	1	0	0	0	0	0	0	0	0	0	0	0	0	0	0	0	0	0	0	0	0	0	0	0	0	4	0	0	0	0	0	0	0	0
ERR165907	PRJEB3230	SAMEA1487541	ERX141789	Drosophila melanogaster	ILLUMINA	SINGLE	RNA-Seq	TRANSCRIPTOMIC	RANDOM	13,544,794	Illumina Genome Analyzer II sequencing; RNA-seq on DGRP lines and F1 crosses	RNA-seq on DGRP lines and F1 crosses	1,999,076	0	0	0	0	0	0	0	0	0	0	0	0	0	0	0	0	0	0	0	0	0	0	0	0	0	0	0	33	0	0	0	0	0	0	0	0
ERR165908	PRJEB3230	SAMEA1487538	ERX141779	Drosophila melanogaster	ILLUMINA	SINGLE	RNA-Seq	TRANSCRIPTOMIC	RANDOM	15,442,093	Illumina Genome Analyzer II sequencing; RNA-seq on DGRP lines and F1 crosses	RNA-seq on DGRP lines and F1 crosses	1,993,572	0	0	0	0	0	0	0	0	0	0	0	0	0	0	0	0	0	0	0	0	0	0	0	0	0	0	0	0	0	0	0	0	0	0	0	0
ERR165909	PRJEB3230	SAMEA1487535	ERX141791	Drosophila melanogaster	ILLUMINA	SINGLE	RNA-Seq	TRANSCRIPTOMIC	RANDOM	14,786,321	Illumina Genome Analyzer II sequencing; RNA-seq on DGRP lines and F1 crosses	RNA-seq on DGRP lines and F1 crosses	1,998,173	0	0	0	0	0	0	0	0	0	0	0	0	0	0	0	0	0	0	0	0	0	0	0	0	0	0	0	0	0	0	0	0	0	0	0	0
ERR165910	PRJEB3230	SAMEA1487537	ERX141788	Drosophila melanogaster	ILLUMINA	SINGLE	RNA-Seq	TRANSCRIPTOMIC	RANDOM	8,744,287	Illumina Genome Analyzer II sequencing; RNA-seq on DGRP lines and F1 crosses	RNA-seq on DGRP lines and F1 crosses	1,721,225	0	0	1	0	0	0	0	0	0	0	0	0	0	0	0	0	0	0	0	0	0	0	0	0	0	0	0	0	0	0	0	0	0	0	0	0
ERR165911	PRJEB3230	SAMEA1487533	ERX141790	Drosophila melanogaster	ILLUMINA	SINGLE	RNA-Seq	TRANSCRIPTOMIC	RANDOM	14,482,844	Illumina Genome Analyzer II sequencing; RNA-seq on DGRP lines and F1 crosses	RNA-seq on DGRP lines and F1 crosses	1,993,793	0	0	0	0	0	0	0	0	0	0	0	0	0	0	0	0	0	0	0	0	0	0	0	0	0	0	0	0	0	0	0	1	0	0	0	0
ERR165913	PRJEB3230	SAMEA1487539	ERX141783	Drosophila melanogaster	ILLUMINA	SINGLE	RNA-Seq	TRANSCRIPTOMIC	RANDOM	14,084,944	Illumina Genome Analyzer II sequencing; RNA-seq on DGRP lines and F1 crosses	RNA-seq on DGRP lines and F1 crosses	1,992,096	0	0	933	0	0	0	0	0	0	0	0	0	0	0	0	0	0	0	0	0	0	0	0	0	0	0	0	0	0	0	0	0	0	0	0	0
ERR165914	PRJEB3230	SAMEA1487540	ERX141784	Drosophila melanogaster	ILLUMINA	SINGLE	RNA-Seq	TRANSCRIPTOMIC	RANDOM	15,020,680	Illumina Genome Analyzer II sequencing; RNA-seq on DGRP lines and F1 crosses	RNA-seq on DGRP lines and F1 crosses	1,994,481	0	0	0	0	0	0	0	0	0	0	0	0	0	0	0	0	0	0	0	0	0	0	0	0	0	0	0	0	0	0	0	0	0	0	0	0
ERR188908	PRJEB3338	SAMEA1573055	ERX163598	Drosophila suzukii	ILLUMINA	PAIRED	WGS	GENOMIC	RANDOM	51,792,255	Illumina HiSeq 2000 paired end sequencing	The genome and transcriptome of Drosophila suzukii	1,999,998	0	0	0	0	0	0	0	0	0	0	0	0	0	0	0	0	0	0	0	0	0	0	0	0	0	0	0	0	0	0	0	0	0	0	0	0
ERR188909	PRJEB3338	SAMEA1573055	ERX163599	Drosophila suzukii	ILLUMINA	PAIRED	WGS	GENOMIC	RANDOM	67,153,264	Illumina HiSeq 2000 paired end sequencing	The genome and transcriptome of Drosophila suzukii	1,999,998	0	0	0	0	0	0	0	0	0	0	0	0	0	0	0	0	0	0	0	0	0	0	0	0	0	0	0	0	0	0	0	0	0	0	0	0
ERR188910	PRJEB3338	SAMEA1573054	ERX163600	Drosophila suzukii	ILLUMINA	PAIRED	RNA-Seq	TRANSCRIPTOMIC	RANDOM	35,686,683	Illumina HiSeq 2000 paired end sequencing	The genome and transcriptome of Drosophila suzukii	1,999,995	0	0	0	0	0	0	0	0	0	0	0	0	0	0	0	0	0	0	0	0	0	0	0	0	0	0	0	0	0	0	0	0	0	0	0	0
ERR198858	PRJEB670	SAMEA1573982	ERX173663	Drosophila melanogaster	ILLUMINA	SINGLE	RNA-Seq	TRANSCRIPTOMIC	cDNA	17,095,170	Illumina Genome Analyzer IIx sequencing; Transcriptional networks controlling the cell cycle (RNA-seq)	Transcriptional networks controlling the cell cycle (RNA-seq)	1,998,271	0	75	0	0	0	0	23	8	115053	1280	977	1744	746	0	0	0	0	0	0	0	2383	0	0	0	0	0	0	0	0	99	0	0	0	0	0	0
ERR198859	PRJEB670	SAMEA1573965	ERX173588	Drosophila melanogaster	ILLUMINA	SINGLE	RNA-Seq	TRANSCRIPTOMIC	cDNA	2,710,419	Illumina Genome Analyzer IIx sequencing; Transcriptional networks controlling the cell cycle (RNA-seq)	Transcriptional networks controlling the cell cycle (RNA-seq)	1,997,392	0	26	0	0	0	0	28	41	143705	1335	1736	1204	671	0	0	0	0	0	0	0	6546	0	0	0	0	0	0	0	0	56	0	0	0	0	0	0
ERR198860	PRJEB670	SAMEA1573949	ERX173642	Drosophila melanogaster	ILLUMINA	SINGLE	RNA-Seq	TRANSCRIPTOMIC	cDNA	9,901,571	Illumina Genome Analyzer IIx sequencing; Transcriptional networks controlling the cell cycle (RNA-seq)	Transcriptional networks controlling the cell cycle (RNA-seq)	1,998,396	0	14	0	0	0	0	0	2	86636	29	80	422	283	0	0	0	0	0	0	0	6176	0	0	0	0	0	0	0	0	0	0	0	0	0	0	0
ERR198861	PRJEB670	SAMEA1574001	ERX173655	Drosophila melanogaster	ILLUMINA	SINGLE	RNA-Seq	TRANSCRIPTOMIC	cDNA	37,838	Illumina Genome Analyzer IIx sequencing; Transcriptional networks controlling the cell cycle (RNA-seq)	Transcriptional networks controlling the cell cycle (RNA-seq)	37,768	0	0	0	0	0	0	0	0	3098	42	43	32	22	0	0	0	0	0	0	0	53	0	0	0	0	0	0	0	0	0	0	0	0	0	0	0
ERR198862	PRJEB670	SAMEA1573917	ERX173639	Drosophila melanogaster	ILLUMINA	SINGLE	RNA-Seq	TRANSCRIPTOMIC	cDNA	7,587,048	Illumina Genome Analyzer IIx sequencing; Transcriptional networks controlling the cell cycle (RNA-seq)	Transcriptional networks controlling the cell cycle (RNA-seq)	1,997,929	0	10	0	0	0	0	19	18	95568	918	1078	5980	4730	0	0	0	0	0	0	0	3661	0	0	0	0	0	0	0	0	59	0	0	0	0	0	0
ERR198863	PRJEB670	SAMEA1573947	ERX173563	Drosophila melanogaster	ILLUMINA	SINGLE	RNA-Seq	TRANSCRIPTOMIC	cDNA	6,017,098	Illumina Genome Analyzer IIx sequencing; Transcriptional networks controlling the cell cycle (RNA-seq)	Transcriptional networks controlling the cell cycle (RNA-seq)	1,999,080	0	15	0	0	0	0	0	0	129439	56	59	314	130	0	0	0	0	0	0	0	4695	0	0	0	0	0	0	0	0	0	0	0	0	0	0	0
ERR198864	PRJEB670	SAMEA1573863	ERX173566	Drosophila melanogaster	ILLUMINA	SINGLE	RNA-Seq	TRANSCRIPTOMIC	cDNA	4,374,356	Illumina Genome Analyzer IIx sequencing; Transcriptional networks controlling the cell cycle (RNA-seq)	Transcriptional networks controlling the cell cycle (RNA-seq)	1,997,679	0	28	0	0	0	0	26	28	125414	1083	1160	8976	5461	0	0	0	0	0	0	0	5624	0	0	0	0	0	0	0	0	37	0	0	0	0	0	0
ERR198865	PRJEB670	SAMEA1573885	ERX173571	Drosophila melanogaster	ILLUMINA	SINGLE	RNA-Seq	TRANSCRIPTOMIC	cDNA	11,626,424	Illumina Genome Analyzer IIx sequencing; Transcriptional networks controlling the cell cycle (RNA-seq)	Transcriptional networks controlling the cell cycle (RNA-seq)	1,998,797	0	1	0	0	0	0	7	7	89388	322	1038	612	498	0	0	0	0	0	0	0	3599	0	0	0	0	0	0	0	0	9	0	0	0	0	0	0
ERR198866	PRJEB670	SAMEA1573892	ERX173613	Drosophila melanogaster	ILLUMINA	SINGLE	RNA-Seq	TRANSCRIPTOMIC	cDNA	370,353	Illumina Genome Analyzer IIx sequencing; Transcriptional networks controlling the cell cycle (RNA-seq)	Transcriptional networks controlling the cell cycle (RNA-seq)	370,248	0	1	0	0	0	0	0	0	4893	6	20	32	34	0	0	0	0	0	0	0	259	0	0	0	0	0	0	0	0	0	0	0	0	0	0	0
ERR198867	PRJEB670	SAMEA1573881	ERX173592	Drosophila melanogaster	ILLUMINA	SINGLE	RNA-Seq	TRANSCRIPTOMIC	cDNA	15,020,458	Illumina Genome Analyzer IIx sequencing; Transcriptional networks controlling the cell cycle (RNA-seq)	Transcriptional networks controlling the cell cycle (RNA-seq)	1,997,717	0	5	0	0	0	0	0	1	39306	14	82	80	107	0	0	0	0	0	0	0	5613	0	0	0	0	0	0	0	0	37	0	0	0	0	0	0
ERR198868	PRJEB670	SAMEA1573973	ERX173575	Drosophila melanogaster	ILLUMINA	SINGLE	RNA-Seq	TRANSCRIPTOMIC	cDNA	35,433,597	Illumina Genome Analyzer IIx sequencing; Transcriptional networks controlling the cell cycle (RNA-seq)	Transcriptional networks controlling the cell cycle (RNA-seq)	1,995,521	0	5	0	0	0	0	49	57	268145	3520	8170	664	374	0	0	0	0	0	0	0	112	0	0	0	0	0	0	0	0	56	0	0	0	0	0	0
ERR198869	PRJEB670	SAMEA1573893	ERX173688	Drosophila melanogaster	ILLUMINA	SINGLE	RNA-Seq	TRANSCRIPTOMIC	cDNA	15,257,849	Illumina Genome Analyzer IIx sequencing; Transcriptional networks controlling the cell cycle (RNA-seq)	Transcriptional networks controlling the cell cycle (RNA-seq)	1,996,729	0	8	0	0	0	0	1	0	25087	27	127	186	236	0	0	1	0	0	0	0	1838	0	0	0	0	0	0	0	0	21	0	0	0	0	0	0
ERR198871	PRJEB670	SAMEA1573976	ERX173603	Drosophila melanogaster	ILLUMINA	SINGLE	RNA-Seq	TRANSCRIPTOMIC	cDNA	11,244,577	Illumina Genome Analyzer IIx sequencing; Transcriptional networks controlling the cell cycle (RNA-seq)	Transcriptional networks controlling the cell cycle (RNA-seq)	1,998,223	0	5	0	0	0	0	32	26	148891	2901	7142	523	374	0	0	0	0	0	0	0	120	0	0	0	0	0	0	0	0	7	0	0	0	0	0	0
ERR198872	PRJEB670	SAMEA1573865	ERX173607	Drosophila melanogaster	ILLUMINA	SINGLE	RNA-Seq	TRANSCRIPTOMIC	cDNA	12,800,167	Illumina Genome Analyzer IIx sequencing; Transcriptional networks controlling the cell cycle (RNA-seq)	Transcriptional networks controlling the cell cycle (RNA-seq)	1,996,608	0	10	0	0	0	0	22	44	147121	2716	3809	485	435	0	0	0	0	0	0	0	93	0	0	0	0	0	0	0	0	18	0	0	0	0	0	0
ERR198873	PRJEB670	SAMEA1573888	ERX173713	Drosophila melanogaster	ILLUMINA	SINGLE	RNA-Seq	TRANSCRIPTOMIC	cDNA	10,117,491	Illumina Genome Analyzer IIx sequencing; Transcriptional networks controlling the cell cycle (RNA-seq)	Transcriptional networks controlling the cell cycle (RNA-seq)	1,998,724	0	5	0	0	0	0	2	1	22779	44	126	70	65	0	0	0	0	0	0	0	916	0	0	0	0	0	0	0	0	12	0	0	0	0	0	0
ERR198874	PRJEB670	SAMEA1573877	ERX173715	Drosophila melanogaster	ILLUMINA	SINGLE	RNA-Seq	TRANSCRIPTOMIC	cDNA	11,201,723	Illumina Genome Analyzer IIx sequencing; Transcriptional networks controlling the cell cycle (RNA-seq)	Transcriptional networks controlling the cell cycle (RNA-seq)	1,997,195	0	7	0	0	0	0	2	0	19410	43	151	121	177	0	0	0	0	0	0	0	1084	0	0	0	0	0	0	0	0	34	0	0	0	0	0	0
ERR198875	PRJEB670	SAMEA1573954	ERX173576	Drosophila melanogaster	ILLUMINA	SINGLE	RNA-Seq	TRANSCRIPTOMIC	cDNA	10,687,844	Illumina Genome Analyzer IIx sequencing; Transcriptional networks controlling the cell cycle (RNA-seq)	Transcriptional networks controlling the cell cycle (RNA-seq)	1,997,322	0	27	0	0	0	0	19	8	109753	741	897	5104	3204	0	0	0	0	0	0	0	6574	0	0	0	0	0	0	0	0	68	0	0	0	0	0	0
ERR198876	PRJEB670	SAMEA1573980	ERX173692	Drosophila melanogaster	ILLUMINA	SINGLE	RNA-Seq	TRANSCRIPTOMIC	cDNA	20,849,286	Illumina Genome Analyzer IIx sequencing; Transcriptional networks controlling the cell cycle (RNA-seq)	Transcriptional networks controlling the cell cycle (RNA-seq)	1,996,375	0	6	0	0	0	0	2	0	26464	41	70	101	79	0	0	0	0	0	0	0	1173	0	0	0	0	0	0	0	0	45	0	0	0	0	0	0
ERR198877	PRJEB670	SAMEA1573900	ERX173585	Drosophila melanogaster	ILLUMINA	SINGLE	RNA-Seq	TRANSCRIPTOMIC	cDNA	12,654,557	Illumina Genome Analyzer IIx sequencing; Transcriptional networks controlling the cell cycle (RNA-seq)	Transcriptional networks controlling the cell cycle (RNA-seq)	1,998,228	0	15	0	0	0	0	19	7	147596	849	1325	14300	9408	0	0	0	0	0	0	0	8615	0	0	0	0	0	0	0	0	24	0	0	0	0	0	0
ERR198878	PRJEB670	SAMEA1573988	ERX173654	Drosophila melanogaster	ILLUMINA	SINGLE	RNA-Seq	TRANSCRIPTOMIC	cDNA	9,765,410	Illumina Genome Analyzer IIx sequencing; Transcriptional networks controlling the cell cycle (RNA-seq)	Transcriptional networks controlling the cell cycle (RNA-seq)	1,996,356	0	20	1	0	0	0	37	19	117783	1279	2098	4919	3387	0	0	0	0	0	0	0	3305	0	0	0	0	0	0	0	0	34	0	0	0	0	0	0
ERR198879	PRJEB670	SAMEA1573882	ERX173687	Drosophila melanogaster	ILLUMINA	SINGLE	RNA-Seq	TRANSCRIPTOMIC	cDNA	19,395,955	Illumina Genome Analyzer IIx sequencing; Transcriptional networks controlling the cell cycle (RNA-seq)	Transcriptional networks controlling the cell cycle (RNA-seq)	1,998,188	0	105	0	0	0	0	2	1	131923	61	93	417	237	0	0	0	0	0	0	0	6445	0	0	0	0	0	0	0	0	67	0	0	0	0	0	0
ERR198880	PRJEB670	SAMEA1573864	ERX173714	Drosophila melanogaster	ILLUMINA	SINGLE	RNA-Seq	TRANSCRIPTOMIC	cDNA	3,332,050	Illumina Genome Analyzer IIx sequencing; Transcriptional networks controlling the cell cycle (RNA-seq)	Transcriptional networks controlling the cell cycle (RNA-seq)	1,998,671	0	46	0	0	0	0	1	2	173631	45	96	520	297	0	0	0	0	0	0	0	14608	0	0	0	0	0	0	0	0	56	0	0	0	0	0	0
ERR198881	PRJEB670	SAMEA1573872	ERX173612	Drosophila melanogaster	ILLUMINA	SINGLE	RNA-Seq	TRANSCRIPTOMIC	cDNA	8,310,466	Illumina Genome Analyzer IIx sequencing; Transcriptional networks controlling the cell cycle (RNA-seq)	Transcriptional networks controlling the cell cycle (RNA-seq)	1,998,858	0	7	0	0	0	0	0	1	26768	32	83	79	92	0	0	0	0	0	0	0	955	0	0	0	0	0	0	0	0	5	0	0	0	0	0	0
ERR198882	PRJEB670	SAMEA1573970	ERX173645	Drosophila melanogaster	ILLUMINA	SINGLE	RNA-Seq	TRANSCRIPTOMIC	cDNA	4,092,394	Illumina Genome Analyzer IIx sequencing; Transcriptional networks controlling the cell cycle (RNA-seq)	Transcriptional networks controlling the cell cycle (RNA-seq)	1,997,028	0	29	0	0	0	0	26	19	82843	1010	1016	6688	4769	0	0	0	0	0	0	0	4694	0	0	0	0	0	0	0	0	21	0	0	0	0	0	0
ERR198883	PRJEB670	SAMEA1573873	ERX173626	Drosophila melanogaster	ILLUMINA	SINGLE	RNA-Seq	TRANSCRIPTOMIC	cDNA	5,481,829	Illumina Genome Analyzer IIx sequencing; Transcriptional networks controlling the cell cycle (RNA-seq)	Transcriptional networks controlling the cell cycle (RNA-seq)	1,998,942	0	40	0	0	0	0	3	2	93677	47	74	604	307	0	0	0	0	0	0	0	9010	0	0	0	0	1	0	0	0	0	0	0	0	0	0	0
ERR198884	PRJEB670	SAMEA1574010	ERX173635	Drosophila melanogaster	ILLUMINA	SINGLE	RNA-Seq	TRANSCRIPTOMIC	cDNA	12,058,134	Illumina Genome Analyzer IIx sequencing; Transcriptional networks controlling the cell cycle (RNA-seq)	Transcriptional networks controlling the cell cycle (RNA-seq)	1,998,793	0	4	0	0	0	0	40	36	132374	3016	6971	401	324	0	0	0	0	0	0	0	96	0	0	0	0	0	0	0	0	3	0	0	0	0	0	0
ERR198885	PRJEB670	SAMEA1573958	ERX173652	Drosophila melanogaster	ILLUMINA	SINGLE	RNA-Seq	TRANSCRIPTOMIC	cDNA	8,447,073	Illumina Genome Analyzer IIx sequencing; Transcriptional networks controlling the cell cycle (RNA-seq)	Transcriptional networks controlling the cell cycle (RNA-seq)	1,997,994	0	7	0	0	0	0	0	0	23663	34	112	73	69	0	0	0	0	0	0	0	899	0	0	0	0	0	0	0	0	34	0	0	0	0	0	0
ERR198886	PRJEB670	SAMEA1573920	ERX173703	Drosophila melanogaster	ILLUMINA	SINGLE	RNA-Seq	TRANSCRIPTOMIC	cDNA	6,611,885	Illumina Genome Analyzer IIx sequencing; Transcriptional networks controlling the cell cycle (RNA-seq)	Transcriptional networks controlling the cell cycle (RNA-seq)	1,998,849	0	51	0	0	0	0	1	2	98082	49	56	392	181	0	0	0	0	0	0	0	10562	0	0	0	0	0	0	0	0	4	0	0	0	0	0	0
ERR198887	PRJEB670	SAMEA1573915	ERX173712	Drosophila melanogaster	ILLUMINA	SINGLE	RNA-Seq	TRANSCRIPTOMIC	cDNA	10,474,812	Illumina Genome Analyzer IIx sequencing; Transcriptional networks controlling the cell cycle (RNA-seq)	Transcriptional networks controlling the cell cycle (RNA-seq)	1,996,900	0	17	0	0	0	0	23	24	100549	840	1387	5498	4412	0	0	0	0	0	0	0	3213	0	0	0	0	0	0	0	0	66	0	0	0	0	0	0
ERR198888	PRJEB670	SAMEA1574005	ERX173587	Drosophila melanogaster	ILLUMINA	SINGLE	RNA-Seq	TRANSCRIPTOMIC	cDNA	7,512,840	Illumina Genome Analyzer IIx sequencing; Transcriptional networks controlling the cell cycle (RNA-seq)	Transcriptional networks controlling the cell cycle (RNA-seq)	1,998,982	0	21	1	0	0	0	12	6	84645	969	1661	2925	1373	0	0	0	0	0	0	0	1642	0	0	0	0	0	0	0	0	5	0	0	0	0	0	0
ERR198889	PRJEB670	SAMEA1573874	ERX173632	Drosophila melanogaster	ILLUMINA	SINGLE	RNA-Seq	TRANSCRIPTOMIC	cDNA	3,874,167	Illumina Genome Analyzer IIx sequencing; Transcriptional networks controlling the cell cycle (RNA-seq)	Transcriptional networks controlling the cell cycle (RNA-seq)	1,997,238	0	26	0	0	0	0	2	0	188336	61	217	574	280	0	0	0	0	0	0	0	4968	0	0	0	0	0	0	0	0	55	0	0	0	0	0	0
ERR198890	PRJEB670	SAMEA1573997	ERX173605	Drosophila melanogaster	ILLUMINA	SINGLE	RNA-Seq	TRANSCRIPTOMIC	cDNA	24,972,794	Illumina Genome Analyzer IIx sequencing; Transcriptional networks controlling the cell cycle (RNA-seq)	Transcriptional networks controlling the cell cycle (RNA-seq)	1,998,594	0	25	0	0	0	0	43	58	142426	2396	1709	2075	1003	0	0	0	0	0	0	0	3487	0	0	0	0	0	0	0	0	3	0	0	0	0	0	0
ERR198891	PRJEB670	SAMEA1573911	ERX173620	Drosophila melanogaster	ILLUMINA	SINGLE	RNA-Seq	TRANSCRIPTOMIC	cDNA	6,013,919	Illumina Genome Analyzer IIx sequencing; Transcriptional networks controlling the cell cycle (RNA-seq)	Transcriptional networks controlling the cell cycle (RNA-seq)	1,998,535	0	19	0	0	0	0	1	2	96228	34	98	244	115	0	0	0	0	0	0	0	4635	0	0	0	0	0	0	0	0	4	0	0	0	0	0	0
ERR198892	PRJEB670	SAMEA1573977	ERX173682	Drosophila melanogaster	ILLUMINA	SINGLE	RNA-Seq	TRANSCRIPTOMIC	cDNA	10,160,941	Illumina Genome Analyzer IIx sequencing; Transcriptional networks controlling the cell cycle (RNA-seq)	Transcriptional networks controlling the cell cycle (RNA-seq)	1,998,180	0	19	0	0	0	0	17	37	84031	1462	1605	8162	6045	0	0	0	0	0	0	0	3730	0	0	0	0	0	0	0	0	15	0	0	0	0	0	0
ERR198893	PRJEB670	SAMEA1573916	ERX173671	Drosophila melanogaster	ILLUMINA	SINGLE	RNA-Seq	TRANSCRIPTOMIC	cDNA	14,107,967	Illumina Genome Analyzer IIx sequencing; Transcriptional networks controlling the cell cycle (RNA-seq)	Transcriptional networks controlling the cell cycle (RNA-seq)	1,997,889	0	43	0	0	0	0	1	1	151170	73	167	252	148	0	0	0	0	0	0	0	4437	0	0	0	0	0	0	0	0	58	0	0	0	0	0	0
ERR198894	PRJEB670	SAMEA1573909	ERX173629	Drosophila melanogaster	ILLUMINA	SINGLE	RNA-Seq	TRANSCRIPTOMIC	cDNA	15,024,454	Illumina Genome Analyzer IIx sequencing; Transcriptional networks controlling the cell cycle (RNA-seq)	Transcriptional networks controlling the cell cycle (RNA-seq)	1,999,037	0	3	0	0	0	0	1	1	27673	31	127	184	238	0	0	0	0	0	0	0	1607	0	0	0	0	0	0	0	0	6	0	0	0	0	0	0
ERR198895	PRJEB670	SAMEA1573884	ERX173598	Drosophila melanogaster	ILLUMINA	SINGLE	RNA-Seq	TRANSCRIPTOMIC	cDNA	21,691,735	Illumina Genome Analyzer IIx sequencing; Transcriptional networks controlling the cell cycle (RNA-seq)	Transcriptional networks controlling the cell cycle (RNA-seq)	1,998,271	0	17	0	0	0	0	0	0	26633	24	125	75	105	0	0	0	0	0	0	0	1312	0	0	0	0	0	0	0	0	29	0	0	0	0	0	0
ERR198896	PRJEB670	SAMEA1573925	ERX173584	Drosophila melanogaster	ILLUMINA	SINGLE	RNA-Seq	TRANSCRIPTOMIC	cDNA	10,497,544	Illumina Genome Analyzer IIx sequencing; Transcriptional networks controlling the cell cycle (RNA-seq)	Transcriptional networks controlling the cell cycle (RNA-seq)	1,999,075	0	2	0	0	0	0	3	9	92888	291	561	595	435	0	0	0	0	0	0	0	3541	0	0	0	0	0	0	0	0	0	0	0	0	0	0	0
ERR198897	PRJEB670	SAMEA1573983	ERX173681	Drosophila melanogaster	ILLUMINA	SINGLE	RNA-Seq	TRANSCRIPTOMIC	cDNA	18,432,102	Illumina Genome Analyzer IIx sequencing; Transcriptional networks controlling the cell cycle (RNA-seq)	Transcriptional networks controlling the cell cycle (RNA-seq)	1,999,342	0	10	1	0	0	0	18	20	141915	1549	717	1812	1501	0	0	0	0	0	0	0	4839	0	0	0	0	0	0	0	0	0	0	0	0	0	0	0
ERR198898	PRJEB670	SAMEA1573904	ERX173593	Drosophila melanogaster	ILLUMINA	SINGLE	RNA-Seq	TRANSCRIPTOMIC	cDNA	22,888,273	Illumina Genome Analyzer IIx sequencing; Transcriptional networks controlling the cell cycle (RNA-seq)	Transcriptional networks controlling the cell cycle (RNA-seq)	1,996,997	0	17	0	0	0	0	32	22	75765	1133	1310	8516	7211	0	0	0	0	0	0	0	4793	0	0	0	0	0	0	0	0	31	0	0	0	0	0	0
ERR198899	PRJEB670	SAMEA1573960	ERX173710	Drosophila melanogaster	ILLUMINA	SINGLE	RNA-Seq	TRANSCRIPTOMIC	cDNA	7,229,529	Illumina Genome Analyzer IIx sequencing; Transcriptional networks controlling the cell cycle (RNA-seq)	Transcriptional networks controlling the cell cycle (RNA-seq)	1,998,961	0	26	0	0	0	0	3	2	125643	47	54	521	265	0	0	0	0	0	0	0	7041	0	0	0	0	0	0	0	0	7	0	0	0	0	0	0
ERR198901	PRJEB670	SAMEA1573985	ERX173673	Drosophila melanogaster	ILLUMINA	SINGLE	RNA-Seq	TRANSCRIPTOMIC	cDNA	19,310,753	Illumina Genome Analyzer IIx sequencing; Transcriptional networks controlling the cell cycle (RNA-seq)	Transcriptional networks controlling the cell cycle (RNA-seq)	1,997,703	0	27	0	0	0	0	38	22	294736	1763	1627	1028	398	0	0	0	0	0	0	0	5314	0	0	0	0	0	0	0	0	5	0	0	0	0	0	0
ERR198902	PRJEB670	SAMEA1573978	ERX173699	Drosophila melanogaster	ILLUMINA	SINGLE	RNA-Seq	TRANSCRIPTOMIC	cDNA	5,062,818	Illumina Genome Analyzer IIx sequencing; Transcriptional networks controlling the cell cycle (RNA-seq)	Transcriptional networks controlling the cell cycle (RNA-seq)	1,999,284	0	9	0	0	0	0	2	0	25164	34	67	88	128	0	0	0	0	0	0	0	1267	0	0	0	0	0	0	0	0	3	0	0	0	0	0	0
ERR198903	PRJEB670	SAMEA1573905	ERX173633	Drosophila melanogaster	ILLUMINA	SINGLE	RNA-Seq	TRANSCRIPTOMIC	cDNA	10,651,784	Illumina Genome Analyzer IIx sequencing; Transcriptional networks controlling the cell cycle (RNA-seq)	Transcriptional networks controlling the cell cycle (RNA-seq)	1,999,108	0	2	0	0	0	0	4	0	106634	187	305	458	367	0	0	0	0	0	0	0	3887	0	0	0	0	0	0	0	0	0	0	0	0	0	0	0
ERR198904	PRJEB670	SAMEA1573876	ERX173641	Drosophila melanogaster	ILLUMINA	SINGLE	RNA-Seq	TRANSCRIPTOMIC	cDNA	4,509,212	Illumina Genome Analyzer IIx sequencing; Transcriptional networks controlling the cell cycle (RNA-seq)	Transcriptional networks controlling the cell cycle (RNA-seq)	1,997,810	0	246	0	0	0	0	2	1	185848	46	93	590	258	0	0	0	0	0	0	0	9278	0	0	0	0	0	0	0	0	48	0	0	0	0	0	0
ERR198905	PRJEB670	SAMEA1573999	ERX173569	Drosophila melanogaster	ILLUMINA	SINGLE	RNA-Seq	TRANSCRIPTOMIC	cDNA	20,554,910	Illumina Genome Analyzer IIx sequencing; Transcriptional networks controlling the cell cycle (RNA-seq)	Transcriptional networks controlling the cell cycle (RNA-seq)	1,998,895	0	15	0	0	0	0	27	11	141787	1825	904	1798	1126	0	0	0	0	0	0	0	4239	0	0	0	0	0	0	0	0	5	0	0	0	0	0	0
ERR198906	PRJEB670	SAMEA1573931	ERX173657	Drosophila melanogaster	ILLUMINA	SINGLE	RNA-Seq	TRANSCRIPTOMIC	cDNA	3,525,847	Illumina Genome Analyzer IIx sequencing; Transcriptional networks controlling the cell cycle (RNA-seq)	Transcriptional networks controlling the cell cycle (RNA-seq)	1,998,829	0	13	0	0	0	0	2	2	102102	47	60	419	186	0	0	0	0	0	0	0	7058	0	0	0	0	1	0	0	0	8	0	0	0	0	0	0
ERR198907	PRJEB670	SAMEA1574014	ERX173716	Drosophila melanogaster	ILLUMINA	SINGLE	RNA-Seq	TRANSCRIPTOMIC	cDNA	6,046,952	Illumina Genome Analyzer IIx sequencing; Transcriptional networks controlling the cell cycle (RNA-seq)	Transcriptional networks controlling the cell cycle (RNA-seq)	1,999,616	0	1	0	0	0	0	0	0	26177	41	151	184	210	0	0	0	0	0	0	0	1252	0	0	0	0	0	0	0	0	7	0	0	0	0	0	0
ERR198908	PRJEB670	SAMEA1573901	ERX173570	Drosophila melanogaster	ILLUMINA	SINGLE	RNA-Seq	TRANSCRIPTOMIC	cDNA	23,768,504	Illumina Genome Analyzer IIx sequencing; Transcriptional networks controlling the cell cycle (RNA-seq)	Transcriptional networks controlling the cell cycle (RNA-seq)	1,999,491	0	15	0	0	0	0	0	1	25069	26	51	104	138	0	0	0	0	0	0	0	1445	0	0	0	0	0	0	0	0	3	0	0	0	0	0	0
ERR198909	PRJEB670	SAMEA1573956	ERX173636	Drosophila melanogaster	ILLUMINA	SINGLE	RNA-Seq	TRANSCRIPTOMIC	cDNA	2,138,839	Illumina Genome Analyzer IIx sequencing; Transcriptional networks controlling the cell cycle (RNA-seq)	Transcriptional networks controlling the cell cycle (RNA-seq)	1,995,803	0	17	0	0	0	0	11	8	82923	1144	1584	11192	8849	0	0	0	0	0	0	0	3704	0	0	0	0	0	0	0	0	18	0	0	0	0	0	0
ERR198910	PRJEB670	SAMEA1573964	ERX173597	Drosophila melanogaster	ILLUMINA	SINGLE	RNA-Seq	TRANSCRIPTOMIC	cDNA	11,355,452	Illumina Genome Analyzer IIx sequencing; Transcriptional networks controlling the cell cycle (RNA-seq)	Transcriptional networks controlling the cell cycle (RNA-seq)	1,995,113	0	13	0	0	0	0	35	6	82949	1514	1501	5843	4770	0	0	0	0	0	0	0	2492	0	0	0	0	0	0	0	0	32	0	0	0	0	0	0
ERR198911	PRJEB670	SAMEA1574017	ERX173614	Drosophila melanogaster	ILLUMINA	SINGLE	RNA-Seq	TRANSCRIPTOMIC	cDNA	9,697,133	Illumina Genome Analyzer IIx sequencing; Transcriptional networks controlling the cell cycle (RNA-seq)	Transcriptional networks controlling the cell cycle (RNA-seq)	1,997,972	0	20	1	0	0	0	23	8	254400	1470	1465	1184	462	0	0	0	0	0	0	0	4854	0	0	0	0	0	0	0	0	10	0	0	0	0	0	0
ERR198912	PRJEB670	SAMEA1573963	ERX173672	Drosophila melanogaster	ILLUMINA	SINGLE	RNA-Seq	TRANSCRIPTOMIC	cDNA	11,590,420	Illumina Genome Analyzer IIx sequencing; Transcriptional networks controlling the cell cycle (RNA-seq)	Transcriptional networks controlling the cell cycle (RNA-seq)	1,996,164	0	3	0	0	0	0	42	32	143459	2921	5324	550	396	0	0	0	0	0	0	0	155	0	0	0	0	0	0	0	0	9	0	0	0	0	0	0
ERR198913	PRJEB670	SAMEA1573889	ERX173579	Drosophila melanogaster	ILLUMINA	SINGLE	RNA-Seq	TRANSCRIPTOMIC	cDNA	7,675,671	Illumina Genome Analyzer IIx sequencing; Transcriptional networks controlling the cell cycle (RNA-seq)	Transcriptional networks controlling the cell cycle (RNA-seq)	1,999,311	0	41	0	0	0	0	0	1	44210	81	52	241	246	0	0	0	0	0	0	0	2519	0	0	0	0	0	0	0	0	5	0	0	0	0	0	0
ERR198914	PRJEB670	SAMEA1573912	ERX173704	Drosophila melanogaster	ILLUMINA	SINGLE	RNA-Seq	TRANSCRIPTOMIC	cDNA	6,210,520	Illumina Genome Analyzer IIx sequencing; Transcriptional networks controlling the cell cycle (RNA-seq)	Transcriptional networks controlling the cell cycle (RNA-seq)	1,998,343	0	23	0	0	0	0	1	5	107398	45	210	545	289	0	0	0	0	0	0	0	8196	0	0	0	0	0	0	0	0	10	0	0	0	0	0	0
ERR198915	PRJEB670	SAMEA1573871	ERX173586	Drosophila melanogaster	ILLUMINA	SINGLE	RNA-Seq	TRANSCRIPTOMIC	cDNA	22,083,694	Illumina Genome Analyzer IIx sequencing; Transcriptional networks controlling the cell cycle (RNA-seq)	Transcriptional networks controlling the cell cycle (RNA-seq)	1,998,295	0	225	0	0	0	0	2	2	116686	51	120	861	402	0	0	0	0	0	0	0	7263	0	0	0	0	0	0	0	0	49	0	0	0	0	0	0
ERR198916	PRJEB670	SAMEA1574013	ERX173606	Drosophila melanogaster	ILLUMINA	SINGLE	RNA-Seq	TRANSCRIPTOMIC	cDNA	14,901,530	Illumina Genome Analyzer IIx sequencing; Transcriptional networks controlling the cell cycle (RNA-seq)	Transcriptional networks controlling the cell cycle (RNA-seq)	1,998,266	0	131	0	0	0	0	0	0	57379	53	144	360	342	0	0	0	0	0	0	0	1835	0	0	0	0	0	0	0	0	44	0	1	0	0	0	0
ERR198917	PRJEB670	SAMEA1573923	ERX173685	Drosophila melanogaster	ILLUMINA	SINGLE	RNA-Seq	TRANSCRIPTOMIC	cDNA	6,639,731	Illumina Genome Analyzer IIx sequencing; Transcriptional networks controlling the cell cycle (RNA-seq)	Transcriptional networks controlling the cell cycle (RNA-seq)	1,997,278	0	11	0	0	0	0	23	7	94354	1156	1316	6552	5025	0	0	0	0	0	0	0	3532	0	0	0	0	0	0	0	0	25	0	0	0	0	0	0
ERR198918	PRJEB670	SAMEA1573986	ERX173616	Drosophila melanogaster	ILLUMINA	SINGLE	RNA-Seq	TRANSCRIPTOMIC	cDNA	9,250,183	Illumina Genome Analyzer IIx sequencing; Transcriptional networks controlling the cell cycle (RNA-seq)	Transcriptional networks controlling the cell cycle (RNA-seq)	1,998,129	0	18	0	0	0	0	13	17	83991	889	1406	5752	4388	0	0	0	0	0	0	0	2638	0	0	0	0	0	0	0	0	11	0	0	0	0	0	0
ERR198920	PRJEB670	SAMEA1573908	ERX173664	Drosophila melanogaster	ILLUMINA	SINGLE	RNA-Seq	TRANSCRIPTOMIC	cDNA	12,326,723	Illumina Genome Analyzer IIx sequencing; Transcriptional networks controlling the cell cycle (RNA-seq)	Transcriptional networks controlling the cell cycle (RNA-seq)	1,996,966	0	2	0	0	0	0	51	52	133754	2928	8032	464	351	0	0	0	0	0	0	0	105	0	0	0	0	0	0	0	0	8	0	0	0	0	0	0
ERR198921	PRJEB670	SAMEA1573869	ERX173696	Drosophila melanogaster	ILLUMINA	SINGLE	RNA-Seq	TRANSCRIPTOMIC	cDNA	16,567,212	Illumina Genome Analyzer IIx sequencing; Transcriptional networks controlling the cell cycle (RNA-seq)	Transcriptional networks controlling the cell cycle (RNA-seq)	1,998,265	0	9	1	0	0	0	13	12	67302	466	1416	2865	3156	0	0	0	0	0	0	0	2576	0	0	0	0	0	0	0	0	42	0	0	0	0	0	0
ERR198922	PRJEB670	SAMEA1573989	ERX173708	Drosophila melanogaster	ILLUMINA	SINGLE	RNA-Seq	TRANSCRIPTOMIC	cDNA	37,996,049	Illumina Genome Analyzer IIx sequencing; Transcriptional networks controlling the cell cycle (RNA-seq)	Transcriptional networks controlling the cell cycle (RNA-seq)	1,997,946	0	258	0	0	0	0	29	18	184489	710	918	16548	6803	0	0	0	0	0	0	0	2685	0	0	0	0	0	0	0	0	18	0	0	0	0	0	0
ERR198923	PRJEB670	SAMEA1573937	ERX173581	Drosophila melanogaster	ILLUMINA	SINGLE	RNA-Seq	TRANSCRIPTOMIC	cDNA	7,629,515	Illumina Genome Analyzer IIx sequencing; Transcriptional networks controlling the cell cycle (RNA-seq)	Transcriptional networks controlling the cell cycle (RNA-seq)	1,998,292	0	68	0	0	0	0	1	0	171851	72	92	462	178	0	0	0	0	0	0	0	10635	0	0	0	0	0	0	0	0	22	0	0	0	0	0	0
ERR198924	PRJEB670	SAMEA1573981	ERX173589	Drosophila melanogaster	ILLUMINA	SINGLE	RNA-Seq	TRANSCRIPTOMIC	cDNA	6,891,962	Illumina Genome Analyzer IIx sequencing; Transcriptional networks controlling the cell cycle (RNA-seq)	Transcriptional networks controlling the cell cycle (RNA-seq)	1,998,939	0	18	0	0	0	0	1	0	113510	47	55	416	216	0	0	0	0	0	0	0	8869	0	0	0	0	0	0	0	0	5	0	0	0	0	0	0
ERR198925	PRJEB670	SAMEA1574007	ERX173695	Drosophila melanogaster	ILLUMINA	SINGLE	RNA-Seq	TRANSCRIPTOMIC	cDNA	13,874,840	Illumina Genome Analyzer IIx sequencing; Transcriptional networks controlling the cell cycle (RNA-seq)	Transcriptional networks controlling the cell cycle (RNA-seq)	1,998,909	0	19	0	0	0	0	1	1	117433	49	124	381	220	0	0	0	0	0	0	0	6367	0	0	0	0	0	0	0	0	15	0	0	0	0	0	0
ERR198926	PRJEB670	SAMEA1573913	ERX173564	Drosophila melanogaster	ILLUMINA	SINGLE	RNA-Seq	TRANSCRIPTOMIC	cDNA	14,111,764	Illumina Genome Analyzer IIx sequencing; Transcriptional networks controlling the cell cycle (RNA-seq)	Transcriptional networks controlling the cell cycle (RNA-seq)	1,998,442	0	7	0	0	0	0	90	57	162373	5297	11649	1060	856	0	0	0	0	0	0	0	411	0	0	0	0	0	0	0	0	15	0	0	0	0	0	0
ERR198927	PRJEB670	SAMEA1573951	ERX173651	Drosophila melanogaster	ILLUMINA	SINGLE	RNA-Seq	TRANSCRIPTOMIC	cDNA	17,754,805	Illumina Genome Analyzer IIx sequencing; Transcriptional networks controlling the cell cycle (RNA-seq)	Transcriptional networks controlling the cell cycle (RNA-seq)	1,999,220	0	18	0	0	0	0	2	0	100834	44	94	333	149	0	0	0	0	0	0	0	6754	0	0	0	0	0	0	0	0	21	0	0	0	0	0	0
ERR198928	PRJEB670	SAMEA1574004	ERX173577	Drosophila melanogaster	ILLUMINA	SINGLE	RNA-Seq	TRANSCRIPTOMIC	cDNA	24,593,850	Illumina Genome Analyzer IIx sequencing; Transcriptional networks controlling the cell cycle (RNA-seq)	Transcriptional networks controlling the cell cycle (RNA-seq)	1,998,391	0	4	0	0	0	0	43	47	273614	3531	8832	565	370	0	0	0	0	0	0	0	120	0	0	0	0	0	0	0	0	17	0	1	0	0	0	0
ERR198929	PRJEB670	SAMEA1573967	ERX173653	Drosophila melanogaster	ILLUMINA	SINGLE	RNA-Seq	TRANSCRIPTOMIC	cDNA	10,401,888	Illumina Genome Analyzer IIx sequencing; Transcriptional networks controlling the cell cycle (RNA-seq)	Transcriptional networks controlling the cell cycle (RNA-seq)	1,997,817	0	14	0	0	0	0	26	15	145695	1419	1468	1234	892	0	0	0	0	0	0	0	5979	0	0	0	0	0	0	0	0	52	0	0	0	0	0	0
ERR198930	PRJEB670	SAMEA1573936	ERX173601	Drosophila melanogaster	ILLUMINA	SINGLE	RNA-Seq	TRANSCRIPTOMIC	cDNA	10,466,816	Illumina Genome Analyzer IIx sequencing; Transcriptional networks controlling the cell cycle (RNA-seq)	Transcriptional networks controlling the cell cycle (RNA-seq)	1,998,277	0	27	0	0	0	0	0	1	98917	40	183	420	216	0	0	0	0	0	0	0	5980	0	0	0	0	0	0	0	0	7	0	0	0	0	0	0
ERR198931	PRJEB670	SAMEA1573946	ERX173690	Drosophila melanogaster	ILLUMINA	SINGLE	RNA-Seq	TRANSCRIPTOMIC	cDNA	11,434,117	Illumina Genome Analyzer IIx sequencing; Transcriptional networks controlling the cell cycle (RNA-seq)	Transcriptional networks controlling the cell cycle (RNA-seq)	1,999,371	0	11	1	0	0	0	4	7	198026	610	1888	1029	732	0	0	0	0	0	0	0	19870	0	0	0	0	0	0	0	0	4	0	0	0	0	0	0
ERR198932	PRJEB670	SAMEA1573941	ERX173573	Drosophila melanogaster	ILLUMINA	SINGLE	RNA-Seq	TRANSCRIPTOMIC	cDNA	15,605	Illumina Genome Analyzer IIx sequencing; Transcriptional networks controlling the cell cycle (RNA-seq)	Transcriptional networks controlling the cell cycle (RNA-seq)	15,237	0	0	0	0	0	0	0	0	710	13	38	4	5	0	0	0	0	0	0	0	21	0	0	0	0	0	0	0	0	0	0	0	0	0	0	0
ERR198933	PRJEB670	SAMEA1574006	ERX173625	Drosophila melanogaster	ILLUMINA	SINGLE	RNA-Seq	TRANSCRIPTOMIC	cDNA	12,228,612	Illumina Genome Analyzer IIx sequencing; Transcriptional networks controlling the cell cycle (RNA-seq)	Transcriptional networks controlling the cell cycle (RNA-seq)	1,998,111	0	11	0	0	0	0	4	19	102166	336	1059	750	531	0	0	0	0	0	0	0	4545	0	0	0	0	0	0	0	0	25	0	0	0	0	0	0
ERR198934	PRJEB670	SAMEA1573984	ERX173609	Drosophila melanogaster	ILLUMINA	SINGLE	RNA-Seq	TRANSCRIPTOMIC	cDNA	12,622,776	Illumina Genome Analyzer IIx sequencing; Transcriptional networks controlling the cell cycle (RNA-seq)	Transcriptional networks controlling the cell cycle (RNA-seq)	1,996,958	0	2	1	0	0	0	4	2	100622	362	801	972	668	0	0	0	0	0	0	0	3395	0	0	0	0	0	0	0	0	25	0	0	0	0	0	0
ERR198935	PRJEB670	SAMEA1573979	ERX173561	Drosophila melanogaster	ILLUMINA	SINGLE	RNA-Seq	TRANSCRIPTOMIC	cDNA	23,097,567	Illumina Genome Analyzer IIx sequencing; Transcriptional networks controlling the cell cycle (RNA-seq)	Transcriptional networks controlling the cell cycle (RNA-seq)	1,998,240	0	27	1	0	0	0	23	52	173634	1641	1397	1522	886	0	0	0	0	0	0	0	3105	0	0	0	0	0	0	0	0	2	0	1	0	0	0	0
ERR198936	PRJEB670	SAMEA1573929	ERX173643	Drosophila melanogaster	ILLUMINA	SINGLE	RNA-Seq	TRANSCRIPTOMIC	cDNA	257,657	Illumina Genome Analyzer IIx sequencing; Transcriptional networks controlling the cell cycle (RNA-seq)	Transcriptional networks controlling the cell cycle (RNA-seq)	257,351	0	16	0	0	0	0	0	1	24331	8	12	83	25	0	0	0	0	0	0	0	1172	0	0	0	0	0	0	0	0	1	0	0	0	0	0	0
ERR198937	PRJEB670	SAMEA1573950	ERX173666	Drosophila melanogaster	ILLUMINA	SINGLE	RNA-Seq	TRANSCRIPTOMIC	cDNA	24,757,147	Illumina Genome Analyzer IIx sequencing; Transcriptional networks controlling the cell cycle (RNA-seq)	Transcriptional networks controlling the cell cycle (RNA-seq)	1,998,027	0	35	0	0	0	0	2	0	40947	60	157	203	238	0	0	0	0	0	0	0	2198	0	0	0	0	0	0	0	0	41	0	0	0	0	0	0
ERR198938	PRJEB670	SAMEA1573991	ERX173595	Drosophila melanogaster	ILLUMINA	SINGLE	RNA-Seq	TRANSCRIPTOMIC	cDNA	8,821,578	Illumina Genome Analyzer IIx sequencing; Transcriptional networks controlling the cell cycle (RNA-seq)	Transcriptional networks controlling the cell cycle (RNA-seq)	1,998,390	0	21	0	0	0	0	2	0	91779	48	108	412	211	0	0	0	0	0	0	0	6973	0	0	0	0	0	0	0	0	16	0	0	0	0	0	0
ERR198939	PRJEB670	SAMEA1573896	ERX173658	Drosophila melanogaster	ILLUMINA	SINGLE	RNA-Seq	TRANSCRIPTOMIC	cDNA	18,759,200	Illumina Genome Analyzer IIx sequencing; Transcriptional networks controlling the cell cycle (RNA-seq)	Transcriptional networks controlling the cell cycle (RNA-seq)	1,998,092	0	75	0	0	0	0	1	6	145019	57	151	188	81	0	0	0	0	0	0	0	3238	0	0	0	0	0	0	0	0	54	0	0	0	0	0	0
ERR198940	PRJEB670	SAMEA1573998	ERX173680	Drosophila melanogaster	ILLUMINA	SINGLE	RNA-Seq	TRANSCRIPTOMIC	cDNA	29,363,036	Illumina Genome Analyzer IIx sequencing; Transcriptional networks controlling the cell cycle (RNA-seq)	Transcriptional networks controlling the cell cycle (RNA-seq)	1,999,008	0	4	0	0	0	0	3	6	129141	312	518	832	923	0	0	0	0	0	0	0	5572	0	0	0	0	0	0	0	0	0	0	0	0	0	0	0
ERR198941	PRJEB670	SAMEA1573959	ERX173662	Drosophila melanogaster	ILLUMINA	SINGLE	RNA-Seq	TRANSCRIPTOMIC	cDNA	4,678,411	Illumina Genome Analyzer IIx sequencing; Transcriptional networks controlling the cell cycle (RNA-seq)	Transcriptional networks controlling the cell cycle (RNA-seq)	1,999,025	0	20	0	0	0	0	1	0	130548	55	56	571	257	0	0	0	0	0	0	0	5605	0	0	0	0	0	0	0	0	4	0	0	0	0	0	0
ERR198942	PRJEB670	SAMEA1573903	ERX173686	Drosophila melanogaster	ILLUMINA	SINGLE	RNA-Seq	TRANSCRIPTOMIC	cDNA	12,286,194	Illumina Genome Analyzer IIx sequencing; Transcriptional networks controlling the cell cycle (RNA-seq)	Transcriptional networks controlling the cell cycle (RNA-seq)	1,999,357	0	4	2	0	0	0	62	42	192877	5058	10152	1217	863	0	0	0	0	0	0	0	327	0	0	0	0	0	0	0	0	6	0	0	0	0	0	0
ERR198943	PRJEB670	SAMEA1573952	ERX173683	Drosophila melanogaster	ILLUMINA	SINGLE	RNA-Seq	TRANSCRIPTOMIC	cDNA	9,497,504	Illumina Genome Analyzer IIx sequencing; Transcriptional networks controlling the cell cycle (RNA-seq)	Transcriptional networks controlling the cell cycle (RNA-seq)	1,998,427	0	49	0	0	0	0	2	2	100732	33	124	409	189	0	0	0	0	0	0	0	8766	0	0	0	0	0	0	0	0	19	0	0	0	0	0	0
ERR198944	PRJEB670	SAMEA1574008	ERX173661	Drosophila melanogaster	ILLUMINA	SINGLE	RNA-Seq	TRANSCRIPTOMIC	cDNA	21,546,355	Illumina Genome Analyzer IIx sequencing; Transcriptional networks controlling the cell cycle (RNA-seq)	Transcriptional networks controlling the cell cycle (RNA-seq)	1,996,821	0	318	0	0	0	0	33	45	158684	1028	1710	12577	6433	0	0	0	0	0	0	0	3357	0	0	0	0	0	0	0	0	22	0	1	0	0	0	0
ERR198945	PRJEB670	SAMEA1573987	ERX173694	Drosophila melanogaster	ILLUMINA	SINGLE	RNA-Seq	TRANSCRIPTOMIC	cDNA	16,799,538	Illumina Genome Analyzer IIx sequencing; Transcriptional networks controlling the cell cycle (RNA-seq)	Transcriptional networks controlling the cell cycle (RNA-seq)	1,998,568	0	7	0	0	0	0	0	0	25090	30	152	160	241	0	0	0	0	0	0	0	1635	0	0	0	0	0	0	0	0	17	0	0	0	0	0	0
ERR198946	PRJEB670	SAMEA1573934	ERX173705	Drosophila melanogaster	ILLUMINA	SINGLE	RNA-Seq	TRANSCRIPTOMIC	cDNA	3,735,606	Illumina Genome Analyzer IIx sequencing; Transcriptional networks controlling the cell cycle (RNA-seq)	Transcriptional networks controlling the cell cycle (RNA-seq)	1,998,146	0	14	0	0	0	0	10	5	69385	512	807	7731	6116	0	0	0	0	0	0	0	3156	0	0	0	0	0	0	0	0	28	0	0	0	0	0	0
ERR198947	PRJEB670	SAMEA1573933	ERX173665	Drosophila melanogaster	ILLUMINA	SINGLE	RNA-Seq	TRANSCRIPTOMIC	cDNA	14,590,182	Illumina Genome Analyzer IIx sequencing; Transcriptional networks controlling the cell cycle (RNA-seq)	Transcriptional networks controlling the cell cycle (RNA-seq)	1,997,914	0	41	0	0	0	0	53	26	137494	2135	2089	10880	6728	0	0	0	0	0	0	0	5691	0	0	0	0	0	0	0	0	62	0	0	0	0	0	0
ERR198948	PRJEB670	SAMEA1573898	ERX173618	Drosophila melanogaster	ILLUMINA	SINGLE	RNA-Seq	TRANSCRIPTOMIC	cDNA	13,152,111	Illumina Genome Analyzer IIx sequencing; Transcriptional networks controlling the cell cycle (RNA-seq)	Transcriptional networks controlling the cell cycle (RNA-seq)	1,998,082	0	8	0	0	0	0	83	91	180264	5975	14844	1264	932	0	0	0	0	0	0	0	294	0	0	0	0	0	0	0	0	9	0	0	0	0	0	0
ERR198949	PRJEB670	SAMEA1574016	ERX173679	Drosophila melanogaster	ILLUMINA	SINGLE	RNA-Seq	TRANSCRIPTOMIC	cDNA	12,851,269	Illumina Genome Analyzer IIx sequencing; Transcriptional networks controlling the cell cycle (RNA-seq)	Transcriptional networks controlling the cell cycle (RNA-seq)	1,998,393	0	6	0	0	0	0	6	16	86411	360	1202	675	508	0	0	0	0	0	0	0	4200	0	0	0	0	0	0	0	0	11	0	0	0	0	0	0
ERR198950	PRJEB670	SAMEA1573890	ERX173594	Drosophila melanogaster	ILLUMINA	SINGLE	RNA-Seq	TRANSCRIPTOMIC	cDNA	4,316,857	Illumina Genome Analyzer IIx sequencing; Transcriptional networks controlling the cell cycle (RNA-seq)	Transcriptional networks controlling the cell cycle (RNA-seq)	1,998,924	0	19	0	0	0	0	28	29	122801	2239	1829	1187	997	0	0	0	0	0	0	0	5626	0	0	0	0	1	0	0	0	0	0	0	0	0	0	0
ERR198951	PRJEB670	SAMEA1573875	ERX173627	Drosophila melanogaster	ILLUMINA	SINGLE	RNA-Seq	TRANSCRIPTOMIC	cDNA	9,248,467	Illumina Genome Analyzer IIx sequencing; Transcriptional networks controlling the cell cycle (RNA-seq)	Transcriptional networks controlling the cell cycle (RNA-seq)	1,997,505	0	53	0	0	0	0	13	27	107140	1087	1679	2671	1409	0	0	0	0	0	0	0	3355	0	0	0	0	0	0	0	0	32	0	0	0	0	0	0
ERR198952	PRJEB670	SAMEA1573975	ERX173693	Drosophila melanogaster	ILLUMINA	SINGLE	RNA-Seq	TRANSCRIPTOMIC	cDNA	14,945,745	Illumina Genome Analyzer IIx sequencing; Transcriptional networks controlling the cell cycle (RNA-seq)	Transcriptional networks controlling the cell cycle (RNA-seq)	1,996,952	0	4	0	0	0	0	8	5	83742	334	1081	604	511	0	0	0	0	0	0	0	3968	0	0	0	0	0	0	0	0	21	0	0	0	0	0	0
ERR198953	PRJEB670	SAMEA1573995	ERX173634	Drosophila melanogaster	ILLUMINA	SINGLE	RNA-Seq	TRANSCRIPTOMIC	cDNA	10,348,090	Illumina Genome Analyzer IIx sequencing; Transcriptional networks controlling the cell cycle (RNA-seq)	Transcriptional networks controlling the cell cycle (RNA-seq)	1,996,606	0	104	0	0	0	0	1	3	56483	36	126	415	442	0	0	0	0	0	0	0	1999	0	0	0	0	0	0	0	0	40	0	0	0	0	0	0
ERR198954	PRJEB670	SAMEA1573926	ERX173619	Drosophila melanogaster	ILLUMINA	SINGLE	RNA-Seq	TRANSCRIPTOMIC	cDNA	8,381,450	Illumina Genome Analyzer IIx sequencing; Transcriptional networks controlling the cell cycle (RNA-seq)	Transcriptional networks controlling the cell cycle (RNA-seq)	1,997,548	0	14	0	0	0	0	24	19	86522	988	1451	6332	5270	0	0	0	0	0	0	0	3558	0	0	0	0	0	0	0	0	19	0	0	0	0	0	0
ERR198955	PRJEB670	SAMEA1573972	ERX173617	Drosophila melanogaster	ILLUMINA	SINGLE	RNA-Seq	TRANSCRIPTOMIC	cDNA	13,323,042	Illumina Genome Analyzer IIx sequencing; Transcriptional networks controlling the cell cycle (RNA-seq)	Transcriptional networks controlling the cell cycle (RNA-seq)	1,997,093	0	40	0	0	0	0	11	9	95997	677	1624	2676	1510	0	0	0	0	0	0	0	3267	0	0	0	0	0	0	0	0	65	0	1	0	0	0	0
ERR198956	PRJEB670	SAMEA1573919	ERX173689	Drosophila melanogaster	ILLUMINA	SINGLE	RNA-Seq	TRANSCRIPTOMIC	cDNA	8,542,901	Illumina Genome Analyzer IIx sequencing; Transcriptional networks controlling the cell cycle (RNA-seq)	Transcriptional networks controlling the cell cycle (RNA-seq)	1,999,343	0	78	0	0	0	0	0	0	64057	67	97	512	526	0	0	0	0	0	0	0	2500	0	0	0	0	0	0	0	0	2	0	0	0	0	0	0
ERR198957	PRJEB670	SAMEA1573891	ERX173640	Drosophila melanogaster	ILLUMINA	SINGLE	RNA-Seq	TRANSCRIPTOMIC	cDNA	5,520,823	Illumina Genome Analyzer IIx sequencing; Transcriptional networks controlling the cell cycle (RNA-seq)	Transcriptional networks controlling the cell cycle (RNA-seq)	1,998,569	0	14	0	0	0	0	0	2	120470	54	115	505	261	0	0	0	0	0	0	0	8077	0	0	0	0	0	0	0	0	15	0	0	0	0	0	0
ERR198958	PRJEB670	SAMEA1573945	ERX173591	Drosophila melanogaster	ILLUMINA	SINGLE	RNA-Seq	TRANSCRIPTOMIC	cDNA	7,346,472	Illumina Genome Analyzer IIx sequencing; Transcriptional networks controlling the cell cycle (RNA-seq)	Transcriptional networks controlling the cell cycle (RNA-seq)	1,997,537	0	27	0	0	0	0	23	11	172902	888	1096	13940	9008	0	0	0	0	0	0	0	11642	0	0	0	0	0	0	0	0	46	0	0	0	0	0	0
ERR198959	PRJEB670	SAMEA1573974	ERX173608	Drosophila melanogaster	ILLUMINA	SINGLE	RNA-Seq	TRANSCRIPTOMIC	cDNA	4,282,942	Illumina Genome Analyzer IIx sequencing; Transcriptional networks controlling the cell cycle (RNA-seq)	Transcriptional networks controlling the cell cycle (RNA-seq)	1,998,545	0	20	0	0	0	0	2	3	122010	35	97	431	237	0	0	0	0	0	0	0	8460	0	0	0	0	0	0	0	0	29	0	0	0	0	0	0
ERR198961	PRJEB670	SAMEA1574009	ERX173701	Drosophila melanogaster	ILLUMINA	SINGLE	RNA-Seq	TRANSCRIPTOMIC	cDNA	26,608,336	Illumina Genome Analyzer IIx sequencing; Transcriptional networks controlling the cell cycle (RNA-seq)	Transcriptional networks controlling the cell cycle (RNA-seq)	1,997,973	0	71	0	0	0	0	2	2	118484	59	118	372	135	0	0	0	0	0	0	0	6922	0	0	0	0	0	0	0	0	41	0	0	0	0	0	0
ERR198962	PRJEB670	SAMEA1573994	ERX173624	Drosophila melanogaster	ILLUMINA	SINGLE	RNA-Seq	TRANSCRIPTOMIC	cDNA	13,794,339	Illumina Genome Analyzer IIx sequencing; Transcriptional networks controlling the cell cycle (RNA-seq)	Transcriptional networks controlling the cell cycle (RNA-seq)	1,994,869	0	8	0	0	0	0	0	0	25105	36	157	87	101	0	0	0	0	0	0	0	968	0	0	0	0	0	0	0	0	27	0	1	0	0	0	0
ERR198964	PRJEB670	SAMEA1574000	ERX173615	Drosophila melanogaster	ILLUMINA	SINGLE	RNA-Seq	TRANSCRIPTOMIC	cDNA	11,012,842	Illumina Genome Analyzer IIx sequencing; Transcriptional networks controlling the cell cycle (RNA-seq)	Transcriptional networks controlling the cell cycle (RNA-seq)	1,997,463	0	6	0	0	0	0	31	14	89305	1474	876	10583	8047	0	0	0	0	0	0	0	5168	0	0	0	0	0	0	0	0	38	0	0	0	0	0	0
ERR198965	PRJEB670	SAMEA1574015	ERX173656	Drosophila melanogaster	ILLUMINA	SINGLE	RNA-Seq	TRANSCRIPTOMIC	cDNA	10,056,153	Illumina Genome Analyzer IIx sequencing; Transcriptional networks controlling the cell cycle (RNA-seq)	Transcriptional networks controlling the cell cycle (RNA-seq)	1,998,469	0	31	0	0	0	0	1	1	105229	50	117	395	167	0	0	0	0	0	0	0	4964	0	0	0	0	0	0	0	0	21	0	0	0	0	0	0
ERR198967	PRJEB670	SAMEA1573922	ERX173590	Drosophila melanogaster	ILLUMINA	SINGLE	RNA-Seq	TRANSCRIPTOMIC	cDNA	18,353,987	Illumina Genome Analyzer IIx sequencing; Transcriptional networks controlling the cell cycle (RNA-seq)	Transcriptional networks controlling the cell cycle (RNA-seq)	1,997,701	0	5	0	0	0	0	1	0	21244	22	74	52	69	0	0	0	0	0	0	0	991	0	0	0	0	0	0	0	0	55	0	0	0	0	0	0
ERR198968	PRJEB670	SAMEA1573938	ERX173711	Drosophila melanogaster	ILLUMINA	SINGLE	RNA-Seq	TRANSCRIPTOMIC	cDNA	13,175,961	Illumina Genome Analyzer IIx sequencing; Transcriptional networks controlling the cell cycle (RNA-seq)	Transcriptional networks controlling the cell cycle (RNA-seq)	1,998,885	0	9	0	0	0	0	5	2	81507	394	616	2997	3231	0	0	0	0	0	0	0	2388	0	0	0	0	0	0	0	0	9	0	0	0	0	0	0
ERR198969	PRJEB670	SAMEA1573990	ERX173660	Drosophila melanogaster	ILLUMINA	SINGLE	RNA-Seq	TRANSCRIPTOMIC	cDNA	4,285,735	Illumina Genome Analyzer IIx sequencing; Transcriptional networks controlling the cell cycle (RNA-seq)	Transcriptional networks controlling the cell cycle (RNA-seq)	1,997,305	0	14	0	0	0	0	18	7	128691	807	805	5364	3284	0	0	0	0	0	0	0	3845	0	0	0	0	0	0	0	0	43	0	0	0	0	0	0
ERR198970	PRJEB670	SAMEA1573878	ERX173668	Drosophila melanogaster	ILLUMINA	SINGLE	RNA-Seq	TRANSCRIPTOMIC	cDNA	333,817	Illumina Genome Analyzer IIx sequencing; Transcriptional networks controlling the cell cycle (RNA-seq)	Transcriptional networks controlling the cell cycle (RNA-seq)	333,468	0	2	0	0	0	0	0	0	3914	4	18	15	27	0	0	0	0	0	0	0	204	0	0	0	0	0	0	0	0	2	0	0	0	0	0	0
ERR198971	PRJEB670	SAMEA1573867	ERX173572	Drosophila melanogaster	ILLUMINA	SINGLE	RNA-Seq	TRANSCRIPTOMIC	cDNA	1,235,102	Illumina Genome Analyzer IIx sequencing; Transcriptional networks controlling the cell cycle (RNA-seq)	Transcriptional networks controlling the cell cycle (RNA-seq)	1,234,673	0	8	0	0	0	0	18	12	105663	1309	778	1147	839	0	0	0	0	0	0	0	2375	0	0	0	0	0	0	0	0	2	0	0	0	0	0	0
ERR198972	PRJEB670	SAMEA1573957	ERX173700	Drosophila melanogaster	ILLUMINA	SINGLE	RNA-Seq	TRANSCRIPTOMIC	cDNA	12,103,603	Illumina Genome Analyzer IIx sequencing; Transcriptional networks controlling the cell cycle (RNA-seq)	Transcriptional networks controlling the cell cycle (RNA-seq)	1,998,598	0	15	0	0	0	0	1	2	37157	21	105	103	118	0	0	0	0	0	0	0	4925	0	0	0	0	0	0	0	0	29	0	0	0	0	0	0
ERR198973	PRJEB670	SAMEA1573907	ERX173644	Drosophila melanogaster	ILLUMINA	SINGLE	RNA-Seq	TRANSCRIPTOMIC	cDNA	23,398,613	Illumina Genome Analyzer IIx sequencing; Transcriptional networks controlling the cell cycle (RNA-seq)	Transcriptional networks controlling the cell cycle (RNA-seq)	1,998,905	0	17	0	0	0	0	25	16	171620	2094	1248	1937	1167	0	0	0	0	0	0	0	2609	0	0	0	0	0	0	0	0	5	0	0	0	0	0	0
ERR198974	PRJEB670	SAMEA1573906	ERX173628	Drosophila melanogaster	ILLUMINA	SINGLE	RNA-Seq	TRANSCRIPTOMIC	cDNA	9,051,480	Illumina Genome Analyzer IIx sequencing; Transcriptional networks controlling the cell cycle (RNA-seq)	Transcriptional networks controlling the cell cycle (RNA-seq)	1,998,425	0	13	0	0	0	0	1	3	25292	37	114	128	172	0	0	0	0	0	0	0	1275	0	0	0	0	0	0	0	0	20	0	0	0	0	0	0
ERR198975	PRJEB670	SAMEA1573939	ERX173582	Drosophila melanogaster	ILLUMINA	SINGLE	RNA-Seq	TRANSCRIPTOMIC	cDNA	5,350,520	Illumina Genome Analyzer IIx sequencing; Transcriptional networks controlling the cell cycle (RNA-seq)	Transcriptional networks controlling the cell cycle (RNA-seq)	1,997,825	0	21	0	0	0	0	22	8	85651	1153	926	6872	4980	0	0	0	0	0	0	0	3349	0	0	0	0	0	0	0	0	41	0	0	0	0	0	0
ERR198976	PRJEB670	SAMEA1573966	ERX173562	Drosophila melanogaster	ILLUMINA	SINGLE	RNA-Seq	TRANSCRIPTOMIC	cDNA	7,944,795	Illumina Genome Analyzer IIx sequencing; Transcriptional networks controlling the cell cycle (RNA-seq)	Transcriptional networks controlling the cell cycle (RNA-seq)	1,997,727	0	184	0	0	0	0	20	13	209730	718	1394	15101	7388	0	0	0	0	0	0	0	4163	0	0	0	0	0	0	0	0	15	0	0	0	0	0	0
ERR198977	PRJEB670	SAMEA1573955	ERX173646	Drosophila melanogaster	ILLUMINA	SINGLE	RNA-Seq	TRANSCRIPTOMIC	cDNA	6,910,802	Illumina Genome Analyzer IIx sequencing; Transcriptional networks controlling the cell cycle (RNA-seq)	Transcriptional networks controlling the cell cycle (RNA-seq)	1,997,242	0	55	0	0	0	0	12	10	118047	1060	1076	1713	916	0	0	0	0	0	0	0	3348	0	0	0	0	0	0	0	0	95	0	0	0	0	0	0
ERR198978	PRJEB670	SAMEA1574003	ERX173596	Drosophila melanogaster	ILLUMINA	SINGLE	RNA-Seq	TRANSCRIPTOMIC	cDNA	9,459,663	Illumina Genome Analyzer IIx sequencing; Transcriptional networks controlling the cell cycle (RNA-seq)	Transcriptional networks controlling the cell cycle (RNA-seq)	1,998,560	0	21	0	0	0	0	0	0	121948	45	86	347	123	0	0	0	0	0	0	0	4617	0	0	0	0	0	0	0	0	11	0	0	0	0	0	0
ERR198979	PRJEB670	SAMEA1573897	ERX173649	Drosophila melanogaster	ILLUMINA	SINGLE	RNA-Seq	TRANSCRIPTOMIC	cDNA	11,452,553	Illumina Genome Analyzer IIx sequencing; Transcriptional networks controlling the cell cycle (RNA-seq)	Transcriptional networks controlling the cell cycle (RNA-seq)	1,997,496	0	3	0	0	0	0	5	7	89292	331	1044	644	566	0	0	0	0	0	0	0	3328	0	0	0	0	0	0	0	0	12	0	0	0	0	0	0
ERR198981	PRJEB670	SAMEA1574018	ERX173568	Drosophila melanogaster	ILLUMINA	SINGLE	RNA-Seq	TRANSCRIPTOMIC	cDNA	16,304,729	Illumina Genome Analyzer IIx sequencing; Transcriptional networks controlling the cell cycle (RNA-seq)	Transcriptional networks controlling the cell cycle (RNA-seq)	1,994,637	0	6	0	0	0	0	53	39	119212	2959	8946	393	332	0	0	0	0	0	0	0	110	0	0	0	0	0	0	0	0	11	0	0	0	0	0	0
ERR198982	PRJEB670	SAMEA1573886	ERX173578	Drosophila melanogaster	ILLUMINA	SINGLE	RNA-Seq	TRANSCRIPTOMIC	cDNA	14,433,988	Illumina Genome Analyzer IIx sequencing; Transcriptional networks controlling the cell cycle (RNA-seq)	Transcriptional networks controlling the cell cycle (RNA-seq)	1,998,514	0	1	0	0	0	0	1	4	88331	149	474	480	411	0	0	0	0	0	0	0	3305	0	0	0	0	0	0	0	0	8	0	0	0	0	0	0
ERR198983	PRJEB670	SAMEA1573932	ERX173621	Drosophila melanogaster	ILLUMINA	SINGLE	RNA-Seq	TRANSCRIPTOMIC	cDNA	13,107,191	Illumina Genome Analyzer IIx sequencing; Transcriptional networks controlling the cell cycle (RNA-seq)	Transcriptional networks controlling the cell cycle (RNA-seq)	1,997,938	0	183	0	0	0	0	4	1	194174	60	147	580	257	0	0	0	0	0	0	0	6300	0	0	0	0	0	0	0	0	23	0	1	0	0	0	0
ERR198984	PRJEB670	SAMEA1573962	ERX173691	Drosophila melanogaster	ILLUMINA	SINGLE	RNA-Seq	TRANSCRIPTOMIC	cDNA	16,898,557	Illumina Genome Analyzer IIx sequencing; Transcriptional networks controlling the cell cycle (RNA-seq)	Transcriptional networks controlling the cell cycle (RNA-seq)	1,998,515	0	76	0	0	0	0	2	0	43784	57	162	231	260	0	0	0	0	0	0	0	2393	0	0	0	0	0	0	0	0	29	0	0	0	0	0	0
ERR198985	PRJEB670	SAMEA1573993	ERX173674	Drosophila melanogaster	ILLUMINA	SINGLE	RNA-Seq	TRANSCRIPTOMIC	cDNA	26,956,537	Illumina Genome Analyzer IIx sequencing; Transcriptional networks controlling the cell cycle (RNA-seq)	Transcriptional networks controlling the cell cycle (RNA-seq)	1,999,472	0	6	0	0	0	0	0	0	29858	43	62	224	314	0	0	0	0	0	0	0	1917	0	0	0	0	0	0	0	0	3	0	0	0	0	0	0
ERR198986	PRJEB670	SAMEA1573996	ERX173604	Drosophila melanogaster	ILLUMINA	SINGLE	RNA-Seq	TRANSCRIPTOMIC	cDNA	4,819,667	Illumina Genome Analyzer IIx sequencing; Transcriptional networks controlling the cell cycle (RNA-seq)	Transcriptional networks controlling the cell cycle (RNA-seq)	1,998,777	0	23	0	0	0	0	1	1	105157	40	78	508	260	0	0	0	0	0	0	0	7169	0	0	0	0	0	0	0	0	11	0	0	0	0	0	0
ERR198987	PRJEB670	SAMEA1573944	ERX173631	Drosophila melanogaster	ILLUMINA	SINGLE	RNA-Seq	TRANSCRIPTOMIC	cDNA	4,972,133	Illumina Genome Analyzer IIx sequencing; Transcriptional networks controlling the cell cycle (RNA-seq)	Transcriptional networks controlling the cell cycle (RNA-seq)	1,997,893	0	21	0	0	0	0	39	6	115374	1805	1185	18267	11533	0	0	0	0	0	0	0	6804	0	0	0	0	0	0	0	0	53	0	0	0	0	0	0
ERR198988	PRJEB670	SAMEA1574002	ERX173659	Drosophila melanogaster	ILLUMINA	SINGLE	RNA-Seq	TRANSCRIPTOMIC	cDNA	13,258,232	Illumina Genome Analyzer IIx sequencing; Transcriptional networks controlling the cell cycle (RNA-seq)	Transcriptional networks controlling the cell cycle (RNA-seq)	1,998,138	0	9	1	0	0	0	12	9	199838	652	1837	895	699	0	0	0	0	0	0	0	19026	0	0	0	0	0	0	0	0	20	0	0	0	0	0	0
ERR198989	PRJEB670	SAMEA1573921	ERX173698	Drosophila melanogaster	ILLUMINA	SINGLE	RNA-Seq	TRANSCRIPTOMIC	cDNA	36,250,927	Illumina Genome Analyzer IIx sequencing; Transcriptional networks controlling the cell cycle (RNA-seq)	Transcriptional networks controlling the cell cycle (RNA-seq)	1,996,215	0	2	0	0	0	0	58	58	246901	3163	9757	509	361	0	0	0	0	0	0	0	111	0	0	0	0	0	0	0	0	43	0	0	0	0	0	0
ERR198990	PRJEB670	SAMEA1573992	ERX173702	Drosophila melanogaster	ILLUMINA	SINGLE	RNA-Seq	TRANSCRIPTOMIC	cDNA	20,046,584	Illumina Genome Analyzer IIx sequencing; Transcriptional networks controlling the cell cycle (RNA-seq)	Transcriptional networks controlling the cell cycle (RNA-seq)	1,998,766	0	39	0	0	0	0	15	15	152012	1143	1397	795	324	0	0	0	0	0	0	0	1064	0	0	0	0	0	0	0	0	5	0	0	0	0	0	0
ERR198991	PRJEB670	SAMEA1573948	ERX173583	Drosophila melanogaster	ILLUMINA	SINGLE	RNA-Seq	TRANSCRIPTOMIC	cDNA	10,312,723	Illumina Genome Analyzer IIx sequencing; Transcriptional networks controlling the cell cycle (RNA-seq)	Transcriptional networks controlling the cell cycle (RNA-seq)	1,998,156	0	40	0	0	0	0	2	1	212247	65	176	699	435	0	0	0	0	0	0	0	10224	0	0	0	0	0	0	0	0	7	0	0	0	0	0	0
ERR198992	PRJEB670	SAMEA1573968	ERX173637	Drosophila melanogaster	ILLUMINA	SINGLE	RNA-Seq	TRANSCRIPTOMIC	cDNA	13,876,499	Illumina Genome Analyzer IIx sequencing; Transcriptional networks controlling the cell cycle (RNA-seq)	Transcriptional networks controlling the cell cycle (RNA-seq)	1,998,985	0	0	0	0	0	0	0	0	1061	1	0	2	6	0	0	0	0	0	0	0	109	0	0	0	0	0	0	0	0	0	0	0	0	0	0	0
ERR198993	PRJEB670	SAMEA1573935	ERX173684	Drosophila melanogaster	ILLUMINA	SINGLE	RNA-Seq	TRANSCRIPTOMIC	cDNA	35,743,812	Illumina Genome Analyzer IIx sequencing; Transcriptional networks controlling the cell cycle (RNA-seq)	Transcriptional networks controlling the cell cycle (RNA-seq)	1,998,045	0	9	0	0	0	0	3	10	105075	295	840	823	925	0	0	0	0	0	0	0	5507	0	0	0	0	0	0	0	0	25	0	0	0	0	0	0
ERR198994	PRJEB670	SAMEA1573928	ERX173610	Drosophila melanogaster	ILLUMINA	SINGLE	RNA-Seq	TRANSCRIPTOMIC	cDNA	23,327,721	Illumina Genome Analyzer IIx sequencing; Transcriptional networks controlling the cell cycle (RNA-seq)	Transcriptional networks controlling the cell cycle (RNA-seq)	1,996,991	0	50	0	0	0	0	30	12	267744	1102	1266	14963	7514	0	0	0	0	0	0	0	3698	0	0	0	0	0	0	0	0	49	0	0	0	0	0	0
ERR198995	PRJEB670	SAMEA1573971	ERX173623	Drosophila melanogaster	ILLUMINA	SINGLE	RNA-Seq	TRANSCRIPTOMIC	cDNA	11,280,655	Illumina Genome Analyzer IIx sequencing; Transcriptional networks controlling the cell cycle (RNA-seq)	Transcriptional networks controlling the cell cycle (RNA-seq)	1,995,563	0	109	0	0	0	0	29	27	325794	1474	1927	10155	4153	0	0	0	0	0	0	0	10532	0	0	0	0	0	0	0	0	77	0	0	0	0	0	0
ERR198996	PRJEB670	SAMEA1573918	ERX173600	Drosophila melanogaster	ILLUMINA	SINGLE	RNA-Seq	TRANSCRIPTOMIC	cDNA	28,936,657	Illumina Genome Analyzer IIx sequencing; Transcriptional networks controlling the cell cycle (RNA-seq)	Transcriptional networks controlling the cell cycle (RNA-seq)	1,994,217	0	3	0	0	0	0	51	70	221352	3034	9684	509	335	0	0	0	0	0	0	0	115	0	0	0	0	0	0	0	0	62	0	0	0	0	0	0
ERR198997	PRJEB670	SAMEA1573880	ERX173677	Drosophila melanogaster	ILLUMINA	SINGLE	RNA-Seq	TRANSCRIPTOMIC	cDNA	5,409,411	Illumina Genome Analyzer IIx sequencing; Transcriptional networks controlling the cell cycle (RNA-seq)	Transcriptional networks controlling the cell cycle (RNA-seq)	1,996,398	0	37	0	0	0	0	29	24	173336	1184	1890	11343	6524	0	0	0	0	0	0	0	9460	0	0	0	0	0	0	0	0	55	0	0	0	0	0	0
ERR198998	PRJEB670	SAMEA1573870	ERX173706	Drosophila melanogaster	ILLUMINA	SINGLE	RNA-Seq	TRANSCRIPTOMIC	cDNA	7,622,448	Illumina Genome Analyzer IIx sequencing; Transcriptional networks controlling the cell cycle (RNA-seq)	Transcriptional networks controlling the cell cycle (RNA-seq)	1,998,665	0	14	0	0	0	0	3	2	111410	30	125	310	140	0	0	0	0	0	0	0	5632	0	0	0	0	0	0	0	0	10	0	0	0	0	0	0
ERR198999	PRJEB670	SAMEA1573942	ERX173611	Drosophila melanogaster	ILLUMINA	SINGLE	RNA-Seq	TRANSCRIPTOMIC	cDNA	15,406,612	Illumina Genome Analyzer IIx sequencing; Transcriptional networks controlling the cell cycle (RNA-seq)	Transcriptional networks controlling the cell cycle (RNA-seq)	1,998,164	0	19	0	0	0	0	17	17	102220	1338	1042	6313	5073	0	0	0	0	0	0	0	3875	0	0	0	0	0	0	0	0	48	0	0	0	0	0	0
ERR199000	PRJEB670	SAMEA1573914	ERX173574	Drosophila melanogaster	ILLUMINA	SINGLE	RNA-Seq	TRANSCRIPTOMIC	cDNA	12,845,928	Illumina Genome Analyzer IIx sequencing; Transcriptional networks controlling the cell cycle (RNA-seq)	Transcriptional networks controlling the cell cycle (RNA-seq)	1,996,446	0	5	1	0	0	0	37	58	124315	2417	6349	511	413	0	0	0	0	0	0	0	81	0	0	0	0	0	0	0	0	5	0	0	0	0	0	0
ERR199001	PRJEB670	SAMEA1573894	ERX173697	Drosophila melanogaster	ILLUMINA	SINGLE	RNA-Seq	TRANSCRIPTOMIC	cDNA	100,731	Illumina Genome Analyzer IIx sequencing; Transcriptional networks controlling the cell cycle (RNA-seq)	Transcriptional networks controlling the cell cycle (RNA-seq)	100,689	0	1	0	0	0	0	0	0	10056	7	7	30	12	0	0	0	0	0	0	0	182	0	0	0	0	0	0	0	0	0	0	0	0	0	0	0
ERR199002	PRJEB670	SAMEA1573943	ERX173669	Drosophila melanogaster	ILLUMINA	SINGLE	RNA-Seq	TRANSCRIPTOMIC	cDNA	21,325,347	Illumina Genome Analyzer IIx sequencing; Transcriptional networks controlling the cell cycle (RNA-seq)	Transcriptional networks controlling the cell cycle (RNA-seq)	1,997,793	0	91	0	0	0	0	1	1	57300	33	92	323	295	0	0	0	0	0	0	0	1945	0	0	0	0	0	0	0	0	62	0	1	0	0	0	0
ERR199003	PRJEB670	SAMEA1573930	ERX173638	Drosophila melanogaster	ILLUMINA	SINGLE	RNA-Seq	TRANSCRIPTOMIC	cDNA	6,877,523	Illumina Genome Analyzer IIx sequencing; Transcriptional networks controlling the cell cycle (RNA-seq)	Transcriptional networks controlling the cell cycle (RNA-seq)	1,997,985	0	2	0	0	0	0	2	1	23087	34	117	130	160	0	0	0	0	0	0	0	1180	0	0	0	0	0	0	0	0	13	0	0	0	0	0	0
ERR199004	PRJEB670	SAMEA1573883	ERX173567	Drosophila melanogaster	ILLUMINA	SINGLE	RNA-Seq	TRANSCRIPTOMIC	cDNA	9,270,877	Illumina Genome Analyzer IIx sequencing; Transcriptional networks controlling the cell cycle (RNA-seq)	Transcriptional networks controlling the cell cycle (RNA-seq)	1,998,048	0	50	0	0	0	0	2	3	115022	42	113	377	168	0	0	0	0	0	0	0	9495	0	0	0	0	1	0	0	0	39	0	0	0	0	0	0
ERR199006	PRJEB670	SAMEA1574011	ERX173675	Drosophila melanogaster	ILLUMINA	SINGLE	RNA-Seq	TRANSCRIPTOMIC	cDNA	15,445,227	Illumina Genome Analyzer IIx sequencing; Transcriptional networks controlling the cell cycle (RNA-seq)	Transcriptional networks controlling the cell cycle (RNA-seq)	1,994,151	0	9	0	0	0	0	44	48	131809	2351	5402	368	340	0	0	0	0	0	0	0	97	0	0	0	0	0	0	0	0	12	0	0	0	0	0	0
ERR199007	PRJEB670	SAMEA1573902	ERX173599	Drosophila melanogaster	ILLUMINA	SINGLE	RNA-Seq	TRANSCRIPTOMIC	cDNA	11,156,700	Illumina Genome Analyzer IIx sequencing; Transcriptional networks controlling the cell cycle (RNA-seq)	Transcriptional networks controlling the cell cycle (RNA-seq)	1,999,558	0	6	1	0	0	0	66	61	176945	4186	12798	1099	867	0	0	0	0	0	0	0	303	0	0	0	0	0	0	0	0	1	0	0	0	0	0	0
ERR199008	PRJEB670	SAMEA1573910	ERX173580	Drosophila melanogaster	ILLUMINA	SINGLE	RNA-Seq	TRANSCRIPTOMIC	cDNA	18,306,212	Illumina Genome Analyzer IIx sequencing; Transcriptional networks controlling the cell cycle (RNA-seq)	Transcriptional networks controlling the cell cycle (RNA-seq)	1,998,943	0	11	0	0	0	0	2	1	40204	24	58	83	100	0	0	0	0	0	0	0	5264	0	0	0	0	0	0	0	0	22	0	0	0	0	0	0
ERR199009	PRJEB670	SAMEA1573868	ERX173676	Drosophila melanogaster	ILLUMINA	SINGLE	RNA-Seq	TRANSCRIPTOMIC	cDNA	36,953,670	Illumina Genome Analyzer IIx sequencing; Transcriptional networks controlling the cell cycle (RNA-seq)	Transcriptional networks controlling the cell cycle (RNA-seq)	1,999,332	0	1	1	0	0	0	6	4	114710	309	777	900	1018	0	0	0	0	0	0	0	6461	0	0	0	0	0	0	0	0	0	0	0	0	0	0	0
ERR199010	PRJEB670	SAMEA1573924	ERX173670	Drosophila melanogaster	ILLUMINA	SINGLE	RNA-Seq	TRANSCRIPTOMIC	cDNA	3,893,612	Illumina Genome Analyzer IIx sequencing; Transcriptional networks controlling the cell cycle (RNA-seq)	Transcriptional networks controlling the cell cycle (RNA-seq)	1,998,647	0	29	0	0	0	0	0	3	114351	61	92	327	173	0	0	0	0	0	0	0	4867	0	0	0	0	0	0	0	0	8	0	0	0	0	0	0
ERR199011	PRJEB670	SAMEA1573953	ERX173602	Drosophila melanogaster	ILLUMINA	SINGLE	RNA-Seq	TRANSCRIPTOMIC	cDNA	8,064,043	Illumina Genome Analyzer IIx sequencing; Transcriptional networks controlling the cell cycle (RNA-seq)	Transcriptional networks controlling the cell cycle (RNA-seq)	1,997,262	0	9	0	0	0	0	24	6	88947	1240	943	5520	4312	0	0	0	0	0	0	0	2462	0	0	0	0	0	0	0	0	32	0	0	0	0	0	0
ERR199012	PRJEB670	SAMEA1574012	ERX173647	Drosophila melanogaster	ILLUMINA	SINGLE	RNA-Seq	TRANSCRIPTOMIC	cDNA	23,759,672	Illumina Genome Analyzer IIx sequencing; Transcriptional networks controlling the cell cycle (RNA-seq)	Transcriptional networks controlling the cell cycle (RNA-seq)	1,998,262	0	38	0	0	0	0	2	0	124574	61	115	583	247	0	0	0	0	0	0	0	9112	0	0	0	0	0	0	0	0	30	0	0	0	0	0	0
ERR199013	PRJEB670	SAMEA1573969	ERX173709	Drosophila melanogaster	ILLUMINA	SINGLE	RNA-Seq	TRANSCRIPTOMIC	cDNA	11,176,884	Illumina Genome Analyzer IIx sequencing; Transcriptional networks controlling the cell cycle (RNA-seq)	Transcriptional networks controlling the cell cycle (RNA-seq)	1,999,160	0	2	1	0	0	0	2	7	92513	276	924	714	539	0	0	0	0	0	0	0	3984	0	0	0	0	0	0	0	0	5	0	0	0	0	0	0
ERR225785	PRJEB1347	SAMEA1713540	ERX200445	Drosophila mojavensis sonorensis	ABI_SOLID	PAIRED	RNA-Seq	TRANSCRIPTOMIC	other	63,254,856	AB SOLiD 4 System paired end sequencing	Transcriptome-wide expression variation associated with environmental plasticity and mating success in the cactophilic Drosophila mojavensis	1,982,264	0	0	0	0	0	0	0	0	0	0	0	0	0	0	0	0	0	0	0	0	0	0	0	0	0	0	0	0	0	0	0	0	0	0	0	0
ERR225786	PRJEB1347	SAMEA1713544	ERX200446	Drosophila mojavensis sonorensis	ABI_SOLID	PAIRED	RNA-Seq	TRANSCRIPTOMIC	other	70,284,838	AB SOLiD 4 System paired end sequencing	Transcriptome-wide expression variation associated with environmental plasticity and mating success in the cactophilic Drosophila mojavensis	1,991,307	0	0	0	0	0	0	0	0	0	0	0	0	0	0	0	0	0	0	0	0	0	0	0	0	0	0	0	0	0	0	0	0	0	0	0	0
ERR225787	PRJEB1347	SAMEA1713550	ERX200447	Drosophila mojavensis sonorensis	ABI_SOLID	PAIRED	RNA-Seq	TRANSCRIPTOMIC	other	93,594,847	AB SOLiD 4 System paired end sequencing	Transcriptome-wide expression variation associated with environmental plasticity and mating success in the cactophilic Drosophila mojavensis	1,991,836	0	0	0	0	0	0	0	0	0	0	0	0	0	0	0	0	0	0	0	0	0	0	0	0	0	0	0	0	0	0	0	0	0	0	0	0
ERR225788	PRJEB1347	SAMEA1713534	ERX200448	Drosophila mojavensis sonorensis	ABI_SOLID	PAIRED	RNA-Seq	TRANSCRIPTOMIC	other	58,266,689	AB SOLiD 4 System paired end sequencing	Transcriptome-wide expression variation associated with environmental plasticity and mating success in the cactophilic Drosophila mojavensis	1,974,096	0	0	0	0	0	0	0	0	0	0	0	0	0	0	0	0	0	0	0	0	0	0	0	0	0	0	0	0	0	1	0	0	0	0	0	0
ERR225789	PRJEB1347	SAMEA1713537	ERX200449	Drosophila mojavensis sonorensis	ABI_SOLID	PAIRED	RNA-Seq	TRANSCRIPTOMIC	other	73,268,858	AB SOLiD 4 System paired end sequencing	Transcriptome-wide expression variation associated with environmental plasticity and mating success in the cactophilic Drosophila mojavensis	1,991,673	0	0	0	0	0	0	0	0	0	0	0	0	0	0	0	0	0	0	0	0	0	0	0	0	0	0	0	0	0	0	0	0	0	0	0	0
ERR225790	PRJEB1347	SAMEA1713542	ERX200450	Drosophila mojavensis sonorensis	ABI_SOLID	PAIRED	RNA-Seq	TRANSCRIPTOMIC	other	73,962,605	AB SOLiD 4 System paired end sequencing	Transcriptome-wide expression variation associated with environmental plasticity and mating success in the cactophilic Drosophila mojavensis	1,981,752	0	0	0	0	0	0	0	0	0	0	0	0	0	0	0	0	0	0	0	0	0	0	0	0	0	0	0	0	0	0	0	0	0	0	0	0
ERR225791	PRJEB1347	SAMEA1713549	ERX200451	Drosophila mojavensis sonorensis	ABI_SOLID	PAIRED	RNA-Seq	TRANSCRIPTOMIC	other	69,847,723	AB SOLiD 4 System paired end sequencing	Transcriptome-wide expression variation associated with environmental plasticity and mating success in the cactophilic Drosophila mojavensis	1,992,892	0	0	0	0	0	0	0	0	0	0	0	0	0	0	0	0	0	0	0	0	0	0	0	0	0	0	0	0	0	0	0	0	0	0	0	0
ERR225792	PRJEB1347	SAMEA1713545	ERX200452	Drosophila mojavensis sonorensis	ABI_SOLID	PAIRED	RNA-Seq	TRANSCRIPTOMIC	other	24,724,578	AB SOLiD 4 System paired end sequencing	Transcriptome-wide expression variation associated with environmental plasticity and mating success in the cactophilic Drosophila mojavensis	1,997,372	0	0	0	0	0	0	0	0	0	0	0	0	0	0	0	0	0	0	0	0	0	0	0	0	0	0	0	0	0	0	0	0	0	0	0	0
ERR225793	PRJEB1347	SAMEA1713539	ERX200453	Drosophila mojavensis sonorensis	ABI_SOLID	PAIRED	RNA-Seq	TRANSCRIPTOMIC	other	29,450,897	AB SOLiD 4 System paired end sequencing	Transcriptome-wide expression variation associated with environmental plasticity and mating success in the cactophilic Drosophila mojavensis	1,999,341	0	0	0	0	0	0	0	0	0	0	0	0	0	0	0	0	0	0	0	0	0	0	0	0	0	0	0	0	0	0	0	0	0	0	0	0
ERR225794	PRJEB1347	SAMEA1713538	ERX200454	Drosophila mojavensis sonorensis	ABI_SOLID	PAIRED	RNA-Seq	TRANSCRIPTOMIC	other	73,178,559	AB SOLiD 4 System paired end sequencing	Transcriptome-wide expression variation associated with environmental plasticity and mating success in the cactophilic Drosophila mojavensis	1,999,090	0	0	0	0	0	0	0	0	0	0	0	0	0	0	0	0	0	0	0	0	0	0	0	0	0	0	0	0	0	0	0	0	0	0	0	0
ERR225795	PRJEB1347	SAMEA1713533	ERX200455	Drosophila mojavensis sonorensis	ABI_SOLID	PAIRED	RNA-Seq	TRANSCRIPTOMIC	other	80,557,049	AB SOLiD 4 System paired end sequencing	Transcriptome-wide expression variation associated with environmental plasticity and mating success in the cactophilic Drosophila mojavensis	1,998,235	0	0	0	0	0	0	0	0	0	0	0	0	0	0	0	0	0	0	0	0	0	0	0	0	0	0	0	0	0	0	0	0	0	0	0	0
ERR225796	PRJEB1347	SAMEA1713548	ERX200456	Drosophila mojavensis sonorensis	ABI_SOLID	PAIRED	RNA-Seq	TRANSCRIPTOMIC	other	21,544,121	AB SOLiD 4 System paired end sequencing	Transcriptome-wide expression variation associated with environmental plasticity and mating success in the cactophilic Drosophila mojavensis	1,996,240	0	0	0	0	0	0	0	0	0	0	0	0	0	0	0	0	0	0	0	0	0	0	0	0	0	0	0	0	0	0	0	0	0	0	0	0
ERR225797	PRJEB1347	SAMEA1713535	ERX200457	Drosophila mojavensis sonorensis	ABI_SOLID	PAIRED	RNA-Seq	TRANSCRIPTOMIC	other	131,373,770	AB SOLiD 4 System paired end sequencing	Transcriptome-wide expression variation associated with environmental plasticity and mating success in the cactophilic Drosophila mojavensis	1,997,921	0	0	0	0	0	0	0	0	0	0	0	0	0	0	0	0	0	0	0	0	0	0	0	0	0	0	0	0	0	0	0	0	0	0	0	0
ERR225798	PRJEB1347	SAMEA1713536	ERX200458	Drosophila mojavensis sonorensis	ABI_SOLID	PAIRED	RNA-Seq	TRANSCRIPTOMIC	other	122,701,168	AB SOLiD 4 System paired end sequencing	Transcriptome-wide expression variation associated with environmental plasticity and mating success in the cactophilic Drosophila mojavensis	1,997,638	0	0	0	0	0	0	0	0	0	0	0	0	0	0	0	0	0	0	0	0	0	0	0	0	0	0	0	0	0	0	0	0	0	0	0	0
ERR225799	PRJEB1347	SAMEA1713547	ERX200459	Drosophila mojavensis sonorensis	ABI_SOLID	PAIRED	RNA-Seq	TRANSCRIPTOMIC	other	58,056,586	AB SOLiD 4 System paired end sequencing	Transcriptome-wide expression variation associated with environmental plasticity and mating success in the cactophilic Drosophila mojavensis	1,997,973	0	0	0	0	0	0	0	0	0	0	0	0	0	0	0	0	0	0	0	0	0	0	0	0	0	0	0	0	0	0	0	0	0	0	0	0
ERR225800	PRJEB1347	SAMEA1713546	ERX200460	Drosophila mojavensis sonorensis	ABI_SOLID	PAIRED	RNA-Seq	TRANSCRIPTOMIC	other	104,408,526	AB SOLiD 4 System paired end sequencing	Transcriptome-wide expression variation associated with environmental plasticity and mating success in the cactophilic Drosophila mojavensis	1,998,178	0	0	0	0	0	0	0	0	0	0	0	0	0	0	0	0	0	0	0	0	0	0	0	0	0	0	0	0	0	0	0	0	0	0	0	0
ERR227809	PRJEB1416	SAMEA1713540	ERX202468	Drosophila mojavensis sonorensis	ABI_SOLID	PAIRED	RNA-Seq	TRANSCRIPTOMIC	other	63,254,856	AB SOLiD 4 System paired end sequencing	Transcriptome-wide expression variation associated with environmental plasticity and mating success in the cactophilic Drosophila mojavensis	1,982,264	0	0	0	0	0	0	0	0	0	0	0	0	0	0	0	0	0	0	0	0	0	0	0	0	0	0	0	0	0	0	0	0	0	0	0	0
ERR227810	PRJEB1416	SAMEA1713544	ERX202469	Drosophila mojavensis sonorensis	ABI_SOLID	PAIRED	RNA-Seq	TRANSCRIPTOMIC	other	70,284,838	AB SOLiD 4 System paired end sequencing	Transcriptome-wide expression variation associated with environmental plasticity and mating success in the cactophilic Drosophila mojavensis	1,991,307	0	0	0	0	0	0	0	0	0	0	0	0	0	0	0	0	0	0	0	0	0	0	0	0	0	0	0	0	0	0	0	0	0	0	0	0
ERR227811	PRJEB1416	SAMEA1713550	ERX202470	Drosophila mojavensis sonorensis	ABI_SOLID	PAIRED	RNA-Seq	TRANSCRIPTOMIC	other	93,594,847	AB SOLiD 4 System paired end sequencing	Transcriptome-wide expression variation associated with environmental plasticity and mating success in the cactophilic Drosophila mojavensis	1,991,836	0	0	0	0	0	0	0	0	0	0	0	0	0	0	0	0	0	0	0	0	0	0	0	0	0	0	0	0	0	0	0	0	0	0	0	0
ERR227812	PRJEB1416	SAMEA1713534	ERX202471	Drosophila mojavensis sonorensis	ABI_SOLID	PAIRED	RNA-Seq	TRANSCRIPTOMIC	other	58,266,689	AB SOLiD 4 System paired end sequencing	Transcriptome-wide expression variation associated with environmental plasticity and mating success in the cactophilic Drosophila mojavensis	1,974,096	0	0	0	0	0	0	0	0	0	0	0	0	0	0	0	0	0	0	0	0	0	0	0	0	0	0	0	0	0	1	0	0	0	0	0	0
ERR227813	PRJEB1416	SAMEA1713537	ERX202472	Drosophila mojavensis sonorensis	ABI_SOLID	PAIRED	RNA-Seq	TRANSCRIPTOMIC	other	73,268,858	AB SOLiD 4 System paired end sequencing	Transcriptome-wide expression variation associated with environmental plasticity and mating success in the cactophilic Drosophila mojavensis	1,991,673	0	0	0	0	0	0	0	0	0	0	0	0	0	0	0	0	0	0	0	0	0	0	0	0	0	0	0	0	0	0	0	0	0	0	0	0
ERR227814	PRJEB1416	SAMEA1713542	ERX202473	Drosophila mojavensis sonorensis	ABI_SOLID	PAIRED	RNA-Seq	TRANSCRIPTOMIC	other	73,962,605	AB SOLiD 4 System paired end sequencing	Transcriptome-wide expression variation associated with environmental plasticity and mating success in the cactophilic Drosophila mojavensis	1,981,752	0	0	0	0	0	0	0	0	0	0	0	0	0	0	0	0	0	0	0	0	0	0	0	0	0	0	0	0	0	0	0	0	0	0	0	0
ERR227815	PRJEB1416	SAMEA1713549	ERX202474	Drosophila mojavensis sonorensis	ABI_SOLID	PAIRED	RNA-Seq	TRANSCRIPTOMIC	other	69,847,723	AB SOLiD 4 System paired end sequencing	Transcriptome-wide expression variation associated with environmental plasticity and mating success in the cactophilic Drosophila mojavensis	1,992,892	0	0	0	0	0	0	0	0	0	0	0	0	0	0	0	0	0	0	0	0	0	0	0	0	0	0	0	0	0	0	0	0	0	0	0	0
ERR227816	PRJEB1416	SAMEA1713545	ERX202475	Drosophila mojavensis sonorensis	ABI_SOLID	PAIRED	RNA-Seq	TRANSCRIPTOMIC	other	24,724,578	AB SOLiD 4 System paired end sequencing	Transcriptome-wide expression variation associated with environmental plasticity and mating success in the cactophilic Drosophila mojavensis	1,997,372	0	0	0	0	0	0	0	0	0	0	0	0	0	0	0	0	0	0	0	0	0	0	0	0	0	0	0	0	0	0	0	0	0	0	0	0
ERR227817	PRJEB1416	SAMEA1713539	ERX202476	Drosophila mojavensis sonorensis	ABI_SOLID	PAIRED	RNA-Seq	TRANSCRIPTOMIC	other	29,450,897	AB SOLiD 4 System paired end sequencing	Transcriptome-wide expression variation associated with environmental plasticity and mating success in the cactophilic Drosophila mojavensis	1,999,341	0	0	0	0	0	0	0	0	0	0	0	0	0	0	0	0	0	0	0	0	0	0	0	0	0	0	0	0	0	0	0	0	0	0	0	0
ERR227818	PRJEB1416	SAMEA1713538	ERX202477	Drosophila mojavensis sonorensis	ABI_SOLID	PAIRED	RNA-Seq	TRANSCRIPTOMIC	other	73,178,559	AB SOLiD 4 System paired end sequencing	Transcriptome-wide expression variation associated with environmental plasticity and mating success in the cactophilic Drosophila mojavensis	1,999,090	0	0	0	0	0	0	0	0	0	0	0	0	0	0	0	0	0	0	0	0	0	0	0	0	0	0	0	0	0	0	0	0	0	0	0	0
ERR227819	PRJEB1416	SAMEA1713533	ERX202478	Drosophila mojavensis sonorensis	ABI_SOLID	PAIRED	RNA-Seq	TRANSCRIPTOMIC	other	80,557,049	AB SOLiD 4 System paired end sequencing	Transcriptome-wide expression variation associated with environmental plasticity and mating success in the cactophilic Drosophila mojavensis	1,998,235	0	0	0	0	0	0	0	0	0	0	0	0	0	0	0	0	0	0	0	0	0	0	0	0	0	0	0	0	0	0	0	0	0	0	0	0
ERR227820	PRJEB1416	SAMEA1713548	ERX202479	Drosophila mojavensis sonorensis	ABI_SOLID	PAIRED	RNA-Seq	TRANSCRIPTOMIC	other	21,544,121	AB SOLiD 4 System paired end sequencing	Transcriptome-wide expression variation associated with environmental plasticity and mating success in the cactophilic Drosophila mojavensis	1,996,240	0	0	0	0	0	0	0	0	0	0	0	0	0	0	0	0	0	0	0	0	0	0	0	0	0	0	0	0	0	0	0	0	0	0	0	0
ERR227821	PRJEB1416	SAMEA1713535	ERX202480	Drosophila mojavensis sonorensis	ABI_SOLID	PAIRED	RNA-Seq	TRANSCRIPTOMIC	other	131,373,770	AB SOLiD 4 System paired end sequencing	Transcriptome-wide expression variation associated with environmental plasticity and mating success in the cactophilic Drosophila mojavensis	1,997,921	0	0	0	0	0	0	0	0	0	0	0	0	0	0	0	0	0	0	0	0	0	0	0	0	0	0	0	0	0	0	0	0	0	0	0	0
ERR227822	PRJEB1416	SAMEA1713536	ERX202481	Drosophila mojavensis sonorensis	ABI_SOLID	PAIRED	RNA-Seq	TRANSCRIPTOMIC	other	122,701,168	AB SOLiD 4 System paired end sequencing	Transcriptome-wide expression variation associated with environmental plasticity and mating success in the cactophilic Drosophila mojavensis	1,997,638	0	0	0	0	0	0	0	0	0	0	0	0	0	0	0	0	0	0	0	0	0	0	0	0	0	0	0	0	0	0	0	0	0	0	0	0
ERR227823	PRJEB1416	SAMEA1713547	ERX202482	Drosophila mojavensis sonorensis	ABI_SOLID	PAIRED	RNA-Seq	TRANSCRIPTOMIC	other	58,056,586	AB SOLiD 4 System paired end sequencing	Transcriptome-wide expression variation associated with environmental plasticity and mating success in the cactophilic Drosophila mojavensis	1,997,973	0	0	0	0	0	0	0	0	0	0	0	0	0	0	0	0	0	0	0	0	0	0	0	0	0	0	0	0	0	0	0	0	0	0	0	0
ERR227824	PRJEB1416	SAMEA1713546	ERX202483	Drosophila mojavensis sonorensis	ABI_SOLID	PAIRED	RNA-Seq	TRANSCRIPTOMIC	other	104,408,526	AB SOLiD 4 System paired end sequencing	Transcriptome-wide expression variation associated with environmental plasticity and mating success in the cactophilic Drosophila mojavensis	1,998,178	0	0	0	0	0	0	0	0	0	0	0	0	0	0	0	0	0	0	0	0	0	0	0	0	0	0	0	0	0	0	0	0	0	0	0	0
ERR305391	PRJEB4208	SAMEA2152327	ERX278731	Drosophila melanogaster	ILLUMINA	PAIRED	RNA-Seq	TRANSCRIPTOMIC	Hybrid Selection	7,139,949	Illumina Genome Analyzer IIx paired end sequencing; RNA-seq transcript assembly evaluation	RNA-seq transcript assembly evaluation	2,000,000	0	0	57	0	0	0	0	0	0	0	0	0	0	0	0	0	0	0	0	0	0	0	0	0	0	0	0	0	0	0	0	0	0	0	0	0
ERR305392	PRJEB4208	SAMEA1969505	ERX278741	Drosophila melanogaster	ILLUMINA	PAIRED	RNA-Seq	TRANSCRIPTOMIC	Hybrid Selection	21,943,453	Illumina Genome Analyzer IIx paired end sequencing; RNA-seq transcript assembly evaluation	RNA-seq transcript assembly evaluation	1,999,998	0	0	37	0	0	0	0	0	0	0	0	0	0	0	0	0	0	0	0	0	0	0	0	0	0	0	0	0	0	0	0	0	0	0	0	0
ERR305395	PRJEB4208	SAMEA2145518	ERX278732	Drosophila melanogaster	ILLUMINA	PAIRED	RNA-Seq	TRANSCRIPTOMIC	Hybrid Selection	8,824,164	Illumina Genome Analyzer IIx paired end sequencing; RNA-seq transcript assembly evaluation	RNA-seq transcript assembly evaluation	1,999,996	0	0	40	0	0	0	0	0	0	0	0	0	0	0	0	0	0	0	0	0	0	0	0	0	0	0	0	0	0	0	0	0	0	0	0	0
ERR305396	PRJEB4208	SAMEA2162985	ERX278734	Drosophila melanogaster	ILLUMINA	PAIRED	RNA-Seq	TRANSCRIPTOMIC	Hybrid Selection	11,760,089	Illumina Genome Analyzer IIx paired end sequencing; RNA-seq transcript assembly evaluation	RNA-seq transcript assembly evaluation	1,999,999	0	0	34	0	0	0	0	0	0	0	0	0	0	0	0	0	0	0	0	0	0	0	0	0	0	0	0	0	0	0	0	0	0	0	0	0
ERR305399	PRJEB4208	SAMEA2152217	ERX278733	Drosophila melanogaster	ILLUMINA	PAIRED	RNA-Seq	TRANSCRIPTOMIC	Hybrid Selection	8,189,923	Illumina Genome Analyzer IIx paired end sequencing; RNA-seq transcript assembly evaluation	RNA-seq transcript assembly evaluation	2,000,000	0	0	54	0	0	0	0	0	0	0	0	0	0	0	0	0	0	0	0	0	0	0	0	0	0	0	0	0	0	0	0	0	0	0	0	0
ERR356033	PRJEB4761	SAMEA2223465	ERX328816	Drosophila melanogaster	ILLUMINA	SINGLE	RNA-Seq	TRANSCRIPTOMIC	cDNA	116,082,827	Illumina HiSeq 2000 sequencing; fly brm knockdown RNA-seq	fly brm knockdown RNA-seq	1,999,924	0	0	0	0	0	0	0	0	0	0	0	0	0	0	0	0	0	0	0	0	0	0	0	0	0	0	0	0	0	0	0	0	0	0	0	0
ERR356034	PRJEB4761	SAMEA2223466	ERX328817	Drosophila melanogaster	ILLUMINA	SINGLE	RNA-Seq	TRANSCRIPTOMIC	cDNA	69,513,944	Illumina HiSeq 2000 sequencing; fly brm knockdown RNA-seq	fly brm knockdown RNA-seq	1,999,935	0	0	0	0	0	0	0	0	0	0	0	0	0	0	0	0	0	0	0	0	0	0	0	0	0	0	0	0	0	0	0	0	0	0	0	0
ERR435811	PRJEB5469	SAMEA2358424	ERX402087	Drosophila melanogaster	ILLUMINA	PAIRED	RNA-Seq	TRANSCRIPTOMIC	RANDOM	67,546,699	Illumina HiSeq 2000 paired end sequencing; RNA-seq of coding RNA of fandango, a Drosophila melanogaster mutant affecting splicing	RNA-seq of coding RNA of fandango, a Drosophila melanogaster mutant affecting splicing	1,986,505	0	0	12	0	0	0	0	0	0	0	0	0	0	0	0	0	0	0	0	0	0	0	0	0	0	0	0	0	0	0	0	0	0	0	0	0
ERR435812	PRJEB5469	SAMEA2358425	ERX402088	Drosophila melanogaster	ILLUMINA	PAIRED	RNA-Seq	TRANSCRIPTOMIC	RANDOM	78,769,095	Illumina HiSeq 2000 paired end sequencing; RNA-seq of coding RNA of fandango, a Drosophila melanogaster mutant affecting splicing	RNA-seq of coding RNA of fandango, a Drosophila melanogaster mutant affecting splicing	1,845,082	0	0	0	0	0	0	0	0	0	0	0	0	0	0	0	0	0	0	0	0	0	0	0	0	0	0	0	0	0	0	0	0	0	0	0	0
ERR435813	PRJEB5469	SAMEA2358426	ERX402089	Drosophila melanogaster	ILLUMINA	PAIRED	RNA-Seq	TRANSCRIPTOMIC	RANDOM	79,338,819	Illumina HiSeq 2000 paired end sequencing; RNA-seq of coding RNA of fandango, a Drosophila melanogaster mutant affecting splicing	RNA-seq of coding RNA of fandango, a Drosophila melanogaster mutant affecting splicing	1,893,144	1	0	0	0	0	0	0	0	0	0	0	0	0	0	0	0	0	0	0	0	0	0	0	0	0	0	0	0	0	0	0	0	0	0	0	0
ERR435814	PRJEB5469	SAMEA2358423	ERX402086	Drosophila melanogaster	ILLUMINA	PAIRED	RNA-Seq	TRANSCRIPTOMIC	RANDOM	72,360,682	Illumina HiSeq 2000 paired end sequencing; RNA-seq of coding RNA of fandango, a Drosophila melanogaster mutant affecting splicing	RNA-seq of coding RNA of fandango, a Drosophila melanogaster mutant affecting splicing	1,980,229	0	0	0	0	0	0	0	0	0	0	0	0	0	0	0	0	0	0	0	0	0	0	0	0	0	0	0	0	0	0	0	0	0	0	0	0
SRR000909	PRJNA74619	SAMN00000114	SRX000185	Drosophila melanogaster	LS454	SINGLE	FL-cDNA	TRANSCRIPTOMIC	cDNA	373	454 GS FLX sequencing; 454 sequencing of Drosophila melanogaster transcript fragment library	Drosophila melanogaster Transcriptome Study	373	0	0	0	0	0	0	0	0	0	0	0	0	0	0	0	0	0	0	0	0	0	0	0	0	0	0	0	0	0	0	0	0	0	0	0	0
SRR001337	PRJNA107113	SAMN00000196	SRX000316	Drosophila melanogaster	ILLUMINA	SINGLE	EST	TRANSCRIPTOMIC	RANDOM	1,587,867	Illumina Genome Analyzer sequencing; Illumina sequencing of Drosophila melanogaster transcript fragment library	Endogenous siRNAs derived from transposons and mRNAs in Drosophila somatic cells	811,646	984	0	75	0	0	0	0	0	0	0	0	0	0	0	0	5	0	0	0	0	1885	0	732	0	0	0	0	0	13	34	15	13	12	14	2	6
SRR001338	PRJNA107113	SAMN00000208	SRX000328	Drosophila melanogaster	ILLUMINA	SINGLE	EST	TRANSCRIPTOMIC	RANDOM	3,352,228	Illumina Genome Analyzer sequencing; Illumina sequencing of Drosophila melanogaster transcript fragment library	Endogenous siRNAs derived from transposons and mRNAs in Drosophila somatic cells	1,849,156	1507	0	7642	0	0	0	0	0	0	0	0	0	0	0	0	53	0	0	0	0	4	0	6	0	0	0	0	0	585	703	304	268	362	276	90	165
SRR001339	PRJNA107113	SAMN00000207	SRX000327	Drosophila melanogaster	ILLUMINA	SINGLE	EST	TRANSCRIPTOMIC	RANDOM	4,222,563	Illumina Genome Analyzer sequencing; Illumina sequencing of Drosophila melanogaster transcript fragment library	Endogenous siRNAs derived from transposons and mRNAs in Drosophila somatic cells	1,807,075	5701	0	539	0	0	0	0	0	0	0	0	0	0	0	0	110	0	0	0	0	20568	0	6491	0	0	0	0	0	144	282	117	167	132	157	24	67
SRR001340	PRJNA107113	SAMN00000198	SRX000318	Drosophila melanogaster	ILLUMINA	SINGLE	EST	TRANSCRIPTOMIC	RANDOM	1,853,657	Illumina Genome Analyzer sequencing; Illumina sequencing of Drosophila melanogaster transcript fragment library	Endogenous siRNAs derived from transposons and mRNAs in Drosophila somatic cells	482,911	459	0	265	0	0	0	0	0	0	0	0	0	0	0	0	2	0	0	0	0	0	0	6	0	0	0	0	0	43	51	25	33	32	18	7	14
SRR001341	PRJNA107113	SAMN00000202	SRX000322	Drosophila melanogaster	ILLUMINA	SINGLE	EST	TRANSCRIPTOMIC	RANDOM	1,351,544	Illumina Genome Analyzer sequencing; Illumina sequencing of Drosophila melanogaster transcript fragment library	Endogenous siRNAs derived from transposons and mRNAs in Drosophila somatic cells	1,143,061	1416	0	859	0	0	0	0	0	0	0	0	0	0	0	0	39	0	0	0	0	17850	0	3678	0	0	0	0	0	140	229	97	157	120	125	20	56
SRR001342	PRJNA107113	SAMN00000197	SRX000317	Drosophila melanogaster	ILLUMINA	SINGLE	EST	TRANSCRIPTOMIC	RANDOM	298,515	Illumina Genome Analyzer sequencing; Illumina sequencing of Drosophila melanogaster transcript fragment library	Endogenous siRNAs derived from transposons and mRNAs in Drosophila somatic cells	132,126	38	0	23	0	0	0	0	0	0	0	0	0	0	0	0	1	0	0	0	0	263	0	103	0	0	0	0	0	0	3	2	1	2	1	0	1
SRR001343	PRJNA107113	SAMN00000203	SRX000323	Drosophila melanogaster	ILLUMINA	SINGLE	EST	TRANSCRIPTOMIC	RANDOM	885,556	Illumina Genome Analyzer sequencing; Illumina sequencing of Drosophila melanogaster transcript fragment library	Endogenous siRNAs derived from transposons and mRNAs in Drosophila somatic cells	775,418	341	0	529	0	0	0	0	0	0	0	0	0	0	0	0	1	0	0	0	0	22	0	10	0	0	0	0	0	179	312	128	149	186	200	32	79
SRR001344	PRJNA107113	SAMN00000200	SRX000320	Drosophila melanogaster	ILLUMINA	SINGLE	EST	TRANSCRIPTOMIC	RANDOM	2,140,535	Illumina Genome Analyzer sequencing; Illumina sequencing of Drosophila melanogaster transcript fragment library	Endogenous siRNAs derived from transposons and mRNAs in Drosophila somatic cells	663,533	543	0	37	0	0	0	0	0	0	0	0	0	0	0	0	43	0	0	0	0	2	0	4375	0	0	0	0	0	7	12	5	6	3	5	1	3
SRR001345	PRJNA107113	SAMN00000209	SRX000329	Drosophila melanogaster	ILLUMINA	SINGLE	EST	TRANSCRIPTOMIC	RANDOM	2,184,581	Illumina Genome Analyzer sequencing; Illumina sequencing of Drosophila melanogaster transcript fragment library	Endogenous siRNAs derived from transposons and mRNAs in Drosophila somatic cells	1,887,370	1771	0	179	0	0	0	0	0	1	0	0	0	0	0	0	131	0	0	0	0	2	0	18082	0	0	0	0	0	18	20	20	11	15	6	1	4
SRR001346	PRJNA107113	SAMN00000199	SRX000319	Drosophila melanogaster	ILLUMINA	SINGLE	EST	TRANSCRIPTOMIC	RANDOM	1,011,601	Illumina Genome Analyzer sequencing; Illumina sequencing of Drosophila melanogaster transcript fragment library	Endogenous siRNAs derived from transposons and mRNAs in Drosophila somatic cells	279,137	45	0	4	0	0	0	0	0	0	0	0	0	0	0	0	5	0	0	0	0	0	0	481	0	0	0	0	0	1	0	1	0	1	3	0	1
SRR001347	PRJNA107113	SAMN00000205	SRX000325	Drosophila melanogaster	ILLUMINA	SINGLE	EST	TRANSCRIPTOMIC	RANDOM	14,483,553	Illumina Genome Analyzer sequencing; Illumina sequencing of Drosophila melanogaster transcript fragment library	Endogenous siRNAs derived from transposons and mRNAs in Drosophila somatic cells	1,846,944	4	0	1	0	0	0	0	0	0	0	0	0	0	0	0	7	0	0	0	0	0	0	251	0	0	0	0	0	0	0	0	0	0	0	0	0
SRR001348	PRJNA107113	SAMN00000201	SRX000321	Drosophila melanogaster	ILLUMINA	SINGLE	EST	TRANSCRIPTOMIC	RANDOM	14,016,602	Illumina Genome Analyzer sequencing; Illumina sequencing of Drosophila melanogaster transcript fragment library	Endogenous siRNAs derived from transposons and mRNAs in Drosophila somatic cells	1,381,190	428	0	9	0	0	0	0	0	0	0	0	0	0	0	0	3	0	0	0	0	0	0	66	0	0	0	0	0	0	2	0	0	0	1	1	0
SRR001349	PRJNA107113	SAMN00000206	SRX000326	Drosophila melanogaster	ILLUMINA	SINGLE	EST	TRANSCRIPTOMIC	RANDOM	14,931,077	Illumina Genome Analyzer sequencing; Illumina sequencing of Drosophila melanogaster transcript fragment library	Endogenous siRNAs derived from transposons and mRNAs in Drosophila somatic cells	1,860,362	1495	0	699	0	0	0	0	0	0	0	0	0	0	0	0	0	0	0	0	0	0	0	760	0	0	0	0	0	0	0	0	0	0	1	0	0
SRR001664	PRJNA107113	SAMN00000204	SRX000324	Drosophila melanogaster	ILLUMINA	SINGLE	EST	TRANSCRIPTOMIC	RANDOM	10,930,368	Illumina Genome Analyzer sequencing; Illumina sequencing of Drosophila melanogaster transcript fragment library	Endogenous siRNAs derived from transposons and mRNAs in Drosophila somatic cells	1,824,553	91	0	371	0	0	0	0	0	0	0	0	0	0	0	0	0	0	0	0	0	0	0	79	0	0	0	0	0	2	7	0	1	0	4	0	1
SRR005468	PRJNA74619	SAMN00000114	SRX001435	Drosophila melanogaster	LS454	SINGLE	FL-cDNA	TRANSCRIPTOMIC	PCR	56,807	454 GS FLX sequencing; 454 sequencing of Drosophila melanogaster transcript fragment library	Drosophila melanogaster Transcriptome Study	56,807	0	0	0	0	0	0	0	0	0	0	0	0	0	0	0	0	0	0	0	0	0	0	0	0	0	0	0	0	0	0	0	0	0	0	0	0
SRR010951	SRP000458	SAMN00001452	SRX002202	Drosophila melanogaster	ILLUMINA	SINGLE	OTHER	OTHER	other	2,259,638	Illumina Genome Analyzer sequencing; piRNAs in Drosophila Ago3 mutants	piRNAs in Drosophila Ago3 mutants	1,796,174	896	0	0	0	0	0	0	0	0	0	0	0	0	0	0	0	0	0	0	0	6	0	2	0	0	4	0	0	0	0	0	0	0	0	0	0
SRR010952	SRP000458	SAMN00001453	SRX002237	Drosophila melanogaster	ILLUMINA	SINGLE	OTHER	OTHER	other	1,075,014	Illumina Genome Analyzer sequencing; piRNAs in Drosophila Ago3 mutants	piRNAs in Drosophila Ago3 mutants	882,699	1486	0	1	0	0	0	0	0	0	0	0	1	0	0	0	1	0	0	0	0	32	0	2	0	0	0	0	0	0	0	0	0	0	0	1	0
SRR010953	SRP000458	SAMN00001454	SRX002238	Drosophila melanogaster	ILLUMINA	SINGLE	OTHER	OTHER	other	9,188,840	Illumina Genome Analyzer sequencing; piRNAs in Drosophila Ago3 mutants	piRNAs in Drosophila Ago3 mutants	1,559,925	0	0	1	0	0	0	0	0	0	0	0	0	0	0	0	43	5	0	0	0	0	0	100	0	0	0	0	0	0	0	0	0	0	0	0	0
SRR010954	SRP000458	SAMN00001455	SRX002239	Drosophila melanogaster	ILLUMINA	SINGLE	OTHER	OTHER	other	9,052,476	Illumina Genome Analyzer sequencing; piRNAs in Drosophila Ago3 mutants	piRNAs in Drosophila Ago3 mutants	1,428,638	1	0	25	0	0	0	0	0	0	0	0	0	0	0	0	32	41	0	0	0	0	0	387	0	0	0	0	0	0	0	0	0	0	0	0	0
SRR010955	SRP000458	SAMN00001456	SRX002240	Drosophila melanogaster	ILLUMINA	SINGLE	OTHER	OTHER	other	3,553,573	Illumina Genome Analyzer sequencing; piRNAs in Drosophila Ago3 mutants	piRNAs in Drosophila Ago3 mutants	1,970,623	456	0	0	1	0	0	0	0	0	0	0	0	0	0	0	0	0	0	0	0	1	0	0	0	0	0	0	0	0	0	0	6	0	0	0	0
SRR010956	SRP000458	SAMN00001457	SRX002241	Drosophila melanogaster	ILLUMINA	SINGLE	OTHER	OTHER	other	2,918,612	Illumina Genome Analyzer sequencing; piRNAs in Drosophila Ago3 mutants	piRNAs in Drosophila Ago3 mutants	1,988,035	234	0	0	0	0	0	0	0	0	0	0	0	0	0	0	0	0	0	0	0	0	0	0	0	0	0	0	0	0	0	0	0	0	0	0	0
SRR010957	SRP000458	SAMN00001458	SRX002242	Drosophila melanogaster	ILLUMINA	SINGLE	OTHER	OTHER	other	3,674,995	Illumina Genome Analyzer sequencing; piRNAs in Drosophila Ago3 mutants	piRNAs in Drosophila Ago3 mutants	1,974,934	579	1	0	1	0	0	0	0	0	0	0	0	0	0	0	0	0	0	0	0	0	0	0	0	0	1	0	0	0	0	0	7	0	0	0	0
SRR010958	SRP000458	SAMN00001459	SRX002243	Drosophila melanogaster	ILLUMINA	SINGLE	OTHER	OTHER	other	3,292,380	Illumina Genome Analyzer sequencing; piRNAs in Drosophila Ago3 mutants	piRNAs in Drosophila Ago3 mutants	1,954,212	556	0	2	0	0	0	0	0	0	0	0	0	0	0	0	0	0	0	0	0	0	0	1	0	0	0	0	0	0	0	0	2	0	0	0	0
SRR010959	SRP000458	SAMN00001460	SRX002244	Drosophila melanogaster	ILLUMINA	SINGLE	OTHER	OTHER	other	8,666,803	Illumina Genome Analyzer sequencing; piRNAs in Drosophila Ago3 mutants	piRNAs in Drosophila Ago3 mutants	1,853,034	19	0	1	0	0	0	0	0	0	0	0	0	0	0	0	0	0	0	0	0	2	0	1	0	0	0	0	0	0	0	0	0	0	0	0	0
SRR010960	SRP000458	SAMN00001461	SRX002245	Drosophila melanogaster	ILLUMINA	SINGLE	OTHER	OTHER	other	3,302,340	Illumina Genome Analyzer sequencing; piRNAs in Drosophila Ago3 mutants	piRNAs in Drosophila Ago3 mutants	1,785,330	2950	0	33	0	0	0	0	0	0	0	0	0	0	0	0	1	0	0	0	0	2484	0	486	0	0	1	0	0	7	9	2	4	2	3	2	2
SRR013600	PRJNA168994	SAMN00003095	SRX002667	Drosophila melanogaster	ILLUMINA	SINGLE	RNA-Seq	TRANSCRIPTOMIC	size fractionation	3,286,467	Illumina Genome Analyzer sequencing; small RNA from 3rd instar larvae (1)	Drosophila melanogaster larval, pupal and adult head small RNA libraries	1,191,558	11	0	10	0	14	16	0	0	4	0	14	2	2	1	1	5	0	0	0	0	0	0	0	0	0	0	0	0	0	0	0	0	0	0	0	0
SRR013601	PRJNA168994	SAMN00003096	SRX002668	Drosophila melanogaster	ILLUMINA	SINGLE	OTHER	OTHER	other	3,450,899	Illumina Genome Analyzer sequencing	Drosophila melanogaster larval, pupal and adult head small RNA libraries	881,889	17	0	673	0	22	24	0	1	6	2	13	0	2	0	1	24	0	0	0	0	0	1	0	0	0	0	0	0	0	1	0	0	0	0	0	0
SRR013602	PRJNA168994	SAMN00003097	SRX002669	Drosophila melanogaster	ILLUMINA	SINGLE	OTHER	OTHER	other	3,218,432	Illumina Genome Analyzer sequencing	Drosophila melanogaster larval, pupal and adult head small RNA libraries	1,822,390	2	0	11	0	1	1	0	0	0	0	1	0	1	0	0	0	0	0	0	0	0	0	0	0	0	0	0	0	0	0	0	0	0	0	0	0
SRR013603	PRJNA168994	SAMN00003098	SRX002670	Drosophila melanogaster	ILLUMINA	SINGLE	OTHER	OTHER	other	2,791,348	Illumina Genome Analyzer sequencing	Drosophila melanogaster larval, pupal and adult head small RNA libraries	1,169,347	1	0	34	0	0	1	0	0	0	0	1	0	0	0	0	5	0	0	0	0	0	0	0	0	0	0	0	0	0	0	0	0	0	0	0	0
SRR013604	PRJNA168994	SAMN00003099	SRX002671	Drosophila melanogaster	ILLUMINA	SINGLE	OTHER	OTHER	other	2,732,433	Illumina Genome Analyzer sequencing	Drosophila melanogaster larval, pupal and adult head small RNA libraries	1,232,332	1	0	30	0	0	3	0	0	2	1	1	0	0	0	0	89	0	0	0	0	0	1	0	0	0	0	0	0	0	0	0	0	0	0	0	0
SRR014268	PRJNA110905	SAMN00002075	SRX003120	Drosophila melanogaster	ILLUMINA	SINGLE	OTHER	OTHER	other	6,927,063	Illumina Genome Analyzer sequencing	An epigenetic role for maternally inherited piRNAs in transposon silencing	1,401,960	557	0	5	0	0	0	0	0	0	0	0	0	0	0	0	2	0	0	0	0	0	0	0	0	0	0	0	0	0	0	1	2	1	0	0	0
SRR014269	PRJNA110905	SAMN00002076	SRX003121	Drosophila melanogaster	ILLUMINA	SINGLE	OTHER	OTHER	other	6,146,366	Illumina Genome Analyzer sequencing	An epigenetic role for maternally inherited piRNAs in transposon silencing	1,724,333	61	0	104	1	0	0	0	0	0	0	0	0	0	0	0	2	0	0	0	0	0	0	37	0	0	0	0	0	34	56	44	37	30	24	34	19
SRR014270	PRJNA110905	SAMN00002077	SRX003122	Drosophila melanogaster	ILLUMINA	SINGLE	OTHER	OTHER	other	6,068,426	Illumina Genome Analyzer sequencing	An epigenetic role for maternally inherited piRNAs in transposon silencing	1,764,404	54	0	2	0	0	0	0	0	0	0	0	0	0	0	0	0	0	0	0	0	0	0	0	0	0	1	0	0	0	12	0	0	0	1	0	0
SRR014271	PRJNA110905	SAMN00002078	SRX003123	Drosophila melanogaster	ILLUMINA	SINGLE	OTHER	OTHER	other	5,448,644	Illumina Genome Analyzer sequencing	An epigenetic role for maternally inherited piRNAs in transposon silencing	1,882,240	3	0	5	0	0	0	0	0	0	6	4	0	0	0	0	5	0	0	0	0	0	1	14	0	0	0	0	0	0	0	0	6	0	0	0	0
SRR014272	PRJNA110905	SAMN00002079	SRX003124	Drosophila melanogaster	ILLUMINA	SINGLE	OTHER	OTHER	other	5,547,458	Illumina Genome Analyzer sequencing	An epigenetic role for maternally inherited piRNAs in transposon silencing	1,905,046	1	0	345	0	0	0	0	0	1	2	1	0	0	0	0	0	0	0	0	0	1	0	0	0	0	0	0	0	0	9	0	0	0	0	0	0
SRR014273	PRJNA110905	SAMN00002080	SRX003125	Drosophila melanogaster	ILLUMINA	SINGLE	OTHER	OTHER	other	6,586,691	Illumina Genome Analyzer sequencing	An epigenetic role for maternally inherited piRNAs in transposon silencing	1,790,363	501	0	0	0	0	0	0	0	0	0	0	0	0	0	0	1	0	0	0	0	1	0	4	0	0	0	0	0	0	1	0	0	0	0	0	0
SRR014274	PRJNA110905	SAMN00002081	SRX003126	Drosophila melanogaster	ILLUMINA	SINGLE	OTHER	OTHER	other	7,005,120	Illumina Genome Analyzer sequencing	An epigenetic role for maternally inherited piRNAs in transposon silencing	1,796,329	4	0	3	0	0	0	0	0	0	0	0	0	0	0	0	0	1	0	1	0	2	0	0	0	0	0	0	0	0	8	0	0	0	0	0	0
SRR014275	PRJNA110905	SAMN00002082	SRX003127	Drosophila melanogaster	ILLUMINA	SINGLE	OTHER	OTHER	other	5,651,997	Illumina Genome Analyzer sequencing	An epigenetic role for maternally inherited piRNAs in transposon silencing	1,804,286	12075	1	4	0	0	0	0	0	0	0	0	0	0	0	1	1	0	0	0	0	1	0	11	0	0	0	0	0	2	5	0	2	0	0	0	0
SRR014276	PRJNA110905	SAMN00002083	SRX003128	Drosophila melanogaster	ILLUMINA	SINGLE	OTHER	OTHER	other	7,221,656	Illumina Genome Analyzer sequencing	An epigenetic role for maternally inherited piRNAs in transposon silencing	1,812,426	7	0	1	0	0	0	0	0	0	0	0	0	0	0	0	1	0	0	0	0	0	1	0	0	0	0	0	0	0	4	0	0	0	0	0	0
SRR014277	PRJNA110905	SAMN00002084	SRX003129	Drosophila melanogaster	ILLUMINA	SINGLE	OTHER	OTHER	other	5,593,578	Illumina Genome Analyzer sequencing	An epigenetic role for maternally inherited piRNAs in transposon silencing	1,769,513	31602	0	1	0	0	0	0	0	0	0	0	0	0	0	0	1	0	0	0	0	29	0	2	0	0	1	0	0	0	11	0	1	0	0	1	0
SRR014278	PRJNA110905	SAMN00002085	SRX003130	Drosophila melanogaster	ILLUMINA	SINGLE	OTHER	OTHER	other	7,101,946	Illumina Genome Analyzer sequencing	An epigenetic role for maternally inherited piRNAs in transposon silencing	1,754,316	11	0	73	0	0	0	1	0	0	0	0	0	0	0	0	4	0	0	0	0	30	0	17	0	0	0	0	0	1	3	1	0	0	4	2	1
SRR014279	PRJNA110905	SAMN00002086	SRX003131	Drosophila melanogaster	ILLUMINA	SINGLE	OTHER	OTHER	other	4,432,889	Illumina Genome Analyzer sequencing	An epigenetic role for maternally inherited piRNAs in transposon silencing	1,952,750	1	0	8	0	0	0	0	1	0	1	0	0	0	0	0	2	0	0	0	0	0	0	0	0	0	0	0	0	0	1	0	0	0	0	0	0
SRR014280	PRJNA110905	SAMN00002087	SRX003132	Drosophila melanogaster	ILLUMINA	SINGLE	OTHER	OTHER	other	5,347,291	Illumina Genome Analyzer sequencing	An epigenetic role for maternally inherited piRNAs in transposon silencing	1,960,524	1	0	1	0	0	0	0	0	2	1	3	0	0	0	0	0	0	0	0	0	0	0	0	0	0	0	0	0	0	10	0	0	0	0	0	0
SRR014281	PRJNA110905	SAMN00002088	SRX003133	Drosophila melanogaster	ILLUMINA	SINGLE	OTHER	OTHER	other	5,404,279	Illumina Genome Analyzer sequencing	An epigenetic role for maternally inherited piRNAs in transposon silencing	1,949,134	0	0	788	0	0	0	1	0	2	1	10	0	0	0	0	0	0	0	0	0	0	0	0	0	0	0	0	0	0	7	0	0	0	0	0	0
SRR014282	PRJNA110905	SAMN00002089	SRX003134	Drosophila melanogaster	ILLUMINA	SINGLE	OTHER	OTHER	other	5,068,867	Illumina Genome Analyzer sequencing	An epigenetic role for maternally inherited piRNAs in transposon silencing	1,958,945	2	0	20	0	0	0	0	0	0	0	1	0	0	0	0	0	2	0	0	0	1	0	0	0	0	0	0	0	0	7	0	0	0	0	0	0
SRR014358	PRJNA110655	SAMN00002135	SRX003180	Drosophila melanogaster	ILLUMINA	SINGLE	EST	TRANSCRIPTOMIC	cDNA	5,217,060	Illumina Genome Analyzer sequencing	A distinct class of small RNAs arises from pre-miRNA-proximal regions in a simple chordate	812,434	0	0	0	0	0	0	0	0	0	0	0	0	0	0	0	0	0	0	0	0	0	0	0	0	0	0	0	0	0	0	0	0	0	0	0	0
SRR014367	PRJNA168994	SAMN00002138	SRX003183	Drosophila melanogaster	ILLUMINA	SINGLE	OTHER	OTHER	other	580,738	Illumina Genome Analyzer sequencing; Small RNA from 12-24hr embryo	Drosophila melanogaster larval, pupal and adult head small RNA libraries	415,930	3	0	4	0	8	0	1	1	6	1	12	1	5	2	0	8	0	0	0	0	0	0	0	0	0	0	0	0	0	0	0	0	0	0	0	0
SRR014393	PRJNA168994	SAMN00002057	SRX003192	Drosophila melanogaster	ILLUMINA	SINGLE	EST	TRANSCRIPTOMIC	other	4,736,678	Illumina Genome Analyzer sequencing	Drosophila melanogaster RNA sequencing with Illumina Genome Analyzer	1,999,829	1	0	192	0	0	0	0	0	0	0	0	0	0	0	0	0	0	0	0	0	0	0	0	0	0	0	0	0	0	0	0	0	1	0	0	0
SRR014394	PRJNA168994	SAMN00002058	SRX003193	Drosophila melanogaster	ILLUMINA	SINGLE	EST	TRANSCRIPTOMIC	other	4,333,925	Illumina Genome Analyzer sequencing	Drosophila melanogaster RNA sequencing with Illumina Genome Analyzer	1,999,956	0	1	286	0	0	0	0	0	0	0	0	0	0	0	0	0	0	0	0	0	0	0	0	0	0	0	0	0	1	0	0	0	0	0	0	0
SRR014395	PRJNA168994	SAMN00002059	SRX003194	Drosophila melanogaster	ILLUMINA	SINGLE	EST	TRANSCRIPTOMIC	other	631,620	Illumina Genome Analyzer sequencing	Drosophila melanogaster RNA sequencing with Illumina Genome Analyzer	628,010	0	0	468	0	0	0	0	0	0	0	0	0	0	0	0	0	0	0	0	0	0	0	0	0	0	0	0	0	0	2	0	0	0	1	0	0
SRR014396	PRJNA168994	SAMN00002060	SRX003195	Drosophila melanogaster	ILLUMINA	SINGLE	EST	TRANSCRIPTOMIC	other	1,108,404	Illumina Genome Analyzer sequencing	Drosophila melanogaster RNA sequencing with Illumina Genome Analyzer	1,101,421	0	0	985	0	0	0	0	0	0	0	0	0	0	0	0	0	0	0	0	0	0	0	0	0	0	0	0	0	0	1	0	5	0	0	0	0
SRR014397	PRJNA168994	SAMN00002061	SRX003196	Drosophila melanogaster	ILLUMINA	SINGLE	EST	TRANSCRIPTOMIC	other	3,229,485	Illumina Genome Analyzer sequencing	Drosophila melanogaster RNA sequencing with Illumina Genome Analyzer	1,989,252	0	0	1734	0	0	0	0	0	0	0	0	0	0	0	0	0	0	0	0	0	0	0	0	0	0	0	0	0	1	0	0	5	0	1	0	0
SRR015074	PRJNA168994	SAMN00002296	SRX003834	Drosophila melanogaster	ILLUMINA	PAIRED	EST	TRANSCRIPTOMIC	PCR	5,750,321	Illumina Genome Analyzer paired end sequencing; CME_W1_Cl.8+-60	modENCODE RNA-Seq of Drosophila cell lines Kc167, CME_W1_Cl.8+, S2-DRSC and ML-DmBG3-c2	1,999,999	108	154315	0	0	0	0	2	0	0	0	0	0	0	0	0	0	0	0	0	0	1167	0	0	0	0	0	0	0	317	1586	290	419	395	999	64	60
SRR015076	PRJNA168994	SAMN00002296	SRX003834	Drosophila melanogaster	ILLUMINA	PAIRED	EST	TRANSCRIPTOMIC	PCR	2,807,639	Illumina Genome Analyzer paired end sequencing; CME_W1_Cl.8+-60	modENCODE RNA-Seq of Drosophila cell lines Kc167, CME_W1_Cl.8+, S2-DRSC and ML-DmBG3-c2	1,999,999	100	139629	0	0	0	0	0	0	0	0	0	0	0	0	0	0	0	0	0	0	1026	0	0	0	0	0	0	0	272	1502	313	380	371	826	67	84
SRR015078	PRJNA168994	SAMN00002296	SRX003834	Drosophila melanogaster	ILLUMINA	PAIRED	EST	TRANSCRIPTOMIC	PCR	5,075,338	Illumina Genome Analyzer paired end sequencing; CME_W1_Cl.8+-60	modENCODE RNA-Seq of Drosophila cell lines Kc167, CME_W1_Cl.8+, S2-DRSC and ML-DmBG3-c2	1,999,999	93	151130	0	0	0	0	0	0	0	0	0	0	0	0	0	0	0	0	0	0	1087	0	0	0	0	0	0	0	298	1703	288	453	421	922	56	71
SRR015080	PRJNA168994	SAMN00002297	SRX003835	Drosophila melanogaster	ILLUMINA	PAIRED	EST	TRANSCRIPTOMIC	PCR	7,064,005	Illumina Genome Analyzer paired end sequencing; CME_W1_Cl.8+-62	modENCODE RNA-Seq of Drosophila cell lines Kc167, CME_W1_Cl.8+, S2-DRSC and ML-DmBG3-c2	1,999,998	239	298659	0	0	0	0	0	0	0	0	0	0	0	0	0	0	0	0	0	0	2748	0	0	0	0	0	0	0	299	1339	364	285	313	662	108	89
SRR015082	PRJNA168994	SAMN00002297	SRX003835	Drosophila melanogaster	ILLUMINA	PAIRED	EST	TRANSCRIPTOMIC	PCR	4,350,457	Illumina Genome Analyzer paired end sequencing; CME_W1_Cl.8+-62	modENCODE RNA-Seq of Drosophila cell lines Kc167, CME_W1_Cl.8+, S2-DRSC and ML-DmBG3-c2	1,999,999	212	263570	1	0	0	0	0	0	0	0	0	0	0	0	0	0	0	0	0	0	2498	0	0	0	0	0	0	0	266	1143	311	252	253	527	109	62
SRR015084	PRJNA168994	SAMN00002298	SRX003836	Drosophila melanogaster	ILLUMINA	PAIRED	EST	TRANSCRIPTOMIC	PCR	6,373,746	Illumina Genome Analyzer paired end sequencing; Kc167-2	modENCODE RNA-Seq of Drosophila cell lines Kc167, CME_W1_Cl.8+, S2-DRSC and ML-DmBG3-c2	1,999,999	8035	23	0	0	218	351	0	0	0	0	0	0	0	0	1	0	0	0	0	0	0	0	0	0	0	0	0	0	0	0	0	0	0	0	0	0
SRR015086	PRJNA168994	SAMN00002298	SRX003836	Drosophila melanogaster	ILLUMINA	PAIRED	EST	TRANSCRIPTOMIC	PCR	2,902,540	Illumina Genome Analyzer paired end sequencing; Kc167-2	modENCODE RNA-Seq of Drosophila cell lines Kc167, CME_W1_Cl.8+, S2-DRSC and ML-DmBG3-c2	2,000,000	7721	27	0	0	180	336	0	0	0	0	0	0	0	3	0	0	0	0	0	0	0	0	0	0	0	0	0	0	0	0	0	0	0	0	0	0
SRR015088	PRJNA168994	SAMN00002298	SRX003836	Drosophila melanogaster	ILLUMINA	PAIRED	EST	TRANSCRIPTOMIC	PCR	5,617,516	Illumina Genome Analyzer paired end sequencing; Kc167-2	modENCODE RNA-Seq of Drosophila cell lines Kc167, CME_W1_Cl.8+, S2-DRSC and ML-DmBG3-c2	1,999,998	7511	33	0	0	200	328	0	0	0	0	0	0	0	0	0	0	0	0	0	0	0	0	0	0	0	0	0	0	0	0	0	1	0	0	0	0
SRR015090	PRJNA168994	SAMN00002299	SRX003837	Drosophila melanogaster	ILLUMINA	PAIRED	EST	TRANSCRIPTOMIC	PCR	6,623,693	Illumina Genome Analyzer paired end sequencing; Kc167-4	modENCODE RNA-Seq of Drosophila cell lines Kc167, CME_W1_Cl.8+, S2-DRSC and ML-DmBG3-c2	1,999,999	4640	10	0	0	115	183	0	0	0	0	0	0	0	2	2	0	0	0	0	0	0	0	0	0	0	0	0	0	0	0	0	0	0	0	0	0
SRR015092	PRJNA168994	SAMN00002299	SRX003837	Drosophila melanogaster	ILLUMINA	PAIRED	EST	TRANSCRIPTOMIC	PCR	3,032,480	Illumina Genome Analyzer paired end sequencing; Kc167-4	modENCODE RNA-Seq of Drosophila cell lines Kc167, CME_W1_Cl.8+, S2-DRSC and ML-DmBG3-c2	1,999,998	4833	12	0	0	140	199	0	0	0	0	0	0	0	1	2	0	0	0	0	0	0	0	0	0	0	0	0	0	0	0	0	3	0	0	0	0
SRR015094	PRJNA168994	SAMN00002300	SRX003838	Drosophila melanogaster	ILLUMINA	PAIRED	EST	TRANSCRIPTOMIC	PCR	5,034,989	Illumina Genome Analyzer paired end sequencing; ML-DmBG3-c2-122	modENCODE RNA-Seq of Drosophila cell lines Kc167, CME_W1_Cl.8+, S2-DRSC and ML-DmBG3-c2	1,999,997	0	4	0	0	0	0	394	0	0	598	0	0	0	0	0	0	0	0	0	0	0	0	0	0	0	0	0	0	0	0	0	1	0	0	0	0
SRR015096	PRJNA168994	SAMN00002300	SRX003838	Drosophila melanogaster	ILLUMINA	PAIRED	EST	TRANSCRIPTOMIC	PCR	2,727,867	Illumina Genome Analyzer paired end sequencing; ML-DmBG3-c2-122	modENCODE RNA-Seq of Drosophila cell lines Kc167, CME_W1_Cl.8+, S2-DRSC and ML-DmBG3-c2	1,999,997	0	3	0	0	0	0	425	0	0	686	0	0	0	0	0	0	0	0	0	0	1	0	0	0	0	0	0	0	0	0	0	0	0	0	0	0
SRR015098	PRJNA168994	SAMN00002301	SRX003839	Drosophila melanogaster	ILLUMINA	PAIRED	EST	TRANSCRIPTOMIC	PCR	4,101,257	Illumina Genome Analyzer II sequencing	modENCODE RNA-Seq of Drosophila cell lines Kc167, CME_W1_Cl.8+, S2-DRSC and ML-DmBG3-c2	1,999,999	0	5	0	0	0	0	141	0	0	247	0	0	0	0	0	0	0	0	0	0	0	0	0	0	0	0	0	0	0	0	0	0	0	0	0	0
SRR015100	PRJNA168994	SAMN00002301	SRX003839	Drosophila melanogaster	ILLUMINA	PAIRED	EST	TRANSCRIPTOMIC	PCR	5,590,679	Illumina Genome Analyzer II sequencing	modENCODE RNA-Seq of Drosophila cell lines Kc167, CME_W1_Cl.8+, S2-DRSC and ML-DmBG3-c2	1,999,998	0	7	0	0	0	0	114	0	0	197	0	0	0	0	0	0	0	0	0	0	0	0	0	0	0	0	0	0	0	0	0	1	0	0	0	0
SRR015102	PRJNA168994	SAMN00002301	SRX003839	Drosophila melanogaster	ILLUMINA	PAIRED	EST	TRANSCRIPTOMIC	PCR	6,032,406	Illumina Genome Analyzer II sequencing	modENCODE RNA-Seq of Drosophila cell lines Kc167, CME_W1_Cl.8+, S2-DRSC and ML-DmBG3-c2	1,999,998	0	5	0	0	0	0	105	0	0	229	0	0	0	0	0	0	0	0	0	0	0	0	0	0	0	0	0	0	0	0	0	0	0	0	0	0
SRR015104	PRJNA168994	SAMN00002302	SRX003840	Drosophila melanogaster	ILLUMINA	PAIRED	EST	TRANSCRIPTOMIC	PCR	6,720,235	Illumina Genome Analyzer paired end sequencing; S2-DRSC-14	modENCODE RNA-Seq of Drosophila cell lines Kc167, CME_W1_Cl.8+, S2-DRSC and ML-DmBG3-c2	2,000,000	783	0	0	0	0	0	131	22	0	308	136	3	1	11	7	0	0	0	0	0	0	0	0	0	0	0	0	0	0	0	0	1	0	0	0	0
SRR015106	PRJNA168994	SAMN00002302	SRX003840	Drosophila melanogaster	ILLUMINA	PAIRED	EST	TRANSCRIPTOMIC	PCR	5,637,289	Illumina Genome Analyzer paired end sequencing; S2-DRSC-14	modENCODE RNA-Seq of Drosophila cell lines Kc167, CME_W1_Cl.8+, S2-DRSC and ML-DmBG3-c2	1,999,999	737	1	0	0	0	1	132	23	0	300	131	1	1	7	5	0	0	0	0	0	0	0	0	0	0	0	0	0	0	0	0	0	0	0	0	0
SRR015108	PRJNA168994	SAMN00002303	SRX003841	Drosophila melanogaster	ILLUMINA	PAIRED	EST	TRANSCRIPTOMIC	PCR	6,861,167	Illumina Genome Analyzer paired end sequencing; S2-DRSC-16	modENCODE RNA-Seq of Drosophila cell lines Kc167, CME_W1_Cl.8+, S2-DRSC and ML-DmBG3-c2	1,999,998	995	5	0	0	0	1	48	7	0	89	60	0	0	2	1	0	0	0	0	0	0	0	0	0	0	1	0	0	0	0	0	0	0	0	0	0
SRR015110	PRJNA168994	SAMN00002303	SRX003841	Drosophila melanogaster	ILLUMINA	PAIRED	EST	TRANSCRIPTOMIC	PCR	3,643,038	Illumina Genome Analyzer paired end sequencing; S2-DRSC-16	modENCODE RNA-Seq of Drosophila cell lines Kc167, CME_W1_Cl.8+, S2-DRSC and ML-DmBG3-c2	1,999,999	982	2	0	0	0	0	33	4	0	99	69	0	0	2	3	0	0	0	0	0	0	0	0	0	0	0	0	0	0	0	0	2	0	0	0	0
SRR015112	PRJNA168994	SAMN00002303	SRX003841	Drosophila melanogaster	ILLUMINA	PAIRED	EST	TRANSCRIPTOMIC	PCR	5,843,369	Illumina Genome Analyzer paired end sequencing; S2-DRSC-16	modENCODE RNA-Seq of Drosophila cell lines Kc167, CME_W1_Cl.8+, S2-DRSC and ML-DmBG3-c2	2,000,000	1034	2	0	0	0	0	36	8	0	91	60	1	0	4	1	0	0	0	0	0	0	0	0	0	0	0	0	0	0	1	0	0	0	0	0	0
SRR015372	PRJNA168994	SAMN00002432	SRX003967	Drosophila melanogaster	ILLUMINA	SINGLE	EST	TRANSCRIPTOMIC	PCR	11,605,849	Illumina Genome Analyzer sequencing	Small RNA from S2 cells (S2-NP)	1,951,582	34	351	0	0	2183	3616	3716	2957	135	18967	45113	118	67	31	67	0	0	1	0	0	1037	0	1	0	0	0	0	0	0	7	0	0	0	0	1	0
SRR016820	PRJNA116399	SAMN00002477	SRX004999	Drosophila melanogaster	ILLUMINA	SINGLE	CLONEEND	TRANSCRIPTOMIC	RT-PCR	2,389,266	Illumina Genome Analyzer sequencing	Specialized piRNA pathways act in germline and somatic tissues of the Drosophila ovary	1,879,063	606	0	185	1	0	0	0	0	2	1	2	0	0	0	0	1	0	0	0	0	40062	0	0	0	0	0	0	0	0	1	0	0	1	0	0	0
SRR016821	PRJNA116399	SAMN00002478	SRX005000	Drosophila melanogaster	ILLUMINA	SINGLE	CLONEEND	TRANSCRIPTOMIC	RT-PCR	2,732,889	Illumina Genome Analyzer sequencing	Specialized piRNA pathways act in germline and somatic tissues of the Drosophila ovary	1,822,310	4594	0	7	1	0	0	0	0	0	0	1	0	0	0	0	24	24	1	0	0	1427	0	0	0	0	0	0	0	1	2	0	1	1	0	0	1
SRR016822	PRJNA116399	SAMN00002479	SRX005001	Drosophila melanogaster	ILLUMINA	SINGLE	CLONEEND	TRANSCRIPTOMIC	RT-PCR	3,164,234	Illumina Genome Analyzer sequencing	Specialized piRNA pathways act in germline and somatic tissues of the Drosophila ovary	1,924,536	16	0	3	0	0	0	0	0	0	0	0	0	0	0	0	5	0	0	0	0	187	0	2	0	0	0	0	0	0	1	0	1	0	0	0	0
SRR016823	PRJNA116399	SAMN00002480	SRX005002	Drosophila melanogaster	ILLUMINA	SINGLE	CLONEEND	TRANSCRIPTOMIC	RT-PCR	1,923,697	Illumina Genome Analyzer sequencing	Specialized piRNA pathways act in germline and somatic tissues of the Drosophila ovary	1,804,262	160	0	2	0	0	0	0	0	0	0	0	0	0	0	0	4	0	0	0	0	3982	0	0	0	0	0	0	0	0	2	0	0	0	0	0	0
SRR016824	PRJNA116399	SAMN00002481	SRX005003	Drosophila melanogaster	ILLUMINA	SINGLE	CLONEEND	TRANSCRIPTOMIC	RT-PCR	2,546,941	Illumina Genome Analyzer sequencing	Specialized piRNA pathways act in germline and somatic tissues of the Drosophila ovary	1,939,576	39	0	4	0	0	0	0	0	0	0	0	0	0	0	0	1	2	0	0	0	16786	0	0	0	0	0	0	0	0	0	0	0	0	0	0	0
SRR016825	PRJNA116399	SAMN00002482	SRX005004	Drosophila melanogaster	ILLUMINA	SINGLE	CLONEEND	TRANSCRIPTOMIC	RT-PCR	4,343,442	Illumina Genome Analyzer sequencing	Specialized piRNA pathways act in germline and somatic tissues of the Drosophila ovary	1,977,621	0	0	1	0	0	0	0	0	0	0	0	0	0	0	0	0	0	0	0	0	240	0	0	0	0	0	0	0	0	2	0	0	0	0	0	0
SRR016826	PRJNA116399	SAMN00002483	SRX005005	Drosophila melanogaster	ILLUMINA	SINGLE	CLONEEND	TRANSCRIPTOMIC	RT-PCR	3,952,489	Illumina Genome Analyzer sequencing	Specialized piRNA pathways act in germline and somatic tissues of the Drosophila ovary	1,981,817	7	0	3	0	0	0	0	0	0	0	0	0	0	0	0	0	0	0	0	0	6	0	3165	0	0	0	0	0	0	1	0	0	0	0	0	0
SRR016827	PRJNA116399	SAMN00002484	SRX005006	Drosophila melanogaster	ILLUMINA	SINGLE	CLONEEND	TRANSCRIPTOMIC	RT-PCR	4,441,193	Illumina Genome Analyzer sequencing	Specialized piRNA pathways act in germline and somatic tissues of the Drosophila ovary	1,967,132	20	1	4	0	0	0	0	0	0	0	0	0	0	0	0	0	0	0	0	0	6	0	421	0	0	0	0	0	0	0	0	0	0	0	0	0
SRR016828	PRJNA116399	SAMN00002485	SRX005007	Drosophila melanogaster	ILLUMINA	SINGLE	CLONEEND	TRANSCRIPTOMIC	RT-PCR	3,014,085	Illumina Genome Analyzer sequencing	Specialized piRNA pathways act in germline and somatic tissues of the Drosophila ovary	1,942,451	2	1	1	0	0	0	0	0	0	0	0	0	0	0	0	3	0	0	0	0	8172	0	0	0	0	0	0	0	0	1	0	0	0	0	0	0
SRR016829	PRJNA116399	SAMN00002486	SRX005008	Drosophila melanogaster	ILLUMINA	SINGLE	CLONEEND	TRANSCRIPTOMIC	RT-PCR	1,725,425	Illumina Genome Analyzer sequencing	Specialized piRNA pathways act in germline and somatic tissues of the Drosophila ovary	1,663,035	3	0	2	0	0	0	0	0	0	0	0	0	0	0	0	8	0	0	1	0	4538	0	1	0	0	0	0	0	0	2	0	0	0	0	0	0
SRR016831	PRJNA116399	SAMN00002488	SRX005010	Drosophila melanogaster	ILLUMINA	SINGLE	CLONEEND	TRANSCRIPTOMIC	RT-PCR	1,952,706	Illumina Genome Analyzer sequencing	Specialized piRNA pathways act in germline and somatic tissues of the Drosophila ovary	1,839,976	1518	1	155	0	0	0	0	0	0	0	0	0	0	0	0	3	0	0	0	0	3712	0	2	0	0	0	0	0	0	2	0	0	0	0	0	0
SRR016832	PRJNA116399	SAMN00002489	SRX005011	Drosophila melanogaster	ILLUMINA	SINGLE	CLONEEND	TRANSCRIPTOMIC	RT-PCR	2,344,859	Illumina Genome Analyzer sequencing	Specialized piRNA pathways act in germline and somatic tissues of the Drosophila ovary	1,894,887	13418	0	1232	0	0	0	0	0	0	0	0	0	0	0	0	392	2	0	0	0	85701	0	485	0	0	1	0	0	0	0	0	0	0	0	0	0
SRR016833	PRJNA116399	SAMN00002490	SRX005012	Drosophila melanogaster	ILLUMINA	SINGLE	CLONEEND	TRANSCRIPTOMIC	RT-PCR	2,708,529	Illumina Genome Analyzer sequencing	Specialized piRNA pathways act in germline and somatic tissues of the Drosophila ovary	1,900,706	66	0	31	0	0	0	0	0	0	0	0	0	0	0	0	19	0	0	0	0	27	0	0	0	0	0	0	0	0	0	0	0	0	0	0	0
SRR016834	PRJNA116399	SAMN00002491	SRX005013	Drosophila melanogaster	ILLUMINA	SINGLE	CLONEEND	TRANSCRIPTOMIC	RT-PCR	2,507,110	Illumina Genome Analyzer sequencing	Specialized piRNA pathways act in germline and somatic tissues of the Drosophila ovary	1,933,167	3034	1	1	0	0	0	0	0	0	0	0	0	0	0	0	34	0	0	0	0	22	0	0	0	0	0	0	0	0	10	0	4	0	0	0	0
SRR016835	PRJNA116399	SAMN00002492	SRX005014	Drosophila melanogaster	ILLUMINA	SINGLE	CLONEEND	TRANSCRIPTOMIC	RT-PCR	1,623,489	Illumina Genome Analyzer sequencing	Specialized piRNA pathways act in germline and somatic tissues of the Drosophila ovary	1,556,085	11248	0	1	0	0	0	0	0	0	0	0	0	0	0	0	127	1	0	0	0	13	0	0	0	0	0	0	0	3	8	0	4	3	3	3	1
SRR016836	PRJNA116399	SAMN00002493	SRX005015	Drosophila melanogaster	ILLUMINA	SINGLE	CLONEEND	TRANSCRIPTOMIC	RT-PCR	3,727,451	Illumina Genome Analyzer sequencing	Specialized piRNA pathways act in germline and somatic tissues of the Drosophila ovary	1,966,864	926	0	4	0	0	0	0	0	0	0	0	0	0	0	0	2	0	0	0	0	747	0	1	0	0	0	0	0	0	2	0	1	0	0	0	0
SRR016837	PRJNA116399	SAMN00002494	SRX005016	Drosophila melanogaster	ILLUMINA	SINGLE	CLONEEND	TRANSCRIPTOMIC	RT-PCR	4,399,183	Illumina Genome Analyzer sequencing	Specialized piRNA pathways act in germline and somatic tissues of the Drosophila ovary	1,971,067	107	0	10	0	0	0	0	0	0	0	0	0	0	0	0	0	0	0	0	0	2619	0	3	0	0	0	0	0	0	0	0	0	0	0	0	0
SRR016838	PRJNA116399	SAMN00002495	SRX005017	Drosophila melanogaster	ILLUMINA	SINGLE	CLONEEND	TRANSCRIPTOMIC	RT-PCR	2,941,375	Illumina Genome Analyzer II sequencing	Specialized piRNA pathways act in germline and somatic tissues of the Drosophila ovary	1,957,304	239	0	5	0	0	0	0	0	0	0	0	0	0	0	0	0	2	0	0	0	4	0	0	0	0	0	0	0	0	2	0	1	0	0	1	0
SRR016853	PRJNA168994	SAMN00002503	SRX005024	Drosophila melanogaster	ILLUMINA	SINGLE	OTHER	OTHER	other	2,827,170	Illumina Genome Analyzer sequencing	small RNA from adult Drosophila melanogaster	1,387,711	0	0	4	0	0	0	0	0	0	0	0	0	0	0	0	4	0	0	0	0	0	0	0	0	0	11	0	0	0	0	0	0	0	0	0	0
SRR016854	PRJNA168994	SAMN00002504	SRX005025	Drosophila melanogaster	ILLUMINA	SINGLE	OTHER	OTHER	other	5,466,609	Illumina Genome Analyzer sequencing	small RNA from adult Drosophila melanogaster	1,662,911	0	0	301	0	0	0	0	0	0	0	0	0	0	0	0	27	0	0	0	0	0	0	0	0	0	0	0	0	0	0	0	0	0	0	0	0
SRR016855	PRJNA168994	SAMN00002505	SRX005026	Drosophila melanogaster	ILLUMINA	SINGLE	OTHER	OTHER	other	10,327,412	Illumina Genome Analyzer sequencing	small RNA from Drosophila melanogaster - Kc cell line	1,183,705	39595	0	5	0	81522	68316	9	23	167	39	604	431	334	1379	4134	0	0	0	0	0	54	1	0	0	0	0	0	0	0	3	0	0	0	0	0	0
SRR018039	PRJNA168994	SAMN00002502	SRX005023	Drosophila melanogaster	ILLUMINA	SINGLE	OTHER	OTHER	other	2,770,481	Illumina Genome Analyzer sequencing	small RNA from adult Drosophila melanogaster	1,577,233	2	0	356	0	2	0	1	0	0	0	0	0	0	0	0	148	0	0	0	0	0	0	0	0	0	0	0	0	0	0	0	0	0	0	0	0
SRR019717	PRJNA168994	SAMN00002799	SRX006980	Drosophila melanogaster	ILLUMINA	SINGLE	EST	TRANSCRIPTOMIC	other	6,764,305	Illumina Genome Analyzer sequencing	Drosophila OSS cell small RNA libraries	1,736,885	4933	15141	11575	0	4419	4082	659	55	1	2211	501	4656	2959	246	72	0	0	0	0	0	1	0	0	0	0	0	0	0	22731	28992	8994	20933	28509	24186	13530	7518
SRR019718	PRJNA168994	SAMN00002800	SRX006981	Drosophila melanogaster	ILLUMINA	SINGLE	EST	TRANSCRIPTOMIC	other	6,961,750	Illumina Genome Analyzer sequencing	Drosophila OSS cell small RNA libraries	1,751,226	5168	15412	12173	0	4751	4361	571	51	1	2277	551	4953	3110	270	76	0	0	0	0	0	0	0	0	0	0	0	0	0	23459	29890	9155	21398	28942	25115	14173	7815
SRR019719	PRJNA168994	SAMN00002801	SRX006982	Drosophila melanogaster	ILLUMINA	SINGLE	EST	TRANSCRIPTOMIC	other	5,296,770	Illumina Genome Analyzer sequencing	Drosophila OSS cell small RNA libraries	1,717,519	4886	14984	11808	0	4648	4028	601	59	1	2259	602	4659	2923	293	68	0	0	0	0	0	0	0	0	0	0	0	0	0	22129	28953	8456	20729	27772	23926	13467	7471
SRR019720	PRJNA168994	SAMN00002802	SRX006983	Drosophila melanogaster	ILLUMINA	SINGLE	EST	TRANSCRIPTOMIC	other	5,719,381	Illumina Genome Analyzer sequencing	Drosophila OSS cell small RNA libraries	1,796,465	5131	16292	13028	0	4896	4346	656	53	1	2309	526	5052	3083	273	85	0	0	0	0	0	0	0	1	0	0	0	0	0	25105	32537	9856	23269	31195	26936	14924	8444
SRR023197	SRP001090	SAMN00003051	SRX007800	Drosophila melanogaster	ILLUMINA	SINGLE	OTHER	OTHER	unspecified	1,921,735	Illumina Genome Analyzer sequencing; Small RNA Library from S2 control cells	The endogenous siRNA pathway is involved in heterochromatin formation in Drosophila	1,853,145	0	0	0	0	0	0	0	0	0	0	0	0	0	0	0	0	0	0	0	0	0	0	0	0	0	0	0	0	0	0	0	0	0	0	0	0
SRR023399	SRP001090	SAMN00003058	SRX008034	Drosophila melanogaster	ILLUMINA	SINGLE	OTHER	OTHER	other	2,598,972	Illumina Genome Analyzer sequencing; Small RNA Library from RNA bound by P19 protein	The endogenous siRNA pathway is involved in heterochromatin formation in Drosophila	1,986,546	0	0	0	0	0	0	0	0	0	0	0	0	0	0	0	0	0	0	0	0	0	0	0	0	0	0	0	0	0	0	0	0	0	0	0	0
SRR023400	SRP001090	SAMN00003058	SRX008031	Drosophila melanogaster	ILLUMINA	SINGLE	OTHER	OTHER	unspecified	2,759,845	Illumina Genome Analyzer sequencing; Small RNA Library from total RNA extracted from P19 cells	The endogenous siRNA pathway is involved in heterochromatin formation in Drosophila	1,972,723	0	0	0	0	0	0	0	0	0	0	0	0	0	0	0	0	0	0	0	0	0	0	0	0	0	0	0	0	0	0	0	0	0	0	0	0
SRR023402	SRP001090	SAMN00003060	SRX008036	Drosophila melanogaster	ILLUMINA	SINGLE	OTHER	OTHER	unspecified	3,069,715	Illumina Genome Analyzer sequencing; Small RNA Library from total RNA extracted from NLS-P19 cells	The endogenous siRNA pathway is involved in heterochromatin formation in Drosophila	1,888,512	0	0	1	0	0	0	0	0	0	0	0	0	0	0	0	0	1	0	0	0	0	0	0	0	0	0	0	0	0	0	0	0	0	0	0	0
SRR023407	SRP001090	SAMN00003060	SRX008041	Drosophila melanogaster	ILLUMINA	SINGLE	OTHER	OTHER	other	3,116,533	Illumina Genome Analyzer sequencing; Small RNA Library from RNA bound by NLS-P19 protein	The endogenous siRNA pathway is involved in heterochromatin formation in Drosophila	1,905,763	1	0	1	1	0	0	0	0	0	0	0	0	0	0	0	0	0	0	0	0	0	0	0	0	0	0	0	0	0	0	0	0	0	0	0	0
SRR028728	PRJNA168994	SAMN00004021	SRX011859	Drosophila melanogaster	ILLUMINA	SINGLE	OTHER	TRANSCRIPTOMIC	other	7,244,636	Illumina Genome Analyzer sequencing; GSM399100: dmel_Kc167_rep1	GSE15897: small RNA from Drosophila melanogaster - cell line Kc167	1,857,863	5574	0	1	0	6535	7759	193	2	0	497	1	0	0	170	156	0	0	0	0	0	4	0	0	0	0	0	0	0	0	6	0	0	0	0	0	0
SRR028729	PRJNA168994	SAMN00004022	SRX011860	Drosophila melanogaster	ILLUMINA	SINGLE	OTHER	TRANSCRIPTOMIC	other	7,070,280	Illumina Genome Analyzer sequencing; GSM399101: dmel_Kc167_rep2	GSE15897: small RNA from Drosophila melanogaster - cell line Kc167	1,939,325	6108	11	0	0	5740	7426	52	74	13	206	364	12	1	144	155	0	0	0	0	0	60	0	1	0	0	0	0	0	0	8	0	0	0	0	0	0
SRR029023	PRJNA168994	SAMN00004273	SRX012152	Drosophila melanogaster	ILLUMINA	SINGLE	RNA-Seq	TRANSCRIPTOMIC	cDNA	6,269,750	Illumina Genome Analyzer sequencing; GSM427868: Kc167_42.2	GSE17107: modENCODE RNA-Seq of Drosophila cell line Kc167	1,999,829	1101	0	0	0	10	17	0	0	0	0	0	0	0	0	0	0	0	0	0	0	0	0	0	0	0	0	0	0	0	0	0	0	0	0	0	0
SRR029024	PRJNA168994	SAMN00004274	SRX012153	Drosophila melanogaster	ILLUMINA	SINGLE	RNA-Seq	TRANSCRIPTOMIC	cDNA	6,284,182	Illumina Genome Analyzer sequencing; GSM427869: Kc167_42.3	GSE17107: modENCODE RNA-Seq of Drosophila cell line Kc167	1,999,812	1141	0	0	0	5	15	0	0	0	0	0	0	0	0	0	0	0	0	0	0	0	0	0	0	0	0	0	0	0	0	0	0	0	0	0	0
SRR029025	PRJNA168994	SAMN00004275	SRX012154	Drosophila melanogaster	ILLUMINA	SINGLE	RNA-Seq	TRANSCRIPTOMIC	cDNA	7,553,939	Illumina Genome Analyzer sequencing; GSM427870: Kc167_42.4	GSE17107: modENCODE RNA-Seq of Drosophila cell line Kc167	1,999,828	1102	0	0	0	9	14	0	0	0	0	0	0	0	0	0	0	0	0	0	0	0	0	0	0	0	0	0	0	0	0	0	0	0	0	0	0
SRR029026	PRJNA168994	SAMN00004276	SRX012155	Drosophila melanogaster	ILLUMINA	SINGLE	RNA-Seq	TRANSCRIPTOMIC	cDNA	8,016,458	Illumina Genome Analyzer sequencing; GSM427871: Kc167_42.6	GSE17107: modENCODE RNA-Seq of Drosophila cell line Kc167	1,999,858	1177	0	0	0	10	15	0	0	0	0	0	0	0	0	0	0	0	0	0	0	0	0	0	0	0	0	0	0	0	0	0	0	0	0	0	0
SRR029027	PRJNA168994	SAMN00004277	SRX012156	Drosophila melanogaster	ILLUMINA	SINGLE	RNA-Seq	TRANSCRIPTOMIC	cDNA	7,837,950	Illumina Genome Analyzer sequencing; GSM427872: Kc167_42.7	GSE17107: modENCODE RNA-Seq of Drosophila cell line Kc167	1,999,847	1142	0	0	0	7	20	0	0	0	0	0	0	0	0	0	0	0	0	0	0	0	0	0	0	0	0	0	0	0	0	0	0	0	0	0	0
SRR029028	PRJNA119663	SAMN00004278	SRX012157	Drosophila melanogaster	ILLUMINA	SINGLE	RNA-Seq	TRANSCRIPTOMIC	size fractionation	7,378,534	Illumina Genome Analyzer II sequencing; GSM430030: untreated (mock)	Processing of Drosophila endo-siRNAs depends on a specific Loquacious isoform	1,899,079	2	0	0	1	8439	10443	6280	3843	0	20827	48241	3360	1478	126	142	0	16	0	0	0	57084	0	3	0	0	0	0	0	0	47	0	0	0	0	10	0
SRR029029	PRJNA119663	SAMN00004279	SRX012158	Drosophila melanogaster	ILLUMINA	SINGLE	RNA-Seq	TRANSCRIPTOMIC	size fractionation	3,978,557	Illumina Genome Analyzer II sequencing; GSM430031: dcr-1 knockdown	Processing of Drosophila endo-siRNAs depends on a specific Loquacious isoform	1,821,882	8	0	1	0	5526	10329	6906	3494	4	21838	60278	1941	790	119	132	0	11	0	0	0	52200	0	0	0	0	0	0	0	0	45	0	5	0	0	2	0
SRR029030	PRJNA119663	SAMN00004280	SRX012159	Drosophila melanogaster	ILLUMINA	SINGLE	RNA-Seq	TRANSCRIPTOMIC	size fractionation	2,313,250	Illumina Genome Analyzer II sequencing; GSM430032: dcr-2 knockdown	Processing of Drosophila endo-siRNAs depends on a specific Loquacious isoform	1,780,668	0	8	12	0	3482	3735	5987	7157	4	21210	85919	4943	2271	44	66	0	0	0	0	0	64045	0	0	0	0	0	0	0	0	19	0	0	0	0	0	0
SRR029031	PRJNA119663	SAMN00004281	SRX012160	Drosophila melanogaster	ILLUMINA	SINGLE	RNA-Seq	TRANSCRIPTOMIC	size fractionation	5,995,339	Illumina Genome Analyzer II sequencing; GSM430033: loqs-ORF knockdown	Processing of Drosophila endo-siRNAs depends on a specific Loquacious isoform	1,856,363	0	0	0	0	1077	981	7013	8735	0	19789	110305	1712	1115	12	11	0	4	0	0	0	205541	0	0	0	0	0	0	0	0	18	0	0	0	0	0	0
SRR029032	PRJNA119663	SAMN00004282	SRX012161	Drosophila melanogaster	ILLUMINA	SINGLE	RNA-Seq	TRANSCRIPTOMIC	size fractionation	4,652,712	Illumina Genome Analyzer II sequencing; GSM430034: r2d2 knockdown	Processing of Drosophila endo-siRNAs depends on a specific Loquacious isoform	1,903,294	6	0	5	0	1243	2103	5133	3383	0	17858	45423	2224	883	20	37	0	11	0	0	0	47830	0	3	0	0	0	0	0	0	40	0	0	0	0	1	0
SRR029033	PRJNA119663	SAMN00004283	SRX012162	Drosophila melanogaster	ILLUMINA	SINGLE	RNA-Seq	TRANSCRIPTOMIC	size fractionation	3,522,598	Illumina Genome Analyzer II sequencing; GSM430035: lacZ knockdown	Processing of Drosophila endo-siRNAs depends on a specific Loquacious isoform	1,861,024	12	2	10	0	4465	7154	6177	3358	0	18141	49587	1839	576	77	107	0	12	0	0	0	44887	0	0	0	0	0	0	0	0	32	0	5	0	0	4	0
SRR029308	PRJNA168994	SAMN00004614	SRX012350	Drosophila melanogaster	ILLUMINA	SINGLE	RNA-Seq	TRANSCRIPTOMIC	cDNA	3,816,783	Illumina Genome Analyzer sequencing; GSM439966: Dm_emb_16-18h_Total_Ap	GSE17621: RNA-Seq of Drosophila developmental stage 16-18 hr	1,999,854	0	0	0	0	0	0	0	0	0	0	0	0	0	0	0	0	0	0	0	0	0	0	0	0	0	0	0	0	0	0	0	0	0	0	0	0
SRR029457	PRJNA114895	SAMN00004746	SRX012414	Drosophila melanogaster	LS454	SINGLE	OTHER	TRANSCRIPTOMIC	other	12,172	454 GS FLX sequencing; GSM378200: FLX sequencing of Piwi-associated small RNAs extracted from Drosophila ovarian somatic cells (OSC)	FLX sequencing of Piwi-associated small RNAs extracted from Drosophila ovarian somatic cells (OSC)	12,172	0	0	0	0	0	0	0	0	0	0	0	0	0	0	0	0	0	0	0	0	0	0	0	0	0	0	0	0	0	0	0	0	0	0	0	0
SRR029608	SRP001381	SAMN00004949	SRX012494	Drosophila melanogaster	ILLUMINA	SINGLE	RNA-Seq	TRANSCRIPTOMIC	size fractionation	14,274,461	Illumina Genome Analyzer sequencing; 16-30 nt small RNAs of Hen1Hets	Target RNA-directed destruction of miRNAs in Drosophila	1,898,610	20676	1	12589	0	0	0	0	0	0	0	0	0	0	0	0	3	0	0	0	0	0	0	40249	0	0	0	0	0	0	1	0	0	0	0	0	0
SRR029633	SRP001381	SAMN00004950	SRX012520	Drosophila melanogaster	ILLUMINA	SINGLE	RNA-Seq	TRANSCRIPTOMIC	size fractionation	13,562,238	Illumina Genome Analyzer sequencing; total small RNAs from hen1 homozygous flies	Target RNA-directed destruction of miRNAs in Drosophila	1,842,087	32647	2	12675	0	0	0	0	0	0	0	0	0	0	0	0	29	0	0	0	0	0	0	36235	0	0	0	0	0	0	0	0	0	1	0	0	0
SRR030145	PRJNA119271	SAMN00005084	SRX012941	Drosophila melanogaster	ILLUMINA	SINGLE	RNA-Seq	TRANSCRIPTOMIC	size fractionation	1,153,112	Illumina Genome Analyzer sequencing; GSM450972: BG3 small RNAs BioRep-1 TechRep-1	modENCODE RNA-Seq of Drosophila BG3 small RNAs	1,152,264	0	0	0	0	0	0	531	0	0	812	0	0	0	0	0	0	0	0	0	0	0	0	0	0	0	0	0	0	0	0	0	0	0	0	0	0
SRR030146	PRJNA119271	SAMN00005085	SRX012942	Drosophila melanogaster	ILLUMINA	SINGLE	RNA-Seq	TRANSCRIPTOMIC	size fractionation	1,502,168	Illumina Genome Analyzer sequencing; GSM450973: BG3 small RNAs BioRep-2 TechRep-1	modENCODE RNA-Seq of Drosophila BG3 small RNAs	1,500,508	0	0	0	0	0	0	93	0	0	168	0	0	0	0	0	0	0	0	0	0	0	0	0	0	0	0	0	0	0	0	0	0	0	0	0	0
SRR030147	PRJNA119271	SAMN00005086	SRX012943	Drosophila melanogaster	ILLUMINA	SINGLE	RNA-Seq	TRANSCRIPTOMIC	size fractionation	293,552	Illumina Genome Analyzer sequencing; GSM450974: BG3 small RNAs BioRep-2 TechRep-2	modENCODE RNA-Seq of Drosophila BG3 small RNAs	293,358	0	0	0	0	0	0	30	0	0	47	0	0	0	0	0	0	0	0	0	0	0	0	0	0	0	0	0	0	0	0	0	0	0	0	0	0
SRR030153	PRJNA119887	SAMN00005088	SRX012947	Drosophila melanogaster	ILLUMINA	SINGLE	RNA-Seq	TRANSCRIPTOMIC	size fractionation	6,393,751	Illumina Genome Analyzer sequencing; GSM451031: Cl.8 small RNAs BioRep-1 TechRep-1	modENCODE RNA-Seq of Drosophila Cl.8 small RNAs	1,999,773	140	10843	0	0	0	0	0	0	0	0	0	0	0	0	0	0	0	0	0	0	6154	0	0	0	0	0	0	0	85	250	70	225	104	184	24	136
SRR030154	PRJNA119887	SAMN00005089	SRX012948	Drosophila melanogaster	ILLUMINA	SINGLE	RNA-Seq	TRANSCRIPTOMIC	size fractionation	3,952,888	Illumina Genome Analyzer sequencing; GSM451032: Cl.8 small RNAs BioRep-1 TechRep-2	modENCODE RNA-Seq of Drosophila Cl.8 small RNAs	1,999,954	302	21702	0	0	0	0	0	0	0	0	0	0	0	0	0	0	0	0	0	0	11589	0	0	0	0	0	0	0	199	650	153	382	230	340	58	312
SRR030155	PRJNA119887	SAMN00005090	SRX012949	Drosophila melanogaster	ILLUMINA	SINGLE	RNA-Seq	TRANSCRIPTOMIC	size fractionation	4,557,951	Illumina Genome Analyzer sequencing; GSM451033: Cl.8 small RNAs BioRep-1 TechRep-3	modENCODE RNA-Seq of Drosophila Cl.8 small RNAs	1,999,941	248	20609	0	0	0	0	0	0	1	0	0	0	0	0	0	0	0	0	0	0	10638	0	0	0	0	0	0	0	220	632	136	357	247	385	68	262
SRR030156	PRJNA119887	SAMN00005091	SRX012950	Drosophila melanogaster	ILLUMINA	SINGLE	RNA-Seq	TRANSCRIPTOMIC	size fractionation	1,402,478	Illumina Genome Analyzer sequencing; GSM451034: Cl.8 small RNAs BioRep-2 TechRep-1	modENCODE RNA-Seq of Drosophila Cl.8 small RNAs	1,399,273	102	4919	0	0	0	0	0	0	0	0	0	0	0	0	0	0	0	0	0	0	4061	0	0	0	0	0	0	0	50	139	31	91	50	91	25	81
SRR030157	PRJNA119887	SAMN00005092	SRX012951	Drosophila melanogaster	ILLUMINA	SINGLE	RNA-Seq	TRANSCRIPTOMIC	size fractionation	351,409	Illumina Genome Analyzer sequencing; GSM451035: Cl.8 small RNAs BioRep-2 TechRep-2	modENCODE RNA-Seq of Drosophila Cl.8 small RNAs	351,029	54	1626	0	0	0	0	0	0	0	0	0	0	0	0	0	0	0	0	0	0	1269	0	0	0	0	0	0	0	13	51	16	24	19	30	2	25
SRR030158	PRJNA119887	SAMN00005093	SRX012952	Drosophila melanogaster	ILLUMINA	SINGLE	RNA-Seq	TRANSCRIPTOMIC	size fractionation	8,209,052	Illumina Genome Analyzer sequencing; GSM451036: Cl.8 small RNAs BioRep-2 TechRep-3	modENCODE RNA-Seq of Drosophila Cl.8 small RNAs	1,990,549	92	3208	0	0	0	0	0	0	0	0	0	0	0	0	0	0	0	0	0	0	3145	0	0	0	0	0	0	0	29	65	29	49	42	52	17	39
SRR030159	PRJNA119887	SAMN00005094	SRX012953	Drosophila melanogaster	ILLUMINA	SINGLE	RNA-Seq	TRANSCRIPTOMIC	size fractionation	664,022	Illumina Genome Analyzer sequencing; GSM451037: Cl.8 small RNAs BioRep-2 TechRep-4	modENCODE RNA-Seq of Drosophila Cl.8 small RNAs	661,687	72	2533	0	0	0	0	0	0	0	0	0	0	0	0	0	0	0	0	0	0	1903	0	0	0	0	0	0	0	24	65	23	44	24	45	14	35
SRR030160	PRJNA119891	SAMN00005095	SRX012954	Drosophila melanogaster	ILLUMINA	SINGLE	RNA-Seq	TRANSCRIPTOMIC	size fractionation	6,928,738	Illumina Genome Analyzer sequencing; GSM451044: Kc167 small RNAs BioRep-1 TechRep-1	modENCODE RNA-Seq of Drosophila Kc167 small RNAs	1,992,465	276	1	0	0	16	64	0	0	0	0	0	0	0	0	1	0	0	0	0	0	0	0	0	0	0	0	0	0	0	0	0	0	0	0	0	0
SRR030161	PRJNA119891	SAMN00005096	SRX012955	Drosophila melanogaster	ILLUMINA	SINGLE	RNA-Seq	TRANSCRIPTOMIC	size fractionation	828,756	Illumina Genome Analyzer sequencing; GSM451045: Kc167 small RNAs BioRep-1 TechRep-2	modENCODE RNA-Seq of Drosophila Kc167 small RNAs	827,720	142	0	0	0	8	22	0	0	0	0	0	0	0	0	0	0	0	0	0	0	0	0	0	0	0	0	0	0	0	0	0	0	0	0	0	0
SRR030162	PRJNA119891	SAMN00005097	SRX012956	Drosophila melanogaster	ILLUMINA	SINGLE	RNA-Seq	TRANSCRIPTOMIC	size fractionation	7,005,749	Illumina Genome Analyzer sequencing; GSM451046: Kc167 small RNAs BioRep-2 TechRep-1	modENCODE RNA-Seq of Drosophila Kc167 small RNAs	1,993,164	314	0	0	0	17	61	0	0	0	0	0	0	0	1	0	0	0	0	0	0	1	0	0	0	0	0	0	0	0	0	0	0	0	0	0	0
SRR030163	PRJNA119891	SAMN00005098	SRX012957	Drosophila melanogaster	ILLUMINA	SINGLE	RNA-Seq	TRANSCRIPTOMIC	size fractionation	924,537	Illumina Genome Analyzer sequencing; GSM451047: Kc167 small RNAs BioRep-2 TechRep-2	modENCODE RNA-Seq of Drosophila Kc167 small RNAs	922,842	402	0	0	0	18	54	0	0	0	0	0	0	0	0	0	0	0	0	0	0	0	0	0	0	0	0	0	0	0	0	0	0	0	0	0	0
SRR030164	PRJNA119899	SAMN00005099	SRX012958	Drosophila melanogaster	ILLUMINA	SINGLE	RNA-Seq	TRANSCRIPTOMIC	cDNA	6,650,549	Illumina Genome Analyzer sequencing; GSM451119: Kc167_PolyA+ BioRep-1 TechRep-1	modENCODE RNA-Seq of Drosophila Kc167	1,999,830	727	0	0	0	22	20	0	0	0	0	0	0	0	0	0	0	0	0	0	0	0	0	0	0	0	0	0	0	0	0	0	0	0	0	0	0
SRR030165	PRJNA119899	SAMN00005100	SRX012959	Drosophila melanogaster	ILLUMINA	SINGLE	RNA-Seq	TRANSCRIPTOMIC	cDNA	7,413,030	Illumina Genome Analyzer sequencing; GSM451120: Kc167_PolyA+ BioRep-1 TechRep-2	modENCODE RNA-Seq of Drosophila Kc167	1,999,822	834	0	0	0	26	44	0	0	0	0	0	0	0	0	1	0	0	0	0	0	0	0	0	0	0	0	0	0	0	0	0	1	0	0	0	0
SRR030166	PRJNA119899	SAMN00005101	SRX012960	Drosophila melanogaster	ILLUMINA	SINGLE	RNA-Seq	TRANSCRIPTOMIC	cDNA	7,291,800	Illumina Genome Analyzer sequencing; GSM451121: Kc167_PolyA+ BioRep-1 TechRep-3	modENCODE RNA-Seq of Drosophila Kc167	1,999,838	809	0	0	0	17	24	0	0	0	0	0	0	0	0	0	0	0	0	0	0	0	0	0	0	0	0	0	0	0	0	0	0	0	0	0	0
SRR030167	PRJNA119899	SAMN00005102	SRX012961	Drosophila melanogaster	ILLUMINA	SINGLE	RNA-Seq	TRANSCRIPTOMIC	cDNA	6,716,095	Illumina Genome Analyzer sequencing; GSM451122: Kc167_PolyA+ BioRep-1 TechRep-4	modENCODE RNA-Seq of Drosophila Kc167	1,999,855	787	0	0	0	23	28	0	0	0	0	0	0	0	0	0	0	0	0	0	0	0	0	0	0	0	0	0	0	0	0	0	0	0	0	0	0
SRR030168	PRJNA119899	SAMN00005103	SRX012962	Drosophila melanogaster	ILLUMINA	SINGLE	RNA-Seq	TRANSCRIPTOMIC	cDNA	6,595,647	Illumina Genome Analyzer sequencing; GSM451123: Kc167_PolyA+ BioRep-1 TechRep-5	modENCODE RNA-Seq of Drosophila Kc167	1,999,822	714	0	0	0	29	26	0	0	0	0	0	0	0	1	0	0	0	0	0	0	0	0	0	0	0	0	0	0	0	0	0	0	0	0	0	0
SRR030169	PRJNA119899	SAMN00005104	SRX012963	Drosophila melanogaster	ILLUMINA	SINGLE	RNA-Seq	TRANSCRIPTOMIC	cDNA	6,479,380	Illumina Genome Analyzer sequencing; GSM451124: Kc167_PolyA+ BioRep-1 TechRep-6	modENCODE RNA-Seq of Drosophila Kc167	1,999,797	822	0	0	0	26	26	0	0	0	0	0	0	0	0	0	0	0	0	0	0	0	0	0	0	0	0	0	0	0	0	0	0	0	0	0	0
SRR030170	PRJNA119899	SAMN00005105	SRX012964	Drosophila melanogaster	ILLUMINA	SINGLE	RNA-Seq	TRANSCRIPTOMIC	cDNA	5,866,332	Illumina Genome Analyzer sequencing; GSM451125: Kc167_PolyA+ BioRep-1 TechRep-7	modENCODE RNA-Seq of Drosophila Kc167	1,999,828	788	0	0	0	19	36	0	0	0	0	0	0	0	0	0	0	0	0	0	0	0	0	0	0	0	0	0	0	0	0	0	0	0	0	0	0
SRR030171	PRJNA119899	SAMN00005106	SRX012965	Drosophila melanogaster	ILLUMINA	SINGLE	RNA-Seq	TRANSCRIPTOMIC	cDNA	6,235,864	Illumina Genome Analyzer sequencing; GSM451126: Kc167_PolyA+ BioRep-1 TechRep-8	modENCODE RNA-Seq of Drosophila Kc167	1,999,855	707	0	0	0	23	24	0	0	0	0	0	0	0	0	1	0	0	0	0	0	0	0	0	0	0	0	0	0	0	0	0	0	0	0	0	0
SRR030173	PRJNA119901	SAMN00005107	SRX012966	Drosophila melanogaster	ILLUMINA	SINGLE	RNA-Seq	TRANSCRIPTOMIC	size fractionation	1,190,637	Illumina Genome Analyzer sequencing; GSM451127: S2-DRSC small RNAs BioRep-1 TechRep-1	modENCODE RNA-Seq of Drosophila S2-DRSC small RNAs	1,187,737	384	0	0	0	2	1	17	32	0	83	158	13	341	168	115	0	0	0	0	0	0	0	0	0	0	0	0	0	0	0	0	0	0	0	0	0
SRR030174	PRJNA119901	SAMN00005108	SRX012967	Drosophila melanogaster	ILLUMINA	SINGLE	RNA-Seq	TRANSCRIPTOMIC	size fractionation	419,097	Illumina Genome Analyzer sequencing; GSM451128: S2-DRSC small RNAs BioRep-1 TechRep-2	modENCODE RNA-Seq of Drosophila S2-DRSC small RNAs	418,784	185	0	0	0	1	1	20	15	0	30	73	7	203	59	41	0	0	0	0	0	0	0	0	0	0	0	0	0	0	0	0	0	0	0	0	0
SRR030175	PRJNA119901	SAMN00005109	SRX012968	Drosophila melanogaster	ILLUMINA	SINGLE	RNA-Seq	TRANSCRIPTOMIC	size fractionation	6,449,562	Illumina Genome Analyzer sequencing; GSM451129: S2-DRSC small RNAs BioRep-1 TechRep-3	modENCODE RNA-Seq of Drosophila S2-DRSC small RNAs	1,978,980	300	0	0	0	3	2	40	37	0	116	184	13	324	295	217	0	0	0	0	0	0	0	0	0	0	0	0	0	0	0	0	0	0	0	0	0
SRR030176	PRJNA119901	SAMN00005110	SRX012969	Drosophila melanogaster	ILLUMINA	SINGLE	RNA-Seq	TRANSCRIPTOMIC	size fractionation	1,099,055	Illumina Genome Analyzer sequencing; GSM451130: S2-DRSC small RNAs BioRep-1 TechRep-4	modENCODE RNA-Seq of Drosophila S2-DRSC small RNAs	1,096,010	374	0	0	0	0	4	28	24	0	87	119	8	379	118	87	0	0	0	0	0	0	0	0	0	0	0	0	0	0	0	0	0	0	0	0	0
SRR030177	PRJNA119901	SAMN00005111	SRX012970	Drosophila melanogaster	ILLUMINA	SINGLE	RNA-Seq	TRANSCRIPTOMIC	size fractionation	1,815,556	Illumina Genome Analyzer sequencing; GSM451131: S2-DRSC small RNAs BioRep-2 TechRep-1	modENCODE RNA-Seq of Drosophila S2-DRSC small RNAs	1,814,889	805	0	0	0	1	2	33	56	0	123	279	8	465	171	112	0	0	0	0	0	0	0	0	0	0	0	0	0	0	0	0	0	0	0	0	0
SRR030178	PRJNA119901	SAMN00005112	SRX012971	Drosophila melanogaster	ILLUMINA	SINGLE	RNA-Seq	TRANSCRIPTOMIC	size fractionation	647,922	Illumina Genome Analyzer sequencing; GSM451132: S2-DRSC small RNAs BioRep-2 TechRep-2	modENCODE RNA-Seq of Drosophila S2-DRSC small RNAs	647,829	376	0	0	0	1	1	19	18	0	52	123	11	299	75	56	0	0	0	0	0	0	0	0	0	0	0	0	0	0	0	0	0	0	0	0	0
SRR030179	PRJNA119901	SAMN00005113	SRX012972	Drosophila melanogaster	ILLUMINA	SINGLE	RNA-Seq	TRANSCRIPTOMIC	size fractionation	6,558,353	Illumina Genome Analyzer sequencing; GSM451133: S2-DRSC small RNAs BioRep-2 TechRep-3	modENCODE RNA-Seq of Drosophila S2-DRSC small RNAs	1,996,653	383	0	0	0	0	2	37	26	0	101	185	5	233	142	120	0	0	0	0	0	1	0	0	0	0	0	0	0	0	0	0	0	0	0	0	0
SRR030180	PRJNA119901	SAMN00005114	SRX012973	Drosophila melanogaster	ILLUMINA	SINGLE	RNA-Seq	TRANSCRIPTOMIC	size fractionation	2,167,510	Illumina Genome Analyzer sequencing; GSM451134: S2-DRSC small RNAs BioRep-2 TechRep-4	modENCODE RNA-Seq of Drosophila S2-DRSC small RNAs	1,999,177	1046	0	0	0	0	4	53	73	0	152	350	14	678	171	112	0	0	0	0	0	3	0	0	0	0	0	0	0	0	0	0	0	0	0	0	0
SRR030226	PRJNA168994	SAMN00005123	SRX012974	Drosophila melanogaster	ILLUMINA	SINGLE	RNA-Seq	TRANSCRIPTOMIC	cDNA	4,908,119	Illumina Genome Analyzer sequencing; GSM451803: E12-16_combined_RNAseq_1, 2	GSE18068: Genome-wide transcriptome sequencing at different stages of Drosophila development, RNA-seq	1,999,999	0	0	47	0	0	0	0	0	0	0	0	0	0	0	0	0	0	0	0	0	0	0	0	0	0	0	0	0	0	1	0	0	0	0	0	0
SRR030227	PRJNA168994	SAMN00005123	SRX012974	Drosophila melanogaster	ILLUMINA	SINGLE	RNA-Seq	TRANSCRIPTOMIC	cDNA	3,829,586	Illumina Genome Analyzer sequencing; GSM451803: E12-16_combined_RNAseq_1, 2	GSE18068: Genome-wide transcriptome sequencing at different stages of Drosophila development, RNA-seq	1,999,995	0	0	62	0	0	0	0	0	0	0	0	0	0	0	0	0	0	0	0	0	0	0	0	0	0	0	0	0	0	0	0	0	0	0	0	0
SRR030228	PRJNA168994	SAMN00005124	SRX012975	Drosophila melanogaster	ILLUMINA	SINGLE	RNA-Seq	TRANSCRIPTOMIC	cDNA	3,368,522	Illumina Genome Analyzer sequencing; GSM451804: AdultMale_combined_RNAseq_1, 2	GSE18068: Genome-wide transcriptome sequencing at different stages of Drosophila development, RNA-seq	1,996,386	0	0	4887	0	0	0	0	0	0	0	0	0	0	0	0	0	0	0	0	0	1	0	0	0	0	0	0	0	0	0	0	1	0	0	0	0
SRR030229	PRJNA168994	SAMN00005124	SRX012975	Drosophila melanogaster	ILLUMINA	SINGLE	RNA-Seq	TRANSCRIPTOMIC	cDNA	6,294,920	Illumina Genome Analyzer sequencing; GSM451804: AdultMale_combined_RNAseq_1, 2	GSE18068: Genome-wide transcriptome sequencing at different stages of Drosophila development, RNA-seq	1,987,107	0	0	3722	0	0	0	0	0	0	0	0	0	0	0	0	0	0	0	0	0	0	0	0	0	0	0	0	0	0	0	0	1	0	0	0	0
SRR030230	PRJNA168994	SAMN00005125	SRX012976	Drosophila melanogaster	ILLUMINA	SINGLE	RNA-Seq	TRANSCRIPTOMIC	cDNA	2,143,390	Illumina Genome Analyzer sequencing; GSM451805: AdultFemale_combined_RNAseq_1, 2	GSE18068: Genome-wide transcriptome sequencing at different stages of Drosophila development, RNA-seq	1,998,254	0	1	5543	0	0	0	0	0	0	0	0	0	0	0	0	0	0	0	0	0	0	0	0	0	0	0	0	0	1	1	1	3	1	4	1	0
SRR030231	PRJNA168994	SAMN00005125	SRX012976	Drosophila melanogaster	ILLUMINA	SINGLE	RNA-Seq	TRANSCRIPTOMIC	cDNA	8,215,514	Illumina Genome Analyzer sequencing; GSM451805: AdultFemale_combined_RNAseq_1, 2	GSE18068: Genome-wide transcriptome sequencing at different stages of Drosophila development, RNA-seq	1,990,339	0	0	4234	0	0	0	0	0	0	0	0	0	0	0	0	0	0	0	0	0	0	0	0	0	0	0	0	0	4	3	2	3	0	1	1	0
SRR030232	PRJNA168994	SAMN00005126	SRX012977	Drosophila melanogaster	ILLUMINA	SINGLE	RNA-Seq	TRANSCRIPTOMIC	cDNA	3,433,652	Illumina Genome Analyzer sequencing; GSM451806: E0-4_combined_RNAseq_1,2	GSE18068: Genome-wide transcriptome sequencing at different stages of Drosophila development, RNA-seq	1,999,821	0	0	91	0	0	0	0	0	0	0	0	0	0	0	0	0	0	0	0	0	0	0	0	0	0	0	0	0	0	0	0	1	0	0	0	0
SRR030233	PRJNA168994	SAMN00005126	SRX012977	Drosophila melanogaster	ILLUMINA	SINGLE	RNA-Seq	TRANSCRIPTOMIC	cDNA	4,093,252	Illumina Genome Analyzer sequencing; GSM451806: E0-4_combined_RNAseq_1,2	GSE18068: Genome-wide transcriptome sequencing at different stages of Drosophila development, RNA-seq	1,999,813	0	0	105	0	0	0	0	0	0	0	0	0	0	0	0	0	0	0	0	0	0	0	0	0	0	0	0	0	0	0	0	2	1	0	0	0
SRR030234	PRJNA168994	SAMN00005127	SRX012978	Drosophila melanogaster	ILLUMINA	SINGLE	RNA-Seq	TRANSCRIPTOMIC	cDNA	9,322,851	Illumina Genome Analyzer sequencing; GSM451807: E16-20_combined_RNAseq_1,2	GSE18068: Genome-wide transcriptome sequencing at different stages of Drosophila development, RNA-seq	1,930,861	0	0	159	0	0	0	0	0	0	0	0	0	0	0	0	0	0	0	0	0	0	0	0	0	0	0	0	0	0	0	0	3	0	0	0	0
SRR030235	PRJNA168994	SAMN00005127	SRX012978	Drosophila melanogaster	ILLUMINA	SINGLE	RNA-Seq	TRANSCRIPTOMIC	cDNA	6,222,965	Illumina Genome Analyzer sequencing; GSM451807: E16-20_combined_RNAseq_1,2	GSE18068: Genome-wide transcriptome sequencing at different stages of Drosophila development, RNA-seq	1,934,323	0	0	146	0	0	0	0	0	0	0	0	0	0	0	0	0	0	0	0	0	0	0	0	0	0	0	0	0	0	0	0	1	0	0	0	0
SRR030236	PRJNA168994	SAMN00005128	SRX012979	Drosophila melanogaster	ILLUMINA	SINGLE	RNA-Seq	TRANSCRIPTOMIC	cDNA	5,197,055	Illumina Genome Analyzer sequencing; GSM451808: E8-12_combined_RNAseq_1,2	GSE18068: Genome-wide transcriptome sequencing at different stages of Drosophila development, RNA-seq	1,999,585	0	0	224	0	0	0	0	0	0	0	0	0	0	0	0	0	0	0	1	0	0	0	0	0	0	0	0	0	0	0	0	1	0	0	0	0
SRR030237	PRJNA168994	SAMN00005128	SRX012979	Drosophila melanogaster	ILLUMINA	SINGLE	RNA-Seq	TRANSCRIPTOMIC	cDNA	5,146,028	Illumina Genome Analyzer sequencing; GSM451808: E8-12_combined_RNAseq_1,2	GSE18068: Genome-wide transcriptome sequencing at different stages of Drosophila development, RNA-seq	1,999,360	0	0	248	0	0	0	0	0	0	0	0	0	0	0	0	0	0	0	0	0	0	0	0	0	0	0	0	0	0	0	0	3	0	0	0	0
SRR030238	PRJNA168994	SAMN00005129	SRX012980	Drosophila melanogaster	ILLUMINA	SINGLE	RNA-Seq	TRANSCRIPTOMIC	cDNA	2,822,374	Illumina Genome Analyzer sequencing; GSM451809: E4-8_combined_RNAseq_1,2	GSE18068: Genome-wide transcriptome sequencing at different stages of Drosophila development, RNA-seq	1,999,973	0	0	195	0	0	0	0	0	0	0	0	0	0	0	0	0	0	0	0	0	0	0	0	0	0	0	0	0	0	0	0	0	0	2	0	0
SRR030239	PRJNA168994	SAMN00005129	SRX012980	Drosophila melanogaster	ILLUMINA	SINGLE	RNA-Seq	TRANSCRIPTOMIC	cDNA	3,800,699	Illumina Genome Analyzer sequencing; GSM451809: E4-8_combined_RNAseq_1,2	GSE18068: Genome-wide transcriptome sequencing at different stages of Drosophila development, RNA-seq	1,999,918	0	0	248	0	0	0	0	0	0	0	0	0	0	0	0	0	0	0	0	0	0	0	0	0	0	0	0	0	0	0	1	2	0	1	0	0
SRR030240	PRJNA168994	SAMN00005130	SRX012981	Drosophila melanogaster	ILLUMINA	SINGLE	RNA-Seq	TRANSCRIPTOMIC	cDNA	3,488,824	Illumina Genome Analyzer sequencing; GSM451810: E20-24_combined_RNAseq_1, 2	GSE18068: Genome-wide transcriptome sequencing at different stages of Drosophila development, RNA-seq	1,999,511	0	0	92	0	0	0	0	0	0	0	0	0	0	0	0	0	0	0	0	0	0	0	0	0	0	0	0	0	0	0	1	0	0	0	0	0
SRR030241	PRJNA168994	SAMN00005130	SRX012981	Drosophila melanogaster	ILLUMINA	SINGLE	RNA-Seq	TRANSCRIPTOMIC	cDNA	5,442,437	Illumina Genome Analyzer sequencing; GSM451810: E20-24_combined_RNAseq_1, 2	GSE18068: Genome-wide transcriptome sequencing at different stages of Drosophila development, RNA-seq	1,998,606	0	0	99	0	0	0	0	0	0	0	0	0	0	0	0	0	0	0	0	0	0	0	0	0	0	0	0	0	0	0	0	2	0	0	0	0
SRR030242	PRJNA168994	SAMN00005131	SRX012982	Drosophila melanogaster	ILLUMINA	SINGLE	RNA-Seq	TRANSCRIPTOMIC	cDNA	9,611,846	Illumina Genome Analyzer sequencing; GSM451811: L1_combined_RNAseq_1,2	GSE18068: Genome-wide transcriptome sequencing at different stages of Drosophila development, RNA-seq	1,972,440	0	0	748	0	0	0	0	0	0	0	0	0	0	0	0	0	0	0	0	0	0	0	0	0	0	0	0	0	0	0	0	1	0	0	1	0
SRR030243	PRJNA168994	SAMN00005131	SRX012982	Drosophila melanogaster	ILLUMINA	SINGLE	RNA-Seq	TRANSCRIPTOMIC	cDNA	6,504,722	Illumina Genome Analyzer sequencing; GSM451811: L1_combined_RNAseq_1,2	GSE18068: Genome-wide transcriptome sequencing at different stages of Drosophila development, RNA-seq	1,976,334	0	0	904	0	0	0	0	0	0	0	0	0	0	0	0	0	0	0	0	0	0	0	0	0	0	1	0	0	0	0	0	0	0	0	0	0
SRR030244	PRJNA168994	SAMN00005132	SRX012983	Drosophila melanogaster	ILLUMINA	SINGLE	RNA-Seq	TRANSCRIPTOMIC	cDNA	3,667,132	Illumina Genome Analyzer sequencing; GSM451812: L3_combined_RNAseq_1,2	GSE18068: Genome-wide transcriptome sequencing at different stages of Drosophila development, RNA-seq	1,999,898	0	0	1093	0	0	0	0	0	0	0	0	0	0	0	0	0	0	0	0	0	0	0	0	0	0	0	0	0	8	0	1	4	1	4	1	1
SRR030245	PRJNA168994	SAMN00005132	SRX012983	Drosophila melanogaster	ILLUMINA	SINGLE	RNA-Seq	TRANSCRIPTOMIC	cDNA	9,330,126	Illumina Genome Analyzer sequencing; GSM451812: L3_combined_RNAseq_1,2	GSE18068: Genome-wide transcriptome sequencing at different stages of Drosophila development, RNA-seq	1,999,262	0	0	921	0	0	0	0	0	0	0	0	0	0	0	0	0	0	0	0	0	0	0	0	0	0	0	0	0	3	1	1	3	1	4	2	0
SRR030246	PRJNA168994	SAMN00005133	SRX012984	Drosophila melanogaster	ILLUMINA	SINGLE	RNA-Seq	TRANSCRIPTOMIC	cDNA	2,616,980	Illumina Genome Analyzer sequencing; GSM451813: Pupae_combined_RNAseq_1,2	GSE18068: Genome-wide transcriptome sequencing at different stages of Drosophila development, RNA-seq	1,999,273	0	0	1239	0	0	0	0	0	0	0	0	0	0	0	0	0	0	0	0	0	0	0	0	0	0	0	0	0	1	0	2	2	0	1	0	0
SRR030247	PRJNA168994	SAMN00005133	SRX012984	Drosophila melanogaster	ILLUMINA	SINGLE	RNA-Seq	TRANSCRIPTOMIC	cDNA	8,983,652	Illumina Genome Analyzer sequencing; GSM451813: Pupae_combined_RNAseq_1,2	GSE18068: Genome-wide transcriptome sequencing at different stages of Drosophila development, RNA-seq	1,994,461	0	0	994	0	0	0	0	0	0	0	0	0	0	0	0	0	0	0	0	0	0	0	0	0	0	0	0	0	0	0	0	0	0	0	0	0
SRR030248	PRJNA168994	SAMN00005134	SRX012985	Drosophila melanogaster	ILLUMINA	SINGLE	RNA-Seq	TRANSCRIPTOMIC	cDNA	9,327,073	Illumina Genome Analyzer sequencing; GSM453867: L2_combined_RNAseq_1, 2	GSE18068: Genome-wide transcriptome sequencing at different stages of Drosophila development, RNA-seq	1,999,976	0	0	1672	0	0	0	0	0	0	0	0	0	0	0	0	0	0	0	0	0	0	0	0	0	0	0	0	0	4	5	2	3	1	4	2	0
SRR030249	PRJNA168994	SAMN00005134	SRX012985	Drosophila melanogaster	ILLUMINA	SINGLE	RNA-Seq	TRANSCRIPTOMIC	cDNA	11,399,101	Illumina Genome Analyzer sequencing; GSM453867: L2_combined_RNAseq_1, 2	GSE18068: Genome-wide transcriptome sequencing at different stages of Drosophila development, RNA-seq	1,999,931	0	0	1628	0	0	0	0	0	0	0	0	0	0	0	0	0	0	0	0	0	0	0	0	0	0	0	0	0	1	4	2	1	4	3	0	2
SRR031708	PRJNA168994	SAMN00006272	SRX014458	Drosophila melanogaster	ILLUMINA	SINGLE	RNA-Seq	TRANSCRIPTOMIC	cDNA	5,836,296	Illumina Genome Analyzer II sequencing; GSM461176: S2_DRSC_Untreated-1	GSE18508: modENCODE Drosophila RNA Binding Protein RNAi RNA-Seq Studies	1,999,781	800	0	0	0	1	1	9	1	0	34	23	0	0	84	79	0	0	0	0	0	0	0	0	0	0	0	0	0	0	0	0	0	0	0	0	0
SRR031709	PRJNA168994	SAMN00006272	SRX014458	Drosophila melanogaster	ILLUMINA	SINGLE	RNA-Seq	TRANSCRIPTOMIC	cDNA	3,812,809	Illumina Genome Analyzer II sequencing; GSM461176: S2_DRSC_Untreated-1	GSE18508: modENCODE Drosophila RNA Binding Protein RNAi RNA-Seq Studies	1,999,720	782	0	0	0	1	1	14	0	0	46	24	0	0	88	84	0	0	0	0	0	0	0	0	0	0	0	0	0	0	0	0	0	0	0	0	0
SRR031710	PRJNA168994	SAMN00006272	SRX014458	Drosophila melanogaster	ILLUMINA	SINGLE	RNA-Seq	TRANSCRIPTOMIC	cDNA	5,781,029	Illumina Genome Analyzer II sequencing; GSM461176: S2_DRSC_Untreated-1	GSE18508: modENCODE Drosophila RNA Binding Protein RNAi RNA-Seq Studies	1,999,781	957	0	0	0	1	1	18	3	0	40	31	0	0	113	103	0	0	0	0	0	0	0	0	0	0	0	0	0	0	0	0	0	0	0	0	0
SRR031711	PRJNA168994	SAMN00006272	SRX014458	Drosophila melanogaster	ILLUMINA	SINGLE	RNA-Seq	TRANSCRIPTOMIC	cDNA	6,064,911	Illumina Genome Analyzer II sequencing; GSM461176: S2_DRSC_Untreated-1	GSE18508: modENCODE Drosophila RNA Binding Protein RNAi RNA-Seq Studies	1,999,774	953	0	0	0	0	1	20	1	0	47	30	0	0	99	100	0	0	0	0	0	0	0	0	0	0	0	0	0	0	0	0	1	0	0	0	0
SRR031712	PRJNA168994	SAMN00006272	SRX014458	Drosophila melanogaster	ILLUMINA	SINGLE	RNA-Seq	TRANSCRIPTOMIC	cDNA	6,313,495	Illumina Genome Analyzer II sequencing; GSM461176: S2_DRSC_Untreated-1	GSE18508: modENCODE Drosophila RNA Binding Protein RNAi RNA-Seq Studies	1,999,787	942	0	0	0	0	0	10	1	0	47	24	3	0	125	114	0	0	0	0	0	0	0	0	0	0	0	0	0	0	1	0	0	0	0	0	0
SRR031713	PRJNA168994	SAMN00006272	SRX014458	Drosophila melanogaster	ILLUMINA	SINGLE	RNA-Seq	TRANSCRIPTOMIC	cDNA	6,475,981	Illumina Genome Analyzer II sequencing; GSM461176: S2_DRSC_Untreated-1	GSE18508: modENCODE Drosophila RNA Binding Protein RNAi RNA-Seq Studies	1,999,818	850	0	0	0	0	0	12	0	0	36	33	1	0	116	89	0	0	0	0	0	0	0	0	0	0	0	0	0	0	0	0	0	0	0	0	0
SRR031714	PRJNA168994	SAMN00006273	SRX014459	Drosophila melanogaster	ILLUMINA	PAIRED	RNA-Seq	TRANSCRIPTOMIC	cDNA	5,327,425	Illumina Genome Analyzer II paired end sequencing; GSM461177: S2_DRSC_Untreated-3	GSE18508: modENCODE Drosophila RNA Binding Protein RNAi RNA-Seq Studies	1,999,999	1597	0	0	0	0	0	32	7	0	67	39	0	0	142	100	0	0	0	0	0	0	0	0	0	0	0	0	0	0	0	0	0	0	0	0	0
SRR031715	PRJNA168994	SAMN00006273	SRX014459	Drosophila melanogaster	ILLUMINA	PAIRED	RNA-Seq	TRANSCRIPTOMIC	cDNA	5,248,396	Illumina Genome Analyzer II paired end sequencing; GSM461177: S2_DRSC_Untreated-3	GSE18508: modENCODE Drosophila RNA Binding Protein RNAi RNA-Seq Studies	1,999,999	1638	0	0	0	0	1	34	5	0	70	46	0	0	162	102	0	0	0	0	0	0	0	0	0	0	0	0	0	0	0	0	0	0	0	0	0
SRR031716	PRJNA168994	SAMN00006274	SRX014460	Drosophila melanogaster	ILLUMINA	PAIRED	RNA-Seq	TRANSCRIPTOMIC	cDNA	5,921,707	Illumina Genome Analyzer II paired end sequencing; GSM461178: S2_DRSC_Untreated-4	GSE18508: modENCODE Drosophila RNA Binding Protein RNAi RNA-Seq Studies	1,999,998	782	0	0	0	0	0	19	1	0	44	25	1	0	38	35	0	0	0	0	0	0	0	0	0	0	0	0	0	0	0	0	0	0	0	0	0
SRR031717	PRJNA168994	SAMN00006274	SRX014460	Drosophila melanogaster	ILLUMINA	PAIRED	RNA-Seq	TRANSCRIPTOMIC	cDNA	6,308,395	Illumina Genome Analyzer II paired end sequencing; GSM461178: S2_DRSC_Untreated-4	GSE18508: modENCODE Drosophila RNA Binding Protein RNAi RNA-Seq Studies	1,999,997	837	0	0	0	0	1	15	2	0	40	24	1	0	35	34	0	0	0	0	0	0	0	0	0	0	0	0	0	0	0	0	0	0	0	0	0
SRR031718	PRJNA168994	SAMN00006275	SRX014461	Drosophila melanogaster	ILLUMINA	SINGLE	RNA-Seq	TRANSCRIPTOMIC	cDNA	6,724,171	Illumina Genome Analyzer II sequencing; GSM461179: S2_DRSC_CG8144_RNAi-1	GSE18508: modENCODE Drosophila RNA Binding Protein RNAi RNA-Seq Studies	1,999,804	765	0	0	0	0	1	14	0	0	34	27	0	0	203	247	0	0	0	0	0	0	0	0	0	0	0	0	0	0	0	0	0	0	0	0	0
SRR031719	PRJNA168994	SAMN00006275	SRX014461	Drosophila melanogaster	ILLUMINA	SINGLE	RNA-Seq	TRANSCRIPTOMIC	cDNA	4,310,978	Illumina Genome Analyzer II sequencing; GSM461179: S2_DRSC_CG8144_RNAi-1	GSE18508: modENCODE Drosophila RNA Binding Protein RNAi RNA-Seq Studies	1,999,810	631	0	0	0	1	5	7	3	0	28	35	0	1	162	184	0	0	0	0	0	0	0	0	0	0	0	0	0	0	0	0	0	0	0	0	0
SRR031720	PRJNA168994	SAMN00006275	SRX014461	Drosophila melanogaster	ILLUMINA	SINGLE	RNA-Seq	TRANSCRIPTOMIC	cDNA	6,591,533	Illumina Genome Analyzer II sequencing; GSM461179: S2_DRSC_CG8144_RNAi-1	GSE18508: modENCODE Drosophila RNA Binding Protein RNAi RNA-Seq Studies	1,999,874	769	0	0	0	1	3	9	3	0	39	22	0	1	227	230	0	0	0	1	0	0	0	0	0	0	0	0	0	0	0	0	0	0	0	0	0
SRR031721	PRJNA168994	SAMN00006275	SRX014461	Drosophila melanogaster	ILLUMINA	SINGLE	RNA-Seq	TRANSCRIPTOMIC	cDNA	6,769,036	Illumina Genome Analyzer II sequencing; GSM461179: S2_DRSC_CG8144_RNAi-1	GSE18508: modENCODE Drosophila RNA Binding Protein RNAi RNA-Seq Studies	1,999,858	822	0	0	0	1	3	18	4	0	45	29	1	0	236	256	0	0	0	0	0	0	0	0	0	0	0	0	0	0	1	0	0	0	0	0	0
SRR031722	PRJNA168994	SAMN00006275	SRX014461	Drosophila melanogaster	ILLUMINA	SINGLE	RNA-Seq	TRANSCRIPTOMIC	cDNA	6,197,681	Illumina Genome Analyzer II sequencing; GSM461179: S2_DRSC_CG8144_RNAi-1	GSE18508: modENCODE Drosophila RNA Binding Protein RNAi RNA-Seq Studies	1,999,847	852	0	0	0	0	3	12	4	0	46	36	1	0	248	234	0	0	0	0	0	0	0	0	0	0	0	0	0	0	0	0	0	0	0	0	0
SRR031723	PRJNA168994	SAMN00006275	SRX014461	Drosophila melanogaster	ILLUMINA	SINGLE	RNA-Seq	TRANSCRIPTOMIC	cDNA	4,565,268	Illumina Genome Analyzer II sequencing; GSM461179: S2_DRSC_CG8144_RNAi-1	GSE18508: modENCODE Drosophila RNA Binding Protein RNAi RNA-Seq Studies	1,999,830	576	0	0	0	1	3	17	1	0	37	20	0	0	154	196	0	0	0	0	0	0	0	0	0	0	0	0	0	0	0	0	0	0	0	0	0
SRR031724	PRJNA168994	SAMN00006276	SRX014462	Drosophila melanogaster	ILLUMINA	PAIRED	RNA-Seq	TRANSCRIPTOMIC	cDNA	5,962,418	Illumina Genome Analyzer II paired end sequencing; GSM461180: S2_DRSC_CG8144_RNAi-3	GSE18508: modENCODE Drosophila RNA Binding Protein RNAi RNA-Seq Studies	1,999,999	626	0	0	0	0	0	22	7	0	51	34	0	0	112	108	0	0	0	0	0	0	0	0	0	0	0	0	0	0	0	0	0	0	0	0	0
SRR031725	PRJNA168994	SAMN00006276	SRX014462	Drosophila melanogaster	ILLUMINA	PAIRED	RNA-Seq	TRANSCRIPTOMIC	cDNA	6,301,052	Illumina Genome Analyzer II paired end sequencing; GSM461180: S2_DRSC_CG8144_RNAi-3	GSE18508: modENCODE Drosophila RNA Binding Protein RNAi RNA-Seq Studies	1,999,996	635	1	0	0	0	0	17	4	0	41	40	0	0	111	125	0	0	0	0	0	0	0	0	0	0	0	0	0	0	0	0	0	0	0	0	0
SRR031726	PRJNA168994	SAMN00006277	SRX014463	Drosophila melanogaster	ILLUMINA	PAIRED	RNA-Seq	TRANSCRIPTOMIC	cDNA	6,372,581	Illumina Genome Analyzer II paired end sequencing; GSM461181: S2_DRSC_CG8144_RNAi-4	GSE18508: modENCODE Drosophila RNA Binding Protein RNAi RNA-Seq Studies	1,999,999	641	0	0	0	2	0	16	9	0	56	38	0	0	160	115	0	0	0	0	0	0	0	0	0	0	0	0	0	0	0	0	0	0	0	0	0
SRR031727	PRJNA168994	SAMN00006277	SRX014463	Drosophila melanogaster	ILLUMINA	PAIRED	RNA-Seq	TRANSCRIPTOMIC	cDNA	6,094,577	Illumina Genome Analyzer II paired end sequencing; GSM461181: S2_DRSC_CG8144_RNAi-4	GSE18508: modENCODE Drosophila RNA Binding Protein RNAi RNA-Seq Studies	1,999,998	623	0	0	0	0	3	23	0	0	44	32	0	0	161	122	0	0	0	0	0	0	0	0	0	0	0	0	0	0	0	0	0	0	0	0	0
SRR031728	PRJNA168994	SAMN00006278	SRX014464	Drosophila melanogaster	ILLUMINA	SINGLE	RNA-Seq	TRANSCRIPTOMIC	cDNA	4,988,862	Illumina Genome Analyzer II sequencing; GSM461182: S2_DRSC_Untreated-6	GSE18508: modENCODE Drosophila RNA Binding Protein RNAi RNA-Seq Studies	2,000,000	313	0	0	0	0	0	5	1	0	16	7	0	0	3	5	0	0	0	0	0	0	0	0	0	0	0	0	0	0	0	0	0	0	0	0	0
SRR031729	PRJNA168994	SAMN00006278	SRX014464	Drosophila melanogaster	ILLUMINA	SINGLE	RNA-Seq	TRANSCRIPTOMIC	cDNA	12,824,004	Illumina Genome Analyzer II sequencing; GSM461182: S2_DRSC_Untreated-6	GSE18508: modENCODE Drosophila RNA Binding Protein RNAi RNA-Seq Studies	1,999,996	461	0	0	0	0	0	10	3	0	24	13	0	0	9	9	0	0	0	0	0	0	0	0	0	0	0	0	0	0	0	0	0	0	0	0	0
SRR031730	PRJNA168994	SAMN00006279	SRX014465	Drosophila melanogaster	ILLUMINA	SINGLE	RNA-Seq	TRANSCRIPTOMIC	cDNA	4,640,549	Illumina Genome Analyzer II sequencing; GSM461183: S2_DRSC_CG6946_RNAi-1	GSE18508: modENCODE Drosophila RNA Binding Protein RNAi RNA-Seq Studies	2,000,000	327	0	0	0	0	0	10	1	0	13	7	0	0	1	3	0	0	0	0	0	0	0	0	0	0	0	0	0	0	0	0	0	0	0	0	0
SRR031731	PRJNA168994	SAMN00006279	SRX014465	Drosophila melanogaster	ILLUMINA	SINGLE	RNA-Seq	TRANSCRIPTOMIC	cDNA	9,265,856	Illumina Genome Analyzer II sequencing; GSM461183: S2_DRSC_CG6946_RNAi-1	GSE18508: modENCODE Drosophila RNA Binding Protein RNAi RNA-Seq Studies	1,999,996	328	0	0	0	0	0	10	2	0	15	13	0	0	4	4	0	0	0	0	0	0	0	0	0	0	0	0	0	0	0	0	0	0	0	0	0
SRR031732	PRJNA168994	SAMN00006280	SRX014466	Drosophila melanogaster	ILLUMINA	SINGLE	RNA-Seq	TRANSCRIPTOMIC	cDNA	4,582,950	Illumina Genome Analyzer II sequencing; GSM461184: S2_DRSC_CG9373_RNAi-1	GSE18508: modENCODE Drosophila RNA Binding Protein RNAi RNA-Seq Studies	1,999,999	268	0	0	0	0	0	9	3	0	26	11	0	0	6	5	0	0	0	0	0	0	0	0	0	0	0	0	0	0	0	0	0	0	0	0	0
SRR031733	PRJNA168994	SAMN00006280	SRX014466	Drosophila melanogaster	ILLUMINA	SINGLE	RNA-Seq	TRANSCRIPTOMIC	cDNA	10,951,832	Illumina Genome Analyzer II sequencing; GSM461184: S2_DRSC_CG9373_RNAi-1	GSE18508: modENCODE Drosophila RNA Binding Protein RNAi RNA-Seq Studies	1,999,986	297	0	0	0	0	0	8	3	0	25	13	0	0	2	2	0	0	0	0	0	0	0	0	0	0	0	0	0	0	0	0	0	0	0	0	0
SRR031734	PRJNA168994	SAMN00006281	SRX014467	Drosophila melanogaster	ILLUMINA	SINGLE	RNA-Seq	TRANSCRIPTOMIC	cDNA	4,362,180	Illumina Genome Analyzer II sequencing; GSM461185: S2_DRSC_CG5099_RNAi-1	GSE18508: modENCODE Drosophila RNA Binding Protein RNAi RNA-Seq Studies	1,999,998	445	0	0	0	0	0	18	3	0	23	18	0	0	9	12	0	0	0	0	0	0	0	0	0	0	0	0	0	0	0	0	0	0	0	0	0
SRR031735	PRJNA168994	SAMN00006281	SRX014467	Drosophila melanogaster	ILLUMINA	SINGLE	RNA-Seq	TRANSCRIPTOMIC	cDNA	9,016,978	Illumina Genome Analyzer II sequencing; GSM461185: S2_DRSC_CG5099_RNAi-1	GSE18508: modENCODE Drosophila RNA Binding Protein RNAi RNA-Seq Studies	1,999,980	478	0	0	0	0	0	17	3	0	35	22	0	0	7	7	0	0	0	0	0	0	0	0	0	0	0	0	0	0	0	0	0	0	0	0	0
SRR031736	PRJNA168994	SAMN00006282	SRX014468	Drosophila melanogaster	ILLUMINA	SINGLE	RNA-Seq	TRANSCRIPTOMIC	cDNA	4,158,247	Illumina Genome Analyzer II sequencing; GSM461186: S2_DRSC_CG9983_RNAi-1	GSE18508: modENCODE Drosophila RNA Binding Protein RNAi RNA-Seq Studies	2,000,000	262	0	0	0	0	0	3	2	0	17	8	0	0	4	12	0	0	0	0	0	0	0	0	0	0	0	0	0	0	0	0	0	0	0	0	0
SRR031737	PRJNA168994	SAMN00006282	SRX014468	Drosophila melanogaster	ILLUMINA	SINGLE	RNA-Seq	TRANSCRIPTOMIC	cDNA	9,142,216	Illumina Genome Analyzer II sequencing; GSM461186: S2_DRSC_CG9983_RNAi-1	GSE18508: modENCODE Drosophila RNA Binding Protein RNAi RNA-Seq Studies	1,999,971	313	0	0	0	0	0	8	4	0	20	22	0	0	4	8	0	0	0	0	0	0	0	0	0	0	0	0	0	0	0	0	0	0	0	0	0
SRR031738	PRJNA168994	SAMN00006283	SRX014469	Drosophila melanogaster	ILLUMINA	SINGLE	RNA-Seq	TRANSCRIPTOMIC	cDNA	4,559,037	Illumina Genome Analyzer II sequencing; GSM461187: S2_DRSC_CG12749_RNAi-1	GSE18508: modENCODE Drosophila RNA Binding Protein RNAi RNA-Seq Studies	1,999,998	298	0	0	0	0	0	5	0	0	16	11	0	0	5	2	0	0	0	0	0	0	0	0	0	0	0	0	0	0	0	0	0	0	0	0	0
SRR031739	PRJNA168994	SAMN00006283	SRX014469	Drosophila melanogaster	ILLUMINA	SINGLE	RNA-Seq	TRANSCRIPTOMIC	cDNA	9,092,228	Illumina Genome Analyzer II sequencing; GSM461187: S2_DRSC_CG12749_RNAi-1	GSE18508: modENCODE Drosophila RNA Binding Protein RNAi RNA-Seq Studies	1,999,988	297	0	0	0	0	0	10	2	0	39	14	0	0	1	2	0	0	0	0	0	0	0	0	0	0	0	0	0	0	0	0	0	0	0	0	0
SRR031740	PRJNA168994	SAMN00006284	SRX014470	Drosophila melanogaster	ILLUMINA	SINGLE	RNA-Seq	TRANSCRIPTOMIC	cDNA	4,908,790	Illumina Genome Analyzer II sequencing; GSM461188: S2_DRSC_CG17838_RNAi-1	GSE18508: modENCODE Drosophila RNA Binding Protein RNAi RNA-Seq Studies	2,000,000	477	0	0	0	0	0	7	5	0	27	19	0	0	9	9	0	0	0	0	0	0	0	0	0	0	0	0	0	0	0	0	0	0	0	0	0
SRR031741	PRJNA168994	SAMN00006284	SRX014470	Drosophila melanogaster	ILLUMINA	SINGLE	RNA-Seq	TRANSCRIPTOMIC	cDNA	9,015,916	Illumina Genome Analyzer II sequencing; GSM461188: S2_DRSC_CG17838_RNAi-1	GSE18508: modENCODE Drosophila RNA Binding Protein RNAi RNA-Seq Studies	2,000,000	453	0	0	0	0	0	10	2	0	34	19	1	0	9	6	0	0	0	0	0	0	0	0	0	0	0	0	0	0	0	0	0	0	0	0	0
SRR031742	PRJNA168994	SAMN00006285	SRX014471	Drosophila melanogaster	ILLUMINA	SINGLE	RNA-Seq	TRANSCRIPTOMIC	cDNA	5,436,686	Illumina Genome Analyzer II sequencing; GSM461189: S2_DRSC_CG16901_RNAi-1	GSE18508: modENCODE Drosophila RNA Binding Protein RNAi RNA-Seq Studies	2,000,000	420	0	0	0	0	0	18	7	0	45	24	0	0	5	10	0	0	0	0	0	0	0	0	0	0	0	0	0	0	0	0	0	0	0	0	0
SRR031743	PRJNA168994	SAMN00006285	SRX014471	Drosophila melanogaster	ILLUMINA	SINGLE	RNA-Seq	TRANSCRIPTOMIC	cDNA	8,841,916	Illumina Genome Analyzer II sequencing; GSM461189: S2_DRSC_CG16901_RNAi-1	GSE18508: modENCODE Drosophila RNA Binding Protein RNAi RNA-Seq Studies	1,999,999	350	0	0	0	1	0	27	4	0	40	23	0	0	10	1	0	0	0	0	0	0	0	0	0	0	0	0	0	0	0	0	0	0	0	0	0
SRR031744	PRJNA168994	SAMN00006286	SRX014472	Drosophila melanogaster	ILLUMINA	SINGLE	RNA-Seq	TRANSCRIPTOMIC	cDNA	4,998,562	Illumina Genome Analyzer II sequencing; GSM461190: S2_DRSC_CG13425_RNAi-1	GSE18508: modENCODE Drosophila RNA Binding Protein RNAi RNA-Seq Studies	1,999,999	397	0	0	0	0	0	10	4	0	38	24	0	0	5	3	0	0	0	0	0	0	0	0	0	0	0	0	0	0	0	0	0	0	0	0	0
SRR031745	PRJNA168994	SAMN00006286	SRX014472	Drosophila melanogaster	ILLUMINA	SINGLE	RNA-Seq	TRANSCRIPTOMIC	cDNA	7,542,113	Illumina Genome Analyzer II sequencing; GSM461190: S2_DRSC_CG13425_RNAi-1	GSE18508: modENCODE Drosophila RNA Binding Protein RNAi RNA-Seq Studies	1,999,999	404	0	0	0	0	0	18	8	0	48	28	0	0	4	10	0	0	0	0	0	0	0	0	0	0	0	0	0	0	0	0	0	0	0	0	0
SRR031746	PRJNA168994	SAMN00006287	SRX014473	Drosophila melanogaster	ILLUMINA	SINGLE	RNA-Seq	TRANSCRIPTOMIC	cDNA	6,187,015	Illumina Genome Analyzer II sequencing; GSM461191: S2_DRSC_CG30122_RNAi-1	GSE18508: modENCODE Drosophila RNA Binding Protein RNAi RNA-Seq Studies	2,000,000	825	0	0	0	0	0	9	2	0	27	19	0	0	14	15	0	0	0	0	0	0	0	0	0	0	0	0	0	0	0	0	0	0	0	0	0
SRR031747	PRJNA168994	SAMN00006287	SRX014473	Drosophila melanogaster	ILLUMINA	SINGLE	RNA-Seq	TRANSCRIPTOMIC	cDNA	10,610,729	Illumina Genome Analyzer II sequencing; GSM461191: S2_DRSC_CG30122_RNAi-1	GSE18508: modENCODE Drosophila RNA Binding Protein RNAi RNA-Seq Studies	2,000,000	827	0	0	0	0	0	9	2	0	24	14	0	0	10	20	0	0	0	0	0	0	0	0	0	0	0	0	0	0	0	0	0	0	0	0	0
SRR031748	PRJNA168994	SAMN00006288	SRX014474	Drosophila melanogaster	ILLUMINA	SINGLE	RNA-Seq	TRANSCRIPTOMIC	cDNA	5,452,203	Illumina Genome Analyzer II sequencing; GSM461192: S2_DRSC_CG4602_RNAi-1	GSE18508: modENCODE Drosophila RNA Binding Protein RNAi RNA-Seq Studies	2,000,000	928	0	0	0	0	0	10	4	0	37	21	0	0	7	15	0	0	0	0	0	0	0	0	0	0	0	0	0	0	0	0	0	0	0	0	0
SRR031749	PRJNA168994	SAMN00006288	SRX014474	Drosophila melanogaster	ILLUMINA	SINGLE	RNA-Seq	TRANSCRIPTOMIC	cDNA	9,369,214	Illumina Genome Analyzer II sequencing; GSM461192: S2_DRSC_CG4602_RNAi-1	GSE18508: modENCODE Drosophila RNA Binding Protein RNAi RNA-Seq Studies	1,999,999	940	0	0	0	0	0	16	3	0	40	21	0	0	13	14	0	0	0	0	0	0	0	0	0	0	0	0	0	0	0	0	0	0	0	0	0
SRR031750	PRJNA168994	SAMN00006289	SRX014475	Drosophila melanogaster	ILLUMINA	SINGLE	RNA-Seq	TRANSCRIPTOMIC	cDNA	4,524,312	Illumina Genome Analyzer II sequencing; GSM461193: S2_DRSC_CG5655_RNAi-1	GSE18508: modENCODE Drosophila RNA Binding Protein RNAi RNA-Seq Studies	1,999,999	1259	0	0	0	0	0	8	5	0	22	18	0	0	14	22	0	0	0	0	0	0	0	0	0	0	0	0	0	0	0	0	0	0	0	0	0
SRR031751	PRJNA168994	SAMN00006289	SRX014475	Drosophila melanogaster	ILLUMINA	SINGLE	RNA-Seq	TRANSCRIPTOMIC	cDNA	8,493,878	Illumina Genome Analyzer II sequencing; GSM461193: S2_DRSC_CG5655_RNAi-1	GSE18508: modENCODE Drosophila RNA Binding Protein RNAi RNA-Seq Studies	1,999,999	1244	0	0	0	0	0	9	3	0	39	17	0	0	8	23	0	0	0	0	0	0	0	0	0	0	0	0	0	0	0	0	0	0	0	0	0
SRR031752	PRJNA168994	SAMN00006290	SRX014476	Drosophila melanogaster	ILLUMINA	SINGLE	RNA-Seq	TRANSCRIPTOMIC	cDNA	7,843,046	Illumina Genome Analyzer II sequencing; GSM461194: S2_DRSC_CG1987_RNAi-1	GSE18508: modENCODE Drosophila RNA Binding Protein RNAi RNA-Seq Studies	2,000,000	496	0	0	0	2	0	13	0	0	26	11	0	0	11	15	0	0	0	0	0	0	0	0	0	0	0	0	0	0	0	0	0	0	0	0	0
SRR031753	PRJNA168994	SAMN00006290	SRX014476	Drosophila melanogaster	ILLUMINA	SINGLE	RNA-Seq	TRANSCRIPTOMIC	cDNA	9,724,993	Illumina Genome Analyzer II sequencing; GSM461194: S2_DRSC_CG1987_RNAi-1	GSE18508: modENCODE Drosophila RNA Binding Protein RNAi RNA-Seq Studies	1,999,999	527	0	0	0	0	0	10	1	0	20	10	0	0	9	12	0	0	0	0	0	0	0	0	0	0	0	0	0	0	0	0	0	0	0	0	0
SRR031754	PRJNA168994	SAMN00006291	SRX014477	Drosophila melanogaster	ILLUMINA	SINGLE	RNA-Seq	TRANSCRIPTOMIC	cDNA	7,820,883	Illumina Genome Analyzer II sequencing; GSM461195: S2_DRSC_CG10203_RNAi-1	GSE18508: modENCODE Drosophila RNA Binding Protein RNAi RNA-Seq Studies	1,999,999	559	0	0	0	0	0	11	3	0	35	17	0	0	11	13	0	0	0	0	0	0	0	0	0	0	0	0	0	0	0	0	0	0	0	0	0
SRR031755	PRJNA168994	SAMN00006291	SRX014477	Drosophila melanogaster	ILLUMINA	SINGLE	RNA-Seq	TRANSCRIPTOMIC	cDNA	12,219,625	Illumina Genome Analyzer II sequencing; GSM461195: S2_DRSC_CG10203_RNAi-1	GSE18508: modENCODE Drosophila RNA Binding Protein RNAi RNA-Seq Studies	1,999,999	549	0	0	0	0	0	5	1	0	31	18	0	0	3	22	0	0	0	0	0	0	0	0	0	0	0	0	0	0	0	0	0	0	0	0	0
SRR031756	PRJNA168994	SAMN00006292	SRX014478	Drosophila melanogaster	ILLUMINA	SINGLE	RNA-Seq	TRANSCRIPTOMIC	cDNA	7,218,850	Illumina Genome Analyzer II sequencing; GSM461196: S2_DRSC_CG17136_RNAi-1	GSE18508: modENCODE Drosophila RNA Binding Protein RNAi RNA-Seq Studies	1,999,999	708	0	0	0	0	1	5	2	0	26	13	0	0	14	18	0	0	0	0	0	0	0	0	0	0	0	0	0	0	0	0	0	0	0	0	0
SRR031757	PRJNA168994	SAMN00006292	SRX014478	Drosophila melanogaster	ILLUMINA	SINGLE	RNA-Seq	TRANSCRIPTOMIC	cDNA	11,661,577	Illumina Genome Analyzer II sequencing; GSM461196: S2_DRSC_CG17136_RNAi-1	GSE18508: modENCODE Drosophila RNA Binding Protein RNAi RNA-Seq Studies	1,999,998	676	0	0	0	0	0	11	3	0	20	18	0	0	12	23	0	0	0	0	0	0	0	0	0	0	0	0	0	0	0	0	0	0	0	0	0
SRR031758	PRJNA168994	SAMN00006293	SRX014479	Drosophila melanogaster	ILLUMINA	SINGLE	RNA-Seq	TRANSCRIPTOMIC	cDNA	5,597,648	Illumina Genome Analyzer II sequencing; GSM461197: S2_DRSC_CG5442_RNAi-1	GSE18508: modENCODE Drosophila RNA Binding Protein RNAi RNA-Seq Studies	1,999,999	757	0	0	0	0	0	7	7	0	24	18	0	0	14	21	0	0	0	0	0	0	0	0	0	0	0	0	0	0	0	0	0	0	0	0	0
SRR031759	PRJNA168994	SAMN00006293	SRX014479	Drosophila melanogaster	ILLUMINA	SINGLE	RNA-Seq	TRANSCRIPTOMIC	cDNA	11,348,041	Illumina Genome Analyzer II sequencing; GSM461197: S2_DRSC_CG5442_RNAi-1	GSE18508: modENCODE Drosophila RNA Binding Protein RNAi RNA-Seq Studies	1,999,999	685	0	0	0	0	0	13	3	0	33	20	0	0	13	21	0	0	0	0	0	0	0	0	0	0	0	0	0	0	0	0	0	0	0	0	0
SRR031760	PRJNA168994	SAMN00006294	SRX014480	Drosophila melanogaster	ILLUMINA	SINGLE	RNA-Seq	TRANSCRIPTOMIC	cDNA	5,900,072	Illumina Genome Analyzer II sequencing; GSM461198: S2_DRSC_CG10851_RNAi-1	GSE18508: modENCODE Drosophila RNA Binding Protein RNAi RNA-Seq Studies	1,999,995	510	0	0	0	0	0	18	6	0	39	21	0	0	12	16	0	0	0	0	0	0	0	0	0	0	0	0	0	0	0	0	0	0	0	0	0
SRR031761	PRJNA168994	SAMN00006294	SRX014480	Drosophila melanogaster	ILLUMINA	SINGLE	RNA-Seq	TRANSCRIPTOMIC	cDNA	7,661,879	Illumina Genome Analyzer II sequencing; GSM461198: S2_DRSC_CG10851_RNAi-1	GSE18508: modENCODE Drosophila RNA Binding Protein RNAi RNA-Seq Studies	1,999,999	529	0	0	0	0	0	14	8	0	43	26	0	0	7	8	0	0	0	0	0	0	0	0	0	0	0	0	0	0	0	0	0	0	0	0	0
SRR031762	PRJNA168994	SAMN00006295	SRX014481	Drosophila melanogaster	ILLUMINA	SINGLE	RNA-Seq	TRANSCRIPTOMIC	cDNA	12,418,580	Illumina Genome Analyzer II sequencing; GSM461199: S2_DRSC_CG18426_RNAi-1	GSE18508: modENCODE Drosophila RNA Binding Protein RNAi RNA-Seq Studies	1,999,998	358	0	0	0	0	0	14	1	0	16	18	0	0	7	11	0	0	0	0	0	0	0	0	0	0	0	0	0	0	0	0	0	0	0	0	0
SRR031763	PRJNA168994	SAMN00006295	SRX014481	Drosophila melanogaster	ILLUMINA	SINGLE	RNA-Seq	TRANSCRIPTOMIC	cDNA	8,416,587	Illumina Genome Analyzer II sequencing; GSM461199: S2_DRSC_CG18426_RNAi-1	GSE18508: modENCODE Drosophila RNA Binding Protein RNAi RNA-Seq Studies	1,999,996	334	0	0	0	0	0	13	0	0	34	9	0	0	7	13	0	0	0	0	0	0	0	0	0	0	0	0	0	0	0	0	0	0	0	0	0
SRR031764	PRJNA168994	SAMN00006296	SRX014482	Drosophila melanogaster	ILLUMINA	SINGLE	RNA-Seq	TRANSCRIPTOMIC	cDNA	10,106,573	Illumina Genome Analyzer II sequencing; GSM461200: S2_DRSC_CG7971_RNAi-1	GSE18508: modENCODE Drosophila RNA Binding Protein RNAi RNA-Seq Studies	1,999,982	280	0	0	0	1	0	5	2	0	18	5	0	0	2	5	0	0	0	0	0	0	0	0	0	0	0	0	0	0	0	0	0	0	0	0	0
SRR031765	PRJNA168994	SAMN00006296	SRX014482	Drosophila melanogaster	ILLUMINA	SINGLE	RNA-Seq	TRANSCRIPTOMIC	cDNA	7,587,607	Illumina Genome Analyzer II sequencing; GSM461200: S2_DRSC_CG7971_RNAi-1	GSE18508: modENCODE Drosophila RNA Binding Protein RNAi RNA-Seq Studies	1,999,994	379	0	0	0	0	0	5	3	0	19	12	0	0	3	2	0	0	0	0	0	0	0	0	0	0	0	0	0	0	0	0	0	0	0	0	0
SRR031766	PRJNA168994	SAMN00006297	SRX014483	Drosophila melanogaster	ILLUMINA	SINGLE	RNA-Seq	TRANSCRIPTOMIC	cDNA	12,627,540	Illumina Genome Analyzer II sequencing; GSM461201: S2_DRSC_CG10128_RNAi-1	GSE18508: modENCODE Drosophila RNA Binding Protein RNAi RNA-Seq Studies	1,999,999	448	0	0	0	0	0	18	4	0	26	16	0	0	7	6	0	0	0	0	0	0	0	0	0	0	0	0	0	0	0	0	0	0	0	0	0
SRR031767	PRJNA168994	SAMN00006297	SRX014483	Drosophila melanogaster	ILLUMINA	SINGLE	RNA-Seq	TRANSCRIPTOMIC	cDNA	7,773,913	Illumina Genome Analyzer II sequencing; GSM461201: S2_DRSC_CG10128_RNAi-1	GSE18508: modENCODE Drosophila RNA Binding Protein RNAi RNA-Seq Studies	1,999,998	412	0	0	0	0	0	8	3	0	32	14	0	0	6	7	0	0	0	0	0	0	0	0	0	0	0	0	0	0	0	0	0	0	0	0	0
SRR031768	PRJNA168994	SAMN00006298	SRX014484	Drosophila melanogaster	ILLUMINA	SINGLE	RNA-Seq	TRANSCRIPTOMIC	cDNA	12,401,904	Illumina Genome Analyzer II sequencing; GSM461202: S2_DRSC_CG31000_RNAi-1	GSE18508: modENCODE Drosophila RNA Binding Protein RNAi RNA-Seq Studies	1,999,996	406	0	0	0	0	0	6	9	0	22	16	0	0	9	8	0	0	0	0	0	0	0	0	0	0	0	0	0	0	0	0	0	0	0	0	0
SRR031769	PRJNA168994	SAMN00006298	SRX014484	Drosophila melanogaster	ILLUMINA	SINGLE	RNA-Seq	TRANSCRIPTOMIC	cDNA	7,930,037	Illumina Genome Analyzer II sequencing; GSM461202: S2_DRSC_CG31000_RNAi-1	GSE18508: modENCODE Drosophila RNA Binding Protein RNAi RNA-Seq Studies	1,999,998	412	0	0	0	0	0	11	3	0	32	14	0	0	4	7	0	0	0	0	0	0	0	0	0	0	0	0	0	0	0	0	0	0	0	0	0
SRR031770	PRJNA168994	SAMN00006299	SRX014485	Drosophila melanogaster	ILLUMINA	SINGLE	RNA-Seq	TRANSCRIPTOMIC	cDNA	13,148,076	Illumina Genome Analyzer II sequencing; GSM461203: S2_DRSC_CG7437_RNAi-1	GSE18508: modENCODE Drosophila RNA Binding Protein RNAi RNA-Seq Studies	1,999,999	568	0	0	0	0	0	13	3	0	27	12	0	0	8	16	0	0	0	0	0	0	0	0	0	0	0	0	0	0	0	0	0	0	0	0	0
SRR031771	PRJNA168994	SAMN00006299	SRX014485	Drosophila melanogaster	ILLUMINA	SINGLE	RNA-Seq	TRANSCRIPTOMIC	cDNA	8,263,953	Illumina Genome Analyzer II sequencing; GSM461203: S2_DRSC_CG7437_RNAi-1	GSE18508: modENCODE Drosophila RNA Binding Protein RNAi RNA-Seq Studies	1,999,999	479	0	0	0	0	0	9	4	0	23	14	0	0	7	8	0	0	0	0	0	0	0	0	0	0	0	0	0	0	0	0	0	0	0	0	0
SRR031772	PRJNA168994	SAMN00006300	SRX014486	Drosophila melanogaster	ILLUMINA	SINGLE	RNA-Seq	TRANSCRIPTOMIC	cDNA	13,419,254	Illumina Genome Analyzer II sequencing; GSM461204: S2_DRSC_CG1559_RNAi-1	GSE18508: modENCODE Drosophila RNA Binding Protein RNAi RNA-Seq Studies	1,999,998	534	0	0	0	0	0	11	2	0	27	14	0	0	8	11	0	0	0	0	0	0	0	0	0	0	0	0	0	0	0	0	0	0	0	0	0
SRR031773	PRJNA168994	SAMN00006300	SRX014486	Drosophila melanogaster	ILLUMINA	SINGLE	RNA-Seq	TRANSCRIPTOMIC	cDNA	8,298,375	Illumina Genome Analyzer II sequencing; GSM461204: S2_DRSC_CG1559_RNAi-1	GSE18508: modENCODE Drosophila RNA Binding Protein RNAi RNA-Seq Studies	1,999,999	456	0	0	0	0	0	6	2	0	22	19	0	0	10	7	0	0	0	0	0	0	0	0	0	0	0	0	0	0	0	0	0	0	0	0	0
SRR031774	PRJNA168994	SAMN00006301	SRX014487	Drosophila melanogaster	ILLUMINA	SINGLE	RNA-Seq	TRANSCRIPTOMIC	cDNA	12,430,115	Illumina Genome Analyzer II sequencing; GSM461205: S2_DRSC_CG5821_RNAi-1	GSE18508: modENCODE Drosophila RNA Binding Protein RNAi RNA-Seq Studies	1,999,997	886	0	0	0	0	0	19	5	0	46	22	0	0	11	17	0	0	0	0	0	0	0	0	0	0	0	0	0	0	0	0	0	0	0	0	0
SRR031775	PRJNA168994	SAMN00006301	SRX014487	Drosophila melanogaster	ILLUMINA	SINGLE	RNA-Seq	TRANSCRIPTOMIC	cDNA	8,442,045	Illumina Genome Analyzer II sequencing; GSM461205: S2_DRSC_CG5821_RNAi-1	GSE18508: modENCODE Drosophila RNA Binding Protein RNAi RNA-Seq Studies	1,999,998	744	0	0	0	0	0	8	3	0	38	20	0	0	8	7	0	0	0	0	0	0	0	0	0	0	0	0	0	0	0	0	0	0	0	0	0
SRR031776	PRJNA168994	SAMN00006302	SRX014488	Drosophila melanogaster	ILLUMINA	SINGLE	RNA-Seq	TRANSCRIPTOMIC	cDNA	8,643,616	Illumina Genome Analyzer II sequencing; GSM461206: S2_DRSC_CG5836_RNAi-1	GSE18508: modENCODE Drosophila RNA Binding Protein RNAi RNA-Seq Studies	1,999,997	457	0	0	0	0	0	18	5	0	43	16	0	0	14	7	0	0	0	0	0	0	0	0	0	0	0	0	0	0	0	0	0	0	0	0	0
SRR031777	PRJNA168994	SAMN00006302	SRX014488	Drosophila melanogaster	ILLUMINA	SINGLE	RNA-Seq	TRANSCRIPTOMIC	cDNA	9,690,759	Illumina Genome Analyzer II sequencing; GSM461206: S2_DRSC_CG5836_RNAi-1	GSE18508: modENCODE Drosophila RNA Binding Protein RNAi RNA-Seq Studies	1,999,998	409	0	0	0	0	0	18	4	0	31	18	0	0	6	10	0	0	0	0	0	0	0	0	0	0	0	0	0	0	0	0	0	0	0	0	0
SRR031778	PRJNA168994	SAMN00006303	SRX014489	Drosophila melanogaster	ILLUMINA	SINGLE	RNA-Seq	TRANSCRIPTOMIC	cDNA	8,193,864	Illumina Genome Analyzer II sequencing; GSM461207: S2_DRSC_CG3249_RNAi-1	GSE18508: modENCODE Drosophila RNA Binding Protein RNAi RNA-Seq Studies	1,999,998	574	0	0	0	0	0	14	1	0	50	19	0	0	9	21	0	0	0	0	0	0	0	0	0	0	0	0	0	0	0	0	0	0	0	0	0
SRR031779	PRJNA168994	SAMN00006303	SRX014489	Drosophila melanogaster	ILLUMINA	SINGLE	RNA-Seq	TRANSCRIPTOMIC	cDNA	8,852,300	Illumina Genome Analyzer II sequencing; GSM461207: S2_DRSC_CG3249_RNAi-1	GSE18508: modENCODE Drosophila RNA Binding Protein RNAi RNA-Seq Studies	1,999,998	523	0	0	0	0	0	13	3	0	43	15	0	0	15	9	0	0	0	0	0	0	0	0	0	0	0	0	0	0	0	0	0	0	0	0	0
SRR031780	PRJNA168994	SAMN00006304	SRX014490	Drosophila melanogaster	ILLUMINA	SINGLE	RNA-Seq	TRANSCRIPTOMIC	cDNA	6,319,080	Illumina Genome Analyzer II sequencing; GSM461208: S2_DRSC_CG3249_RNAi-2	GSE18508: modENCODE Drosophila RNA Binding Protein RNAi RNA-Seq Studies	1,999,998	341	0	0	0	0	0	9	4	0	22	20	0	0	10	12	0	0	0	0	0	0	0	0	0	0	0	0	0	0	0	0	0	0	0	0	0
SRR031781	PRJNA168994	SAMN00006305	SRX014491	Drosophila melanogaster	ILLUMINA	SINGLE	RNA-Seq	TRANSCRIPTOMIC	cDNA	10,115,038	Illumina Genome Analyzer II sequencing; GSM461209: S2_DRSC_CG7878_RNAi-1	GSE18508: modENCODE Drosophila RNA Binding Protein RNAi RNA-Seq Studies	1,999,989	438	0	0	0	0	0	15	4	0	47	17	0	0	3	9	0	0	0	0	0	0	0	0	0	0	0	0	0	0	0	0	0	0	0	0	0
SRR031782	PRJNA168994	SAMN00006305	SRX014491	Drosophila melanogaster	ILLUMINA	SINGLE	RNA-Seq	TRANSCRIPTOMIC	cDNA	7,869,771	Illumina Genome Analyzer II sequencing; GSM461209: S2_DRSC_CG7878_RNAi-1	GSE18508: modENCODE Drosophila RNA Binding Protein RNAi RNA-Seq Studies	1,999,999	474	0	0	0	0	0	11	7	0	42	26	0	0	8	7	0	0	0	0	0	0	0	0	0	0	0	0	0	0	0	0	0	0	0	0	0
SRR031783	PRJNA168994	SAMN00006306	SRX014492	Drosophila melanogaster	ILLUMINA	SINGLE	RNA-Seq	TRANSCRIPTOMIC	cDNA	5,281,561	Illumina Genome Analyzer II sequencing; GSM461210: S2_DRSC_CG7878_RNAi-2	GSE18508: modENCODE Drosophila RNA Binding Protein RNAi RNA-Seq Studies	1,999,998	345	0	0	0	0	0	9	4	0	21	17	1	0	10	2	0	0	0	0	0	0	0	0	0	0	0	0	0	0	0	0	0	0	0	0	0
SRR032300	PRJNA117723	SAMN00007104	SRX014984	Drosophila melanogaster	ILLUMINA	SINGLE	RNA-Seq	TRANSCRIPTOMIC	cDNA	9,001,621	Illumina Genome Analyzer II sequencing; GSM424748: Bam mutant testes	Dynamic regulation of alternative splicing and chromatin structure in Drosophila gonads revealed by RNA-seq	1,999,430	0	0	0	0	0	0	0	0	0	0	0	0	0	0	0	0	0	0	0	0	0	0	0	0	0	0	0	0	0	0	0	0	0	0	0	0
SRR032301	PRJNA117723	SAMN00007104	SRX014984	Drosophila melanogaster	ILLUMINA	SINGLE	RNA-Seq	TRANSCRIPTOMIC	cDNA	7,407,468	Illumina Genome Analyzer II sequencing; GSM424748: Bam mutant testes	Dynamic regulation of alternative splicing and chromatin structure in Drosophila gonads revealed by RNA-seq	1,999,148	0	0	0	0	0	0	0	0	0	0	0	0	0	0	0	0	0	0	0	0	0	0	0	0	0	0	0	0	0	0	0	0	0	0	0	0
SRR032302	PRJNA117723	SAMN00007104	SRX014984	Drosophila melanogaster	ILLUMINA	SINGLE	RNA-Seq	TRANSCRIPTOMIC	cDNA	12,709,234	Illumina Genome Analyzer II sequencing; GSM424748: Bam mutant testes	Dynamic regulation of alternative splicing and chromatin structure in Drosophila gonads revealed by RNA-seq	1,995,712	0	0	0	0	0	0	0	0	0	0	0	0	0	0	0	0	0	0	1	0	0	0	0	0	0	0	0	0	0	0	0	0	0	0	0	0
SRR032303	PRJNA117723	SAMN00007104	SRX014984	Drosophila melanogaster	ILLUMINA	SINGLE	RNA-Seq	TRANSCRIPTOMIC	cDNA	12,612,256	Illumina Genome Analyzer II sequencing; GSM424748: Bam mutant testes	Dynamic regulation of alternative splicing and chromatin structure in Drosophila gonads revealed by RNA-seq	1,995,357	0	0	0	0	0	0	0	0	0	0	0	0	0	0	0	0	0	0	0	0	0	0	0	0	0	0	0	0	0	0	0	1	0	0	0	0
SRR032304	PRJNA117723	SAMN00007105	SRX014985	Drosophila melanogaster	ILLUMINA	SINGLE	RNA-Seq	TRANSCRIPTOMIC	cDNA	6,975,066	Illumina Genome Analyzer II sequencing; GSM424749: Wild type testes	Dynamic regulation of alternative splicing and chromatin structure in Drosophila gonads revealed by RNA-seq	1,999,523	0	0	0	0	0	0	0	0	0	0	0	0	0	0	0	0	0	0	0	0	0	0	0	0	0	0	0	0	0	0	0	0	0	0	0	0
SRR032305	PRJNA117723	SAMN00007105	SRX014985	Drosophila melanogaster	ILLUMINA	SINGLE	RNA-Seq	TRANSCRIPTOMIC	cDNA	7,074,244	Illumina Genome Analyzer II sequencing; GSM424749: Wild type testes	Dynamic regulation of alternative splicing and chromatin structure in Drosophila gonads revealed by RNA-seq	1,999,664	4	0	0	0	0	0	0	0	0	0	0	0	0	0	0	0	0	0	0	0	0	0	0	0	0	0	0	0	0	0	0	0	0	0	0	0
SRR032306	PRJNA117723	SAMN00007105	SRX014985	Drosophila melanogaster	ILLUMINA	SINGLE	RNA-Seq	TRANSCRIPTOMIC	cDNA	7,794,557	Illumina Genome Analyzer II sequencing; GSM424749: Wild type testes	Dynamic regulation of alternative splicing and chromatin structure in Drosophila gonads revealed by RNA-seq	1,998,370	1	0	0	0	0	0	0	0	0	0	0	0	0	0	0	0	0	0	0	0	0	0	0	0	0	0	0	0	0	0	0	0	0	0	0	0
SRR032307	PRJNA117723	SAMN00007105	SRX014985	Drosophila melanogaster	ILLUMINA	SINGLE	RNA-Seq	TRANSCRIPTOMIC	cDNA	8,169,679	Illumina Genome Analyzer II sequencing; GSM424749: Wild type testes	Dynamic regulation of alternative splicing and chromatin structure in Drosophila gonads revealed by RNA-seq	1,998,434	0	0	0	0	0	0	0	0	0	0	0	0	0	0	0	0	0	0	0	0	0	0	0	0	0	1	0	0	0	0	0	0	0	0	0	0
SRR032308	PRJNA117723	SAMN00007106	SRX014986	Drosophila melanogaster	ILLUMINA	SINGLE	RNA-Seq	TRANSCRIPTOMIC	cDNA	16,510,185	Illumina Genome Analyzer II sequencing; GSM424750: Bam mutant ovaries	Dynamic regulation of alternative splicing and chromatin structure in Drosophila gonads revealed by RNA-seq	1,998,349	0	0	1	0	0	0	0	0	0	0	0	0	0	0	0	0	0	0	0	0	0	0	0	0	0	0	0	0	0	0	0	0	0	0	0	0
SRR032309	PRJNA117723	SAMN00007106	SRX014986	Drosophila melanogaster	ILLUMINA	SINGLE	RNA-Seq	TRANSCRIPTOMIC	cDNA	16,296,053	Illumina Genome Analyzer II sequencing; GSM424750: Bam mutant ovaries	Dynamic regulation of alternative splicing and chromatin structure in Drosophila gonads revealed by RNA-seq	1,998,366	0	0	1	0	0	0	0	0	0	0	0	0	0	0	0	0	0	0	0	0	0	0	0	0	0	0	0	0	0	1	0	0	0	0	0	0
SRR032310	PRJNA117723	SAMN00007107	SRX014987	Drosophila melanogaster	ILLUMINA	SINGLE	RNA-Seq	TRANSCRIPTOMIC	cDNA	6,780,983	Illumina Genome Analyzer II sequencing; GSM424751: Wild type ovaries	Dynamic regulation of alternative splicing and chromatin structure in Drosophila gonads revealed by RNA-seq	1,993,400	0	0	0	0	0	0	0	0	0	0	0	0	0	0	0	0	0	0	0	0	0	0	0	0	0	2	0	0	0	0	0	0	0	0	0	0
SRR032311	PRJNA117723	SAMN00007107	SRX014987	Drosophila melanogaster	ILLUMINA	SINGLE	RNA-Seq	TRANSCRIPTOMIC	cDNA	6,591,425	Illumina Genome Analyzer II sequencing; GSM424751: Wild type ovaries	Dynamic regulation of alternative splicing and chromatin structure in Drosophila gonads revealed by RNA-seq	1,993,737	0	0	0	0	0	0	0	0	0	0	0	0	0	0	0	0	0	0	1	0	0	0	0	0	0	0	0	0	0	0	0	0	0	0	0	0
SRR032312	PRJNA117723	SAMN00007107	SRX014987	Drosophila melanogaster	ILLUMINA	SINGLE	RNA-Seq	TRANSCRIPTOMIC	cDNA	8,101,676	Illumina Genome Analyzer II sequencing; GSM424751: Wild type ovaries	Dynamic regulation of alternative splicing and chromatin structure in Drosophila gonads revealed by RNA-seq	1,989,979	0	0	0	0	0	0	0	0	0	0	0	0	0	0	0	0	0	0	0	0	0	0	0	0	0	0	0	0	0	0	0	1	0	0	0	0
SRR032313	PRJNA117723	SAMN00007107	SRX014987	Drosophila melanogaster	ILLUMINA	SINGLE	RNA-Seq	TRANSCRIPTOMIC	cDNA	8,262,177	Illumina Genome Analyzer II sequencing; GSM424751: Wild type ovaries	Dynamic regulation of alternative splicing and chromatin structure in Drosophila gonads revealed by RNA-seq	1,989,926	0	0	0	0	0	0	0	0	0	0	0	0	0	0	0	0	0	0	0	0	0	0	0	0	0	0	0	0	0	0	0	1	0	0	0	0
SRR032434	PRJNA110425	SAMN00007174	SRX015090	Drosophila simulans	ILLUMINA	SINGLE	OTHER	TRANSCRIPTOMIC	other	5,791,327	Illumina Genome Analyzer sequencing; GSM343915: total small RNAs from embryos (Drosophila simulans)	Drosophila pseudoobscura and Drosophila simulans small RNAs	1,676,591	0	0	0	0	0	0	0	0	0	0	0	0	0	0	0	0	0	0	0	0	0	0	0	0	0	0	0	0	0	0	0	0	0	0	0	0
SRR032435	PRJNA110425	SAMN00007175	SRX015091	Drosophila pseudoobscura	ILLUMINA	SINGLE	OTHER	TRANSCRIPTOMIC	other	7,203,444	Illumina Genome Analyzer sequencing; GSM343916: total small RNAs from embryos (Drosophila pseudoobscura)	Drosophila pseudoobscura and Drosophila simulans small RNAs	1,732,272	248	0	1	1	0	0	1	0	0	0	0	0	0	0	0	0	0	0	0	0	0	0	0	0	0	0	0	0	0	0	0	0	0	0	0	0
SRR032436	PRJNA110425	SAMN00007176	SRX015092	Drosophila pseudoobscura	ILLUMINA	SINGLE	RNA-Seq	TRANSCRIPTOMIC	size fractionation	5,180,330	Illumina Genome Analyzer sequencing; GSM444067: total small RNAs from heads (Drosophila pseudoobscura)	Drosophila pseudoobscura and Drosophila simulans small RNAs	1,894,961	0	0	3	0	0	0	0	0	0	0	0	0	0	0	0	0	0	0	0	0	0	0	0	0	0	0	0	0	0	0	0	0	0	0	0	0
SRR034220	PRJNA75285	SAMN00003023	SRX015641	Drosophila melanogaster	ABI_SOLID	SINGLE	EST	TRANSCRIPTOMIC	cDNA	68,139,921	AB SOLiD System 3.0 sequencing; SOLiD Total RNA-Seq of Drosophila melanogaster 0-2 hour embryonic developmental timepoint	modENCODE D. melanogaster Total RNA-Seq	1,999,640	0	0	0	0	0	0	0	0	0	0	0	0	0	0	0	0	0	0	0	0	0	0	0	0	0	0	0	0	0	0	0	0	0	0	0	0
SRR034221	PRJNA75285	SAMN00003024	SRX015642	Drosophila melanogaster	ABI_SOLID	SINGLE	EST	TRANSCRIPTOMIC	cDNA	85,224,989	AB SOLiD System 3.0 sequencing; SOLiD Total RNA-Seq of Drosophila melanogaster 2-4 hour embryonic developmental timepoint	modENCODE D. melanogaster Total RNA-Seq	1,994,126	0	0	0	0	0	0	0	0	0	0	0	0	0	0	0	0	0	0	0	0	0	0	0	0	0	0	0	0	0	0	0	1	0	0	0	0
SRR034222	PRJNA75285	SAMN00003025	SRX015643	Drosophila melanogaster	ABI_SOLID	SINGLE	EST	TRANSCRIPTOMIC	cDNA	77,957,200	AB SOLiD System 3.0 sequencing; SOLiD Total RNA-Seq of Drosophila melanogaster 4-6 hour embryonic developmental timepoint	modENCODE D. melanogaster Total RNA-Seq	1,994,250	0	0	2	1	0	0	0	0	0	0	0	0	0	0	0	0	1	0	0	0	0	0	0	0	0	0	0	0	0	0	0	0	0	0	0	0
SRR034223	PRJNA75285	SAMN00003026	SRX015644	Drosophila melanogaster	ABI_SOLID	SINGLE	EST	TRANSCRIPTOMIC	cDNA	86,685,804	AB SOLiD System 3.0 sequencing; SOLiD Total RNA-Seq of Drosophila melanogaster 6-8 hour embryonic developmental timepoint	modENCODE D. melanogaster Total RNA-Seq	1,995,443	0	0	0	0	0	0	0	0	0	0	0	0	0	0	0	0	0	0	0	0	0	0	0	0	0	0	0	0	0	0	0	0	0	0	0	0
SRR034224	PRJNA75285	SAMN00003027	SRX015645	Drosophila melanogaster	ABI_SOLID	SINGLE	EST	TRANSCRIPTOMIC	cDNA	75,783,166	AB SOLiD System 3.0 sequencing; SOLiD Total RNA-Seq of Drosophila melanogaster 8-10 hour embryonic developmental timepoint	modENCODE D. melanogaster Total RNA-Seq	1,997,257	0	0	1	0	0	0	0	0	0	0	0	0	0	0	0	0	0	0	0	0	0	0	0	0	0	0	0	0	0	0	0	0	0	0	0	0
SRR034225	PRJNA75285	SAMN00003028	SRX015646	Drosophila melanogaster	ABI_SOLID	SINGLE	EST	TRANSCRIPTOMIC	cDNA	87,703,085	AB SOLiD System 3.0 sequencing; SOLiD Total RNA-Seq of Drosophila melanogaster 10-12 hour embryonic developmental timepoint	modENCODE D. melanogaster Total RNA-Seq	1,994,090	0	0	0	1	0	0	0	0	0	1	0	0	0	0	0	0	0	0	0	0	0	0	1	0	0	0	0	0	0	1	0	0	0	0	0	0
SRR034226	PRJNA75285	SAMN00003029	SRX015647	Drosophila melanogaster	ABI_SOLID	SINGLE	EST	TRANSCRIPTOMIC	cDNA	80,854,454	AB SOLiD System 3.0 sequencing; SOLiD Total RNA-Seq of Drosophila melanogaster 12-14 hour embryonic developmental timepoint	modENCODE D. melanogaster Total RNA-Seq	1,999,599	0	0	0	0	0	0	0	0	0	0	0	0	0	0	0	0	0	0	0	0	0	0	0	0	0	0	0	0	0	0	0	0	0	0	0	0
SRR034227	PRJNA75285	SAMN00003030	SRX015648	Drosophila melanogaster	ABI_SOLID	SINGLE	EST	TRANSCRIPTOMIC	cDNA	76,920,298	AB SOLiD System 3.0 sequencing; SOLiD Total RNA-Seq of Drosophila melanogaster 14-16 hour embryonic developmental timepoint	modENCODE D. melanogaster Total RNA-Seq	1,999,544	0	0	0	0	0	0	0	0	0	0	0	0	0	0	0	0	0	0	0	0	0	0	0	0	0	0	0	0	0	0	0	0	0	0	0	0
SRR034228	PRJNA75285	SAMN00003031	SRX015649	Drosophila melanogaster	ABI_SOLID	SINGLE	EST	TRANSCRIPTOMIC	cDNA	86,126,799	AB SOLiD System 3.0 sequencing; SOLiD Total RNA-Seq of Drosophila melanogaster 16-18 hour embryonic developmental timepoint	modENCODE D. melanogaster Total RNA-Seq	1,999,633	0	0	0	0	0	0	0	0	0	0	0	0	0	0	0	0	0	0	0	0	0	0	0	0	0	0	0	0	0	0	0	0	0	0	0	0
SRR034229	PRJNA75285	SAMN00003032	SRX015650	Drosophila melanogaster	ABI_SOLID	SINGLE	EST	TRANSCRIPTOMIC	cDNA	83,342,818	AB SOLiD System 3.0 sequencing; SOLiD Total RNA-Seq of Drosophila melanogaster 18-20 hour embryonic developmental timepoint	modENCODE D. melanogaster Total RNA-Seq	1,999,352	0	0	0	0	0	0	0	0	0	0	0	0	0	0	0	0	0	0	0	0	0	0	0	0	0	0	0	0	0	0	0	0	0	0	0	0
SRR034230	PRJNA75285	SAMN00003033	SRX015651	Drosophila melanogaster	ABI_SOLID	SINGLE	EST	TRANSCRIPTOMIC	cDNA	83,937,219	AB SOLiD System 3.0 sequencing; SOLiD Total RNA-Seq of Drosophila melanogaster 20-22 hour embryonic developmental timepoint	modENCODE D. melanogaster Total RNA-Seq	1,999,691	0	0	0	0	0	0	0	0	0	0	0	0	0	0	0	0	0	0	0	0	0	0	0	0	0	0	0	0	0	0	0	0	0	0	0	0
SRR034231	PRJNA75285	SAMN00003034	SRX015652	Drosophila melanogaster	ABI_SOLID	SINGLE	EST	TRANSCRIPTOMIC	cDNA	87,466,233	AB SOLiD System 3.0 sequencing; SOLiD Total RNA-Seq of Drosophila melanogaster 22-24 hour embryonic developmental timepoint	modENCODE D. melanogaster Total RNA-Seq	1,999,409	0	0	0	0	0	0	0	0	0	0	0	0	0	0	0	0	0	0	0	0	0	0	0	0	0	0	0	0	0	0	0	0	0	0	0	0
SRR034309	PRJNA75285	SAMN00007326	SRX015869	Drosophila melanogaster	ILLUMINA	PAIRED	EST	TRANSCRIPTOMIC	cDNA	11,694,802	Illumina Genome Analyzer II paired end sequencing; Illumina poly(A)+ RNA-Seq of Drosophila melanogaster mixed embryos	Drosophila melanogaster mixed embryo poly(A) RNA-Seq	1,999,990	0	0	0	0	0	0	0	0	0	0	0	0	0	0	0	0	0	0	0	0	0	0	0	0	0	0	0	0	0	0	0	0	0	0	0	0
SRR034463	PRJNA121125	SAMN00008203	SRX016016	Drosophila melanogaster	ABI_SOLID	SINGLE	RNA-Seq	TRANSCRIPTOMIC	size fractionation	25,072,677	AB SOLiD System 2.0 sequencing; GSM467729: Dmel_wt_sRNAseq	The small RNA profile in wildtype, R2D2 and loquacious mutant Drosophila	1,987,084	487	729	19	0	0	1	4	0	0	32	2	0	0	0	0	80	0	0	1	0	3	1	1	0	0	0	0	0	7	6	2	3	0	2	4	6
SRR034464	PRJNA121125	SAMN00008204	SRX016017	Drosophila melanogaster	ABI_SOLID	SINGLE	RNA-Seq	TRANSCRIPTOMIC	size fractionation	24,196,794	AB SOLiD System 2.0 sequencing; GSM467730: Dmel_r2d2_sRNAseq	The small RNA profile in wildtype, R2D2 and loquacious mutant Drosophila	1,998,155	152	6	264	0	0	0	0	0	0	0	0	0	0	0	0	4	0	0	0	0	0	0	0	0	0	0	0	0	0	0	0	0	0	0	0	3
SRR034465	PRJNA121125	SAMN00008205	SRX016018	Drosophila melanogaster	ABI_SOLID	SINGLE	RNA-Seq	TRANSCRIPTOMIC	size fractionation	23,566,713	AB SOLiD System 2.0 sequencing; GSM467731: Dmel_loq_sRNAseq	The small RNA profile in wildtype, R2D2 and loquacious mutant Drosophila	1,986,725	4	1209	65	1	0	0	0	0	0	3	0	0	0	2	1	3	1	0	0	1	0	1	1	0	1	0	0	0	0	0	0	1	1	0	1	2
SRR034782	PRJNA168868	SAMN00008287	SRX016182	Drosophila pseudoobscura	ILLUMINA	SINGLE	RNA-Seq	TRANSCRIPTOMIC	cDNA	6,264,092	Illumina Genome Analyzer sequencing; GSM499403: Head_Dpseud_Female	Drosophila pseudoobscura Transcriptome or Gene expression	1,999,722	0	0	0	0	0	0	0	0	0	0	0	0	0	0	0	0	0	0	0	0	0	0	0	0	0	0	0	0	0	0	0	0	0	0	0	0
SRR034783	PRJNA168868	SAMN00008287	SRX016182	Drosophila pseudoobscura	ILLUMINA	SINGLE	RNA-Seq	TRANSCRIPTOMIC	cDNA	2,680,097	Illumina Genome Analyzer sequencing; GSM499403: Head_Dpseud_Female	Drosophila pseudoobscura Transcriptome or Gene expression	1,999,913	0	0	0	0	0	0	0	0	0	0	0	0	0	0	0	0	0	0	0	0	0	0	0	0	0	0	0	0	0	0	0	0	0	0	0	0
SRR034784	PRJNA168868	SAMN00008287	SRX016182	Drosophila pseudoobscura	ILLUMINA	SINGLE	RNA-Seq	TRANSCRIPTOMIC	cDNA	2,893,493	Illumina Genome Analyzer sequencing; GSM499403: Head_Dpseud_Female	Drosophila pseudoobscura Transcriptome or Gene expression	1,999,908	0	0	0	0	0	0	0	0	0	0	0	0	0	0	0	0	0	0	0	0	0	0	0	0	0	0	0	0	0	0	0	0	0	0	0	0
SRR034785	PRJNA168868	SAMN00008287	SRX016182	Drosophila pseudoobscura	ILLUMINA	SINGLE	RNA-Seq	TRANSCRIPTOMIC	cDNA	2,657,873	Illumina Genome Analyzer sequencing; GSM499403: Head_Dpseud_Female	Drosophila pseudoobscura Transcriptome or Gene expression	1,999,940	0	0	1	0	0	0	0	0	0	0	0	0	0	0	0	0	0	0	0	0	0	0	0	0	0	0	0	0	0	0	0	0	0	0	0	0
SRR034786	PRJNA168868	SAMN00008287	SRX016182	Drosophila pseudoobscura	ILLUMINA	SINGLE	RNA-Seq	TRANSCRIPTOMIC	cDNA	2,927,579	Illumina Genome Analyzer sequencing; GSM499403: Head_Dpseud_Female	Drosophila pseudoobscura Transcriptome or Gene expression	1,999,900	0	0	0	0	0	0	0	0	0	0	0	0	0	0	0	0	0	0	0	0	0	0	0	0	0	0	0	0	0	0	0	0	0	0	0	0
SRR034787	PRJNA168868	SAMN00008287	SRX016182	Drosophila pseudoobscura	ILLUMINA	SINGLE	RNA-Seq	TRANSCRIPTOMIC	cDNA	2,713,240	Illumina Genome Analyzer sequencing; GSM499403: Head_Dpseud_Female	Drosophila pseudoobscura Transcriptome or Gene expression	1,999,906	0	0	0	0	0	0	0	0	0	0	0	0	0	0	0	0	0	0	0	0	0	0	0	0	0	0	0	0	0	0	0	0	0	0	0	0
SRR034788	PRJNA168868	SAMN00008287	SRX016182	Drosophila pseudoobscura	ILLUMINA	SINGLE	RNA-Seq	TRANSCRIPTOMIC	cDNA	3,046,951	Illumina Genome Analyzer sequencing; GSM499403: Head_Dpseud_Female	Drosophila pseudoobscura Transcriptome or Gene expression	1,999,894	0	0	1	0	0	0	0	0	0	0	0	0	0	0	0	0	0	0	0	0	0	0	0	0	0	0	0	0	0	0	0	0	0	0	0	0
SRR034789	PRJNA168868	SAMN00008287	SRX016182	Drosophila pseudoobscura	ILLUMINA	SINGLE	RNA-Seq	TRANSCRIPTOMIC	cDNA	7,956,681	Illumina Genome Analyzer sequencing; GSM499403: Head_Dpseud_Female	Drosophila pseudoobscura Transcriptome or Gene expression	1,999,576	0	0	0	0	0	0	0	0	0	0	0	0	0	0	0	0	0	0	0	0	0	0	0	0	0	0	0	0	0	0	0	0	0	0	0	0
SRR034790	PRJNA168868	SAMN00008287	SRX016182	Drosophila pseudoobscura	ILLUMINA	SINGLE	RNA-Seq	TRANSCRIPTOMIC	cDNA	16,098,900	Illumina Genome Analyzer sequencing; GSM499403: Head_Dpseud_Female	Drosophila pseudoobscura Transcriptome or Gene expression	1,999,706	0	0	0	0	0	0	0	0	0	0	0	0	0	0	0	0	0	0	0	0	0	0	0	0	0	0	0	0	0	0	0	0	0	0	0	0
SRR034791	PRJNA168868	SAMN00008287	SRX016182	Drosophila pseudoobscura	ILLUMINA	SINGLE	RNA-Seq	TRANSCRIPTOMIC	cDNA	15,868,914	Illumina Genome Analyzer sequencing; GSM499403: Head_Dpseud_Female	Drosophila pseudoobscura Transcriptome or Gene expression	1,999,697	0	0	0	0	0	0	0	0	0	0	0	0	0	0	0	0	0	0	0	0	0	0	0	0	0	0	0	0	0	0	0	0	0	0	0	0
SRR034792	PRJNA168868	SAMN00008288	SRX016183	Drosophila pseudoobscura	ILLUMINA	SINGLE	RNA-Seq	TRANSCRIPTOMIC	cDNA	6,221,333	Illumina Genome Analyzer sequencing; GSM499404: Head_Dpseud_Male	Drosophila pseudoobscura Transcriptome or Gene expression	1,999,924	8	0	2	0	0	0	0	0	0	0	0	0	0	0	0	0	0	0	1	0	0	0	0	0	0	0	0	0	0	0	0	0	0	0	0	0
SRR034793	PRJNA168868	SAMN00008288	SRX016183	Drosophila pseudoobscura	ILLUMINA	SINGLE	RNA-Seq	TRANSCRIPTOMIC	cDNA	4,836,526	Illumina Genome Analyzer sequencing; GSM499404: Head_Dpseud_Male	Drosophila pseudoobscura Transcriptome or Gene expression	1,999,939	12	0	0	0	0	0	0	0	0	0	0	0	0	0	0	0	0	0	0	0	0	0	0	0	0	0	0	0	0	0	0	0	0	0	0	0
SRR034794	PRJNA168868	SAMN00008288	SRX016183	Drosophila pseudoobscura	ILLUMINA	SINGLE	RNA-Seq	TRANSCRIPTOMIC	cDNA	4,513,545	Illumina Genome Analyzer sequencing; GSM499404: Head_Dpseud_Male	Drosophila pseudoobscura Transcriptome or Gene expression	1,999,931	10	0	0	0	0	0	0	0	0	0	0	0	0	0	0	0	0	0	1	0	0	0	0	0	0	0	0	0	0	0	0	0	0	0	0	0
SRR034795	PRJNA168868	SAMN00008288	SRX016183	Drosophila pseudoobscura	ILLUMINA	SINGLE	RNA-Seq	TRANSCRIPTOMIC	cDNA	1,885,636	Illumina Genome Analyzer sequencing; GSM499404: Head_Dpseud_Male	Drosophila pseudoobscura Transcriptome or Gene expression	1,885,624	12	0	1	0	0	0	0	0	0	0	0	0	0	0	0	0	0	0	0	0	0	0	0	0	0	0	0	0	0	0	0	0	0	0	0	0
SRR034796	PRJNA168868	SAMN00008288	SRX016183	Drosophila pseudoobscura	ILLUMINA	SINGLE	RNA-Seq	TRANSCRIPTOMIC	cDNA	1,872,007	Illumina Genome Analyzer sequencing; GSM499404: Head_Dpseud_Male	Drosophila pseudoobscura Transcriptome or Gene expression	1,871,989	1	0	1	0	0	0	0	0	0	0	0	0	0	0	0	0	0	0	0	0	0	0	0	0	0	0	0	0	0	0	0	0	0	0	0	0
SRR034797	PRJNA168868	SAMN00008288	SRX016183	Drosophila pseudoobscura	ILLUMINA	SINGLE	RNA-Seq	TRANSCRIPTOMIC	cDNA	2,722,746	Illumina Genome Analyzer sequencing; GSM499404: Head_Dpseud_Male	Drosophila pseudoobscura Transcriptome or Gene expression	1,999,969	7	0	1	0	0	0	0	0	0	0	0	0	0	0	0	0	0	0	0	0	0	0	0	0	0	0	0	0	0	0	0	0	0	0	0	0
SRR034798	PRJNA168868	SAMN00008288	SRX016183	Drosophila pseudoobscura	ILLUMINA	SINGLE	RNA-Seq	TRANSCRIPTOMIC	cDNA	2,729,887	Illumina Genome Analyzer sequencing; GSM499404: Head_Dpseud_Male	Drosophila pseudoobscura Transcriptome or Gene expression	1,999,976	13	0	1	0	0	0	0	0	0	0	0	0	0	0	0	0	0	0	0	0	0	0	0	0	0	0	0	0	0	0	0	0	0	0	0	0
SRR034799	PRJNA168868	SAMN00008288	SRX016183	Drosophila pseudoobscura	ILLUMINA	SINGLE	RNA-Seq	TRANSCRIPTOMIC	cDNA	15,133,363	Illumina Genome Analyzer sequencing; GSM499404: Head_Dpseud_Male	Drosophila pseudoobscura Transcriptome or Gene expression	1,999,954	14	0	0	0	0	0	0	0	0	0	0	0	0	0	0	0	0	0	0	0	0	0	0	0	0	0	0	0	0	0	0	0	0	0	0	0
SRR034800	PRJNA168868	SAMN00008288	SRX016183	Drosophila pseudoobscura	ILLUMINA	SINGLE	RNA-Seq	TRANSCRIPTOMIC	cDNA	16,448,908	Illumina Genome Analyzer sequencing; GSM499404: Head_Dpseud_Male	Drosophila pseudoobscura Transcriptome or Gene expression	1,999,925	13	0	0	0	0	0	0	0	0	0	0	0	0	0	0	0	0	0	0	0	0	0	0	0	0	0	0	0	0	0	0	0	0	0	0	0
SRR034801	PRJNA168868	SAMN00008288	SRX016183	Drosophila pseudoobscura	ILLUMINA	SINGLE	RNA-Seq	TRANSCRIPTOMIC	cDNA	15,127,848	Illumina Genome Analyzer sequencing; GSM499404: Head_Dpseud_Male	Drosophila pseudoobscura Transcriptome or Gene expression	1,999,934	11	0	0	0	0	0	0	0	0	0	0	0	0	0	0	0	0	0	0	0	0	0	0	0	0	0	0	0	0	0	0	0	0	0	0	0
SRR035892	PRJNA125585	SAMN00017215	SRX016668	Drosophila melanogaster x Drosophila sechellia	ILLUMINA	PAIRED	RNA-Seq	OTHER	cDNA	6,420,092	Illumina Genome Analyzer II paired end sequencing; GSM512096: D_mel_x_D_sec	Regulatory Divergence in Drosophila revealed by mRNA-seq	1,999,999	0	0	0	0	0	0	0	0	0	0	0	0	0	0	0	0	0	0	0	0	0	0	0	0	0	0	0	0	0	0	0	0	0	0	0	0
SRR035893	PRJNA125585	SAMN00017215	SRX016668	Drosophila melanogaster x Drosophila sechellia	ILLUMINA	PAIRED	RNA-Seq	OTHER	cDNA	6,490,798	Illumina Genome Analyzer II paired end sequencing; GSM512096: D_mel_x_D_sec	Regulatory Divergence in Drosophila revealed by mRNA-seq	1,999,999	0	0	0	0	0	0	0	0	0	0	0	0	0	0	0	0	0	0	0	0	0	0	0	0	0	0	0	0	0	0	0	0	0	0	0	0
SRR035894	PRJNA125585	SAMN00017215	SRX016668	Drosophila melanogaster x Drosophila sechellia	ILLUMINA	PAIRED	RNA-Seq	OTHER	cDNA	7,078,191	Illumina Genome Analyzer II paired end sequencing; GSM512096: D_mel_x_D_sec	Regulatory Divergence in Drosophila revealed by mRNA-seq	1,999,999	0	0	0	0	0	0	0	0	0	0	0	0	0	0	0	0	0	0	0	0	0	0	0	0	0	0	0	0	0	0	0	0	0	0	0	0
SRR035895	PRJNA125585	SAMN00017215	SRX016668	Drosophila melanogaster x Drosophila sechellia	ILLUMINA	PAIRED	RNA-Seq	OTHER	cDNA	6,935,275	Illumina Genome Analyzer II paired end sequencing; GSM512096: D_mel_x_D_sec	Regulatory Divergence in Drosophila revealed by mRNA-seq	1,999,997	0	0	0	0	0	0	0	0	0	0	0	0	0	0	0	0	0	0	0	0	0	0	0	0	0	0	0	0	0	0	0	0	0	0	0	0
SRR035896	PRJNA125585	SAMN00017215	SRX016668	Drosophila melanogaster x Drosophila sechellia	ILLUMINA	PAIRED	RNA-Seq	OTHER	cDNA	6,442,439	Illumina Genome Analyzer II paired end sequencing; GSM512096: D_mel_x_D_sec	Regulatory Divergence in Drosophila revealed by mRNA-seq	2,000,000	0	0	0	0	0	0	0	0	0	0	0	0	0	0	0	0	0	0	0	0	0	0	0	0	0	0	0	0	0	0	0	0	0	0	0	0
SRR035897	PRJNA125585	SAMN00017215	SRX016669	Drosophila melanogaster x Drosophila sechellia	ILLUMINA	PAIRED	RNA-Seq	TRANSCRIPTOMIC	cDNA	5,625,626	Illumina Genome Analyzer II paired end sequencing; GSM512096: D_mel_x_D_sec	Regulatory Divergence in Drosophila revealed by mRNA-seq	1,999,999	0	0	0	0	0	0	0	0	0	0	0	0	0	0	0	0	0	0	0	0	0	0	0	0	0	0	0	0	0	0	0	1	0	0	0	0
SRR035898	PRJNA125585	SAMN00017216	SRX016670	Drosophila melanogaster	ILLUMINA	PAIRED	RNA-Seq	OTHER	cDNA	4,520,256	Illumina Genome Analyzer II paired end sequencing; GSM512097: D_mel_+_D_sec	Regulatory Divergence in Drosophila revealed by mRNA-seq	2,000,000	0	0	0	0	0	0	0	0	0	0	0	0	0	0	0	0	0	0	0	0	0	0	0	0	0	0	0	0	0	0	0	1	0	0	0	0
SRR035899	PRJNA125585	SAMN00017216	SRX016670	Drosophila melanogaster	ILLUMINA	PAIRED	RNA-Seq	OTHER	cDNA	5,579,346	Illumina Genome Analyzer II paired end sequencing; GSM512097: D_mel_+_D_sec	Regulatory Divergence in Drosophila revealed by mRNA-seq	2,000,000	0	0	0	0	0	0	0	0	0	0	0	0	0	0	0	0	0	0	0	0	0	0	0	0	0	0	0	0	0	0	0	0	0	0	0	0
SRR035900	PRJNA125585	SAMN00017216	SRX016671	Drosophila melanogaster	ILLUMINA	PAIRED	RNA-Seq	OTHER	cDNA	5,506,830	Illumina Genome Analyzer II paired end sequencing; GSM512097: D_mel_+_D_sec	Regulatory Divergence in Drosophila revealed by mRNA-seq	2,000,000	0	0	0	0	0	0	0	0	0	0	0	0	0	0	0	0	0	0	0	0	0	0	0	0	0	0	0	0	0	0	0	2	0	0	0	0
SRR035901	PRJNA125585	SAMN00017216	SRX016672	Drosophila melanogaster	ILLUMINA	PAIRED	RNA-Seq	TRANSCRIPTOMIC	cDNA	5,474,687	Illumina Genome Analyzer II paired end sequencing; GSM512097: D_mel_+_D_sec	Regulatory Divergence in Drosophila revealed by mRNA-seq	1,999,998	0	0	0	0	0	0	0	0	0	0	0	0	0	0	0	0	0	0	0	0	0	0	0	0	0	0	0	0	0	0	0	0	0	0	0	0
SRR035902	PRJNA125585	SAMN00015383	SRX016673	Drosophila melanogaster	ILLUMINA	PAIRED	RNA-Seq	TRANSCRIPTOMIC	cDNA	3,708,088	Illumina Genome Analyzer paired end sequencing; GSM512098: D_mel	Regulatory Divergence in Drosophila revealed by mRNA-seq	1,998,755	0	0	0	0	0	0	0	0	0	0	0	0	0	0	0	0	0	0	0	0	0	0	0	0	0	2	0	0	0	0	0	5	0	0	0	0
SRR035903	PRJNA125585	SAMN00015383	SRX016673	Drosophila melanogaster	ILLUMINA	PAIRED	RNA-Seq	TRANSCRIPTOMIC	cDNA	4,718,617	Illumina Genome Analyzer paired end sequencing; GSM512098: D_mel	Regulatory Divergence in Drosophila revealed by mRNA-seq	1,998,767	0	0	0	0	0	0	0	0	0	0	0	0	0	0	0	0	0	0	0	0	0	0	0	0	0	2	0	0	0	1	0	3	0	0	0	0
SRR035904	PRJNA125585	SAMN00015383	SRX016673	Drosophila melanogaster	ILLUMINA	PAIRED	RNA-Seq	TRANSCRIPTOMIC	cDNA	4,690,805	Illumina Genome Analyzer paired end sequencing; GSM512098: D_mel	Regulatory Divergence in Drosophila revealed by mRNA-seq	1,998,894	0	0	0	0	0	0	0	0	0	0	0	0	0	0	0	0	0	0	1	0	0	0	0	0	0	1	0	0	0	0	0	1	0	0	0	0
SRR035905	PRJNA125585	SAMN00015384	SRX016674	Drosophila sechellia	ILLUMINA	PAIRED	RNA-Seq	TRANSCRIPTOMIC	cDNA	5,073,954	Illumina Genome Analyzer paired end sequencing; GSM512099: D_sec	Regulatory Divergence in Drosophila revealed by mRNA-seq	1,998,833	0	0	0	0	0	0	0	0	0	0	0	0	0	0	0	0	0	0	0	0	0	0	0	0	0	0	0	0	0	0	0	8	0	0	0	0
SRR035906	PRJNA125585	SAMN00015384	SRX016674	Drosophila sechellia	ILLUMINA	PAIRED	RNA-Seq	TRANSCRIPTOMIC	cDNA	5,446,385	Illumina Genome Analyzer paired end sequencing; GSM512099: D_sec	Regulatory Divergence in Drosophila revealed by mRNA-seq	1,998,638	0	0	0	0	0	0	0	0	0	0	0	0	0	0	0	0	0	0	0	0	0	0	0	0	0	2	0	0	0	0	0	5	0	0	0	0
SRR035907	PRJNA125585	SAMN00015384	SRX016674	Drosophila sechellia	ILLUMINA	PAIRED	RNA-Seq	TRANSCRIPTOMIC	cDNA	4,950,094	Illumina Genome Analyzer paired end sequencing; GSM512099: D_sec	Regulatory Divergence in Drosophila revealed by mRNA-seq	1,998,592	0	0	0	0	0	0	0	0	0	0	0	0	0	0	0	0	0	0	0	0	0	0	1	0	0	0	0	0	0	0	0	3	0	0	0	0
SRR037091	PRJNA79591	SAMN00009570	SRX017296	Drosophila melanogaster	ILLUMINA	SINGLE	OTHER	TRANSCRIPTOMIC	PCR	4,250,194	Illumina Genome Analyzer sequencing; 18-30 nt small RNAs of w1118/+;cn/+	The Drosophila HP1 Homolog Rhino Is Required for Transposon Silencing and piRNA Production by Dual-Strand Clusters	1,953,854	28	63	0	0	0	0	0	0	0	0	0	0	0	0	0	0	0	0	0	0	41	0	1	0	0	2	0	0	0	4	0	0	0	0	0	0
SRR037092	PRJNA79591	SAMN00009572	SRX017297	Drosophila melanogaster	ILLUMINA	SINGLE	OTHER	TRANSCRIPTOMIC	PCR	6,105,341	Illumina Genome Analyzer sequencing; 18-30 nt small RNAs of rhi2,cn/rhiKG,+;ry/+	The Drosophila HP1 Homolog Rhino Is Required for Transposon Silencing and piRNA Production by Dual-Strand Clusters	1,972,746	7	1731	5	0	0	0	0	0	0	0	0	0	0	0	0	2	0	0	1	0	1172	0	562	0	0	0	0	0	0	9	0	0	0	0	1	0
SRR037497	PRJNA168910	SAMN00009738	SRX017458	Drosophila mojavensis	ILLUMINA	SINGLE	RNA-Seq	TRANSCRIPTOMIC	cDNA	6,262,569	Illumina Genome Analyzer sequencing; GSM522266: Head_Dmoj_Female_rep1 (GA I)	Drosophila mojavensis Transcriptome or Gene expression	1,999,957	0	0	0	0	0	0	0	0	0	0	0	0	0	0	0	0	0	0	0	0	0	0	0	0	0	0	0	0	0	0	0	0	0	0	1	0
SRR037498	PRJNA168910	SAMN00009739	SRX017459	Drosophila mojavensis	ILLUMINA	SINGLE	RNA-Seq	TRANSCRIPTOMIC	cDNA	1,374,863	Illumina Genome Analyzer II sequencing; GSM522267: Head_Dmoj_Female_rep1 (GA II)	Drosophila mojavensis Transcriptome or Gene expression	1,374,857	0	0	0	0	0	0	0	0	0	0	0	0	0	0	0	0	0	0	0	0	0	0	0	0	0	0	0	0	0	0	0	0	0	0	3	0
SRR037499	PRJNA168910	SAMN00009739	SRX017459	Drosophila mojavensis	ILLUMINA	SINGLE	RNA-Seq	TRANSCRIPTOMIC	cDNA	3,175,175	Illumina Genome Analyzer II sequencing; GSM522267: Head_Dmoj_Female_rep1 (GA II)	Drosophila mojavensis Transcriptome or Gene expression	1,999,991	0	0	0	0	0	0	0	0	0	0	0	0	0	0	0	0	0	0	0	0	0	0	0	0	0	0	0	0	0	0	0	0	0	0	3	0
SRR037500	PRJNA168910	SAMN00009739	SRX017459	Drosophila mojavensis	ILLUMINA	SINGLE	RNA-Seq	TRANSCRIPTOMIC	cDNA	3,357,242	Illumina Genome Analyzer II sequencing; GSM522267: Head_Dmoj_Female_rep1 (GA II)	Drosophila mojavensis Transcriptome or Gene expression	1,999,985	0	0	0	0	0	0	0	0	0	0	0	0	0	0	0	0	0	0	0	0	0	0	0	0	0	0	0	0	0	0	0	0	0	0	2	0
SRR037501	PRJNA168910	SAMN00009739	SRX017459	Drosophila mojavensis	ILLUMINA	SINGLE	RNA-Seq	TRANSCRIPTOMIC	cDNA	3,398,187	Illumina Genome Analyzer II sequencing; GSM522267: Head_Dmoj_Female_rep1 (GA II)	Drosophila mojavensis Transcriptome or Gene expression	1,999,979	0	0	0	0	0	0	0	0	0	0	0	0	0	0	0	0	0	0	0	0	0	0	0	0	0	0	0	0	1	0	0	0	0	0	5	0
SRR037502	PRJNA168910	SAMN00009739	SRX017459	Drosophila mojavensis	ILLUMINA	SINGLE	RNA-Seq	TRANSCRIPTOMIC	cDNA	2,374,480	Illumina Genome Analyzer II sequencing; GSM522267: Head_Dmoj_Female_rep1 (GA II)	Drosophila mojavensis Transcriptome or Gene expression	1,999,987	0	0	0	0	0	0	0	0	0	0	0	0	0	0	0	0	0	0	0	0	0	0	0	0	0	0	0	0	0	0	0	0	0	0	2	0
SRR037503	PRJNA168910	SAMN00009739	SRX017459	Drosophila mojavensis	ILLUMINA	SINGLE	RNA-Seq	TRANSCRIPTOMIC	cDNA	2,592,576	Illumina Genome Analyzer II sequencing; GSM522267: Head_Dmoj_Female_rep1 (GA II)	Drosophila mojavensis Transcriptome or Gene expression	1,999,985	0	0	0	0	0	0	0	0	0	0	0	0	0	0	0	0	0	0	0	0	0	0	0	0	0	0	0	0	0	0	0	0	0	0	1	0
SRR037504	PRJNA168910	SAMN00009739	SRX017459	Drosophila mojavensis	ILLUMINA	SINGLE	RNA-Seq	TRANSCRIPTOMIC	cDNA	11,313,828	Illumina Genome Analyzer II sequencing; GSM522267: Head_Dmoj_Female_rep1 (GA II)	Drosophila mojavensis Transcriptome or Gene expression	1,999,985	0	0	0	0	0	0	0	0	0	0	0	0	0	0	0	0	0	0	0	0	0	0	0	0	0	0	0	0	0	0	0	0	0	0	0	0
SRR037505	PRJNA168910	SAMN00009739	SRX017459	Drosophila mojavensis	ILLUMINA	SINGLE	RNA-Seq	TRANSCRIPTOMIC	cDNA	13,185,444	Illumina Genome Analyzer II sequencing; GSM522267: Head_Dmoj_Female_rep1 (GA II)	Drosophila mojavensis Transcriptome or Gene expression	1,999,972	0	0	0	0	0	0	0	0	0	0	0	0	0	0	0	0	0	0	0	0	0	0	0	0	0	0	0	0	0	0	0	0	0	0	0	0
SRR037506	PRJNA168910	SAMN00009739	SRX017459	Drosophila mojavensis	ILLUMINA	SINGLE	RNA-Seq	TRANSCRIPTOMIC	cDNA	14,011,102	Illumina Genome Analyzer II sequencing; GSM522267: Head_Dmoj_Female_rep1 (GA II)	Drosophila mojavensis Transcriptome or Gene expression	1,999,952	0	0	0	0	0	0	0	0	0	0	0	0	0	0	0	0	0	0	0	0	0	0	0	0	0	0	0	0	0	0	0	0	0	0	0	0
SRR037507	PRJNA168910	SAMN00009739	SRX017459	Drosophila mojavensis	ILLUMINA	SINGLE	RNA-Seq	TRANSCRIPTOMIC	cDNA	15,281,299	Illumina Genome Analyzer II sequencing; GSM522267: Head_Dmoj_Female_rep1 (GA II)	Drosophila mojavensis Transcriptome or Gene expression	1,999,956	1	0	0	0	0	0	0	0	0	0	0	0	0	0	0	0	0	0	0	0	0	0	0	0	0	0	0	0	0	0	0	0	0	0	0	0
SRR037508	PRJNA168910	SAMN00009740	SRX017460	Drosophila mojavensis	ILLUMINA	SINGLE	RNA-Seq	TRANSCRIPTOMIC	cDNA	6,363,396	Illumina Genome Analyzer sequencing; GSM522268: Head_Dmoj_Male_rep1 (GA I)	Drosophila mojavensis Transcriptome or Gene expression	1,999,952	0	0	0	0	0	0	0	0	0	0	0	0	0	0	0	0	0	0	0	0	0	0	0	0	0	0	0	0	0	0	0	0	0	0	4	0
SRR037509	PRJNA168910	SAMN00009741	SRX017461	Drosophila mojavensis	ILLUMINA	SINGLE	RNA-Seq	TRANSCRIPTOMIC	cDNA	3,404,067	Illumina Genome Analyzer II sequencing; GSM522269: Head_Dmoj_Male_rep1 (GA II)	Drosophila mojavensis Transcriptome or Gene expression	1,999,958	0	0	0	0	0	0	0	0	0	0	0	0	0	0	0	0	0	0	0	0	0	0	0	0	0	0	0	0	2	0	0	0	0	0	1	0
SRR037510	PRJNA168910	SAMN00009741	SRX017461	Drosophila mojavensis	ILLUMINA	SINGLE	RNA-Seq	TRANSCRIPTOMIC	cDNA	1,217,413	Illumina Genome Analyzer II sequencing; GSM522269: Head_Dmoj_Male_rep1 (GA II)	Drosophila mojavensis Transcriptome or Gene expression	1,217,395	0	0	0	0	0	0	0	0	0	0	0	0	0	0	0	0	0	0	1	0	0	0	0	0	0	0	0	0	0	0	0	0	0	0	1	0
SRR037511	PRJNA168910	SAMN00009741	SRX017461	Drosophila mojavensis	ILLUMINA	SINGLE	RNA-Seq	TRANSCRIPTOMIC	cDNA	1,578,280	Illumina Genome Analyzer II sequencing; GSM522269: Head_Dmoj_Male_rep1 (GA II)	Drosophila mojavensis Transcriptome or Gene expression	1,578,260	0	0	0	0	0	0	0	0	0	0	0	0	0	0	0	0	0	0	0	0	0	0	0	0	0	0	0	0	0	0	0	0	0	0	2	0
SRR037512	PRJNA168910	SAMN00009741	SRX017461	Drosophila mojavensis	ILLUMINA	SINGLE	RNA-Seq	TRANSCRIPTOMIC	cDNA	1,273,109	Illumina Genome Analyzer II sequencing; GSM522269: Head_Dmoj_Male_rep1 (GA II)	Drosophila mojavensis Transcriptome or Gene expression	1,273,101	0	0	0	0	0	0	0	0	0	0	0	0	0	0	0	0	0	0	0	0	0	0	0	0	0	0	0	0	0	0	0	0	0	0	4	0
SRR037513	PRJNA168910	SAMN00009741	SRX017461	Drosophila mojavensis	ILLUMINA	SINGLE	RNA-Seq	TRANSCRIPTOMIC	cDNA	3,165,146	Illumina Genome Analyzer II sequencing; GSM522269: Head_Dmoj_Male_rep1 (GA II)	Drosophila mojavensis Transcriptome or Gene expression	1,999,976	0	0	0	0	0	0	0	0	0	0	0	0	0	0	0	0	0	0	0	0	0	0	0	0	0	0	0	0	3	0	0	0	0	0	4	0
SRR037514	PRJNA168910	SAMN00009741	SRX017461	Drosophila mojavensis	ILLUMINA	SINGLE	RNA-Seq	TRANSCRIPTOMIC	cDNA	2,485,131	Illumina Genome Analyzer II sequencing; GSM522269: Head_Dmoj_Male_rep1 (GA II)	Drosophila mojavensis Transcriptome or Gene expression	1,999,978	0	0	0	0	0	0	0	0	0	0	0	0	0	0	0	0	0	0	0	0	0	0	0	0	0	0	0	0	1	0	0	0	0	0	5	0
SRR037515	PRJNA168910	SAMN00009741	SRX017461	Drosophila mojavensis	ILLUMINA	SINGLE	RNA-Seq	TRANSCRIPTOMIC	cDNA	15,244,053	Illumina Genome Analyzer II sequencing; GSM522269: Head_Dmoj_Male_rep1 (GA II)	Drosophila mojavensis Transcriptome or Gene expression	1,999,936	0	0	0	0	0	0	0	0	0	0	0	0	0	0	0	0	0	0	0	0	0	0	0	0	0	0	0	0	0	0	0	0	0	0	0	0
SRR037516	PRJNA168910	SAMN00009741	SRX017461	Drosophila mojavensis	ILLUMINA	SINGLE	RNA-Seq	TRANSCRIPTOMIC	cDNA	15,454,787	Illumina Genome Analyzer II sequencing; GSM522269: Head_Dmoj_Male_rep1 (GA II)	Drosophila mojavensis Transcriptome or Gene expression	1,999,942	0	0	0	0	0	0	0	0	0	0	0	0	0	0	0	0	0	0	0	0	0	0	0	0	0	0	0	0	0	0	0	0	0	0	0	0
SRR037517	PRJNA168910	SAMN00009741	SRX017461	Drosophila mojavensis	ILLUMINA	SINGLE	RNA-Seq	TRANSCRIPTOMIC	cDNA	15,196,892	Illumina Genome Analyzer II sequencing; GSM522269: Head_Dmoj_Male_rep1 (GA II)	Drosophila mojavensis Transcriptome or Gene expression	1,999,942	0	0	0	0	0	0	0	0	0	0	0	0	0	0	0	0	0	0	0	0	0	0	0	0	0	0	0	0	0	0	0	0	0	0	0	0
SRR037518	PRJNA168910	SAMN00009741	SRX017461	Drosophila mojavensis	ILLUMINA	SINGLE	RNA-Seq	TRANSCRIPTOMIC	cDNA	14,406,744	Illumina Genome Analyzer II sequencing; GSM522269: Head_Dmoj_Male_rep1 (GA II)	Drosophila mojavensis Transcriptome or Gene expression	1,999,946	0	0	0	0	0	0	0	0	0	0	0	0	0	0	0	0	0	0	0	0	0	0	0	0	0	0	0	0	0	0	0	0	0	0	0	0
SRR039433	PRJNA168994	SAMN00010988	SRX018864	Drosophila melanogaster	ILLUMINA	SINGLE	RNA-Seq	TRANSCRIPTOMIC	cDNA	7,486,906	Illumina Genome Analyzer sequencing; GSM509821: Head_Dmel_Female (GA II)	GSE20348: mRNA-Seq of head tissue from Drosophila melanogaster	1,999,838	0	0	0	0	0	0	0	0	0	0	0	0	0	0	0	0	0	0	0	0	0	0	0	0	0	0	0	0	0	0	0	0	0	0	0	0
SRR039434	PRJNA168994	SAMN00010988	SRX018864	Drosophila melanogaster	ILLUMINA	SINGLE	RNA-Seq	TRANSCRIPTOMIC	cDNA	14,632,278	Illumina Genome Analyzer sequencing; GSM509821: Head_Dmel_Female (GA II)	GSE20348: mRNA-Seq of head tissue from Drosophila melanogaster	1,999,876	0	0	0	0	0	0	0	0	0	0	0	0	0	0	0	0	0	0	0	0	0	0	0	0	0	0	0	0	0	0	0	0	0	0	0	0
SRR039435	PRJNA168994	SAMN00010988	SRX018864	Drosophila melanogaster	ILLUMINA	SINGLE	RNA-Seq	TRANSCRIPTOMIC	cDNA	15,674,117	Illumina Genome Analyzer sequencing; GSM509821: Head_Dmel_Female (GA II)	GSE20348: mRNA-Seq of head tissue from Drosophila melanogaster	1,999,911	0	0	0	0	0	0	0	0	0	0	0	0	0	0	0	0	0	0	0	0	0	0	0	0	0	0	0	0	0	0	0	0	0	0	0	0
SRR039436	PRJNA168994	SAMN00010989	SRX018865	Drosophila melanogaster	ILLUMINA	SINGLE	RNA-Seq	TRANSCRIPTOMIC	cDNA	7,538,021	Illumina Genome Analyzer sequencing; GSM509822: Head_Dmel_Male (GA II)	GSE20348: mRNA-Seq of head tissue from Drosophila melanogaster	1,999,812	0	0	0	0	0	0	0	0	0	0	0	0	0	0	0	0	0	0	0	0	0	0	0	0	0	0	0	0	0	0	0	0	0	0	0	0
SRR039437	PRJNA168994	SAMN00010989	SRX018865	Drosophila melanogaster	ILLUMINA	SINGLE	RNA-Seq	TRANSCRIPTOMIC	cDNA	15,824,574	Illumina Genome Analyzer sequencing; GSM509822: Head_Dmel_Male (GA II)	GSE20348: mRNA-Seq of head tissue from Drosophila melanogaster	1,999,878	0	0	0	0	0	0	0	0	0	0	0	0	0	0	0	0	0	0	0	0	0	0	0	0	0	0	0	0	0	0	0	0	0	0	0	0
SRR039438	PRJNA168994	SAMN00010989	SRX018865	Drosophila melanogaster	ILLUMINA	SINGLE	RNA-Seq	TRANSCRIPTOMIC	cDNA	15,904,197	Illumina Genome Analyzer sequencing; GSM509822: Head_Dmel_Male (GA II)	GSE20348: mRNA-Seq of head tissue from Drosophila melanogaster	1,999,824	0	0	0	0	0	0	0	0	0	0	0	0	0	0	0	0	0	0	0	0	0	0	0	0	0	0	0	0	0	0	0	0	0	0	0	0
SRR039439	PRJNA168994	SAMN00010990	SRX018866	Drosophila melanogaster	ILLUMINA	SINGLE	RNA-Seq	TRANSCRIPTOMIC	cDNA	1,543,343	Illumina Genome Analyzer sequencing; GSM515636: Head_Dmel_Female (GA I)	GSE20348: mRNA-Seq of head tissue from Drosophila melanogaster	1,543,330	0	0	0	0	0	0	0	0	0	0	0	0	0	0	0	0	0	0	0	0	0	0	0	0	0	0	0	0	0	0	0	1	0	0	0	0
SRR039440	PRJNA168994	SAMN00010990	SRX018866	Drosophila melanogaster	ILLUMINA	SINGLE	RNA-Seq	TRANSCRIPTOMIC	cDNA	1,286,217	Illumina Genome Analyzer sequencing; GSM515636: Head_Dmel_Female (GA I)	GSE20348: mRNA-Seq of head tissue from Drosophila melanogaster	1,286,210	0	0	0	0	0	0	0	0	0	0	0	0	0	0	0	0	0	0	0	0	0	0	0	0	0	0	0	0	0	0	0	0	0	0	0	0
SRR039441	PRJNA168994	SAMN00010990	SRX018866	Drosophila melanogaster	ILLUMINA	SINGLE	RNA-Seq	TRANSCRIPTOMIC	cDNA	1,965,320	Illumina Genome Analyzer sequencing; GSM515636: Head_Dmel_Female (GA I)	GSE20348: mRNA-Seq of head tissue from Drosophila melanogaster	1,965,299	0	0	0	0	0	0	0	0	0	0	0	0	0	0	0	0	0	0	0	0	0	0	0	0	0	0	0	0	0	0	0	0	0	0	0	0
SRR039442	PRJNA168994	SAMN00010990	SRX018866	Drosophila melanogaster	ILLUMINA	SINGLE	RNA-Seq	TRANSCRIPTOMIC	cDNA	1,827,316	Illumina Genome Analyzer sequencing; GSM515636: Head_Dmel_Female (GA I)	GSE20348: mRNA-Seq of head tissue from Drosophila melanogaster	1,827,301	0	0	0	0	0	0	0	0	0	0	0	0	0	0	0	0	0	0	0	0	0	0	0	0	0	0	0	0	0	0	0	0	0	0	0	0
SRR039443	PRJNA168994	SAMN00010990	SRX018866	Drosophila melanogaster	ILLUMINA	SINGLE	RNA-Seq	TRANSCRIPTOMIC	cDNA	2,134,142	Illumina Genome Analyzer sequencing; GSM515636: Head_Dmel_Female (GA I)	GSE20348: mRNA-Seq of head tissue from Drosophila melanogaster	1,999,977	0	0	0	0	0	0	0	0	0	0	0	0	0	0	0	0	0	0	0	0	0	0	0	0	0	0	0	0	0	1	0	0	0	0	0	0
SRR039444	PRJNA168994	SAMN00010990	SRX018866	Drosophila melanogaster	ILLUMINA	SINGLE	RNA-Seq	TRANSCRIPTOMIC	cDNA	1,785,520	Illumina Genome Analyzer sequencing; GSM515636: Head_Dmel_Female (GA I)	GSE20348: mRNA-Seq of head tissue from Drosophila melanogaster	1,785,506	0	0	0	0	0	0	0	0	0	0	0	0	0	0	0	0	0	0	0	0	0	0	0	0	0	0	0	0	0	0	0	1	0	0	0	0
SRR039445	PRJNA168994	SAMN00010990	SRX018866	Drosophila melanogaster	ILLUMINA	SINGLE	RNA-Seq	TRANSCRIPTOMIC	cDNA	5,153,356	Illumina Genome Analyzer sequencing; GSM515636: Head_Dmel_Female (GA I)	GSE20348: mRNA-Seq of head tissue from Drosophila melanogaster	1,999,912	0	0	0	0	0	0	0	0	0	0	0	0	0	0	0	0	0	0	0	0	0	0	0	0	0	0	0	0	0	0	0	1	0	0	0	0
SRR039446	PRJNA168994	SAMN00010991	SRX018867	Drosophila melanogaster	ILLUMINA	SINGLE	RNA-Seq	TRANSCRIPTOMIC	cDNA	3,757,694	Illumina Genome Analyzer sequencing; GSM515637: Head_Dmel_Male (GA I)	GSE20348: mRNA-Seq of head tissue from Drosophila melanogaster	1,999,933	0	0	0	0	0	0	0	0	0	0	0	0	0	0	0	0	0	0	0	0	0	0	0	0	0	0	0	0	0	0	0	0	0	0	0	0
SRR039447	PRJNA168994	SAMN00010991	SRX018867	Drosophila melanogaster	ILLUMINA	SINGLE	RNA-Seq	TRANSCRIPTOMIC	cDNA	4,895,368	Illumina Genome Analyzer sequencing; GSM515637: Head_Dmel_Male (GA I)	GSE20348: mRNA-Seq of head tissue from Drosophila melanogaster	1,999,918	0	0	0	0	0	0	0	0	0	0	0	0	0	0	0	0	0	0	0	0	0	0	0	0	0	0	0	0	0	0	0	0	0	0	0	0
SRR039448	PRJNA168994	SAMN00010991	SRX018867	Drosophila melanogaster	ILLUMINA	SINGLE	RNA-Seq	TRANSCRIPTOMIC	cDNA	4,886,483	Illumina Genome Analyzer sequencing; GSM515637: Head_Dmel_Male (GA I)	GSE20348: mRNA-Seq of head tissue from Drosophila melanogaster	1,999,922	0	0	0	0	0	0	0	0	0	0	0	0	0	0	0	0	0	0	0	0	0	0	0	0	0	0	0	0	0	1	0	0	0	0	0	0
SRR039449	PRJNA168994	SAMN00010991	SRX018867	Drosophila melanogaster	ILLUMINA	SINGLE	RNA-Seq	TRANSCRIPTOMIC	cDNA	4,889,382	Illumina Genome Analyzer sequencing; GSM515637: Head_Dmel_Male (GA I)	GSE20348: mRNA-Seq of head tissue from Drosophila melanogaster	1,999,918	0	0	0	0	0	0	0	0	0	0	0	0	0	0	0	0	0	0	0	0	0	0	0	0	0	0	0	0	0	0	0	0	0	0	0	0
SRR039450	PRJNA168994	SAMN00010991	SRX018867	Drosophila melanogaster	ILLUMINA	SINGLE	RNA-Seq	TRANSCRIPTOMIC	cDNA	4,930,653	Illumina Genome Analyzer sequencing; GSM515637: Head_Dmel_Male (GA I)	GSE20348: mRNA-Seq of head tissue from Drosophila melanogaster	1,999,924	0	0	0	0	0	0	0	0	0	0	0	0	0	0	0	0	0	0	0	0	0	0	0	0	0	0	0	0	0	0	0	0	0	0	0	0
SRR039451	PRJNA168994	SAMN00010991	SRX018867	Drosophila melanogaster	ILLUMINA	SINGLE	RNA-Seq	TRANSCRIPTOMIC	cDNA	5,287,602	Illumina Genome Analyzer sequencing; GSM515637: Head_Dmel_Male (GA I)	GSE20348: mRNA-Seq of head tissue from Drosophila melanogaster	1,999,918	0	0	0	0	0	0	0	0	0	0	0	0	0	0	0	0	0	0	1	0	0	0	0	0	0	0	0	0	0	0	0	0	0	0	0	0
SRR039452	PRJNA168994	SAMN00010991	SRX018867	Drosophila melanogaster	ILLUMINA	SINGLE	RNA-Seq	TRANSCRIPTOMIC	cDNA	6,142,418	Illumina Genome Analyzer sequencing; GSM515637: Head_Dmel_Male (GA I)	GSE20348: mRNA-Seq of head tissue from Drosophila melanogaster	1,999,910	0	0	0	0	0	0	0	0	0	0	0	0	0	0	0	0	0	0	0	0	0	0	0	0	0	0	0	0	0	0	0	0	0	0	0	0
SRR039458	PRJNA125199	SAMN00010992	SRX018870	Drosophila melanogaster	ILLUMINA	SINGLE	RNA-Seq	TRANSCRIPTOMIC	cDNA	13,251,571	Illumina Genome Analyzer II sequencing; GSM516588: 100ng_library_methA_S2_2.5%ERCC_phaseV_pool15mRNA	RNA-Seq on libraries made from serial dilutions of Drosophila melanogaster S2 cell mRNA and ERCC external RNA controls	1,960,561	4135	0	0	0	0	0	1807	334	0	5684	3324	1	0	3	1	0	0	0	0	0	0	0	0	0	0	0	0	0	0	0	0	0	0	0	0	0
SRR039459	PRJNA125199	SAMN00010993	SRX018871	Drosophila melanogaster	ILLUMINA	SINGLE	RNA-Seq	TRANSCRIPTOMIC	cDNA	15,933,090	Illumina Genome Analyzer II sequencing; GSM516589: 100ng_library_methB_S2_2.5%ERCC_phaseV_pool15_mRNA	RNA-Seq on libraries made from serial dilutions of Drosophila melanogaster S2 cell mRNA and ERCC external RNA controls	1,587,513	3301	0	0	0	0	0	1439	271	0	4447	2631	0	0	1	3	0	0	0	0	0	0	0	0	0	0	0	0	0	0	0	0	0	0	0	0	0
SRR039460	PRJNA125199	SAMN00010994	SRX018872	Drosophila melanogaster	ILLUMINA	SINGLE	RNA-Seq	TRANSCRIPTOMIC	cDNA	14,393,902	Illumina Genome Analyzer II sequencing; GSM516590: 50ng_library_methB_S2_2.5%ERCC_phaseV_pool15_mRNA	RNA-Seq on libraries made from serial dilutions of Drosophila melanogaster S2 cell mRNA and ERCC external RNA controls	1,686,770	2746	0	2	0	0	0	1102	180	0	3502	2031	0	0	5	1	0	0	0	0	0	0	0	0	0	0	0	0	0	0	0	0	0	0	0	0	0
SRR039461	PRJNA125199	SAMN00010995	SRX018873	Drosophila melanogaster	ILLUMINA	SINGLE	RNA-Seq	TRANSCRIPTOMIC	cDNA	10,769,763	Illumina Genome Analyzer II sequencing; GSM516591: 10ng_library_methB_S2_2.5%ERCC_phaseV_pool15_mRNA	RNA-Seq on libraries made from serial dilutions of Drosophila melanogaster S2 cell mRNA and ERCC external RNA controls	1,246,446	2077	0	0	0	0	0	787	149	0	2607	1561	0	0	1	2	0	0	0	0	0	0	0	0	0	0	0	0	0	0	0	0	0	0	0	0	0
SRR039462	PRJNA125199	SAMN00010996	SRX018874	Drosophila melanogaster	ILLUMINA	SINGLE	RNA-Seq	TRANSCRIPTOMIC	cDNA	8,807,328	Illumina Genome Analyzer II sequencing; GSM516592: 1ng_library_methB_S2_2.5%ERCC_phaseV_pool15_mRNA	RNA-Seq on libraries made from serial dilutions of Drosophila melanogaster S2 cell mRNA and ERCC external RNA controls	866,976	1185	0	0	0	0	0	533	72	0	1441	866	0	0	2	1	0	0	0	0	0	0	0	0	0	0	1	0	0	0	0	0	0	0	0	0	0
SRR039463	PRJNA125199	SAMN00010997	SRX018875	Drosophila melanogaster	ILLUMINA	SINGLE	RNA-Seq	TRANSCRIPTOMIC	cDNA	5,329,564	Illumina Genome Analyzer II sequencing; GSM516593: 0.4ng_library_methB_S2_2.5%ERCC_phaseV_pool15_mRNA	RNA-Seq on libraries made from serial dilutions of Drosophila melanogaster S2 cell mRNA and ERCC external RNA controls	1,625,393	237	0	0	0	0	0	110	20	0	297	169	0	0	0	0	0	0	0	0	0	0	0	0	0	0	0	0	0	0	0	0	0	0	0	0	0
SRR039464	PRJNA125199	SAMN00010998	SRX018876	Drosophila melanogaster	ILLUMINA	SINGLE	RNA-Seq	TRANSCRIPTOMIC	cDNA	3,023,061	Illumina Genome Analyzer II sequencing; GSM516594: 0.01ng_library_methB_S2_2.5%ERCC_phaseV_pool15_mRNA	RNA-Seq on libraries made from serial dilutions of Drosophila melanogaster S2 cell mRNA and ERCC external RNA controls	1,013,967	26	0	0	0	0	0	17	0	0	25	17	0	0	0	0	0	0	0	0	0	0	0	0	0	0	0	0	0	0	0	0	0	0	0	0	0
SRR039933	PRJNA125273	SAMN00011328	SRX019234	Drosophila melanogaster	ILLUMINA	SINGLE	RNA-Seq	TRANSCRIPTOMIC	cDNA	14,314,506	Illumina Genome Analyzer II sequencing; GSM517059: 100ng_S2_5ng_ERCC_phaseV_pool15_mRNA-seq	RNA-Seq on libraries made from ERCC external RNA controls, and a mixture of D. melanogaster S2 cell mRNA and ERCC mRNAs	1,999,735	4701	0	0	0	2	0	895	114	0	2761	1168	28	9	650	519	0	0	0	0	0	0	0	0	0	0	0	0	0	0	0	0	0	0	0	0	0
SRR039934	PRJNA125273	SAMN00011329	SRX019235	Drosophila melanogaster	ILLUMINA	SINGLE	RNA-Seq	TRANSCRIPTOMIC	cDNA	13,561,778	Illumina Genome Analyzer II sequencing; GSM517060: 100ng_S2_2.5ng_ERCC_phaseV_pool15_mRNA-seq	RNA-Seq on libraries made from ERCC external RNA controls, and a mixture of D. melanogaster S2 cell mRNA and ERCC mRNAs	1,999,072	3620	0	0	0	1	6	748	95	0	2413	940	33	8	801	753	0	0	0	0	0	0	0	0	0	0	0	0	0	0	0	0	0	0	0	0	0
SRR039935	PRJNA125273	SAMN00011330	SRX019236	Drosophila melanogaster	ILLUMINA	SINGLE	RNA-Seq	TRANSCRIPTOMIC	cDNA	14,981,738	Illumina Genome Analyzer II sequencing; GSM517061: 100ng_S2_1ng_ERCC_phaseV_pool15_mRNA	RNA-Seq on libraries made from ERCC external RNA controls, and a mixture of D. melanogaster S2 cell mRNA and ERCC mRNAs	1,999,124	4274	0	0	0	2	7	1105	131	0	3308	1493	44	8	856	764	0	0	0	0	0	0	0	0	0	0	0	0	0	0	0	0	0	0	0	0	0
SRR040044	PRJNA126589	SAMN00011706	SRX019317	Drosophila melanogaster	ILLUMINA	PAIRED	RNA-Seq	TRANSCRIPTOMIC	cDNA	18,604,197	Illumina Genome Analyzer II paired end sequencing; GSM532103: Dmel2_RNAseq	RNA-Seq of Drosophila cell line Dmel2	2,000,000	0	0	0	0	0	0	0	0	0	0	0	0	0	0	0	0	0	0	0	0	0	0	0	0	0	0	0	0	0	0	0	0	0	0	0	0
SRR040803	PRJNA79595	SAMN00011640	SRX019646	Drosophila melanogaster	ILLUMINA	PAIRED	OTHER	TRANSCRIPTOMIC	RT-PCR	11,523,638	Illumina Genome Analyzer sequencing; Embryo 14-16 hours RNA-Seq	Developmental Profile of the Drosophila Transcriptome by Paired-End RNA-Sequencing	1,999,989	0	0	64	0	0	0	0	0	0	0	0	0	0	0	0	0	0	0	0	0	0	0	0	0	0	0	0	0	0	0	0	0	0	0	0	0
SRR042295	PRJNA79595	SAMN00011641	SRX019647	Drosophila melanogaster	ILLUMINA	PAIRED	OTHER	TRANSCRIPTOMIC	RT-PCR	7,324,784	Illumina Genome Analyzer sequencing; Embryo 2-16 hours RNA-Seq	Developmental Profile of the Drosophila Transcriptome by Paired-End RNA-Sequencing	1,999,844	0	0	0	0	0	0	0	0	0	0	0	0	0	0	0	0	0	0	0	0	0	0	0	0	0	0	0	0	0	0	0	0	0	0	0	0
SRR042296	PRJNA79595	SAMN00011971	SRX019649	Drosophila melanogaster	ILLUMINA	PAIRED	OTHER	TRANSCRIPTOMIC	RT-PCR	14,077,726	Illumina Genome Analyzer sequencing; Larva mixed age 48, 72, 96 hours RNA-Seq	Developmental Profile of the Drosophila Transcriptome by Paired-End RNA-Sequencing	1,999,984	0	0	0	0	0	0	0	0	0	0	0	0	0	0	0	0	0	0	0	0	0	0	0	0	0	0	0	0	0	0	0	0	0	0	0	0
SRR042297	PRJNA79595	SAMN00011979	SRX019657	Drosophila melanogaster	ILLUMINA	PAIRED	OTHER	TRANSCRIPTOMIC	RT-PCR	13,605,725	Illumina Genome Analyzer sequencing; Adults 17 days old RNA-Seq	Developmental Profile of the Drosophila Transcriptome by Paired-End RNA-Sequencing	1,999,973	0	0	0	0	0	0	0	0	0	0	0	0	0	0	0	0	0	0	0	0	0	0	0	0	0	0	0	0	0	0	0	0	0	0	0	0
SRR042298	PRJNA79595	SAMN00011973	SRX019651	Drosophila melanogaster	ILLUMINA	PAIRED	OTHER	TRANSCRIPTOMIC	RT-PCR	5,463,376	Illumina Genome Analyzer sequencing; Pupa mixed age 1, 2, 3, 4, 5 day RNA-Seq Replicate #1	Developmental Profile of the Drosophila Transcriptome by Paired-End RNA-Sequencing	1,999,985	0	0	0	0	0	0	0	0	0	0	0	0	0	0	0	0	0	0	0	0	0	0	0	0	0	0	0	0	0	0	0	0	0	0	0	0
SRR042299	PRJNA79595	SAMN00011973	SRX019651	Drosophila melanogaster	ILLUMINA	PAIRED	OTHER	TRANSCRIPTOMIC	RT-PCR	6,868,697	Illumina Genome Analyzer sequencing; Pupa mixed age 1, 2, 3, 4, 5 day RNA-Seq Replicate #1	Developmental Profile of the Drosophila Transcriptome by Paired-End RNA-Sequencing	1,999,990	0	0	0	0	0	0	0	0	0	0	0	0	0	0	0	0	0	0	0	0	0	0	0	0	0	0	0	0	0	0	0	0	0	0	0	0
SRR042412	PRJNA79595	SAMN00011972	SRX019650	Drosophila melanogaster	ILLUMINA	PAIRED	OTHER	TRANSCRIPTOMIC	RT-PCR	12,652,971	Illumina Genome Analyzer sequencing; Three day old Pupa RNA-Seq	Developmental Profile of the Drosophila Transcriptome by Paired-End RNA-Sequencing	1,999,953	0	0	2	0	0	0	0	0	0	0	0	0	0	0	0	0	0	0	0	0	0	0	0	0	0	0	0	0	0	0	0	0	0	0	0	0
SRR042423	PRJNA79595	SAMN00011970	SRX019648	Drosophila melanogaster	ILLUMINA	PAIRED	OTHER	TRANSCRIPTOMIC	RT-PCR	13,754,967	Illumina Genome Analyzer sequencing; Third instar wandering larva RNA-Seq	Developmental Profile of the Drosophila Transcriptome by Paired-End RNA-Sequencing	1,999,990	0	0	1	0	0	0	0	0	0	0	0	0	0	0	0	0	0	0	0	0	0	0	0	0	0	0	0	0	0	0	0	0	0	0	0	0
SRR042489	PRJNA79595	SAMN00011975	SRX019652	Drosophila melanogaster	ILLUMINA	PAIRED	OTHER	TRANSCRIPTOMIC	RT-PCR	12,438,019	Illumina Genome Analyzer sequencing; Female adults three days old RNA-Seq	Developmental Profile of the Drosophila Transcriptome by Paired-End RNA-Sequencing	1,999,983	0	0	21	0	0	0	0	0	0	0	0	0	0	0	0	0	0	0	0	0	0	0	0	0	0	0	0	0	0	0	0	0	0	0	0	0
SRR042490	PRJNA79595	SAMN00011974	SRX019653	Drosophila melanogaster	ILLUMINA	PAIRED	OTHER	TRANSCRIPTOMIC	RT-PCR	7,447,148	Illumina Genome Analyzer sequencing; Male adults three days old RNA-Seq	Developmental Profile of the Drosophila Transcriptome by Paired-End RNA-Sequencing	1,999,982	0	0	811	0	0	0	0	0	0	0	0	0	0	0	0	0	0	0	0	0	0	0	0	0	0	0	0	0	0	0	0	0	0	0	0	0
SRR054703	PRJNA79657	SAMN00014519	SRX021643	Drosophila melanogaster	ILLUMINA	PAIRED	OTHER	TRANSCRIPTOMIC	cDNA	9,591,700	Illumina Genome Analyzer paired end sequencing; CG3875 mutant testes transcriptome sequencing	Drosophila transcriptome	1,999,995	0	0	0	0	0	0	0	0	0	0	0	0	0	0	0	0	0	0	0	0	0	0	0	0	0	0	0	0	0	0	0	0	0	0	0	0
SRR054704	PRJNA79657	SAMN00014520	SRX021644	Drosophila melanogaster	ILLUMINA	PAIRED	OTHER	TRANSCRIPTOMIC	cDNA	16,292,835	Illumina Genome Analyzer paired end sequencing; CG3875 wildtype testes transcriptome sequencing	Drosophila transcriptome	1,999,999	0	0	0	0	0	0	0	0	0	0	0	0	0	0	0	0	0	0	0	0	0	0	0	0	0	0	0	0	0	0	0	0	0	0	0	0
SRR058881	PRJNA79595	SAMN00011639	SRX019645	Drosophila melanogaster	ILLUMINA	PAIRED	OTHER	TRANSCRIPTOMIC	RT-PCR	5,216,171	Illumina Genome Analyzer sequencing; Embryo 2-4 hours RNA-Seq	Developmental Profile of the Drosophila Transcriptome by Paired-End RNA-Sequencing	1,971,617	0	0	12	0	0	0	0	0	0	0	0	0	0	0	0	0	0	0	0	0	0	0	0	0	0	0	0	0	0	0	0	0	0	0	0	0
SRR058885	PRJNA79595	SAMN00012275	SRX019654	Drosophila melanogaster	ILLUMINA	PAIRED	OTHER	TRANSCRIPTOMIC	RT-PCR	3,673,906	Illumina Genome Analyzer sequencing; Embryo 2-16 hours RNA-Seq 100bp	Developmental Profile of the Drosophila Transcriptome by Paired-End RNA-Sequencing	1,999,874	0	0	0	0	0	0	0	0	0	0	0	0	0	0	0	0	0	0	0	0	0	0	0	0	0	0	0	0	0	0	0	0	0	0	0	0
SRR059066	PRJNA79595	SAMN00012276	SRX019655	Drosophila melanogaster	ILLUMINA	PAIRED	OTHER	TRANSCRIPTOMIC	RT-PCR	7,329,946	Illumina Genome Analyzer sequencing; Third instar wandering larva RNA-Seq 100bp	Developmental Profile of the Drosophila Transcriptome by Paired-End RNA-Sequencing	1,999,971	0	0	0	0	0	0	0	0	0	0	0	0	0	0	0	0	0	0	0	0	0	0	0	0	0	0	0	0	0	0	0	0	0	0	0	0
SRR060643	PRJNA127489	SAMN00017157	SRX023724	Drosophila melanogaster	ILLUMINA	SINGLE	RNA-Seq	TRANSCRIPTOMIC	size fractionation	4,091,610	Illumina Genome Analyzer sequencing; GSM548582: A2_testes_total	Small RNA-based silencing strategies for transposons in the process of invading Drosophila species	1,768,816	0	0	4	0	0	0	0	0	0	0	0	0	0	0	0	716	10	0	0	0	0	0	0	0	0	0	0	0	0	28	0	0	0	0	0	0
SRR060644	PRJNA127489	SAMN00017158	SRX023725	Drosophila melanogaster	ILLUMINA	SINGLE	RNA-Seq	TRANSCRIPTOMIC	size fractionation	4,169,682	Illumina Genome Analyzer sequencing; GSM548583: A2_ovaries_total	Small RNA-based silencing strategies for transposons in the process of invading Drosophila species	1,729,297	0	0	5	0	0	0	0	0	1	0	0	0	0	0	0	23	0	0	0	0	0	0	0	0	0	0	0	0	0	18	0	0	0	0	0	0
SRR060645	PRJNA127489	SAMN00017159	SRX023726	Drosophila melanogaster	ILLUMINA	SINGLE	RNA-Seq	TRANSCRIPTOMIC	size fractionation	7,490,350	Illumina Genome Analyzer sequencing; GSM548584: yw67c23(2)_testes_total	Small RNA-based silencing strategies for transposons in the process of invading Drosophila species	1,190,020	0	0	5	0	0	0	0	0	0	0	0	0	0	0	0	0	0	0	0	0	2	0	0	0	0	0	0	0	0	14	0	0	0	0	0	0
SRR060646	PRJNA127489	SAMN00017160	SRX023727	Drosophila melanogaster	ILLUMINA	SINGLE	RNA-Seq	TRANSCRIPTOMIC	size fractionation	7,410,543	Illumina Genome Analyzer sequencing; GSM548585: yw67c23(2)_ovaries_total	Small RNA-based silencing strategies for transposons in the process of invading Drosophila species	1,542,763	1	0	1	0	0	0	0	0	0	0	0	0	0	0	0	0	0	0	0	0	0	0	0	0	0	0	0	0	1	11	0	2	0	0	0	0
SRR060647	PRJNA127489	SAMN00017161	SRX023728	Drosophila melanogaster	ILLUMINA	SINGLE	RNA-Seq	TRANSCRIPTOMIC	size fractionation	6,902,053	Illumina Genome Analyzer sequencing; GSM548586: A2_ovaries_FLAG-Ago2	Small RNA-based silencing strategies for transposons in the process of invading Drosophila species	1,409,498	13	0	1	0	0	0	0	0	0	0	0	0	0	0	0	0	0	0	0	0	7376	0	0	0	0	0	0	0	0	0	0	4	0	0	0	0
SRR060648	PRJNA127489	SAMN00017162	SRX023729	Drosophila melanogaster	ILLUMINA	SINGLE	RNA-Seq	TRANSCRIPTOMIC	size fractionation	6,623,907	Illumina Genome Analyzer sequencing; GSM548587: A2_ovaries_FLAG-Aub	Small RNA-based silencing strategies for transposons in the process of invading Drosophila species	1,535,108	5	0	24	0	0	0	0	0	0	0	0	0	0	0	0	0	0	0	0	0	5	0	0	0	0	0	0	0	0	0	0	2	0	0	0	0
SRR060649	PRJNA127489	SAMN00017163	SRX023730	Drosophila melanogaster	ILLUMINA	SINGLE	RNA-Seq	TRANSCRIPTOMIC	size fractionation	6,106,887	Illumina Genome Analyzer sequencing; GSM548588: A2_ovaries_FLAG-Piwi	Small RNA-based silencing strategies for transposons in the process of invading Drosophila species	1,372,003	12	0	0	0	0	0	0	0	0	0	0	0	0	0	0	0	0	0	0	0	3	0	0	0	0	0	0	0	0	2	0	0	0	0	0	0
SRR060650	PRJNA127489	SAMN00017164	SRX023731	Drosophila melanogaster	ILLUMINA	SINGLE	RNA-Seq	TRANSCRIPTOMIC	size fractionation	2,408,002	Illumina Genome Analyzer sequencing; GSM548589: A1_testes_total	Small RNA-based silencing strategies for transposons in the process of invading Drosophila species	1,632,705	0	0	2199	0	0	0	0	0	0	0	0	0	0	0	0	8	0	0	0	0	0	0	1	0	0	1	0	0	0	24	0	1	0	0	0	0
SRR060651	PRJNA127489	SAMN00017165	SRX023732	Drosophila melanogaster	ILLUMINA	SINGLE	RNA-Seq	TRANSCRIPTOMIC	size fractionation	5,354,859	Illumina Genome Analyzer sequencing; GSM548590: A2_ovaries_Ago3	Small RNA-based silencing strategies for transposons in the process of invading Drosophila species	1,839,357	3627	0	339	0	0	0	0	0	0	0	0	0	0	0	0	6	0	0	0	0	0	0	1	0	0	1	0	0	0	15	0	1	0	0	0	0
SRR060652	PRJNA127489	SAMN00017166	SRX023733	Drosophila melanogaster	ILLUMINA	SINGLE	RNA-Seq	TRANSCRIPTOMIC	size fractionation	8,168,386	Illumina Genome Analyzer sequencing; GSM548591: hs-Penelope_testes_total	Small RNA-based silencing strategies for transposons in the process of invading Drosophila species	1,219,060	30	0	37	0	0	0	0	0	0	0	0	0	0	0	0	3	0	0	0	0	0	0	0	0	0	0	0	0	3	16	3	1	1	2	0	2
SRR060653	PRJNA127489	SAMN00017167	SRX023734	Drosophila melanogaster	ILLUMINA	SINGLE	RNA-Seq	TRANSCRIPTOMIC	size fractionation	9,476,722	Illumina Genome Analyzer sequencing; GSM548592: hs-Penelope_ ovaries_total	Small RNA-based silencing strategies for transposons in the process of invading Drosophila species	1,219,617	0	1	0	2	0	0	0	0	0	0	0	0	0	0	0	0	0	0	0	0	0	0	0	0	0	0	0	0	0	4	0	0	0	0	0	0
SRR060654	PRJNA127489	SAMN00017168	SRX023735	Drosophila virilis	ILLUMINA	SINGLE	RNA-Seq	TRANSCRIPTOMIC	size fractionation	4,002,098	Illumina Genome Analyzer sequencing; GSM548594: 160x9_ovaries_total	Small RNA-based silencing strategies for transposons in the process of invading Drosophila species	1,923,232	0	0	0	0	0	0	0	0	0	0	0	0	0	0	0	0	0	0	0	0	0	0	0	0	0	0	0	0	0	0	0	0	0	0	0	0
SRR060655	PRJNA127489	SAMN00017169	SRX023736	Drosophila virilis	ILLUMINA	SINGLE	RNA-Seq	TRANSCRIPTOMIC	size fractionation	4,315,335	Illumina Genome Analyzer sequencing; GSM548595: 9x160_testes_total	Small RNA-based silencing strategies for transposons in the process of invading Drosophila species	1,769,009	1	0	1	0	0	0	0	0	0	0	0	0	0	0	0	3	0	0	0	0	1	0	0	0	0	0	0	0	0	0	1	0	0	0	0	0
SRR060656	PRJNA127489	SAMN00017170	SRX023737	Drosophila virilis	ILLUMINA	SINGLE	RNA-Seq	TRANSCRIPTOMIC	size fractionation	4,419,470	Illumina Genome Analyzer sequencing; GSM548596: 9x160_ovaries_total	Small RNA-based silencing strategies for transposons in the process of invading Drosophila species	1,850,935	0	0	0	0	0	0	0	0	0	0	0	0	0	0	0	1	1	0	0	0	0	0	0	0	0	0	0	0	0	0	0	0	0	0	0	0
SRR060657	PRJNA127489	SAMN00017171	SRX023738	Drosophila virilis	ILLUMINA	SINGLE	RNA-Seq	TRANSCRIPTOMIC	size fractionation	6,723,546	Illumina Genome Analyzer sequencing; GSM548597: 140_testes_total	Small RNA-based silencing strategies for transposons in the process of invading Drosophila species	1,353,238	4	0	3	0	0	0	0	0	0	0	0	0	0	0	0	0	0	0	0	0	0	0	6	0	0	0	0	0	0	0	0	0	0	0	0	0
SRR060658	PRJNA127489	SAMN00017172	SRX023739	Drosophila virilis	ILLUMINA	SINGLE	RNA-Seq	TRANSCRIPTOMIC	size fractionation	6,870,639	Illumina Genome Analyzer sequencing; GSM548598: 140_ovaries_total	Small RNA-based silencing strategies for transposons in the process of invading Drosophila species	1,604,610	5	0	0	1	0	0	0	0	0	2	0	0	0	0	0	1	0	0	0	0	0	0	11	0	0	0	0	0	0	0	0	0	0	0	0	0
SRR060659	PRJNA127489	SAMN00017173	SRX023740	Drosophila virilis	ILLUMINA	SINGLE	RNA-Seq	TRANSCRIPTOMIC	size fractionation	7,490,568	Illumina Genome Analyzer sequencing; GSM548599: Argentina_testes_total	Small RNA-based silencing strategies for transposons in the process of invading Drosophila species	1,458,010	3	0	14	3	0	0	0	0	0	0	0	0	0	0	0	1	0	0	0	0	1	0	37	0	0	0	0	0	0	0	0	0	0	0	0	0
SRR060660	PRJNA127489	SAMN00017174	SRX023741	Drosophila virilis	ILLUMINA	SINGLE	RNA-Seq	TRANSCRIPTOMIC	size fractionation	6,058,939	Illumina Genome Analyzer sequencing; GSM548600: Argentina_ovaries_total	Small RNA-based silencing strategies for transposons in the process of invading Drosophila species	1,658,997	0	0	4	1	0	0	1	0	0	0	1	0	0	0	0	0	0	0	0	0	1	0	5	0	0	0	0	0	0	0	0	0	0	0	0	0
SRR060661	PRJNA127489	SAMN00017175	SRX023742	Drosophila virilis	ILLUMINA	SINGLE	RNA-Seq	TRANSCRIPTOMIC	size fractionation	4,715,357	Illumina Genome Analyzer sequencing; GSM548601: 160x9_0-2h_embryos_total	Small RNA-based silencing strategies for transposons in the process of invading Drosophila species	1,583,550	2	0	4	1	0	0	0	0	0	0	0	0	0	0	0	5	0	0	0	0	1	2	0	0	0	0	0	0	9	6	4	6	3	13	3	1
SRR060662	PRJNA127489	SAMN00017176	SRX023743	Drosophila virilis	ILLUMINA	SINGLE	RNA-Seq	TRANSCRIPTOMIC	size fractionation	5,499,094	Illumina Genome Analyzer sequencing; GSM548602: 9x160_0-2h_embryos_total	Small RNA-based silencing strategies for transposons in the process of invading Drosophila species	1,644,051	1	0	3	7	0	0	0	0	0	0	0	0	0	0	0	244	0	0	0	0	0	2	0	0	0	0	0	0	27	39	19	15	33	21	4	15
SRR060663	PRJNA127489	SAMN00017177	SRX023744	Drosophila virilis	ILLUMINA	SINGLE	RNA-Seq	TRANSCRIPTOMIC	size fractionation	6,010,451	Illumina Genome Analyzer sequencing; GSM548603: 160_0-2h_embryos_total	Small RNA-based silencing strategies for transposons in the process of invading Drosophila species	1,443,988	0	0	7	0	0	0	0	0	0	0	0	0	0	0	0	3	1	0	0	0	10	1	0	0	0	0	0	0	2	3	4	4	1	2	2	1
SRR060664	PRJNA127489	SAMN00017178	SRX023745	Drosophila virilis	ILLUMINA	SINGLE	RNA-Seq	TRANSCRIPTOMIC	size fractionation	6,462,366	Illumina Genome Analyzer sequencing; GSM548604: 9_males_carcasses_total	Small RNA-based silencing strategies for transposons in the process of invading Drosophila species	1,652,909	1	0	1	0	0	0	0	0	0	0	0	0	0	0	0	114	0	0	0	0	0	0	0	0	0	0	0	0	70	89	72	59	64	55	45	38
SRR060665	PRJNA127489	SAMN00017179	SRX023746	Drosophila virilis	ILLUMINA	SINGLE	RNA-Seq	TRANSCRIPTOMIC	size fractionation	6,517,364	Illumina Genome Analyzer sequencing; GSM548605: 9_females_carcasses_total	Small RNA-based silencing strategies for transposons in the process of invading Drosophila species	1,635,059	61	0	13	0	0	0	0	0	0	0	0	0	0	0	0	18	0	0	0	0	3	0	0	0	0	0	0	0	524	629	446	388	411	363	368	193
SRR060666	PRJNA127489	SAMN00017180	SRX023747	Drosophila virilis	ILLUMINA	SINGLE	RNA-Seq	TRANSCRIPTOMIC	size fractionation	6,082,405	Illumina Genome Analyzer sequencing; GSM548606: 160_males_carcasses_total	Small RNA-based silencing strategies for transposons in the process of invading Drosophila species	1,604,891	0	0	0	0	0	0	0	0	0	0	0	0	0	0	0	3	0	0	0	0	0	2	0	0	0	0	0	0	1	0	0	0	0	0	0	0
SRR060667	PRJNA127489	SAMN00017181	SRX023748	Drosophila virilis	ILLUMINA	SINGLE	RNA-Seq	TRANSCRIPTOMIC	size fractionation	5,994,886	Illumina Genome Analyzer sequencing; GSM548607: 160_females_carcasses_total	Small RNA-based silencing strategies for transposons in the process of invading Drosophila species	1,515,088	0	0	1	1	0	0	0	0	0	0	0	0	0	0	0	3	0	0	0	0	0	0	0	0	0	0	0	0	1	0	0	0	0	0	1	0
SRR060668	PRJNA127489	SAMN00017182	SRX023749	Drosophila virilis	ILLUMINA	SINGLE	RNA-Seq	TRANSCRIPTOMIC	size fractionation	5,368,086	Illumina Genome Analyzer sequencing; GSM548608: 160x9_males_carcasses_total	Small RNA-based silencing strategies for transposons in the process of invading Drosophila species	1,607,456	0	0	0	0	0	0	0	0	0	0	0	0	0	0	0	0	0	0	0	0	0	0	1	0	0	0	0	0	0	0	0	0	0	0	0	0
SRR060669	PRJNA127489	SAMN00017183	SRX023750	Drosophila virilis	ILLUMINA	SINGLE	RNA-Seq	TRANSCRIPTOMIC	size fractionation	4,116,932	Illumina Genome Analyzer sequencing; GSM548609: 160x9_females_carcasses_total	Small RNA-based silencing strategies for transposons in the process of invading Drosophila species	1,524,112	1	0	0	0	0	0	0	0	0	0	0	0	0	0	0	0	0	0	0	0	0	0	0	0	0	0	0	0	1	0	0	0	0	0	0	0
SRR060670	PRJNA127489	SAMN00017184	SRX023751	Drosophila virilis	ILLUMINA	SINGLE	RNA-Seq	TRANSCRIPTOMIC	size fractionation	4,518,826	Illumina Genome Analyzer sequencing; GSM548610: 9_testes_total	Small RNA-based silencing strategies for transposons in the process of invading Drosophila species	1,779,220	1	0	1	0	0	0	0	0	0	0	0	0	0	0	0	1	0	0	0	0	0	0	0	0	0	0	0	0	0	0	0	0	0	0	0	0
SRR060671	PRJNA127489	SAMN00017185	SRX023752	Drosophila virilis	ILLUMINA	SINGLE	RNA-Seq	TRANSCRIPTOMIC	size fractionation	4,804,182	Illumina Genome Analyzer sequencing; GSM548611: 9x160_males_carcasses_total	Small RNA-based silencing strategies for transposons in the process of invading Drosophila species	1,549,714	0	0	2	0	0	0	0	0	0	0	0	0	0	0	0	0	0	0	0	0	0	0	0	0	0	0	0	0	1	0	0	2	0	0	1	1
SRR060672	PRJNA127489	SAMN00017186	SRX023753	Drosophila virilis	ILLUMINA	SINGLE	RNA-Seq	TRANSCRIPTOMIC	size fractionation	7,945,383	Illumina Genome Analyzer sequencing; GSM548612: 9x160_females_carcasses_total	Small RNA-based silencing strategies for transposons in the process of invading Drosophila species	1,581,493	1	0	2	0	0	0	0	0	0	0	0	0	0	0	0	0	0	0	0	0	1	1	0	0	0	0	0	0	2	2	1	0	2	3	0	0
SRR060673	PRJNA127489	SAMN00017187	SRX023754	Drosophila virilis	ILLUMINA	SINGLE	RNA-Seq	TRANSCRIPTOMIC	size fractionation	4,753,096	Illumina Genome Analyzer sequencing; GSM548613: 9_ovaries_total	Small RNA-based silencing strategies for transposons in the process of invading Drosophila species	1,881,658	1	0	0	0	0	0	0	0	0	0	0	0	0	0	0	0	0	0	0	0	0	0	0	0	0	0	0	0	0	0	0	0	0	0	0	0
SRR060674	PRJNA127489	SAMN00017188	SRX023755	Drosophila virilis	ILLUMINA	SINGLE	RNA-Seq	TRANSCRIPTOMIC	size fractionation	7,198,428	Illumina Genome Analyzer sequencing; GSM548614: 9x140_ovaries_total	Small RNA-based silencing strategies for transposons in the process of invading Drosophila species	1,753,340	0	0	0	0	0	0	0	0	0	0	0	0	0	0	0	0	0	0	0	0	0	0	0	0	0	0	0	0	0	0	0	0	0	0	0	0
SRR060675	PRJNA127489	SAMN00017189	SRX023756	Drosophila virilis	ILLUMINA	SINGLE	RNA-Seq	TRANSCRIPTOMIC	size fractionation	7,628,880	Illumina Genome Analyzer sequencing; GSM548615: 140x9_ovaries_total	Small RNA-based silencing strategies for transposons in the process of invading Drosophila species	1,799,880	0	0	0	0	0	0	0	0	0	4	0	0	0	0	0	0	0	0	0	0	0	0	0	0	0	0	0	0	1	1	0	1	0	0	0	1
SRR060676	PRJNA127489	SAMN00017190	SRX023757	Drosophila virilis	ILLUMINA	SINGLE	RNA-Seq	TRANSCRIPTOMIC	size fractionation	13,480,490	Illumina Genome Analyzer sequencing; GSM548616: 9xArg_ovaries_total	Small RNA-based silencing strategies for transposons in the process of invading Drosophila species	1,800,725	0	1	0	0	0	0	0	0	0	0	0	0	0	0	0	0	0	0	0	0	0	0	0	0	0	0	0	0	0	0	0	0	0	0	0	0
SRR060677	PRJNA127489	SAMN00017191	SRX023758	Drosophila virilis	ILLUMINA	SINGLE	RNA-Seq	TRANSCRIPTOMIC	size fractionation	10,034,833	Illumina Genome Analyzer sequencing; GSM548617: Argx9_ovaries_total	Small RNA-based silencing strategies for transposons in the process of invading Drosophila species	1,779,173	0	0	0	0	0	0	0	0	0	0	0	0	0	0	0	0	0	0	0	0	0	0	0	0	0	0	0	0	3	0	0	0	0	0	0	0
SRR060678	PRJNA127489	SAMN00017192	SRX023759	Drosophila virilis	ILLUMINA	SINGLE	RNA-Seq	TRANSCRIPTOMIC	size fractionation	11,223,903	Illumina Genome Analyzer sequencing; GSM548618: 9x140_testes_total	Small RNA-based silencing strategies for transposons in the process of invading Drosophila species	1,577,086	1	0	0	0	0	0	0	0	0	0	0	0	0	0	0	1	0	0	0	0	0	0	0	0	0	0	0	0	0	0	0	0	0	0	0	0
SRR060679	PRJNA127489	SAMN00017193	SRX023760	Drosophila virilis	ILLUMINA	SINGLE	RNA-Seq	TRANSCRIPTOMIC	size fractionation	12,684,515	Illumina Genome Analyzer sequencing; GSM548619: 140x9_testes_total	Small RNA-based silencing strategies for transposons in the process of invading Drosophila species	1,440,039	0	0	0	0	0	0	0	0	1	2	0	0	0	0	0	0	0	0	0	0	0	0	0	0	0	0	0	0	2	2	0	0	0	0	1	0
SRR060680	PRJNA127489	SAMN00017194	SRX023761	Drosophila virilis	ILLUMINA	SINGLE	RNA-Seq	TRANSCRIPTOMIC	size fractionation	5,258,547	Illumina Genome Analyzer sequencing; GSM548620: 9xArg_testes_total	Small RNA-based silencing strategies for transposons in the process of invading Drosophila species	1,441,845	0	0	0	0	0	0	0	0	0	0	0	0	0	0	0	0	0	0	0	0	0	0	0	0	0	0	0	0	0	1	0	0	0	0	0	0
SRR060681	PRJNA127489	SAMN00017195	SRX023762	Drosophila virilis	ILLUMINA	SINGLE	RNA-Seq	TRANSCRIPTOMIC	size fractionation	12,882,396	Illumina Genome Analyzer sequencing; GSM548621: Argx9_testes_total	Small RNA-based silencing strategies for transposons in the process of invading Drosophila species	1,489,738	0	0	0	0	0	0	0	0	0	0	0	0	0	0	0	0	0	0	0	0	1	0	0	0	0	0	0	0	0	2	0	1	0	0	0	0
SRR060682	PRJNA127489	SAMN00017196	SRX023763	Drosophila virilis	ILLUMINA	SINGLE	RNA-Seq	TRANSCRIPTOMIC	size fractionation	8,139,137	Illumina Genome Analyzer sequencing; GSM548622: 9x140_0-2h_embryos_total	Small RNA-based silencing strategies for transposons in the process of invading Drosophila species	1,669,755	0	0	0	8	0	0	0	0	0	0	0	0	0	0	0	37	0	0	0	0	0	0	0	0	0	1	0	0	14	14	26	25	9	15	5	10
SRR060683	PRJNA127489	SAMN00017197	SRX023764	Drosophila virilis	ILLUMINA	SINGLE	RNA-Seq	TRANSCRIPTOMIC	size fractionation	5,750,204	Illumina Genome Analyzer sequencing; GSM548623: 160_testes_total	Small RNA-based silencing strategies for transposons in the process of invading Drosophila species	1,658,330	1	0	0	0	0	0	0	0	0	0	0	0	0	0	0	1	0	0	0	0	0	0	0	0	0	0	0	0	0	0	0	0	0	0	0	0
SRR060684	PRJNA127489	SAMN00017198	SRX023765	Drosophila virilis	ILLUMINA	SINGLE	RNA-Seq	TRANSCRIPTOMIC	size fractionation	8,292,678	Illumina Genome Analyzer sequencing; GSM548624: 140x9_0-2h_embryos_total	Small RNA-based silencing strategies for transposons in the process of invading Drosophila species	1,607,922	0	0	2	3	0	0	0	0	0	4	0	0	0	0	0	8	0	0	0	0	0	0	0	0	0	0	0	0	60	85	71	74	56	66	28	35
SRR060685	PRJNA127489	SAMN00017199	SRX023766	Drosophila virilis	ILLUMINA	SINGLE	RNA-Seq	TRANSCRIPTOMIC	size fractionation	8,426,188	Illumina Genome Analyzer sequencing; GSM548625: 9xArg_0-2h_embryos_total	Small RNA-based silencing strategies for transposons in the process of invading Drosophila species	1,674,850	1	0	1	0	0	0	0	0	0	0	0	0	0	0	0	1	0	0	0	0	1	0	0	0	0	0	0	0	14	21	19	11	11	18	14	5
SRR060686	PRJNA127489	SAMN00017200	SRX023767	Drosophila virilis	ILLUMINA	SINGLE	RNA-Seq	TRANSCRIPTOMIC	size fractionation	8,584,169	Illumina Genome Analyzer sequencing; GSM548626: Argx9_0-2h_embryos_total	Small RNA-based silencing strategies for transposons in the process of invading Drosophila species	1,671,617	0	0	3	6	0	0	0	0	0	0	0	0	0	0	0	0	0	0	0	0	1	0	0	0	0	0	0	0	4	6	6	7	2	3	1	2
SRR060687	PRJNA127489	SAMN00017201	SRX023768	Drosophila virilis	ILLUMINA	SINGLE	RNA-Seq	TRANSCRIPTOMIC	size fractionation	7,772,861	Illumina Genome Analyzer sequencing; GSM548627: 9_0-2h_embryos_total	Small RNA-based silencing strategies for transposons in the process of invading Drosophila species	1,629,038	2	0	0	3	0	0	0	0	0	0	0	0	0	0	0	153	0	0	0	0	0	0	0	0	0	0	0	0	47	96	85	68	65	53	43	26
SRR060688	PRJNA127489	SAMN00017202	SRX023769	Drosophila virilis	ILLUMINA	SINGLE	RNA-Seq	TRANSCRIPTOMIC	size fractionation	4,689,722	Illumina Genome Analyzer sequencing; GSM548628: 160_ovaries_total	Small RNA-based silencing strategies for transposons in the process of invading Drosophila species	1,920,601	0	0	1	0	0	0	0	0	0	0	0	0	0	0	0	0	0	0	0	0	0	0	0	0	0	0	0	0	0	0	0	0	1	0	0	0
SRR060689	PRJNA127489	SAMN00017203	SRX023770	Drosophila virilis	ILLUMINA	SINGLE	RNA-Seq	TRANSCRIPTOMIC	size fractionation	4,823,000	Illumina Genome Analyzer sequencing; GSM548629: 160x9_testes_total	Small RNA-based silencing strategies for transposons in the process of invading Drosophila species	1,858,066	0	0	1	0	0	0	0	0	0	0	0	0	0	0	0	3	0	0	0	0	0	0	0	0	0	0	0	0	0	1	0	0	0	0	0	0
SRR060832	PRJNA125585	SAMN00017215	SRX023846	Drosophila melanogaster x Drosophila sechellia	ILLUMINA	PAIRED	RNA-Seq	TRANSCRIPTOMIC	cDNA	15,253,044	Illumina Genome Analyzer II paired end sequencing; GSM560536: Wholefly_female_rep1	Regulatory Divergence in Drosophila revealed by mRNA-seq	2,000,000	0	0	0	0	0	0	0	0	0	0	0	0	0	0	0	0	0	0	0	0	0	0	0	0	0	0	0	0	0	0	0	0	0	0	0	0
SRR060833	PRJNA125585	SAMN00017216	SRX023847	Drosophila melanogaster	ILLUMINA	PAIRED	RNA-Seq	TRANSCRIPTOMIC	cDNA	14,294,762	Illumina Genome Analyzer II paired end sequencing; GSM560537: Wholefly_femalemix_rep1	Regulatory Divergence in Drosophila revealed by mRNA-seq	2,000,000	0	0	0	0	0	0	0	0	0	0	0	0	0	0	0	0	0	0	0	0	0	0	0	0	0	0	0	0	0	0	0	0	0	0	0	0
SRR060834	PRJNA125585	SAMN00017216	SRX023847	Drosophila melanogaster	ILLUMINA	PAIRED	RNA-Seq	TRANSCRIPTOMIC	cDNA	14,030,094	Illumina Genome Analyzer II paired end sequencing; GSM560537: Wholefly_femalemix_rep1	Regulatory Divergence in Drosophila revealed by mRNA-seq	1,999,998	0	0	0	0	0	0	0	0	0	0	0	0	0	0	0	0	0	0	0	0	0	0	0	0	0	0	0	0	0	0	0	0	0	0	0	0
SRR064507	PRJNA79745	SAMN00109730	SRX025934	Drosophila melanogaster	ILLUMINA	SINGLE	OTHER	TRANSCRIPTOMIC	PCR	4,861,109	Illumina Genome Analyzer sequencing; 18-30 nt small RNAs of w1118/+;cn/+	Distinct functions for the Drosophila piRNA pathway in genome maintenance and telomere protection	1,971,420	20	0	0	0	0	0	0	0	1	0	0	0	0	0	0	0	1	0	0	0	0	0	0	0	0	0	0	0	0	0	0	0	0	0	0	0
SRR064508	PRJNA79745	SAMN00109732	SRX025935	Drosophila melanogaster	ILLUMINA	SINGLE	OTHER	TRANSCRIPTOMIC	PCR	5,354,803	Illumina Genome Analyzer sequencing; 18-30 nt small RNAs of rhi2,cn/rhiKG,+;ry/+	Distinct functions for the Drosophila piRNA pathway in genome maintenance and telomere protection	1,985,628	4	2898	7	0	0	0	0	0	0	0	0	0	0	0	0	0	0	0	0	0	1775	0	130	0	0	1	0	0	0	1	0	0	0	0	0	0
SRR064509	PRJNA79745	SAMN00109731	SRX025936	Drosophila melanogaster	ILLUMINA	SINGLE	OTHER	TRANSCRIPTOMIC	PCR	2,148,930	Illumina Genome Analyzer sequencing; 18-30 nt small RNAs of ago3t2/ago3t3	Distinct functions for the Drosophila piRNA pathway in genome maintenance and telomere protection	1,696,128	1057	0	0	0	0	0	0	0	0	1	0	0	0	0	0	0	1	0	0	0	3	0	0	0	0	0	0	0	0	0	0	0	0	0	0	0
SRR065090	PRJNA130423	SAMN00110501	SRX026400	Drosophila melanogaster	LS454	SINGLE	RNA-Seq	TRANSCRIPTOMIC	size fractionation	27,483	454 GS sequencing; GSM590049: 50-75 nt piR-ILs associated with Armitage from OSCs	Cloning of 50-75 nt small RNAs associated with Armitage in OSCs	27,483	0	0	0	0	0	0	0	0	0	0	0	0	0	0	0	0	0	0	0	0	0	0	0	0	0	0	0	0	0	0	0	0	0	0	0	0
SRR065091	PRJNA130423	SAMN00110501	SRX026400	Drosophila melanogaster	LS454	SINGLE	RNA-Seq	TRANSCRIPTOMIC	size fractionation	34,654	454 GS sequencing; GSM590049: 50-75 nt piR-ILs associated with Armitage from OSCs	Cloning of 50-75 nt small RNAs associated with Armitage in OSCs	34,654	0	0	0	0	0	0	0	0	0	0	0	0	0	0	0	0	0	0	0	0	0	0	0	0	0	0	0	0	0	0	0	0	0	0	0	0
SRR065092	PRJNA130423	SAMN00110501	SRX026400	Drosophila melanogaster	LS454	SINGLE	RNA-Seq	TRANSCRIPTOMIC	size fractionation	122,555	454 GS sequencing; GSM590049: 50-75 nt piR-ILs associated with Armitage from OSCs	Cloning of 50-75 nt small RNAs associated with Armitage in OSCs	122,555	0	0	0	0	0	0	0	0	0	0	0	0	0	0	0	0	0	0	0	0	0	0	0	0	0	0	0	0	0	0	0	0	0	0	0	0
SRR065151	PRJNA131811	SAMN00110621	SRX026444	Drosophila melanogaster	ILLUMINA	SINGLE	RNA-Seq	TRANSCRIPTOMIC	size fractionation	9,573,513	Illumina Genome Analyzer II sequencing; GSM577958: Piwi bound piRNAs from tj GAL4 > RNAi-aub ovaries	High throughput sequencing of Piwi bound piRNAs from Drosophila ovaries in which key factors for primary piRNA biogenesis in somatic support cells were knocked down using RNAi	1,696,163	0	6	1	0	0	0	0	0	0	0	0	0	0	0	0	1	0	0	0	0	1	0	1	0	0	0	0	0	0	0	0	1	0	0	2	0
SRR065152	PRJNA131811	SAMN00110622	SRX026445	Drosophila melanogaster	ILLUMINA	SINGLE	RNA-Seq	TRANSCRIPTOMIC	size fractionation	7,817,985	Illumina Genome Analyzer II sequencing; GSM577959: Piwi bound piRNAs from tj GAL4 > RNAi-piwi ovaries	High throughput sequencing of Piwi bound piRNAs from Drosophila ovaries in which key factors for primary piRNA biogenesis in somatic support cells were knocked down using RNAi	1,586,591	448	0	1	0	0	0	0	1	0	0	0	0	0	0	0	0	0	1	0	0	9	0	0	0	0	2	0	0	1	0	0	2	1	0	0	0
SRR065153	PRJNA131811	SAMN00110623	SRX026446	Drosophila melanogaster	ILLUMINA	SINGLE	RNA-Seq	TRANSCRIPTOMIC	size fractionation	5,432,044	Illumina Genome Analyzer II sequencing; GSM577960: Piwi bound piRNAs from tj GAL4 > RNAi-armi ovaries	High throughput sequencing of Piwi bound piRNAs from Drosophila ovaries in which key factors for primary piRNA biogenesis in somatic support cells were knocked down using RNAi	1,529,492	2	0	0	0	0	0	0	0	0	0	0	0	0	0	0	0	0	1	0	0	2	0	0	0	0	3	0	0	0	0	0	0	0	3	0	0
SRR065154	PRJNA131811	SAMN00110624	SRX026447	Drosophila melanogaster	ILLUMINA	SINGLE	RNA-Seq	TRANSCRIPTOMIC	size fractionation	9,105,849	Illumina Genome Analyzer II sequencing; GSM577961: Piwi bound piRNAs from tj GAL4 > RNAi-zuc ovaries	High throughput sequencing of Piwi bound piRNAs from Drosophila ovaries in which key factors for primary piRNA biogenesis in somatic support cells were knocked down using RNAi	1,568,584	15	0	8	0	0	0	0	0	0	0	0	0	0	0	0	0	0	0	0	0	4	0	0	0	0	1	0	0	2	0	0	0	0	0	0	0
SRR065155	PRJNA131811	SAMN00110625	SRX026448	Drosophila melanogaster	ILLUMINA	SINGLE	RNA-Seq	TRANSCRIPTOMIC	size fractionation	13,516,571	Illumina Genome Analyzer II sequencing; GSM577962: Piwi bound piRNAs from tj GAL4 > RNAi-fs(1)Yb ovaries	High throughput sequencing of Piwi bound piRNAs from Drosophila ovaries in which key factors for primary piRNA biogenesis in somatic support cells were knocked down using RNAi	1,626,809	0	0	0	0	0	0	0	0	0	0	0	0	0	0	0	0	0	1	0	0	309	0	0	0	0	0	0	0	1	0	0	4	0	0	0	0
SRR065800	PRJNA130199	SAMN00113409	SRX026888	Drosophila melanogaster	ILLUMINA	SINGLE	RNA-Seq	TRANSCRIPTOMIC	other	6,420,267	Illumina Genome Analyzer II sequencing; GSM593297: zuc_H-Y_ovaries	Probing the initiation and effector phases of the somatic piRNA pathway in Drosophila	1,809,958	562	0	1	0	0	0	0	4	0	0	10	0	0	0	0	0	0	0	0	0	12	0	6	0	0	0	0	0	0	4	0	1	2	0	0	0
SRR065801	PRJNA130199	SAMN00113410	SRX026889	Drosophila melanogaster	ILLUMINA	SINGLE	RNA-Seq	TRANSCRIPTOMIC	other	6,829,145	Illumina Genome Analyzer II sequencing; GSM593298: zuc_het(H-Y)_ovaries	Probing the initiation and effector phases of the somatic piRNA pathway in Drosophila	1,880,359	2128	0	1	0	1	0	0	0	0	1	0	0	0	0	0	13	0	0	0	0	3	0	57	0	0	0	0	0	5	2	7	4	2	2	3	1
SRR065802	PRJNA130199	SAMN00113411	SRX026890	Drosophila melanogaster	ILLUMINA	SINGLE	RNA-Seq	TRANSCRIPTOMIC	other	4,417,893	Illumina Genome Analyzer II sequencing; GSM593299: Piwi-IP_zuc_mut_ovaries	Probing the initiation and effector phases of the somatic piRNA pathway in Drosophila	1,247,918	5362	0	265	0	0	0	3	0	0	5	7	0	0	0	0	28	0	0	0	0	22	0	79	0	0	0	0	0	20	10	14	14	11	12	14	6
SRR065803	PRJNA130199	SAMN00113412	SRX026891	Drosophila melanogaster	ILLUMINA	SINGLE	RNA-Seq	TRANSCRIPTOMIC	other	3,212,240	Illumina Genome Analyzer II sequencing; GSM593300: Piwi-IP_zuc_het(mut)_ovaries	Probing the initiation and effector phases of the somatic piRNA pathway in Drosophila	1,946,993	11	0	27	0	0	0	0	0	0	0	0	0	0	0	0	8	0	0	0	0	2	0	18	0	0	0	0	0	1	1	0	0	0	0	0	0
SRR065804	PRJNA130199	SAMN00113413	SRX026892	Drosophila melanogaster	ILLUMINA	SINGLE	RNA-Seq	TRANSCRIPTOMIC	other	7,463,506	Illumina Genome Analyzer II sequencing; GSM593301: Piwi-IP_zuc_H-Y_ovaries	Probing the initiation and effector phases of the somatic piRNA pathway in Drosophila	1,112,904	7259	0	282	0	0	0	1	0	0	3	3	0	0	0	0	26	0	0	0	0	3	0	5155	0	0	0	0	0	54	38	31	40	31	28	35	12
SRR065805	PRJNA130199	SAMN00113414	SRX026893	Drosophila melanogaster	ILLUMINA	SINGLE	RNA-Seq	TRANSCRIPTOMIC	other	7,602,097	Illumina Genome Analyzer II sequencing; GSM593302: Piwi-IP_zuc_het(H-Y)_ovaries	Probing the initiation and effector phases of the somatic piRNA pathway in Drosophila	1,662,275	1628	0	224	0	0	0	0	0	0	0	0	0	0	0	0	97	0	0	0	0	0	0	624	0	0	0	0	0	13	13	7	10	7	9	8	3
SRR065806	PRJNA130199	SAMN00113415	SRX026894	Drosophila melanogaster	ILLUMINA	SINGLE	RNA-Seq	TRANSCRIPTOMIC	other	6,340,046	Illumina Genome Analyzer II sequencing; GSM593303: Piwi-IP_squ_mut_ovaries	Probing the initiation and effector phases of the somatic piRNA pathway in Drosophila	1,911,470	1092	0	2	0	0	0	0	0	0	0	0	0	0	0	0	2	0	0	0	0	6105	0	0	0	0	0	0	0	51	38	14	60	14	20	43	18
SRR065807	PRJNA130199	SAMN00113416	SRX026895	Drosophila melanogaster	ILLUMINA	SINGLE	RNA-Seq	TRANSCRIPTOMIC	other	7,715,754	Illumina Genome Analyzer II sequencing; GSM593304: Piwi-IP_squ_het_ovaries	Probing the initiation and effector phases of the somatic piRNA pathway in Drosophila	1,938,211	554	0	7	0	0	0	0	0	0	0	0	0	0	0	0	0	0	0	0	0	1455	0	2	0	0	0	0	0	1	3	0	0	0	6	1	0
SRR066831	PRJNA132691	SAMN00113730	SRX027388	Drosophila melanogaster	ILLUMINA	SINGLE	ChIP-Seq	GENOMIC	ChIP	5,662,415	Illumina Genome Analyzer sequencing; GSM602326: Dmel_WPP_CTCF_ChIPSeq_1, 2 and 3	Genome-wide comparative ChIP-seq data of CTCF and RNA-seq data in Drosophila white prepupa on Illumina Genome Analyzer	1,956,676	0	0	0	0	0	0	0	0	0	0	0	0	0	0	0	0	0	0	0	0	0	0	0	0	0	0	0	0	0	0	0	0	0	0	0	0
SRR066832	PRJNA132691	SAMN00113730	SRX027388	Drosophila melanogaster	ILLUMINA	SINGLE	ChIP-Seq	GENOMIC	ChIP	6,597,770	Illumina Genome Analyzer sequencing; GSM602326: Dmel_WPP_CTCF_ChIPSeq_1, 2 and 3	Genome-wide comparative ChIP-seq data of CTCF and RNA-seq data in Drosophila white prepupa on Illumina Genome Analyzer	1,838,923	0	0	0	0	0	0	0	0	0	0	0	0	0	0	0	0	0	0	0	0	0	0	0	0	0	0	0	0	0	0	0	0	0	0	0	0
SRR066833	PRJNA132691	SAMN00113730	SRX027388	Drosophila melanogaster	ILLUMINA	SINGLE	ChIP-Seq	GENOMIC	ChIP	5,037,444	Illumina Genome Analyzer sequencing; GSM602326: Dmel_WPP_CTCF_ChIPSeq_1, 2 and 3	Genome-wide comparative ChIP-seq data of CTCF and RNA-seq data in Drosophila white prepupa on Illumina Genome Analyzer	1,917,154	0	0	0	0	0	0	0	0	0	0	0	0	0	0	0	0	0	0	0	0	0	0	0	0	0	0	0	0	0	0	0	0	0	0	0	0
SRR066834	PRJNA132691	SAMN00113731	SRX027389	Drosophila melanogaster	ILLUMINA	SINGLE	ChIP-Seq	GENOMIC	ChIP	7,157,458	Illumina Genome Analyzer sequencing; GSM602327: Dmel_WPP_CTCF_Input_1	Genome-wide comparative ChIP-seq data of CTCF and RNA-seq data in Drosophila white prepupa on Illumina Genome Analyzer	1,999,882	0	0	0	0	0	0	0	0	0	0	0	0	0	0	0	0	0	0	0	0	0	0	0	0	0	0	0	0	0	0	0	0	0	0	0	0
SRR066835	PRJNA132691	SAMN00113732	SRX027390	Drosophila melanogaster	ILLUMINA	SINGLE	ChIP-Seq	GENOMIC	ChIP	6,616,104	Illumina Genome Analyzer sequencing; GSM602328: Dmel_WPP_CTCF_Input_2	Genome-wide comparative ChIP-seq data of CTCF and RNA-seq data in Drosophila white prepupa on Illumina Genome Analyzer	1,995,187	0	0	0	0	0	0	0	0	0	0	0	0	0	0	0	0	0	0	0	0	0	0	0	0	0	0	0	0	0	0	0	0	0	0	0	0
SRR066836	PRJNA132691	SAMN00113733	SRX027391	Drosophila melanogaster	ILLUMINA	SINGLE	ChIP-Seq	GENOMIC	ChIP	6,999,600	Illumina Genome Analyzer sequencing; GSM602329: Dmel_WPP_CTCF_Input_3	Genome-wide comparative ChIP-seq data of CTCF and RNA-seq data in Drosophila white prepupa on Illumina Genome Analyzer	1,998,648	0	0	0	0	0	0	0	0	0	0	0	0	0	0	0	0	0	0	0	0	0	0	0	0	0	0	0	0	0	0	0	0	0	0	0	0
SRR066837	PRJNA132691	SAMN00113734	SRX027392	Drosophila simulans	ILLUMINA	SINGLE	ChIP-Seq	GENOMIC	ChIP	5,334,793	Illumina Genome Analyzer sequencing; GSM602330: Dsim_WPP_CTCF_ChIPSeq_1, 2 and 3	Genome-wide comparative ChIP-seq data of CTCF and RNA-seq data in Drosophila white prepupa on Illumina Genome Analyzer	1,969,359	0	0	0	0	0	0	0	0	0	0	0	0	0	0	0	0	0	0	0	0	0	0	0	0	0	0	0	0	0	0	0	0	0	0	0	0
SRR066838	PRJNA132691	SAMN00113734	SRX027392	Drosophila simulans	ILLUMINA	SINGLE	ChIP-Seq	GENOMIC	ChIP	5,895,211	Illumina Genome Analyzer sequencing; GSM602330: Dsim_WPP_CTCF_ChIPSeq_1, 2 and 3	Genome-wide comparative ChIP-seq data of CTCF and RNA-seq data in Drosophila white prepupa on Illumina Genome Analyzer	1,967,236	0	0	0	0	0	0	0	0	0	0	0	0	0	0	0	0	0	0	0	0	0	0	0	0	0	0	0	0	0	0	0	0	0	0	0	0
SRR066839	PRJNA132691	SAMN00113734	SRX027392	Drosophila simulans	ILLUMINA	SINGLE	ChIP-Seq	GENOMIC	ChIP	7,891,370	Illumina Genome Analyzer sequencing; GSM602330: Dsim_WPP_CTCF_ChIPSeq_1, 2 and 3	Genome-wide comparative ChIP-seq data of CTCF and RNA-seq data in Drosophila white prepupa on Illumina Genome Analyzer	1,922,640	0	0	0	0	0	0	0	0	0	0	0	0	0	0	0	0	0	0	0	0	0	0	0	0	0	0	0	0	0	0	0	0	0	0	0	0
SRR066840	PRJNA132691	SAMN00113735	SRX027393	Drosophila simulans	ILLUMINA	SINGLE	ChIP-Seq	GENOMIC	ChIP	6,779,564	Illumina Genome Analyzer sequencing; GSM602331: Dsim_WPP_CTCF_Input_1	Genome-wide comparative ChIP-seq data of CTCF and RNA-seq data in Drosophila white prepupa on Illumina Genome Analyzer	1,999,139	0	0	0	0	0	0	0	0	0	0	0	0	0	0	0	0	0	0	0	0	0	0	0	0	0	0	0	0	0	0	0	0	0	0	0	0
SRR066841	PRJNA132691	SAMN00113736	SRX027394	Drosophila simulans	ILLUMINA	SINGLE	ChIP-Seq	GENOMIC	ChIP	9,976,839	Illumina Genome Analyzer sequencing; GSM602332: Dsim_WPP_CTCF_Input_2	Genome-wide comparative ChIP-seq data of CTCF and RNA-seq data in Drosophila white prepupa on Illumina Genome Analyzer	1,999,435	0	0	0	0	0	0	0	0	0	0	0	0	0	0	0	0	0	0	0	0	0	0	0	0	0	0	0	0	0	0	0	0	0	0	0	0
SRR066842	PRJNA132691	SAMN00113737	SRX027395	Drosophila yakuba	ILLUMINA	SINGLE	ChIP-Seq	GENOMIC	ChIP	5,572,175	Illumina Genome Analyzer sequencing; GSM602333: Dyak_WPP_CTCF_ChIPSeq_1, 2 and 3	Genome-wide comparative ChIP-seq data of CTCF and RNA-seq data in Drosophila white prepupa on Illumina Genome Analyzer	1,818,411	0	0	0	0	0	0	0	0	0	0	0	0	0	0	0	0	0	0	0	0	0	0	0	0	0	0	0	0	0	0	0	0	0	0	0	0
SRR066843	PRJNA132691	SAMN00113737	SRX027395	Drosophila yakuba	ILLUMINA	SINGLE	ChIP-Seq	GENOMIC	ChIP	6,524,397	Illumina Genome Analyzer sequencing; GSM602333: Dyak_WPP_CTCF_ChIPSeq_1, 2 and 3	Genome-wide comparative ChIP-seq data of CTCF and RNA-seq data in Drosophila white prepupa on Illumina Genome Analyzer	1,959,181	0	0	0	0	0	0	0	0	0	0	0	0	0	0	0	0	0	0	0	0	0	0	0	0	0	0	0	0	0	0	0	0	0	0	0	0
SRR066844	PRJNA132691	SAMN00113737	SRX027395	Drosophila yakuba	ILLUMINA	SINGLE	ChIP-Seq	GENOMIC	ChIP	6,569,948	Illumina Genome Analyzer sequencing; GSM602333: Dyak_WPP_CTCF_ChIPSeq_1, 2 and 3	Genome-wide comparative ChIP-seq data of CTCF and RNA-seq data in Drosophila white prepupa on Illumina Genome Analyzer	1,903,698	0	0	0	0	0	0	0	0	0	0	0	0	0	0	0	0	0	0	0	0	0	0	0	0	0	0	0	0	0	0	0	0	0	0	1	0
SRR066845	PRJNA132691	SAMN00113738	SRX027396	Drosophila yakuba	ILLUMINA	SINGLE	ChIP-Seq	GENOMIC	ChIP	7,149,499	Illumina Genome Analyzer sequencing; GSM602334: Dyak_WPP_CTCF_Input_1	Genome-wide comparative ChIP-seq data of CTCF and RNA-seq data in Drosophila white prepupa on Illumina Genome Analyzer	1,999,523	0	0	0	0	0	0	0	0	0	0	0	0	0	0	0	0	0	0	0	0	0	0	0	0	0	0	0	0	0	0	0	0	0	0	0	0
SRR066846	PRJNA132691	SAMN00113739	SRX027397	Drosophila pseudoobscura	ILLUMINA	SINGLE	ChIP-Seq	GENOMIC	ChIP	7,755,917	Illumina Genome Analyzer sequencing; GSM602335: Dpse_WPP_CTCF_ChIPSeq_1, 2 and 3	Genome-wide comparative ChIP-seq data of CTCF and RNA-seq data in Drosophila white prepupa on Illumina Genome Analyzer	1,951,263	0	0	0	0	0	0	0	0	0	0	0	0	0	0	0	0	0	0	0	0	0	0	0	0	0	0	0	0	0	0	0	0	0	0	0	0
SRR066847	PRJNA132691	SAMN00113739	SRX027397	Drosophila pseudoobscura	ILLUMINA	SINGLE	ChIP-Seq	GENOMIC	ChIP	8,462,074	Illumina Genome Analyzer sequencing; GSM602335: Dpse_WPP_CTCF_ChIPSeq_1, 2 and 3	Genome-wide comparative ChIP-seq data of CTCF and RNA-seq data in Drosophila white prepupa on Illumina Genome Analyzer	1,987,136	0	0	0	0	0	0	0	0	0	0	0	0	0	0	0	0	0	0	0	0	0	0	0	0	0	0	0	0	0	0	0	0	0	0	0	0
SRR066848	PRJNA132691	SAMN00113739	SRX027397	Drosophila pseudoobscura	ILLUMINA	SINGLE	ChIP-Seq	GENOMIC	ChIP	8,369,852	Illumina Genome Analyzer sequencing; GSM602335: Dpse_WPP_CTCF_ChIPSeq_1, 2 and 3	Genome-wide comparative ChIP-seq data of CTCF and RNA-seq data in Drosophila white prepupa on Illumina Genome Analyzer	1,992,264	0	0	0	0	0	0	0	0	0	0	0	0	0	0	0	0	0	0	0	0	0	0	0	0	0	0	0	0	0	0	0	0	0	0	0	0
SRR066849	PRJNA132691	SAMN00113740	SRX027398	Drosophila pseudoobscura	ILLUMINA	SINGLE	ChIP-Seq	GENOMIC	ChIP	6,910,228	Illumina Genome Analyzer sequencing; GSM602336: Dpse_WPP_CTCF_Input_1	Genome-wide comparative ChIP-seq data of CTCF and RNA-seq data in Drosophila white prepupa on Illumina Genome Analyzer	1,999,308	0	0	0	0	0	0	0	0	0	0	0	0	0	0	0	0	0	0	0	0	0	0	0	0	0	0	0	0	0	0	0	0	0	0	0	0
SRR066850	PRJNA132691	SAMN00113741	SRX027399	Drosophila pseudoobscura	ILLUMINA	SINGLE	ChIP-Seq	GENOMIC	ChIP	7,588,968	Illumina Genome Analyzer sequencing; GSM602337: Dpse_WPP_CTCF_Input_2	Genome-wide comparative ChIP-seq data of CTCF and RNA-seq data in Drosophila white prepupa on Illumina Genome Analyzer	1,999,749	0	0	0	0	0	0	0	0	0	0	0	0	0	0	0	0	0	0	0	0	0	0	0	0	0	0	0	0	0	0	0	0	0	0	0	0
SRR068017	SRP003750	SAMN00115074	SRX027928	Drosophila melanogaster	LS454	SINGLE	CLONE	OTHER	other	80,772	454 GS FLX sequencing; Sequence data of AGO3-associated small RNAs extracted from fly testes	Biogenesis pathways of piRNAs loaded onto AGO3 in the Drosophila testis	80,772	0	0	0	0	0	0	0	0	0	0	0	0	0	0	0	0	0	0	0	0	0	0	0	0	0	0	0	0	0	0	0	0	0	0	0	0
SRR068018	SRP003750	SAMN00115075	SRX027929	Drosophila melanogaster	LS454	SINGLE	CLONE	OTHER	other	63,282	454 GS FLX sequencing; Sequencing of Aub-associated small RNAs extracted from fly testes	Biogenesis pathways of piRNAs loaded onto AGO3 in the Drosophila testis	63,282	0	0	0	0	0	0	0	0	0	0	0	0	0	0	0	0	0	0	0	0	0	0	0	0	0	0	0	0	0	0	0	0	0	0	0	0
SRR068998	PRJNA168994	SAMN00115762	SRX028578	Drosophila melanogaster	ILLUMINA	SINGLE	OTHER	TRANSCRIPTOMIC	other	1,215,494	Illumina Genome Analyzer sequencing; GSM240749: Female heads	GSE10790: Drosophila melanogaster small RNA sequence: female heads	1,093,321	0	0	19	0	1	1	0	0	0	0	0	0	0	0	0	2	0	0	0	0	0	0	0	0	0	1	0	0	0	0	0	0	0	0	0	0
SRR069228	PRJNA168994	SAMN00115822	SRX028796	Drosophila melanogaster	ILLUMINA	SINGLE	RNA-Seq	TRANSCRIPTOMIC	cDNA	3,767,341	Illumina Genome Analyzer sequencing; GSM609243: Lai_Kc_Rubin_Ecdysone extraction1_seq1 aliquote 1	GSE24543: Kc-Rubin + Ecdysone smallRNA RNA-Seq	1,049,829	14287	0	67	0	39253	31669	4	7	88	18	347	186	149	684	2081	3	1	0	0	0	31	0	0	0	0	0	0	0	0	0	0	0	0	0	0	0
SRR069229	PRJNA168994	SAMN00115823	SRX028797	Drosophila melanogaster	ILLUMINA	SINGLE	RNA-Seq	TRANSCRIPTOMIC	cDNA	4,235,645	Illumina Genome Analyzer sequencing; GSM609244: Lai_Kc_Rubin_Ecdysone extraction2_seq1 aliquote 1	GSE24543: Kc-Rubin + Ecdysone smallRNA RNA-Seq	784,986	20487	0	128	0	54416	44232	2	5	47	12	121	227	148	972	2588	5	0	0	0	0	8	0	0	0	0	1	0	0	0	2	0	0	0	0	0	0
SRR069230	PRJNA168994	SAMN00115824	SRX028798	Drosophila melanogaster	ILLUMINA	SINGLE	RNA-Seq	TRANSCRIPTOMIC	cDNA	6,192,933	Illumina Genome Analyzer sequencing; GSM609241: Lai_S2_Rubin_Ecdysone extraction1_seq1 aliquote 1	GSE24542: S2-Rubin + Ecdysone smallRNA RNA-Seq	1,286,557	3536	0	0	0	2047	3535	846	2303	18321	4376	57428	9282	9661	36	74	0	6	0	0	0	2932	0	0	0	0	0	0	0	0	2	0	2	0	0	0	0
SRR069231	PRJNA168994	SAMN00115825	SRX028799	Drosophila melanogaster	ILLUMINA	SINGLE	RNA-Seq	TRANSCRIPTOMIC	cDNA	10,321,777	Illumina Genome Analyzer sequencing; GSM609242: Lai_S2_Rubin_Ecdysone extraction2_seq1 aliquote 1	GSE24542: S2-Rubin + Ecdysone smallRNA RNA-Seq	1,035,139	3299	0	11	0	1999	3564	757	2099	16358	3904	51685	8484	9155	37	80	1	3	0	0	0	2697	0	0	0	0	1	0	0	0	4	0	0	0	0	1	0
SRR069233	PRJNA168994	SAMN00115827	SRX028801	Drosophila melanogaster	ILLUMINA	SINGLE	RNA-Seq	TRANSCRIPTOMIC	cDNA	34,982,719	Illumina Genome Analyzer sequencing; GSM609245: Lai_Dcr-2_L811fsX_ovary extraction1_seq1 aliquote 1	GSE24544: Dcr-2[L811fsX] Ovary smallRNA RNA-Seq	1,812,128	2	1	138	0	2	0	2	1	0	21	3	0	0	0	0	0	0	0	0	0	0	0	1	0	0	0	0	0	7	5	1	2	1	2	3	3
SRR069236	PRJNA168994	SAMN00115830	SRX028804	Drosophila melanogaster	ILLUMINA	SINGLE	RNA-Seq	TRANSCRIPTOMIC	cDNA	19,354,046	Illumina Genome Analyzer sequencing; GSM609234: Tissue:Male_body:EL:1&oldid=19978 extraction1_seq1 aliquote 1	GSE24314: Dm Canton-S Adult Male Body smallRNA RNA-Seq	1,824,252	1	1	0	0	0	1	0	0	0	1	0	0	0	0	0	0	0	0	0	0	5	0	0	0	0	0	0	0	0	2	0	0	0	0	0	0
SRR069503	PRJNA168994	SAMN00115897	SRX028908	Drosophila melanogaster	ILLUMINA	SINGLE	RNA-Seq	TRANSCRIPTOMIC	cDNA	4,094,638	Illumina Genome Analyzer sequencing; GSM609239: V002 extraction1_seq1 aliquote 1	GSE24540: Dm 2-18hr non-irradiated embryos smallRNA RNA-Seq	1,792,148	53	1	579	2	0	1	2	0	1	3	3	0	0	0	0	294	0	0	0	0	2098	0	711	0	0	0	0	0	30	35	30	37	28	26	5	14
SRR069504	PRJNA168994	SAMN00115898	SRX028909	Drosophila melanogaster	ILLUMINA	SINGLE	RNA-Seq	TRANSCRIPTOMIC	cDNA	3,307,057	Illumina Genome Analyzer sequencing; GSM609240: Lai_CantonS_Embryo_Irradiated extraction1_seq1 aliquote 1	GSE24541: Dm 2-18hr irradiated embryos smallRNA RNA-Seq	1,676,354	108	3	665	3	5	0	1	2	1	1	1	0	1	0	0	26	0	0	0	0	2598	0	300	0	0	0	0	0	19	43	21	27	23	25	6	15
SRR069505	PRJNA168994	SAMN00115899	SRX028910	Drosophila melanogaster	ILLUMINA	SINGLE	RNA-Seq	TRANSCRIPTOMIC	cDNA	4,620,349	Illumina Genome Analyzer sequencing; GSM609247: Lai_Female_Head_HeatShocked_V007 extraction1_seq1 aliquote 1	GSE24604: Dm Canton-S Adult Female Head Heat Shocked smallRNA RNA-Seq	1,941,759	822	0	35	0	15	26	232	185	0	467	1226	36	16	720	627	0	0	0	0	0	7	0	0	199	541	0	0	0	5	8	0	4	1	7	4	4
SRR069509	PRJNA168994	SAMN00115903	SRX028914	Drosophila melanogaster	ILLUMINA	SINGLE	RNA-Seq	TRANSCRIPTOMIC	cDNA	7,315,017	Illumina Genome Analyzer sequencing; GSM609251: Lai_Female_Head_Aged_V013 extraction1_seq1 aliquote 1	GSE24608: Dm Canton-S Adult Female Head Aged smallRNA RNA-Seq	1,916,437	25439	0	1615	0	0	0	1	0	0	1	2	0	0	0	0	0	0	0	0	0	24	0	0	251	1222	0	0	0	70	143	55	77	70	60	74	40
SRR069829	PRJNA107491	SAMN00116359	SRX029066	Drosophila melanogaster	ILLUMINA	SINGLE	OTHER	TRANSCRIPTOMIC	other	1,356,532	Illumina Genome Analyzer sequencing; GSM272651: S2 and KC cells	Drosophila melanogaster small RNA sequence: cell lines and imaginal disc	587,988	10510	0	27	0	22621	19037	218	665	4129	1034	16181	2120	2284	361	1163	2	2	0	0	0	832	0	0	0	0	0	0	0	0	2	0	0	0	0	0	0
SRR069830	PRJNA107491	SAMN00116360	SRX029067	Drosophila melanogaster	ILLUMINA	SINGLE	OTHER	TRANSCRIPTOMIC	other	3,832,946	Illumina Genome Analyzer sequencing; GSM272652: Drosophila melanogaster S2-GMR, first biological replicate	Drosophila melanogaster small RNA sequence: cell lines and imaginal disc	1,122,029	3437	0	1	0	1391	2497	634	2439	12993	3114	51361	6123	6764	25	42	0	17	0	0	0	3604	0	0	0	0	1	0	0	1	1	0	0	0	0	0	0
SRR069831	PRJNA107491	SAMN00116361	SRX029068	Drosophila melanogaster	ILLUMINA	SINGLE	OTHER	TRANSCRIPTOMIC	other	3,463,890	Illumina Genome Analyzer sequencing; GSM272653: KC cells	Drosophila melanogaster small RNA sequence: cell lines and imaginal disc	1,115,409	46144	0	0	0	78952	66074	2	11	34	11	153	525	255	1172	3271	0	0	0	0	0	8	1	1	0	0	0	0	0	0	4	0	0	0	0	0	0
SRR069832	PRJNA107491	SAMN00116362	SRX029069	Drosophila melanogaster	ILLUMINA	SINGLE	OTHER	TRANSCRIPTOMIC	other	1,739,032	Illumina Genome Analyzer sequencing; GSM275691: Imaginal disc	Drosophila melanogaster small RNA sequence: cell lines and imaginal disc	1,139,521	2	0	0	1	0	2	0	0	0	0	0	0	0	0	0	4	0	0	0	0	0	0	0	0	0	11	0	0	0	1	0	0	0	1	0	0
SRR069835	PRJNA106137	SAMN00116365	SRX029072	Drosophila melanogaster	ILLUMINA	SINGLE	OTHER	TRANSCRIPTOMIC	other	705,025	Illumina Genome Analyzer sequencing; GSM286601: Male heads	Drosophila melanogaster small RNA sequence from 14 libraries	624,900	2	0	12	0	5	4	0	0	0	0	4	0	1	0	0	9	0	0	0	0	0	0	0	0	0	0	0	0	0	0	0	0	0	0	0	0
SRR069836	PRJNA106137	SAMN00116366	SRX029073	Drosophila melanogaster	ILLUMINA	SINGLE	OTHER	TRANSCRIPTOMIC	other	1,315,924	Illumina Genome Analyzer sequencing; GSM286602: Male body	Drosophila melanogaster small RNA sequence from 14 libraries	975,483	0	0	343	0	0	0	0	0	0	0	0	0	0	0	0	14	0	0	0	0	0	0	0	0	0	0	0	0	0	0	0	0	0	0	0	0
SRR069837	PRJNA106137	SAMN00116367	SRX029074	Drosophila melanogaster	ILLUMINA	SINGLE	OTHER	TRANSCRIPTOMIC	other	1,263,160	Illumina Genome Analyzer sequencing; GSM286603: Female body	Drosophila melanogaster small RNA sequence from 14 libraries	781,105	0	0	725	1	0	0	0	0	0	0	0	0	0	0	0	349	0	0	0	0	0	0	0	0	0	0	0	0	0	0	0	0	0	0	0	0
SRR069838	PRJNA106137	SAMN00116368	SRX029075	Drosophila melanogaster	ILLUMINA	SINGLE	OTHER	TRANSCRIPTOMIC	other	3,109,773	Illumina Genome Analyzer sequencing; GSM286607: 6-10hr embryo	Drosophila melanogaster small RNA sequence from 14 libraries	1,413,521	9	0	0	0	20	12	0	1	15	2	44	6	0	0	0	1	0	0	0	0	0	0	0	0	0	0	0	0	0	0	0	0	0	0	0	0
SRR069839	PRJNA106137	SAMN00116369	SRX029076	Drosophila melanogaster	ILLUMINA	SINGLE	OTHER	TRANSCRIPTOMIC	other	2,538,726	Illumina Genome Analyzer sequencing; GSM286611: 6-10hr embryo #1	Drosophila melanogaster small RNA sequence from 14 libraries	1,332,239	15	0	0	0	67	56	2	3	30	1	44	13	11	0	0	1	0	0	0	0	7	0	0	0	0	0	0	0	0	0	0	0	0	0	0	0
SRR069840	PRJNA106137	SAMN00116370	SRX029077	Drosophila melanogaster	ILLUMINA	SINGLE	OTHER	TRANSCRIPTOMIC	other	3,295,732	Illumina Genome Analyzer sequencing; GSM286613: 0-1hr embryo #1	Drosophila melanogaster small RNA sequence from 14 libraries	1,401,550	216	0	11	1	226	249	12	59	339	74	1321	160	146	2	7	0	0	0	0	0	82	0	0	0	0	0	0	0	0	1	0	0	0	0	0	0
SRR070258	PRJNA75285	SAMN00116470	SRX029196	Drosophila melanogaster	ILLUMINA	SINGLE	EST	TRANSCRIPTOMIC	cDNA	7,168,164	Illumina Genome Analyzer II sequencing; Illumina Transcriptome Sequencing of D. melanogaster mbn2 cell line	D. melanogaster Cell Line Stranded RNASeq	1,999,954	0	235304	0	0	9	3	7	3	1	3	59	9	2	0	0	0	0	0	0	0	0	0	0	0	0	0	0	0	37	48	59	12	9	167	23	56
SRR070259	PRJNA75285	SAMN00116461	SRX029218	Drosophila melanogaster	ILLUMINA	SINGLE	EST	TRANSCRIPTOMIC	cDNA	6,789,785	Illumina Genome Analyzer II sequencing; Illumina Transcriptome Sequencing of D. melanogaster S3 cell line	D. melanogaster Cell Line Stranded RNASeq	1,999,840	0	25	0	0	3623	2680	0	0	0	0	0	8	6	28	1	0	0	0	0	0	1033	0	0	0	0	0	0	0	0	0	0	0	0	0	0	0
SRR070260	PRJNA75285	SAMN00116471	SRX029189	Drosophila melanogaster	ILLUMINA	SINGLE	EST	TRANSCRIPTOMIC	cDNA	13,666,729	Illumina Genome Analyzer II sequencing; Illumina Transcriptome Sequencing of D. melanogaster CME W2 cell line	D. melanogaster Cell Line Stranded RNASeq	1,999,975	1580	203849	0	0	0	0	0	0	1	0	0	0	0	0	0	32	0	0	0	0	3440	0	0	0	0	0	0	0	94	171	74	68	86	340	148	159
SRR070261	PRJNA75285	SAMN00116459	SRX029195	Drosophila melanogaster	ILLUMINA	SINGLE	EST	TRANSCRIPTOMIC	cDNA	11,207,319	Illumina Genome Analyzer II sequencing; Illumina Transcriptome Sequencing of D. melanogaster Kc167 cell line	D. melanogaster Cell Line Stranded RNASeq	1,999,903	1744	3	0	0	22	29	0	0	0	0	3	0	0	0	0	0	0	0	0	0	1	0	0	0	0	0	0	0	0	0	0	0	0	0	0	0
SRR070262	PRJNA75285	SAMN00116475	SRX029198	Drosophila melanogaster	ILLUMINA	SINGLE	EST	TRANSCRIPTOMIC	cDNA	10,135,099	Illumina Genome Analyzer II sequencing; Illumina Transcriptome Sequencing of D. melanogaster ML-BG2-c2 cell line	D. melanogaster Cell Line Stranded RNASeq	1,999,961	2	10	0	0	1	0	234	186	0	4314	835	327	211	0	0	0	0	0	0	0	3832	0	0	0	0	0	0	0	0	0	0	0	0	0	0	0
SRR070263	PRJNA75285	SAMN00116460	SRX029191	Drosophila melanogaster	ILLUMINA	SINGLE	EST	TRANSCRIPTOMIC	cDNA	877,189	Illumina Genome Analyzer II sequencing; Illumina Transcriptome Sequencing of D. melanogaster GM2 cell line	D. melanogaster Cell Line Stranded RNASeq	877,189	0	0	0	0	0	0	0	0	0	0	0	0	0	0	0	0	0	0	0	0	0	0	0	0	0	0	0	0	0	0	0	0	0	0	0	0
SRR070264	PRJNA75285	SAMN00116467	SRX029216	Drosophila melanogaster	ILLUMINA	SINGLE	EST	TRANSCRIPTOMIC	cDNA	1,235,402	Illumina Genome Analyzer II sequencing; Illumina Transcriptome Sequencing of D. melanogaster S2R cell line	D. melanogaster Cell Line Stranded RNASeq	1,235,402	0	0	0	0	0	0	0	0	0	0	0	0	0	0	0	0	0	0	0	0	0	0	0	0	0	0	0	0	0	0	0	0	0	0	0	0
SRR070265	PRJNA75285	SAMN00116460	SRX029190	Drosophila melanogaster	ILLUMINA	PAIRED	EST	TRANSCRIPTOMIC	cDNA	20,426,184	Illumina Genome Analyzer II paired end sequencing; Illumina Transcriptome Sequencing of D. melanogaster GM2 cell line	D. melanogaster Cell Line Stranded RNASeq	1,999,952	0	0	0	0	0	0	26	0	1	134	0	0	0	0	0	0	0	0	0	0	0	0	0	0	0	0	0	0	0	0	0	0	0	0	0	0
SRR070266	PRJNA75285	SAMN00116467	SRX029215	Drosophila melanogaster	ILLUMINA	PAIRED	EST	TRANSCRIPTOMIC	cDNA	21,126,490	Illumina Genome Analyzer II paired end sequencing; Illumina Transcriptome Sequencing of D. melanogaster S2R+ cell line	D. melanogaster Cell Line Stranded RNASeq	1,999,980	0	0	0	0	133	92	8	15	81655	91	357	165	76	1	0	0	0	0	0	0	0	0	0	0	0	0	0	0	0	0	0	0	0	0	0	0
SRR070267	PRJNA75285	SAMN00116466	SRX029206	Drosophila melanogaster	ILLUMINA	PAIRED	EST	TRANSCRIPTOMIC	cDNA	14,097,749	Illumina Genome Analyzer II paired end sequencing; Illumina Transcriptome Sequencing of D. melanogaster ML-DMD20-c5 cell line	D. melanogaster Cell Line Stranded RNASeq	1,999,946	0	1	0	0	0	0	0	0	3	0	0	0	0	0	0	0	0	0	0	0	378	0	0	0	0	0	0	0	0	0	0	0	0	0	0	0
SRR070268	PRJNA75285	SAMN00116471	SRX029188	Drosophila melanogaster	ILLUMINA	PAIRED	EST	TRANSCRIPTOMIC	cDNA	14,162,992	Illumina Genome Analyzer II paired end sequencing; Illumina Transcriptome Sequencing of D. melanogaster CME W2 cell line	D. melanogaster Cell Line Stranded RNASeq	1,999,939	1271	183419	0	0	0	0	0	0	0	0	0	0	0	0	0	39	0	0	0	0	2690	0	0	0	0	0	0	0	106	239	104	81	82	313	135	188
SRR070269	PRJNA75285	SAMN00116459	SRX029193	Drosophila melanogaster	ILLUMINA	PAIRED	EST	TRANSCRIPTOMIC	cDNA	13,049,816	Illumina Genome Analyzer II paired end sequencing; Illumina Transcriptome Sequencing of D. melanogaster Kc167 cell line	D. melanogaster Cell Line Stranded RNASeq	1,999,911	1430	8	0	0	18	24	0	0	0	1	0	0	0	0	0	0	0	0	0	0	1	0	0	0	0	0	0	0	0	0	0	0	0	0	0	0
SRR070270	PRJNA75285	SAMN00116475	SRX029197	Drosophila melanogaster	ILLUMINA	PAIRED	EST	TRANSCRIPTOMIC	cDNA	11,119,178	Illumina Genome Analyzer II paired end sequencing; Illumina Transcriptome Sequencing of D. melanogaster ML-BG2-c2 cell line	D. melanogaster Cell Line Stranded RNASeq	1,999,938	0	7	0	0	0	0	177	150	0	3571	588	237	148	0	0	0	0	0	0	0	3538	0	0	0	0	0	0	0	0	0	0	0	0	0	0	0
SRR070271	PRJNA75285	SAMN00116474	SRX029219	Drosophila melanogaster	ILLUMINA	PAIRED	EST	TRANSCRIPTOMIC	cDNA	24,825,928	Illumina Genome Analyzer II paired end sequencing; Illumina Transcriptome Sequencing of D. melanogaster Sg4 cell line	D. melanogaster Cell Line Stranded RNASeq	1,999,920	101	262132	3	0	0	0	0	0	0	0	0	0	0	0	0	7	0	0	0	0	218	0	0	0	0	0	0	0	23	42	33	18	41	93	19	37
SRR070272	PRJNA75285	SAMN00116463	SRX029185	Drosophila melanogaster	ILLUMINA	PAIRED	EST	TRANSCRIPTOMIC	cDNA	27,375,389	Illumina Genome Analyzer II paired end sequencing; Illumina Transcriptome Sequencing of D. melanogaster 1182-4H cell line	D. melanogaster Cell Line Stranded RNASeq	1,999,998	0	0	0	0	0	0	0	0	0	0	0	0	0	0	0	0	0	0	0	0	0	0	0	0	0	0	0	0	0	0	0	0	0	0	0	0
SRR070273	PRJNA75285	SAMN00116477	SRX029210	Drosophila melanogaster	ILLUMINA	PAIRED	EST	TRANSCRIPTOMIC	cDNA	14,492,920	Illumina Genome Analyzer II paired end sequencing; Illumina Transcriptome Sequencing of D. melanogaster ML-DmD4-c1 cell line	D. melanogaster Cell Line Stranded RNASeq	1,999,985	0	1	0	0	0	0	1	0	0	2	0	0	0	0	0	0	0	0	0	0	267	0	0	0	0	0	0	0	0	0	0	0	0	0	0	0
SRR070274	PRJNA75285	SAMN00116479	SRX029212	Drosophila melanogaster	ILLUMINA	PAIRED	EST	TRANSCRIPTOMIC	cDNA	31,319,255	Illumina Genome Analyzer II paired end sequencing; Illumina Transcriptome Sequencing of D. melanogaster ML-DmD9 cell line	D. melanogaster Cell Line Stranded RNASeq	1,999,995	0	0	0	0	0	0	209	0	0	254	0	0	0	0	0	0	0	0	0	0	0	0	0	0	0	0	0	0	0	0	0	0	0	0	0	0
SRR070275	PRJNA75285	SAMN00116473	SRX029199	Drosophila melanogaster	ILLUMINA	PAIRED	EST	TRANSCRIPTOMIC	cDNA	19,879,352	Illumina Genome Analyzer II paired end sequencing; Illumina Transcriptome Sequencing of D. melanogaster ML-DmBG1-c1 cell line	D. melanogaster Cell Line Stranded RNASeq	1,999,991	0	0	0	0	0	0	911	175	0	5108	706	48	28	0	0	0	0	0	0	0	720	0	0	0	0	0	0	0	0	0	0	0	0	0	0	0
SRR070276	PRJNA75285	SAMN00116478	SRX029207	Drosophila melanogaster	ILLUMINA	PAIRED	EST	TRANSCRIPTOMIC	cDNA	31,662,345	Illumina Genome Analyzer II paired end sequencing; Illumina Transcriptome Sequencing of D. melanogaster ML-DmD21 cell line	D. melanogaster Cell Line Stranded RNASeq	1,999,987	0	2	0	0	0	0	0	0	0	1	0	0	0	0	0	0	0	0	0	0	0	0	0	0	0	0	0	0	0	0	0	0	0	0	0	0
SRR070277	PRJNA75285	SAMN00116469	SRX029211	Drosophila melanogaster	ILLUMINA	PAIRED	EST	TRANSCRIPTOMIC	cDNA	20,472,781	Illumina Genome Analyzer II paired end sequencing; Illumina Transcriptome Sequencing of D. melanogaster ML-DmD8 cell line	D. melanogaster Cell Line Stranded RNASeq	1,999,932	39	54	0	0	3	0	45	0	0	59	0	0	0	0	0	0	0	0	0	0	1	0	0	0	0	0	0	0	0	0	0	0	0	0	0	0
SRR070278	PRJNA75285	SAMN00116460	SRX029192	Drosophila melanogaster	ILLUMINA	SINGLE	EST	TRANSCRIPTOMIC	cDNA	27,725,183	Illumina Genome Analyzer II sequencing; Illumina Transcriptome Sequencing of D. melanogaster GM2 cell line	D. melanogaster Cell Line Stranded RNASeq	1,999,990	0	0	0	0	0	0	16	0	0	99	0	0	0	0	0	0	0	0	0	0	0	0	0	0	0	0	0	0	0	0	0	0	0	0	0	0
SRR070279	PRJNA75285	SAMN00116467	SRX029217	Drosophila melanogaster	ILLUMINA	SINGLE	EST	TRANSCRIPTOMIC	cDNA	29,135,853	Illumina Genome Analyzer II sequencing; Illumina Transcriptome Sequencing of D. melanogaster S2R+ cell line	D. melanogaster Cell Line Stranded RNASeq	1,999,984	0	0	0	0	155	122	10	43	110392	93	332	212	91	2	0	0	0	0	0	0	0	0	0	0	0	0	0	0	0	0	0	0	0	0	0	0
SRR070280	PRJNA75285	SAMN00116464	SRX029214	Drosophila melanogaster	ILLUMINA	SINGLE	EST	TRANSCRIPTOMIC	cDNA	5,223,821	Illumina Genome Analyzer II sequencing; Illumina Transcriptome Sequencing of D. melanogaster S1 cell line	D. melanogaster Cell Line Stranded RNASeq	1,999,993	0	0	0	0	76	5	0	0	0	0	0	0	0	2	0	0	0	0	0	0	0	0	0	0	0	0	0	0	0	0	0	0	0	0	0	0
SRR070281	PRJNA75285	SAMN00116476	SRX029209	Drosophila melanogaster	ILLUMINA	SINGLE	EST	TRANSCRIPTOMIC	cDNA	6,237,661	Illumina Genome Analyzer II sequencing; Illumina Transcriptome Sequencing of D. melanogaster ML-DmD32 cell line	D. melanogaster Cell Line Stranded RNASeq	1,999,979	0	2	0	0	0	0	0	0	0	0	0	0	0	0	0	0	0	0	0	0	0	0	0	0	0	0	0	0	0	0	0	0	0	0	0	0
SRR070282	PRJNA75285	SAMN00116468	SRX029187	Drosophila melanogaster	ILLUMINA	SINGLE	EST	TRANSCRIPTOMIC	cDNA	33,140,979	Illumina Genome Analyzer II sequencing; Illumina Transcriptome Sequencing of D. melanogaster CME L1 cell line	D. melanogaster Cell Line Stranded RNASeq	1,999,995	269	102728	0	0	0	0	0	0	0	1	0	0	0	0	0	0	0	0	0	0	2424	0	0	0	0	0	0	0	11	17	17	6	24	31	8	14
SRR070283	PRJNA75285	SAMN00116462	SRX029203	Drosophila melanogaster	ILLUMINA	SINGLE	EST	TRANSCRIPTOMIC	cDNA	16,213,535	Illumina Genome Analyzer II sequencing; Illumina Transcriptome Sequencing of D. melanogaster ML-DmD16-c3 cell line	D. melanogaster Cell Line Stranded RNASeq	1,999,976	0	0	0	0	36	57	0	0	0	0	0	0	0	1	0	0	0	0	0	0	1717	0	0	0	0	0	0	0	0	0	0	0	0	0	0	0
SRR070284	PRJNA75285	SAMN00116472	SRX029201	Drosophila melanogaster	ILLUMINA	SINGLE	EST	TRANSCRIPTOMIC	cDNA	7,062,134	Illumina Genome Analyzer II sequencing; Illumina Transcriptome Sequencing of D. melanogaster ML-DmD11 cell line	D. melanogaster Cell Line Stranded RNASeq	1,999,983	0	2	6699	0	0	0	0	0	0	0	0	0	0	0	0	0	0	0	0	0	1272	0	0	0	0	0	0	0	0	0	0	0	0	0	0	0
SRR070285	PRJNA75285	SAMN00116465	SRX029205	Drosophila melanogaster	ILLUMINA	SINGLE	EST	TRANSCRIPTOMIC	cDNA	35,146,353	Illumina Genome Analyzer II sequencing; Illumina Transcriptome Sequencing of D. melanogaster ML-DmD17-c3 cell line	D. melanogaster Cell Line Stranded RNASeq	1,999,876	0	0	1903	0	0	0	0	0	0	0	0	0	0	0	0	0	0	0	0	0	2901	0	0	0	0	0	0	0	0	0	0	0	0	0	0	0
SRR070286	PRJNA75285	SAMN00116464	SRX029213	Drosophila melanogaster	ILLUMINA	PAIRED	EST	TRANSCRIPTOMIC	cDNA	6,755,920	Illumina Genome Analyzer II paired end sequencing; Illumina Transcriptome Sequencing of D. melanogaster S1 cell line	D. melanogaster Cell Line Stranded RNASeq	1,999,984	0	0	0	0	64	7	0	0	0	0	0	0	0	0	0	0	0	0	0	0	0	0	0	0	0	0	0	0	0	0	0	0	0	0	0	0
SRR070287	PRJNA75285	SAMN00116476	SRX029208	Drosophila melanogaster	ILLUMINA	PAIRED	EST	TRANSCRIPTOMIC	cDNA	10,271,504	Illumina Genome Analyzer II paired end sequencing; Illumina Transcriptome Sequencing of D. melanogaster ML-DmD32 cell line	D. melanogaster Cell Line Stranded RNASeq	1,999,970	0	7	0	0	0	0	0	0	0	0	0	0	0	0	0	0	0	0	0	0	0	0	0	0	0	0	0	0	0	0	0	0	0	0	0	0
SRR070288	PRJNA75285	SAMN00116468	SRX029186	Drosophila melanogaster	ILLUMINA	PAIRED	EST	TRANSCRIPTOMIC	cDNA	32,105,331	Illumina Genome Analyzer II paired end sequencing; Illumina Transcriptome Sequencing of D. melanogaster CME L1 cell line	D. melanogaster Cell Line Stranded RNASeq	1,999,992	308	103690	0	0	0	0	0	0	0	1	0	0	0	0	0	1	0	0	0	0	2456	0	0	0	0	0	0	0	13	13	22	4	12	55	12	19
SRR070289	PRJNA75285	SAMN00116462	SRX029202	Drosophila melanogaster	ILLUMINA	PAIRED	EST	TRANSCRIPTOMIC	cDNA	22,593,559	Illumina Genome Analyzer II paired end sequencing; Illumina Transcriptome Sequencing of D. melanogaster ML-DmD16-c3 cell line	D. melanogaster Cell Line Stranded RNASeq	1,999,963	0	0	0	0	53	37	0	0	0	0	0	0	0	1	0	0	0	0	0	0	1782	0	0	0	0	0	0	0	0	0	0	0	0	0	0	0
SRR070290	PRJNA75285	SAMN00116472	SRX029200	Drosophila melanogaster	ILLUMINA	PAIRED	EST	TRANSCRIPTOMIC	cDNA	12,415,571	Illumina Genome Analyzer II paired end sequencing; Illumina Transcriptome Sequencing of D. melanogaster ML-DmD11 cell line	D. melanogaster Cell Line Stranded RNASeq	1,999,968	0	1	7039	0	0	0	0	0	0	0	0	0	0	0	0	0	0	0	0	0	1310	0	0	0	0	0	0	0	0	0	0	0	0	0	0	0
SRR070291	PRJNA75285	SAMN00116465	SRX029204	Drosophila melanogaster	ILLUMINA	PAIRED	EST	TRANSCRIPTOMIC	cDNA	33,763,749	Illumina Genome Analyzer II paired end sequencing; Illumina Transcriptome Sequencing of D. melanogaster ML-DmD17-c3 cell line	D. melanogaster Cell Line Stranded RNASeq	1,999,868	0	0	2270	0	0	0	0	0	0	0	0	0	0	0	0	0	0	0	0	0	3681	0	0	0	0	0	0	0	0	0	0	0	0	0	0	0
SRR070386	PRJNA75285	SAMN00116739	SRX029390	Drosophila melanogaster	ILLUMINA	PAIRED	EST	TRANSCRIPTOMIC	cDNA	4,465,021	Illumina Genome Analyzer II paired end sequencing; Illumina Transcriptome Sequencing of D. melanogaster Dissected Tissue: Adult Mixed Male and Female 4 days Post-eclosion Digestive System	D. melanogaster Dissected Tissue RNASeq	1,999,768	0	0	0	0	0	0	0	0	0	0	0	0	0	0	0	0	0	0	0	0	0	0	0	0	0	0	0	0	0	0	1	0	0	4	3	1
SRR070387	PRJNA75285	SAMN00116738	SRX029387	Drosophila melanogaster	ILLUMINA	PAIRED	EST	TRANSCRIPTOMIC	cDNA	8,241,619	Illumina Genome Analyzer II paired end sequencing; Illumina Transcriptome Sequencing of D. melanogaster Dissected Tissue: Adult Mixed Male and Female 4 days Post-eclosion Carcass	D. melanogaster Dissected Tissue RNASeq	1,999,985	0	0	0	0	0	0	0	0	0	0	0	0	0	0	0	0	0	0	0	0	0	0	0	0	0	0	0	0	0	0	0	0	0	0	0	0
SRR070388	PRJNA75285	SAMN00116741	SRX029392	Drosophila melanogaster	ILLUMINA	PAIRED	EST	TRANSCRIPTOMIC	cDNA	15,567,474	Illumina Genome Analyzer II paired end sequencing; Illumina Transcriptome Sequencing of D. melanogaster Dissected Tissue: Adult Virgin Female 20 days Post-eclosion Heads	D. melanogaster Dissected Tissue RNASeq	1,999,991	0	0	0	0	0	0	0	0	0	0	0	0	0	0	0	0	0	0	0	0	0	0	0	0	0	0	0	0	0	0	1	0	0	0	0	0
SRR070390	PRJNA75285	SAMN00116737	SRX029386	Drosophila melanogaster	ILLUMINA	PAIRED	EST	TRANSCRIPTOMIC	cDNA	5,619,401	Illumina Genome Analyzer II paired end sequencing; Illumina Transcriptome Sequencing of D. melanogaster Dissected Tissue: Adult Mixed Male and Female 20 days Post-eclosion Digestive System	D. melanogaster Dissected Tissue RNASeq	1,999,980	0	0	0	0	0	0	0	0	0	0	0	0	0	0	0	0	0	0	0	0	0	0	0	0	0	0	0	0	1	2	5	0	1	10	2	5
SRR070391	PRJNA75285	SAMN00116736	SRX029384	Drosophila melanogaster	ILLUMINA	PAIRED	EST	TRANSCRIPTOMIC	cDNA	6,857,658	Illumina Genome Analyzer II paired end sequencing; Illumina Transcriptome Sequencing of D. melanogaster Dissected Tissue: Adult Mixed Male and Female 20 days Post-eclosion Carcass	D. melanogaster Dissected Tissue RNASeq	1,999,995	0	0	0	0	0	0	0	0	0	0	0	0	0	0	0	0	0	0	0	0	0	0	0	0	0	0	0	0	0	0	0	1	0	0	0	0
SRR070392	PRJNA75285	SAMN00116748	SRX029401	Drosophila melanogaster	ILLUMINA	PAIRED	EST	TRANSCRIPTOMIC	cDNA	9,312,516	Illumina Genome Analyzer II paired end sequencing; Illumina Transcriptome Sequencing of D. melanogaster Dissected Tissue: L3 Imaginal Discs	D. melanogaster Dissected Tissue RNASeq	1,999,960	0	0	0	0	0	0	0	0	0	0	0	0	0	0	0	0	0	0	0	0	0	0	0	0	0	0	0	0	0	0	0	0	0	1	1	0
SRR070393	PRJNA75285	SAMN00116748	SRX029401	Drosophila melanogaster	ILLUMINA	PAIRED	EST	TRANSCRIPTOMIC	cDNA	9,676,971	Illumina Genome Analyzer II paired end sequencing; Illumina Transcriptome Sequencing of D. melanogaster Dissected Tissue: L3 Imaginal Discs	D. melanogaster Dissected Tissue RNASeq	1,999,924	0	0	0	0	0	0	0	0	0	0	0	0	0	0	0	0	0	0	0	0	0	0	0	0	0	0	0	0	0	0	0	0	0	2	0	0
SRR070394	PRJNA75285	SAMN00116735	SRX029382	Drosophila melanogaster	ILLUMINA	PAIRED	EST	TRANSCRIPTOMIC	cDNA	21,838,296	Illumina Genome Analyzer II paired end sequencing; Illumina Transcriptome Sequencing of D. melanogaster Dissected Tissue: Adult Mixed Male and Female 1 day Post-eclosion Digestive System	D. melanogaster Dissected Tissue RNASeq	1,999,930	0	0	0	0	0	0	0	0	0	0	0	0	0	0	0	0	0	0	0	0	0	0	0	0	0	0	0	0	0	1	3	0	6	3	1	1
SRR070395	PRJNA75285	SAMN00116734	SRX029380	Drosophila melanogaster	ILLUMINA	PAIRED	EST	TRANSCRIPTOMIC	cDNA	23,006,201	Illumina Genome Analyzer II paired end sequencing; Illumina Transcriptome Sequencing of D. melanogaster Dissected Tissue: Adult Mixed Male and Female 1 day Post-eclosion Carcass	D. melanogaster Dissected Tissue RNASeq	1,999,994	0	0	0	0	0	0	0	0	0	0	0	0	0	0	0	0	0	0	0	0	0	0	0	0	0	0	0	0	0	0	0	0	1	0	0	0
SRR070396	PRJNA75285	SAMN00116743	SRX029395	Drosophila melanogaster	ILLUMINA	PAIRED	EST	TRANSCRIPTOMIC	cDNA	28,669,465	Illumina Genome Analyzer II paired end sequencing; Illumina Transcriptome Sequencing of D. melanogaster Dissected Tissue: Adult Virgin Female 4 days Post-eclosion Ovaries	D. melanogaster Dissected Tissue RNASeq	1,999,948	0	1	0	0	0	0	0	0	0	0	0	0	0	0	0	0	0	0	0	0	0	0	0	0	0	0	0	0	0	0	0	0	0	0	0	0
SRR070397	PRJNA75285	SAMN00116731	SRX029374	Drosophila melanogaster	ILLUMINA	PAIRED	EST	TRANSCRIPTOMIC	cDNA	10,477,568	Illumina Genome Analyzer II paired end sequencing; Illumina Transcriptome Sequencing of D. melanogaster Dissected Tissue: Adult Mated Male 4 days Post-eclosion AccessoryGlands	D. melanogaster Dissected Tissue RNASeq	1,999,873	0	0	0	0	0	0	0	0	0	0	0	0	0	0	0	0	0	0	0	0	0	0	0	0	0	0	0	0	0	0	1	0	0	0	0	0
SRR070398	PRJNA75285	SAMN00116735	SRX029381	Drosophila melanogaster	ILLUMINA	PAIRED	EST	TRANSCRIPTOMIC	cDNA	8,080,647	Illumina Genome Analyzer II paired end sequencing; Illumina Transcriptome Sequencing of D. melanogaster Dissected Tissue: Adult Mixed Male and Female 1 day Post-eclosion Digestive System	D. melanogaster Dissected Tissue RNASeq	1,999,127	0	0	0	0	0	0	0	0	0	0	0	0	0	0	0	0	0	0	0	0	0	0	0	0	0	0	0	0	1	0	12	0	3	7	4	0
SRR070399	PRJNA75285	SAMN00116734	SRX029379	Drosophila melanogaster	ILLUMINA	PAIRED	EST	TRANSCRIPTOMIC	cDNA	34,297,325	Illumina Genome Analyzer II paired end sequencing; Illumina Transcriptome Sequencing of D. melanogaster Dissected Tissue: Adult Mixed Male and Female 1 day Post-eclosion Carcass	D. melanogaster Dissected Tissue RNASeq	1,999,859	0	0	0	0	0	0	0	0	0	0	0	0	0	0	0	0	0	0	0	0	0	0	0	0	0	0	0	0	1	0	0	1	0	1	0	0
SRR070400	PRJNA75285	SAMN00116732	SRX029376	Drosophila melanogaster	ILLUMINA	PAIRED	EST	TRANSCRIPTOMIC	cDNA	30,233,683	Illumina Genome Analyzer II paired end sequencing; Illumina Transcriptome Sequencing of D. melanogaster Dissected Tissue: Adult Mated Male 4 days Post-eclosion Heads	D. melanogaster Dissected Tissue RNASeq	1,999,798	0	0	0	0	0	0	0	0	0	0	0	0	0	0	0	0	0	0	0	0	0	0	0	0	0	0	0	0	0	1	5	0	0	3	0	0
SRR070401	PRJNA75285	SAMN00116739	SRX029389	Drosophila melanogaster	ILLUMINA	PAIRED	EST	TRANSCRIPTOMIC	cDNA	29,276,383	Illumina Genome Analyzer II paired end sequencing; Illumina Transcriptome Sequencing of D. melanogaster Dissected Tissue: Adult Mixed Male and Female 4 days Post-eclosion Digestive System	D. melanogaster Dissected Tissue RNASeq	1,999,811	0	0	0	0	0	0	0	0	0	0	0	0	0	0	0	0	0	0	0	0	0	0	0	0	0	0	0	0	3	3	9	4	3	15	4	1
SRR070402	PRJNA75285	SAMN00116738	SRX029388	Drosophila melanogaster	ILLUMINA	PAIRED	EST	TRANSCRIPTOMIC	cDNA	37,834,298	Illumina Genome Analyzer II paired end sequencing; Illumina Transcriptome Sequencing of D. melanogaster Dissected Tissue: Adult Mixed Male and Female 4 days Post-eclosion Carcass	D. melanogaster Dissected Tissue RNASeq	1,999,919	0	0	0	0	0	0	0	0	0	0	0	0	0	0	0	0	0	0	0	0	0	0	0	0	0	0	0	0	1	1	4	0	0	1	0	3
SRR070403	PRJNA75285	SAMN00116737	SRX029385	Drosophila melanogaster	ILLUMINA	PAIRED	EST	TRANSCRIPTOMIC	cDNA	22,062,971	Illumina Genome Analyzer II paired end sequencing; Illumina Transcriptome Sequencing of D. melanogaster Dissected Tissue: Adult Mixed Male and Female 20 days Post-eclosion Digestive System	D. melanogaster Dissected Tissue RNASeq	1,999,883	0	0	0	0	0	0	0	0	0	0	0	0	0	0	0	0	0	0	0	0	0	0	0	0	0	0	0	0	1	1	17	2	6	19	3	0
SRR070404	PRJNA75285	SAMN00116736	SRX029383	Drosophila melanogaster	ILLUMINA	PAIRED	EST	TRANSCRIPTOMIC	cDNA	25,063,815	Illumina Genome Analyzer II paired end sequencing; Illumina Transcriptome Sequencing of D. melanogaster Dissected Tissue: Adult Mixed Male and Female 20 days Post-eclosion Carcass	D. melanogaster Dissected Tissue RNASeq	1,999,757	0	0	0	0	0	0	0	0	0	0	0	0	0	0	0	0	0	0	0	0	0	0	0	0	0	0	0	0	0	0	1	0	0	2	1	1
SRR070405	PRJNA75285	SAMN00116747	SRX029400	Drosophila melanogaster	ILLUMINA	PAIRED	EST	TRANSCRIPTOMIC	cDNA	11,200,030	Illumina Genome Analyzer II paired end sequencing; Illumina Transcriptome Sequencing of D. melanogaster Dissected Tissue: L3 Fat body	D. melanogaster Dissected Tissue RNASeq	1,999,903	0	0	0	0	0	0	0	0	0	0	0	0	0	0	0	0	0	0	0	0	0	0	0	0	0	0	0	0	0	0	0	0	0	0	0	0
SRR070406	PRJNA75285	SAMN00116747	SRX029400	Drosophila melanogaster	ILLUMINA	PAIRED	EST	TRANSCRIPTOMIC	cDNA	19,184,671	Illumina Genome Analyzer II paired end sequencing; Illumina Transcriptome Sequencing of D. melanogaster Dissected Tissue: L3 Fat body	D. melanogaster Dissected Tissue RNASeq	1,999,976	0	0	0	0	0	0	0	0	0	0	0	0	0	0	0	0	0	0	0	0	0	0	0	0	0	0	0	0	0	0	0	0	0	0	0	0
SRR070407	PRJNA75285	SAMN00116749	SRX029402	Drosophila melanogaster	ILLUMINA	PAIRED	EST	TRANSCRIPTOMIC	cDNA	14,957,798	Illumina Genome Analyzer II paired end sequencing; Illumina Transcriptome Sequencing of D. melanogaster Dissected Tissue: L3 Salivary Glands	D. melanogaster Dissected Tissue RNASeq	1,999,780	0	0	0	0	0	0	0	0	0	0	0	0	0	0	0	0	0	0	0	0	0	0	0	0	0	0	0	0	0	0	0	0	0	0	0	0
SRR070408	PRJNA75285	SAMN00116746	SRX029399	Drosophila melanogaster	ILLUMINA	PAIRED	EST	TRANSCRIPTOMIC	cDNA	19,516,639	Illumina Genome Analyzer II paired end sequencing; Illumina Transcriptome Sequencing of D. melanogaster Dissected Tissue: L3 Digestive System	D. melanogaster Dissected Tissue RNASeq	1,999,789	0	0	0	0	0	0	0	0	0	0	0	0	0	0	0	0	0	0	0	0	0	0	0	0	0	0	0	0	1	1	4	0	5	23	5	4
SRR070409	PRJNA75285	SAMN00116745	SRX029398	Drosophila melanogaster	ILLUMINA	PAIRED	EST	TRANSCRIPTOMIC	cDNA	7,249,312	Illumina Genome Analyzer II paired end sequencing; Illumina Transcriptome Sequencing of D. melanogaster Dissected Tissue: L3 CNS	D. melanogaster Dissected Tissue RNASeq	1,999,960	0	0	0	0	0	0	0	0	0	0	0	0	0	0	0	0	0	0	0	0	0	0	0	0	0	0	0	0	0	0	0	0	0	0	0	0
SRR070410	PRJNA75285	SAMN00116745	SRX029398	Drosophila melanogaster	ILLUMINA	PAIRED	EST	TRANSCRIPTOMIC	cDNA	23,628,510	Illumina Genome Analyzer II paired end sequencing; Illumina Transcriptome Sequencing of D. melanogaster Dissected Tissue: L3 CNS	D. melanogaster Dissected Tissue RNASeq	1,999,961	0	0	0	0	0	0	0	0	0	0	0	0	0	0	0	0	0	0	0	0	0	0	0	0	0	0	0	0	0	0	0	0	0	0	0	0
SRR070411	PRJNA75285	SAMN00116752	SRX029407	Drosophila melanogaster	ILLUMINA	PAIRED	EST	TRANSCRIPTOMIC	cDNA	15,419,872	Illumina Genome Analyzer II paired end sequencing; Illumina Transcriptome Sequencing of D. melanogaster Dissected Tissue: White Prepupae Fat Body	D. melanogaster Dissected Tissue RNASeq	1,999,957	0	0	0	0	0	0	0	0	0	0	0	0	0	0	0	0	0	0	0	0	0	0	0	0	0	0	0	0	0	1	0	0	0	0	0	0
SRR070412	PRJNA75285	SAMN00116750	SRX029404	Drosophila melanogaster	ILLUMINA	PAIRED	EST	TRANSCRIPTOMIC	cDNA	25,222,470	Illumina Genome Analyzer II paired end sequencing; Illumina Transcriptome Sequencing of D. melanogaster Dissected Tissue: Pupae, White Prepupae+2 days, CNS	D. melanogaster Dissected Tissue RNASeq	1,999,966	0	0	0	0	0	0	0	0	0	0	0	0	0	0	0	33	0	0	0	0	0	0	0	0	0	0	0	0	0	1	1	0	3	4	0	1
SRR070413	PRJNA75285	SAMN00116751	SRX029405	Drosophila melanogaster	ILLUMINA	PAIRED	EST	TRANSCRIPTOMIC	cDNA	1,314,805	Illumina Genome Analyzer II paired end sequencing; Illumina Transcriptome Sequencing of D. melanogaster Dissected Tissue: Pupae, White Prepupae+2 days, Fat	D. melanogaster Dissected Tissue RNASeq	1,314,746	0	0	0	0	0	0	0	0	0	0	0	0	0	0	0	0	0	0	0	0	0	0	0	0	0	0	0	0	0	0	0	0	0	0	0	0
SRR070414	PRJNA75285	SAMN00116727	SRX029369	Drosophila melanogaster	ILLUMINA	PAIRED	EST	TRANSCRIPTOMIC	cDNA	38,050,589	Illumina Genome Analyzer II paired end sequencing; Illumina Transcriptome Sequencing of D. melanogaster Dissected Tissue: Adult Mated Female 4 days Post-eclosion Heads	D. melanogaster Dissected Tissue RNASeq	1,999,744	0	0	0	0	0	0	0	0	0	0	0	0	0	0	0	0	0	0	0	0	0	0	0	0	0	0	0	0	0	0	1	0	1	2	0	1
SRR070415	PRJNA75285	SAMN00116727	SRX029369	Drosophila melanogaster	ILLUMINA	PAIRED	EST	TRANSCRIPTOMIC	cDNA	44,272,369	Illumina Genome Analyzer II paired end sequencing; Illumina Transcriptome Sequencing of D. melanogaster Dissected Tissue: Adult Mated Female 4 days Post-eclosion Heads	D. melanogaster Dissected Tissue RNASeq	1,999,699	7	0	0	0	0	0	0	0	0	0	0	0	0	0	0	0	0	0	0	0	0	0	0	0	0	0	0	0	0	1	0	0	0	0	0	1
SRR070416	PRJNA75285	SAMN00116732	SRX029377	Drosophila melanogaster	ILLUMINA	PAIRED	EST	TRANSCRIPTOMIC	cDNA	38,404,293	Illumina Genome Analyzer II paired end sequencing; Illumina Transcriptome Sequencing of D. melanogaster Dissected Tissue: Adult Mated Male 4 days Post-eclosion Heads	D. melanogaster Dissected Tissue RNASeq	1,999,975	0	0	0	0	0	0	0	0	0	0	0	0	0	0	0	0	0	0	0	0	0	0	0	0	0	1	0	0	0	0	0	0	0	0	0	0
SRR070417	PRJNA75285	SAMN00116743	SRX029396	Drosophila melanogaster	ILLUMINA	PAIRED	EST	TRANSCRIPTOMIC	cDNA	32,158,317	Illumina Genome Analyzer II paired end sequencing; Illumina Transcriptome Sequencing of D. melanogaster Dissected Tissue: Adult Virgin Female 4 days Post-eclosion Ovaries	D. melanogaster Dissected Tissue RNASeq	1,999,979	0	0	0	0	0	0	0	0	0	0	0	0	0	0	0	0	0	0	0	0	0	0	0	0	0	0	0	0	0	0	0	0	0	0	0	0
SRR070418	PRJNA75285	SAMN00116731	SRX029375	Drosophila melanogaster	ILLUMINA	PAIRED	EST	TRANSCRIPTOMIC	cDNA	5,521,068	Illumina Genome Analyzer II paired end sequencing; Illumina Transcriptome Sequencing of D. melanogaster Dissected Tissue: Adult Mated Male 4 days Post-eclosion AccessoryGlands	D. melanogaster Dissected Tissue RNASeq	1,999,965	0	0	0	0	0	0	0	0	0	0	0	0	0	0	0	0	0	0	0	0	0	0	0	0	0	0	0	0	0	0	0	0	0	0	0	0
SRR070419	PRJNA75285	SAMN00116741	SRX029393	Drosophila melanogaster	ILLUMINA	PAIRED	EST	TRANSCRIPTOMIC	cDNA	20,998,027	Illumina Genome Analyzer II paired end sequencing; Illumina Transcriptome Sequencing of D. melanogaster Dissected Tissue: Adult Virgin Female 20 days Post-eclosion Heads	D. melanogaster Dissected Tissue RNASeq	1,999,988	0	0	0	0	0	0	0	0	0	0	0	0	0	0	0	0	0	0	0	0	0	0	0	0	0	0	0	0	18	4	22	10	9	10	2	1
SRR070420	PRJNA75285	SAMN00116726	SRX029368	Drosophila melanogaster	ILLUMINA	PAIRED	EST	TRANSCRIPTOMIC	cDNA	9,051,901	Illumina Genome Analyzer II paired end sequencing; Illumina Transcriptome Sequencing of D. melanogaster Dissected Tissue: Adult Mated Female 20 days Post-eclosion Heads	D. melanogaster Dissected Tissue RNASeq	1,999,963	0	0	0	0	0	0	0	0	0	0	0	0	0	0	0	0	0	0	0	0	0	0	0	0	0	0	0	0	0	3	2	1	2	0	0	0
SRR070421	PRJNA75285	SAMN00116730	SRX029372	Drosophila melanogaster	ILLUMINA	PAIRED	EST	TRANSCRIPTOMIC	cDNA	30,873,459	Illumina Genome Analyzer II paired end sequencing; Illumina Transcriptome Sequencing of D. melanogaster Dissected Tissue: Adult Mated Male 20 days Post-eclosion Heads	D. melanogaster Dissected Tissue RNASeq	1,999,826	0	0	0	0	0	0	0	0	0	0	0	0	0	0	0	0	0	0	0	0	0	0	0	0	0	0	0	0	3	5	4	1	1	1	0	1
SRR070422	PRJNA75285	SAMN00116733	SRX029378	Drosophila melanogaster	ILLUMINA	PAIRED	EST	TRANSCRIPTOMIC	cDNA	42,569,050	Illumina Genome Analyzer II paired end sequencing; Illumina Transcriptome Sequencing of D. melanogaster Dissected Tissue: Adult Mated Male 4 days Post-eclosion Testes	D. melanogaster Dissected Tissue RNASeq	1,999,980	0	0	0	0	0	0	0	0	0	0	0	0	0	0	0	11	0	0	0	0	0	0	0	0	0	0	0	0	1	0	0	0	0	0	0	0
SRR070423	PRJNA75285	SAMN00116733	SRX029378	Drosophila melanogaster	ILLUMINA	PAIRED	EST	TRANSCRIPTOMIC	cDNA	22,476,301	Illumina Genome Analyzer II paired end sequencing; Illumina Transcriptome Sequencing of D. melanogaster Dissected Tissue: Adult Mated Male 4 days Post-eclosion Testes	D. melanogaster Dissected Tissue RNASeq	1,999,986	0	0	0	0	0	0	0	0	0	0	0	0	0	0	0	0	0	0	0	0	0	0	0	0	0	0	0	0	0	0	0	0	0	0	0	0
SRR070424	PRJNA75285	SAMN00116730	SRX029373	Drosophila melanogaster	ILLUMINA	PAIRED	EST	TRANSCRIPTOMIC	cDNA	28,215,689	Illumina Genome Analyzer II paired end sequencing; Illumina Transcriptome Sequencing of D. melanogaster Dissected Tissue: Adult Mated Male 20 days Post-eclosion Heads	D. melanogaster Dissected Tissue RNASeq	1,999,994	0	0	0	0	0	0	0	0	0	0	0	0	0	0	0	0	0	0	0	0	0	0	0	0	0	0	0	0	2	1	1	0	0	8	3	1
SRR070425	PRJNA75285	SAMN00116749	SRX029403	Drosophila melanogaster	ILLUMINA	PAIRED	EST	TRANSCRIPTOMIC	cDNA	29,852,257	Illumina Genome Analyzer II paired end sequencing; Illumina Transcriptome Sequencing of D. melanogaster Dissected Tissue: L3 Salivary Glands	D. melanogaster Dissected Tissue RNASeq	1,999,954	0	0	0	0	0	0	0	0	0	0	0	0	0	0	0	0	0	0	0	0	0	0	0	0	0	0	0	0	0	0	0	0	0	1	0	0
SRR070426	PRJNA75285	SAMN00116744	SRX029397	Drosophila melanogaster	ILLUMINA	PAIRED	EST	TRANSCRIPTOMIC	cDNA	27,809,952	Illumina Genome Analyzer II paired end sequencing; Illumina Transcriptome Sequencing of D. melanogaster Dissected Tissue: L3 Carcass	D. melanogaster Dissected Tissue RNASeq	1,999,992	0	0	0	0	0	0	0	0	0	0	0	0	0	0	0	0	0	0	0	0	0	0	0	0	0	0	0	0	0	0	0	0	0	0	0	0
SRR070427	PRJNA75285	SAMN00116753	SRX029409	Drosophila melanogaster	ILLUMINA	PAIRED	EST	TRANSCRIPTOMIC	cDNA	42,720,674	Illumina Genome Analyzer II paired end sequencing; Illumina Transcriptome Sequencing of D. melanogaster Dissected Tissue: White Prepupae Salivary Glands	D. melanogaster Dissected Tissue RNASeq	1,999,983	0	0	0	0	0	0	0	0	0	0	0	0	0	0	0	0	0	0	0	0	0	0	0	0	0	0	0	0	0	0	0	0	0	0	0	0
SRR070428	PRJNA75285	SAMN00116752	SRX029408	Drosophila melanogaster	ILLUMINA	PAIRED	EST	TRANSCRIPTOMIC	cDNA	35,580,399	Illumina Genome Analyzer II paired end sequencing; Illumina Transcriptome Sequencing of D. melanogaster Dissected Tissue: White Prepupae Fat Body	D. melanogaster Dissected Tissue RNASeq	1,999,992	0	0	0	0	0	0	0	0	0	0	0	0	0	0	0	0	0	0	0	0	0	0	0	0	0	0	0	0	0	0	0	0	0	0	0	0
SRR070429	PRJNA75285	SAMN00116751	SRX029406	Drosophila melanogaster	ILLUMINA	PAIRED	EST	TRANSCRIPTOMIC	cDNA	29,426,808	Illumina Genome Analyzer II paired end sequencing; Illumina Transcriptome Sequencing of D. melanogaster Dissected Tissue: Pupae, White Prepupae+2 days, Fat	D. melanogaster Dissected Tissue RNASeq	1,999,972	0	0	0	0	0	0	0	0	0	0	0	0	0	0	0	0	0	0	0	0	0	0	0	0	0	0	0	0	0	0	0	1	0	0	0	0
SRR070430	PRJNA75285	SAMN00116742	SRX029394	Drosophila melanogaster	ILLUMINA	PAIRED	EST	TRANSCRIPTOMIC	cDNA	24,772,788	Illumina Genome Analyzer II paired end sequencing; Illumina Transcriptome Sequencing of D. melanogaster Dissected Tissue: Adult Virgin Female 4 days Post-eclosion Heads	D. melanogaster Dissected Tissue RNASeq	1,999,866	0	0	0	0	0	0	0	0	2	0	0	0	0	0	0	0	0	0	0	0	0	0	0	0	0	0	0	0	0	0	0	0	0	0	0	0
SRR070431	PRJNA75285	SAMN00116728	SRX029370	Drosophila melanogaster	ILLUMINA	PAIRED	EST	TRANSCRIPTOMIC	cDNA	22,746,471	Illumina Genome Analyzer II paired end sequencing; Illumina Transcriptome Sequencing of D. melanogaster Dissected Tissue: Adult Mated Female 4 days Post-eclosion Ovaries	D. melanogaster Dissected Tissue RNASeq	1,999,878	0	0	0	0	0	0	0	0	2	0	0	0	0	0	0	0	0	0	0	0	0	0	0	0	0	0	0	0	0	0	0	0	0	0	0	0
SRR070432	PRJNA75285	SAMN00116729	SRX029371	Drosophila melanogaster	ILLUMINA	PAIRED	EST	TRANSCRIPTOMIC	cDNA	21,386,220	Illumina Genome Analyzer II paired end sequencing; Illumina Transcriptome Sequencing of D. melanogaster Dissected Tissue: Adult Mated Male 1 day Post-eclosion Heads	D. melanogaster Dissected Tissue RNASeq	1,999,864	0	0	0	0	0	0	0	0	0	0	0	0	0	0	0	0	0	0	0	0	0	0	0	0	0	0	0	0	0	0	0	0	0	0	0	0
SRR070433	PRJNA75285	SAMN00116729	SRX029371	Drosophila melanogaster	ILLUMINA	PAIRED	EST	TRANSCRIPTOMIC	cDNA	21,936,425	Illumina Genome Analyzer II paired end sequencing; Illumina Transcriptome Sequencing of D. melanogaster Dissected Tissue: Adult Mated Male 1 day Post-eclosion Heads	D. melanogaster Dissected Tissue RNASeq	1,999,851	0	0	0	0	0	0	0	0	1	0	0	0	0	0	0	0	0	0	0	0	0	0	0	0	0	0	0	0	0	0	0	0	0	0	0	0
SRR070434	PRJNA75285	SAMN00116725	SRX029367	Drosophila melanogaster	ILLUMINA	PAIRED	EST	TRANSCRIPTOMIC	cDNA	25,284,594	Illumina Genome Analyzer II paired end sequencing; Illumina Transcriptome Sequencing of D. melanogaster Dissected Tissue: Adult Mated Female 1 day Post-eclosion Heads	D. melanogaster Dissected Tissue RNASeq	1,999,904	0	0	0	0	0	0	0	0	0	0	0	0	0	0	0	0	0	0	0	0	0	0	0	0	0	0	0	0	0	0	0	0	0	0	0	0
SRR070435	PRJNA75285	SAMN00116725	SRX029367	Drosophila melanogaster	ILLUMINA	PAIRED	EST	TRANSCRIPTOMIC	cDNA	24,475,616	Illumina Genome Analyzer II paired end sequencing; Illumina Transcriptome Sequencing of D. melanogaster Dissected Tissue: Adult Mated Female 1 day Post-eclosion Heads	D. melanogaster Dissected Tissue RNASeq	1,999,919	0	0	0	0	0	0	0	0	0	0	0	0	0	0	0	0	0	0	0	0	0	0	0	0	0	0	0	0	0	0	0	0	0	0	0	0
SRR070436	PRJNA75285	SAMN00116740	SRX029391	Drosophila melanogaster	ILLUMINA	PAIRED	EST	TRANSCRIPTOMIC	cDNA	18,315,927	Illumina Genome Analyzer II paired end sequencing; Illumina Transcriptome Sequencing of D. melanogaster Dissected Tissue: Adult Virgin Female 1 day Post-eclosion Heads	D. melanogaster Dissected Tissue RNASeq	1,999,889	0	0	0	0	0	0	0	0	0	0	0	0	0	0	0	0	0	0	0	0	0	0	0	0	0	0	0	0	0	0	0	0	0	0	0	0
SRR070437	PRJNA75285	SAMN00116740	SRX029391	Drosophila melanogaster	ILLUMINA	PAIRED	EST	TRANSCRIPTOMIC	cDNA	18,799,049	Illumina Genome Analyzer II paired end sequencing; Illumina Transcriptome Sequencing of D. melanogaster Dissected Tissue: Adult Virgin Female 1 day Post-eclosion Heads	D. melanogaster Dissected Tissue RNASeq	1,999,913	0	0	0	0	0	0	0	0	0	0	0	0	0	0	0	0	0	0	0	0	0	0	0	0	0	0	0	0	0	0	0	0	0	0	0	0
SRR072893	PRJNA134445	SAMN00120292	SRX031131	Drosophila melanogaster	ILLUMINA	SINGLE	OTHER	TRANSCRIPTOMIC	cDNA	21,892,898	Illumina Genome Analyzer II sequencing; GSM618403: cycle 10 male	Non-canonical compensation of zygotic X transcription in Drosophila melanogaster development revealed through single embryo RNA-Seq	1,999,425	0	0	0	0	0	0	0	0	0	0	0	0	0	0	0	0	0	0	0	0	0	0	0	0	0	0	0	0	0	0	0	1	0	0	0	0
SRR072894	PRJNA134445	SAMN00120293	SRX031132	Drosophila melanogaster	ILLUMINA	SINGLE	OTHER	TRANSCRIPTOMIC	cDNA	18,250,299	Illumina Genome Analyzer II sequencing; GSM618404: cycle 11 male	Non-canonical compensation of zygotic X transcription in Drosophila melanogaster development revealed through single embryo RNA-Seq	1,999,684	0	0	0	0	0	0	0	0	0	0	0	0	0	0	0	0	0	0	0	0	0	0	0	0	0	0	0	0	0	0	0	1	0	0	0	0
SRR072895	PRJNA134445	SAMN00120294	SRX031133	Drosophila melanogaster	ILLUMINA	SINGLE	OTHER	TRANSCRIPTOMIC	cDNA	25,167,764	Illumina Genome Analyzer II sequencing; GSM618405: cycle 12 male	Non-canonical compensation of zygotic X transcription in Drosophila melanogaster development revealed through single embryo RNA-Seq	1,999,977	0	0	0	0	0	0	0	0	0	0	0	0	0	0	0	0	0	0	0	0	0	0	0	0	0	0	0	0	0	0	0	0	0	0	0	0
SRR072896	PRJNA134445	SAMN00120295	SRX031134	Drosophila melanogaster	ILLUMINA	SINGLE	OTHER	TRANSCRIPTOMIC	cDNA	23,830,913	Illumina Genome Analyzer II sequencing; GSM618406: cycle 13 male	Non-canonical compensation of zygotic X transcription in Drosophila melanogaster development revealed through single embryo RNA-Seq	1,999,952	0	0	2	0	0	0	0	0	0	0	0	0	0	0	0	0	0	0	2	0	0	0	0	0	0	0	0	0	0	0	0	0	0	0	0	0
SRR072897	PRJNA134445	SAMN00120296	SRX031135	Drosophila melanogaster	ILLUMINA	SINGLE	OTHER	TRANSCRIPTOMIC	cDNA	22,696,841	Illumina Genome Analyzer II sequencing; GSM618407: cycle 14A male	Non-canonical compensation of zygotic X transcription in Drosophila melanogaster development revealed through single embryo RNA-Seq	1,999,938	0	0	0	0	0	0	0	0	0	0	0	0	0	0	0	0	0	0	0	0	0	0	0	0	0	0	0	0	0	0	0	0	0	0	0	0
SRR072898	PRJNA134445	SAMN00120297	SRX031136	Drosophila melanogaster	ILLUMINA	SINGLE	OTHER	TRANSCRIPTOMIC	cDNA	19,301,209	Illumina Genome Analyzer II sequencing; GSM618408: cycle 14A male replicate 2	Non-canonical compensation of zygotic X transcription in Drosophila melanogaster development revealed through single embryo RNA-Seq	1,999,992	0	0	1	0	0	0	0	0	0	0	0	0	0	0	0	0	0	0	0	0	0	0	0	0	0	0	0	0	0	0	0	0	0	0	0	0
SRR072899	PRJNA134445	SAMN00120298	SRX031137	Drosophila melanogaster	ILLUMINA	SINGLE	OTHER	TRANSCRIPTOMIC	cDNA	23,409,763	Illumina Genome Analyzer II sequencing; GSM618409: cycle 14B male	Non-canonical compensation of zygotic X transcription in Drosophila melanogaster development revealed through single embryo RNA-Seq	1,997,174	0	0	0	0	0	0	0	0	0	0	0	0	0	0	0	0	0	0	0	0	0	0	0	0	0	0	0	0	0	0	0	0	0	0	0	0
SRR072900	PRJNA134445	SAMN00120299	SRX031138	Drosophila melanogaster	ILLUMINA	SINGLE	OTHER	TRANSCRIPTOMIC	cDNA	18,501,195	Illumina Genome Analyzer II sequencing; GSM618410: cycle 14B male replicate 2	Non-canonical compensation of zygotic X transcription in Drosophila melanogaster development revealed through single embryo RNA-Seq	1,999,997	0	0	0	0	0	0	0	0	0	0	0	0	0	0	0	0	0	0	0	0	0	0	0	0	0	0	0	0	0	0	0	1	0	0	0	0
SRR072901	PRJNA134445	SAMN00120300	SRX031139	Drosophila melanogaster	ILLUMINA	SINGLE	OTHER	TRANSCRIPTOMIC	cDNA	17,617,204	Illumina Genome Analyzer II sequencing; GSM618411: cycle 14C male	Non-canonical compensation of zygotic X transcription in Drosophila melanogaster development revealed through single embryo RNA-Seq	1,999,999	0	0	0	0	0	0	0	0	0	0	0	0	0	0	0	0	0	0	0	0	0	0	0	0	0	0	0	0	0	0	0	0	0	0	0	0
SRR072902	PRJNA134445	SAMN00120301	SRX031140	Drosophila melanogaster	ILLUMINA	SINGLE	OTHER	TRANSCRIPTOMIC	cDNA	22,471,826	Illumina Genome Analyzer II sequencing; GSM618412: cycle 14C male replicate 2	Non-canonical compensation of zygotic X transcription in Drosophila melanogaster development revealed through single embryo RNA-Seq	1,999,691	0	0	0	0	0	0	0	0	0	0	0	0	0	0	0	0	0	0	0	0	0	0	0	0	0	0	0	0	0	0	0	0	0	0	0	0
SRR072903	PRJNA134445	SAMN00120302	SRX031141	Drosophila melanogaster	ILLUMINA	SINGLE	OTHER	TRANSCRIPTOMIC	cDNA	20,536,683	Illumina Genome Analyzer II sequencing; GSM618413: cycle 14D male	Non-canonical compensation of zygotic X transcription in Drosophila melanogaster development revealed through single embryo RNA-Seq	1,999,935	0	0	1	0	0	0	0	0	0	0	0	0	0	0	0	0	0	0	0	0	0	0	0	0	0	0	0	0	0	0	0	2	0	0	0	0
SRR072904	PRJNA134445	SAMN00120303	SRX031142	Drosophila melanogaster	ILLUMINA	SINGLE	OTHER	TRANSCRIPTOMIC	cDNA	18,532,116	Illumina Genome Analyzer II sequencing; GSM618414: cycle 14D male replicate 2	Non-canonical compensation of zygotic X transcription in Drosophila melanogaster development revealed through single embryo RNA-Seq	1,999,999	0	0	0	0	0	0	0	0	0	0	0	0	0	0	0	0	0	0	0	0	0	0	0	0	0	0	0	0	0	0	0	0	0	0	0	0
SRR072905	PRJNA134445	SAMN00120304	SRX031143	Drosophila melanogaster	ILLUMINA	SINGLE	OTHER	TRANSCRIPTOMIC	cDNA	26,976,249	Illumina Genome Analyzer II sequencing; GSM618415: cycle 10 female	Non-canonical compensation of zygotic X transcription in Drosophila melanogaster development revealed through single embryo RNA-Seq	1,999,554	0	0	1	0	0	0	0	0	0	0	0	0	0	0	0	0	0	0	0	0	0	0	0	0	0	0	0	0	0	0	0	0	0	0	0	0
SRR072906	PRJNA134445	SAMN00120305	SRX031144	Drosophila melanogaster	ILLUMINA	SINGLE	OTHER	TRANSCRIPTOMIC	cDNA	27,988,411	Illumina Genome Analyzer II sequencing; GSM618416: cycle 11 female	Non-canonical compensation of zygotic X transcription in Drosophila melanogaster development revealed through single embryo RNA-Seq	1,999,675	0	0	0	0	0	0	0	0	0	0	0	0	0	0	0	0	0	0	0	0	0	0	1	0	0	0	0	0	0	0	0	0	0	0	0	0
SRR072907	PRJNA134445	SAMN00120306	SRX031145	Drosophila melanogaster	ILLUMINA	SINGLE	OTHER	TRANSCRIPTOMIC	cDNA	23,270,517	Illumina Genome Analyzer II sequencing; GSM618417: cycle 12 female	Non-canonical compensation of zygotic X transcription in Drosophila melanogaster development revealed through single embryo RNA-Seq	1,999,987	0	0	0	0	0	0	0	0	0	0	0	0	0	0	0	0	0	0	0	0	0	0	0	0	0	0	0	0	0	0	0	0	0	0	0	0
SRR072908	PRJNA134445	SAMN00120307	SRX031146	Drosophila melanogaster	ILLUMINA	SINGLE	OTHER	TRANSCRIPTOMIC	cDNA	24,615,381	Illumina Genome Analyzer II sequencing; GSM618418: cycle 13 unclear sex	Non-canonical compensation of zygotic X transcription in Drosophila melanogaster development revealed through single embryo RNA-Seq	1,999,957	0	0	0	0	0	0	0	0	0	0	0	0	0	0	0	0	0	0	0	0	0	0	0	0	0	0	0	0	0	0	0	1	0	0	0	0
SRR072909	PRJNA134445	SAMN00120308	SRX031147	Drosophila melanogaster	ILLUMINA	SINGLE	OTHER	TRANSCRIPTOMIC	cDNA	21,322,865	Illumina Genome Analyzer II sequencing; GSM618419: cycle 14A female	Non-canonical compensation of zygotic X transcription in Drosophila melanogaster development revealed through single embryo RNA-Seq	1,999,983	0	0	1	0	0	0	0	0	0	0	0	0	0	0	0	0	0	0	0	0	0	0	0	0	0	0	0	0	0	0	0	0	0	0	0	0
SRR072910	PRJNA134445	SAMN00120309	SRX031148	Drosophila melanogaster	ILLUMINA	SINGLE	OTHER	TRANSCRIPTOMIC	cDNA	18,590,935	Illumina Genome Analyzer II sequencing; GSM618420: cycle 14A unclear sex	Non-canonical compensation of zygotic X transcription in Drosophila melanogaster development revealed through single embryo RNA-Seq	1,999,998	0	0	0	0	0	0	0	0	0	0	0	0	0	0	0	0	0	0	0	0	0	0	0	0	0	0	0	0	0	0	0	2	0	0	0	0
SRR072911	PRJNA134445	SAMN00120310	SRX031149	Drosophila melanogaster	ILLUMINA	SINGLE	OTHER	TRANSCRIPTOMIC	cDNA	18,545,524	Illumina Genome Analyzer II sequencing; GSM618421: cycle 14B female	Non-canonical compensation of zygotic X transcription in Drosophila melanogaster development revealed through single embryo RNA-Seq	1,999,317	0	0	0	0	0	0	0	0	0	0	0	0	0	0	0	0	0	0	0	0	0	0	0	0	0	0	0	0	0	0	0	0	0	0	0	0
SRR072912	PRJNA134445	SAMN00120311	SRX031150	Drosophila melanogaster	ILLUMINA	SINGLE	OTHER	TRANSCRIPTOMIC	cDNA	19,244,061	Illumina Genome Analyzer II sequencing; GSM618422: cycle 14B female replicate 2	Non-canonical compensation of zygotic X transcription in Drosophila melanogaster development revealed through single embryo RNA-Seq	1,999,998	0	0	0	0	0	0	0	0	0	0	0	0	0	0	0	0	0	0	0	0	0	0	0	0	0	0	0	0	0	0	0	0	0	0	0	0
SRR072913	PRJNA134445	SAMN00120312	SRX031151	Drosophila melanogaster	ILLUMINA	SINGLE	OTHER	TRANSCRIPTOMIC	cDNA	20,902,589	Illumina Genome Analyzer II sequencing; GSM618423: cycle 14C female	Non-canonical compensation of zygotic X transcription in Drosophila melanogaster development revealed through single embryo RNA-Seq	1,999,835	0	0	0	0	0	0	0	0	0	0	0	0	0	0	0	0	0	0	0	0	0	0	0	0	0	0	0	0	0	0	0	0	0	0	0	0
SRR072914	PRJNA134445	SAMN00120313	SRX031152	Drosophila melanogaster	ILLUMINA	SINGLE	OTHER	TRANSCRIPTOMIC	cDNA	18,459,025	Illumina Genome Analyzer II sequencing; GSM618424: cycle 14C female replicate 2	Non-canonical compensation of zygotic X transcription in Drosophila melanogaster development revealed through single embryo RNA-Seq	1,999,997	0	0	0	0	0	0	0	0	0	0	0	0	0	0	0	0	0	0	0	0	0	0	0	0	0	0	0	0	0	0	0	0	0	0	0	0
SRR072915	PRJNA134445	SAMN00120314	SRX031153	Drosophila melanogaster	ILLUMINA	SINGLE	OTHER	TRANSCRIPTOMIC	cDNA	23,128,318	Illumina Genome Analyzer II sequencing; GSM618425: cycle 14D female	Non-canonical compensation of zygotic X transcription in Drosophila melanogaster development revealed through single embryo RNA-Seq	1,999,919	0	0	0	0	0	0	0	0	0	0	0	0	0	0	0	0	0	0	0	0	0	0	0	0	0	0	0	0	0	0	0	0	0	0	0	0
SRR072916	PRJNA134445	SAMN00120315	SRX031154	Drosophila melanogaster	ILLUMINA	SINGLE	OTHER	TRANSCRIPTOMIC	cDNA	17,750,907	Illumina Genome Analyzer II sequencing; GSM618426: cycle 14D unclear sex	Non-canonical compensation of zygotic X transcription in Drosophila melanogaster development revealed through single embryo RNA-Seq	1,999,999	0	0	0	0	0	0	0	0	0	0	0	0	0	0	0	0	0	0	0	0	0	0	0	0	0	0	0	0	0	0	0	0	0	0	0	0
SRR073273	PRJNA79835	SAMN00120612	SRX031504	Drosophila melanogaster	ILLUMINA	PAIRED	OTHER	TRANSCRIPTOMIC	unspecified	5,647,910	Illumina Genome Analyzer paired end sequencing; Dmel Head Transcriptome Female Biorep 1 Techrep 1	Somatic sex-specific transcriptome differences in Drosophila revealed by whole transcriptome sequencing	1,999,998	0	0	1173	0	0	0	0	0	0	0	0	0	0	0	0	0	0	0	0	0	0	0	0	0	0	0	0	0	0	1	0	0	0	0	0	0
SRR073277	PRJNA79835	SAMN00120612	SRX031505	Drosophila melanogaster	ILLUMINA	PAIRED	OTHER	TRANSCRIPTOMIC	unspecified	6,492,217	Illumina Genome Analyzer paired end sequencing; Dmel Head Transcriptome Female Biorep 1 Techrep 2	Somatic sex-specific transcriptome differences in Drosophila revealed by whole transcriptome sequencing	1,999,983	0	0	1211	0	0	0	0	0	0	0	0	0	0	0	0	0	0	0	0	0	0	0	0	0	0	0	0	0	0	0	0	0	0	0	0	0
SRR073278	PRJNA79835	SAMN00120613	SRX031506	Drosophila melanogaster	ILLUMINA	PAIRED	OTHER	TRANSCRIPTOMIC	unspecified	6,210,752	Illumina Genome Analyzer paired end sequencing; Dmel Head Transcriptome Female Biorep 2 Techrep 1	Somatic sex-specific transcriptome differences in Drosophila revealed by whole transcriptome sequencing	1,999,994	0	2	4661	0	0	0	0	0	0	0	0	0	0	0	0	0	0	0	0	0	0	0	0	0	0	0	0	0	0	0	0	0	0	0	0	0
SRR073279	PRJNA79835	SAMN00120613	SRX031507	Drosophila melanogaster	ILLUMINA	PAIRED	OTHER	TRANSCRIPTOMIC	unspecified	5,668,416	Illumina Genome Analyzer paired end sequencing; Dmel Head Transcriptome Female Biorep 2 Techrep 2	Somatic sex-specific transcriptome differences in Drosophila revealed by whole transcriptome sequencing	1,999,989	0	1	4315	0	0	0	0	0	0	0	0	0	0	0	0	0	0	0	0	0	0	0	0	0	0	0	0	0	0	0	0	0	0	0	0	0
SRR073280	PRJNA79835	SAMN00120614	SRX031508	Drosophila melanogaster	ILLUMINA	PAIRED	OTHER	TRANSCRIPTOMIC	unspecified	5,379,372	Illumina Genome Analyzer paired end sequencing; Dmel Head Transcriptome Female Biorep 3 Techrep 1	Somatic sex-specific transcriptome differences in Drosophila revealed by whole transcriptome sequencing	1,999,976	1	0	1368	0	0	0	0	0	0	0	0	0	0	0	0	0	0	0	0	0	0	0	0	0	0	0	0	0	0	0	0	0	0	0	0	0
SRR073281	PRJNA79835	SAMN00120614	SRX031509	Drosophila melanogaster	ILLUMINA	PAIRED	OTHER	TRANSCRIPTOMIC	unspecified	4,393,775	Illumina Genome Analyzer paired end sequencing; Dmel Head Transcriptome Female Biorep 3 Techrep 2	Somatic sex-specific transcriptome differences in Drosophila revealed by whole transcriptome sequencing	1,999,990	0	0	1403	0	0	0	0	0	0	0	0	0	0	0	0	0	0	0	0	0	0	0	0	0	0	0	0	0	0	0	0	0	0	0	0	0
SRR073282	PRJNA79835	SAMN00120615	SRX031510	Drosophila melanogaster	ILLUMINA	PAIRED	OTHER	TRANSCRIPTOMIC	unspecified	6,338,524	Illumina Genome Analyzer paired end sequencing; Dmel Head Transcriptome Male Biorep 1 Techrep 1	Somatic sex-specific transcriptome differences in Drosophila revealed by whole transcriptome sequencing	1,999,991	0	0	1774	0	0	0	0	0	0	0	0	0	0	0	0	0	0	0	0	0	0	0	0	0	0	0	0	0	0	0	0	0	0	0	0	0
SRR073283	PRJNA79835	SAMN00120615	SRX031511	Drosophila melanogaster	ILLUMINA	PAIRED	OTHER	TRANSCRIPTOMIC	unspecified	6,036,573	Illumina Genome Analyzer paired end sequencing; Dmel Head Transcriptome Male Biorep 1 Techrep 2	Somatic sex-specific transcriptome differences in Drosophila revealed by whole transcriptome sequencing	1,999,979	0	1	1668	0	0	0	0	0	0	0	0	0	0	0	0	0	0	0	0	0	0	0	0	0	0	0	0	0	0	0	0	0	0	0	0	0
SRR073284	PRJNA79835	SAMN00120616	SRX031512	Drosophila melanogaster	ILLUMINA	PAIRED	OTHER	TRANSCRIPTOMIC	unspecified	6,764,999	Illumina Genome Analyzer paired end sequencing; Dmel Head Transcriptome Male Biorep 2 Techrep 1	Somatic sex-specific transcriptome differences in Drosophila revealed by whole transcriptome sequencing	1,999,973	0	0	767	0	0	0	0	0	0	0	0	0	0	0	0	0	0	0	0	0	0	0	0	0	0	0	0	0	0	0	0	0	0	0	0	0
SRR073285	PRJNA79835	SAMN00120616	SRX031513	Drosophila melanogaster	ILLUMINA	PAIRED	OTHER	TRANSCRIPTOMIC	unspecified	4,502,170	Illumina Genome Analyzer paired end sequencing; Dmel Head Transcriptome Male Biorep 2 Techrep 2	Somatic sex-specific transcriptome differences in Drosophila revealed by whole transcriptome sequencing	1,999,992	0	0	754	0	0	0	0	0	0	0	0	0	0	0	0	0	0	0	0	0	0	0	0	0	0	0	0	0	0	0	0	0	0	0	0	0
SRR073286	PRJNA79835	SAMN00120617	SRX031514	Drosophila melanogaster	ILLUMINA	PAIRED	OTHER	TRANSCRIPTOMIC	unspecified	6,550,497	Illumina Genome Analyzer paired end sequencing; Dmel Head Transcriptome Male Biorep 3 Techrep 1	Somatic sex-specific transcriptome differences in Drosophila revealed by whole transcriptome sequencing	1,999,960	0	0	1466	0	0	0	0	0	0	0	0	0	0	0	0	0	0	0	0	0	0	0	0	0	0	0	0	0	0	0	0	0	0	0	0	0
SRR073287	PRJNA79835	SAMN00120617	SRX031515	Drosophila melanogaster	ILLUMINA	PAIRED	OTHER	TRANSCRIPTOMIC	unspecified	4,497,117	Illumina Genome Analyzer paired end sequencing; Dmel Head Transcriptome Male Biorep 3 Techrep 2	Somatic sex-specific transcriptome differences in Drosophila revealed by whole transcriptome sequencing	1,999,981	0	0	1463	0	0	0	0	0	0	0	0	0	0	0	0	0	0	0	0	0	0	0	0	0	0	0	0	0	0	0	0	0	0	0	0	0
SRR073288	PRJNA79835	SAMN00120618	SRX031516	Drosophila melanogaster	ILLUMINA	PAIRED	OTHER	TRANSCRIPTOMIC	unspecified	6,122,975	Illumina Genome Analyzer paired end sequencing; Dmel Head Transcriptome tra pseudomale Biorep 1 Techrep 1	Somatic sex-specific transcriptome differences in Drosophila revealed by whole transcriptome sequencing	1,999,996	46	0	0	0	0	0	0	0	0	0	0	0	0	0	0	0	0	0	0	0	0	0	0	0	0	0	0	0	0	0	0	0	0	0	0	0
SRR073289	PRJNA79835	SAMN00120618	SRX031517	Drosophila melanogaster	ILLUMINA	PAIRED	OTHER	TRANSCRIPTOMIC	unspecified	4,245,453	Illumina Genome Analyzer paired end sequencing; Dmel Head Transcriptome tra pseudomale Biorep 1 Techrep 2	Somatic sex-specific transcriptome differences in Drosophila revealed by whole transcriptome sequencing	1,999,996	35	0	0	0	0	0	0	0	0	0	0	0	0	0	0	0	0	0	0	0	0	0	0	0	0	0	0	0	0	0	0	0	0	0	0	0
SRR073290	PRJNA79835	SAMN00120619	SRX031518	Drosophila melanogaster	ILLUMINA	PAIRED	OTHER	TRANSCRIPTOMIC	unspecified	4,058,404	Illumina Genome Analyzer paired end sequencing; Dmel Head Transcriptome tra pseudomale Biorep 2 Techrep 1	Somatic sex-specific transcriptome differences in Drosophila revealed by whole transcriptome sequencing	1,999,994	130	1	0	0	0	0	0	0	0	0	0	0	0	0	0	0	0	0	0	0	0	0	0	0	0	0	0	0	0	0	0	1	0	0	0	0
SRR073291	PRJNA79835	SAMN00120619	SRX031519	Drosophila melanogaster	ILLUMINA	PAIRED	OTHER	TRANSCRIPTOMIC	unspecified	4,117,855	Illumina Genome Analyzer paired end sequencing; Dmel Head Transcriptome tra pseudomale Biorep 2 Techrep 2	Somatic sex-specific transcriptome differences in Drosophila revealed by whole transcriptome sequencing	1,999,991	163	0	0	0	0	0	0	0	0	0	0	0	0	0	0	0	0	0	0	0	0	0	0	0	0	0	0	0	0	0	0	0	0	0	0	0
SRR073292	PRJNA79835	SAMN00120670	SRX031520	Drosophila melanogaster	ILLUMINA	PAIRED	OTHER	TRANSCRIPTOMIC	unspecified	2,210,366	Illumina Genome Analyzer paired end sequencing; Dmel Head Transcriptome tra pseudomale Biorep 3 Techrep 1	Somatic sex-specific transcriptome differences in Drosophila revealed by whole transcriptome sequencing	1,999,986	5	0	0	0	0	0	0	0	0	0	0	0	0	0	0	0	0	0	0	0	0	0	0	0	0	0	0	0	0	0	0	0	2	0	0	0
SRR073293	PRJNA79835	SAMN00120670	SRX031521	Drosophila melanogaster	ILLUMINA	PAIRED	OTHER	TRANSCRIPTOMIC	unspecified	2,280,470	Illumina Genome Analyzer paired end sequencing; Dmel Head Transcriptome tra pseudomale Biorep 3 Techrep 2	Somatic sex-specific transcriptome differences in Drosophila revealed by whole transcriptome sequencing	1,999,979	4	0	0	0	0	0	0	0	0	0	0	0	0	0	0	0	0	0	0	0	0	0	0	0	0	0	0	0	0	0	0	0	0	1	0	0
SRR073601	PRJNA168994	SAMN00138387	SRX031800	Drosophila melanogaster	ILLUMINA	SINGLE	RNA-Seq	TRANSCRIPTOMIC	size fractionation	31,887,923	Illumina Genome Analyzer sequencing; GSM628271: r2d2[1] ovary total RNA	GSE25570: Ovary small RNA	1,854,608	1191	0	0	0	4	3	5	5	0	25	64	0	0	0	0	1	1	0	0	0	4754	0	1	0	0	0	0	0	0	0	0	0	0	0	1	1
SRR073602	PRJNA168994	SAMN00138388	SRX031801	Drosophila melanogaster	ILLUMINA	SINGLE	RNA-Seq	TRANSCRIPTOMIC	size fractionation	32,730,644	Illumina Genome Analyzer sequencing; GSM628272: ago2[414] ovary total RNA	GSE25570: Ovary small RNA	1,886,518	0	2	0	0	0	0	0	0	0	0	0	1	0	0	0	1	0	0	0	0	0	0	0	0	0	0	0	0	0	0	0	0	0	0	0	0
SRR074420	PRJNA168994	SAMN00006286	SRX014472	Drosophila melanogaster	ILLUMINA	SINGLE	RNA-Seq	TRANSCRIPTOMIC	cDNA	20,937,070	Illumina Genome Analyzer II sequencing; GSM461190: S2_DRSC_CG13425_RNAi-1	GSE18508: modENCODE Drosophila RNA Binding Protein RNAi RNA-Seq Studies	1,999,850	416	0	0	0	0	0	15	2	0	41	7	0	0	3	9	0	0	0	0	0	0	0	0	0	0	0	0	0	0	0	0	0	0	0	0	0
SRR074421	PRJNA168994	SAMN00006289	SRX014475	Drosophila melanogaster	ILLUMINA	SINGLE	RNA-Seq	TRANSCRIPTOMIC	cDNA	26,715,612	Illumina Genome Analyzer II sequencing; GSM461193: S2_DRSC_CG5655_RNAi-1	GSE18508: modENCODE Drosophila RNA Binding Protein RNAi RNA-Seq Studies	1,999,938	1214	0	0	0	0	0	9	5	0	21	14	0	0	21	30	0	0	0	0	0	0	0	0	0	0	0	0	0	0	0	0	0	0	0	0	0
SRR074422	PRJNA168994	SAMN00006293	SRX014479	Drosophila melanogaster	ILLUMINA	SINGLE	RNA-Seq	TRANSCRIPTOMIC	cDNA	19,516,194	Illumina Genome Analyzer II sequencing; GSM461197: S2_DRSC_CG5442_RNAi-1	GSE18508: modENCODE Drosophila RNA Binding Protein RNAi RNA-Seq Studies	1,999,506	124	0	0	0	0	0	9	1	0	25	8	3	0	13	43	0	0	0	0	0	0	0	0	0	0	0	0	0	0	0	0	0	0	0	0	0
SRR074423	PRJNA168994	SAMN00006293	SRX014479	Drosophila melanogaster	ILLUMINA	SINGLE	RNA-Seq	TRANSCRIPTOMIC	cDNA	22,621,132	Illumina Genome Analyzer II sequencing; GSM461197: S2_DRSC_CG5442_RNAi-1	GSE18508: modENCODE Drosophila RNA Binding Protein RNAi RNA-Seq Studies	1,999,604	145	0	0	0	0	0	4	0	0	21	11	4	0	20	44	0	0	0	0	0	0	0	0	0	0	0	0	0	0	0	0	0	0	0	0	0
SRR074424	PRJNA168994	SAMN00006303	SRX014489	Drosophila melanogaster	ILLUMINA	SINGLE	RNA-Seq	TRANSCRIPTOMIC	cDNA	28,300,207	Illumina Genome Analyzer II sequencing; GSM461207: S2_DRSC_CG3249_RNAi-1	GSE18508: modENCODE Drosophila RNA Binding Protein RNAi RNA-Seq Studies	1,999,912	595	0	0	0	0	1	14	2	0	49	20	0	1	6	12	0	0	0	0	0	0	0	0	0	0	0	0	0	0	0	0	0	0	0	0	0
SRR074425	PRJNA168994	SAMN00006304	SRX014490	Drosophila melanogaster	ILLUMINA	SINGLE	RNA-Seq	TRANSCRIPTOMIC	cDNA	21,142,613	Illumina Genome Analyzer II sequencing; GSM461208: S2_DRSC_CG3249_RNAi-2	GSE18508: modENCODE Drosophila RNA Binding Protein RNAi RNA-Seq Studies	1,999,918	332	0	0	0	0	0	6	4	0	29	10	0	0	5	14	0	0	0	0	0	0	0	0	0	0	0	0	0	0	0	0	0	0	0	0	0
SRR074426	PRJNA168994	SAMN00006305	SRX014491	Drosophila melanogaster	ILLUMINA	SINGLE	RNA-Seq	TRANSCRIPTOMIC	cDNA	23,474,899	Illumina Genome Analyzer II sequencing; GSM461209: S2_DRSC_CG7878_RNAi-1	GSE18508: modENCODE Drosophila RNA Binding Protein RNAi RNA-Seq Studies	1,999,906	497	0	0	0	0	0	19	9	0	61	24	0	0	12	10	0	0	0	0	0	0	0	0	0	0	0	0	0	0	0	0	0	0	0	0	0
SRR074427	PRJNA168994	SAMN00006306	SRX014492	Drosophila melanogaster	ILLUMINA	SINGLE	RNA-Seq	TRANSCRIPTOMIC	cDNA	23,578,286	Illumina Genome Analyzer II sequencing; GSM461210: S2_DRSC_CG7878_RNAi-2	GSE18508: modENCODE Drosophila RNA Binding Protein RNAi RNA-Seq Studies	1,999,910	349	0	0	0	0	0	10	4	0	35	17	0	0	4	4	0	0	0	0	0	0	0	0	0	0	0	0	0	0	0	0	0	0	0	0	0
SRR074428	PRJNA168994	SAMN00139340	SRX032506	Drosophila melanogaster	ILLUMINA	SINGLE	RNA-Seq	TRANSCRIPTOMIC	cDNA	13,617,671	Illumina Genome Analyzer II sequencing; GSM627333: S2_DRSC_Untreated_RNAi-31	GSE18508: modENCODE Drosophila RNA Binding Protein RNAi RNA-Seq Studies	1,999,986	195	0	0	0	0	0	11	2	0	25	9	3	1	4	15	0	0	0	0	0	0	0	0	0	0	0	0	0	0	0	0	0	0	0	0	0
SRR074429	PRJNA168994	SAMN00139341	SRX032507	Drosophila melanogaster	ILLUMINA	SINGLE	RNA-Seq	TRANSCRIPTOMIC	cDNA	22,070,471	Illumina Genome Analyzer II sequencing; GSM627334: S2_DRSC_Untreated_RNAi-32	GSE18508: modENCODE Drosophila RNA Binding Protein RNAi RNA-Seq Studies	1,999,868	120	0	0	0	0	0	14	2	0	23	10	0	0	4	6	0	0	0	0	0	0	0	0	0	0	0	0	0	0	0	0	0	0	0	0	0
SRR074430	PRJNA168994	SAMN00139342	SRX032508	Drosophila melanogaster	ILLUMINA	SINGLE	RNA-Seq	TRANSCRIPTOMIC	cDNA	657,900	Illumina Genome Analyzer II sequencing; GSM627335: S2-DRSC-CG10128-RNAi-2	GSE18508: modENCODE Drosophila RNA Binding Protein RNAi RNA-Seq Studies	657,900	36	0	0	0	0	0	1	2	0	4	0	0	0	0	3	0	0	0	0	0	0	0	0	0	0	0	0	0	0	0	0	0	0	0	0	0
SRR074431	PRJNA168994	SAMN00139342	SRX032508	Drosophila melanogaster	ILLUMINA	SINGLE	RNA-Seq	TRANSCRIPTOMIC	cDNA	8,036,727	Illumina Genome Analyzer II sequencing; GSM627335: S2-DRSC-CG10128-RNAi-2	GSE18508: modENCODE Drosophila RNA Binding Protein RNAi RNA-Seq Studies	2,000,000	421	0	0	0	0	0	12	3	0	15	10	0	0	8	8	0	0	0	0	0	0	0	0	0	0	0	0	0	0	0	0	0	0	0	0	0
SRR074432	PRJNA168994	SAMN00139342	SRX032508	Drosophila melanogaster	ILLUMINA	SINGLE	RNA-Seq	TRANSCRIPTOMIC	cDNA	28,253,867	Illumina Genome Analyzer II sequencing; GSM627335: S2-DRSC-CG10128-RNAi-2	GSE18508: modENCODE Drosophila RNA Binding Protein RNAi RNA-Seq Studies	1,999,977	411	0	0	0	0	0	6	1	0	21	9	0	0	4	8	0	0	0	0	0	0	0	0	0	0	0	0	0	0	0	0	0	0	0	0	0
SRR074433	PRJNA168994	SAMN00139343	SRX032509	Drosophila melanogaster	ILLUMINA	SINGLE	RNA-Seq	TRANSCRIPTOMIC	cDNA	16,402,838	Illumina Genome Analyzer II sequencing; GSM627336: S2-DRSC-CG10203-RNAi-2	GSE18508: modENCODE Drosophila RNA Binding Protein RNAi RNA-Seq Studies	2,000,000	289	0	0	0	0	0	10	2	0	18	10	0	1	5	12	0	0	0	0	0	0	0	0	0	0	0	0	0	0	0	0	0	0	0	0	0
SRR074434	PRJNA168994	SAMN00139344	SRX032510	Drosophila melanogaster	ILLUMINA	SINGLE	RNA-Seq	TRANSCRIPTOMIC	cDNA	8,651,930	Illumina Genome Analyzer II sequencing; GSM627337: S2-DRSC-CG10279_RNAi-1	GSE18508: modENCODE Drosophila RNA Binding Protein RNAi RNA-Seq Studies	1,999,366	93	0	0	0	0	0	6	2	0	24	21	2	2	19	36	0	0	0	0	0	0	0	0	0	0	0	0	0	0	0	0	0	0	0	0	0
SRR074435	PRJNA168994	SAMN00139344	SRX032510	Drosophila melanogaster	ILLUMINA	SINGLE	RNA-Seq	TRANSCRIPTOMIC	cDNA	10,468,019	Illumina Genome Analyzer II sequencing; GSM627337: S2-DRSC-CG10279_RNAi-1	GSE18508: modENCODE Drosophila RNA Binding Protein RNAi RNA-Seq Studies	1,999,344	90	0	0	0	0	0	6	3	0	25	15	3	0	16	40	0	0	0	0	0	0	0	0	0	0	0	0	0	0	0	0	0	0	0	0	0
SRR074436	PRJNA168994	SAMN00139345	SRX032511	Drosophila melanogaster	ILLUMINA	SINGLE	RNA-Seq	TRANSCRIPTOMIC	cDNA	6,109,077	Illumina Genome Analyzer II sequencing; GSM627338: S2-DRSC-CG10279_RNAi-2	GSE18508: modENCODE Drosophila RNA Binding Protein RNAi RNA-Seq Studies	1,999,385	142	0	0	0	0	0	12	1	0	54	12	1	0	13	36	0	0	0	0	0	0	0	0	0	0	0	0	0	0	0	0	0	0	0	0	0
SRR074437	PRJNA168994	SAMN00139345	SRX032511	Drosophila melanogaster	ILLUMINA	SINGLE	RNA-Seq	TRANSCRIPTOMIC	cDNA	11,299,174	Illumina Genome Analyzer II sequencing; GSM627338: S2-DRSC-CG10279_RNAi-2	GSE18508: modENCODE Drosophila RNA Binding Protein RNAi RNA-Seq Studies	1,999,625	124	0	0	0	0	1	11	0	0	25	12	4	1	19	29	0	0	0	0	0	0	0	0	0	0	0	0	0	0	0	0	0	0	0	0	0
SRR074438	PRJNA168994	SAMN00139345	SRX032511	Drosophila melanogaster	ILLUMINA	SINGLE	RNA-Seq	TRANSCRIPTOMIC	cDNA	7,487,749	Illumina Genome Analyzer II sequencing; GSM627338: S2-DRSC-CG10279_RNAi-2	GSE18508: modENCODE Drosophila RNA Binding Protein RNAi RNA-Seq Studies	1,999,259	147	0	0	0	0	0	9	1	0	29	10	4	2	14	38	0	0	0	0	0	0	0	0	0	0	0	0	0	0	0	0	0	0	0	0	0
SRR074439	PRJNA168994	SAMN00139346	SRX032512	Drosophila melanogaster	ILLUMINA	SINGLE	RNA-Seq	TRANSCRIPTOMIC	cDNA	6,010,702	Illumina Genome Analyzer II sequencing; GSM627339: S2-DRSC-CG10328_RNAi-1	GSE18508: modENCODE Drosophila RNA Binding Protein RNAi RNA-Seq Studies	1,999,075	148	0	0	0	0	0	4	2	0	19	12	3	1	19	36	0	0	0	0	0	0	0	0	0	0	0	0	0	0	0	0	0	0	0	0	0
SRR074440	PRJNA168994	SAMN00139347	SRX032513	Drosophila melanogaster	ILLUMINA	SINGLE	RNA-Seq	TRANSCRIPTOMIC	cDNA	22,011,027	Illumina Genome Analyzer II sequencing; GSM627340: S2-DRSC-CG10328_RNAi-2	GSE18508: modENCODE Drosophila RNA Binding Protein RNAi RNA-Seq Studies	1,999,914	255	0	0	0	0	0	16	5	0	44	27	3	1	41	49	0	0	0	0	0	0	0	0	0	0	0	0	0	0	0	0	0	0	0	0	0
SRR074441	PRJNA168994	SAMN00139348	SRX032514	Drosophila melanogaster	ILLUMINA	SINGLE	RNA-Seq	TRANSCRIPTOMIC	cDNA	7,744,049	Illumina Genome Analyzer II sequencing; GSM627341: S2-DRSC-CG10377_RNAi-1	GSE18508: modENCODE Drosophila RNA Binding Protein RNAi RNA-Seq Studies	1,998,746	116	0	0	0	0	0	7	1	0	28	19	2	0	15	41	0	0	0	0	0	0	0	0	0	0	0	0	0	0	0	0	0	0	0	0	0
SRR074442	PRJNA168994	SAMN00139349	SRX032515	Drosophila melanogaster	ILLUMINA	SINGLE	RNA-Seq	TRANSCRIPTOMIC	cDNA	25,182,780	Illumina Genome Analyzer II sequencing; GSM627342: S2-DRSC-CG10377_RNAi-2	GSE18508: modENCODE Drosophila RNA Binding Protein RNAi RNA-Seq Studies	1,999,942	207	0	0	0	0	0	8	3	0	28	23	0	0	2	6	0	0	0	0	0	0	0	0	0	0	0	0	0	0	0	0	0	0	0	0	0
SRR074443	PRJNA168994	SAMN00139350	SRX032516	Drosophila melanogaster	ILLUMINA	SINGLE	RNA-Seq	TRANSCRIPTOMIC	cDNA	15,155,146	Illumina Genome Analyzer II sequencing; GSM627343: S2-DRSC-CG10851-RNAi-2	GSE18508: modENCODE Drosophila RNA Binding Protein RNAi RNA-Seq Studies	1,999,996	1245	0	0	0	0	1	13	3	0	42	15	0	0	15	29	0	0	0	0	0	0	0	0	0	0	0	0	0	0	0	0	0	0	0	0	0
SRR074444	PRJNA168994	SAMN00139350	SRX032516	Drosophila melanogaster	ILLUMINA	SINGLE	RNA-Seq	TRANSCRIPTOMIC	cDNA	31,136,921	Illumina Genome Analyzer II sequencing; GSM627343: S2-DRSC-CG10851-RNAi-2	GSE18508: modENCODE Drosophila RNA Binding Protein RNAi RNA-Seq Studies	1,999,973	1520	0	0	0	0	0	9	5	0	33	18	0	0	23	35	0	0	0	0	0	0	0	0	0	0	0	0	0	0	0	0	0	0	0	0	0
SRR074445	PRJNA168994	SAMN00139351	SRX032517	Drosophila melanogaster	ILLUMINA	SINGLE	RNA-Seq	TRANSCRIPTOMIC	cDNA	14,346,436	Illumina Genome Analyzer II sequencing; GSM627344: S2-DRSC-CG1101-RNAi-1	GSE18508: modENCODE Drosophila RNA Binding Protein RNAi RNA-Seq Studies	1,999,629	58	0	0	0	0	0	8	2	0	15	7	1	0	4	7	0	0	0	0	0	0	0	0	0	0	0	0	0	0	0	0	0	0	0	0	0
SRR074446	PRJNA168994	SAMN00139352	SRX032518	Drosophila melanogaster	ILLUMINA	SINGLE	RNA-Seq	TRANSCRIPTOMIC	cDNA	19,034,653	Illumina Genome Analyzer II sequencing; GSM627345: S2-DRSC-CG1101-RNAi-2	GSE18508: modENCODE Drosophila RNA Binding Protein RNAi RNA-Seq Studies	1,999,793	94	0	0	0	0	1	10	7	0	35	14	0	0	4	6	0	0	0	0	0	0	0	0	0	0	0	0	0	0	0	0	0	0	0	0	0
SRR074447	PRJNA168994	SAMN00139353	SRX032519	Drosophila melanogaster	ILLUMINA	SINGLE	RNA-Seq	TRANSCRIPTOMIC	cDNA	7,410,667	Illumina Genome Analyzer II sequencing; GSM627346: S2-DRSC-CG11266-RNAi-1	GSE18508: modENCODE Drosophila RNA Binding Protein RNAi RNA-Seq Studies	1,999,603	107	0	0	0	0	0	7	5	0	21	12	2	2	20	36	0	0	0	0	0	0	0	0	0	0	0	0	0	0	0	0	0	0	0	0	0
SRR074448	PRJNA168994	SAMN00139354	SRX032520	Drosophila melanogaster	ILLUMINA	SINGLE	RNA-Seq	TRANSCRIPTOMIC	cDNA	24,106,992	Illumina Genome Analyzer II sequencing; GSM627347: S2-DRSC-CG11266-RNAi-2	GSE18508: modENCODE Drosophila RNA Binding Protein RNAi RNA-Seq Studies	1,999,860	177	0	0	0	0	0	12	5	0	41	19	2	1	18	38	0	0	0	0	0	0	0	0	0	0	0	0	0	0	0	0	0	0	0	0	0
SRR074449	PRJNA168994	SAMN00139355	SRX032521	Drosophila melanogaster	ILLUMINA	SINGLE	RNA-Seq	TRANSCRIPTOMIC	cDNA	3,548,739	Illumina Genome Analyzer II sequencing; GSM627348: S2-DRSC-CG12749-RNAi-2	GSE18508: modENCODE Drosophila RNA Binding Protein RNAi RNA-Seq Studies	1,999,998	166	0	0	0	0	0	10	0	0	17	7	0	0	2	2	0	0	0	0	0	0	0	0	0	0	0	0	0	0	0	0	0	0	0	0	0
SRR074450	PRJNA168994	SAMN00139355	SRX032521	Drosophila melanogaster	ILLUMINA	SINGLE	RNA-Seq	TRANSCRIPTOMIC	cDNA	14,603,699	Illumina Genome Analyzer II sequencing; GSM627348: S2-DRSC-CG12749-RNAi-2	GSE18508: modENCODE Drosophila RNA Binding Protein RNAi RNA-Seq Studies	2,000,000	364	0	0	0	0	0	11	2	0	20	26	0	0	3	12	0	0	0	0	0	0	0	0	0	0	0	0	0	0	0	0	0	0	0	0	0
SRR074451	PRJNA168994	SAMN00139356	SRX032522	Drosophila melanogaster	ILLUMINA	SINGLE	RNA-Seq	TRANSCRIPTOMIC	cDNA	20,135,799	Illumina Genome Analyzer II sequencing; GSM627349: S2-DRSC-CG13425_RNAi-2	GSE18508: modENCODE Drosophila RNA Binding Protein RNAi RNA-Seq Studies	1,999,832	382	0	0	0	0	0	9	3	0	35	13	1	0	5	5	0	0	0	0	0	0	0	0	0	0	0	0	0	0	0	0	0	0	0	0	0
SRR074452	PRJNA168994	SAMN00139356	SRX032522	Drosophila melanogaster	ILLUMINA	SINGLE	RNA-Seq	TRANSCRIPTOMIC	cDNA	16,188,774	Illumina Genome Analyzer II sequencing; GSM627349: S2-DRSC-CG13425_RNAi-2	GSE18508: modENCODE Drosophila RNA Binding Protein RNAi RNA-Seq Studies	1,999,995	530	0	0	0	0	0	14	3	0	20	14	0	0	8	8	0	0	0	0	0	0	0	0	0	0	0	0	0	0	0	0	0	0	0	0	0
SRR074453	PRJNA168994	SAMN00139357	SRX032523	Drosophila melanogaster	ILLUMINA	SINGLE	RNA-Seq	TRANSCRIPTOMIC	cDNA	4,771,531	Illumina Genome Analyzer II sequencing; GSM627350: S2-DRSC-CG1559-RNAi-2	GSE18508: modENCODE Drosophila RNA Binding Protein RNAi RNA-Seq Studies	2,000,000	155	0	0	0	0	0	4	3	0	13	9	0	0	6	2	0	0	0	0	0	0	0	0	0	0	0	0	0	0	0	0	0	0	0	0	0
SRR074454	PRJNA168994	SAMN00139357	SRX032523	Drosophila melanogaster	ILLUMINA	SINGLE	RNA-Seq	TRANSCRIPTOMIC	cDNA	17,540,253	Illumina Genome Analyzer II sequencing; GSM627350: S2-DRSC-CG1559-RNAi-2	GSE18508: modENCODE Drosophila RNA Binding Protein RNAi RNA-Seq Studies	2,000,000	374	0	0	0	0	0	10	0	0	27	10	0	0	8	6	0	0	0	0	0	0	0	0	0	0	0	0	0	0	0	0	0	0	0	0	0
SRR074455	PRJNA168994	SAMN00139358	SRX032524	Drosophila melanogaster	ILLUMINA	SINGLE	RNA-Seq	TRANSCRIPTOMIC	cDNA	22,825,616	Illumina Genome Analyzer II sequencing; GSM627351: S2-DRSC-CG1646_RNAi-1	GSE18508: modENCODE Drosophila RNA Binding Protein RNAi RNA-Seq Studies	1,999,736	93	0	0	0	0	0	14	4	0	38	16	1	0	8	7	0	0	0	0	0	0	0	0	0	0	0	0	0	0	0	0	0	0	0	0	0
SRR074456	PRJNA168994	SAMN00139359	SRX032525	Drosophila melanogaster	ILLUMINA	SINGLE	RNA-Seq	TRANSCRIPTOMIC	cDNA	24,456,527	Illumina Genome Analyzer II sequencing; GSM627352: S2-DRSC-CG1646_RNAi-2	GSE18508: modENCODE Drosophila RNA Binding Protein RNAi RNA-Seq Studies	1,999,924	173	0	0	0	0	0	24	3	0	52	27	1	0	11	15	0	0	0	0	0	0	0	0	0	0	0	0	0	0	0	0	0	0	0	0	0
SRR074457	PRJNA168994	SAMN00139360	SRX032526	Drosophila melanogaster	ILLUMINA	SINGLE	RNA-Seq	TRANSCRIPTOMIC	cDNA	18,326,717	Illumina Genome Analyzer II sequencing; GSM627353: S2-DRSC-CG16788-RNAi-1	GSE18508: modENCODE Drosophila RNA Binding Protein RNAi RNA-Seq Studies	1,999,721	97	0	0	0	0	0	11	2	0	34	19	4	1	4	15	0	0	0	0	0	0	0	0	0	0	0	0	0	0	0	0	0	0	0	0	0
SRR074458	PRJNA168994	SAMN00139361	SRX032527	Drosophila melanogaster	ILLUMINA	SINGLE	RNA-Seq	TRANSCRIPTOMIC	cDNA	9,146,381	Illumina Genome Analyzer II sequencing; GSM627354: S2-DRSC-CG16788-RNAi-2	GSE18508: modENCODE Drosophila RNA Binding Protein RNAi RNA-Seq Studies	1,999,474	220	0	0	0	0	0	10	8	0	38	25	2	0	9	11	0	0	0	0	0	0	0	0	0	0	0	0	0	0	0	0	0	0	0	0	0
SRR074459	PRJNA168994	SAMN00139362	SRX032528	Drosophila melanogaster	ILLUMINA	SINGLE	RNA-Seq	TRANSCRIPTOMIC	cDNA	16,836,049	Illumina Genome Analyzer II sequencing; GSM627355: S2-DRSC-CG16901-RNAi-2	GSE18508: modENCODE Drosophila RNA Binding Protein RNAi RNA-Seq Studies	1,999,998	681	0	0	0	0	0	26	6	0	58	18	0	0	9	6	0	0	0	0	0	0	0	0	0	0	0	0	0	0	0	0	0	0	0	0	0
SRR074460	PRJNA168994	SAMN00139363	SRX032529	Drosophila melanogaster	ILLUMINA	SINGLE	RNA-Seq	TRANSCRIPTOMIC	cDNA	1,081,580	Illumina Genome Analyzer II sequencing; GSM627356: S2-DRSC-CG17136-RNAi-2	GSE18508: modENCODE Drosophila RNA Binding Protein RNAi RNA-Seq Studies	1,081,574	170	0	0	0	0	0	2	1	0	3	3	0	0	4	4	0	0	0	0	0	0	0	0	0	0	0	0	0	0	0	0	0	0	0	0	0
SRR074461	PRJNA168994	SAMN00139363	SRX032529	Drosophila melanogaster	ILLUMINA	SINGLE	RNA-Seq	TRANSCRIPTOMIC	cDNA	10,621,185	Illumina Genome Analyzer II sequencing; GSM627356: S2-DRSC-CG17136-RNAi-2	GSE18508: modENCODE Drosophila RNA Binding Protein RNAi RNA-Seq Studies	1,999,998	736	0	0	0	0	1	5	3	0	19	21	1	0	9	33	0	0	0	0	0	0	0	0	0	0	0	0	0	0	0	0	0	0	0	0	0
SRR074462	PRJNA168994	SAMN00139364	SRX032530	Drosophila melanogaster	ILLUMINA	SINGLE	RNA-Seq	TRANSCRIPTOMIC	cDNA	17,270,238	Illumina Genome Analyzer II sequencing; GSM627357: S2-DRSC-CG17838-RNAi-2	GSE18508: modENCODE Drosophila RNA Binding Protein RNAi RNA-Seq Studies	1,999,996	616	0	0	0	0	0	8	2	0	31	19	0	0	8	5	0	0	0	0	0	0	0	0	0	0	0	0	0	0	0	0	0	0	0	0	0
SRR074463	PRJNA168994	SAMN00139365	SRX032531	Drosophila melanogaster	ILLUMINA	SINGLE	RNA-Seq	TRANSCRIPTOMIC	cDNA	12,154,542	Illumina Genome Analyzer II sequencing; GSM627358: S2-DRSC-CG18350_RNAi-1	GSE18508: modENCODE Drosophila RNA Binding Protein RNAi RNA-Seq Studies	1,999,989	326	0	0	0	0	1	5	0	0	11	6	4	0	52	101	0	0	0	0	0	0	0	0	0	0	0	0	0	0	0	0	0	0	0	0	0
SRR074464	PRJNA168994	SAMN00139366	SRX032532	Drosophila melanogaster	ILLUMINA	SINGLE	RNA-Seq	TRANSCRIPTOMIC	cDNA	13,824,827	Illumina Genome Analyzer II sequencing; GSM627359: S2-DRSC-CG18350_RNAi-2	GSE18508: modENCODE Drosophila RNA Binding Protein RNAi RNA-Seq Studies	1,999,077	184	0	0	0	0	0	10	4	0	20	18	2	2	20	37	0	0	0	0	0	0	0	0	0	0	0	0	0	0	0	0	0	0	0	0	0
SRR074465	PRJNA168994	SAMN00139366	SRX032532	Drosophila melanogaster	ILLUMINA	SINGLE	RNA-Seq	TRANSCRIPTOMIC	cDNA	17,302,890	Illumina Genome Analyzer II sequencing; GSM627359: S2-DRSC-CG18350_RNAi-2	GSE18508: modENCODE Drosophila RNA Binding Protein RNAi RNA-Seq Studies	1,999,304	153	0	0	0	0	0	10	5	0	31	27	1	0	19	33	0	0	0	0	0	0	0	0	0	0	0	0	0	0	0	0	0	0	0	0	0
SRR074466	PRJNA168994	SAMN00139366	SRX032532	Drosophila melanogaster	ILLUMINA	SINGLE	RNA-Seq	TRANSCRIPTOMIC	cDNA	17,552,329	Illumina Genome Analyzer II sequencing; GSM627359: S2-DRSC-CG18350_RNAi-2	GSE18508: modENCODE Drosophila RNA Binding Protein RNAi RNA-Seq Studies	1,999,223	151	0	0	0	0	0	14	2	0	28	20	2	2	28	43	0	0	0	0	0	0	0	0	0	0	0	0	0	0	0	0	0	0	0	0	0
SRR074467	PRJNA168994	SAMN00139367	SRX032533	Drosophila melanogaster	ILLUMINA	SINGLE	RNA-Seq	TRANSCRIPTOMIC	cDNA	3,883,089	Illumina Genome Analyzer II sequencing; GSM627360: S2-DRSC-CG18426-RNAi-2	GSE18508: modENCODE Drosophila RNA Binding Protein RNAi RNA-Seq Studies	1,999,998	830	0	0	0	0	1	8	2	0	13	8	0	0	13	23	0	0	0	0	0	0	0	0	0	0	0	0	0	0	0	0	0	0	0	0	0
SRR074468	PRJNA168994	SAMN00139367	SRX032533	Drosophila melanogaster	ILLUMINA	SINGLE	RNA-Seq	TRANSCRIPTOMIC	cDNA	16,810,185	Illumina Genome Analyzer II sequencing; GSM627360: S2-DRSC-CG18426-RNAi-2	GSE18508: modENCODE Drosophila RNA Binding Protein RNAi RNA-Seq Studies	2,000,000	1056	0	0	0	0	0	13	2	0	22	19	0	0	14	43	0	0	0	0	0	0	0	0	0	0	0	0	0	0	0	0	0	0	0	0	0
SRR074469	PRJNA168994	SAMN00139368	SRX032534	Drosophila melanogaster	ILLUMINA	SINGLE	RNA-Seq	TRANSCRIPTOMIC	cDNA	15,170,834	Illumina Genome Analyzer II sequencing; GSM627361: S2-DRSC-CG1987-RNAi-2	GSE18508: modENCODE Drosophila RNA Binding Protein RNAi RNA-Seq Studies	1,999,982	358	0	0	0	0	0	3	5	0	17	18	0	0	9	5	0	0	0	0	0	0	0	0	0	0	0	0	0	0	0	0	0	0	0	0	0
SRR074470	PRJNA168994	SAMN00139369	SRX032535	Drosophila melanogaster	ILLUMINA	SINGLE	RNA-Seq	TRANSCRIPTOMIC	cDNA	13,998,058	Illumina Genome Analyzer II sequencing; GSM627362: S2-DRSC-CG30122-RNAi-2	GSE18508: modENCODE Drosophila RNA Binding Protein RNAi RNA-Seq Studies	1,999,996	1582	0	0	0	1	0	16	2	0	31	8	0	0	17	33	0	0	0	0	0	0	0	0	0	0	0	0	0	0	0	0	0	0	0	0	0
SRR074471	PRJNA168994	SAMN00139369	SRX032535	Drosophila melanogaster	ILLUMINA	SINGLE	RNA-Seq	TRANSCRIPTOMIC	cDNA	22,400,117	Illumina Genome Analyzer II sequencing; GSM627362: S2-DRSC-CG30122-RNAi-2	GSE18508: modENCODE Drosophila RNA Binding Protein RNAi RNA-Seq Studies	1,999,993	2069	0	0	0	0	0	15	4	0	30	17	0	0	26	33	0	0	0	0	0	0	0	0	0	0	0	0	0	0	0	0	0	0	0	0	0
SRR074472	PRJNA168994	SAMN00139370	SRX032536	Drosophila melanogaster	ILLUMINA	SINGLE	RNA-Seq	TRANSCRIPTOMIC	cDNA	865,078	Illumina Genome Analyzer II sequencing; GSM627363: S2-DRSC-CG31000-RNAi-2	GSE18508: modENCODE Drosophila RNA Binding Protein RNAi RNA-Seq Studies	865,078	84	0	0	0	0	0	4	2	0	6	3	0	0	1	0	0	0	0	0	0	0	0	0	0	0	0	0	0	0	0	0	0	0	0	0	0
SRR074473	PRJNA168994	SAMN00139370	SRX032536	Drosophila melanogaster	ILLUMINA	SINGLE	RNA-Seq	TRANSCRIPTOMIC	cDNA	12,512,358	Illumina Genome Analyzer II sequencing; GSM627363: S2-DRSC-CG31000-RNAi-2	GSE18508: modENCODE Drosophila RNA Binding Protein RNAi RNA-Seq Studies	1,999,995	478	0	0	0	0	0	9	6	0	31	11	0	0	7	12	0	0	0	0	0	0	0	0	0	0	0	0	0	0	0	0	0	0	0	0	0
SRR074474	PRJNA168994	SAMN00139371	SRX032537	Drosophila melanogaster	ILLUMINA	SINGLE	RNA-Seq	TRANSCRIPTOMIC	cDNA	24,592,532	Illumina Genome Analyzer II sequencing; GSM627364: S2-DRSC-CG31716-RNAi-1	GSE18508: modENCODE Drosophila RNA Binding Protein RNAi RNA-Seq Studies	1,999,905	100	0	0	0	0	0	6	5	0	18	15	1	0	6	9	0	0	0	0	0	0	0	0	0	0	0	0	0	0	0	0	0	0	0	0	0
SRR074475	PRJNA168994	SAMN00139372	SRX032538	Drosophila melanogaster	ILLUMINA	SINGLE	RNA-Seq	TRANSCRIPTOMIC	cDNA	22,203,464	Illumina Genome Analyzer II sequencing; GSM627365: S2-DRSC-CG31716-RNAi-2	GSE18508: modENCODE Drosophila RNA Binding Protein RNAi RNA-Seq Studies	1,999,897	149	0	0	0	0	0	17	5	0	56	25	4	0	6	10	0	0	0	0	0	0	0	0	0	0	0	0	0	0	0	0	0	0	0	0	0
SRR074476	PRJNA168994	SAMN00139373	SRX032539	Drosophila melanogaster	ILLUMINA	SINGLE	RNA-Seq	TRANSCRIPTOMIC	cDNA	14,563,854	Illumina Genome Analyzer II sequencing; GSM627366: S2-DRSC-CG32423-RNAi-1	GSE18508: modENCODE Drosophila RNA Binding Protein RNAi RNA-Seq Studies	1,999,503	46	0	0	0	0	0	7	0	0	29	18	2	1	4	5	0	0	0	0	0	0	0	0	0	0	0	0	0	0	0	0	0	0	0	0	0
SRR074477	PRJNA168994	SAMN00139373	SRX032539	Drosophila melanogaster	ILLUMINA	SINGLE	RNA-Seq	TRANSCRIPTOMIC	cDNA	18,406,603	Illumina Genome Analyzer II sequencing; GSM627366: S2-DRSC-CG32423-RNAi-1	GSE18508: modENCODE Drosophila RNA Binding Protein RNAi RNA-Seq Studies	1,999,665	61	0	0	0	0	0	7	1	0	20	12	0	0	5	7	0	0	0	0	0	0	0	0	0	0	0	0	0	0	0	0	0	0	0	0	0
SRR074478	PRJNA168994	SAMN00139374	SRX032540	Drosophila melanogaster	ILLUMINA	SINGLE	RNA-Seq	TRANSCRIPTOMIC	cDNA	7,710,938	Illumina Genome Analyzer II sequencing; GSM627367: S2-DRSC-CG32423-RNAi-2	GSE18508: modENCODE Drosophila RNA Binding Protein RNAi RNA-Seq Studies	1,999,446	61	0	0	0	0	0	14	4	0	23	14	2	1	6	3	0	0	0	0	0	0	0	0	0	0	0	0	0	0	0	0	0	0	0	0	0
SRR074479	PRJNA168994	SAMN00139375	SRX032541	Drosophila melanogaster	ILLUMINA	SINGLE	RNA-Seq	TRANSCRIPTOMIC	cDNA	15,313,377	Illumina Genome Analyzer II sequencing; GSM627368: S2-DRSC-CG33106-RNAi-1	GSE18508: modENCODE Drosophila RNA Binding Protein RNAi RNA-Seq Studies	1,999,822	134	0	0	0	0	0	9	3	0	26	20	2	0	4	5	0	0	0	0	0	0	0	0	0	0	0	0	0	0	0	0	0	0	0	0	0
SRR074480	PRJNA168994	SAMN00139376	SRX032542	Drosophila melanogaster	ILLUMINA	SINGLE	RNA-Seq	TRANSCRIPTOMIC	cDNA	13,239,395	Illumina Genome Analyzer II sequencing; GSM627369: S2-DRSC-CG33106-RNAi-2	GSE18508: modENCODE Drosophila RNA Binding Protein RNAi RNA-Seq Studies	1,999,800	133	0	0	0	0	0	15	2	0	23	16	1	1	10	12	0	0	0	0	0	0	0	0	0	0	0	0	0	0	0	0	0	0	0	0	0
SRR074481	PRJNA168994	SAMN00139377	SRX032543	Drosophila melanogaster	ILLUMINA	SINGLE	RNA-Seq	TRANSCRIPTOMIC	cDNA	18,820,311	Illumina Genome Analyzer II sequencing; GSM627370: S2-DRSC-CG3312_RNAi-1	GSE18508: modENCODE Drosophila RNA Binding Protein RNAi RNA-Seq Studies	1,999,510	208	0	0	0	0	0	13	7	0	36	15	3	1	5	11	0	0	0	0	0	0	0	0	0	0	0	0	0	0	0	0	0	0	0	0	0
SRR074482	PRJNA168994	SAMN00139378	SRX032544	Drosophila melanogaster	ILLUMINA	SINGLE	RNA-Seq	TRANSCRIPTOMIC	cDNA	22,573,970	Illumina Genome Analyzer II sequencing; GSM627371: S2-DRSC-CG3312_RNAi-2	GSE18508: modENCODE Drosophila RNA Binding Protein RNAi RNA-Seq Studies	1,999,849	548	0	0	0	0	0	16	8	0	45	14	2	0	4	11	0	0	0	0	0	0	0	0	0	0	0	0	0	0	0	0	0	0	0	0	0
SRR074483	PRJNA168994	SAMN00139379	SRX032545	Drosophila melanogaster	ILLUMINA	SINGLE	RNA-Seq	TRANSCRIPTOMIC	cDNA	17,925,588	Illumina Genome Analyzer II sequencing; GSM627372: S2-DRSC-CG3584_RNAi-1	GSE18508: modENCODE Drosophila RNA Binding Protein RNAi RNA-Seq Studies	1,999,556	87	0	0	0	0	0	17	5	0	45	42	3	0	12	22	0	0	0	0	0	0	0	0	0	0	0	0	0	0	0	0	0	0	0	0	0
SRR074484	PRJNA168994	SAMN00139380	SRX032546	Drosophila melanogaster	ILLUMINA	SINGLE	RNA-Seq	TRANSCRIPTOMIC	cDNA	15,704,387	Illumina Genome Analyzer II sequencing; GSM627373: S2-DRSC-CG3584_RNAi-2	GSE18508: modENCODE Drosophila RNA Binding Protein RNAi RNA-Seq Studies	1,999,543	60	0	0	0	0	0	22	4	0	63	45	0	1	8	12	0	0	0	0	0	0	0	0	0	0	0	0	0	0	0	0	0	0	0	0	0
SRR074485	PRJNA168994	SAMN00139381	SRX032547	Drosophila melanogaster	ILLUMINA	SINGLE	RNA-Seq	TRANSCRIPTOMIC	cDNA	29,054,498	Illumina Genome Analyzer II sequencing; GSM627374: S2-DRSC-CG4262_RNAi-1	GSE18508: modENCODE Drosophila RNA Binding Protein RNAi RNA-Seq Studies	1,999,970	871	0	0	0	0	0	13	9	0	34	21	2	0	6	4	0	0	0	0	0	0	0	0	0	0	0	0	0	0	0	0	0	0	0	0	0
SRR074486	PRJNA168994	SAMN00139382	SRX032548	Drosophila melanogaster	ILLUMINA	SINGLE	RNA-Seq	TRANSCRIPTOMIC	cDNA	18,510,329	Illumina Genome Analyzer II sequencing; GSM627375: S2-DRSC-CG4262_RNAi-2	GSE18508: modENCODE Drosophila RNA Binding Protein RNAi RNA-Seq Studies	1,999,531	164	0	0	0	0	0	23	5	0	41	26	1	0	3	11	0	0	0	0	0	0	0	0	0	0	0	0	0	0	0	0	0	0	0	0	0
SRR074487	PRJNA168994	SAMN00139383	SRX032549	Drosophila melanogaster	ILLUMINA	SINGLE	RNA-Seq	TRANSCRIPTOMIC	cDNA	10,495,332	Illumina Genome Analyzer II sequencing; GSM627376: S2-DRSC-CG4602-RNAi-2	GSE18508: modENCODE Drosophila RNA Binding Protein RNAi RNA-Seq Studies	2,000,000	1219	0	0	0	0	0	19	5	0	38	17	0	0	8	17	0	0	0	0	0	0	0	0	0	0	0	0	0	0	0	0	0	0	0	0	0
SRR074488	PRJNA168994	SAMN00139383	SRX032549	Drosophila melanogaster	ILLUMINA	SINGLE	RNA-Seq	TRANSCRIPTOMIC	cDNA	27,657,973	Illumina Genome Analyzer II sequencing; GSM627376: S2-DRSC-CG4602-RNAi-2	GSE18508: modENCODE Drosophila RNA Binding Protein RNAi RNA-Seq Studies	1,999,990	1691	0	0	0	0	0	18	8	0	64	21	0	0	15	23	0	0	0	0	0	0	0	0	0	0	0	0	0	0	0	0	0	0	0	0	0
SRR074489	PRJNA168994	SAMN00139384	SRX032550	Drosophila melanogaster	ILLUMINA	SINGLE	RNA-Seq	TRANSCRIPTOMIC	cDNA	17,178,477	Illumina Genome Analyzer II sequencing; GSM627377: S2-DRSC-CG4760_RNAi-1	GSE18508: modENCODE Drosophila RNA Binding Protein RNAi RNA-Seq Studies	1,999,448	94	0	0	0	0	0	18	2	0	38	29	1	0	10	14	0	0	0	0	0	0	0	0	0	0	0	0	0	0	0	0	0	0	0	0	0
SRR074490	PRJNA168994	SAMN00139385	SRX032551	Drosophila melanogaster	ILLUMINA	SINGLE	RNA-Seq	TRANSCRIPTOMIC	cDNA	26,817,203	Illumina Genome Analyzer II sequencing; GSM627378: S2-DRSC-CG4760_RNAi-2	GSE18508: modENCODE Drosophila RNA Binding Protein RNAi RNA-Seq Studies	1,999,952	413	0	0	0	0	0	13	6	0	62	39	0	0	3	8	0	0	0	0	0	0	0	0	0	0	0	0	0	0	0	0	0	0	0	0	0
SRR074491	PRJNA168994	SAMN00139386	SRX032552	Drosophila melanogaster	ILLUMINA	SINGLE	RNA-Seq	TRANSCRIPTOMIC	cDNA	7,423,324	Illumina Genome Analyzer II sequencing; GSM627379: S2-DRSC-CG4816_RNAi-1	GSE18508: modENCODE Drosophila RNA Binding Protein RNAi RNA-Seq Studies	1,999,604	68	0	0	0	0	0	16	3	0	40	19	2	0	14	16	0	0	0	0	0	0	0	0	0	0	0	0	0	0	0	0	0	0	0	0	0
SRR074492	PRJNA168994	SAMN00139387	SRX032553	Drosophila melanogaster	ILLUMINA	SINGLE	RNA-Seq	TRANSCRIPTOMIC	cDNA	21,958,194	Illumina Genome Analyzer II sequencing; GSM627380: S2-DRSC-CG4816_RNAi-2	GSE18508: modENCODE Drosophila RNA Binding Protein RNAi RNA-Seq Studies	1,999,874	186	0	0	0	0	0	16	6	0	36	12	1	1	7	8	0	0	0	0	0	0	0	0	0	0	0	0	0	0	0	0	0	0	0	0	0
SRR074493	PRJNA168994	SAMN00139388	SRX032554	Drosophila melanogaster	ILLUMINA	SINGLE	RNA-Seq	TRANSCRIPTOMIC	cDNA	24,419,097	Illumina Genome Analyzer II sequencing; GSM627381: S2-DRSC-CG4878-RNAi-1	GSE18508: modENCODE Drosophila RNA Binding Protein RNAi RNA-Seq Studies	1,999,898	80	0	0	0	0	0	7	1	0	24	15	0	0	3	5	0	0	0	0	0	0	0	0	0	0	0	0	0	0	0	0	0	0	0	0	0
SRR074494	PRJNA168994	SAMN00139389	SRX032555	Drosophila melanogaster	ILLUMINA	SINGLE	RNA-Seq	TRANSCRIPTOMIC	cDNA	9,280,940	Illumina Genome Analyzer II sequencing; GSM627382: S2-DRSC-CG4878-RNAi-2	GSE18508: modENCODE Drosophila RNA Binding Protein RNAi RNA-Seq Studies	1,999,315	48	0	0	0	0	0	3	1	0	15	13	0	0	2	0	0	0	0	0	0	0	0	0	0	0	0	0	0	0	0	0	0	0	0	0	0
SRR074495	PRJNA168994	SAMN00139390	SRX032556	Drosophila melanogaster	ILLUMINA	SINGLE	RNA-Seq	TRANSCRIPTOMIC	cDNA	1,490,099	Illumina Genome Analyzer II sequencing; GSM627383: S2-DRSC-CG5099-RNAi-2	GSE18508: modENCODE Drosophila RNA Binding Protein RNAi RNA-Seq Studies	1,490,098	141	0	0	0	0	0	1	0	0	11	6	0	0	2	2	0	0	0	0	0	0	0	0	0	0	0	0	0	0	0	0	0	0	0	0	0
SRR074496	PRJNA168994	SAMN00139390	SRX032556	Drosophila melanogaster	ILLUMINA	SINGLE	RNA-Seq	TRANSCRIPTOMIC	cDNA	16,002,595	Illumina Genome Analyzer II sequencing; GSM627383: S2-DRSC-CG5099-RNAi-2	GSE18508: modENCODE Drosophila RNA Binding Protein RNAi RNA-Seq Studies	1,999,998	466	0	0	0	0	0	13	2	0	32	20	0	0	9	10	0	0	0	0	0	0	0	0	0	0	0	0	0	0	0	0	0	0	0	0	0
SRR074497	PRJNA168994	SAMN00139391	SRX032557	Drosophila melanogaster	ILLUMINA	SINGLE	RNA-Seq	TRANSCRIPTOMIC	cDNA	14,749,887	Illumina Genome Analyzer II sequencing; GSM627384: S2-DRSC-CG5170-RNAi-1	GSE18508: modENCODE Drosophila RNA Binding Protein RNAi RNA-Seq Studies	1,999,842	69	0	0	0	0	0	5	2	0	33	19	1	1	9	7	0	0	0	0	0	0	0	0	0	0	0	0	0	0	0	0	0	0	0	0	0
SRR074498	PRJNA168994	SAMN00139392	SRX032558	Drosophila melanogaster	ILLUMINA	SINGLE	RNA-Seq	TRANSCRIPTOMIC	cDNA	17,993,469	Illumina Genome Analyzer II sequencing; GSM627385: S2-DRSC-CG5170-RNAi-2	GSE18508: modENCODE Drosophila RNA Binding Protein RNAi RNA-Seq Studies	1,999,929	155	0	0	0	0	0	8	3	0	34	20	1	2	2	9	0	0	0	0	0	0	0	0	0	0	0	0	0	0	0	0	0	0	0	0	0
SRR074499	PRJNA168994	SAMN00139393	SRX032559	Drosophila melanogaster	ILLUMINA	SINGLE	RNA-Seq	TRANSCRIPTOMIC	cDNA	22,550,517	Illumina Genome Analyzer II sequencing; GSM627386: S2-DRSC-CG5422_RNAi-2	GSE18508: modENCODE Drosophila RNA Binding Protein RNAi RNA-Seq Studies	1,999,807	228	0	0	0	0	0	15	6	0	36	17	1	1	27	47	0	0	0	0	0	0	0	0	0	0	0	0	0	0	0	0	0	0	0	0	0
SRR074500	PRJNA168994	SAMN00139394	SRX032560	Drosophila melanogaster	ILLUMINA	SINGLE	RNA-Seq	TRANSCRIPTOMIC	cDNA	5,597,648	Illumina Genome Analyzer II sequencing; GSM627387: S2-DRSC-CG5442_RNAi-1	GSE18508: modENCODE Drosophila RNA Binding Protein RNAi RNA-Seq Studies	1,999,999	757	0	0	0	0	0	6	8	0	24	17	0	0	14	21	0	0	0	0	0	0	0	0	0	0	0	0	0	0	0	0	0	0	0	0	0
SRR074501	PRJNA168994	SAMN00139394	SRX032560	Drosophila melanogaster	ILLUMINA	SINGLE	RNA-Seq	TRANSCRIPTOMIC	cDNA	11,348,041	Illumina Genome Analyzer II sequencing; GSM627387: S2-DRSC-CG5442_RNAi-1	GSE18508: modENCODE Drosophila RNA Binding Protein RNAi RNA-Seq Studies	1,999,999	685	0	0	0	0	0	13	3	0	33	20	0	0	13	21	0	0	0	0	0	0	0	0	0	0	0	0	0	0	0	0	0	0	0	0	0
SRR074502	PRJNA168994	SAMN00139395	SRX032561	Drosophila melanogaster	ILLUMINA	SINGLE	RNA-Seq	TRANSCRIPTOMIC	cDNA	12,865,893	Illumina Genome Analyzer II sequencing; GSM627388: S2-DRSC-CG5442-RNAi-2	GSE18508: modENCODE Drosophila RNA Binding Protein RNAi RNA-Seq Studies	1,999,995	1288	0	0	0	0	0	8	3	0	28	12	0	0	17	22	0	0	0	0	0	0	0	0	0	0	0	0	0	0	0	0	0	0	0	0	0
SRR074503	PRJNA168994	SAMN00139395	SRX032561	Drosophila melanogaster	ILLUMINA	SINGLE	RNA-Seq	TRANSCRIPTOMIC	cDNA	29,840,061	Illumina Genome Analyzer II sequencing; GSM627388: S2-DRSC-CG5442-RNAi-2	GSE18508: modENCODE Drosophila RNA Binding Protein RNAi RNA-Seq Studies	1,999,986	1672	0	0	0	0	0	18	4	0	32	20	0	0	18	44	0	0	0	0	0	0	0	0	0	0	0	0	0	0	0	0	0	0	0	0	0
SRR074504	PRJNA168994	SAMN00139396	SRX032562	Drosophila melanogaster	ILLUMINA	SINGLE	RNA-Seq	TRANSCRIPTOMIC	cDNA	11,992,469	Illumina Genome Analyzer II sequencing; GSM627389: S2-DRSC-CG5655-RNAi-2	GSE18508: modENCODE Drosophila RNA Binding Protein RNAi RNA-Seq Studies	1,999,999	1377	0	0	0	0	1	13	3	0	28	21	0	0	15	27	0	0	0	0	0	0	0	0	0	0	0	0	0	0	0	0	0	0	0	0	0
SRR074505	PRJNA168994	SAMN00139396	SRX032562	Drosophila melanogaster	ILLUMINA	SINGLE	RNA-Seq	TRANSCRIPTOMIC	cDNA	18,373,403	Illumina Genome Analyzer II sequencing; GSM627389: S2-DRSC-CG5655-RNAi-2	GSE18508: modENCODE Drosophila RNA Binding Protein RNAi RNA-Seq Studies	2,000,000	1537	0	0	0	0	0	17	1	0	31	29	0	0	19	42	0	0	0	0	0	0	0	0	0	0	0	0	0	0	0	0	0	0	0	0	0
SRR074506	PRJNA168994	SAMN00139396	SRX032562	Drosophila melanogaster	ILLUMINA	SINGLE	RNA-Seq	TRANSCRIPTOMIC	cDNA	29,058,551	Illumina Genome Analyzer II sequencing; GSM627389: S2-DRSC-CG5655-RNAi-2	GSE18508: modENCODE Drosophila RNA Binding Protein RNAi RNA-Seq Studies	1,999,957	1255	0	0	0	0	0	8	2	0	38	21	0	1	16	33	0	0	0	0	0	0	0	0	0	0	0	0	0	0	0	0	0	0	0	0	0
SRR074507	PRJNA168994	SAMN00139397	SRX032563	Drosophila melanogaster	ILLUMINA	SINGLE	RNA-Seq	TRANSCRIPTOMIC	cDNA	6,209,147	Illumina Genome Analyzer II sequencing; GSM627390: S2-DRSC-CG5821-RNAi-2	GSE18508: modENCODE Drosophila RNA Binding Protein RNAi RNA-Seq Studies	2,000,000	412	0	0	0	0	0	8	2	0	26	6	0	0	5	9	0	0	0	0	0	0	0	0	0	0	0	0	0	0	0	0	0	0	0	0	0
SRR074508	PRJNA168994	SAMN00139397	SRX032563	Drosophila melanogaster	ILLUMINA	SINGLE	RNA-Seq	TRANSCRIPTOMIC	cDNA	17,041,695	Illumina Genome Analyzer II sequencing; GSM627390: S2-DRSC-CG5821-RNAi-2	GSE18508: modENCODE Drosophila RNA Binding Protein RNAi RNA-Seq Studies	2,000,000	536	0	0	0	0	0	10	0	0	31	18	0	0	5	12	0	0	0	0	0	0	0	0	0	0	0	0	0	0	0	0	0	0	0	0	0
SRR074509	PRJNA168994	SAMN00139398	SRX032564	Drosophila melanogaster	ILLUMINA	SINGLE	RNA-Seq	TRANSCRIPTOMIC	cDNA	6,738,524	Illumina Genome Analyzer II sequencing; GSM627391: S2-DRSC-CG5836-RNAi-2	GSE18508: modENCODE Drosophila RNA Binding Protein RNAi RNA-Seq Studies	1,999,999	319	0	0	0	0	0	6	2	0	16	11	0	0	9	6	0	0	0	0	0	0	0	0	0	0	0	0	0	0	0	0	0	0	0	0	0
SRR074510	PRJNA168994	SAMN00139398	SRX032564	Drosophila melanogaster	ILLUMINA	SINGLE	RNA-Seq	TRANSCRIPTOMIC	cDNA	15,927,643	Illumina Genome Analyzer II sequencing; GSM627391: S2-DRSC-CG5836-RNAi-2	GSE18508: modENCODE Drosophila RNA Binding Protein RNAi RNA-Seq Studies	2,000,000	374	0	0	0	0	0	10	2	0	32	15	0	0	5	16	0	0	0	0	0	0	0	0	0	0	0	0	0	0	0	0	0	0	0	0	0
SRR074511	PRJNA168994	SAMN00139399	SRX032565	Drosophila melanogaster	ILLUMINA	SINGLE	RNA-Seq	TRANSCRIPTOMIC	cDNA	19,262,404	Illumina Genome Analyzer II sequencing; GSM627392: S2-DRSC-CG6049-RNAi-1	GSE18508: modENCODE Drosophila RNA Binding Protein RNAi RNA-Seq Studies	1,999,822	98	0	0	0	0	0	8	6	0	33	19	1	1	6	7	0	0	0	0	0	0	0	0	0	0	0	0	0	0	0	0	0	0	0	0	0
SRR074512	PRJNA168994	SAMN00139400	SRX032566	Drosophila melanogaster	ILLUMINA	SINGLE	RNA-Seq	TRANSCRIPTOMIC	cDNA	12,126,958	Illumina Genome Analyzer II sequencing; GSM627393: S2-DRSC-CG6049-RNAi-2	GSE18508: modENCODE Drosophila RNA Binding Protein RNAi RNA-Seq Studies	1,999,508	283	0	0	0	0	0	7	3	0	40	19	2	0	6	10	0	0	0	0	0	0	0	0	0	0	0	0	0	0	0	0	0	0	0	0	0
SRR074513	PRJNA168994	SAMN00139401	SRX032567	Drosophila melanogaster	ILLUMINA	SINGLE	RNA-Seq	TRANSCRIPTOMIC	cDNA	15,093,505	Illumina Genome Analyzer II sequencing; GSM627394: S2-DRSC-CG6203-RNAi-1	GSE18508: modENCODE Drosophila RNA Binding Protein RNAi RNA-Seq Studies	1,999,847	87	0	0	0	0	0	11	7	0	21	19	0	0	7	10	0	0	0	0	0	0	0	0	0	0	0	0	0	0	0	0	0	0	0	0	0
SRR074514	PRJNA168994	SAMN00139402	SRX032568	Drosophila melanogaster	ILLUMINA	SINGLE	RNA-Seq	TRANSCRIPTOMIC	cDNA	18,366,770	Illumina Genome Analyzer II sequencing; GSM627395: S2-DRSC-CG6203-RNAi-2	GSE18508: modENCODE Drosophila RNA Binding Protein RNAi RNA-Seq Studies	1,999,963	133	0	0	0	0	0	18	4	0	46	27	1	0	23	31	0	0	0	0	0	0	0	0	0	0	0	0	0	0	0	0	0	0	0	0	0
SRR074515	PRJNA168994	SAMN00139403	SRX032569	Drosophila melanogaster	ILLUMINA	SINGLE	RNA-Seq	TRANSCRIPTOMIC	cDNA	2,724,749	Illumina Genome Analyzer II sequencing; GSM627396: S2-DRSC-CG6227_RNAi-1	GSE18508: modENCODE Drosophila RNA Binding Protein RNAi RNA-Seq Studies	1,998,849	67	0	0	0	0	0	11	1	0	51	10	3	0	1	4	0	0	0	0	0	0	0	0	0	0	0	0	0	0	0	0	0	0	0	0	0
SRR074516	PRJNA168994	SAMN00139404	SRX032570	Drosophila melanogaster	ILLUMINA	SINGLE	RNA-Seq	TRANSCRIPTOMIC	cDNA	19,048,185	Illumina Genome Analyzer II sequencing; GSM627397: S2-DRSC-CG6227_RNAi-2	GSE18508: modENCODE Drosophila RNA Binding Protein RNAi RNA-Seq Studies	1,999,839	206	0	0	0	0	1	21	8	0	53	38	1	0	8	11	0	0	0	0	0	0	0	0	0	0	0	0	0	0	0	0	0	0	0	0	0
SRR074517	PRJNA168994	SAMN00139405	SRX032571	Drosophila melanogaster	ILLUMINA	SINGLE	RNA-Seq	TRANSCRIPTOMIC	cDNA	28,394,286	Illumina Genome Analyzer II sequencing; GSM627398: S2-DRSC-CG6841_RNAi-1	GSE18508: modENCODE Drosophila RNA Binding Protein RNAi RNA-Seq Studies	1,999,969	455	0	0	0	0	0	14	8	0	58	36	3	1	71	132	0	0	0	0	0	0	0	0	0	0	0	0	0	0	0	0	0	0	0	0	0
SRR074518	PRJNA168994	SAMN00139406	SRX032572	Drosophila melanogaster	ILLUMINA	SINGLE	RNA-Seq	TRANSCRIPTOMIC	cDNA	12,587,305	Illumina Genome Analyzer II sequencing; GSM627399: S2-DRSC-CG6841_RNAi-2	GSE18508: modENCODE Drosophila RNA Binding Protein RNAi RNA-Seq Studies	1,999,254	171	0	0	0	0	0	21	5	0	59	29	2	1	20	26	0	0	0	0	0	0	0	0	0	0	0	0	0	0	0	0	0	0	0	0	0
SRR074519	PRJNA168994	SAMN00139407	SRX032573	Drosophila melanogaster	ILLUMINA	SINGLE	RNA-Seq	TRANSCRIPTOMIC	cDNA	10,713,919	Illumina Genome Analyzer II sequencing; GSM627400: S2-DRSC-CG6946-RNAi-2	GSE18508: modENCODE Drosophila RNA Binding Protein RNAi RNA-Seq Studies	1,999,990	304	0	0	0	0	0	8	3	0	18	17	0	0	9	9	0	0	0	0	0	0	0	0	0	0	0	0	0	0	0	0	0	0	0	0	0
SRR074520	PRJNA168994	SAMN00139407	SRX032573	Drosophila melanogaster	ILLUMINA	SINGLE	RNA-Seq	TRANSCRIPTOMIC	cDNA	14,687,142	Illumina Genome Analyzer II sequencing; GSM627400: S2-DRSC-CG6946-RNAi-2	GSE18508: modENCODE Drosophila RNA Binding Protein RNAi RNA-Seq Studies	2,000,000	350	0	0	0	0	0	10	2	0	17	14	0	0	5	3	0	0	0	0	0	0	0	0	0	0	0	0	0	0	0	0	0	0	0	0	0
SRR074521	PRJNA168994	SAMN00139408	SRX032574	Drosophila melanogaster	ILLUMINA	SINGLE	RNA-Seq	TRANSCRIPTOMIC	cDNA	1,175,249	Illumina Genome Analyzer II sequencing; GSM627401: S2-DRSC-CG7437-RNAi-2	GSE18508: modENCODE Drosophila RNA Binding Protein RNAi RNA-Seq Studies	1,175,249	71	0	0	0	0	0	0	0	0	6	0	0	0	1	1	0	0	0	0	0	0	0	0	0	0	0	0	0	0	0	0	0	0	0	0	0
SRR074522	PRJNA168994	SAMN00139408	SRX032574	Drosophila melanogaster	ILLUMINA	SINGLE	RNA-Seq	TRANSCRIPTOMIC	cDNA	17,186,926	Illumina Genome Analyzer II sequencing; GSM627401: S2-DRSC-CG7437-RNAi-2	GSE18508: modENCODE Drosophila RNA Binding Protein RNAi RNA-Seq Studies	1,999,999	457	0	0	0	0	0	8	1	0	29	13	0	0	7	7	0	0	0	0	0	0	0	0	0	0	0	0	0	0	0	0	0	0	0	0	0
SRR074523	PRJNA168994	SAMN00139409	SRX032575	Drosophila melanogaster	ILLUMINA	SINGLE	RNA-Seq	TRANSCRIPTOMIC	cDNA	1,148,066	Illumina Genome Analyzer II sequencing; GSM627402: S2-DRSC-CG7971-RNAi-2	GSE18508: modENCODE Drosophila RNA Binding Protein RNAi RNA-Seq Studies	1,148,065	146	0	0	0	0	0	2	0	0	7	3	0	0	1	3	0	0	0	0	0	0	0	0	0	0	0	0	0	0	0	0	0	0	0	0	0
SRR074524	PRJNA168994	SAMN00139409	SRX032575	Drosophila melanogaster	ILLUMINA	SINGLE	RNA-Seq	TRANSCRIPTOMIC	cDNA	9,299,532	Illumina Genome Analyzer II sequencing; GSM627402: S2-DRSC-CG7971-RNAi-2	GSE18508: modENCODE Drosophila RNA Binding Protein RNAi RNA-Seq Studies	1,999,997	430	0	0	0	0	0	6	2	0	21	10	0	0	4	3	0	0	0	0	0	0	0	0	0	0	0	0	0	0	0	0	0	0	0	0	0
SRR074525	PRJNA168994	SAMN00139410	SRX032576	Drosophila melanogaster	ILLUMINA	SINGLE	RNA-Seq	TRANSCRIPTOMIC	cDNA	11,413,806	Illumina Genome Analyzer II sequencing; GSM627403: S2-DRSC-CG8019_RNAi-1	GSE18508: modENCODE Drosophila RNA Binding Protein RNAi RNA-Seq Studies	1,999,308	126	0	0	0	0	0	11	3	0	35	24	6	0	17	34	0	0	0	0	0	0	0	0	0	0	0	0	0	0	0	0	0	0	0	0	0
SRR074526	PRJNA168994	SAMN00139411	SRX032577	Drosophila melanogaster	ILLUMINA	SINGLE	RNA-Seq	TRANSCRIPTOMIC	cDNA	28,414,392	Illumina Genome Analyzer II sequencing; GSM627404: S2-DRSC-CG8019_RNAi-2	GSE18508: modENCODE Drosophila RNA Binding Protein RNAi RNA-Seq Studies	1,999,905	317	0	0	0	0	0	41	9	0	112	59	6	2	32	66	0	0	0	0	0	0	0	0	0	0	0	0	0	0	0	0	0	0	0	0	0
SRR074527	PRJNA168994	SAMN00139412	SRX032578	Drosophila melanogaster	ILLUMINA	SINGLE	RNA-Seq	TRANSCRIPTOMIC	cDNA	8,814,176	Illumina Genome Analyzer II sequencing; GSM627405: S2-DRSC-CG8241_RNAi-1	GSE18508: modENCODE Drosophila RNA Binding Protein RNAi RNA-Seq Studies	1,999,368	90	0	0	0	0	0	9	0	0	20	13	1	0	4	18	0	0	0	0	0	0	0	0	0	0	0	0	0	0	0	0	0	0	0	0	0
SRR074528	PRJNA168994	SAMN00139413	SRX032579	Drosophila melanogaster	ILLUMINA	SINGLE	RNA-Seq	TRANSCRIPTOMIC	cDNA	24,179,763	Illumina Genome Analyzer II sequencing; GSM627406: S2-DRSC-CG8241_RNAi-2	GSE18508: modENCODE Drosophila RNA Binding Protein RNAi RNA-Seq Studies	1,999,857	136	0	0	0	0	0	15	4	0	41	28	0	1	2	4	0	0	0	0	0	0	0	0	0	0	0	0	0	0	0	0	0	0	0	0	0
SRR074529	PRJNA168994	SAMN00139414	SRX032580	Drosophila melanogaster	ILLUMINA	SINGLE	RNA-Seq	TRANSCRIPTOMIC	cDNA	18,882,149	Illumina Genome Analyzer II sequencing; GSM627407: S2-DRSC-CG8636-RNAi-1	GSE18508: modENCODE Drosophila RNA Binding Protein RNAi RNA-Seq Studies	1,999,777	59	0	0	0	0	0	2	2	0	15	11	0	0	2	7	0	0	0	0	0	0	0	0	0	0	0	0	0	0	0	0	0	0	0	0	0
SRR074530	PRJNA168994	SAMN00139414	SRX032580	Drosophila melanogaster	ILLUMINA	SINGLE	RNA-Seq	TRANSCRIPTOMIC	cDNA	23,491,306	Illumina Genome Analyzer II sequencing; GSM627407: S2-DRSC-CG8636-RNAi-1	GSE18508: modENCODE Drosophila RNA Binding Protein RNAi RNA-Seq Studies	1,999,834	56	0	0	0	0	0	6	1	0	23	2	1	0	0	6	0	0	0	0	0	0	0	0	0	0	0	0	0	0	0	0	0	0	0	0	0
SRR074531	PRJNA168994	SAMN00139415	SRX032581	Drosophila melanogaster	ILLUMINA	SINGLE	RNA-Seq	TRANSCRIPTOMIC	cDNA	4,350,658	Illumina Genome Analyzer II sequencing; GSM627408: S2-DRSC-CG8636-RNAi-2	GSE18508: modENCODE Drosophila RNA Binding Protein RNAi RNA-Seq Studies	1,998,987	153	0	0	0	0	0	10	3	0	30	9	2	0	1	4	0	0	0	0	0	0	0	0	0	0	0	0	0	0	0	0	0	0	0	0	0
SRR074532	PRJNA168994	SAMN00139416	SRX032582	Drosophila melanogaster	ILLUMINA	SINGLE	RNA-Seq	TRANSCRIPTOMIC	cDNA	17,884,219	Illumina Genome Analyzer II sequencing; GSM627409: S2-DRSC-CG8749-RNAi-1	GSE18508: modENCODE Drosophila RNA Binding Protein RNAi RNA-Seq Studies	1,999,661	107	0	0	0	0	0	13	0	0	31	17	2	0	11	32	0	0	0	0	0	0	0	0	0	0	0	0	0	0	0	0	0	0	0	0	0
SRR074533	PRJNA168994	SAMN00139417	SRX032583	Drosophila melanogaster	ILLUMINA	SINGLE	RNA-Seq	TRANSCRIPTOMIC	cDNA	15,753,971	Illumina Genome Analyzer II sequencing; GSM627410: S2-DRSC-CG8749-RNAi-2	GSE18508: modENCODE Drosophila RNA Binding Protein RNAi RNA-Seq Studies	1,999,249	154	0	0	0	0	0	20	10	0	44	42	3	3	15	21	0	0	0	0	0	0	0	0	0	0	0	0	0	0	0	0	0	0	0	0	0
SRR074534	PRJNA168994	SAMN00139418	SRX032584	Drosophila melanogaster	ILLUMINA	SINGLE	RNA-Seq	TRANSCRIPTOMIC	cDNA	15,213,581	Illumina Genome Analyzer II sequencing; GSM627411: S2-DRSC-CG8781-RNAi-1	GSE18508: modENCODE Drosophila RNA Binding Protein RNAi RNA-Seq Studies	1,999,653	55	0	0	0	0	0	4	1	0	16	9	3	0	3	6	0	0	0	0	0	0	0	0	0	0	0	0	0	0	0	0	0	0	0	0	0
SRR074535	PRJNA168994	SAMN00139418	SRX032584	Drosophila melanogaster	ILLUMINA	SINGLE	RNA-Seq	TRANSCRIPTOMIC	cDNA	20,321,397	Illumina Genome Analyzer II sequencing; GSM627411: S2-DRSC-CG8781-RNAi-1	GSE18508: modENCODE Drosophila RNA Binding Protein RNAi RNA-Seq Studies	1,999,647	61	0	0	0	0	0	6	2	0	21	11	4	0	1	3	0	0	0	0	0	0	0	0	0	0	0	0	0	0	0	0	0	0	0	0	0
SRR074536	PRJNA168994	SAMN00139419	SRX032585	Drosophila melanogaster	ILLUMINA	SINGLE	RNA-Seq	TRANSCRIPTOMIC	cDNA	4,461,583	Illumina Genome Analyzer II sequencing; GSM627412: S2-DRSC-CG8781-RNAi-2	GSE18508: modENCODE Drosophila RNA Binding Protein RNAi RNA-Seq Studies	1,999,462	106	0	0	0	0	0	17	2	0	29	16	0	1	3	6	0	0	0	0	0	0	0	0	0	0	0	0	0	0	0	0	0	0	0	0	0
SRR074537	PRJNA168994	SAMN00139419	SRX032585	Drosophila melanogaster	ILLUMINA	SINGLE	RNA-Seq	TRANSCRIPTOMIC	cDNA	4,019,010	Illumina Genome Analyzer II sequencing; GSM627412: S2-DRSC-CG8781-RNAi-2	GSE18508: modENCODE Drosophila RNA Binding Protein RNAi RNA-Seq Studies	1,999,423	115	0	0	0	0	0	7	3	0	25	11	3	0	1	3	0	0	0	0	0	0	0	0	0	0	0	0	0	0	0	0	0	0	0	0	0
SRR074538	PRJNA168994	SAMN00139420	SRX032586	Drosophila melanogaster	ILLUMINA	SINGLE	RNA-Seq	TRANSCRIPTOMIC	cDNA	2,523,276	Illumina Genome Analyzer II sequencing; GSM627413: S2-DRSC-CG8912-RNAi-1	GSE18508: modENCODE Drosophila RNA Binding Protein RNAi RNA-Seq Studies	1,999,622	57	0	0	0	0	0	7	2	0	25	16	1	0	3	8	0	0	0	0	0	0	0	0	0	0	0	0	0	0	0	0	0	0	0	0	0
SRR074539	PRJNA168994	SAMN00139420	SRX032586	Drosophila melanogaster	ILLUMINA	SINGLE	RNA-Seq	TRANSCRIPTOMIC	cDNA	4,774,986	Illumina Genome Analyzer II sequencing; GSM627413: S2-DRSC-CG8912-RNAi-1	GSE18508: modENCODE Drosophila RNA Binding Protein RNAi RNA-Seq Studies	1,999,653	59	0	0	0	0	0	7	2	0	34	13	3	0	4	8	0	0	0	0	0	0	0	0	0	0	0	0	0	0	0	0	0	0	0	0	0
SRR074540	PRJNA168994	SAMN00139420	SRX032586	Drosophila melanogaster	ILLUMINA	SINGLE	RNA-Seq	TRANSCRIPTOMIC	cDNA	8,305,789	Illumina Genome Analyzer II sequencing; GSM627413: S2-DRSC-CG8912-RNAi-1	GSE18508: modENCODE Drosophila RNA Binding Protein RNAi RNA-Seq Studies	1,999,613	79	0	0	0	0	0	17	2	0	43	28	2	0	7	9	0	0	0	0	0	0	0	0	0	0	0	0	0	0	0	0	0	0	0	0	0
SRR074541	PRJNA168994	SAMN00139421	SRX032587	Drosophila melanogaster	ILLUMINA	SINGLE	RNA-Seq	TRANSCRIPTOMIC	cDNA	9,189,936	Illumina Genome Analyzer II sequencing; GSM627414: S2-DRSC-CG8912-RNAi-2	GSE18508: modENCODE Drosophila RNA Binding Protein RNAi RNA-Seq Studies	1,999,316	64	0	0	0	0	0	7	2	0	27	18	1	0	1	15	0	0	0	0	0	0	0	0	0	0	0	0	0	0	0	0	0	0	0	0	0
SRR074542	PRJNA168994	SAMN00139421	SRX032587	Drosophila melanogaster	ILLUMINA	SINGLE	RNA-Seq	TRANSCRIPTOMIC	cDNA	4,303,637	Illumina Genome Analyzer II sequencing; GSM627414: S2-DRSC-CG8912-RNAi-2	GSE18508: modENCODE Drosophila RNA Binding Protein RNAi RNA-Seq Studies	1,999,201	60	0	0	0	0	0	6	1	0	17	17	0	0	8	16	0	0	0	0	0	0	0	0	0	0	0	0	0	0	0	0	0	0	0	0	0
SRR074543	PRJNA168994	SAMN00139421	SRX032587	Drosophila melanogaster	ILLUMINA	SINGLE	RNA-Seq	TRANSCRIPTOMIC	cDNA	9,318,084	Illumina Genome Analyzer II sequencing; GSM627414: S2-DRSC-CG8912-RNAi-2	GSE18508: modENCODE Drosophila RNA Binding Protein RNAi RNA-Seq Studies	1,999,145	70	0	0	0	0	0	9	4	0	14	18	1	1	4	9	0	0	0	0	0	0	0	0	0	0	0	0	0	0	0	0	0	0	0	0	0
SRR074544	PRJNA168994	SAMN00139422	SRX032588	Drosophila melanogaster	ILLUMINA	SINGLE	RNA-Seq	TRANSCRIPTOMIC	cDNA	8,729,998	Illumina Genome Analyzer II sequencing; GSM627415: S2-DRSC-CG9373-RNAi-2	GSE18508: modENCODE Drosophila RNA Binding Protein RNAi RNA-Seq Studies	1,999,988	285	0	0	0	0	0	7	4	0	19	13	0	0	4	4	0	0	0	0	0	0	0	0	0	0	0	0	0	0	0	0	0	0	0	0	0
SRR074545	PRJNA168994	SAMN00139422	SRX032588	Drosophila melanogaster	ILLUMINA	SINGLE	RNA-Seq	TRANSCRIPTOMIC	cDNA	29,147,104	Illumina Genome Analyzer II sequencing; GSM627415: S2-DRSC-CG9373-RNAi-2	GSE18508: modENCODE Drosophila RNA Binding Protein RNAi RNA-Seq Studies	1,999,977	409	0	0	0	0	0	8	1	0	25	8	0	0	7	14	0	0	0	0	0	0	0	0	0	0	0	0	0	0	0	0	0	0	0	0	0
SRR074546	PRJNA168994	SAMN00139422	SRX032588	Drosophila melanogaster	ILLUMINA	SINGLE	RNA-Seq	TRANSCRIPTOMIC	cDNA	28,315,958	Illumina Genome Analyzer II sequencing; GSM627415: S2-DRSC-CG9373-RNAi-2	GSE18508: modENCODE Drosophila RNA Binding Protein RNAi RNA-Seq Studies	1,999,979	392	0	0	0	0	0	8	1	0	25	19	1	0	8	8	0	0	0	0	0	0	0	0	0	0	0	0	0	0	0	0	0	0	0	0	0
SRR074547	PRJNA168994	SAMN00139423	SRX032589	Drosophila melanogaster	ILLUMINA	SINGLE	RNA-Seq	TRANSCRIPTOMIC	cDNA	21,514,097	Illumina Genome Analyzer II sequencing; GSM627416: S2-DRSC-CG9412-RNAi-1	GSE18508: modENCODE Drosophila RNA Binding Protein RNAi RNA-Seq Studies	1,999,814	69	0	0	0	0	0	4	4	0	31	12	3	1	7	11	0	0	0	0	0	0	0	0	0	0	0	0	0	0	0	0	0	0	0	0	0
SRR074548	PRJNA168994	SAMN00139424	SRX032590	Drosophila melanogaster	ILLUMINA	SINGLE	RNA-Seq	TRANSCRIPTOMIC	cDNA	22,270,197	Illumina Genome Analyzer II sequencing; GSM627417: S2-DRSC-CG9412-RNAi-2	GSE18508: modENCODE Drosophila RNA Binding Protein RNAi RNA-Seq Studies	1,999,764	109	0	0	0	0	0	11	3	0	48	22	5	0	4	6	0	0	0	0	0	0	0	0	0	0	0	0	0	0	0	0	0	0	0	0	0
SRR074549	PRJNA168994	SAMN00139425	SRX032591	Drosophila melanogaster	ILLUMINA	SINGLE	RNA-Seq	TRANSCRIPTOMIC	cDNA	3,344,662	Illumina Genome Analyzer II sequencing; GSM627418: S2-DRSC-CG9983-RNAi-2	GSE18508: modENCODE Drosophila RNA Binding Protein RNAi RNA-Seq Studies	1,999,994	222	0	0	0	0	0	8	5	0	16	8	0	0	1	7	0	0	0	0	0	0	0	0	0	0	0	0	0	0	0	0	0	0	0	0	0
SRR074550	PRJNA168994	SAMN00139425	SRX032591	Drosophila melanogaster	ILLUMINA	SINGLE	RNA-Seq	TRANSCRIPTOMIC	cDNA	17,125,869	Illumina Genome Analyzer II sequencing; GSM627418: S2-DRSC-CG9983-RNAi-2	GSE18508: modENCODE Drosophila RNA Binding Protein RNAi RNA-Seq Studies	2,000,000	346	0	0	0	0	0	11	7	0	27	14	0	0	5	8	0	0	0	0	0	0	0	0	0	0	0	0	0	0	0	0	0	0	0	0	0
SRR080768	PRJNA75285	SAMN00149557	SRX033332	Drosophila melanogaster	ILLUMINA	PAIRED	EST	TRANSCRIPTOMIC	cDNA	28,395,837	Illumina Genome Analyzer II paired end sequencing; Illumina Transcriptome Stranded Sequencing of D. melanogaster S2-DRSC Cell Line small capped poly(A)tailed RNA	Drosophila melanogaster small capped and 5' monophosphate poly(A)tailed RNA-Seq	1,999,979	5100	0	0	0	4	4	422	135476	0	1268	3451	17	29	561	490	7	0	0	0	0	0	0	0	0	0	0	0	0	0	0	0	0	0	0	0	0
SRR080769	PRJNA75285	SAMN00149557	SRX033332	Drosophila melanogaster	ILLUMINA	PAIRED	EST	TRANSCRIPTOMIC	cDNA	29,690,139	Illumina Genome Analyzer II paired end sequencing; Illumina Transcriptome Stranded Sequencing of D. melanogaster S2-DRSC Cell Line small capped poly(A)tailed RNA	Drosophila melanogaster small capped and 5' monophosphate poly(A)tailed RNA-Seq	1,999,957	1397	0	0	0	1	9	45	159465	0	231	1715	3	2	280	742	34	0	0	0	0	0	0	0	0	0	0	0	0	0	0	0	1	0	0	0	0
SRR080770	PRJNA75285	SAMN00149558	SRX033333	Drosophila melanogaster	ILLUMINA	PAIRED	EST	TRANSCRIPTOMIC	cDNA	28,421,599	Illumina Genome Analyzer II paired end sequencing; Illumina Transcriptome Stranded Sequencing of D. melanogaster Kc167 Cell Line Small Capped poly(A)tailed RNA	Drosophila melanogaster small capped and 5' monophosphate poly(A)tailed RNA-Seq	1,999,970	3804	0	0	0	173	211	0	19	0	0	0	0	0	1	2	5	0	0	0	0	0	0	0	0	0	0	0	0	0	0	0	0	0	0	0	0
SRR080771	PRJNA75285	SAMN00149559	SRX033334	Drosophila melanogaster	ILLUMINA	PAIRED	EST	TRANSCRIPTOMIC	cDNA	31,402,172	Illumina Genome Analyzer II paired end sequencing; Illumina Transcriptome Stranded Sequencing of D. melanogaster BG3C2 Cell Line Small Capped poly(A)tailed RNA	Drosophila melanogaster small capped and 5' monophosphate poly(A)tailed RNA-Seq	1,999,966	0	1	1	0	0	0	957	1	2	1465	0	0	0	0	0	9	0	0	0	0	12	0	0	0	0	0	0	0	0	2	0	0	0	0	0	1
SRR080772	PRJNA75285	SAMN00149558	SRX033333	Drosophila melanogaster	ILLUMINA	PAIRED	EST	TRANSCRIPTOMIC	cDNA	26,919,526	Illumina Genome Analyzer II paired end sequencing; Illumina Transcriptome Stranded Sequencing of D. melanogaster Kc167 Cell Line Small Capped poly(A)tailed RNA	Drosophila melanogaster small capped and 5' monophosphate poly(A)tailed RNA-Seq	1,999,956	1074	1	0	0	54	91	0	233	0	1	0	0	0	2	1	28	0	0	0	0	0	0	0	0	0	0	0	0	0	0	0	0	0	0	0	0
SRR080773	PRJNA75285	SAMN00149559	SRX033334	Drosophila melanogaster	ILLUMINA	PAIRED	EST	TRANSCRIPTOMIC	cDNA	33,401,610	Illumina Genome Analyzer II paired end sequencing; Illumina Transcriptome Stranded Sequencing of D. melanogaster BG3C2 Cell Line Small Capped poly(A)tailed RNA	Drosophila melanogaster small capped and 5' monophosphate poly(A)tailed RNA-Seq	1,999,989	3	0	0	0	0	0	267	1	2	357	0	0	0	0	0	11	0	0	0	0	0	0	0	0	0	0	0	0	0	0	0	0	0	0	0	0
SRR080774	PRJNA75285	SAMN00149560	SRX033335	Drosophila melanogaster	ILLUMINA	PAIRED	EST	TRANSCRIPTOMIC	cDNA	25,983,270	Illumina Genome Analyzer II paired end sequencing; Illumina Transcriptome Stranded Sequencing of D. melanogaster cl.8 Cell Line small capped poly(A)tailed RNA	Drosophila melanogaster small capped and 5' monophosphate poly(A)tailed RNA-Seq	1,999,958	878	28543	0	0	0	0	0	0	0	0	0	0	0	0	0	0	0	0	0	0	135064	0	0	0	0	0	0	0	1959	7818	942	3831	1888	1755	1041	5233
SRR080775	PRJNA75285	SAMN00149560	SRX033335	Drosophila melanogaster	ILLUMINA	PAIRED	EST	TRANSCRIPTOMIC	cDNA	26,802,287	Illumina Genome Analyzer II paired end sequencing; Illumina Transcriptome Stranded Sequencing of D. melanogaster cl.8 Cell Line small capped poly(A)tailed RNA	Drosophila melanogaster small capped and 5' monophosphate poly(A)tailed RNA-Seq	1,999,963	473	16652	1	0	0	0	0	3	0	0	0	0	0	0	0	1	0	0	1	0	40634	0	0	0	0	0	0	0	3227	9525	1188	2944	3295	2455	898	6053
SRR086189	PRJNA130367	SAMN00188794	SRX035188	Drosophila melanogaster	ABI_SOLID	SINGLE	RNA-Seq	TRANSCRIPTOMIC	cDNA	90,046,742	AB SOLiD System 3.0 sequencing; GSM595540: S2_GFP-1	Transcriptional profiling of EJC depletion by RNA-Seq using the SOLiD platform (Applied Biosystems)	1,939,980	312	0	5	0	107	122	85	16	30675	1061	352	114	2	0	0	1	1	0	0	0	5	1	2	1	0	0	0	0	1	1	0	1	0	0	0	0
SRR086191	PRJNA130367	SAMN00188795	SRX035189	Drosophila melanogaster	ABI_SOLID	SINGLE	RNA-Seq	TRANSCRIPTOMIC	cDNA	94,150,167	AB SOLiD System 3.0 sequencing; GSM595541: S2_GFP-2	Transcriptional profiling of EJC depletion by RNA-Seq using the SOLiD platform (Applied Biosystems)	1,957,688	374	0	3	2	68	96	96	27	18910	1047	334	13	1	1	0	0	0	2	0	0	2	0	0	0	0	0	0	0	0	0	0	0	0	0	0	0
SRR086193	PRJNA130367	SAMN00188796	SRX035190	Drosophila melanogaster	ABI_SOLID	SINGLE	RNA-Seq	TRANSCRIPTOMIC	cDNA	85,046,022	AB SOLiD System 3.0 sequencing; GSM595542: S2_eIF4AIII-1	Transcriptional profiling of EJC depletion by RNA-Seq using the SOLiD platform (Applied Biosystems)	1,962,984	87	0	0	1	32	88	51	18	13773	695	337	17	3	0	0	0	1	0	0	0	3	0	1	1	0	1	0	0	1	2	1	0	0	0	0	0
SRR086195	PRJNA130367	SAMN00188797	SRX035191	Drosophila melanogaster	ABI_SOLID	SINGLE	RNA-Seq	TRANSCRIPTOMIC	cDNA	99,739,113	AB SOLiD System 3.0 sequencing; GSM595543: S2_eIF4AIII-2	Transcriptional profiling of EJC depletion by RNA-Seq using the SOLiD platform (Applied Biosystems)	1,987,708	185	0	0	0	253	633	65	31	72997	1113	423	16	4	0	0	0	0	0	0	0	0	0	0	0	0	0	0	0	0	0	0	0	0	0	0	0
SRR086197	PRJNA130367	SAMN00188798	SRX035192	Drosophila melanogaster	ABI_SOLID	SINGLE	RNA-Seq	TRANSCRIPTOMIC	cDNA	94,598,752	AB SOLiD System 3.0 sequencing; GSM595544: S2_MAGO-1	Transcriptional profiling of EJC depletion by RNA-Seq using the SOLiD platform (Applied Biosystems)	1,960,813	117	0	2	1	32	20	72	20	6613	647	224	3	1	0	0	1	0	0	0	0	3	0	1	0	0	0	0	0	0	1	0	0	0	0	0	0
SRR086199	PRJNA130367	SAMN00188799	SRX035193	Drosophila melanogaster	ABI_SOLID	SINGLE	RNA-Seq	TRANSCRIPTOMIC	cDNA	87,760,153	AB SOLiD System 3.0 sequencing; GSM595545: S2_MAGO-2	Transcriptional profiling of EJC depletion by RNA-Seq using the SOLiD platform (Applied Biosystems)	1,959,540	171	3	3	1	51	52	103	21	8369	672	203	6	0	0	0	0	0	0	0	0	1	0	0	0	0	0	0	0	0	0	0	1	0	0	0	0
SRR1002334	PRJNA221257	SAMN02363935	SRX359802	Drosophila melanogaster	ILLUMINA	SINGLE	RNA-Seq	TRANSCRIPTOMIC	cDNA	39,805,265	Illumina HiSeq 1000 sequencing; GSM1239368: V966M heterozygote; Drosophila melanogaster; RNA-Seq	mRNA-seq of Drosophila Ago2 mutants	1,999,940	0	0	0	0	0	0	0	0	0	0	0	0	0	0	0	0	0	0	0	0	0	0	0	0	0	0	0	0	0	0	0	0	0	0	0	0
SRR1002335	PRJNA221257	SAMN02363935	SRX359802	Drosophila melanogaster	ILLUMINA	SINGLE	RNA-Seq	TRANSCRIPTOMIC	cDNA	18,600,845	Illumina HiSeq 1000 sequencing; GSM1239368: V966M heterozygote; Drosophila melanogaster; RNA-Seq	mRNA-seq of Drosophila Ago2 mutants	1,999,933	0	0	0	0	0	0	0	0	0	0	0	0	0	0	0	0	0	0	0	0	0	0	0	0	0	0	0	0	0	0	0	0	0	0	0	0
SRR1002336	PRJNA221257	SAMN02363931	SRX359803	Drosophila melanogaster	ILLUMINA	SINGLE	RNA-Seq	TRANSCRIPTOMIC	cDNA	29,807,001	Illumina HiSeq 1000 sequencing; GSM1239369: V966M homozygote; Drosophila melanogaster; RNA-Seq	mRNA-seq of Drosophila Ago2 mutants	1,999,963	0	0	3	0	0	0	0	0	0	0	0	0	0	0	0	0	0	0	0	0	0	0	0	0	0	0	0	0	0	0	0	0	0	0	0	0
SRR1002337	PRJNA221257	SAMN02363931	SRX359803	Drosophila melanogaster	ILLUMINA	SINGLE	RNA-Seq	TRANSCRIPTOMIC	cDNA	32,386,596	Illumina HiSeq 1000 sequencing; GSM1239369: V966M homozygote; Drosophila melanogaster; RNA-Seq	mRNA-seq of Drosophila Ago2 mutants	1,999,941	0	0	0	0	0	0	0	0	0	0	0	0	0	0	0	0	0	0	0	0	0	0	0	0	0	0	0	0	0	0	0	0	0	0	0	0
SRR1002338	PRJNA221257	SAMN02363933	SRX359804	Drosophila melanogaster	ILLUMINA	SINGLE	RNA-Seq	TRANSCRIPTOMIC	cDNA	31,527,366	Illumina HiSeq 1000 sequencing; GSM1239370: 51B heterozygote; Drosophila melanogaster; RNA-Seq	mRNA-seq of Drosophila Ago2 mutants	1,999,948	0	0	0	0	0	0	0	0	0	0	0	0	0	0	0	0	0	0	0	0	0	0	0	0	0	0	0	0	0	0	0	0	0	0	0	0
SRR1002339	PRJNA221257	SAMN02363933	SRX359804	Drosophila melanogaster	ILLUMINA	SINGLE	RNA-Seq	TRANSCRIPTOMIC	cDNA	28,421,517	Illumina HiSeq 1000 sequencing; GSM1239370: 51B heterozygote; Drosophila melanogaster; RNA-Seq	mRNA-seq of Drosophila Ago2 mutants	1,999,927	0	0	0	0	0	0	0	0	0	0	0	0	0	0	0	0	0	0	0	0	0	0	0	0	0	0	0	0	0	0	0	0	0	0	0	0
SRR1002340	PRJNA221257	SAMN02363936	SRX359805	Drosophila melanogaster	ILLUMINA	SINGLE	RNA-Seq	TRANSCRIPTOMIC	cDNA	38,321,563	Illumina HiSeq 1000 sequencing; GSM1239371: 51B Homozygote; Drosophila melanogaster; RNA-Seq	mRNA-seq of Drosophila Ago2 mutants	1,999,952	0	0	0	0	0	0	0	0	0	0	0	0	0	0	0	0	0	0	0	0	0	0	0	0	0	0	0	0	0	0	0	0	0	0	0	0
SRR1002341	PRJNA221257	SAMN02363936	SRX359805	Drosophila melanogaster	ILLUMINA	SINGLE	RNA-Seq	TRANSCRIPTOMIC	cDNA	56,235,979	Illumina HiSeq 1000 sequencing; GSM1239371: 51B Homozygote; Drosophila melanogaster; RNA-Seq	mRNA-seq of Drosophila Ago2 mutants	1,999,944	0	0	0	0	0	0	0	0	0	0	0	0	0	0	0	0	0	0	0	0	0	0	0	0	0	0	0	0	0	0	0	0	0	0	0	0
SRR100268	PRJNA75285	SAMN00116746	SRX042029	Drosophila melanogaster	ILLUMINA	PAIRED	EST	TRANSCRIPTOMIC	cDNA	27,682,977	Illumina Genome Analyzer II paired end sequencing; Illumina Transcriptome Sequencing of D. melanogaster Dissected Tissue: L3 Digestive System	D. melanogaster Dissected Tissue RNASeq	1,999,994	0	0	0	0	0	0	0	0	0	0	0	0	0	0	0	0	0	0	0	0	0	0	0	0	0	0	0	0	1	1	8	0	4	18	2	3
SRR100269	PRJNA75285	SAMN00116744	SRX042028	Drosophila melanogaster	ILLUMINA	PAIRED	EST	TRANSCRIPTOMIC	cDNA	18,990,987	Illumina Genome Analyzer II paired end sequencing; Illumina Transcriptome Sequencing of D. melanogaster Dissected Tissue: L3 Carcass	D. melanogaster Dissected Tissue RNASeq	1,999,988	0	0	0	0	0	0	0	0	0	0	0	0	0	0	0	0	0	0	0	0	0	0	0	0	0	0	0	0	0	0	0	0	0	0	0	0
SRR100270	PRJNA75285	SAMN00116753	SRX042031	Drosophila melanogaster	ILLUMINA	PAIRED	EST	TRANSCRIPTOMIC	cDNA	12,352,607	Illumina Genome Analyzer II paired end sequencing; Illumina Transcriptome Sequencing of D. melanogaster Dissected Tissue: White Prepupae Salivary Glands	D. melanogaster Dissected Tissue RNASeq	1,999,982	0	0	0	0	0	0	0	0	0	0	0	0	0	0	0	0	0	0	0	0	0	0	0	0	0	0	0	0	0	0	0	0	0	0	0	0
SRR100271	PRJNA75285	SAMN00116750	SRX042030	Drosophila melanogaster	ILLUMINA	PAIRED	EST	TRANSCRIPTOMIC	cDNA	26,928,177	Illumina Genome Analyzer II paired end sequencing; Illumina Transcriptome Sequencing of D. melanogaster Dissected Tissue: Pupae, White Prepupae+2 days, CNS	D. melanogaster Dissected Tissue RNASeq	1,999,953	0	0	0	0	0	0	0	0	0	0	0	0	0	0	0	0	0	0	0	0	0	0	0	0	0	0	0	0	0	0	0	0	0	0	0	0
SRR100272	PRJNA75285	SAMN00116731	SRX042022	Drosophila melanogaster	ILLUMINA	PAIRED	EST	TRANSCRIPTOMIC	cDNA	4,311,762	Illumina Genome Analyzer II paired end sequencing; Illumina Transcriptome Sequencing of D. melanogaster Dissected Tissue: Adult Mated Male 4 days Post-eclosion AccessoryGlands	D. melanogaster Dissected Tissue RNASeq	1,999,980	0	0	0	0	0	0	0	0	0	0	0	0	0	0	0	0	0	0	0	0	0	0	0	0	0	0	0	0	0	0	0	0	0	0	0	0
SRR100273	PRJNA75285	SAMN00116731	SRX042022	Drosophila melanogaster	ILLUMINA	PAIRED	EST	TRANSCRIPTOMIC	cDNA	3,861,652	Illumina Genome Analyzer II paired end sequencing; Illumina Transcriptome Sequencing of D. melanogaster Dissected Tissue: Adult Mated Male 4 days Post-eclosion AccessoryGlands	D. melanogaster Dissected Tissue RNASeq	1,999,972	0	0	0	0	0	0	0	0	0	0	0	0	0	0	0	0	0	0	0	0	0	0	0	0	0	0	0	0	0	0	0	0	0	0	0	0
SRR100274	PRJNA75285	SAMN00116726	SRX042018	Drosophila melanogaster	ILLUMINA	PAIRED	EST	TRANSCRIPTOMIC	cDNA	6,805,540	Illumina Genome Analyzer II paired end sequencing; Illumina Transcriptome Sequencing of D. melanogaster Dissected Tissue: Adult Mated Female 20 days Post-eclosion Heads	D. melanogaster Dissected Tissue RNASeq	1,999,981	0	0	0	0	0	0	0	0	0	0	0	0	0	0	0	0	0	0	0	0	0	0	0	0	0	0	0	0	0	2	2	0	1	0	0	0
SRR100275	PRJNA75285	SAMN00116741	SRX042025	Drosophila melanogaster	ILLUMINA	PAIRED	EST	TRANSCRIPTOMIC	cDNA	23,341,590	Illumina Genome Analyzer II paired end sequencing; Illumina Transcriptome Sequencing of D. melanogaster Dissected Tissue: Adult Virgin Female 20 days Post-eclosion Heads	D. melanogaster Dissected Tissue RNASeq	1,999,989	0	0	0	0	0	0	0	0	0	0	0	0	0	0	0	0	0	0	0	0	0	0	0	0	0	0	0	0	15	8	18	6	2	8	5	2
SRR100276	PRJNA75285	SAMN00116733	SRX042023	Drosophila melanogaster	ILLUMINA	PAIRED	EST	TRANSCRIPTOMIC	cDNA	26,499,162	Illumina Genome Analyzer II paired end sequencing; Illumina Transcriptome Sequencing of D. melanogaster Dissected Tissue: Adult Mated Male 4 days Post-eclosion Testes	D. melanogaster Dissected Tissue RNASeq	1,999,983	0	0	0	0	0	0	0	0	0	0	0	0	0	0	0	0	0	0	0	0	0	0	0	0	0	0	0	0	0	0	0	0	0	0	0	0
SRR100277	PRJNA75285	SAMN00116728	SRX042019	Drosophila melanogaster	ILLUMINA	PAIRED	EST	TRANSCRIPTOMIC	cDNA	13,517,438	Illumina Genome Analyzer II paired end sequencing; Illumina Transcriptome Sequencing of D. melanogaster Dissected Tissue: Adult Mated Female 4 days Post-eclosion Ovaries	D. melanogaster Dissected Tissue RNASeq	1,999,849	0	0	0	0	0	0	0	0	4	0	0	0	0	0	0	0	0	0	0	0	0	0	0	0	0	0	0	0	0	0	0	0	0	0	0	0
SRR100278	PRJNA75285	SAMN00116742	SRX042026	Drosophila melanogaster	ILLUMINA	PAIRED	EST	TRANSCRIPTOMIC	cDNA	20,418,604	Illumina Genome Analyzer II paired end sequencing; Illumina Transcriptome Sequencing of D. melanogaster Dissected Tissue: Adult Virgin Female 4 days Post-eclosion Heads	D. melanogaster Dissected Tissue RNASeq	1,999,793	0	0	0	0	0	0	0	0	2	0	0	0	0	0	0	0	0	0	0	0	0	0	0	0	0	0	0	0	0	0	0	0	0	0	0	0
SRR100279	PRJNA75285	SAMN00116725	SRX042017	Drosophila melanogaster	ILLUMINA	PAIRED	EST	TRANSCRIPTOMIC	cDNA	86,766,586	Illumina HiSeq 2000 paired end sequencing; Illumina Transcriptome Sequencing of D. melanogaster Dissected Tissue: Adult Mated Female 1 day Post-eclosion Heads	D. melanogaster Dissected Tissue RNASeq	1,999,228	0	0	0	0	0	0	0	0	0	0	0	0	0	0	0	0	0	0	0	0	3	0	0	0	0	0	0	0	0	0	0	0	0	0	0	0
SRR100280	PRJNA75285	SAMN00116729	SRX042021	Drosophila melanogaster	ILLUMINA	PAIRED	EST	TRANSCRIPTOMIC	cDNA	58,321,991	Illumina HiSeq 2000 paired end sequencing; Illumina Transcriptome Sequencing of D. melanogaster Dissected Tissue: Adult Mated Male 1 day Post-eclosion Heads	D. melanogaster Dissected Tissue RNASeq	1,999,352	0	0	0	0	0	0	0	0	0	0	0	0	0	0	0	0	0	0	0	0	1	0	0	0	0	0	0	0	0	0	0	0	0	5	0	0
SRR100281	PRJNA75285	SAMN00116740	SRX042024	Drosophila melanogaster	ILLUMINA	PAIRED	EST	TRANSCRIPTOMIC	cDNA	105,072,963	Illumina HiSeq 2000 paired end sequencing; Illumina Transcriptome Sequencing of D. melanogaster Dissected Tissue: Adult Virgin Female 1 day Post-eclosion Heads	D. melanogaster Dissected Tissue RNASeq	1,999,209	0	0	0	0	0	0	0	0	0	0	0	0	0	0	0	0	0	0	0	0	2	0	0	0	0	0	0	0	0	0	0	0	0	0	0	0
SRR100282	PRJNA75285	SAMN00116742	SRX042027	Drosophila melanogaster	ILLUMINA	PAIRED	EST	TRANSCRIPTOMIC	cDNA	84,868,661	Illumina HiSeq 2000 paired end sequencing; Illumina Transcriptome Sequencing of D. melanogaster Dissected Tissue: Adult Virgin Female 4 days Post-eclosion Heads	D. melanogaster Dissected Tissue RNASeq	1,999,168	0	0	0	0	0	0	0	0	0	0	0	0	0	0	0	0	0	0	0	0	1	0	0	0	0	0	0	0	0	0	0	0	0	0	0	0
SRR100283	PRJNA75285	SAMN00116728	SRX042020	Drosophila melanogaster	ILLUMINA	PAIRED	EST	TRANSCRIPTOMIC	cDNA	102,928,055	Illumina HiSeq 2000 paired end sequencing; Illumina Transcriptome Sequencing of D. melanogaster Dissected Tissue: Adult Mated Female 4 days Post-eclosion Ovaries	D. melanogaster Dissected Tissue RNASeq	1,998,271	0	0	0	0	0	0	0	0	0	0	0	0	0	0	0	0	0	0	0	0	0	0	0	0	0	0	0	0	0	0	0	0	0	0	0	0
SRR1002988	PRJNA221549	SAMN02364144	SRX360444	Drosophila suzukii	ILLUMINA	PAIRED	RNA-Seq	TRANSCRIPTOMIC	RANDOM	37,793,982	Illumina HiSeq 2000 sequencing; Drosophila suzukii genome	Drosophila suzukii Transcriptome or Gene expression	1,998,940	0	0	1	0	0	0	0	0	0	0	0	0	0	0	0	0	0	0	0	0	0	0	4	0	0	2	0	0	0	0	0	0	0	0	0	0
SRR1002989	PRJNA221549	SAMN02364144	SRX360444	Drosophila suzukii	ILLUMINA	PAIRED	RNA-Seq	TRANSCRIPTOMIC	RANDOM	36,365,803	Illumina HiSeq 2000 sequencing; Drosophila suzukii genome	Drosophila suzukii Transcriptome or Gene expression	1,999,303	0	0	0	0	0	0	0	0	0	0	0	0	0	0	0	0	0	0	0	0	0	0	1	0	0	3	0	0	0	0	0	0	0	0	0	0
SRR1013349	PRJNA222987	SAMN02377948	SRX365378	Drosophila melanogaster	ILLUMINA	PAIRED	RNA-Seq	TRANSCRIPTOMIC	cDNA	26,444,281	Illumina Genome Analyzer IIx sequencing; GSM1245025: w- adult heads_replicate 1; Drosophila melanogaster; RNA-Seq	Transcriptome and proteome quantification of a tumor model provides novel insights into post-transcriptional gene regulation	1,999,999	0	0	18	0	0	0	0	0	0	0	0	0	0	0	0	0	0	0	0	0	39	0	0	0	0	0	0	0	0	0	0	0	0	0	0	0
SRR1013350	PRJNA222987	SAMN02377950	SRX365379	Drosophila melanogaster	ILLUMINA	PAIRED	RNA-Seq	TRANSCRIPTOMIC	cDNA	32,176,009	Illumina Genome Analyzer IIx sequencing; GSM1245026: w- adult heads_replicate 2; Drosophila melanogaster; RNA-Seq	Transcriptome and proteome quantification of a tumor model provides novel insights into post-transcriptional gene regulation	1,999,999	0	0	23	0	0	0	0	0	0	0	0	0	0	0	0	6	0	0	0	0	39	0	0	0	0	0	0	0	0	0	0	0	0	0	0	0
SRR1013351	PRJNA222987	SAMN02377952	SRX365380	Drosophila melanogaster	ILLUMINA	PAIRED	RNA-Seq	TRANSCRIPTOMIC	cDNA	26,932,651	Illumina Genome Analyzer IIx sequencing; GSM1245027: w- adult heads_replicate 3; Drosophila melanogaster; RNA-Seq	Transcriptome and proteome quantification of a tumor model provides novel insights into post-transcriptional gene regulation	2,000,000	1	0	136	0	0	0	0	0	0	0	0	0	0	0	0	1	0	0	0	0	100	0	0	0	0	0	0	0	0	0	0	0	0	0	0	0
SRR1013352	PRJNA222987	SAMN02377949	SRX365381	Drosophila melanogaster	ILLUMINA	PAIRED	RNA-Seq	TRANSCRIPTOMIC	cDNA	27,146,997	Illumina Genome Analyzer IIx sequencing; GSM1245028: brat adult heads_replicate 1; Drosophila melanogaster; RNA-Seq	Transcriptome and proteome quantification of a tumor model provides novel insights into post-transcriptional gene regulation	1,999,999	0	1	59	0	0	0	0	0	0	0	0	0	0	0	0	13	0	0	0	0	0	0	0	0	0	0	0	0	6	11	4	7	12	18	6	4
SRR1013353	PRJNA222987	SAMN02377953	SRX365382	Drosophila melanogaster	ILLUMINA	PAIRED	RNA-Seq	TRANSCRIPTOMIC	cDNA	22,513,725	Illumina Genome Analyzer IIx sequencing; GSM1245029: brat adult heads_replicate 2; Drosophila melanogaster; RNA-Seq	Transcriptome and proteome quantification of a tumor model provides novel insights into post-transcriptional gene regulation	1,999,995	0	0	8	0	0	0	0	0	0	0	0	0	0	0	0	9	0	0	0	0	0	0	0	0	0	0	0	0	2	2	2	2	2	5	2	0
SRR1013354	PRJNA222987	SAMN02377951	SRX365383	Drosophila melanogaster	ILLUMINA	PAIRED	RNA-Seq	TRANSCRIPTOMIC	cDNA	32,160,551	Illumina Genome Analyzer IIx sequencing; GSM1245030: brat adult heads_replicate 3; Drosophila melanogaster; RNA-Seq	Transcriptome and proteome quantification of a tumor model provides novel insights into post-transcriptional gene regulation	1,999,997	0	0	10	0	0	0	0	0	0	0	0	0	0	0	0	7	0	0	0	0	0	0	0	0	0	0	0	0	0	1	2	1	4	0	0	1
SRR1023997	PRJNA226598	SAMN02391488	SRX373087	Drosophila pseudoobscura	ILLUMINA	SINGLE	RNA-Seq	TRANSCRIPTOMIC	cDNA	99,086,264	Illumina HiSeq 2000 sequencing; GSM1258036: Dpse_testis_rep1; Drosophila pseudoobscura; RNA-Seq	Identification of sex-biased genes in Drosophila using gonad RNAseq data	1,999,309	2044	0	2	0	0	0	0	0	0	0	0	0	0	0	0	0	0	0	0	0	0	0	0	0	0	0	0	0	0	0	0	0	0	0	0	0
SRR1023998	PRJNA226598	SAMN02391489	SRX373088	Drosophila pseudoobscura	ILLUMINA	SINGLE	RNA-Seq	TRANSCRIPTOMIC	cDNA	73,527,600	Illumina HiSeq 2000 sequencing; GSM1258037: Dpse_testis_rep2; Drosophila pseudoobscura; RNA-Seq	Identification of sex-biased genes in Drosophila using gonad RNAseq data	1,999,568	2285	0	0	0	0	0	0	0	0	0	0	0	0	0	0	0	0	0	0	0	0	0	0	0	0	0	0	0	0	0	0	0	0	0	0	0
SRR1023999	PRJNA226598	SAMN02391492	SRX373089	Drosophila pseudoobscura	ILLUMINA	SINGLE	RNA-Seq	TRANSCRIPTOMIC	cDNA	5,427,941	Illumina Genome Analyzer IIx sequencing; GSM1258038: Dpse_ovary_rep1; Drosophila pseudoobscura; RNA-Seq	Identification of sex-biased genes in Drosophila using gonad RNAseq data	1,997,368	611	0	1	0	0	0	0	0	0	0	0	0	0	0	0	0	0	0	0	0	0	0	0	0	0	0	0	0	0	0	0	0	0	0	0	0
SRR1024000	PRJNA226598	SAMN02391490	SRX373090	Drosophila pseudoobscura	ILLUMINA	SINGLE	RNA-Seq	TRANSCRIPTOMIC	cDNA	44,207,415	Illumina Genome Analyzer IIx sequencing; GSM1258039: Dpse_ovary_rep2; Drosophila pseudoobscura; RNA-Seq	Identification of sex-biased genes in Drosophila using gonad RNAseq data	1,997,273	1648	0	0	0	0	0	0	0	0	0	0	0	0	0	0	0	0	0	0	0	0	0	0	0	0	0	0	0	0	0	0	0	0	0	0	0
SRR1024001	PRJNA226598	SAMN02391491	SRX373091	Drosophila pseudoobscura	ILLUMINA	SINGLE	RNA-Seq	TRANSCRIPTOMIC	cDNA	5,503,418	Illumina Genome Analyzer IIx sequencing; GSM1258040: Dpse_ovary_rep3; Drosophila pseudoobscura; RNA-Seq	Identification of sex-biased genes in Drosophila using gonad RNAseq data	1,995,333	108	0	0	0	0	0	0	0	0	0	0	0	0	0	0	0	0	0	0	0	0	0	0	0	0	0	0	0	0	0	0	0	0	0	0	0
SRR1024002	PRJNA226598	SAMN02391493	SRX373092	Drosophila ananassae	ILLUMINA	SINGLE	RNA-Seq	TRANSCRIPTOMIC	cDNA	81,099,212	Illumina HiSeq 2000 sequencing; GSM1258041: Dana_testis_rep1; Drosophila ananassae; RNA-Seq	Identification of sex-biased genes in Drosophila using gonad RNAseq data	1,999,847	1	0	0	0	0	0	0	0	0	0	0	0	0	0	0	0	0	0	0	0	0	0	0	0	0	0	0	0	0	0	0	0	0	0	0	0
SRR1024003	PRJNA226598	SAMN02391499	SRX373093	Drosophila ananassae	ILLUMINA	SINGLE	RNA-Seq	TRANSCRIPTOMIC	cDNA	72,604,108	Illumina HiSeq 2000 sequencing; GSM1258042: Dana_testis_rep2; Drosophila ananassae; RNA-Seq	Identification of sex-biased genes in Drosophila using gonad RNAseq data	1,999,880	0	0	0	0	0	0	0	0	0	0	0	0	0	0	0	0	0	0	0	0	0	0	0	0	0	0	0	0	0	0	0	0	0	0	0	0
SRR1024004	PRJNA226598	SAMN02391494	SRX373094	Drosophila ananassae	ILLUMINA	SINGLE	RNA-Seq	TRANSCRIPTOMIC	cDNA	72,244,926	Illumina HiSeq 2000 sequencing; GSM1258043: Dana_ovary_rep1; Drosophila ananassae; RNA-Seq	Identification of sex-biased genes in Drosophila using gonad RNAseq data	1,999,192	0	0	0	0	0	0	0	0	0	0	0	0	0	0	0	0	0	0	0	0	0	0	0	0	0	0	0	0	0	0	0	0	0	0	0	0
SRR1024005	PRJNA226598	SAMN02391496	SRX373095	Drosophila ananassae	ILLUMINA	SINGLE	RNA-Seq	TRANSCRIPTOMIC	cDNA	80,940,138	Illumina HiSeq 2000 sequencing; GSM1258044: Dana_ovary_rep2; Drosophila ananassae; RNA-Seq	Identification of sex-biased genes in Drosophila using gonad RNAseq data	1,996,174	1	0	0	0	0	0	0	0	0	0	0	0	0	0	0	0	0	0	0	0	0	0	0	0	0	0	0	0	0	0	0	0	0	0	0	0
SRR1024006	PRJNA226598	SAMN02391500	SRX373096	Drosophila yakuba	ILLUMINA	SINGLE	RNA-Seq	TRANSCRIPTOMIC	cDNA	104,083,026	Illumina Genome Analyzer IIx sequencing; GSM1258045: Dyak_testis_rep1; Drosophila yakuba; RNA-Seq	Identification of sex-biased genes in Drosophila using gonad RNAseq data	1,831,287	0	0	0	0	0	0	0	0	0	0	0	0	0	0	0	0	0	0	0	0	0	0	0	0	0	0	0	0	0	0	0	0	0	0	0	0
SRR1024007	PRJNA226598	SAMN02391495	SRX373097	Drosophila yakuba	ILLUMINA	SINGLE	RNA-Seq	TRANSCRIPTOMIC	cDNA	2,014,340	Illumina Genome Analyzer IIx sequencing; GSM1258046: Dyak_ovary_rep1; Drosophila yakuba; RNA-Seq	Identification of sex-biased genes in Drosophila using gonad RNAseq data	1,998,657	0	0	0	0	0	0	0	0	0	0	0	0	0	0	0	0	0	0	0	0	0	0	0	0	0	0	0	0	0	0	0	0	0	0	0	0
SRR1024008	PRJNA226598	SAMN02391497	SRX373098	Drosophila yakuba	ILLUMINA	SINGLE	RNA-Seq	TRANSCRIPTOMIC	cDNA	18,992,922	Illumina Genome Analyzer IIx sequencing; GSM1258047: Dyak_ovary_rep2; Drosophila yakuba; RNA-Seq	Identification of sex-biased genes in Drosophila using gonad RNAseq data	1,998,526	0	0	0	0	0	0	0	0	0	0	0	0	0	0	0	0	0	0	0	0	0	0	0	0	0	0	0	0	0	0	0	0	0	0	0	0
SRR1024009	PRJNA226598	SAMN02391498	SRX373099	Drosophila yakuba	ILLUMINA	SINGLE	RNA-Seq	TRANSCRIPTOMIC	cDNA	76,908,730	Illumina Genome Analyzer IIx sequencing; GSM1258048: Dyak_ovary_rep3; Drosophila yakuba; RNA-Seq	Identification of sex-biased genes in Drosophila using gonad RNAseq data	1,997,239	0	0	0	0	0	0	0	0	0	0	0	0	0	0	0	0	0	0	0	0	0	0	0	0	0	0	0	0	0	0	0	0	0	0	0	0
SRR1024049	PRJNA226102	SAMN02390696	SRX373086	Drosophila melanogaster	ILLUMINA	SINGLE	RNA-Seq	TRANSCRIPTOMIC	DNase	100,133,621	Illumina HiSeq 2000 sequencing; Drosophila Melanogaster Meiotic Ovarian Transcriptome	Drosophila melanogaster Early & Late Ovarian Transcriptome	1,999,991	0	0	0	0	0	0	0	0	0	0	0	0	0	0	0	0	0	0	0	0	0	0	0	0	0	0	0	0	0	0	0	0	0	0	0	0
SRR1024277	PRJNA221523	SAMN02393659	SRX373326	Drosophila melanogaster	ILLUMINA	SINGLE	ChIP-Seq	GENOMIC	RANDOM	130,342,282	Illumina HiSeq 2000 sequencing; Input for armi1_72.1 replicate 1	Rhino anchors a nuclear complex that suppresses piRNA precursor slicing	1,999,715	0	0	0	0	0	0	0	0	0	0	0	0	0	0	0	0	0	0	0	0	0	0	0	0	0	0	0	0	0	0	0	0	0	0	0	0
SRR1024278	PRJNA221523	SAMN02393659	SRX373327	Drosophila melanogaster	ILLUMINA	SINGLE	ChIP-Seq	GENOMIC	RANDOM	22,516,588	Illumina HiSeq 2000 sequencing; Input for armi1_72.1 replicate 2	Rhino anchors a nuclear complex that suppresses piRNA precursor slicing	1,993,314	0	0	0	0	0	0	0	0	0	0	0	0	0	0	0	0	0	0	0	0	0	0	0	0	0	0	0	0	0	0	0	0	0	0	0	0
SRR1024290	PRJNA221523	SAMN02393660	SRX373329	Drosophila melanogaster	ILLUMINA	SINGLE	ChIP-Seq	GENOMIC	ChIP	111,639,082	Illumina HiSeq 2000 sequencing; rhi ChIP for armi1_72.1 replicate 1	Rhino anchors a nuclear complex that suppresses piRNA precursor slicing	1,981,966	0	0	0	0	0	0	0	0	0	0	0	0	0	0	0	0	0	0	0	0	0	0	0	0	0	0	0	0	0	0	0	0	0	0	0	0
SRR1024292	PRJNA221523	SAMN02393660	SRX373341	Drosophila melanogaster	ILLUMINA	SINGLE	ChIP-Seq	GENOMIC	ChIP	13,795,364	Illumina HiSeq 2000 sequencing; rhi ChIP for armi1_72.1 replicate 2	Rhino anchors a nuclear complex that suppresses piRNA precursor slicing	1,991,320	0	0	0	0	0	0	0	0	0	0	0	0	0	0	0	0	0	0	0	0	0	0	0	0	0	0	0	0	0	0	0	0	0	0	0	0
SRR1024304	PRJNA221523	SAMN02393661	SRX373348	Drosophila melanogaster	ILLUMINA	SINGLE	ChIP-Seq	GENOMIC	RANDOM	19,690,683	Illumina HiSeq 2000 sequencing; Input for Ore R	Rhino anchors a nuclear complex that suppresses piRNA precursor slicing	1,999,987	0	0	0	0	0	0	0	0	0	0	0	0	0	0	0	0	0	0	0	0	0	0	0	0	0	0	0	0	0	0	0	0	0	0	0	0
SRR1024305	PRJNA221523	SAMN02393662	SRX373350	Drosophila melanogaster	ILLUMINA	SINGLE	ChIP-Seq	GENOMIC	ChIP	17,631,445	Illumina HiSeq 2000 sequencing; Pre-Immune Serum for Ore R	Rhino anchors a nuclear complex that suppresses piRNA precursor slicing	1,999,894	0	0	0	0	0	0	0	0	0	0	0	0	0	0	0	0	0	0	0	0	0	0	0	0	0	0	0	0	0	0	0	0	0	0	0	0
SRR1024307	PRJNA221523	SAMN02393663	SRX373351	Drosophila melanogaster	ILLUMINA	SINGLE	ChIP-Seq	GENOMIC	ChIP	19,188,196	Illumina HiSeq 2000 sequencing; rhi ChIP for Ore R	Rhino anchors a nuclear complex that suppresses piRNA precursor slicing	1,999,978	0	0	0	0	0	0	0	0	0	0	0	0	0	0	0	0	0	0	0	0	0	0	0	0	0	0	0	0	0	0	0	0	0	0	0	0
SRR1024308	PRJNA221523	SAMN02393664	SRX373352	Drosophila melanogaster	ILLUMINA	SINGLE	ChIP-Seq	GENOMIC	RANDOM	45,732,160	Illumina HiSeq 2500 sequencing; Input for w1 replicate 1	Rhino anchors a nuclear complex that suppresses piRNA precursor slicing	1,999,932	0	0	0	0	0	0	0	0	0	0	0	0	0	0	0	0	0	0	0	0	0	0	0	0	0	0	0	0	0	0	0	0	0	0	0	0
SRR1024309	PRJNA221523	SAMN02393664	SRX373353	Drosophila melanogaster	ILLUMINA	SINGLE	ChIP-Seq	GENOMIC	RANDOM	21,118,300	Illumina HiSeq 2500 sequencing; Input for w1 replicate 2	Rhino anchors a nuclear complex that suppresses piRNA precursor slicing	1,965,835	0	0	0	0	0	0	0	0	0	0	0	0	0	0	0	0	0	0	0	0	0	0	0	0	0	0	0	0	0	0	0	0	0	0	0	0
SRR1024310	PRJNA221523	SAMN02393665	SRX373354	Drosophila melanogaster	ILLUMINA	SINGLE	ChIP-Seq	GENOMIC	ChIP	152,966,819	Illumina HiSeq 2500 sequencing; rhi ChIP for w1 replicate 1	Rhino anchors a nuclear complex that suppresses piRNA precursor slicing	1,970,487	0	0	0	0	0	0	0	0	0	0	0	0	0	0	0	0	0	0	0	0	0	0	0	0	0	0	0	0	0	0	0	0	0	0	0	0
SRR1024325	PRJNA221523	SAMN02393665	SRX373366	Drosophila melanogaster	ILLUMINA	SINGLE	ChIP-Seq	GENOMIC	ChIP	30,298,852	Illumina HiSeq 2500 sequencing; rhi ChIP for w1 replicate 2	Rhino anchors a nuclear complex that suppresses piRNA precursor slicing	1,987,946	0	0	0	0	0	0	0	0	0	0	0	0	0	0	0	0	0	0	0	0	0	0	0	0	0	0	0	0	0	0	0	0	0	0	0	0
SRR1024326	PRJNA221523	SAMN02393666	SRX373367	Drosophila melanogaster	ILLUMINA	SINGLE	RNA-Seq	TRANSCRIPTOMIC	size fractionation	20,761,426	Illumina HiSeq 2000 sequencing; smRNA-seq from OVG 2-4 days oxidized LacI replicate 1	Rhino anchors a nuclear complex that suppresses piRNA precursor slicing	1,943,659	3	0	0	0	0	0	0	0	0	0	0	0	0	0	0	0	0	0	0	0	926	0	0	0	0	0	0	0	0	3	0	0	0	0	0	0
SRR1024327	PRJNA221523	SAMN02393666	SRX373368	Drosophila melanogaster	ILLUMINA	SINGLE	RNA-Seq	TRANSCRIPTOMIC	size fractionation	160,989,213	Illumina HiSeq 2500 sequencing; smRNA-seq from OVG 2-4 days oxidized LacI replicate 2	Rhino anchors a nuclear complex that suppresses piRNA precursor slicing	1,939,406	2	0	0	0	0	0	0	0	0	0	0	0	0	0	0	0	0	0	0	0	1052	0	0	0	0	0	0	0	0	2	0	0	0	0	0	0
SRR1024328	PRJNA221523	SAMN02393667	SRX373369	Drosophila melanogaster	ILLUMINA	SINGLE	RNA-Seq	TRANSCRIPTOMIC	size fractionation	16,499,478	Illumina HiSeq 2000 sequencing; smRNA-seq from OVG 2-4 days oxidized LacIRhi replicate 1	Rhino anchors a nuclear complex that suppresses piRNA precursor slicing	1,976,994	0	0	0	0	0	0	0	0	0	0	0	0	0	0	0	0	0	0	0	0	346	0	0	0	0	0	0	0	0	2	0	0	0	0	0	0
SRR1024329	PRJNA221523	SAMN02393667	SRX373370	Drosophila melanogaster	ILLUMINA	SINGLE	RNA-Seq	TRANSCRIPTOMIC	size fractionation	183,881,096	Illumina HiSeq 2500 sequencing; smRNA-seq from OVG 2-4 days oxidized LacIRhi replicate 2	Rhino anchors a nuclear complex that suppresses piRNA precursor slicing	1,968,127	1	0	0	0	0	0	0	0	0	0	0	0	0	0	0	0	0	0	0	0	652	0	0	0	0	2	0	0	0	0	0	0	0	0	0	0
SRR1024330	PRJNA221523	SAMN02393668	SRX373371	Drosophila melanogaster	ILLUMINA	SINGLE	RNA-Seq	TRANSCRIPTOMIC	size fractionation	46,274,528	Illumina HiSeq 2500 sequencing; smRNA-seq from OVG-GVO 14-16 days oxidized LacI replicate 1	Rhino anchors a nuclear complex that suppresses piRNA precursor slicing	1,972,705	0	0	0	0	0	0	0	0	0	0	0	0	0	0	0	0	0	0	0	0	420	0	0	0	0	0	0	0	0	3	0	0	0	0	0	0
SRR1024331	PRJNA221523	SAMN02393668	SRX373372	Drosophila melanogaster	ILLUMINA	SINGLE	RNA-Seq	TRANSCRIPTOMIC	size fractionation	33,320,783	Illumina HiSeq 2500 sequencing; smRNA-seq from OVG-GVO 14-16 days oxidized LacI replicate 2	Rhino anchors a nuclear complex that suppresses piRNA precursor slicing	1,970,569	0	0	0	0	0	0	0	0	0	0	0	0	0	0	0	0	0	0	0	0	420	0	1	0	0	0	0	0	0	2	0	1	0	0	0	0
[truncated: 8,589 more rows]
[truncated: 30 more columns]
