# Supplementary material for: The Discovery, Distribution, and Evolution of Viruses Associated with Drosophila melanogaster
Source: PLoS Biol. 2015 Jul 14;13(7):e1002210. doi: 10.1371/journal.pbio.1002210 (PMC4501690; doi:10.1371/journal.pbio.1002210)
Supplement: S6 Data — Virus-like contigs assembled de novo from publicly available D. melanogaster RNAseq datasets (which cannot be submitted to Genbank), including Brandeis Virus, Berkeley Virus, a Totivirus-like sequence, and several reovirus-like sequences. (ZIP) [file pbio.1002210.s006.zip]

Archive with 1 entries (1 files):
- S6_Data/VirusLikeSequences_FromPublicData.fas
