# Supplementary material for: The Discovery, Distribution, and Evolution of Viruses Associated with Drosophila melanogaster
Source: PLoS Biol. 2015 Jul 14;13(7):e1002210. doi: 10.1371/journal.pbio.1002210 (PMC4501690; doi:10.1371/journal.pbio.1002210)
Supplement: S6 Data — Virus-like contigs assembled de novo from publicly available D. melanogaster RNAseq datasets (which cannot be submitted to Genbank), including Brandeis Virus, Berkeley Virus, a Totivirus-like sequence, and several reovirus-like sequences. (ZIP) [file pbio.1002210.s006.zip › S6_Data/VirusLikeSequences_FromPublicData.fas]

>BerkeleyVirus_SRR070416_Partial_Unclasssified_Picorna-Like_Virus_Modencode_AdultMaleHead_Transcriptome
NAAACTTGTATGTCAGTTGAAGGAGACAAGATTTTTATTCCAGTTATCAGGAAGTTATGT
AGTGATACCCGATCAGATGTCGAGCTGATTTCAAACAGAAGACCATGTGAAAACATGCAA
AACCCCAATATAAATCTTATATTAAACAAACCGCGAAAGGCACCCATGGATACTTTAAAC
ACAACAAATTTAATCACAGCTAGCCCATACCTCGAGCAATCGAGCAGCACCACTGATATG
GTACCCCTTTCGAGAATGAATACACTTCAAAAGTGTGTGGTTTGTTTGAACCACATTAAG
AGAATGAGTACAGAGGAGAGAAAATCCTTTAGATCTATGGAGAAACAATTGAGAATGATT
ATCCAAGATTATATACGATTTGATTTACCTAAGTACAAAAATGAGTACACCAATAGTGGC
AATGAATGGTTCAGGAGATCAGCATTGTATGCTACCTCAGGGAACATTCATACCGACCGA
AAGTTGACAATTTTACCTCGTCAAGCTCAAGGATTTGGTATACCATTGGCCTATTTGTCC
GAGGCCGTGACTGCAGTCGCTTCTGCATTCACATATTATTTAATGTACAAAACAGGAAAG
AATGCGTATCATTCCATTAAGGAACACACATATGGTATTCAAAGTGCACAAGTTATGAGT
GCTTTGAAAACTTATATGTTGGAACTTATTGGAGCTATGAGAATAATTTACTGTTGGTAC
ACAGGACAAGTCACACTAGACCAAGCATTGTTAATGTTACTTGGATTGGGTGGATGGATA
GCGGCCAAACACTACTTGCTGTCGGCATTATTGCCAACATTGAAGCCATTCCCGGCTGAT
TCAACTACAAGGGAGACGCAAGCATTTGACCCACCTTCACTCGCACACAGTATTATTTCA
ATTCTTATTCTTTTGGGACTAGGATCCGGATCAACCCTTGATGCAAAATCGGTTATGGGT
AGTATTCGAGGACTTTCCGCCACTTTATTAACAGTGAAAACTGTAGAGAATGTTTTTATG
GCCGTTATTACTTATTTGCCAGATATTATTCAAGTTTTTGTTTGTGATCATTTTCCCGTT
TTTGGACAGTATATGTATATGACAACTAATGTTTTGTATCGCCGTTTTGTTGAGGTCTCT
CACGATTTGATGAGTAGATCAGTTACTGATGTTTTATTTAATTCCCACAATCTCGCAAAG
TTTCTTCAATACAGAGATATCTGTAAAAATATCGTTATGGACAAGACAGCTTTTAAAGTC
CATTTGTACAAAACAATACCTGAAATTCTATCATGGTATGATCTCATGTACAGACGTGCT
GAGGAGTTGGGCTTGTTACCAGGAAAGAGAAAATTGCCTTTCGTTATTTGGCTAAGCGGA
GATCCAGGTATTGGAAAGAGTACCATGGTCAAAGAGTTGGCTGAAATAGGTATAGGCCAT
TTGTTTAAAGATCTGTCTCCGGACGAGAAAGATCAAGGAATCGTCAATTTTCTTCGATCA
GAAGAGATATCAAAGTATGTGTATACACACAACACCTCAAATAAATACTTTGATGGTTAT
AATAACCAACCAATTTTTGTTTTGAATGATTACCTCCAGTTTACACAGGAGAAGGAAGAA
CAGTGGCTTATTAGATTCGTTGACACAAATGATTGTCCATTGGAAGTTTCGTCAGTCGAT
AACCCAGCTACAGGAGTTAAAGGAGAAGTCCGTTTTACATCGAGAATAATTATTGTTACT
TCAAATATTTCACATTTATATAATTCTACAGTTGTTACTAATTTGGATGCTTTTAATAGA
AGACGAGATTTTGTTGTTAATATGAACTGGAAAGAGAATGTTCGTCAAGTTGATTTTAGA
AATTTTGATTATAGTTGGTGCAATTTTACCAAGCATCCAGCCTTACCTCATTCAAATGCG
TTAATAATTCCTTTCAAGGATAAAATAGATTTTTGGCAATGTTTGTCACACGAGTTGACT
ATGTATTTATATCAAACAGGGCACATGCATTTGGATCACGCCCACCCAACACAACAAGCT
ACCATTAAAGATGCTTTGGCCTCAATGGAAGCATTTGAATATCAATGGGATCTCAAACTT
TGGGCTACATGGAATGAAATAATGAAGAAAGCTGAGACAAAGTTCTTTGGAATTCCTTTG
AAATACTTGTTGCCTTTGATAGTTGGCGGAACATCAGCCACATACCTCATATATAAATCA
TGGGTTCCAAGTCTTCTAGCGCAATTGACCACACAGAGCATGTCTGGAGATATGGCAACA
CAAAGATTGCAGAAGAAAACCAAGCCACTTACACGAACAACAATGAGTAATCGACAGAAT
GATACCGAGTTAGCTTTGAGAATTTGCAAAAATATGGTTAGAATAACCACAGTTATTAAA
GATGTGCATAACAAACTCATAACGCAGGTTGTATGGGGTTGGTCTTATGGAGGATCCATG
ATTCTAACACCAAAACACTTGTGGAAGAGAGGAGAGTCTGAGGTTCAAATAGGTGATATT
GTAGCTATTGAGAGGGGAAGCAGCCAGTTTTTCTTTACAGTAGAAAAGGATAACATCTAT
ATGGATCCGGACTCGGATATTGCAGTTATCAATGTATCTGGGGATGTTCCACCGTTTAAG
TCGGAGAAGAATTTAGTGATCGGAGGAGAATTTCAAGTCGATGAAGCTGGAGAGGATGGA
ATGATTTTAATAATGACAAAAGGACCTCAAACAGATGAAGCTATTGTACCAACAATTGTC
CCAGTTAGAGCATATCTGACTGATGCCCCTTACTCCGATGAATACGGAGTTACATATGAG
GGAAGAAATATTTGGCAATACAATCATAGGTTAGTCAAAGGTGATTGTGGAGCTCCAATG
CTTATTAAAACCAAAGCAGGAATGAAAATAGCTGGTATACACGTCGCAGGTGATGCATTT
TCAGGAAATTCTGAAGTTATAACTCATGCGGTGTTGGATCAAGCTGATCAATACTTCACA
AAGAGGGAAACACAGGGTTTCTGTACAGATGCAGAGTTTGTGGAGGAAGAATTTTTTGAT
GCGGAGTCAGATCTTGAAGGTAATTTCTTTTACCTAGGGAAAGTAAAGACTCCACCATAT
CAAAAGAGTGATACTCAAATCGTGAAAAGCCCGCTGTTCGAAGCTCTTCAACCACACATG
ACAGAACCAGCGGTTTTAAGTCCAACAGATAAGAGAATGGATAGTGTTATGTCACCAATA
ATTAGTTCAGTCAGCAAATATGGTCAGCAGGTGTTACCTTTCAATATGGATTTGATGAAT
GCGGCATTTGATATCGTTTTAGATATGTATCAGCCGATTAAAATTCACAAATTGAAAGTA
TTTAGTCATGAGGAAGCTATAAATGCAAAGTATACTCCTAATTTGGAGAAGTTGGACCTC
ACAACATCAGCAGGATATCCTTGGAATACAAAAGGAAAGTCCAAGAAGGATTTATTTAAT
AAAGACAAAGATGGATACATAACCATCAAACCAGAATTGCAGAATGTTATCAATAAGAAT
GAAAATTTGTTGGACAAGAAGACCATGTTTCCTTACACTTTGGTTACAACACTGAAGGAT
GAGAGAGTTTCTCTAAAGAAAGTAAAAATCGGAAAAACCAGAACATTCATGAATTTCCCA
GTGGAATACACAGTTATGATGAGAAGGTATTTTGATGATTTTATTGATAAAGAAACTTTC
CATGCTTTGGAAATTGGAACCACAGTTGGAGTAAATATATACAGTAGTCAATGGCACCAA
TTGTTTTTAAAGTTGAATGAGTTTGATTGTGTTACAGATGGCGATTTTAAGGCGTTTGAT
GGCACAATTAGACCAGAATTTTTTAAGTTTTATTCACGTTTAGTTAATAGTTTTTATGAA
GATGAG
>BrandeisVirus_SRR486227_SRR486228_SRR486229_SRR486230_SRR486231_SRR486220_Virgavirus_AdultHeads_ADAR
AACAATACCAAAAACTCTAACCCAACACTAACCTTCAATTTAACCTAATTGAACCAACTG
ACCAAATAGAATCTGCGCTTACTTCATGGTTTACTCTCACTTCCACGATTATGACTTCTG
AAACTGCAACCTTCCGCCCTTCCTCGTTCCGACCCGATATTAATGAAGTTTTCTCTGGCC
TTGACTCCGAACATGCCGACCGCCTGCTCACATCATTCCTTAATTCGCGTGGTGAAAACA
CGGTTAAATCTCTGCTTGCTGCCCATTATACGTCGATCTTTGAAGAACGTCGTAGGGACA
AAGTGTTTAACCGTGCCGTCACCATCCACACCCACCTGAAACCGGCTCAACAAACGCTGC
TTACCGAAGCTTACCCTGGACTCGCTCTCACCTTCACTCAACGCACTAAACACAGTCATC
CATTCGCTCATGCCTCCAGAGTCTGTGAATTCAACAATTTGCTTTACGAACGCATTCGCT
ATGACCCAAATGTTGACCTCACTATGCTCGCCGAAAACGATTGGAACGTTTTTGTAAAAG
ACGTTGGCGGTGATATCACTAATTCCATATCACACTCATTGTCCTCGTACCATTCTTGCT
CACCCATCATTTCTGACAATTCATATGATTCGTCTCGTCATTGTCACCGTTTGTCGTACA
CACTCGGCCGTCGCATTCGTGATCAGCAACTTCGTGAGGCCGTTGCAAAAACACTAAATA
CTGGTGCTACCACTGTGTATGGCTGTCGTTCTCTCGCCCAACATTGTCCGATCCGTGCTC
CTTTCCTCATGTTTCTGCATTCCGTCTATGACATGACCCAACTCGACATAGCCGATTCTT
TTGAATCCGCCGGTGCTCTAGTCGGATTCGCTTCATTCATTTACTCTGACGAAATCATGA
TTCACCCCCATGGAGAGTTGACCGACCTGGGAGTTTGGTGGCGTTACACTGACTACCCCA
CAGACTTGCAATGGTCCCCTCAACATGTCATGGACTTCATCCAAGGAGACATCATTTTCG
GGTTCACTGGGGACGACGGTTACAACTATCGTCATAAGTTGGCCAACTACAAATCACACG
TCACCTGTATGCGCTTTCGTTCTTCCAACGGCATAGTCATCAACGCCGAATTGCTGGAAC
AGCGATGTGGTATCCAGTTCATTAAATATACGCGTGAATTGCAGTCGGCTTCTTGTGGTG
TTCCCCACACCCTCAACATTCGCTCCATGGAAAACAAATACATCGTTTCATTTTACGACA
CTGCATCACTTTTCTCAGGACAACACATCAAAGCGACCAAAGCATTTTATGGTGACGAAC
CCCAGTGGTTGGATTCGAAACGCGTCACCCCCGTTCGCTTCCTCGTCGACCGTCAACCTG
TTGACAATACACGTTCTTACCTCTCCGCAGTCAAAGATAATCTTAAACCAAACGACGTGT
TGAACTATATGCGTAACTACATGTCGCGTTCGGTTGTCAACGGCACCGTTGTGGACTCTC
GTCTCTCGGTGTCGCCTGATAATCTTGGTTTGCTCGCTCGGGCCATTTATCTGCAGACTT
ACGATTCAAACTATCGTGGGGGCAAGATTGTGCAACAAGCCTTGCATGATATCGACGTTG
CCCGTCGGCGCTACTACTTCCCTTGGATGCCTTGTCTTGTTAATAGTGATTTCCTCAACC
TGTCATCCGAACCTATTAACACCCGTTCACGAGCCCTTGACGTCATCATTGAAAGTTGCG
CGTCAGCATCCACTGTCGCTGCATACTTTCTCATCCGCCACTTGCGCCAACGATTTTTGC
GGTCCCTGATTGTTGATTGTCGTGACTATCTGCCTCGTCTCTATCCTTCCAATTTCATGC
AATTCCTATTCCGCGATCATCGGCTTGCGTCTGTTTCATCACTTTCATTGGTTGTCGGGG
GTTTTTCAATCGTCCTCATGCTGCGAACTCGCTACTACCAACATGCCGTTACTTCATCAT
TGTCATTGGCATACATTTTCCATCGCCTCGCTTCACCTGTCGCTCGTTTCCTTTTCCCCG
ACCTCCCGCGTTCGTCCAAATACTTGAAAGATCTCACCAACTGGAAGAATTGGCCTTATC
GCTCAGTTGAAAGTCTCACCAATTGTGCCTATTTGTTCGTGCCGATCGTTTACGCCGGTG
TCAAATATGGGTTGCGATACATCACTACTCCTCCATCGATTCGTCCCATTGACGTGCGTC
AATTCATTACTGTGCCCCAGACACGATTCACTTTCTCCCCACGTTCATGGTCAGTCTGTA
ACACAAAGATAGACTACTATGTTCCGTCCAACCTCAGCCCGGAAGACGCGAACGCCCATG
CTTCGAGATTCATTAAAGAAGTGTACGGTGTCGACATAAATGACCCAGACGACAAGTTGC
TTCCCGTCCTCGAATCCATGCTCTCCGAACGACGCACGCGAGGTTCCACTACACCTTCAG
TTCCTCCCCAGAACGTGGAACACGACCAACCTGACGTTTTTGTCATGCGTCCCTCCGAAG
AGAAACCGGTCCCCGTAACGCCAACTCCACCTTCCGATGTCATCGACCCTCACCCTCCTG
TTTCACTTTGCCTTGTCCCTCATGTTGATCATTCTGCCACAATTGCCGAAAAACCCGAGA
CTTTATCCGCACTTGATGCTTTCGATAGAGTCGTCATCGCTGCTGATGGTATGTGTTGTT
TCCGTGCTGCGGTCGTTAACCGAGCTGTTGACATTCCCGCTTTGCGATCTGCCTTATTGC
AACGCGCGGACCCTTCCGAGAAAACGCTTGTTGAGGAACTCACTTCCCCAAATTGGGGCG
GTACTTCTTTTCTGGAATTTCACGCGTCAATCAGCGGTGTGGTCTATCATATTCATCACG
ACAACACTATCACTCGCCTCGGTTCTGGTTCGCGAATCATTCATTTGGAATTCTCGAATT
CGCATTATAACCTTTTCGTTCCCGTACACGAGCATTCCACTTCAGTCTCACCACTCATCA
CGTCTTTTCCGCCTTTCCACACAGACACTATTTTGCAGCAAGTCAGTTCCTACATCAACG
TCGCGCCTGCGCCAGGCAAAGGTTATCACTATTCTGGTAATATGGATCATTACTGTCATT
ACCACAGAGAGTGTATCAATAATTCTTTCGGGCGCACGCTCAATGCTTTGTCACACATCG
ATAATTCTGTCTTTTTTATCGAGAAAGACAACGGCATGTTTGATCTTGCTCTGCTTAATC
ACTTCATTGAAACTCATTCCATTCACGTCCGTTTCCATTGCATTCCATTACCCAATCATT
ACGTGCTTTCCGTCCATCGCGGTTTCCGCTCGCTGGTGACCCCAGATGACGTCAAACTCC
TCCATTCGCACTTACCCCATTGCCCTCTCACTACGAAGCCTCTTCCGGCTGTTGTTGTTG
GTAACATTGTGCTTTATTGCGAAAAAACGCTGGAAGAGTTCACGTTGGTGCGTGATGCTC
CCGAATCCGATCTCATTGTCGAGATTCTCGACGATAAGAAAGATAACAACTCGGATATTT
TGCGTGAAAGTTATCGCGCTTCATCGCGAGTCATTTCCGTTCGGGTGCCTGTCGATGAAT
GCAGACGTTTGGTTGAGAGCGCCGCCCCTTCCATTTTCGAAGCCTATTTCACAGCCAACG
CTATGCCAACTGTGCGCAGTGTTGCAGTCATAACATGCATCGTTGACCCAGCACCATTCC
TCAGCGTCCTTTCCAAGCATCTACCTCATGTGGCTAACAAATTCCTGGTCAACCTTGCCG
GTGGTGACATTCGTGACACCTACACGCCCGTTATCGAACGTACTTTCAGTGATCGCGTGC
GTAACTGTATGGAAGAGCGTCGAACTCTCTGGCACCACAACGTTGAATACACCATTGACA
GTCTTCGTCATCTGCACTCCACTATGATCACGTCCCATGAACGCGCTATGCCACTTATCA
CTGCTGATGCCCATTTCCATCTTTTTGATGTGGCAGATGGTCGTGTGCTTTGCGGTGTCG
GTATTGACACCAGCGAAGTGCGGTGGGGTTGGGACGGCGAGAAACTCATCAACTTCGAAC
GACTCACCACGAGTGACATTCGTAAAGTCACCGACAGCCCATATGTTTCATTTAATCGTC
ATTCTATACTCATCCAGTCCTACTATCATTACGAAGCTGTTAAGCGCATTGATCTGAGTG
ACTTCGAGCTCCAAACCAATATGCAACTCATTCAAGGCGTGCCCGGAGCCGGAAAGACGG
AGTACATCCTCAACCATGTCAACAAAGATTGTCAATCATTGTTGCTGACTCTCACCCGCA
CCGCTAAAGAAGATATGGTGCGTCGAGCCAGCGCTAAGACTCGCACAAACCTGCGCTCTT
CGAACCTCACCATTTGCACATTCGACTCCTTCATGATCAATCTATCTAACAAAGGCAAAC
GCTATGACGAGGTTTGGTTTGACGAAGCAAGATTAACACACGGCGGGGATTGGTTGTGGT
GCGCGTATCTCACCGGATGCAAGAAAATGTATGTCGTTGGTGACGAGGCGCAGATTCTCT
ATGCAGAACGCACTAAATACATTCCCAAATACGTGGTACCAGATGTTTTTGTCGATCCAC
CTATCGCCTTGTCCAAGAGCTATCGTTGTCCCGCTGACATCGTCCGCTGGATGAACTCAT
CACGTCATGCAGATGGCAGTCCCTTGTACGGATTCACTGTTACCACCACATCAAACGTCA
TGCACTCAGTGTCAACAAACTTTATCAGTGGGGTCGAACAAGTCACGCGTGTTGAGAACG
CCCAGTACCTGGTTTTTACTCAAAACGAGCTGCAAGAAATGCGCAACGCCGGTTTCAGCA
ACACCCGCACGGTCCATCAATATCAGGGCAATCAAAACTCACATATCATTCTCGTTCGCC
TCGACATCAAAGACGCCAAACCACTGTTTCATAAGATCTCATACATGCTTGTTGCCTTCT
CTCGCCACACTACTTCACTGCAGTATCTCAGCGTAGCCACCAATTCTGACCCTATTCTTG
CTCAGCTTAACATCATCAAAGCTTACTCAGAACAAGAAATACGTCTATTGGGTGGAGGTG
AAGTTTGCGATACGTATCACAAAGAGATTCATTTGCGCGGAGCAACAACCAAGGCCGTTT
ATCTGTACCCCAAAATTGTACGATATCTTAATGACCGTTATGGCTTTGGATCTTTCATTC
CCACATCCATCAAGTCTCATTTCAAATCAGTCTATGATCATCATGCCAGTCCCCTCCTTT
GCGACGATGTGTCCGATTTTCGCCTGCTATTGCAAGATTTCTCGGACCATTTGTTTTTTA
CGGAGGCAGACGTCAATTACGATCATATTCTTTATCATTCATCTGACAAAAACTACATCG
GCGAAATGTCATTCATCCCTCTTCCACAATTGCTTCGTGAACGTTCTTACGCTCGTCCTC
TCATTCGCACCTCAATCCGTAAAAAAGTTCCTCCAACCCAAACCCAACTCGTCAAAGCTT
TTTGTGAACGCAATGGAGCAGTTCCCATGTTGGAAGGCGATGTCCACGAATTGGAAATGG
CCAAATTGCTTTTCGACACCGTCATGAGCGTTTGCTCCCCAGAAATCATTGAACGCGCCA
CCGAATCAAACATCACCCTTAACGCCAACTCGTTAACTTTGTGGTTGTCCAAGCAACCTG
AAATTGTGCGCAGACAGATTTTAAGTGATTCTGAAGATCTCTTGGACAAAGATCTTACGG
TTTATGCTTTTACTCTTAAAGGTAACGCCAAACCCGATCTTGATCGTCGGCCCGAATCAC
GTTATAAAAGCGCGCAAACCATCGCATTTCAAGATAAACTCATCAACAGCTTCTTTTGCC
CAGCAATGGCTGATTTCACTGATCGCATCATGGCCAGTCTGGATGACAACATCGTTCTCT
TCAACCGCATGTCCGTGGAAGACTACTGTTCCAGCGTGAATCGTGTCTGTCCTTGGGAGC
GTTTTCAGGTGCTCACTCGGTTTTACGAGATCGATTTCTCAAAATTCGACAAGAGTCAAG
ACCTGATTGCATTGTTGTTCGAAGTCATGCTAATGGAGAGGTTCGGTATGCCGCGAGATT
TGCTGAATCTGTGGATAACCATGCACAAAACTACCACTCTGCGCGATGTCAAGAACCGAT
TTCGTTCAAACGTCACATACCAACGCAAATCAGGAGATGCCGGCACGTGGGTGCTTAACA
CTCTTTTCCAAATGGCCGTAGTCATTCACACCCTTGGTCTCTCGGAAAAAATCGTTAACG
GTTCCGCTTTCTGCACTTTCAGCGGTGACGACTCTCTCGTCTTCCTCGATCGTAACCACA
TCTCCGATTCCCACATCAGCCATTCATGCGCCATACTGTTCAACCTTGAAGTCAAGTTGC
TGCGTCATAGTACTCCCTACTTCTGTTCAAAATTCTTCATACCCACTCCCACTGGATTGC
TATTCGTTCCCGACGTCGTGAAAACAATCGTTAAGCTCGGGCGTAAGGACCTTGTCAACG
TCGAACACGCCGCAGAATACTACACCAGCTTTTGCGACAACAATTCACCTTTAAACGACG
CTTACAATTGGCATTTAATCAGTCATTGCATTAACGATCGCTACCATATCACCGGAGAGC
ATACATTGGTTTTTCGTGCCCTATGCACCATCATGCGTGACCGTTCCAAATTCCTCTCAT
TGTGGGATTATTCAGACACCACCGGAGTCACCATTTTGCCTAACCTCGATATCTAGGCGT
ACATTATAATATTCATCATTCATACAATCATGTCTCACATACTTTTGTTCTTGTCCCTGC
TCGCATTGAGTCATGCCACCACCTTCACCGGCATTGCCACTGGTGCCACTGATTTGGGTG
TGTTATGTTGCTGTTGTCAGAACGCCAAACTTGACAATTGCATCTTTTGCACCTATGGGC
TCGCTGAAAACGAAAACGCTTGTTTGAGCACCAACGCTAATTCCAAATGGGCTCGTTCCA
TCACCGAAATTACCAACAAAATGTCGCCCGTCAAATCTCACCTTCGCCCTTCCAACACTT
ACACATACTTAGAGGACTCTTCATGCTGGTTCATTAACACTCCCACTCCCACTTGCGCTA
TCAATCCCACTCCTCTCATCTATCAGGGGTCAGAATTTTTACTTTCATCACATTGTGTCG
CTCGTTCCCCTTCATGTCCATTGGGACCTTCTTGTCCTAACCCTGTCATCACAGACACAT
ATTGTCTTAGCCAATGTGGTCTTTCATACCTCACCTCATATTGCGGTGCTGCCGGCGATT
TTACTTGCACTCCTTCGGGCCGTCGAATGATCGGTCGGAAGTTGGTAGAATATTTCTTCT
ACCTTGACAAGTGCAATTCAGTCAATACCACTGACACCGGTAGTTCTCTCATCATTTCTA
CTCATGACACCACTAATTCCTTCGACTTCATCAAACGTCTTTCCGCGCAACCCATCATTC
CCATGTATCGCAATTTTGATCACGGCGTATACGTTTATTGCACTCTCGATCCATTTTTCA
TTTCACTTGCGGGAGGCCGCACTCATTTTTGGTGGTCCAATGTTCTCGTTGTTATCAGAG
GTGCTTGTTCATACTATGTGCCATTTGATGACGAGTATGATATCTGTGTCGACGACTTGT
TTTTCAGCAATTACACCTTCGGTTGTCAAGACAGTCTTCGCGCGAGGACCACATTCCTAT
CTCCTGTCACCATCACATTGCCATTGCCTCCAGTAACCACCGACTCGAACTCCAGTTCCG
GGCTTTCTTGTGACACCCTCAATTCACAATTTGACTGTGCTTACAAGAATTGGATAGACT
ACTATATCAATAGTGTTTCCGGCTCTTCCGCTCATGTCAACTACGAAGACTATCTCGAGA
AACAAAATCACTTCGCGTCCCAACGTGCCGAAACATCTCGTTCTTCTTGGTGGGATTGGT
TGACTGCTCCTGGTTTCTCTTTGTTCTGGAGTATTGGCGAAAAAGCTTTCATTAACGTCA
TCGAACCATTTTTCCTCGCTCTCATTGAAGCCATCTCCGACATAGTCCTTGAAATTCTTA
ACACATTTGTCGATCTTTTTAAGCGTTCACAGTCCTTCATTGATAAACTTGTCGACATTA
TTACTCAGATACTTGACGTCCTTTTCTCCTTGTTCGCTCTCATTCTAAAAATAGTTCTTG
GCGTCGTCATTCGTTTTGAACAGCATTTTCTTCTTTTTGAATACATAGTCGTTTTTCTTT
TAATCAATTCGAAAATCCTGAACAATAACATTTTTTCCCTCGTCATAGTTTTCTTGCTCA
TGATTGTTTTCGGAATAGATCGTAATTCTCCTTCCATTCTTCTCGCTTTCTACAACTTGC
AATATTCCTACGTCAATTTCACGGGCTATGATTCCGAGCGCTTCACTTTTGATTACACAA
TCACATTTCACAACCCTTTCACCGGCAACGATTACACTCTCAACATCGGACCCCCAAACT
TACAAATCGGCGAGATCGGTCTTTACGACACTAATCCATCACCATCGCGGAACTTCACGT
TGTTTCCAGTCTCAAACACTACCATTACATGTTCCCAATTTCCCATGTTTGACATTTCAA
ATTGAGTTATTTTAGCCATCATTCATTAATTTATCGCCATGAGCAATCAAAGCAACGCAA
ACTCCACCACCCTGAGCGACGACAGCGCCGTACCCTCCGCCACTACTAACGTCGTCAACA
ATGCCAAGAACAGTCCTTACCAGCGCGACAGCACTCCCAGACCACGCACTTATAATGCCT
CCGGAGTCCAACTCATCAAAGGTGGCTCGCCTAATGGTGCCGGTTTCTTTGATAGTTGCA
CTACTGCTTACACTAATCTTGTCAACAGTCCTATCGCGCTCGTCTGTTTCTTCGTCGGCT
GTTTTGGCTTGATCGCGTTGCACCAAGGTGCGATGACTCCCATCGACACGCTCTATAACA
CCATGTTGCTAACCGCAAACAATGGCACTCAACCATACCCCATCCGCACCATAGCTTCCA
TTTTCACCTGGTTCTTCTATTGGTTCGCCACTTATGATGAACTCTTGCTCCCCACCATGG
TTTTCGCGGGCATCTATATCGCCAAACCTTCCACCAACAACGCATATCTATGTTCCCTCT
TGACTTTGGTCGCCTGGCTCTCCAAGATGAACTTCCTTGAGATGCTCGTCCTTGGTCAGC
TTGCCCTTCTTTACACTCAAGTTCGTAACACTTCATATCGTCTCGCTATCATGCTCATTG
GAATATTCTGCGTCATCATCGGTTTCGTTTATGCTTCCGACATGGTTGGTCTTTCTGGTA
TGACTGCCATGACCGCCGCTTCCACTTTGGCACATCCCCATCCCGGTAATTTGGGACAGC
CAGTCTCCGTTATCGTCGAAGCACCCCATTCAGAACTCTAAACGTTACCTTAATCATGAT
TCATTAAAATGAGCGCATATCTGAACATAAACGATGCGTTCCCTGATCTTGAAGCCAACG
TGCAACGTGCGCCTCGGTTTTCTTGTCGGAACAATTATGTCGTGTTCAAAGCCTTTTCCA
TTTTCAGCTCTTGTTTTGCGTTCGCCGTGACACTGATTTTTGGTCTCAAATATCTCTTTT
TTGAGTCCGTTAAGTTAGTCATCATTCATTAACATGACAGAATACGTTATTGAAACATCG
CGCTCACCACCGCAGCGGACTGGTCTTTTTCAGGCCATGTTCGATTCATATTCCGTCTTA
GTCAACCATCCTTATGCGTTCTTCGTTTTCATCATCGCCATGCTTTCAGTGCTTGCCGAA
TCCAACTCGTCATATGGTCCCCTTGAATTGTTGTCCAACGCTCTCTTGCACTATTGCAAT
TCAAATGGGCGATTTGTTCCCCTTGCCAAACTCATGCTTGTATTCGTTCACTGGATCATT
CCCATCAAAATGAACTTCTTCATGGCCGTTCTCTTCCTCATTCCAGCAATAATAAAATCC
GACCTCGGCACTTGGATGCTTTCTTTTGCTTTCGTGGGTTTAGCCATTTTTACCACTGTT
CCTTACTATCAGATGTTTTTGTTCTCACAATTTTATTACATGTATTGTTTCGTCAGCAGT
TCACTATACAAAGCTATTATATTGTCCGTCTCTTTCATCGTTTTGATTTTAGGTTTTGAC
CATTTTTCTTCAATGGCCGGTTTATCTTAATCATTATGCATTATTTTCTCCCGTCATGTC
CGAAATTAGTTTGCCTGCCGCCCTTGCCTTCATGCGAGCGTCTGTCGCCACTCAGGTTGA
CATAGCCGTTCGTGTTCGCGCATCGCAAAATCGCGATTACGTCCTGTTTGACCCCGATTT
CCATCGTGTAAACCGTGAAATGATCAACGGTTACAGAGTTGAGGTCGATACTTACGGTCG
TCACGCTGTGCTCAATACTGCGTCACAAAAATCATTAAACTTCTCGCAGTACTTTGGCCT
CGTGTCCAGCCTTAACAAAGACATCGTATCCTTGGACGGCAAAGTGTACCTCAAAGCTAT
ATCAAAAACCATCTCACGTTCTAACCTTCCTTCTGAGTAACCGCTGGTTTGGGTTTTCAA
TTTTCCCATCCGATCGCTACATTAATTTCCCCAAGTTTTTCTAGTTTTTCTTGGATTCCT
TTCCTTCATTTTCCCG
>Reovirus-like_SRR1197277.SRR1197280.SRR1197284.SRR1197458_Modencode_CellCultures
CTACCACATTAAGACGCAATTTAAGCCCGCGACGAAGAAAGGTTGGGTCGTCAACAGACG
GTCTAAGCCATTAGGTCTTAGACAGTGTAGTGGTCAGAATAGACTTCAGTTTTAAGCGCA
TTCCCCCATGAATCAATAACATTGCTTGAGAGTAATGAAATCGGCCCTTCGTTAACCAAA
TCAAATTCTCACTGTAGGCAATATCCCTCATAATTGTGTATGTCATACGGGTAATTCTAC
TATCATTCAGGTGTTGATATTCCCAGAGTCTTCTAGTGTGTCTAATACTTGTGCTCAACT
CAAAGACTTGCCTGGTATGGATTATAGATTTCCACTCGTTCAGTTCTTGCATCTCGCCAA
AGTCAATAATATGCTCAAGTTCGCGTTGGTACCTTTCATGGATGTTTGCAAACTCCCACA
CCAATCCTAACATCGTTGGTTGAGTGTTTTTCACGTGCGCCGCGAATTTGACGAGCTCTT
CGTGCTTATAGTCCTTAAACGGTCCAGGCGTTAGTGCGTAGTATCCAGAGAACTGAATAG
AAAGATCATAAAAGTTATGTCCGAATTTGTACAGAATGATATCACGATCTAGGTCTCGTC
CACTGCTCAGCATTAGTCCCCCATGGACATCAATCATAAACTCTCTGGATACGGGTAGAA
CAATAGAGGTTACATCATAATCGCATAACAGTGATACTTCATAAGCTAGATCCGCTTTCC
AGTCCAGAGTTGGACTAAATGAAGCCATGTGTAAGAGTAGCTCAAGACGATGAATTCGAA
ACTCAACTGCCGAGTCTCCCCCAGATGTAATTGCCTGCGTCACTCGTTCGTTTGGACTGT
TATAAAACGCTAATCTCTTTGATAGTTTAAATCCCGCTTCAGATAACTTTAACCCTGCTA
GCTTCGATCGTACGATAGCGTCAAAGTTTAAGCGAAACTTCAATCGATCTGCCCATTCTT
CACGGAGGTGCTTGGGGAACTTTGATAATCTGAGTCGCTCTAACACTTCTTTTAAGTCAA
ATCCCTGAAAGTGTTTTAGCCAGTTCATACCAAGAAAGTTTGCGAGTTCGTTATCGTATA
AATCCTTCAGGTAGCCCGCAACACCACGGGTCAGCATGTTTTCAGCGACCTGGATTCGAG
ATACCAGATCTCGGAAGGTACCCGCTCCAGAAGATTGTAACTCTGCGTGATGCAACACCT
CCTTGTCTAGTTCGTAATCGGTGAGTGATCTCCCAAGACGCAATAATGACTTTCGAATCT
TCCAATCACTAACGCTTCCGCGGGGAGTAAATACATTTGAGCTGGGTACGTATCTAGAAA
ATGCCATTGAAGTAAAAGGTAGATCAAAGCATCCAGCAACAAATAAGGCCAGGAGTGGCA
GAATAATGTGAACATACCTCTCCCCAATTAATAGTCGATAATTGGGTCGAAGGTTAGAAC
ACTCTCGCCGCTCCAAGAACTTGGTGTCCTGATTCATCATCTCACGTCTTAACTTAGAAA
TAGAGGCTCGCGACTCAGCTGCAATGGCAGACGCATCAACACGAACACGACGTAACTGAT
TAGCAACAAGGAACAAAAATCCTCGGGTGTGACTTGGAAAATGGACTCGTCCCGAAAGTT
CTTTGGTTATATCCCGTAACTCACTGAAGGCCTCAAACACTCCAAGCTTAAGTGAGTCTC
CGCGCTCTGATGTTGTTAGTGATATTCGATCTGGTTTCGGAAGCACCGTTCCAAAGATTG
CGGATTGCTGGAGAAAGGTGGCATTATACCGGGATAACAGACTTCCAATCTTAAAGCCGA
TTTGTGTGAAAATAGTCACCAAGCCTTTGCTAAATACTCGACATGCGTCATCGTTATTCA
CCCTCATCTCAAAAGAAGCGAATATATCATCCCCACTGACCTTCACATCCAGGTTAAATA
GTGGAATCTTACGGGCGATACTCTCCAACATTAAACGTCTCTTCAGTACACGTAGTACTA
TCATATTTAGGATACTGTGTTGTGCGTTGGTTGAGAACTTACCAGATGGGAAGACTTGTG
GGGAAGTGTCCATCAATATCTTCAATCCAAATGCGGAGAGCTCAGGGACTGAAAGACGGT
AGTTAAAACTCTCACCGACAGACTCGCTGATTTGCATAACCTGTACTCCAGGGTGAATGG
GAACATTCTCTATCACCTTTTCGGAGGGGGTGGTTTCAAGGACATCCCAATTTGCTCGGC
GAGCAAAGAAATATTTCTCATGAGTGCACTTCTGCAGTAACTCTGTCATTAACCCGTTGA
CGAAGGATGTCGCCGTCCTAGTTGTGCTAGCGTCCATTCCACTAATGTCCGCGCTTTCTT
GAATTCCATATACATTTGAGGTTGCTCTCAACAAAGCATTGATGTCCACGATTGTGCCGG
TGTTCTTCTTTGAACTTAATTCAGGTTCCTTCTTCCCTATTAGATCCGCCCACAAAAATA
GCAAAAAGGGCCCGAGCTGCGCTGCGTTCGACACCATTTGAATAACACGACCGCGACGGT
CAACCTGCTTTCGCTCACCTGAATTTGTGACGCTCTTTAGTGCATTAATCCATTCAGGAT
AACTTTCATATAAGATCGGATTTAATAAAAAGTACATCAATCTCTTCTTTCCGAAAGTTC
GGAGTATTGCTTCAGGAATATCAACTAATTCCTTTTCTGTCGGCTGGTAGTCAACTCCTC
CAGAGTTATTCGTCAACGCCTTGATAAATTCTTCTTCTAAATTCAGTCTATCAAATCTTT
CATAGTATGCCTCAACAACTTTCCGTCCCTCATACAACATCTCGCGGAACACAGGCGACT
CATCCCAATTTAAGTGAAAAGGTAATCGTGCTGAAAATATACTTGGATTTTTGATGACTC
GAGTGGCAGGAGCAACGTACGCAATTGATCCTCTCGGAAGGATGGATTTAGTCATTGTGA
GCACCACGGGATTCTTGATAAAAAGTCCATGCTGACAGATCACATTAATGACAGTGTACA
ACCTCTTTAACTCATCTAAACTGGCGATCGTTCGCTTCTCCGTAAATTGGCCTGTGGGCG
TTAACACTCCAATTGAAGTTAAATAGTCTCGTAATGCGACTGGACAATTTGCCATAAACT
CTTTTTCGTACTCAAGAAAGTCCTCTCCGTTTCTTCTTGCCTCCTCAATCCAAATCTCTC
GAGGGTTGGACTCAACAACGATTCCCTGTAGGCTCCGATGTCCATGAAGAATCCCGGTAA
TCTGGACCGTCTGATCAATCAAGACTTTGTTAAGATTCACCCGTACGTCTTTGAAATCAA
GAAGTCTTGCATCTAATGAAGTGGTAGCCCATTCGAGCTGCGAGTTGATCCCAACAATTA
ACTCACTTGGTGTCATGTCAATTAATAAATACTTGAACCATAACTCAACTAAAGCAAAAG
TGATTTCTGGGAGGATCATACTAGCGTCCTGCACAAATGTGGTGTCTGTATCAACTTCAC
GAAAAGGAAAATCAGCATATCCAGCGTAAAGCAATTTCAGGGCAGTAAGCACTGGGTTTC
TCCGCCAAGGAAAGCCTCGTTGGGGACAAAAATTCGAGCTCTCAACCACGATTTGTATTA
ATTTATAAATGGGTAATAATCGCCGACTTGAAGCGTATCGTGTAGCAAAGTTTCTCATCA
ATGTAGCTTCTTTAATAAGAGTTCCGAATTCATCTGAAATCAGGGCACATCCTCGATAAA
AATGACGAGTGTGAAGTGATACCTTGCCTGCGAGTTCATACTCTTCTCTATTCGTCATCT
TCATAATCTCATTCGCCTCATTGATTAACAAACTCACCATTTTGATACACTTCTAATAAC
TCAAACGTGCCAGGTCGCGGATTCACGTGACTTAGATACGGCATTCCATCAGTAACACCA
GTGACGATAGTCGTCCTAACGGTAGCGCCATTTATCACCCTTGTAGTCTGTGAACGGACA
CGAGCATGAACGGGCGCGTTATCGAACTTCATTAACGTTCTTAGTAACCCCTTAGTATTC
TTAATCATAAACTTTCCAACATCTTCCATCTTGTTGTTCAATATGTTTAAAGGCTTGACT
TCGATCCAAAGTCCATCACTTACGCGCTCTTGAATGCCTGGAATTAACTCGTTTGGAGGC
AGTACTCGCGCTTCTTCAAGATTCACAACTGGATAGGCACTGGCATTCGTGGTGCGCGCT
TGATAGTATCCGATACCCAGCCCTATCACCGCACCGGCCAGTTGAACACCCCCTGCAATG
TAATCCCCATCAGCGAACATTAAACCGACCTGAATGACGGTAGAGCCAGCGATAAACGCG
ATAGCCACAGGAAGACAGAAAGGAAAGACAATTGTACCAATAAGCCCGGCCGCCATTACA
ATCCCCTGTAGAACTTTCTTCCACCATGGTACATGTGAGCTCTTCTGAAGTTGCTTTGTC
AATCTATTGAATGCGTCTCCTAGAGCGTTCACAGCTGAAACCAGATGCTCAACGACTCTA
GCAACATCGCTTAACGCTTGCTTGATCTGACTAATCTCAACCTCATGAACACTACTACGA
TAGATGAGAGCGGAAATAACACTTACTGCTTCCTTAAATTCCAAATCGTACTGTTGGGTC
CAAGTAATAAAGCCATCCGGGACGGTGAGAATCGGAATTAATGACACCTCAAGTCCACGA
AATGAAGCGTCAATTTGAACTTCACGATCCCAGCGCTCTCCGGTATATAAATGGAAATCC
CAGCCATAATTTGTCAAAGTGGTCATTCTCAGAAACTTATCTAACGTCTCGCCATCAATA
ACCTGAATCTCCTTTGGATATTTATTGTAATAACGATGCTTTCGCGTTGCTAATACTTGC
TCCTCATTGGCACCAAGTGGAATCCGGAGCTTTAATGTAGAAATAGTCATGCCTTCACCA
ACGTTTAACTGGACCATTGTCAGCACACCAGTATGAATGACTTCTTCCTGCACATTTCCG
GCATAGCTCTTGAACGCTAAACCATCCGACCGAATCGATACTTGAACTGACATGCCAACC
CGATATTTCTGACTTAATTCACTTGAATAAGGTAGCATTTGAGGATACGCGAAAAATAAA
TCAATAAATCGCTCAATTGATTTGGGAGGGCATCGATAAAATCCACCAGAAACGATCGCA
TCAGTAATCTTAACTTTTTCAGGTAACGAATATTCAAAGTAATCAGTTTCAATAATTCCA
AACCCTTGCATCGTTCTTTTCTTTTGATCCAAAGGACCAATAATATCAACTTCAACGGGC
AATGAGTGATTTAAGTACTGTTGAGATATTACATGGGTAACTTTATTGGCATCCAATTTA
TTCCCACTGAGATAAGTTCCTTCTTTTGGAAAGAAGTTGCGTAAGCTTAATGCAAATTGA
TCGTCTCCGACATCATTATTCGCGAATCCCATATCAACTAAATGAAGAGAGTAAGGTTGT
TTTGAAAGACGGACGCCATTAATCATCATTGTTGACTGCTCAAGTCTTGTAAAATGTTTA
GTTAACTCAACAAGTTGTCCCTCTCGAGTCAGCTCAACCTGATTATCTAGTAGGTAATCC
TTCGCCTTGGAAAATAACAGTGTTCGAACGAGGAGTAGCAGCTGAGTCCGACAGTCCCGA
TCCTTCTTTATTGAGGTTGTGTTGCACTGAACATTTAATATTGGTACTCCCTTTTCACTC
GCAATTTCCAGGAACTCACTTAAAGAAGTCGTAATTGGCTCATAAACAACTTGCAAATCA
TAGATGCTATTCTCATCATCCAAGTTTGAAACATGCAAACTTCGTATCTGTTGAATCATC
AAATCACTCGTAATTAAATATGCGTGAACATCCTCAGCCCAAGAGGTACCATTAATCGTT
ATCACTGTGGAACTAAAATCTGAAAGTAATATCGCAACATCAGACAGTATGAAAGGCAGG
GCGGAAAAATCAGACTTCAGATCAGCTTCATGTCCATCTAAAAACACACCATTATACGGA
AGTTGCGACTTTTCCATTACAACGAAATTAGTGTGATAATCTGATAAAGTCATTCTTGGA
TGGGAATAAACCTTTGCCTCATTGATTGAACTCAATTGATCCAGTATTAAGCGAGATGGG
CGTAGATCGGTAATTTGATGCTTCTCCACTGTCAGTACATCAGAAACAGAACGCCGTGAG
CGGAATGTTTGAACAGAACGATTGTCCGCAGCGGCAACTCCATACTTTGAATAATATGAC
ACTGTTGTCTTTAGATCGTGAATGTCATGTTTTACTTCTTTTAGGTCTCGTATATCATTT
TCAAGTTTGGTTATCGTTTTATCAAGTCGGTCGAGGTGGTGCAAAATTTCTCTTGTGTGT
GGCTACATGCTTGCGAAGTTAGCTTCGGTTCTTTAATAAACGAATCTGATTGATATACGC
CTGACTAATTGACTGATTATCTTCGCATAATTCGAGGACCCGAAGAATCGTTTCACGATT
AGTAAAGCCAAGTAAAAGAGATTGATCAAAGTGTGCTAAATCCGATAGCGTTAAGGGCGC
TCGATCAAATGGTATTGATGCCTTCTCGTCTATATTCCGTAACCATTCATTCATCTCAGT
AGCATAATCATTCATAAATTCGTATTTTCCATTTTCAATTTCAAGACTGTTGAACATTTT
TCTTTCTTCAATTGGGCTTTGTGAGCTTTCATGTCTTT
>Totivirus-like_SRR1197466_ModEncode_Cell_Culture
CGAAACTCTTATTTGCCGGGAAGGGCCCGTCATCGTCCCTAGTGGTGATCAGGTGGTAAC
CAGCCCAACCAGCCACGGCCGAAGCAAGAAAGTTATTGCTGAGCTTTCGAACATGACCGG
TCAAAGTCATGAAGCGATCAGCAGCCATGAAGTCGTTAAGAGCGGCCAAGCTAAGGGAGA
GCATAATAAACATAAAAACCAGCGTAAACTTAGAAAAAACAACGCTGTTATAAATTTGAC
CAGAGAACATGAGGTAATGTTAGGAACTCGGTCATCAGTTGACGAAGAAACTCCTTTTTA
TCAAAAGTTAATTGATAGAGGATTATCAAATAGGAAAGTCACTGACATAATCCAATCAAT
GGTTACTATGGTTGAGTCTACGACAAACCATTTTAAAAATGAAAACCCTTTCAGTATACT
TGAAATTCTTATTGATACACAAGCATTAGAAAGTTTAGATCATGATACAAAGGAAGCAGA
TTATATTTTCGGAGATGTATCAGCAGATCACAAAGACATACCCAAACGTGTTCAGTCTTC
TAAACCAAAAACTGGTTCTCGAACAGATCAAGACACAAACAAAACAAAACCCAAAGTGCC
AGCTAACAAACAAGCTGTCGATCTTAAACCCTTAGACCCAGCCCAAACCTATAATATTAT
AGTCAAATCGATAGCTAAACGAGTTAAAAATGATTCCATCTCGTTATCGACAACCGCTGC
ATGGTTGGTACGGACTAAAACCAGTAACAAATTATTAAAAGATGTTGCCAAAACACTCTT
TGGAGATGATTGGTTAGATCATAAAAAGCTATCTCCTCTCGAAACTCTTTTCGTAGCCAG
GATAGATCCAAACTATAATGACCCGTTAGGGGTTATTTCGCTTTTCATGACTGGTTTGAC
AAAACCTAAAGATAATTTTGTTGATTCATGTAACAGTATTGCCTCTGTTTTACTTGAATC
GTTTGATAGTACTGCGCCACGCGCAGCTATTGAACATAACAAACAAATGCACATCACGAA
TGGTAACATAGATTATCTATCCAGAAAACAGCGCAATAAACTACAGCATGCTCTAAATGG
TAATCCTATAGTACATAATCATGACGAACGAGAAGCACTAACTTCATGGAAGAGTGTTAT
CTCAACACAAAAAGCTCACTTACCAACAGCTAACTATAGGGATTACGCAACAACATGGGG
TGATTATCTGACTACTACACCCCACACCATGCAAGGAGCGCCAATGGCTGCCACACTTCA
AACTTCCGTCATTAAGAAAGATAATACAGTAGTCGAAGATGCTGAACTCATGCTACCAAA
AACGAATATTTTCCCTCTGAGTTTGGCTCAACCACCAGATAACCCTGAAGATACAACGTT
CTTTTTCAAGCCAATAGATCATAACCTTCCATATCAAGTTTTCAGATACTCAGACTCACA
CGCAAATAAGATGGTTGATACCCAAAAAGCCAAGTGGCTTAAAGAGCGTATTTCTTCTAG
CGCTAGCGTTAGATACAGAGCAACAGATATAGACCCGAGTGGTTTCTCATCTAATGACCT
TTCTGTAGTTGCTTCTAATCCAACCGACATGGGCTTTTCATTAGAAGGTCCAATTTTAAA
GATTTTATGTTTGCATGATGCCCTTATCATGAATGAAAATCGCCTAGTCCCCGAGAATGT
CTTTAGCGTTATTGACAGTAATAGCACTCCTTTAAGGCTAGGTGATAATATGAGTGTCGA
GCCACCTACAATGATTTGGCCCTGTAACCACGAAACTGTAACACCTTATGTTCCTAAAGA
TAAACAATGGGTGTTTCCTTTTACTGGAAATGCAGGTAGTATACGTTTCCACTTAACTCT
AGATACAGTATTACCCCAGAATGCGGACAAAGTTCTCTTTTTCCCATCAATTTTAAGTCA
GGAGCAGAGCACACCAGAGATGTTCCTTTCTCTATTTGTTATGATGATGGCTGAATGGCC
AGTGTGCATGCCAGCACTCAAAGCCAACAGATGGCCGAAAGTCTATCCTAACGAGACACA
AACATATGATACTGAAGTCTATTATTTTTTCAATGCGTTCCTCGCCAGAATTCCAGGCCA
TGAATCCATTGACATCATTTTGCCATCAATTAACTCACATGCTAGACTAGACTCACAACA
AGCGGCAATGTCAGTTGTAGCCGTCATACCTAGTTATGGATCAACTCACGCTGAAAACTT
AACCCCTATTGAGATAACTATTGATCGTGCACACCAGAAAGATATTCCTTTACAGCCATT
CTTAGCTAGCTGGATTAACGATTACACTCCTGATGCACTTAATACTTTCTTAGGGCGCTT
AAACTCACTTGTGAGTATTAACGAAACAATAGGCGCAATGCATGATGTTTTGTGCTCTCA
AGTATACCAATCTCCCTTATTAGTTGACGAAGCTCCGCCTAATTTCGATAATGTTCGTAA
TTTCAAAGTAGTTACCTCGACTTTCTCCGGATATACTGATATGGCTACAAGTATGCAAAT
CAAGATGCCGCGTACAAGTAACAAAGCACTACCCTGGATAAATGATAAAAACAACACCAT
GGTTTTACTTAAAACTGGATTTGGACCTGTGAATAAGGCATTCTTAGGGTTAGCAGCTAG
CGAAGATACAGCGCCATCGGCCACCCTCACTACTTTTGCCTACTTAGGCAGAAAAGAAAC
AACTTTATGGAATTGTCTTAAATCTCTAATGTTGAGTATCCCGCCACAGGCATGTTTGGC
AGTTATGGGTTATAGTGTTGACACTTTAAATTCTGCTTTAACTAGCAGAGTAAGTTCACA
ACTGCAAGCTTTCGTCCAGAGTTACTTTGCACATGGCTTGCAACCTGCTGTTTTTGAATT
TTCAAAATATTCGATCGTTATAGAGAGAATGTTTAACCATGCTTTTACTTGGGGTTTGAC
ACCATCCCATTCAAGTGACAGGGTCGGAAATAGGTATCAGTTTACCGTTTATGGTCGACA
CGTTATGCCCAAAAATTTCTCTTTTGCAAACTGTATTAAATACTCTCAATCTGAAGATAA
GAAGACGCATGACATCACTATAACAGCCATAAACCAACGCAAATGTTATACCCCTTGTAC
TATCGCTGATATATGGAGCGATCTTTTTTGTCAAGAGACAGTTAAATACATGTCTAATTT
TGTCCCCAGTAACACATTCACTGGTAACGAAACTTACAAGAAAGGTCTTAAACCGATTGT
TCTCCCTTATAATAATCAATTCAGCTGTTATACTGACCCAGACGTAGCCTGCAACAATCA
ATACATTTCACCAGATGCTAGTTATGTACTAAGCGATGAAGCACTCTGGAACCGACGTTT
CTTCTTTACTGAGCCTGGTGTACAGTTTGTTAACTATGGAGGCCATCCTAGTAAAATAGC
TAACATTGATACTAGTAAACTTTGTCCATCCCAGAGAGTGTCACTGATAACAACAAATAA
TTACACATTCCAACATAACAAGACTACGGTGTTTGCTGACAGCAGAAATGACACCCTCGC
AAGTTGTACGACTTGTTTACCTATTGTTGATAATAATAATTCGCTAGTAATTCCAGTAGT
CGCTAATTCAAATGGATCTGTAAAGAGAGTTAATAATGGCCAGTCTACTTTTGTTCGACC
GATCTGGCGTATCACAGGTCTTTCAGTTGCGAGTGCTTTGCCTTTTGAGAGCATAGGAAG
TAATTTCTGGAGTACTCTTTTGTCGGATTTTCCGGTTATTGCCTCCACTGTGGAAGACTC
ATCACCTCCAGTGTCAATCCAGGATCCGACACCTCGAACCCAGGAAGTACGCGTAGTGTC
ACAGCAAATACCACCAGCGACGGCTACAGTTTTACCTGTGTCAACCCCTGTCGAGGCTAT
AGCGAACGCGCTACCTATATCGACAGCATCAACGAATATTTCGACTACTTTGACACAACC
CGAAAACCATCCAACGTGATTTTCTCACCTGGATATCGGTCTCTTTATAACAAGCCGATC
CTAGCACCGTCCCTGGAAAATTCTTTTGCTGAAGTCACACATAATCTATATAATAATAAC
ATCACCAATTTGATTGCTCAGTTAGCACTAGTAGGTTTAACAAAAAGTAAAACAGGGCCA
AAAACCAAATTCCGCAATTATTCATCAATACCACCAATCGATATACGTCATGACGACCAC
TACCATAACCTTTTCCCATTTACAAACAAGCAATATTCAACAATAAGAAGATTACGTTTA
TCTTCAGTAATCAAAGCTTCACCTTTTCCAAATTTAGCGTCTCTAATTATAGGATTTCCT
TACCACATGGCTGTGAACTTGTTGGTGTGGATGTCCGATAATCCTGATGCAGCAATAGTG
GCGTATAATTGTGGACTTTTTTCAACACCAGAGCTATTTCTTGAAAAGGCTAAGACTATT
GGGTCAAATATTAAAACGTATCCGTCTAATAAGCAACTTAAACTTTTGTTAGCTGAATTA
GTTGATCTAGCAGGGTATGACCTCGAATCCCATTTTGACCTTAAGAAAGAAATAGCTGCT
TTAACAAAACCTAAACAAAATGGCTCAAAAGAAAGAAGACAGGATTTTGTCAAACATCTT
CCTCTAGTAGTAACCCCATATACACAAGGTCTCAAACACCACATGACCTTATCAGAGTAT
GTCACAAGCGGTCTGTGGCTTACACAGGGCTCTAGTTCAATCGGTAGAGTAAATTGGAGT
TTTGACGGTAAAACTGGCAATTTTAAAGCTCGTAAATCAATGTTAACCGAAATTTACTCT
CCTGAAGAGCTGGTCTTGTTAGTCACAAATTGGGATGGACATATACGTAACACACCTATT
GTTAAAAATGAGCTAGGTAAAAAGCGCTTGGCGGTTGCAAGCAATATCGAAAGTTATATA
AACGAAGCTTATCTTCTTTCATTAATAGGACACCAATACACTACCTACAAGTATGTTACT
TTAGACGAATCAGAGGCAAAATACTGCCAACGAACAGAAAAAGTAATGAGCGCAATCAAA
AATGGATCATACAATCTCCCCTGGGACTTTAAGACATTTGACCATCAAGTAACAACTGAG
GAAATCCAATTAATTCTTAATGAGATTTTCACTAGTGTTCCTCTTTCTCGTGATCAACAA
AACATCTTAGCAAAAGTCAAATCTAGCTATGATCATGCTTACATTGAATATGATGGAAAA
AAGTACCCAGTCCTTGGTGGATTACAATCAGGACAAAGAATAACTAGTCTCATAGGGAAT
ATATGGAATGCAGTTATAACCGATATAGCAATCAGTAGGGCTAGTAAATTAGTTGGCTAT
CAAATAGTCGCTGATGTTGCCGTTAGAGGGGACGATACCTACATATGTACAAACACTGCA
TACGAAGCTTACATGATAAGACTTTGTTATGCTAGTGTTTGGGCTGTAGGTAACGACGCA
AAATTTTCTATACGGCAGCAGAGTCTTGAATTCCTTAGAACAGAGATAACAGCTAATCAA
GCTTATGGATGGCCAAATAGATCAATTCCGTCCATTACGCAGCGAAAACCATGGAATGAT
AGGCCTATTGATCCAGCTCTTGAAGTTATAACTATCGCGGAAAATATTAATACCTACGAA
CGCCGTAACAACATCCAGCCAAATACCCATTGGCTTCATTTGGCAAACATGAGACAGTGG
TCCCGTTTTACTAAACAAAGCATAGATTATCTACGACTTCCCCGAAGGTTAGGGGGACTT
GGAGTTTATCAATATGAAGGGAAACGAGCGAGTAAGAGATTTCCACCTCTTATCGCGAAT
AAACCAGATCTTGATCAAACACTCCATATCCCACTCACCAAACATTATCTCTTGCCTTTT
GTTGACAAAGATACAATAGCTAAACAAACACTGCTTTCTAAAGTAGTGCCGAGTGATATA
CCATCCCTAGATACTGCTACCATCGACGAAAGGATTAAACAAGTAAGACAGCACAAAACA
ACATGGTATAGAGATAAGCGTTTTGGGATAGCAAACCCACTTCTTTTAAATGAAATTGAC
GACATGATTAACAAAAATTTACCAACCACCCCAGATTATACATTTACTAATAACTTACCC
ATAATTGATTTCGCTTCTAATGATCCTAATTTCCCAAATTTTGATAAATTCATATCCGAT
TATTCGCCTTTATTAAAATCTTCGAAAGTTACTTTCTCTATTGGGCAAATGACAAAAGCT
TTTTACCCAAAAGTTTATGATGAACTCAAAAGGCTAGAAAATCAAGGCTTTCACAGAACT
GATGCTTTGAGCATTTTGTTGCGTGACTGTCCAAGTGATCGCAATTGGCATACTAACAAT
AGATTAACTTCAATAGGAAAAAACTGTATTTGGTCTAAAATTAAGAATAAATTTTCTCGA
GATTCGATTATTACAACAATAACCAAAATATCTAACCCAGTTTACGCTACGCTAGCAACG
AAACCAATAACAAATTTCTATAAATTCTAAAACATTTCTCCATAAATCTGGTGACCGGAT
CCAGCTGGGTCCCCCTTACAAACTAAGTGGCT
>Cypovirus-like_SRR015112_2.SRR031772.SRR031774.SRR074424.SRR074433.SRR074452.SRR074462.SRR074471.SRR074502.SRR074504.SRR124149_Modencode_CellCultures
GGACAATACTGAAGATTTTAATATTGGGGTCTTAAAGAAACTCTACTATTTCGCACCTGA
TTTTACTGAGTGAGTCATTTCGCGATTCATGATATGTTGAACATCTCCTTCTACATACAC
CCTGAAAATTCCACGTTTATGCATGTCATAATCAGGCACTGAATCTGTTTCAATCTGTTT
AACTAAACTTCTAGTCTTTAACGCTACTGTCGCCTCTTCTGGCAATTCAGTTATTACATT
ATTTATAAAATTGACTCTGGGTCCAACTAAGTATTGCTCTAATGTTCCATTCCACGCTGG
GTTCACAACGCCTCGATAACAAGTTGGTGTAAGGCACTAAAGTATATCTCCTTTTAACAT
CTCTTTCTCCATTTGAATAAGGTATCGGCTCATTATTTTAACATTTATCATCTCCAACTC
AATAACTCTTGGTTTACTTCGTCGTTAAGAGCATTAAACATATCATTTAATAATTGCCCA
ATCATCACTTCCATACTCTCTAAACTCGTTTTAAATACTCGTGTAAATATCTCCCATTCA
TCATATTGTGCCAAATCGTCTAACAAATCAAATTTCGCTTTTATCATTCTTATCATCAAC
TGAGTTTTAATAAGGGATGTAGCTTGATATAAAATCTAGCTAATATATTTCTATAACTTT
CTATTGAAGACAACAAATACGTAAACGCATATGTCATCAGTAAACTTTGTAGTAACTTCA
AATTAGCACCGGCCTTCACCAGTCTTTCCACATCATCATTTGGATCAGTAATTAAAACTG
TTTCTCTAGTTATATTCACATTCTCACTCAGATAAAATAATCTCCTAGGATTAATAATAT
AATCATATTGATAATTTCCGAACTGAGCATAATATTCTAAGGCTTTTAAATATGTTCCCT
GGGAATCACTACGCACTCCGACGGCGTCCATAAATTCAGGTAACAACTTTTTATTATTTA
AATATATCTTAAGCGCTTCTTTAAAGGTAGGATCACTGTACTTGCAGGACCACCCAATAA
ATTATACAGTAACCATACTTCATTTCTATCTTTCATACTAAACAAAAACGGACACTCATC
AGTGGCCTGCGCATGTGGTAATAATCCAGCGTCTACGTTCGTATATACAAATTCATACAA
ATGGTATATATCACTTTCTCTCAGCATGAAAACATAATCTCGTGAATACTTCACTCCTAA
TAATTCTCTCATTTTATGAATCAGACTATCTGTAAGACTACTTGCGCTAATATCTCCCTT
TTCACCACTTGTAATTARCTGTTTAATTTTTGTAAAATTGTTATAGCCATAAACTACCGA
TCGTGGTAACTTGTGTCCATTACGTGCCAATGAATCATAAGCTCTTTTTGACCTATCAAT
TCGCCTAGTGTCACCTAATGAATCCAACCTCTCCGCTAAAGACATGATGTTAACCTCTTC
CTCTTCTTTTATTCTAGACCTCTCTTCTAATCCATCAATGTCGATATCAATTAAAAACTG
GCTTTTATTTATCCCATAATTCCTTATTGATCTATTAATAACTGGACCAATAGAGCTAAT
ATTATTTACTCCAATCAGTTCAATTATCTTTCTTCGCTTATACTCTCCACCTGGGCTTGT
AATATAATCGGCATTTGTCCACGTCCCATCATCTCGTTGTAATGATGGAAAGAACATCTC
TCCGCCTCCATACATCCATAACCAACTAAACGGCATATGTTAACAGCCTAGTAGGTCGCT
TAACGGTATTTTCATATTTCTGTATTCTAATATATTTCTCTAAAACAGTACTGATTTCTT
CATAACGTCTATCTTCTAACTCTAACGTATGTCTAGATAAACATAATAGTCCAACTGACC
ATGCAAGTAATCTTAATCCTAAAGGATCTGTGATCCTTGAACTCATATCATCTACTAAGG
AGTTTAGTTCTGAGCACGCTGATTTAAGAGATTTTATCGCTTTAACGTGCTCCCTTAAAT
AAACTCACCCTATCTGCTAAACCATATACTTTACCTAATACAATTTGCTGTTGAAGAAAT
ATACATTGATTACGCGATATATCTACATTTTGCAAATCTTTACTAACTTTCTTCATAAAC
GTTATGGACATCAACTATTTTTTGTGGTAAATTAGACAATTTAGTCTCCACTGATTTAAT
AACCTCAACGATTTTATCTTCATCAATTATCTGTGAAACTTTATTCTTATGACGATTAAC
TTTAGCCACTCTTTTCTCCTTCTCGATAGAAACAAAGTTTTTATCTACTTTGGAAAGAAA
GTTACTAATTTTAGTTTTATCATCTCCGACTACCGAATATTTTTTAGTTAACTCAAGTAA
TAACCCAACTGACTCGAATAATAACTTATTACCATTCGAAACTCTAGAGCACTTACTATT
CTCTTATCAACGTGTCGACATATAATGTCCCATTTATCATCTGCTGTATAACTGTTCATC
TCAAAATTGTCCTTAACCTTATACGCGAATACCATTCGCGAGTTTTACTGTTATATTATC
ATCAGTATGCCTAGTTTTCAAGGATACTCTTTCAAATTTTTCTCCTCTCAAATCGGCAAA
TTCATCTCGTTTTACCAAATATAATTTATATTCTTTTCTATTACTGATATCTTTCAATGT
CAGTTCTTTGGTTTAAGGAATTAAGCCCTGCCAAAACCTTAGGATTAAACAATATATCCT
GCAATATTTGGATCAGATACATAATATAATCCTTTCGAAGTTCTCTCAATTATACAACGA
CCGTTAATTTTCTTGATACTACTAAATAGGACACTCCTTTCCAACTTGATCTACAAATTC
TTCATCTAATCTTTCAGATAATGAAACGTCTATAGTAGTAGACTTCGGATCAATATTCCT
AAGCGCTACCTTTTTAATCGGTTCACCATTTTCCAAGTCAGTTTCTTCTGCATCTAGATC
TGTAATCATCTCCTTATTCTTAACTTCATCCCTTATTTCTTTTACCTTTTTATTCTGTTT
AACCAATTTTTCATCTACTTTATCTTTGACTTGAACTTTTTCTCTTATAACTGATTGGCT
TCCGGGTTGTTTAGTAACTTGTTGAACATTAGATTCCTTCTTGAACCTGAGTTTCTTTTC
CTTAGCGGCATTGAAAATCTTTTCTTCCGGAATCTCTACAATTTCACCATCTTCATTTTG
ATCAATATGAACTTTAACTGCTCCACCCATCTTAGTATACTTATCAGTAACCAAAAGTTG
TAATACAGTAGCAAGGTCATAATCTGTAGTCAACAACACTCTATTCTCAATCAACAAATC
AACTACACGTCCATTCAGCTCATTAATTTTTAGATCAAATACGCGAATACCATTCGCGAG
TTTTACTGTTATATTATCATCAGTATGCCTAGTTTTCAAGGATACTCTTTCAAATTTTTC
TCCTCTCAAATCGGCAAATTCATCTCGTTTTACCAAATATTTTGCAAATCTTTACTAACT
TTCTTCATAATCTTTGGTTTGAAATCATGTCGATCAATCACCGTCTTTGGTCCAGATCTC
AATGCTTTATCAATCCTGTGTAAGGCACTAAAGTATATCTCCTTTTTATATCTCCTTTTA
ACATCTCTTTCTCCATTTGAATAAGGTATCGGCTCATTATTTTAACATTTATCATCTCCA
ACTCAATAACTCTTGGTTTATAATTAGTAAACCAAACAAATGGAATAATCACTTGGTTTC
CATAACATCTGAAACAATTACTATCGTTATTTGCAAATTTATATTCTCTTTCACCATTCC
CCAAATGTACTTCGTCGTTAAGAGCATTAAACATATCATTTAATAATTGCCCAATCATCA
CTTCCATACTCTCTAAACTCGTTTTAAATACTCGTGTAAATATCTCCCATTCATCATATT
GTGCCAAATCGTCTAACAAATCAAATTTCGCTTTTATCATTCTTATCATCAACTGGTAGT
CATTTGAAAAGACTGCAAGTGTAGTTTTAAAACCAGCACGTTGCAATATTTCCGCGTCAT
ATTTCGCATTATACTCCTGACATTTTCTGACGTACTTCATCAAATCCGCCATCTGTTGCA
TTATAAATCTTAACACTTTCAAGACTACTAAGAAAACTTCCATAATCTGCCATTTCACTA
TTACCAGCTAATGTGAACGTCAATGAATCATATACCCGTCTTATCTAAGTATTGATTCAT
TTCTTTTGATAATTTTTCTTTTCTTTCTATTTTACTTTCTTCTATTAACATCTGAACCAT
ATCAGGCTCAGTAACCAAGCAATCGAATGTGCCAAGAATTTGGCAATCCATCGACCATTT
TAATATCTTTACCCTATTTAACTTATTTACACCTTCTTTCAGCCAATTTCTAATTGCAGA
TTTCTGCTTTAATTTTGTATCATAATAACTATCTTTCATTTGTCCTATATAGAGCTTTAT
TGCTATTTGAGCATCAGCTTCATTCATAGTTCCAACCATAATGTCTGTTCCAACCGATAT
TAACATATAAATTATAGACGGTAAAATTGAAACGCAATCTTCATTATTTCGATAAAAATG
CGTTTAAATATCTTCGTATTATATTATTCTCATTCCCCAATTTATTATCTAACGCAAACA
AAACCGCCGCCATTTGGCGCCATATATTAGTAAAACGTGATTGAGATTGTTCCGCAATCA
ACGCTCTAGCAGCCTTAACTTGTATCAAATCTTGATCAAAATCATTCAAACTTTTAACAT
TAAAGGTGCACAGATAATCAAACGGCCTCTCAGTTGCAAACATCAATTTATCATCGGTAA
GAGGATAGTCCGATAATTTAAAACTTCTTGGATTCGTAAGATAATCAGGTAACCCAATTT
TCATGTTAACCTTTATTCCAAAACTATCTAACATTTCATCCTCTATTGAATCATCATTTA
TATACGTTAAATATTTGAAAAGATTTGCATGCGTTACATCGCTTAGCAATTGAAATGCAA
ATTGCTCCACATCCTCCACGTCCTGCGGGCTCATCTGAGTCCCCAAGATTGGTGACAGTG
TCTTCTTTGCCTTTACTTTTTGCTGAATCTTTTCCTGATCCAAACAATTTTTTAATCCAT
TTATCTCGTTTTCTTTCGGTTTCAATTTTAGTTTCAACAACTCCAACTCCTAACTCGGGG
TCTTGGAGTTGGGATAACTTCTTCTTCATTTTCTTTTTGTTTTGATTTTGTTGAGTCATA
GCTACTTGTTTCTGACATCCTATTTCACTTTATCATTT
>Cripavirus-like_SRR346732_Dkikkawai
CCCGCATATTTGAAACCTTTTGAAAAAGATGGAAAATTAATCGATCCAGCTTATAAAGGT
TTAGAAAAATGTGGGGGAGTGACACCCTTAATTGATACTCAAATATGTGCAATGGCGCAA
AATTATGTAAAACAAAAACTTTATGTAGATCATAGAAATATTGGATTTGCTGATTATGCG
CGTGTATTGACATATGAAGAGGCAATTATGGGAACTGAAGACATTTACATGTCAGCAGTA
TGTCGATCCACTTCACCTGGTTATCCTTTTAATAGTGATCCTCAATTTAAAACTAGTAAA
CCAGGAAAACAACAGTGGATGGGTAATAATGACCAATTTGATTTTACATCTGCTTCAGCA
CTACAATTGAGAAATATTGTAGAAGAACTTGAAGCAAACTGTAAAAAAGGAATTATTACT
GGAGTAATTTGCGCTGATACTATGAAAGATGAGAGAAGACCCATTCTTAAAGTAGAAGAA
GGCAAGACTCGTATGTTTTCAGCATGCCCCATGCATTTTGTTGTATTATTTAGGAAATAT
TATCTTGGATATGCAGCATTTATAATGCATAATAGAAATTTGAACGGAATTGCTGTTGGA
ACCAACCCTTATAATGAAGATTGGAATCAAATAGTGCGTCAAATTTCTAAGAAGGGGAAG
AAAGTGCTTGCGGGTGATTTTAGTAACTATGATGGTTCACTAAACACACAAGTACTTTGG
ATGGTTTATGAAACAATTGAGGAGTTTTATAAACGGAATGATGTAAATTATAATGCTGAT
GATGCAAAGGTGAGATACTCTTTGTGGTTGCATATTGTCAATTCAGTACATGTTTATGGA
AATAATTTGTACCAATGGACACATTCTCAACCATCAGGAAATCCTTTTACTGTAATCATC
AATAGTATATATAACTTACTGATTTTGGTGATAGCTTATCTCACAACCATTAAAAATAGT
AATTTGGAGTGTAAGCAAAAAGCTAAATTGTTCAACACAATTAGCTTTGATAGGCATGTT
TCTCCTATTGTGTATGGTGACGATAACATTCTAAACATTAGTGATGATATTTGTGAATTA
TTCAATCAACAAACGTTAACTGATTCTTTGGAAATGCTGGGTCATACATATACTGAAGAA
ACGAAGGATGGCAAAATACATAAGTATAGAAATATACATGATATTAGCTTCCTAAAACGA
AAATTTGTTTTTGATGAAGATACCTATCATTGGATCGCCCCACTTGATATAAGCGTTATA
TATGAAATGCTTAATTGGGTGAGAGGAAATTCAGTTGATTCGGTATCTTTGTTGAAATCA
AATATTGAAACTGCATTGCGTGAAGTTAGTTTGCATGGAGTTAATGAATTTAATAAATTT
GTTAAAGCCTTGCAAACAAACCACGTGATTAACAAAAAGGTTCATCCGTTCATACCAACG
TACGCTGAAGTGCGTTGTGCTATCGAGCACATGGACCCTATGAGTGGATTTTCCGCTTAA
AAACCACGTCTTAGCGTGATCTTTTCTTCTAGAATAAATTTGTGATGTTAAATCTAGAAG
AAACTGCTGCTAGGACAAGAAGGTGAGTTATTTAACTTTACTTCCAGGATGCCTTGAAAG
CAGCCCTTTTAAAATCCAGGAACCATCACTCGATTCGATATTATAAGTGACGTATCGTAT
TTAAATCATTCACTTGCCGAACAAAACGAAAACGAATCCTCAGTTATGGGATCAAACATA
ACTAACGACAACGACTCGAATTACAAAGATACCAAGCAAGTAATTACTTTCCAAAATCAA
GGTCAAACTGTAGCTGACGAAGCATTGGCTAAACATGTTGATTTACCAACGTCCTACCTT
GATATGTCAATAGTGAATGATAAAATGCACACTATTAACACTTTTTTGGAAAGACCATTG
CGCATTTGGTCCGGACAATTTACAACATCTAATACACAAGGACAAAATTTATTCTCTGGA
ACTTTTCCTGATGTATTATTGTCTGATCCTATGTATAACGAGAAAATCAAGGGTTTTGTT
GGATTGAGAGCAAATGTTGAAGTAACAGTTCAAGTAAATGCTCAGAAATTCCAACAAGGA
CGATTGCGATTGCAGTATTTGCCGTATCAAAAATATCTAGCAACTAAATCTAGTATGATA
AACGCGACACTAACAGGTCAAATTTCATGCCCAGGCGTTGACATTGATATTTGTGGTGGC
TCGAATCCTCAATCGCGCATTGCTCAGGCTACTTTTGTAATTCCGTACGTATCTCCACAC
ACGTACATAAATTTGATTACTGGATATGGAACAATGGGACAAATTAATTTATTGACATAT
AGTCCTTTAATTTCAGGTTCCGCTGAATCAACTAGTTGTGAAGTAACCATTTGGGCAAGG
TTCCTAAACCCTAAACTGGCATTCCCCACAGGTGCAGCTCCATACATTGCACCAGCACTT
AGAACTCATGTAGCTCAAGTGCGTGGAGAAGCCAAACAACTGAAGAAAACGGGAGTTATT
TCTGAAACTTTAGGTAAAGTTGCAGAAACACTACGTTCAGCTTCACGAATTCCTGTAATT
GGACAATACATGGCTATACCAGAATGGATAGCAAATAGTGGTGAGGCTTTGTGTAAATTG
TTTGGGTGGTCTAAACCAACTCTACCAATGGATACAAAGTTGCGTACTGTAAATTGTATG
GCCAATTACAATGGTCAGGATTCAAGTCATAAAATGGCTTTGTCTGCTGACAACGAAATC
GACACTCCTGCAGGTATTGGTGGCAGTGATTTGGACGAAATGGCGTTATCGTCAGTTTTC
AAAATTCCATCATACTGGGACCAATTTTCCTGGACCACGAGTGACACAACCACCGATAAG
ATTTTGTGGGTTGATCCAATTTCTCCTTTAAAATTCAAAACAATTTCAGGAACAACTAAT
GGTATCTCAATGACACCAGTTGGTTATATTGCTAATTGTTTTGGATTGTGGAGGGGATCT
TTGATCTATACATTCAAACTTATCAAGACAGGCTTTCATGCTGGACGTTTGCGAGTATTT
TACGTACCATATGAAAAAGCAACCAATCTAGTAGTTGGTTCAGCTCCTGTCAACGAAATA
GAAAAGAACTACCAGATAGTCATTGATATAGCTGAAAGTGATACTTTTACTTTCAAAGTC
CCTTATGTCGCAACCAAACCTTGGTTCAATACAACATCTTTGGGCTCTGTATCTGATGAT
ATCCAAACATCAACTGGATATCTAGTAGTTACTGTTCTAAACGAACTACAAGCTGTTAGT
ACCGTTTCTCCCAGCATCAATATTCTAGTTGAAGTTTCAGGGGGTGACGATCTTACTTTC
GCTTGTCCACAAGCACCTCAATACCTACCAGGTGTTCCAACAGCCACTTCTGCACCGAGC
AAGGTTCATGAAGCCCAGGTTCTTGGTACAGCAGTTGAGGTGCCACGAAACGAGGCACAA
CTCCTATATGATCCCAATTCAATTTCGGAGATCGATCCGCTTACTAACTGGTCACCAGAA
GCGCATTGTATAGGAGAGAAAGTTGTGTCTGTGCGACAACTTGTCAAGCGTTCGAATTAT
GTAGGTTCGATTGTTGAAAATCGAACTAATTTCAATGCTGCAGCCAGATCTGACATGGTC
AATACTTTGGGAGTGATTAATCCTTATGGAATGAATTACTCTTCTCCAATCTCAGGTATT
GACTATATTAGTTATTTTAGTTACATTTACTCTTTTTTTAGAGGAGGAATGAGACTTAAA
ATAGCTGGTATGTCACAAAGTGCTGAAGGTTTACTACCTGCAGACGAAATTCCATCTGGA
ACTTGGATGTCAAAGCCATATTCAACATCAAACATTTTTGTTAAGATGATCAATGCTTTG
AATCCTCTGATGACATCGCTTGTCACACAAACTCAGAAAATGAACAACATTATAGGGAAA
GTGGGATGTAATGGTTTGCAATTCTTTGGAACTAATTCTAATGTAAATGTAAACATGCAC
CCATTGTTCACCAATGCTAGTTCTACTGTAGTAGTTTCAAACATGATTGAAGGAATTACT
GAAGTTGAAGTACCTTATTATAATTCAACACACATTACACCATGTGTTGATAATGGTTCT
ACATCCTCTATGTTTCCTGTAAGCACGATGTCTGAAGCTGAAGGATCTTATCCTTTGCCA
GTGCTTGTATTTGGTACTATGCCTTACAATACTAATTTTCAATTGTATGAATCTATAGAT
CCACATTATTCAACAATTGAAGCTAGTACTTCTACGGCTTTTCATGTGTATCGACAAGCA
GCAGACGATTTCGGTTTTCATTATTTAATGGGAATTCCCACTATGATAATCGAAACTTCA
CCATCTGTGAATCTGTTCAAACCAACAGTTCCGTAGTGTGTTACAGCACATGAGGAATTT
CTGAGTCTCTTCCAGACCCGTCATTAAAACCCAGACGATATATACCACTACTCACTAGGA
GTTAATTATAAATATGTAGCTATTCTGCATCCGCAGACTACAAAATGAATAAAAAGACAT
AATTTAATTTATGTCATTATTTAAGTATTATAATTTTTAAAATTTCAAATTTTAATTAAC
GTAAAATTTTAGCAGCTCCTATTGGGGTACTAGGTTTTTCACACTTTTCCTAGCTCATGC
TAATAAGTGTAAAATTTTAATAGTTTAAAGTATATATATTGGCTGTT
>Cripavirus-like_SRR346732_Dkikkawai
AGTAAACAGACCGGATAATCTGTTCTAGCTGTACAAATTGACTATTAGCACGTCATAAAT
TTTGAAAAACCTTTCTATTCGCAAGGCAATCACGAATCGTTATTTGAAACGTAAATTCAA
AAGCTTTCTTCTCGCAAGTCAATCACGAGACGTTATAAATAGGGTATAAAAGAAACCAAG
ACACTTTTATATCACTTGTTGCATAAAAGCATTATTTTTGCTGTACGTAAAATAGCAACC
TTCCAGTTTGCAAGGCAATCACAAACCGCTCGTTAAAGCGCTAACTAACAAAACCTTTCA
GTTTGCAAGGAAATCACAAACCGTTTGTTAAAACGAAATTTAACATCACAACAAAATGTT
GAAAATCCCCAATTTAATGACGACTAACGCACCTCTTAGTTTGGAAACGTTGTGTAAACA
TACAATCCGACTAAAGAAAGAATTTAAGGAAGATGATTTAGATGTTCGACAATTGGTAAA
ATTAGGAATTTTGAAACAAAAAGAAGTTGATAAAATTATTTGTTTCAAAGTGTGGGATGC
AACTAGACCCATTGTTCTTAAATACCGATTTGTTGAACCCCTAAAAAGATCATATACTTT
TAGCGCTCCAACTATGATATTGGCTCAATATATAATTGATCAAAAAGAAGCAAAATATAT
GTTTAGATATTGGCTTTGTCATTATATGAAACTTTATCCTTTTGATAACCGCAAATTTTG
GAGAAATCTCCTTTTGAAATTTGAAGGATCGCGCTATTGGTTTAGTATCTTTTGGGAACT
CTATCAGGACTGCATATTTGAAGAAGGTGAATGTAGATCATTTAGAAACTATTGTCATCT
AAAATATGAACGAAACACTATCACAAGTATGAAGATTGAAGTTACGGCACCCTGGTACGA
CTACCTCACCAAAATTGGATTTGATCAACTATATGTTCAAGCGTATCATGAAAAACATAC
TTTTGTGAACACGCTAATTCAATGTGGTGATGTAGAATTGAACCCAGGCCCTGTTATGTC
TAGATTTATGCGATATAACAACTCGAGCATGAATAAGAAGCATGAAGCGCAGGGTTTAAT
TGACGAAACGAAGCGACTGAACGACTTCTTAACAACACAATTACCACAAGTAATTGAAAA
TGTTAAGATGATGATAAACGAACACACTATCAATTTTAACAATTCTGCTCTTTTTATAGA
CGAAAAGATTAAAGAGGACCTTAAAATTTTTAGTGACAATAGTGAGAATCATCTCAATAA
ATTGCAAAACATGCAATCAAATGTACTTAAAACACTAGTCATTTTATCTTTGATAGGTAT
AATGGTAAAATGCAAATGGTACAAATCTGCAACTTTTGTAAGTTTGTTGACGTTATTGTC
GCTATTTGGCATCCCTGCTAAATTAGTGGAACAAATACAAAAACTTTTCAAAGTTGAACA
TGAAGCAGAAGTTTTTTCAAACTCTAATGCTTTGGGCACTTTGGTAGGAAGTATTATTTG
TTTTCTAATTATTGGCAAATTGCCAACCGACTCTTCTATTGAGAAATTCTCAAAGAAGGC
GAACAATATATCTCGTGGATTGTCAGGAATGATGAATATTCATAGAGATATAAGCAAATT
GTGGTCACAAGTTAAAGAATTTGTGATGTCACAGGTCAACCCAACTCCAGAAGGTTTCAT
TACTATGGAAGAGGAAATGCTACAATGGATGAAAGATATTGAACATTATGTTGATATAAT
AGTAAAGCGAAAAGCAACTATTGTCAACGAACAAATAATCAAAATCTCAAATTTGTTGAA
GCAAGGACTACGCTTGCGTAGTTGGGCCTTTTCCAATAAATGTAGCCCTGAAGTGTGTCG
TAATATCTCAAATTATATAAGAACTGCTGAACAGTTGTATAATTATGCAGATAAGAACAA
CACACTTGATGGAGGACAACGACAACGACCATTGTGTATAGTTTTGTTTGGAGAATCACA
GATTGGAAAATCAGGCTTAATTTATCCTTTAGCACAAGATTTATGCTATGCTGCAGGATA
TAGGAAAGCTAGTGATATTGATGAACAAATTTATGCACGCCAACCGGAAACCGAATTTTG
GGACGGATATAAAGGTCAATTTATAGTTGTACGAGATGACTGTCTTGCAGCTATAGATGA
TGTATCTAATCCTAATCCCGAACTACACGAAACGATCCGAGAAATGAACGATTTCCCATA
TCATTTGCATATGGCTGCTTTAGAAGATAAAAATTCTTTTTATACTTCTAAAGTAGGTAT
CATGACAATAAATGATATAAACGCTCCAATTAAATCTTTAACTTATCCTGAAGCTTTTTA
TAACAGAATTTCTGATAATATGTATCAGGTTCAACCAGCACCTAAGTTTGCGAAGAAATT
ACAACTAGGTGCAGGAAATGTTAAAACATTGCTTGATTTGGATAAGGTTAGAGAACATTT
GGACGAATTGTCGAAGGAAGCAGGTTATCGAGTGCCAATCACTACAGATATTTACAATTT
TGTTAAATATAGAAAATTGATTGTGAGTGGTAAAACTCAATTTCAACCTGACCCTGAAGC
AAAAATATTGAATTATACTGAATTTTCGCAGTTGATGTGCAAACAATTGTCGCAAAAGAA
AGATGATTTCAATGTTAAGAAGGAGTTCATGGAAAAACGCCTTTTGCATATGCAAGCCCA
AGTTAATGCAGAAGTGGAAGAATTCTTTGAGTGTTATTCAGAAATAGCAGATATAATTAG
CAAAAGAGTTCTCGAGGGCGAATCACTCATGGATATTGAGTGTGATCTGTTGCAATCCGA
TAGAGCAGATGATTACTTAGCTTTTAAACGAGGTGCTCAAGAATATTGTTCACAACCTCG
TATGAAAATTAAGTATTATTCTGAACAAATGTTTGAACAAGCTTCTTCTTGTATCAAGAA
GTGGTTTGATGCTTTCAGACAAGGAGTAGAAACAGTTTTGAATAAATATCCAGCACTGAA
ATATGTACTAGCCATTGGAACTATAGCAGTAGCTATGTATTCTTTGTATAGTGCAGTTTT
CAAAGAAAAAACAGTAGAACATTTTGTTATTGAAGATGAGATTGATGAAGAAACCTACCA
AAATAATCAGCGGTGGATTCAACAACAAAAACTATCTTTCAATGATAGAATGTCATACTG
GAAAACGAACCTAATGATGGCTTATCCTGAAGAACGAGACAACATTGATAAGAATATTGA
TGGCGTTAAATTTTTCAGTGAAGGCATGGATTCACCATCATCAGGTAAACAAAAACACAT
GCCAAAACATCGTATTGAAGGTATACAATCGCCAAGTAACGGAAAGACAAATAAACTAGC
AAAACATCGAATTGAAAGTAAAATTCACGAAAGTGAAGGAACTGTTGATTGTAATGCTAT
GGAAACAGCTTTTTCTGTTATGAGGAATAATTTGTACACCATTTCGTACACAAACGCCAA
AGGAGATAATAAAGTATTGGGTAATGCTATGGCTTTACAAGGATTTAATTACTTAATTCC
TTATCATTTCATACGTTATCTCATACTGAATGATGCTCCTTTAGCCACTGAATTGCATTT
GTCTCGTGTCAATTATAGTGAAAAAGTCTATAATGATATGACAACATTCAAATTCAGTGA
ACTGATTAATGAAGATTACACTCTAAACAGAGCTATTCAACTCACTTATGGTGAACATAA
GTTAGATGCTGTGATATTCAATACATCAGAAAACTCGAATGCGTTTTTGCATCGTTCAAT
CCTTAAACATTTTATTTTGAAAGAAGAGTTAGGACGATTGCGAGGAAACATGCAAGGACT
TTTGTTGTCTTATCATAATGATAATGGCCAAATTGCAAAAGTTGTGAAATCTTTGAATGA
TGTTCATAATTATGAACAGGAATTGAAGATTTCAGTAGAAGACGAATCATACATTCATAG
AGCCGGTTATCTTTATAACGGAGACACTATGAAAGGTGATTGCGGTGGTCCACTAATAAT
AAAATCTAACTCTTTATTACGAAAAATAGTTGGAATGCATATTAGTGGAGCCACTGGAGA
AGGTTACTCAGCAAAACTATATCAGGAACTTTTGCAAGACCATATAGATTTGTTGAGTAA
GAAATTAGGCGAAGAACACAGAGTTCAGTGCTATCTACATATTGATGAATCAATATTGGT
AGATAACAACTGTAACTTGCCAAACGGAGTGTTCACCGAAATAGGAACTCTCAAAATTCC
ACTACATCAAGCTTCAAGAACTGTTTTGAAGCCATCAATTATACATGGAATGTTGAGTGA
ACCTATAACAAAACCCGCATATTTG
>Reovirus-like_SRR346732_Dkikkawai
CCCACTCTTAATTGAACGAAATGGAAAAATAATGGAAAAATTTAAAAACAATCTGAAACA
CAACTTTAGAACACGCACACAACTATACGAACAACATGTACTAGAAAAATTAATCAAGCT
AAATGAGAAAACACAGACCAAGATCGAAACCAAAACTACTGGTAATATCAAGAAGGCGGA
AAAATCAACTTTTTACTATGCGCAGCTACGGATCACAAAAAGGAAAAATGACTATGACCT
TATTGACAAATGGTTTTCAACGGTTATTCATAAATATGAAAGGATTTGTTTTCTATTATG
TGCTAAGGAAGCGATTATTGATGAGGAAGCGATTGAGTTAATTGATCAAGTATTTACACC
AATAAAAATGTATCCTGATTTAGTTTTGGATTTAGTACAATTATTTGATGATCCGAGTCC
TGATATTACAGGATTGTTATCATCAAACGACATGATTAAACCCGATATATCATTAGTTAC
AACAGCCTTCAAATATGATCCAGTCACAAATCAAGTGTTAGATGCAAAATATCGATATTT
AATAAATATGGCAGGTATTGAGATTCGAAAATATTTAGATAATAGGAAAGAGACTGATAT
AAACGTCAGAGTAAACAGTGAACTATTTATGCAGTTAAGTAATCAATCACGCTGGAATAA
CATCTGGATACAAATAGCAATATCACTGTTCTATATGGATTCAGTTTCACAAAACAAAGC
CCTATCAAATACGATTTTGAAACCATCAGACGTCAGAAGATTTGGCACAGATTTAATTAC
TTTTAAAACAATCGCGTATATGTTGAAGTCATGGAATACCCTACCGTTTATAGTGAGACA
GGATGGTGTATTGGACATTAGTTATCATAATACCACATGGGTAACAGGTCAAATTCCTTT
AATATATTCTTTGTTGGAACTTTCAAAAGAAGAGCGTGGATGTAATATTACTAACGATTT
CTTAGAGGTTATCATTAAATACAGAATTAACTGTGCTATGACATCATTCGAAACGGTTAC
ATTAGACAAGAAAGGTATATATAGCTCAATGTTGAAATTAATCAGTTCAAAAATGCAAAA
GTATGTCCGTTATCAATTTAGTAAAGATTTTAGGTTTCAACAATTGCGCTATTATGATGG
AAATGTTGAGATATATTCTGATGATACAGAATTAGCAGCGATCAGCGACAAAGTATGTGA
AAAATGTGATCCTGAATTCTTAGTGTTATTTAATGGTTATTTGGAAAAATTAAATCAAGG
AACTCATGCTCAAAACTCAGAGTTGGCTAGATGGTTAAGTGGTGTTGTGTTGACAATGGG
AAATGCTGGTATCTATTATAAAACATCGCTAGTGCTTGAGAAAGAGAAATCTGTTGCATC
ACAAACAATCGGCACATTAAATTTTCCAAAGCCAGAAAAGTTATGGGTATTCAATGATGA
AAAATTAGATTTGATCACAAATTGGGAATCTGGTGATATTATGTATAAGGAGATTTCCAC
GAGATATAARAACGATATGTTGCGGTATGTTCATGATTTTAATGTTTCTAATTTGCAGGA
ATGGTTTTACACACTATTAACAAATAGATCACAAGGTTTTAAAGTAGACGTAACTCAATT
TGCTTCCAGAATGAATATAGATCCTGAACTTTTATCAGATTTACGAAACGTTGGTCAGGT
TCGAGTAGCATCATTTTTACTTGACAATGAAGTTTTTGGAGTGTTTGCACGATATATAGA
AACATTATTACAAGATGGAGTTTGTACAATTCGTTTTCAAAATAATCGTCGAGCTCGAAT
TGTTGAAATAGTTCCTAACGTAGACCAAATTGGTTATGCACTTGTATTAAAAATGTTTGA
AGAACTTAAAGCTGATGTTGAAGAGATTGCAGTAGGTAAACAGATAGGAGGTATAAGTGA
TATGAGTTTACAACTACGAATATCAGGATTGCAAAATGGGATTAGTATCTATTCGGATGT
TTCAGCGATGGATGCCCATACTCAACCAAATGTTGCGGTAATGTTTCTAAAAATGTTGGC
TGAATTGATCATCCAATACAATATAGGACCAGTTACGTATTTTCCTTTTAAAACCACTGA
TTGTTTGATTCAAAATACTGTATATACTAAAGCGTACGACAAGACAGCATTGGAAAAATC
AGTAGTACCAGCGTTGGCGCAGACTTTATTATATATAGCGAGTCAAAGATTGAACAAAAA
GTATCTACTAAAAGATAAGATTTTTAATTGCACGATTGAGATTAATCCAACAATTTTTGA
ATCTGGACGTTTTGATACTTCTGCACAGCACACAACTCTATTGAAATATGCTGCTGATGT
AGTTTATGAACGAGTGCCACGAAATGTATCGGGTGTAGTTGGTAAATATATAGCACATCA
AAGAAAGTTTGGTGATGATTCATATGAGAGTTTAGAATTGAATGGGATGGATGAGGATAC
TAAAAACAAGTTTGTACGTGAAATAATTCGATTAACAAATGAATCATTATATCAAGTTGG
ATTAAAATCAGAAACAGAATTGTCTGCTTACTATGGTGATTTTTTGCAACAAATGGCGTT
TTGTGGTGTAGTAATTCCTAAATCAGCGAGATCGTCWATTTATACTGATGAGAAAAGTGC
GTTAGTTAATCGAGATATGGTCGACCTGATTACAAATTTATCTAATATCATAACGGCTTC
AGCACAAAGATCATATGCTCCTGACAACATTATTACGCTTGTAAGGAATATTTGGGCTTG
TAATCGATTATTTAGATTACTACCTTCAAAACCGATAAGTATATCTGATGAGATGAAGAA
GTATGTCAGAAAATATGGTTCAAATTATTACCTTCAATATCCATACATTATGATTACCTT
ACCTCCATTAAACTTTCCAAACCAAACGTTTAAATTTTCGAATGGATTGGTCTATCCTGC
ATCATCTTCATTAAGAACAGTAGGATTATGTAAATTAAATTATATATGGAATGAAGTTAT
ACCTGTTGAACTAAGACAGAGTTTGTTTGAATCGGAAGGAACTTTAATAGATAGTCCAAA
AGTTATAAATCCCTTTGATTTCTTTGTTTCAGCATTAAAAGGTACTGATATTGTAGAATC
ATTAGTGTTTTTCTCTTTCAAAAGGGAACAGCAATTATCAAAAGTTAGGTATGAAAGGTT
AAATGATCCAATAGTTAAAATGGGAAGTATCGCTAAGAATTATTTTAACCAGAACATGTT
ACGCATTTCAGCAGCAGCAGCTATGACATTAAAAACTACTTTTGGTATCACTGTTCCGGA
TAGTCTATTATATTATATGAAGCCAATTGAACAGCTTAAAAATATGTTTGAAACGAGGGG
TGAGACGGCTGATGAGTCTATAGGTTTGAACGATATATATATTTCCATTATGAGCCAAAA
TCTGAAGAAGATACCACAAGAGATAGTTGACAGTATCATTAATACGTGCGTATTTTGGGT
TCAAACAAAAGAACGCGTTGATTCATATTCCGATGAGATTCATGAATTCCCGCTGATGCC
AGGATATAATTATTATTCAGATTATTATAGAAGTATGACCTTAGTCGGCAACGCTTTGAA
ATCACAACAGAGAATGAATCGAGCACTTGTTACATTTACAAACCGTTACGGTGGTACGTA
TAATTTAGAAGCTATTCATAGGATCGGAACAAAAGCAAAACTAGCTGGTACTAAAGGAAA
TAATAACGCCTTTTATTTGTTTTTAGATTCAATGCAATTACCACCCCGAATAAAATCAGC
AGTTGAAGAAATGTTTTTGAATGATGATACTCTCTTATTGACTGACCTATATAAATCAGG
GTTTCAGCCTGAACAAATGTTTGCTATATCTGATTCAATTTCTAATATCCCAAATTATAT
TACATTTACAAATACTTTTAACTTAAAGAGTCGCCCTACGTTGATGGTTATTTTACGAGA
TTATMTGCTAGTCACATCTAATCGTTCTCACTGTGGTTTTAAGCTTCAACCCTTAATTCC
ACCGGTGACGTTTATCAAGTATAACTTGCGATCGATACTCGCCAGTATCGGGGTAACGGG
ATTGTGAACAAATTAATCTAAAAATTTCCGCCTTCGTTATTAAGACGCTTGCTGGTAAAG
GAGTGAGAAAATGGG
>Reovirus-like_SRR1197281_Modencode_CellCulture
GGCCGATCTTATTAGGAACCAAACAATGACACATGGAAAAATCACACGCAAATTTAACGA
ACGAACAGAAATATTAAAACAGCAATTAAACGAAAAACTTAAAAACTTAGATGATAAATA
TGAACAAAAACAGAATCAAGCAAAACAAACTGTATCAATTAAAAGAACAGGAGAAGCAGC
ACTTGTATATGATACAAACAGAATTAGACAACGGTTAGATGATATATCTAGGGTAAATGA
ATTTTATGATGTAGTTGATAATAGATATAAAGAGATATGCTTTAATTTATGTTCGAAAGA
AGCTATAATCACAACTGACGTAATAAATGAGATATCACAAGTATTTCCCATTATAAAGAC
ATATCCGGACTTGGTCTTAGATTTGGCAACTATATTTCCTGACCCTCCGAGTATTATCAA
AGAAGCGATCGACTCGAGTGCATTATGGAAGCCATCTTTAAAACTAGTGGAAGAGGCCTT
TACATTCGACACGGTTACCAATCAAGTAATGGATGCGAGATACAGATATTTGATTAATAT
GGATGGTATGTTAGTCAGGCAGTACTTAGATGATAAATTGAGCGTAGGATTTAATACAAA
AATAAATAGTGAATTATTCTTGCAATTATCTAATCAATCTAGATGGAACAATTTGTGGGT
GCAGATCGCAGTAACTTTATTTTACACGGACACAATTTCTGAACAAACAGCATTAAATAA
TTTAAACATAGAGAAGAATTCGATTCGAAGAATGGGTACTGAATTAATCACTTTACAAGC
AATAACGTATATAGTAAAGAAATGGCAGATGTTACCATTTTTGGTTAGACAAGATGGAAG
GTTAGATATTTCATATTATAAACAAGATTGGTCAACATGTTTAATACCACTACTGTATTC
ACTGTTAGAACTCTCAAAAGAAGAAAAAGGATTTAATATTAATGCAGATTTCTTAATACC
AATCATAAGATATAGAGTGGAATGTGCCTATACGTCATTTGAAACGGAAACTTTAGATAA
GAAAGGGATATATTCATCTATGATTAAACTACTGACCATGAGAATCACTAAATATGCACG
TTATACATATGATACATCAATGAGACACCAGAGATTAACATACTATGATGAAAATAAAGA
AGTTTACGTATCGCCTGATGAGATTTCAAATCTGTTAAAGAAAATTGAACAGAAAGCTGA
TAAACAATTTTGGGTTATGCTTCAACGATACATGTCGCGTTTAAATTCAGGGAATTACTG
TCAAAATACGGAATTGATGAGATGGCTCTCAGGAATCATACTCACTATGGGGAATGCAGG
TATTTACTATAAAACTTCACTTGTATTAGAAAAAGAAAAATCAGTGGCATCACAAACTAC
AGGTACTTTAAACTTTCCAAAACCTAAGACCCTATGGAGTTTTAACGATGTAAAACTAGA
TTTGGAAACAAATTGGAATTCAGGTGATGAGGTATTTTCTGAACTAAATGTAAGATATAA
GACCGCTATTAAACAATATCTTAATGAACTTACTGGAAATTTGCAGGAATGGTTTTACAC
ATTACTTACAAATAGGTCGCAAGGATTTAAAGTAGATGTAGATAAATTTGTAAACAATAT
GAATATAGACCAATCACTATTACAAGACTTGAAAAATGTAGGGCAGGTAAGAGTAGCATC
ATTTCTATTAGATAATGAGGTGTTTTCAGTTTTTTCTAGGTACTTTGAGAATTTACAACA
AAATGGCGTATGTACAATTAGATTTCAAAATAATAGACGAGCACGTATTGTAGAAATCGT
ACCGAATGTAGACCAAATTGCATATGCTCTTATACTTAAGATGTTTGAGGAACTCAAATC
AGATGTGGAAGATATAGCAGTTGGAAAACAGATTGGTGGCGTGGTTGACATGAGTATACA
ATTGCGTATCTCCGGTTTAGATAACGGCATCAGTATATTTTCAGATGTGGCTGCCATGGA
TGCTCACACACAACCAGATGTATCAGTAATGTTTCTAAAAATGCTGAGTGAGTTAATAAT
TGAAGAAAGAATAGGTCCAAATAATTATTTTCCGTTCAAAACATCAAACTGTTTAGTAGA
AGAGAGGTATGATATTATGAACCAACGAATAAGAGGTGATTATGTACAACCAATTGATCA
AAATTTGAAACAGAAACTTGTACCAGCTTTAGCACAGACTCTCTTATTTGTCGCGTCACA
ACGTCTTAATAAAAAATATGAACTAAAAGATACAATATTTAACTGTACAATCGACATTAA
TCCGACTATTTTTGAATCAGGCAGGTTTGATACATCAGCACAACATTCTACGTTACTAAA
GTTTTTATCAGATATAGTTTACGAAAACATTAACAATCAAGTTCCAGGAGTAGTCGGTAA
GTACTTATATCACAAAAGAAAATTTGGTGACGATTCTTATGAAGCATTAGAAGTAAACGG
TATGGATGACAAACATAAAAATAATTTACTACAATATATAATCACAATGACGGAACAAGT
TTTATCACAAGTTGGATTAAAAGCCGAAACAGAGTTATCTGCATATTATGGTGATTTTCT
GCAGCAAATGGCAATGTGTGGAATAGTCGTACCGAAATCAGCCCGGTCGTCAATATACAC
TGATGAAAAGAGCGCGTTATTGACTAGAGACATGGTCGATTTAATGACAAATTTGGCGAA
TATAATATCAGCATCAGCACAGCGGACATATGCTCCAGAAAATGTGATGTCAATAGTCAG
AAATATATGGGCAACAAATCGTACCTTCAGAATACTATCCTCAAAGAATGTAATATTACG
GAATAAGCTGAAACCCTATATTAAAATTTATGGAACAAGAACCTATCTAGAATACCCATA
CATCATGATATCATTACCACCATTAAATTTCCCAAACCAGACATTCAAATTTGATAATGG
TCTAATATTGCCAGCATCATCAAGTGTTAGAACAGTAGGAATGTGTAAATTGAATTATAT
TTGGAATGAAGTAATACCTATTTCGACGCGAACACAGTTATTGTCTGCTGATGTTTCATT
AGTGGGTGATGTGAAGGTAGTAGATCCAGTAGAATTATTCGTAAGGGACCTAGCCGGTAC
ACACATTGTTGAGTCATTATTATTATTTAAATACAAACGTTCACAAGAGTTGTCGGATAT
TAGATATAAAAGATTGTCTGATCCAATCATAAAAATGGGAAGGATTGCTAAAGAATATTT
CAACTCATATAAACTAAATGCTTCATTCGCAGCTGCGACGACACTAAGGACTACGTACGG
AATAACCATGCCAGATAGTTTACTATATTACATGAAACCAATAGAGCAGTTAAAGAATAT
GTTTGAAACAAGAGGTGAAACGGTTGATGAGTCAATTGGGTTAAATGATGCATACATTGT
GTTTTTAAATAAAGTGTTTTCAGTTATGCCAAAGGATTTAGCTGATTCGATAGTAAATAC
ATGCATTTTTTGGGAACGAAGTGAAGAAAAAATAGATCACGCTAGTGAGGAATACCATCA
ATTACCAATTATGCCAGGATATAATATGTATTCAGATTACTACAGAGCCCAATGTTATGT
TGGCAATGCACTAAAGACAGCACAACGGAAAAACAAAGCGTTAGTCTCATTTACAACGAG
ATATGGTGGATCTTATAATATGGAAGTAATTCATAGAATTGGAATGAAAGCAAAGCAGGC
GGGAGGTTCTAATAACCTCACTGCTTTCTATCTCTTTCTCGACGCTATGCAGTTAGAACC
AAGAATTAAATCAGCAGTAGAACAAATGTTTTTAAATGATGATACGATATTATTAACGGA
TTTATACTCGTCAGGATTTCAACCAGAACAGAATTTTTCAATTTCCGATTCCATAGCATA
TGTTAGAAACTATATTACATTCAACACTAATTTGGCTTCATCAGGTAGAGAAACGATGAC
GGTAATGTTGAGAGATTACCTCTTTTTGAATTCAAACAGGACGCCTTCAGATAAGAAGTA
CAGTCCTAGTTTGCCTCCTGTCACGTTCGTTAAGTTCAATCTGCGCAATTTGCTCTCACA
AGTTGGCGTCAGTGCATTAATGAAAGTATCTACTGTGTCGCGTTTACAGTGTTCCCTCCT
AGACGTCAGGTGTACTAGCTCGCGGATGAAAACGGTTTAATCGACTT
>Orbivirus-like_SRR166815-SRR166818_Dsim
GGAACGTTGCGTACGTGATAATGTGTTAAACTTGATCGAAGCTTGTTCTCTCGATGTAGG
CGTAGGAACTGAGTCGTTGAATGAGTTAGAGATGGTTTGGCGCAAAAGCGATGGCATTCT
GTATTCTTCTTGGCAGGATGTGGCAACGTGCAGTTATAGTCTAATAGCCTCGGCTAAGAT
GTCGTGGCCTGACAATATATGGAAAAGGACTTATGAAACATATAATATAAGGCCTGATAC
GCGTTTATATCGCGAATGTTTAAATTGGAGCAAAAAAGCGAAAATATCTAATAAAGATAT
TTTTCTAGATACAATACTAATAGATGAAACTAGTCCGTTTCATAATTATTTCAAAGCGAG
AGCTGAAAGGGAGTGTTTAAGTTTTGGAACTATTCCATTATATAGATGGTACATGTTTTT
CTGCTCAATTTGCAAAAAAGATGTAAAAGAATTAAAATACATTGCCGGTTTCGTTGAAAA
AGCGAATCAAATTAGTGGTAAACCGATATTTAAAACAGCTAAAAGAGATAACAGTCAGTT
ATCAGAGATACAACTTTTTTATAATTTACCCAATATAGTAGAATGTTTATTGAACATATG
CGAGCTACGTCTAGGTTTAGTCTATGACTTAGTTAACCTTGATGGAGTGGTCTATGATTT
ACATAAAGTCATTGATGAACTCGCTTTGCGAGTAGCAGTTTCACCAAAAGTGATGATAAA
AGAAATTCGAACATACTTGAATTTTGTCGTCAGACATGCTGGCGCATACAGTGAAACGCC
GGCTCATTTAGAGCATGGCGGTGCTGATTTAATTAGTAGTTTACAAAGTAATGAAATGTT
ATTAAAAGAGAGCGATCGTGAATTAACGAAACGTTTTCTAGAATGTAAAACGAACGCTGA
AGCGTTGGCTTCAGGAAGAAAGTTGTTTGAAAATTATAAATTGACAGAGCTAAGTAAATT
GTGTGAAGCAATCTTAGTGATGTCACTAATTAAGATAGATAAAGAAACGAATCGAATAGT
AACAGGTACTAAACCAAGTGATTTTAGTTCAGTATTGAGTTTCCTTTTGAATATAATGCG
TATCGCAGGATATGGTAGAGGTTTAAGAGTAAACGCAATAAATGAAAGTAAGAAAGAGAG
AGAAGATAATTATGGTAACATAGGAGAAAATGTATATGCCCTTTGGAGGCAATTTGATAT
AAAAGCGAAAGAGGCGGGCTATCATCCTGTCTCAAGTGAGAACTGGATGACTACTTGTAT
TAGTGGTTGGAAAAGCACTTCATCGGGAATGGAACCGATTAAATTAACGTTATCAATAGA
TGGCAAAGAAGAGGAAATAACCCTTAGAAAGAAGGCTTCAGTTGGAGCTTTTTCTTCAGA
TAAATTATTCAAACGTCAGGAAATGGAGAAAAAATTAACTTTTAATAAACCAGGCAAAAT
AGGTGCGCGTGATGTACCATATAAAGCCACGAGAATTATCTATCCTATGAGGATGGCGAC
AATACATGCACAAACTTGTGTTTCACAACATATCGTGGATTACGCATCTCATTCAACTAA
TGAGATTCCCTTTTCACATATTGAATTTAGTTGTAATCACATCGCTTCTGGTGGCGATGA
TATGAAAGGTGTAAGAATCGTAGATAATCTACCCGTCATTATAATGTCTGGTAGCTCACA
ATATATAGCTTTAGATCTTGATATGGCTGGCTATGACAGCTGTTGTGTGTGGAAAAACTT
CCGAGAACCTATGATAAGGGCTTTAAATGATATGAGCGATGAATCAGAACTATTCGGTCC
TGATAAAATAAATCGCAAAGAAATGGTAAACTACGCATTTGGCGAAGGACACGTTTATAA
TACGTTTTGGGATGTAGGTCGACGACCTATATTCGTTGTCTCTGAAGAGATATCAGATGT
TGATTTAAGATACGTAAAAAAGAAAGTTAAATTGCAAGCGTTACATATAAGCGCAGAAAA
GCACGAAAATTTAAGTAAAATGTTTGGTGTTTCTGAACTAAAAGAAGGTGACTATTTGTT
CACTGAGGATGAGTTAGATGATAAATTGATAAAATACTTTTATCCAGCAGTTAGATGTGA
CGGGAAAGACCTTTCATGTTTAACTAGTGAGGGATCAGGAGAGAAAACAACTTTAGTAGC
GAATTCAATTATGAATTTAGCTATACAACAACGTCTTTTTGAAGACATAAAAGAATGTAA
ATTAGGGAGATGTTTAAGACCTGTAGTAAATAGAGCTATAGGTGATGACATTTCGATTAT
AATGAAAATTGAAGATTTTAACTTCACTTCAGATGATGTTGAAGATTTTATGCAACTATT
AAAAGCAAAGATAGAATTATATGGATTTGAGATCAGTCTACAGAAAACCTGCTTTCTACC
GTACCAATCTGAATTCGTTCAGACGTACGCTGTTAGAGGGCTTTATATTCCAAAAGATCA
AATAATGACCATACCCAGTGAGAAACCTCGAACAGTTGAGGATCCATTAGGGTTTATGGA
AAGCATGAAAAGGTTATACCAGTCTAAAGTTAGTAGAGGATTCAATGAACGTTTTTCAAT
GCTAATACTTCTCTATTTATATAGAGCCGTTAATAGTTTTGATATGCGAAGACAAAATGT
GAAGATACACAAAATGATAGAAAGAAAGAGTCGTGATGGTGTTCGGATGCTTATCGCACC
AATCACTTTCACGCGAAAGAAAATTTTAGATGCTAAAGAATATAAGCGTCTTAAACGACG
TGAAGATGTTACTGTCTTTATTCCTTCATGTGTGATGGCTATTCTGCCTCGTAGCGCAGG
TGGGATGGGACTGAACTTACGAAGCTTATTACTACATCATAACACGCCCTTTTTCGTTTA
TATAGCTTCAAAAGCGAACAAAGTTAAAACGCGCGTTTTGCTTACAATTTGTAGCTTTTT
CTTAAGTCTGGAAACGGCTAAGGAGAAGAAAATTCAAGAAAATCAAAGCATTAAGATTGG
TGATAGAAGCATGAAAGAGCTAATCCCTCTAAATGCGCTATTCACAAATAATACAATATT
AATTCTATCTAATATTCCGGTTCAGCTAGGTAGATTGGATTTCACTCGAATTCCAATTAC
GCTAGCCAAAACCGGATTGAAGTTTGAATCATTTATGAGAAAGATCGATTTCTCCGAAAG
AGAAGTCAAATACGTGAATAATTTATTGTTGTTAAATACCGTTTCCACTGATGTCTCGAA
TTTATACCGAGATAATCTAGAACTAGCGTTTACTTATGAATTTCAGAATCATATAGATTC
AGAAGATCAAGATAACACTACGCTTGGTAAAAGTTCTTTTGTTTGGAATTTAGAACCTGA
ATATCTTTTATTGATAAATAAAATTGGATTAGCGACCAGAGCTATTGGTCAGAGCGACAA
GATAGAAAAAATGCGTAGATTAATTATGCGTGAACCAGCACTGCGTAATGTTCGAACGCC
TGCTGATGTAATGCAAGTTATGAAACGATATAGTATTGGAGGCGAAGAAGATAGAACTTT
GGGTATGCTTCTTCTTCGCCGTATGGGTTTCAGCGCGGAAGTAGCTTCTCAACTGTTTGA
AGAGTACACGAATCAAAATGAGGTTCTAATTGAAGACGGACTATCAGGCGCGCTAACAGA
TGATATTTCCGTTTTAGTTAACCTATTATCGGATGATGGTGTAAAGCGGTTTCATTATCC
TTCAGGCGTTCTCCCTGTCTTTAGGTATAGTATGTTTGTATATTCCATGCAATTGTCTAT
TTGCGAATTCTTTCAACTAATAGACCTACAGAAAATGAAAAAGATCGAAAGTAAGCACGT
AACGTTTAGGCGTCCGATAGGTGCTAGGTCAAGTAATATTCACGCTACTGATCACGATTT
TGGTAAATTTCTCGCTTTACCACGCATACATGCTTTTATAAATTCTGAATCAGTAGTACG
CAAGGACAAAAAATTGTATCTTCTAAGTCTCTTTAACCACGATATTACCTCGGTCACCCC
TTTTCAAGGTTGAGGTTAGATATAACTATGAAAGACAACTATTGCAAATCTGGYAGATCG
GAAGAGCGGTT
>Reovirus-like_SRR166833_1.SRR166835_1_Dmoj
AGGGGGAGAGAAAAACTGGAAAGAATAGAAAATCAATCGAATTACATATAACTTTAATAT
TACACTATAAGACAATACCTATACATAACTGCAACAAAACATTAAATATTCAATACAACT
TACCAAAGCTTGACCATGGCGCCACCAGGTGATAAGCAGACGGATAAGAAAAATGAAAAA
GATGAAAATGTGCACAGTAATAAAGAAAACCCAACAATAAATTATGACAACCATGACAAG
CATCAAGATAATGAACTTAAAAACCTACAACAACAAACAGCGAAATTGCGAGAAGAAGTT
GAAGAAAATAAAGATGATATCAAAGAGACGAAAGATGTACCGAAACCACGATTGCAACCG
TTAAATGAATCAGAAAGAAAGATTGTTGAAGAAGAGAGTAAAGATGATAAGATGAACTTT
AAAACTGAGAAAACAGAATTGCTACATGTAATCGCAAACCAGACAATCGCTACTCTTCAA
GGCAGGTCAACTGTAACTGGATTAACATCTGCCCCATTATCGTCATATGTTTTCGGAAAA
GTGTCAAGAAATGTAGGTGGACAGTACGGGATATCACCATTTAGGATTACACCAGATATA
CCTCAACTATTTAAATTTACAGTAAAGTTTAACGAAGCTCAGCAAGTCAATGTTCCCGAC
ATGATTATTACAAGATTTACGACCGAAGGAGTTTTAGATGTGGTATCTGAATCAATTAAG
ATATTTAATATTTCAACTATGACTGTAAGGACAGAATTAAACGAAGATATTTTAAATGTG
AAATTACTTGATCCGAATAATTTGCAAGATGGTGCTATAATGTTGCAAACTTTGATACCA
TCATCTCGAGAGAACCCTCAAGCCAATGTTAACTTTGTCGAAAACCGTATTTTTTCAGTA
CTAACAGCGTTTCAAGCATTGAATGATATCTTGATACAGATGCCGAAGAAAATTGTATGT
ATTGATTCAGTTCGCGGAGGACCAACAGCCGAAAGATTAGCAGCTATGCCATTCTACGAA
AAACTACATCCTCATCCATATTATTCTGTGTTTTCTAATTTACCTGAATGGGCTAGAGAA
TATTTCAATGACGCGTTTAAACAATGTCCTCTGGAAATAGGTGATATGGCCGTAGATTCT
TATGCAGGTATGAAATTATCCCAAATTAATAAGACTATAATTGATCAGTTTACTGCAGCA
GTACTACGTTTGAATTTTTATAAAATGAGAGGACATACTCTAACAACAGATCGGTTGCAT
GATATGGTTGAAGCATCAATGTTTAAGAAAGATAAGCTAGAGATTGAAGAAATAGTCGAC
CTTGAAGATATTACATTGCTTTATAATTATACTTCAACAGAATACAATCTAACTTTATTT
CACATTTTAACGAGTTTGAGTGCAAAACAACAGATTACAGACTTCTTGACTGAAGAATTA
ACAAAAACAAATAGATTTGGAGTTTGCGATTTGGAAGAGGTTTGGAAAGGTCTACAACTT
GGTGATGTTTATTCACAGAAATTTAATTCAGATTGGATTCAATCAATACATATTGGTGAT
AAAACTACGCCATATCAAATGCTAATTTATGAAACTTTTGCAGATTTCTTTTACTTTCAA
CCTAAATTTTCCTCTCTACCCGACAGTCTCAATGCAGTTACGGAAATTATGTCAATTTAT
ACTTTCATGATACTCTATCCTCGTATCACACAACGGATAATTCATAAAATTGGTTACCGT
CTAACCCAATTATATAATACTATGTTTCCTCAAGTGTTTAACGATTTCAAAATGAAATAT
GGTGATGTTAGAACTAATTTTGGAAAAGATAAGTGTGAAGCGTATGGAAAACAACTTACT
ATCGCCGACAGTCAAAACGGATACGTATACTCTATCTTTACAACCCTACCTATGGCATCT
CAGAAAACTAGGCAACTCGGGTTGCTTCATGATTTTGTCACACTTTTGCATAATTTGAAG
GATTTAGTACTACCAACAATTTCAAGAATTGAGTTGTCTAGAAAAAGGAAGGCGGGATAT
CCATATTTATATGATAATTATACAACATATAGTTCCTGGGAGCCAATTGATTATATGGAT
TATAGTATTAATCAAGAAACAAGTTTAGGCATTAAGTTGAGATCATTGGTTGGTGAGGCA
AATAAGTTTAAAGAACTGTTTTTGAAACAAAACCCCGCTAGTTCACAAATTCCTAGGGCC
TTCGAGGCGTATTATACTGCATGGACGACTCAATTATCTAAGCTTATTGTAAGCGCTGGT
TCAACTTATCAAATAACAGCTGCTATGATGCAAGAAACACTGTTTAACTCGCCCTTCTAC
GTGGGATCAACATATGATCCAACACCAGAACGTTTTTGGTATGTTCAAAAAGATATTGGA
ATTGGTCCATTGGCATCAAGTAATTTATCAGCTACTATAATTCCAACGAAATTACGGGTT
GACAATTTTAAAATTAATGTCGGTATGTGCCTAGCTCTAACCGTTGAAGGTGAATATCTT
CGTAATATATTTACCCCAGATGAATCAGATGGAGGATACGAACAAAATCAGACCAGAGTA
CGAAGTGACATTACATGTATGGATGGGGTTGAATGCTTTAAGATGATGAACATGTTAGTA
GCTCAAGCTCGATCTTTTGGGTATGCAATGCAGTTGACACAGTGGATGACTATGCCTCAG
CTAGAAGATAATCCGTTTAAAGATTTGGTATATGAGGTTGCGCAATACATGAAAATGGCT
TCTTGGGTGCCATTAGTTAAAAAGATATTTAATTTCTTTGGTGTTAATTTTGAAGAATAT
TTTACGAGGACGATCGCGAATTCATCATTTATAGTAGACGGCAGGTATTTGGATCGGACG
CTTGTTCTTGTTGATCCGTCAACATCTACACCACAAAAAGATCAACCTATCAATTCTAAA
TTTAATGTTAAGTTCGAGTATATTACCCCTGAAGACCAGGCAAAAATTGAGATTTTGACA
AAACCGTTGATTTCGTTAGATAGTAAGATTATTTACATACAGAAAGATTGGTATCTCGGT
AAATTAGTAGTAAGTGAACTCGGACCGACACAAAGGAATCTGAAAGGTACAAATTGGACA
GATGAGGCAATATATCAAAAATCATGCAGATTTTTCAGGAGCGGGTATAAGAATGGTCAA
ATTATGCAACTTGAATATCAGAGTGAAATTGATGGTAAGTCTAAGGTAATAACTTTGCCA
TATGATACGACAAATACACCGGTCCTCTTGATTACATTTAATTCACTGATGGAAGTTCCA
AATCAGTTCTTGCCGATACTGGCTAAAGCCATTTCACTAGGTAAAATAGTTATACGAGTT
AAAAATATGCGATTGAGAGTTTTTATTGAAGATAAACCCTCAAGGACAGATGATTATTCA
ACCAATTATATGAGTGAAGAGGATATTCTTGAAATCATTAGCAGACCAAGTGGAACAATA
ATGGATTGGACGTTTCCGTCAACAAACTACGCGACTAATTTCACTGCAAGTTCATTGGTC
ATTCCAAGTTACATACAATGGTTTGCAACGGAACATCAAGCTGATAAGAATATTTTTGCG
AGTGCTATAACGAACGCATTAGTTAGACCAAGCCAAACTCGATTGCCGCTTCCAGAAGAA
ATGGGTTATGGACCAGATGAAGAAGGAACTAAATTTCCAAATAATACTTCGAAAGTTGAT
TCAAATATAATTAATTGGAATAACAGCATACCTACCGTTTCACCAAAACTTTTAGATACA
ATCAAATTGAAGATAATTCCTTGGTACCCCCAGTATCTTGGAACGTCTTAATCGTAATAC
GCGGCTATATGTGATGTCCCGAACCTTTCTATTTCTTGGGCTGATA
>Reovirus-like_SRR073012_Dmel_Males_XDosage
CGAAAACTAAAGCGGGATTCCTCTGTGCTACGACACTAGACATAGTGTACCACCTTTACG
CCGTCGTGTATATCCCAACATACGCGCGCGCTGCATCTTGTTCAATTTGTGGAGTGGTTA
GRYACTMMGRCATCGTCAAGATCCTCATCTCATTATTCATGTTTACGAAACCCAGCTCTA
ACTTGTCGATAACCTGCTCGGCTCCATCGTCATTCACAACATCATCACCGTTTCGATCTC
GATACATTTCACCATCTCGTACAATGATCGTTTTTCCGTTAGTTCCGCCGTATGCCCAGC
TCATCCACGTCCCAATCTGTAGCTCAGGAGGCGGCTGAATAGGGTCGCTCATTCCTTTCA
AGACGATCTGGCGCTGGTTAATGGCATTTGTGGGATATATGAACTTTAACTTTTCAGGTG
AGTTTGCTAGTCGATAAGGTTTTGACACAGTATCACCAAAGGTAAGGGTCAGGCGACGAG
AAGGTAGCCCTGTAAGTACGTCGTGCAACTGTAGCTCCAGTAAAAGCTCTTCCTCTGCCT
CCTGTCCGACCAACTCGCGATTCATGATCAACATGAGCTCTGGGAAATAGAACATGATTT
TACGTTCCTTCAAGAATCTGACTAATTTCTGATAATCAATAGTTGAGACTGGTCCAGTGT
TCGTGTTTACTATTATCACAGTGAATGGCATTGGAGTTCCAAGTTGGTAAAAGTCGTACT
CACCATCAGCGTTTGGAAGCTTTAACACGTCCTCATCGATAAACCGTGCTCCATCCCGAA
TTCGTCGTGTGAGGAGTTCAGGCGAGTACATCACGATCCTCTCTGCGTTCTGGCCAGCCT
CGCGGATGTCAATGTATGCGAAAGGATCCAACTCCGCGCTAATCGTATACTTTACCGCCA
ACCCAGTTGTATACAGTGAGATCGGCGATGTCTCTGGTACGAATAGTGGAGACGCAACCG
TCATTATAGCGTCCATTAACTCTCTTCCTAGTCGAAGATCAACTCCATACAAACTCTCAA
TAGGTTGTGGAACTCGTCGATCATACATTGAACTGAGGTAAGGCTGCAATACAATTCGAA
AGTTTACCGCTCGAGAATCGATCCGTTGAGCAACGTCGTTAATCAGCACGGAGAAAAGAT
CTTTGAATTCATTAAGAGATGAGATTTCCGAGAGCTTTGAGAAAATTTTRTCGGCTCGAG
CAGCAGTAATGACAGTTGATATTCCCAAAGCCTCACGGTTGAAAACCCCGACCGTGCCAA
ATTTAATGTTGTTGACGAATCGAATCACATCTCCGCATAAAATTCCCTCCTCTTGAATTC
TCATTAAGTTCTGAAACTGTACGGATGCATCGGGCGGCATAATAGCTTCAATTGACTTCG
CACCTCTCAGTGTCAGGAACATGAAAAGCGGCAACTCGAATGGGAGTTCGTCTTGATACC
GCTGCATCATAATTGCACTCCAATCACCATTATCCAACTGAAAGAGCACCTGGGGGCGTA
AGCGATAGTCATTAGAGAGGAAATTCTGACAATCTATTACATATGGCGAATTCGCCCCTA
ACTGTCGAAGTGCAAACAACTCCGCGTGGCCACGAATTCCAATGCTGTAAAGTAGGGCAG
GGTTGTAGGCGTCAAAGTACCCCAATAACTGACTGATTGACGTCGTACTGTTTCCAAAAG
CTGAGCGATTTGAATAATCACGATACTTGCGTTTATACTCTTCAATCAATTGCTTCATAA
AATGATGTAGATCTTTTAACCGATTACCAAAGTCATTTGGATTCTCACCATGAACCGGAG
CATTGGAAACGGCGGCTAGTGAATGATAAGGTTGATAGTACCGTCTGACATCACTCATCC
TAGGCGTATTAATGGAATTGTTATCCACAGTGTTCTGCACCTCCCCATGATTGGCCATTA
ATAATTCATGTAGCTGTCGGAAAAGTCTGAAACGATTCGGGGGCGCCTGGAGCAGAAGGG
GGTAAGTGATTGTTCCATTTAAGTACAGCTCCTTCGGATACTCCTGAATCGATGCATTTC
TACCATTGTAATTTGAAAAACCCTGTTGACGGACGTATCTAGCGGTTTCCTCACTCGCGA
GCTCCTCCATAGCAGAAAAGAGTTCAAACATCAACCTGGGAACATTATCTCTAGAAATGG
ATGGGAAATAGCAAAACCATAACACAATGGTAAAGACCTTGAACACAGCATCCAGTGGGG
TCGTTGATAGTCCACGCATGATGATAGTAGTGTCGATCCACGTAGTTGAAAGATCTAGAC
CGATCGCTTTGAACACTTCGTTCTCATTCACAGAGGTCAAGGCTGTATCTAGCAGCTGTT
GAATTTCAGCATCACGCAATGATCGTCTGGGAGGTAATTGAGAGATCTCATCAACTGTAG
CAAAACTCAGAAGCCCAACAGAACTGAGTAGCTCGGTTAAGTGTAGTAAGTACTTATGTT
GCCTCTTAACGTCAAGAGCATATAACAACAAGCATCCATCACTTTCAGATCGTTTCCATA
CTGGAATTAGACTGTTAGCGAACACACTTGGTTTATCAATCTTAATACTAACATTTGGTA
AAGTTAAGGCACGATGTTGCATCACATAACTGGTATGATCAATGGAACGCGCAAAAAGGT
AGTCAAGGTACAATTCATTCATTCGCGCAATGTATTGATCAGTAACTACTCCGGCACGTC
GAAAGACTTTCCTAGCACTGAGCGTATCTCGGGCAAGCTCTCCAATTTGCATTCCATGAT
GCTGTTCATTGAATAACAATTTCAGTTTCTCCAATAAATAAGGTGCGGCGTGTCCATATC
CGGCAGCTGGTAACAACGGGACATTTTGATCAACAAACTGATTTCGTAGCATTCCACCCA
TACTGACTAGATCACCTGCAAAGACTTCGCGATCAAATTGAGTTTTGAATGGAACGTCAG
ATAGAATGAACTGAGCATCAAGGTACATCTTAAATAACGTTTCAAAGATTAAAAACACAT
AGTCTGTTCGTGAAGCCTCTAAGTTGACAGGTCCCGTTCCGTCACCTCTTACATCCTTGA
ACATAACACTGCTAGCATTCGGGGTAAACTTTATTTCATTTGGCAGCCCTTCACTCTCCA
TTACAAAACTTACTTCAGTTAAACCAAACTTAAATCCACTTCGTGACGCGTCAAGATACC
TTGGCTGGACGGCATTAACAGGATTATCGGTCATTCTATTCTTCATTTCCTCCATTGGGA
CTGTTTTTACTTTAAAAAGGGAYGGAATAGTGCTCAAGACTTTAATCTTCAAAGGACTCC
CAAACTCAGGGGCTTTTTCAATCTTCGTTGGGGTGATTGACAGTTGAGGACCCACTTTCG
ATGCTATGCCTCTTAACGCATTATACGTCTTCAAGTTCGCTTCCTGCATCCTAGCATGAA
TTTGAATGGCACTGGCATTAGACATAACAGCTGGTAGAACAGGACTTTCCTCCGTACCCT
CAGTCTTTCGCATTGTCGCAAGTAGTAAAGAAAGCCTCTGAATTTCAAGCTGACATTCTT
CCATAGTTGGAAATTGATTGGTGGTTGTTCTCTTCTCAGTCACATCCCCACGTGARGTAG
AAGCTCTGTCCAGTACGGATTCCGCTTGGRACGTTTTCGGATTCCTTTTCTCATCCTTAA
TAACTTCACGAGATGAATCTTTGTGAGCGCAGGTCGACGTTTTTAACTCTTTAGTCTCAG
AGGTAGTTTCATCTTTTGGCTCCACAGATTCAGTTGATGTGTCATTGTTCTTGTTTTCAT
TTTTCTTMTTTTCGGGTTTCATTTCGGTTGGGAACGAGTGCGTGATTTCAGTGATAGATT
ATGTCATATAGGAATTTACTCGARATGAATCTTTGAAAAATGAAAACA
>Cypovirus-like_SRR074424.SRR074432.SRR074442.SRR074443.SRR074444.SRR074470.SRR074502.SRR074503.SRR074506_Modencode_CellCulture
GGTCAACACTATAGACTGCACGTAAAATTATATTTAATTAAAATCCTGTTCCAATCTTAG
AAGAAAATAAAGTTGATACAATTATCTAAAATATAACTAACTTATTATTATTATAGTTTT
TACATACTAAGTTCATCGTTCGTCAACGTGATAATTGGTTTAGTTCTAGTTACTCGGTAA
TTTCAGAATCCATAGTAACATTACGACTAACTAATTTAGCAATATTTGTCATACTTACAT
ATTCGTATAACATGGTATTGTTTCATCAATCAGATCACCAGTATCAAACTCATAAATTAA
TGGTGGTCGACCAGCAGTAGGCATATCATCCAAATTAGTATTACCCAATCCACTTACACA
ATACGTTCTGGTTAAATTGTACTGGTGAAGTCACAGTAGGTAGGAAATTACCTCTCAATG
YGATGCTRTTYWRAACWGYMKCAYWGAGAKGYAATTTCATTAATCTTATTATTATCCTTC
ATTATTATCTCTAATATCTCCTTTTCAGTATAGTTAGTATAAACACCYTGAAAACGAGGT
ACATAATACAAATTCTGAAAATCAACCATCCATCCACAATTCATCACCCCATAAACTATT
AACTCCTTCATTTCCTTAACTATTTTAAGCCTATCAGGCACTACCAAATGAACCTTTGGC
CAATCTGACTTATTAATAATTGGTTCATTATTCAATACTAAAACCCAATCCTGTCCAAAC
CCTTCAATCATTGTTTGCCTAAACATACTTCTATCAAATGTAACTTCCAGATAACCTTCG
GGAACCGGAGGTTTATAATCAGGATCTGGCTTTATCATTTCATACTTAAACAATCTAATT
CCTTTATTTACTTTCATTAGCGGCGACCTTCTCAAAAATCTCATTGCCAACAAAAATCTT
TCTTTTTCTATTTCAGTGAAGAACGTTTGAACATCACTAAATGCCACGGGATCAATGCTA
TTATCATACTCAATAGGCAGTGTAGTATTTCTTTGAACTCGTCTGAATATAGGATTAACC
AATCTAGTCCTAGCAGTGGATAAGTTATTCAATGTGATATTGACCTTACCAACATCATTC
GAAACAACATTCAATCTCTCTAAAGTAGTTCTTACCAAAGAATTAACTGTAGCATTAGGT
AACATAGATGAAGAAAGTAATTCTAAAATCCATGCTTTATCTTCATTATCTCCAAACACT
GAAGAGGACAATAAATTAGATACAATGCCAATTCCAAAACCTAACCTCTTATGATACTCC
AATACTTGTAGATCATTAGTTAAGAAATTACTTGGCTCTGGAAACACTATTGTTTCAGCA
CTTTGTTGATGTTTTAACATATTACCATTTTGACCCATTGCTTCCATAATTGCGCTAGTT
GACCCACACAATAATCTCCAAACACCTGCTGAATTCACAGTTGCATATCCCTCAATGTAT
TTAGCGTCACGCATAGCGAATTGAGTAAATAATTCTTTGCGTGGTTCCTGCTCATTCGAC
TGTCTTGATCCATCAACAAATAAACCATAATTAATCGGTTTATTGTTTCTATACGATCCA
TTAAAATCATCAACAAAATTTACTATAGAATTTGCGCGACAACGCAATAATGGTGCCATA
TGAGCTTGAAGTGTATAACTTAACTCAAGTGCGCGATTGCGAATGAATGCCATCCAATTT
TGAACTGCCTGAATACTTTCTCTTATAAATGTAAGCCTCCTTGATTCAACATAACTTGTA
ACTAACTTTCGCATTATTTCATCAAATATGTCAACTCTAGCAGCAAAGCTCCCAGAACCA
AAAACATTTGAATGTACATACGAAATGTAATGTTTAGGATCCCTCCCCAATCGCGGAAAA
TCAGCGGCTATAGCCCTATCGTCTGACAAATATTCACCCGCAGGCTCAAATGCTTTTGCC
ACTTTAACCAGAGCATTATTACTATCTTCAGCTCGGAAAGAACCAAAGAAGCTTGGATAC
ATCTTTCCGTAATAATCGTTATCATTTTCCCATTTAGCCGTTACTGGCATTTGACTTCCA
TCAACATCATTAATATAATACTTATACCCATATTTATTTTTGAATACTTCTGCATCAGCT
CTAAACAACTCAGATAACGTATCTATCAAACGATTAGATACCTGACCTTTAATTGTGTTA
AACAGATTCGGGAATAATAAATTTAACATAAAGTATTCGTAAGTCTGAACAACACATTCA
CCCAATGTATATTTATTTGAATAACTTGACAAATTATATACACCCAATTTTGGACTGACC
TCCATAGCATAAAGCCTGTTAATAATGTCATGATCAACTTGATTAAATCTATTTCTAAAT
ATTCTATCAAACTCAGTTCTACTTGATCCAATTTCCTCAGCAGCCAATACTGGAATGTCG
AGTGCACGGAAAACATTAGCGTGATCAAAATATAATTCATTTGCGTTTACTATCATTTCT
CTACAACTTGGAGACATCAACACTCCCACCATCAGACTTACTAAAGATTGATCTTTCTTA
TAAGCCTGCAATAACGTTAATGTTGGTATTTCTTGCACCATCACTTCTTCAATCTCAGGA
CAATAAGCTTTAATAGCTTCAGCATAAAGCTCATGCCTATCAGAAAAAGATGTCAAATAC
GCATAATTTCTATTCACTACCTCAACTGAATACTGATCCACATTAACCCCCATTGATGTA
ACAGTCTTAGCATTGTATAAAGGGTCAAGATTGCTATTTATATATCCCAATCTATAATTA
ACATTATTAATAGTATTARAATTTCTTGCCAAACTATCTAACCAAGTAATCCTTCCATTT
CGTGCAGCTAGCACTATTGAAGGTCCAACTGGCACAGTAAACGCCTTAGCTACCAAATCT
TCATACAAATCAGGTACATTAGCCAAAATTGCACGATTTGAACTATCGCCATCACCCTCT
TCTCGCCAAATTCGCCTATCATCCGTAATTTGAGTAATTACAGCTAGATAGGCATTGAAT
ATCTCACTCGCCGAATTAATCGCCTTAATTCCAAATGATTGCAACCCCTGTTGATTCACC
ATCAAAGATGGACCAACCATGGAGCCTCCACTTTTAAAGAATTCATCATTTATTCCATAT
TGCACGAAGATTGTTCCAGGTTTAAATGTCTCATCAGACGGACTTAACACTACTTTCTGA
AACTCAACATTATTAACGACCATTTGCCTTATCTCATCATTGTACTCACGAACCTTGCCT
TTAACATATATAATGTAAGGCTCGATTGTTTTAACCAAATTAAATTCATTTGGTATTAGC
AGTTCATCATAATCATTGGTTACTTTTTGATACACCGTAGTAAATAAATTACTCTGCATC
ATTTTATCTAATTTAGCGTTAACATTATCAATATGCGAAGTATTCTCTTTCAAATCCAAC
ACCGTTGATAATATTTTATCATTATTAAGATTTTCAGTCGTATCAGAACTCATCTTATTA
GCTGCCATCTTAACATTAGCTGACGATTTATTACCTTGTTCCTTAACCATAGCTTCTAAC
TTTTGAGCCTGGTTTTCATCCTTATTATCATTCATTTTCTCCTCTTTATGCCTAAGGGCT
TCAGCCTGCTGGTCAAGATTTTCTTCTCTTTGATCCAACTTAGCAATTTCGCTCTTCGAC
TTGTTTTCGCTCATATCACGTTTAATATCACGTTCGAGGTTATCAGCGTGCTTGTCAGCG
GCTCGCTCCTCGACCAATGTCTTTTCTTCAACTTCTTTTCGTTCGACCAACTTCTTAGAT
TTAGTTGGTCTCGTCATTTTAACTCGATTCATCGCTTGATTCATCTTCAATTTCTTCTCT
CAATTTTCTTTATCAACTTTAATTAAACTAACTTTTCTATAATGTTTTAAC
>Reovirus-like_SRR1197281_Modencode_CellCulture
AAACATCATAAGAATAAAGAAAAATACAGAAAATACATAAGCGAAACCAGAGATCTAAAC
TAGAATTACCAACCACTACTAAATAATAACAACAGCAAATAATAAAGAAGTAATAATGGA
TAAAAACAAGAAAAGAAATGACGAACGAAAAGAGACGCCACAATCTAATTATGACGGACA
TGATAGACATCAAGATGATGAATTGAAGAATTTAGAAAAACAAACCAAAAACATTAGAGA
AGAACTTAAAAATAAGGAAGAAGATGAAGATAAAGATAAGGATAAGAAGAATGAACAATT
ACTTGATGGAAGAGAACGAATTGTGATTGCCAATGATGATCAAAAGAAAGAACACAATAA
AGTTGAAGAGAGAGACCGGTTAGCAATAAAACAGACACAATTAATGACAGTTATAGCAAA
TTCGACTATTGCAGCGTTACAAACTGAAACTAATACGACACCACTTCGAGCAGCGCCGTT
ATCCTCATTTGCTTTTGGTAAAGTTGATAAAACTATTGAAGGAGCGTACGGAATAACACC
ATATATGATTACAACTGAAGTTCCACAACTATTCAAGTTCACAACTTTGTACAATGCGGC
ACAGCAAGTTAATTTACCTGATCTATTAACTATGAAATTTTCGTCCCAAGAAGTCAACGA
TACTGTAGCTAGATCAATTGAAATATTTAATATATCGACAATGACTGTAAGAACAGAATT
AAATGATAAATTAGGCTCTTATCCAATATTAGATCCAAATAGTTTAGAGAATGGAGCAAT
AAGACTAAGTACAGTCGTACCATCAGGAAGACAGAATCCACAAACGTCAGTAAATTTCGT
CGAAAACAGAATATTTTCAGTCATCGCAGCTTTTAACGCACTTGATAATATACTAGTAGC
AATTCCGAAAAAATTAGTAGTATTAGATGCAGCAAGAGGAGGTCCTGTAGCGCAATCTTT
AGTAGAAATGCCTTTTTATGAGAATATGCATCCACATCCTTATTATTCAGTATATTCTAA
CTTACCAGATTGGGCAAGGCAATATTTCAATACAGCGTATGCTCAAAATAAATTACAAAT
CGGTGATCTAGTTGTAAACAGTTATGCTGGTATGAAATTAGCACAAATGACAAAATTAGT
AATTGATCAATACACAGCAACAGTACTACGTTTAAATTTCAATAAATTGCGCAATCATAC
ACTTACAACAAATGTATTACAAGAAAAGGTACGAGCTAGTTTGTTTGAATATGATAAGTT
AGAAGTTACACAATTATGCGATATTGAAGATTTTTCACTATTATACAATTATACTGAAGA
TGAACATAACCTATATATGTTTAGACTCTTAACCGACAAAACAACGCAAATGAAAGTAAT
TAATTTTCTACTTGATGAGTTGGTTAAAACCAATAGATTGACGACAGTACCGTTGGAAGA
CGTGTGGAGAGGTTTAATAGCAGGAGATGTTCAAGCAGCGTCTTTCAATCAAACATGGCT
GTCGTCAATAAATGTTGGCAATAATCAAACACCATATGAAATGTTAATTTATGAAACTTT
TGCTGATTTCTTTAATTTTAATTTAACCTATTCAGCAATTCCGAATAGTATAGAAGCGGT
AACCGAAATCATATCAATATATACATTTATGATGTTGTATCCTCGTATTACACAAAGAGT
AATCCACCAATTGGGTTATAGACTAACACAACTATACGACGTAATGTTCCCAGCCATTTT
TAATTCGTTTCGTAATGAATTCGGTGATGTTAGAACAAATTGGGGAACAGTTAAATTCAA
CTCTTATGGTTATCAGATTTCAAGAAATGAAAGTCAACAAGGGTATGTATATTCGATTTT
CGTGCCATTAACGCGAACAAGATCCAACGAACGTCAAAGAACACCTGGCTTACAAGACTT
ATTGAATCGGTTTATTCAGATATTAAACGCACTAAGACAACTAGTATTACCGTCAAACTA
TCAATATAATTTAGGTGAGAAGAGAATTGCTAAATACCCATTTATGTATGATTCATATAC
CGCTTACGCATCATGGAAACCAATAGGATATCATGACTACCAAACTAGCGCATATACAGA
ATTAGGTGATAAGTTGAAGATACTAGTGGGGTATGCGAATGAATTTAAACAGCTATTTAC
GAACCAAAATCCGGATAATTCACAAATTCCACGAGGATTTAATTCTTATTATACAGCATG
GATTAATCAACTTTCAAAATTAGTATCAACAGCAGGGAGTGCTTATCAAGTTACATGCGC
TATGATACAGAAGACATTGTTTAATTCGCCATTTTATGTGGGATCACAGTATACTCCAGA
TCCAAGTAGATTTTGGTATGTACCTAAAGACATTGGAATTGGACCACTTGTATCTGCAAG
TCTTTCATCGTTAGTAATTCCAACTAGAATACAAGTAAATAATTTTAGAATAAATGTCGG
TATGTGTTTAGCAATGACAATGGAAGGTGAATATTTAAGAAATACACTAGCACCCTATGA
AGGCGAACATGATGTACAGCAATCAAGAACTAGACCTAGAGAAGATATGACATCACTTAA
TGGCATAGAATGTTTTAAAATGGCAAATAGTTTAATAGCAGAAGCAAGGAAATTTGGATT
CGCTATGCAAATGACGCAATGGTTGACTACACCAGAGGATCAGGATAATCCGTTTGGTCC
ATTGGTGGTTGAAATCGCTCAGTATATGAAAATGGCATCATGGGTTCCTTTGGTTAAGAA
GATCTTCACCATATTTGGTTTAAGCTTTGAGGATATGTTTATACGGAGTATGGGACCTTC
AGAATTCATCCTAGATGGAAGATATCTAGATAGAACTCTAGTTTTAGTCGATCCGACAAC
ATCAATGGCAGCTAGAGATCAACCAGTAGCATCGAAGTTTAATATCAAGTTTAATTATAT
GGTTCCTATGGATATTGATAAACTTTGTGTACTGACAAAGCCACTTATTTCTTTGGATAG
TAGAGTAATATATATACATAGTGATTGGTACTTTGGAAAACTTGTAGTTGATGAAATGGG
ACCAACCCAAACAAATTTAGCAACAACGAATTGGACTGATGAAACAACATTTAATAGACA
TTTCAAATTTTCAAGAATTGGATATAAGAATGGACAAGCTGCACAATTGGAATATAAAAG
TGACATCAACGGCCAAATGAAATCATTAATCCTACCATATACCGCATCGAATGTACCTGT
CTTGTTAATAAATGTTGATTATGCTATGGAATTAAACCTGACATATTTACGCGTCTTGGC
GAAAGCTATTGCCCAAGGTAAAATAATTATTAGAATTAGGAAAATGAAAGTAAGAGTATG
GATTGAAGATATGCCATCTAGAACACAGGATTATTCGGAACCTATGATGTCAGAAGATGA
AGTATATGATATATTAAGTTTGCCAGCAGGATGTATTATAGAACGCAAGTTTAGAACTAC
ACACTACGCTACTAACTTCGCATCTGAAGCATTGGTATGTCCAGGATATATTCAATGGTT
TGCAACACCTAATCCAGCAGATAGAAACATTTTTGCCAGTACAATTACAAATGCAATAAC
CCGTCCACCTCAAACAATTTTTCCAACAGCCGATGAAATGGGATATGGTCCAGACGAAGA
AGGATTGTATTTTCCAAATAATACATTGAAAACAGAATCTAATATTATAAATTGGAATAA
CAGTATACCAACCGTATCACCAAAACTAGTCAATTCCGTGGATTTGAAGATTATACCTTA
CATTCCACGGTATTTAGGTAGTTCATAGGCCTATCAAAGAGAGTAGTTTATGTAAACTTT
CATATCTATCTTTATTCGTGGGACGATA
>Reovirus-like_SRR1197456_1.SRR1197457_1_Modencode_CellCulture
TACTGACCTATGATGAGATTTCTAAAAATCACAAGACTTTGAAAATGAAAAACTACTATG
AAATTCCGAGAATATCTATATCCCTACAACTTTGACTTTGAAAATGAAAAACTACTACCA
CACTGGCACATTAATAGATTTTTAAACGAACTTAAATCAAGCGAGGTATTTACGCTCACT
TTTCGCGACGGACAACTATGGCTGTAATTCGGTGGTGTTTTTAAAGGTCTTGGTTTCCGA
AAATACCATTTTGAGCGGAAAAACGCGGAGTCGTCACAACGAACATTACGAGAGTTGAGT
CGAGGACTAATTCGTTTCAGGAAGACAAACCCCTCCGAGAAGAGGGTTGGAATCAACTTT
TACACTGATACTTTGAAGAACGAGGATAGAGGAAGTGAAGTGATTGATGTCATCACGAAG
CTAACTGGATTAGTCACTTTTTTGAAAATAAGTGGTGTTCAATATCTAGAAGAGCATGAT
CAGGAGTGCAGTTTGTCCGAGTGTTATGTATCCCCACTACTTTTGAGCTATTGGATTGAG
AAATGGGATAGATTTAACGGCTCAACTCTGGATGACGGATTCTGGGATTCTGTAACGTAT
AATGGTGACGTCCGATCATTAGAACGTAAAATGGTTGAGATTACAGAGTACTGGAGCCGG
TTTGAATCGATTTCGGGTTTGAAAGTCTTCTTTCCTCAGAAGAGTTACATTCTAATTCAG
GACGTAACAGAGTCCATCGATCCACAGTTACCATTTACTGATTATGAGATTGAGTTCTTT
CCAATTTCAACTCTTGCGACCATATCTGATTTGCGAACATATGTAAGCGCACGCAAACTG
TCCCTTATTCACATCATTCCTCATTATTTGATTTACCATGCTCACAATTTTAAAACGAGT
GATGATATGACCCATTATCTTGAATGGTCAGTCTACCGGGCGCAGAACGAGCTCCACGAG
TATACGAACTCCATCACTAATCATGGGGGACTGCGTTTTACACGAGGGGTAATATTGAAT
GAGAGTTCCACTGATTATCAGTTATTTCTAAACCTAGTATTATGGAATACTCCTCATTTT
CAATTCTTATCACGAGATCGCGATTATCTTCAATGGAAAGGAATCTTGACGCATGCTTTT
CATCAATTTGGTCACGCATATCCGGACTTTGAGTTCATATTTGATGGACATTATTCTGCA
CCAGCATTTCAACGAGAACACATTCAGCTAAAGCTGCGGGAGTTAGAGTTTTCGAATGAT
CGGGCGGAAAGGTTATCGTTGATCTTACAAAATTATTTGAGTGTTAGTTATGACGCGACT
TTCCCCCAACCGCAAAAACGATTTATTGGAAGGGACGAATATGGTCAAGTATATGCACAG
CCGACTACCTTTTCAGAGCTTCCATCCGGGGGGGAATTGAATCCACTTGATCAGAACGTA
ATGCGCTTTGTGCAGTTTCGAATATCACGTGATGCGTTCAAGGTTCCAAAACCACTTTTC
AGGAGAAGCTTACTCGGAGGGATTTGCGTGCCTACCTTCTTTGAACGTCCTGCCTCTGTT
CATTTCAAATACGTCTTACGTCGAATCAACGACATTAGAGAGCTTGAGCACTTGAGATCA
CTTGCGAAGACAGTGGTACCAGTTGATCTCACTCGATTGTTTCTTGACATCTCGAACTCA
CTGTTACAGGATACGGAGGTTACCGTGAGCTTCTGGTTTGGTCTGCTATTGCACTTTACA
TCTAATGAGGCGATGATTGATAATGTCATTTCAGCTGGAGAGGAGGACATTGCTACTTAT
GGTCTGGAATGTTCACTTAGACGGAGTGCGTTAAATTCGACACCTATTCGAATCAATAAC
TCAACCCCGAAACTTATAAGCGTACTCGACTCAATCTTTCATTATTGGAGCGGAGTTAGT
CAACAGCGCATTCCCACTTCTCTTTCTGAGTTAAAGAAGATGTTTCGAAAGGTGTTGATT
CTAGGAGCTGTAGATAACGGCGATCCCTTGGCTGAGATTTTAAAGCGATATTTCCACAGC
TCTGTTTCACAAGTGGGAGCGCTAGGGTCGGGACCTGTTATTCGAGCTGAAGTTGGTCAT
TTTGAATTTAATGTCAGTTACACCTCAATTATTAGTGATATTGATATTGGCTCGATTACT
TCACAGGATGACTTAAATAACTTCCTAGATAACATTCTGATTAAATACATGCGGAACGTT
GAGCCACAATTTGCGATTTTCAAAATCAATTACGCTGGGAGTGCGATGATTAAGTACATC
CTTAATTACCTGCAGGCGAACTTTGTTTATTTCTACACTTACACCATCGCTTTCATTACC
CCACAATTCGGACGAACAGCGAATTATGAGAAATACCTGACATTCCTTAAGTATGATAAC
TCAAGACATGTTGGGAAGTATCTTCAATCCCCAGCTGAGGAGACTTACGTGATACGAGAC
TTGACGCCTCTGAACGCCCTTGAGCAGCAGTGTCATGACTTGGAAGAATTTCAAGAAATG
CAATTCGCTGGGTTTCCGAGGGTGTATTTCTTTGTCACCTCAAGTGGGAGTGACGTTAAA
GCTGTCCTTACGCTCCTCTCTCACCGTAGTGATCGCATCATCACATCAAAGAGTTTCGGT
AGTGATTCAATTGCATATTATTCCACATTAAGCCCAGCTCGAATCAGACTATGTCGACGA
GTTCCGAAGACGTTAGAGATGACCGCTCAACTCAGTGAGAGATTCGATGCCAGTCATCTT
TCTAGTTCTGCGTATGTGATTGAACGAGAGGAACGAGTATTGTCTCTAGGAAATTTTTAT
CGAGAGTTATGCCGAGTTCAAATTTTGGTTGATGATCAAGGTCCCGACGTCCTTTCTTCT
CTTGATACCTTCCTTACAACGGACGAGGGGTTCCATTATGTTGGCGTCGGGGATGAGAGA
GCCCGGAACATTCTGTGTGTTCCTCCGACCTCCCCCTACACCATTCTTGATATGAAGCAT
TATCCTCAACTTGAAGTTTTTGATATTACTTGCCAGAATGCATACTTTCCTTTTAGTAAT
CCGAGTGCCATCGACGCATTAGTGGAGGCTCAGTTCAGTAAATATCAAAAGAGATTAAAG
TTCTTGTTCTTGTTCATGCTTTTTAATGGCGCTTTGACTAGAGCGGAGATTAAAAATCGT
ATAACTGACATCGCAGCGATGCTTCAGAGAAATAGGGAGAAGATCGAATGTATTTATTTC
AATACGTATTTAACTTTCTTTGGATTACCGAATCCTCAAGATGTAGTCCCGGATTTACCA
TATACGATTTATGACGACATCACTATCTCCTCTAAAATGACTGAGTCTGGCTTTCGACTG
TGTGGCACCTTCTCGAAGAATTATTCATTAGTCGAACTACTGACCTATGATGAGATTTCT
GCGATAGCTTCGTTACGCGAGCTTGAGCTGACGAGTTTGCATCTTCACTCAAACCATATT
CACTTTGCCCTGTGGAACCTTGGATTATCCCCATCATCGTTTGACATGAGTGGGATTACC
ATCGCGAGCGAATTTTGTCCGACGTTGAAATTTCAGTAGGGAGTCTTCGAGGATGATTAT
GGTACGGCTCTCGGCCCACTACGAAGGGTGTGATACCGATCTGTA
