# Supplementary material for: The Discovery, Distribution, and Evolution of Viruses Associated with Drosophila melanogaster
Source: PLoS Biol. 2015 Jul 14;13(7):e1002210. doi: 10.1371/journal.pbio.1002210 (PMC4501690; doi:10.1371/journal.pbio.1002210)
Supplement: S7 Data — Alignments and BEAST models as BEAST xml for Figs 6 and S13. (ZIP) [file pbio.1002210.s007.zip]

Archive with 11 entries (11 files):
- ChaqFixed1.xml
- CraigiesFixed1.xml
- DansomanFixed1.xml
- DAV1.xml
- DMelSVFixed1.xml
- GalbutFixed1.xml
- LaJollaFixed1.xml
- MottsMillFixed1.xml
- Nora1.xml
- ThikaFixed1.xml
- TorreyPinesFixed1.xml
