# Supplementary material for: The Discovery, Distribution, and Evolution of Viruses Associated with Drosophila melanogaster
Source: PLoS Biol. 2015 Jul 14;13(7):e1002210. doi: 10.1371/journal.pbio.1002210 (PMC4501690; doi:10.1371/journal.pbio.1002210)
Supplement: S7 Data — Alignments and BEAST models as BEAST xml for Figs 6 and S13. (ZIP) [file pbio.1002210.s007.zip › ChaqFixed1.xml]

<?xml version="1.0" standalone="yes"?>

<!-- Generated by BEAUTi v1.8.1                                              -->
<!--       by Alexei J. Drummond, Andrew Rambaut and Marc A. Suchard         -->
<!--       Department of Computer Science, University of Auckland and        -->
<!--       Institute of Evolutionary Biology, University of Edinburgh        -->
<!--       David Geffen School of Medicine, University of California, Los Angeles-->
<!--       http://beast.bio.ed.ac.uk/                                        -->
<beast>

	<!-- The list of taxa to be analysed (can also include dates/ages).          -->
	<!-- ntax=68                                                                 -->
	<taxa id="taxa">
		<taxon id="ChaqVirusLike_K03_Dsim_Thika_Africa_2009-02">
			<date value="2009.0849315068492" direction="forwards" units="years" precision="0.08333333333333333"/>
			<attr name="Host">
				Dsim
			</attr>
			<attr name="Continent">
				Africa
			</attr>
		</taxon>
		<taxon id="ChaqVirusLike_MATMEL17_Dmel_Accra1_Africa_2010-01">
			<date value="2010.0" direction="forwards" units="years" precision="0.08333333333333333"/>
			<attr name="Host">
				Dmel
			</attr>
			<attr name="Continent">
				Africa
			</attr>
		</taxon>
		<taxon id="ChaqVirusLike_SAF28_Dmel_SouthAfrica_Africa_2010-01">
			<date value="2010.0" direction="forwards" units="years" precision="0.08333333333333333"/>
			<attr name="Host">
				Dmel
			</attr>
			<attr name="Continent">
				Africa
			</attr>
		</taxon>
		<taxon id="ChaqVirusLike_SAFM01_Dmel_SouthAfrica_Africa_2010-01">
			<date value="2010.0" direction="forwards" units="years" precision="0.08333333333333333"/>
			<attr name="Host">
				Dmel
			</attr>
			<attr name="Continent">
				Africa
			</attr>
		</taxon>
		<taxon id="ChaqVirusLike_REEF26_Dmel_Mombassa_Africa_2011-04-05">
			<date value="2011.2575342465752" direction="forwards" units="years"/>
			<attr name="Host">
				Dmel
			</attr>
			<attr name="Continent">
				Africa
			</attr>
		</taxon>
		<taxon id="ChaqVirusLike_GEO15_Dmel_AthensGeorgia_USA_2009-02-02">
			<date value="2009.0876712328768" direction="forwards" units="years"/>
			<attr name="Host">
				Dmel
			</attr>
			<attr name="Continent">
				USA
			</attr>
		</taxon>
		<taxon id="ChaqVirusLike_DAN01_Dmel_Accra2_Africa_2010-01">
			<date value="2010.0" direction="forwards" units="years" precision="0.08333333333333333"/>
			<attr name="Host">
				Dmel
			</attr>
			<attr name="Continent">
				Africa
			</attr>
		</taxon>
		<taxon id="ChaqVirusLike_LJ35_Dmel_SanDiego1_USA_2008-12-05">
			<date value="2008.9262295081967" direction="forwards" units="years"/>
			<attr name="Host">
				Dmel
			</attr>
			<attr name="Continent">
				USA
			</attr>
		</taxon>
		<taxon id="ChaqVirusLike_GEO02_Dmel_AthensGeorgia_USA_2009-02-02">
			<date value="2009.0876712328768" direction="forwards" units="years"/>
			<attr name="Host">
				Dmel
			</attr>
			<attr name="Continent">
				USA
			</attr>
		</taxon>
		<taxon id="ChaqVirusLike_ITH27_Dmel_Ithaca_USA_2009-09-18">
			<date value="2009.7123287671234" direction="forwards" units="years"/>
			<attr name="Host">
				Dmel
			</attr>
			<attr name="Continent">
				USA
			</attr>
		</taxon>
		<taxon id="ChaqVirusLike_UM05_Dmel_SanDiego2_USA_2008-12-05">
			<date value="2008.9262295081967" direction="forwards" units="years"/>
			<attr name="Host">
				Dmel
			</attr>
			<attr name="Continent">
				USA
			</attr>
		</taxon>
		<taxon id="ChaqVirusLike_U18_Dmel_SanDiego2_USA_2008-12-05">
			<date value="2008.9262295081967" direction="forwards" units="years"/>
			<attr name="Host">
				Dmel
			</attr>
			<attr name="Continent">
				USA
			</attr>
		</taxon>
		<taxon id="ChaqVirusLike_ITH17_Dmel_Ithaca_USA_2009-09-18">
			<date value="2009.7123287671234" direction="forwards" units="years"/>
			<attr name="Host">
				Dmel
			</attr>
			<attr name="Continent">
				USA
			</attr>
		</taxon>
		<taxon id="ChaqVirusLike_U34_Dmel_SanDiego2_USA_2008-12-05">
			<date value="2008.9262295081967" direction="forwards" units="years"/>
			<attr name="Host">
				Dmel
			</attr>
			<attr name="Continent">
				USA
			</attr>
		</taxon>
		<taxon id="ChaqVirusLike_K10_Dsim_Thika_Africa_2009-02">
			<date value="2009.0849315068492" direction="forwards" units="years" precision="0.08333333333333333"/>
			<attr name="Host">
				Dsim
			</attr>
			<attr name="Continent">
				Africa
			</attr>
		</taxon>
		<taxon id="ChaqVirusLike_U16_Dmel_SanDiego2_USA_2008-12-05">
			<date value="2008.9262295081967" direction="forwards" units="years"/>
			<attr name="Host">
				Dmel
			</attr>
			<attr name="Continent">
				USA
			</attr>
		</taxon>
		<taxon id="ChaqVirusLike_MATMEL22_Dmel_Accra1_Africa_2010-01">
			<date value="2010.0" direction="forwards" units="years" precision="0.08333333333333333"/>
			<attr name="Host">
				Dmel
			</attr>
			<attr name="Continent">
				Africa
			</attr>
		</taxon>
		<taxon id="ChaqVirusLike_DAN10_Dmel_Accra2_Africa_2010-01">
			<date value="2010.0" direction="forwards" units="years" precision="0.08333333333333333"/>
			<attr name="Host">
				Dmel
			</attr>
			<attr name="Continent">
				Africa
			</attr>
		</taxon>
		<taxon id="ChaqVirusLike_LIS05_Dmel_Lisbon_EuropeNAf_2012-10-24">
			<date value="2012.811475409836" direction="forwards" units="years"/>
			<attr name="Host">
				Dmel
			</attr>
			<attr name="Continent">
				EuropeNAf
			</attr>
		</taxon>
		<taxon id="ChaqVirusLike_DAN15_Dmel_Accra2_Africa_2010-01">
			<date value="2010.0" direction="forwards" units="years" precision="0.08333333333333333"/>
			<attr name="Host">
				Dmel
			</attr>
			<attr name="Continent">
				Africa
			</attr>
		</taxon>
		<taxon id="ChaqVirusLike_MAT26_Dmel_Accra1_Africa_2010-01">
			<date value="2010.0" direction="forwards" units="years" precision="0.08333333333333333"/>
			<attr name="Host">
				Dmel
			</attr>
			<attr name="Continent">
				Africa
			</attr>
		</taxon>
		<taxon id="ChaqVirusLike_DAN21_Dmel_Accra2_Africa_2010-01">
			<date value="2010.0" direction="forwards" units="years" precision="0.08333333333333333"/>
			<attr name="Host">
				Dmel
			</attr>
			<attr name="Continent">
				Africa
			</attr>
		</taxon>
		<taxon id="ChaqVirusLike_DAN18_Dmel_Accra2_Africa_2010-01">
			<date value="2010.0" direction="forwards" units="years" precision="0.08333333333333333"/>
			<attr name="Host">
				Dmel
			</attr>
			<attr name="Continent">
				Africa
			</attr>
		</taxon>
		<taxon id="ChaqVirusLike_POR07_Dmel_Porto_EuropeNAf_2012-10-24">
			<date value="2012.811475409836" direction="forwards" units="years"/>
			<attr name="Host">
				Dmel
			</attr>
			<attr name="Continent">
				EuropeNAf
			</attr>
		</taxon>
		<taxon id="ChaqVirusLike_POR02_Dmel_Porto_EuropeNAf_2012-10-24">
			<date value="2012.811475409836" direction="forwards" units="years"/>
			<attr name="Host">
				Dmel
			</attr>
			<attr name="Continent">
				EuropeNAf
			</attr>
		</taxon>
		<taxon id="ChaqVirusLike_POR24_Dmel_Porto_EuropeNAf_2012-10-24">
			<date value="2012.811475409836" direction="forwards" units="years"/>
			<attr name="Host">
				Dmel
			</attr>
			<attr name="Continent">
				EuropeNAf
			</attr>
		</taxon>
		<taxon id="ChaqVirusLike_LIS15_Dmel_Lisbon_EuropeNAf_2012-10-24">
			<date value="2012.811475409836" direction="forwards" units="years"/>
			<attr name="Host">
				Dmel
			</attr>
			<attr name="Continent">
				EuropeNAf
			</attr>
		</taxon>
		<taxon id="ChaqVirusLike_LIS02_Dmel_Lisbon_EuropeNAf_2012-10-24">
			<date value="2012.811475409836" direction="forwards" units="years"/>
			<attr name="Host">
				Dmel
			</attr>
			<attr name="Continent">
				EuropeNAf
			</attr>
		</taxon>
		<taxon id="ChaqVirusLike_U02_Dmel_SanDiego2_USA_2008-12-05">
			<date value="2008.9262295081967" direction="forwards" units="years"/>
			<attr name="Host">
				Dmel
			</attr>
			<attr name="Continent">
				USA
			</attr>
		</taxon>
		<taxon id="ChaqVirusLike_K01_Dmel_Thika_Africa_2009-02">
			<date value="2009.0849315068492" direction="forwards" units="years" precision="0.08333333333333333"/>
			<attr name="Host">
				Dmel
			</attr>
			<attr name="Continent">
				Africa
			</attr>
		</taxon>
		<taxon id="ChaqVirusLike_SAFM04_Dmel_SouthAfrica_Africa_2010-01">
			<date value="2010.0" direction="forwards" units="years" precision="0.08333333333333333"/>
			<attr name="Host">
				Dmel
			</attr>
			<attr name="Continent">
				Africa
			</attr>
		</taxon>
		<taxon id="ChaqVirusLike_LJ19_Dmel_SanDiego1_USA_2008-12-05">
			<date value="2008.9262295081967" direction="forwards" units="years"/>
			<attr name="Host">
				Dmel
			</attr>
			<attr name="Continent">
				USA
			</attr>
		</taxon>
		<taxon id="ChaqVirusLike_LJ29_Dmel_SanDiego1_USA_2008-12-05">
			<date value="2008.9262295081967" direction="forwards" units="years"/>
			<attr name="Host">
				Dmel
			</attr>
			<attr name="Continent">
				USA
			</attr>
		</taxon>
		<taxon id="ChaqVirusLike_MONMEL09_Dmel_Montpellier_EuropeNAf_2010-08-11">
			<date value="2010.6082191780822" direction="forwards" units="years"/>
			<attr name="Host">
				Dmel
			</attr>
			<attr name="Continent">
				EuropeNAf
			</attr>
		</taxon>
		<taxon id="ChaqVirusLike_MRSBULK03_DUNK_Marseille_EuropeNAf_2009-08-15">
			<date value="2009.6191780821919" direction="forwards" units="years"/>
			<attr name="Host">
				?
			</attr>
			<attr name="Continent">
				EuropeNAf
			</attr>
		</taxon>
		<taxon id="ChaqVirusLike_DPG03_Dmel_Sussex_EuropeNAf_2009-08-28">
			<date value="2009.654794520548" direction="forwards" units="years"/>
			<attr name="Host">
				Dmel
			</attr>
			<attr name="Continent">
				EuropeNAf
			</attr>
		</taxon>
		<taxon id="ChaqVirusLike_LIS01_Dmel_Lisbon_EuropeNAf_2012-10-24">
			<date value="2012.811475409836" direction="forwards" units="years"/>
			<attr name="Host">
				Dmel
			</attr>
			<attr name="Continent">
				EuropeNAf
			</attr>
		</taxon>
		<taxon id="ChaqVirusLike_LJ30_Dmel_SanDiego1_USA_2008-12-05">
			<date value="2008.9262295081967" direction="forwards" units="years"/>
			<attr name="Host">
				Dmel
			</attr>
			<attr name="Continent">
				USA
			</attr>
		</taxon>
		<taxon id="ChaqVirusLike_DPG07_Dmel_Sussex_EuropeNAf_2009-08-28">
			<date value="2009.654794520548" direction="forwards" units="years"/>
			<attr name="Host">
				Dmel
			</attr>
			<attr name="Continent">
				EuropeNAf
			</attr>
		</taxon>
		<taxon id="ChaqVirusLike_MRS12_Dmel_Marseille_EuropeNAf_2009-08-15">
			<date value="2009.6191780821919" direction="forwards" units="years"/>
			<attr name="Host">
				Dmel
			</attr>
			<attr name="Continent">
				EuropeNAf
			</attr>
		</taxon>
		<taxon id="ChaqVirusLike_DPG08_Dmel_Sussex_EuropeNAf_2009-08-28">
			<date value="2009.654794520548" direction="forwards" units="years"/>
			<attr name="Host">
				Dmel
			</attr>
			<attr name="Continent">
				EuropeNAf
			</attr>
		</taxon>
		<taxon id="ChaqVirusLike_RAK12_Dmel_Marrakesh_EuropeNAf_2010-09-30">
			<date value="2010.7452054794521" direction="forwards" units="years"/>
			<attr name="Host">
				Dmel
			</attr>
			<attr name="Continent">
				EuropeNAf
			</attr>
		</taxon>
		<taxon id="ChaqVirusLike_SAFM02_Dmel_SouthAfrica_Africa_2010-01">
			<date value="2010.0" direction="forwards" units="years" precision="0.08333333333333333"/>
			<attr name="Host">
				Dmel
			</attr>
			<attr name="Continent">
				Africa
			</attr>
		</taxon>
		<taxon id="ChaqVirusLike_REEF04_Dmel_Mombassa_Africa_2011-04-05">
			<date value="2011.2575342465752" direction="forwards" units="years"/>
			<attr name="Host">
				Dmel
			</attr>
			<attr name="Continent">
				Africa
			</attr>
		</taxon>
		<taxon id="ChaqVirusLike_CM06_Dmel_Edinburgh1_EuropeNAf_2009-07-10">
			<date value="2009.5205479452054" direction="forwards" units="years"/>
			<attr name="Host">
				Dmel
			</attr>
			<attr name="Continent">
				EuropeNAf
			</attr>
		</taxon>
		<taxon id="ChaqVirusLike_CM02_Dmel_Edinburgh1_EuropeNAf_2009-07-10">
			<date value="2009.5205479452054" direction="forwards" units="years"/>
			<attr name="Host">
				Dmel
			</attr>
			<attr name="Continent">
				EuropeNAf
			</attr>
		</taxon>
		<taxon id="ChaqVirusLike_SAF13_Dmel_SouthAfrica_Africa_2010-01">
			<date value="2010.0" direction="forwards" units="years" precision="0.08333333333333333"/>
			<attr name="Host">
				Dmel
			</attr>
			<attr name="Continent">
				Africa
			</attr>
		</taxon>
		<taxon id="ChaqVirusLike_POR05_Dmel_Porto_EuropeNAf_2012-10-24">
			<date value="2012.811475409836" direction="forwards" units="years"/>
			<attr name="Host">
				Dmel
			</attr>
			<attr name="Continent">
				EuropeNAf
			</attr>
		</taxon>
		<taxon id="ChaqVirusLike_ATH42_Dmel_AthensGreece_EuropeNAf_2009-08-08">
			<date value="2009.6" direction="forwards" units="years"/>
			<attr name="Host">
				Dmel
			</attr>
			<attr name="Continent">
				EuropeNAf
			</attr>
		</taxon>
		<taxon id="ChaqVirusLike_ATH40_Dmel_AthensGreece_EuropeNAf_2009-08-08">
			<date value="2009.6" direction="forwards" units="years"/>
			<attr name="Host">
				Dmel
			</attr>
			<attr name="Continent">
				EuropeNAf
			</attr>
		</taxon>
		<taxon id="ChaqVirusLike_ATH46_Dmel_AthensGreece_EuropeNAf_2009-08-08">
			<date value="2009.6" direction="forwards" units="years"/>
			<attr name="Host">
				Dmel
			</attr>
			<attr name="Continent">
				EuropeNAf
			</attr>
		</taxon>
		<taxon id="ChaqVirusLike_LJ22_Dmel_SanDiego1_USA_2008-12-05">
			<date value="2008.9262295081967" direction="forwards" units="years"/>
			<attr name="Host">
				Dmel
			</attr>
			<attr name="Continent">
				USA
			</attr>
		</taxon>
		<taxon id="ChaqVirusLike_MONMEL04_Dmel_Montpellier_EuropeNAf_2010-08-11">
			<date value="2010.6082191780822" direction="forwards" units="years"/>
			<attr name="Host">
				Dmel
			</attr>
			<attr name="Continent">
				EuropeNAf
			</attr>
		</taxon>
		<taxon id="ChaqVirusLike_GEO61_Dmel_AthensGeorgia_USA_2009-02-02">
			<date value="2009.0876712328768" direction="forwards" units="years"/>
			<attr name="Host">
				Dmel
			</attr>
			<attr name="Continent">
				USA
			</attr>
		</taxon>
		<taxon id="ChaqVirusLike_POR30_Dmel_Porto_EuropeNAf_2012-10-24">
			<date value="2012.811475409836" direction="forwards" units="years"/>
			<attr name="Host">
				Dmel
			</attr>
			<attr name="Continent">
				EuropeNAf
			</attr>
		</taxon>
		<taxon id="ChaqVirusLike_ATH48_Dmel_AthensGreece_EuropeNAf_2009-08-08">
			<date value="2009.6" direction="forwards" units="years"/>
			<attr name="Host">
				Dmel
			</attr>
			<attr name="Continent">
				EuropeNAf
			</attr>
		</taxon>
		<taxon id="ChaqVirusLike_REEF18_Dmel_Mombassa_Africa_2011-04-05">
			<date value="2011.2575342465752" direction="forwards" units="years"/>
			<attr name="Host">
				Dmel
			</attr>
			<attr name="Continent">
				Africa
			</attr>
		</taxon>
		<taxon id="ChaqVirusLike_RAK28_Dmel_Marrakesh_EuropeNAf_2010-09-30">
			<date value="2010.7452054794521" direction="forwards" units="years"/>
			<attr name="Host">
				Dmel
			</attr>
			<attr name="Continent">
				EuropeNAf
			</attr>
		</taxon>
		<taxon id="ChaqVirusLike_ATH29_Dmel_AthensGreece_EuropeNAf_2009-08-08">
			<date value="2009.6" direction="forwards" units="years"/>
			<attr name="Host">
				Dmel
			</attr>
			<attr name="Continent">
				EuropeNAf
			</attr>
		</taxon>
		<taxon id="ChaqVirusLike_IM17_Dmel_Ithaca_USA_2009-09-18">
			<date value="2009.7123287671234" direction="forwards" units="years"/>
			<attr name="Host">
				Dmel
			</attr>
			<attr name="Continent">
				USA
			</attr>
		</taxon>
		<taxon id="ChaqVirusLike_REEF20_Dmel_Mombassa_Africa_2011-04-05">
			<date value="2011.2575342465752" direction="forwards" units="years"/>
			<attr name="Host">
				Dmel
			</attr>
			<attr name="Continent">
				Africa
			</attr>
		</taxon>
		<taxon id="ChaqVirusLike_RAK24_Dmel_Marrakesh_EuropeNAf_2010-09-30">
			<date value="2010.7452054794521" direction="forwards" units="years"/>
			<attr name="Host">
				Dmel
			</attr>
			<attr name="Continent">
				EuropeNAf
			</attr>
		</taxon>
		<taxon id="ChaqVirusLike_MONSIM02_Dsim_Montpellier_EuropeNAf_2010-08-11">
			<date value="2010.6082191780822" direction="forwards" units="years"/>
			<attr name="Host">
				Dsim
			</attr>
			<attr name="Continent">
				EuropeNAf
			</attr>
		</taxon>
		<taxon id="ChaqVirusLike_RAK02_Dmel_Marrakesh_EuropeNAf_2010-09-30">
			<date value="2010.7452054794521" direction="forwards" units="years"/>
			<attr name="Host">
				Dmel
			</attr>
			<attr name="Continent">
				EuropeNAf
			</attr>
		</taxon>
		<taxon id="ChaqVirusLike_DPG04_Dmel_Sussex_EuropeNAf_2009-08-28">
			<date value="2009.654794520548" direction="forwards" units="years"/>
			<attr name="Host">
				Dmel
			</attr>
			<attr name="Continent">
				EuropeNAf
			</attr>
		</taxon>
		<taxon id="ChaqVirusLike_ITH26_Dmel_Ithaca_USA_2009-09-18">
			<date value="2009.7123287671234" direction="forwards" units="years"/>
			<attr name="Host">
				Dmel
			</attr>
			<attr name="Continent">
				USA
			</attr>
		</taxon>
		<taxon id="ChaqVirusLike_IM18_Dmel_Ithaca_USA_2009-09-18">
			<date value="2009.7123287671234" direction="forwards" units="years"/>
			<attr name="Host">
				Dmel
			</attr>
			<attr name="Continent">
				USA
			</attr>
		</taxon>
		<taxon id="ChaqVirusLike_ITH20_Dmel_Ithaca_USA_2009-09-18">
			<date value="2009.7123287671234" direction="forwards" units="years"/>
			<attr name="Host">
				Dmel
			</attr>
			<attr name="Continent">
				USA
			</attr>
		</taxon>
	</taxa>

	<!-- The sequence alignment (each sequence refers to a taxon above).         -->
	<!-- ntax=68 nchar=256                                                       -->
	<alignment id="alignment1" dataType="nucleotide">
		<sequence>
			<taxon idref="ChaqVirusLike_K03_Dsim_Thika_Africa_2009-02"/>
			ATGAGTTCATCATTAACGCAAAAGCGATTATCAACCCGCAGAGGCGAGGTTATGCCGAAGTCCAGGAACTCCGGACCTTCGAGGGGGCGTACGTCGTCCATTAATACAAATAACTTCGTGACTAAGCGCGAAGTTCGTGGTGGAAAAATTGAGTTGTCTTCCAATCCACCCGAAGTTACGTATCAGCCATGGATGCCATTGGTCGTAGTGCATTCAGGCCAGAGTGGTGAGATCACCATGCGCGTAAGGGACTTGT
		</sequence>
		<sequence>
			<taxon idref="ChaqVirusLike_MATMEL17_Dmel_Accra1_Africa_2010-01"/>
			ATGAATTCATCCTCAACGCGAAGACGATCATCAACCCGCAAAGGCGAGGTTATTCAGAAGTCCAGGAACTCCGGACGTTCGAGGGGGCATACGTCGTCCCTTAATGCTAACAACTTCGTGACAAAGCGTGAAGTTCGTGGTGGAAAACTTGAGCTATCCACAAATCCACCCGAAGTGACATACCAGCCATGGATGCCATTGACCGTAGTGCATTCAGGCCAAAGTGGTGAAATCACCATGCGTGTACGAGATCTGT
		</sequence>
		<sequence>
			<taxon idref="ChaqVirusLike_SAF28_Dmel_SouthAfrica_Africa_2010-01"/>
			ATGAATTCATCCTCAATGCGAAGACGATCATCAACCCGCAAAGGCGAGGTTACTCAGAAGTCCAGGAACTCCGGACGTTCGAGGGGGCATACGTCGTCCCTTAATATAAATAACTTCGTGACAAAGCGTGAAGTTCGTGGTGGAAAACTTGAATTATCCACAAATCCACCCGAAGTAACGTACCAGCCATGGATGCCACTAACTGTAGTGCATTCAGGCCAGAGTGGTGAAATCACCATGCGTGTACGAGATCTGT
		</sequence>
		<sequence>
			<taxon idref="ChaqVirusLike_SAFM01_Dmel_SouthAfrica_Africa_2010-01"/>
			ATGAATTCATCCTCAATGCGAAGACGATCATCAACCCGCAAAGGCGAGGTTACTCAGAAGTCCAGGAACTCCGGACGTTCGAGGGGGCATACGTCGTCCCTTAATATAAATAACTTCGTGACAAAGCGTGAAGTTCGTGGTGGAAAACTTGAATTATCCACAAATCCACCCGAAGTAACGTACCAGCCATGGATGCCACTAACTGTAGTGCATTCAGGCCAGAGTGGTGAAATCACCATGCGTGTACGAGATCTGT
		</sequence>
		<sequence>
			<taxon idref="ChaqVirusLike_REEF26_Dmel_Mombassa_Africa_2011-04-05"/>
			ATGAATTCATCCTCAACGCGAAGACGATCATCAACCCGCAAAGGCGAGGTTACTCAGAAGTCCAGGAACTCCGGACGTTCGAGGGGGCGTACGTCGTCCCTTAATATCAATAGCTTCGTTACAAAGCGTGAAGTTCGTGGTGGAAAACTCGAGTTATCTACAAATCCACCCGAAGTAACGTACCAGCCATGGATGCCATTGACTGTAGTGCATTCAGGCCAGAGTGGTGAAATCACCATGCGCGTACGAGATCTGT
		</sequence>
		<sequence>
			<taxon idref="ChaqVirusLike_GEO15_Dmel_AthensGeorgia_USA_2009-02-02"/>
			ATGAATTCATCTTCAATGCGAAGACGATCATCAACCCGCAAAGGCGAGGTTATTCAGAAGTCCAGGAACTCCGGACGTTCGAGGGGGCATACGTCGTCCCTTAATGCCAACAACTTCGTAACAAAGCGTGAAGTTCGTGGTGGAAAACTTGAGCTATCCACTAATCCACCCGAAGTAACGTACCAGCCATGGATGCCATTAACAGTGGTGCATTCAGGCCAAAGTGGTGAAATCACCATGCGTGTACGAGATCTGT
		</sequence>
		<sequence>
			<taxon idref="ChaqVirusLike_DAN01_Dmel_Accra2_Africa_2010-01"/>
			ATGAATTCATCCTCAACGCGAAGACGATCATCAACCCGCAAAGGCGAGGTTATTCAGAAGTCCAGGAACTCCGGACGTTCGAGGGGGCATACGTCGTCCCTTAATGCTAACAACTTCGTAACAAAGCGTGAAGTTCGTGGTGGAAAACTTGAGCTATCTACAAATCCACCCGAAGTAACGTACCAGCCATGGATGCCATTAACAGTAGTGCACTCAGGCCAAAGTGGTGAAATCACCATGCGTGTACGAGATCTGT
		</sequence>
		<sequence>
			<taxon idref="ChaqVirusLike_LJ35_Dmel_SanDiego1_USA_2008-12-05"/>
			ATGAATTCATCCTCAATGCGAAGACGATCCTCAACCCGCAAAGGCGAGGCTATTCAGAAGTCCAGGAACTCCGGACGTTCGAGGGGGCATACGTCGTCCCTTAATGCCAACAACTTCGTAACAAAGCGTGAAGTTCGTGGTGGAAAGCTTGAGCTATCTACAAATCCACCCGAAGTAACGTACCAGCCATGGATGCCATTAACAGTGGTGCATTCAGGCCAGAGTGGTGAAATCACCATGCGTGTACGAGATCTGT
		</sequence>
		<sequence>
			<taxon idref="ChaqVirusLike_GEO02_Dmel_AthensGeorgia_USA_2009-02-02"/>
			ATGAATTCATCCTCAATGCGAAGACGATCCTCAACCCGCAAAGGCGAGGCTATTCAGAAGTCCAGGAACTCCGGACGTTCGAGGGGGCATACGTCGTCCCTTAATGCTAACAACTTCGTAACAAAGCGTGAAGTTCGTGGTGGAAAACTTGAGCTATCTACGAATCCACCCGAAGTAACGTACCAGCCATGGATGCCATTAACAGTGGTGCATTCAGGCCAGAGTGGTGAAATCACCATGCGTGTACGAGATCTGT
		</sequence>
		<sequence>
			<taxon idref="ChaqVirusLike_ITH27_Dmel_Ithaca_USA_2009-09-18"/>
			ATGAATTCATCCTCAATGCGAAGACGATCCTCAACCCGCAAAGGCGAGGCTATTCAGAAGTCCAGGAACTCCGGACGTTCGAGGGGGCATACGTCGTCCCTTAATGCCAACAACTTCGTAACAAAGCGTGAAGTTCGTGGTGGAAAACTTGAGCTATCTACGAATCCACCCGAAGTAACGTACCAGCCATGGATGCCATTAACAGTGGTGCATTCAGGCCAGAGTGGTGAAATCACCATGCGTGTACGAGATCTGT
		</sequence>
		<sequence>
			<taxon idref="ChaqVirusLike_UM05_Dmel_SanDiego2_USA_2008-12-05"/>
			ATGAATTCATCCTCAATGCGAAGACGATCCTCAACCCGCAAAGGCGAGGCTATTCAGAAGTCCAGGAACTCCGGACGTTCGAGGGGGCATACATCGTCTCTTAATGCCAACAACTTCGTAACAAAGCGTGAAGTTCGTGGTGGAAAGCTTGAGCTATCTACAAATCCACCCGAAGTAACGTACCAGCCATGGATGCCATTAACAGTGGTACATTCAGGCCAGAGTGGTGAAATCACCATGCGTGTACGAGATCTNN
		</sequence>
		<sequence>
			<taxon idref="ChaqVirusLike_U18_Dmel_SanDiego2_USA_2008-12-05"/>
			ATGAATTCATCCTCAATGCGAAGACGATCCTCAACCCGCAAAGGCGAGGCTATTCAGAAGTCCAGGAACTCCGGACGTTCGAGGGGGCATACGTCGTCCCTTAATGCCAACAACTTCGTAACAAAGCGTGAAGTTCGTGGTGGAAAACTTGAGCTATCTACGAATCCACCCGAAGTAACGTACCAGCCATGGATGCCATTAACAGTGGTGCATTCAGGCCAGAGTGGTGAAATCACCATGCGTGTACGAGATCTGT
		</sequence>
		<sequence>
			<taxon idref="ChaqVirusLike_ITH17_Dmel_Ithaca_USA_2009-09-18"/>
			ATGAATTCATCCTCAATGCGAAGACGATCCTCAACCCGCAAAGGCGAGGCTATTCAGAAGTCCAGGAACTCCGGACGTTCGAGGGGGCATACGTCGTCCCTTAATGCCAACAACTTCGTAACAAAGCGTGAAGTTCGTGGTGGAAAACTTGAGCTATCTACGAATCCACCCGAAGTAACGTACCAGCCATGGATGCCATTAACAGTGGTGCATTCAGGCCAGAGTGGTGAAATCACCATGCGTGTACGAGATCTGT
		</sequence>
		<sequence>
			<taxon idref="ChaqVirusLike_U34_Dmel_SanDiego2_USA_2008-12-05"/>
			ATGAATTCATCCTCAATGCGAAGACGATCCTCAACCCGCAAAGGCGAGGCTATTCAGAAGTCCAGGAACTCCGGACGTTCGAGGGGGCATACGTCGTCCCTTAATGCCAGCAACTTCGTAACAAAGCGTGAAGTTCGTGGTGGAAAACTTGAGCTATCTACGAATCCACCCGAAGTAACGTACCAGCCATGGATGCCATTAACAGTGGTGCATTCAGGCCAGAGTGGTGAAATCACCATGCGTGTACGAGATCTGT
		</sequence>
		<sequence>
			<taxon idref="ChaqVirusLike_K10_Dsim_Thika_Africa_2009-02"/>
			ATGAATTCATCCTCAATGCGAAGACGATCCTCAACCCGCAAAGGCGAGGCTATTCAGAAGTCCAGGAACTCCGGACGTTCGAGGGGGCATACATCGTCTCTTAATGCCAACAACTTCGTAACAAAGCGTGAAGTTCGTGGTGGAAAGCTTGAGCTATCTACAAATCCACCCGAAGTAACGTACCAGCCATGGATGCCATTAACAGTGGTACATTCAGGCCAGAGTGGTGAAATCACCATGCGTGTACGAGATCTGT
		</sequence>
		<sequence>
			<taxon idref="ChaqVirusLike_U16_Dmel_SanDiego2_USA_2008-12-05"/>
			ATGAATTCATCCTCAATGCGAAGACGATCCTCAACCCGCAAAGGCGAGGCTATTCAGAAGTCCAGGAACTCCGGACGTTCGAGGGGGCATACATCGTCTCTTAATGCCAACAACTTCGTAACAAAGCGTGAAGTTCGTGGTGGAAAGCTTGAGCTATCTACAAATCCACCCGAAGTAACGTACCAGCCATGGATGCCATTAACAGTGGTACATTCAGGCCAGAGTGGTGAAATCACCATGCGTGTACGAGATCTGN
		</sequence>
		<sequence>
			<taxon idref="ChaqVirusLike_MATMEL22_Dmel_Accra1_Africa_2010-01"/>
			ATGAATTCATCCTCAACGCGAAGACGATCATCAACCCGCAAAGGCGAGGTTATTCAGAAGTCCAGGAACTCCGGACGTTCGAGGGGGCGTACGTCGTCCCTTAATGCTAACAACTTCGTAACAAAGCGTGAAGTTCGTGGTGGAAAACTTGAGCTATCCACAAATCCACCCGAAGTAACGTACCAGCCATGGATGCCATTAACAGTAGTGCACTCAGGCCAAAGTGGTGAAATCACCATGCGTGTACGAGATCTGT
		</sequence>
		<sequence>
			<taxon idref="ChaqVirusLike_DAN10_Dmel_Accra2_Africa_2010-01"/>
			ATGAATTCATCCTCAACGCGAAGACGATCATCAACCCGCAAAGGCGAGGTTATTCAGAAGTCCAGGAACTCCGGACGTTCGAGGGGGCGTACGTCGTCCCTTAATGCTAACAACTTCGTAACAAAGCGTGAAGTTCGTGGTGGAAAACTTGAGCTATCCACAAATCCACCCGAAGTAACGTACCAGCCATGGATGCCATTAACAGTAGTGCACTCAGGCCAAAGTGGTGAAATCACCATGCGTGTACGAGATCTGT
		</sequence>
		<sequence>
			<taxon idref="ChaqVirusLike_LIS05_Dmel_Lisbon_EuropeNAf_2012-10-24"/>
			ATGAATTCATCCTCAACGCGAAGACGATCATCAACCCGCAAAGGCGAGGTTACTCAGAAGTCCAGGAACTCCGGACGTTCGAGGGGGCATACGTCGTCCCTTAATGTAAATAACTTCGTTACAAAGCGTGAAGTTCGTGGTGGAAAACTTGAGTTATCTACGAATCCACCCGAAGTAACATACCAGCCATGGATGCCACTAACTGTGGTACATTCAGGCCAAAGTGGTGAAATCACCATGCGTGTGCGCGATCTAT
		</sequence>
		<sequence>
			<taxon idref="ChaqVirusLike_DAN15_Dmel_Accra2_Africa_2010-01"/>
			ATGAATTCATCCTCAACGCGAAGACGATCATCAACCCGCAAAGGCGAGGTTATTCAGAAGTCCAGGAACTCCGGACGTTCGAGGGGGCATACGTCGTCCCTTAATACCAACAACTTCGTGACAAAGCGTGAAGTTCGTGGTGGAAAACTTGAGCTATCCACAAACCCACCCGAAGTAACGTACCAACCATGGATGCCATTGACCGTAGTGCATTCAGGCCAAAGTGGTGAAAACACCATGCGCGTACGAGATCTGT
		</sequence>
		<sequence>
			<taxon idref="ChaqVirusLike_MAT26_Dmel_Accra1_Africa_2010-01"/>
			ATGAATTCATCCTCAACGCGAAGACGATCATCAACCCGCAAAGGCGAGGTTATTCAGAAGTCCAGGAACTCCGGACGTTCGAGGGGGCATACGTCGTCCCTTAATACCAACAACTTCGTGACAAAGCGTGAAGTTCGTGGTGGAAAACTTGAGCTATCCACAAACCCACCCGAAGTAACGTACCAACCATGGATGCCATTGACTGTAGTGCATTCAGGCCAAAGTGGTGAAATCACCATGCGCGTACGTGATCTGT
		</sequence>
		<sequence>
			<taxon idref="ChaqVirusLike_DAN21_Dmel_Accra2_Africa_2010-01"/>
			ATGAATTCATCCTCAACGCGAAGACGATCATCAACCCGCAAAGGCGAGGTTATTCAGAAGTCCAGGAACTCCGGACGTTCGAGGGGGCGTACGTCGTCCCTTAATACCAACAACTTCGTGACAAAGCGTGAAGTTCGTGGTGGAAAACTTGAGCTATCCACAAACCCACCCGAAGTAACGTACCAACCATGGATGCCATTGACCGTAGTGCATTCAGGCCAAAGTGGTGAAATCACCATGCGCGTACGAGATCTGT
		</sequence>
		<sequence>
			<taxon idref="ChaqVirusLike_DAN18_Dmel_Accra2_Africa_2010-01"/>
			ATGAGTTCATCCTCAATGCGAAGACGATCATCAACCCGCAAAGGCGAGGTTATTCAGAAGTCCAGGAACTCCGGACGTTCGAGGGGGCATACGTCGTCCCTTAATGCTAACAACTTCGTAACCAAGCGTGAAGTTCGTGGTGGAAAACTTGAGCTATCTACAAATCCACCCGAAGTAACGTACCAGCCATGGATGCCATTAACAGTAGTACATTCAGGCCAAAGTGGTGAAATCACCATGCGCGTACGAGATCTGT
		</sequence>
		<sequence>
			<taxon idref="ChaqVirusLike_POR07_Dmel_Porto_EuropeNAf_2012-10-24"/>
			ATGAATTCATCCTCAACGCGAAGACGATCATCAACCCGCAAAGGCGAGGTTACTCAGAAGTCCAGGAACTCCGGACGTTCGAGGGGGCATACGTCGTCCCTTAATGTAAATAACTTCGTTACAAAGCGTGAAGTTCGTGGTGGAAAACTTGAGTTATCTACGAATCCACCCGAAGTAACATACCAGCCATGGATGCCACTAACTGTGGTACATTCAGGCCAAAGTGGTGAAATCACCATGCGTGTGCGCGATCTAT
		</sequence>
		<sequence>
			<taxon idref="ChaqVirusLike_POR02_Dmel_Porto_EuropeNAf_2012-10-24"/>
			ATGAATTCATCCTCAACGCGAAGACGATCATCAACCCGCAAAGGCGAGGTTACTCAGAAGTCCAGGAACTCCGGACGTTCGAGGGGGCATACGTCGTCCCTTAATGTAAATAACTTCGTTACAAAGCGTGAAGTTCGTGGTGGAAAACTTGAGTTATCTACGAATCCACCCGAAGTAACATACCAGCCATGGATGCCACTAACTGTGGTACATTCAGGCCAAAGTGGTGAAAACACCATGCGTGTGCGCGATCTAT
		</sequence>
		<sequence>
			<taxon idref="ChaqVirusLike_POR24_Dmel_Porto_EuropeNAf_2012-10-24"/>
			ATGAATTCATCTTCAACGCGAAGACGATCATCAACCCGCAAAGGCGAGGTTACTCAGAAGTCCAGGAACTCCGGACGTTCGAGGGGGCATACGTCGTCCCTTAATGTAAATAACTTCGTTACAAAGCGTGAAGTTCGTGGTGGAAAACTTGAGTTATCTACGAATCCACCCGAAGTAACATACCAGCCATGGATGCCACTAACTGTGGTACATTCAGGCCAAAGTGGTGAAATCACCATGCGTGTGCGCGATCTAT
		</sequence>
		<sequence>
			<taxon idref="ChaqVirusLike_LIS15_Dmel_Lisbon_EuropeNAf_2012-10-24"/>
			ATGAATTCATCCTCAACGCGAAGACGATCATCAACCCGCAAAGGCGAGGTTACTCAGAAGTCCAGGAACTCCGGACGTTCGAGGGGGCATACGTCGTCCCTTAATGTAAATAACTTCGTTACAAAGCGTGAAGTTCGTGGTGGAAAACTTGAGTTATCTACGAATCCACCCGAAGTAACATACCAGCCATGGATGCCACTAACTGTGGTACATTCAGGCCAAAGTGGTGAAATCACCATGCGTGTGCGCGATCTAT
		</sequence>
		<sequence>
			<taxon idref="ChaqVirusLike_LIS02_Dmel_Lisbon_EuropeNAf_2012-10-24"/>
			ATGAATTCATCCTCAACGCGAAGACGATCATCAACCCGCAAAGGCGAGGTTACTCAGAAGTCCAGGAACTCCGGACGTTCGAGGGGGCATACGTCGTCCCTTAATGTAAATAACTTCGTTACAAAGCGTGAAGTTCGTGGTGGAAAACTTGAGTTATCTACGAATCCACCCGAAGTAACATACCAGCCATGGATGCCACTAACTGTGGTACATTCAGGCCAAAGTGGTGAAATCACCATGCGTGTGCGCGATCTAT
		</sequence>
		<sequence>
			<taxon idref="ChaqVirusLike_U02_Dmel_SanDiego2_USA_2008-12-05"/>
			ATGAATTCATCCTCAATGCGAAGACGATCATCAACCCGCAAAGGCGAGGTTACTCAGAAGTCCAGGAACTCCGGACGTTCGAGGGGGCATACGTCGTCCCTTAATGTAAATAACTTCGTTACAAAGCGTGAAGTTCGTGGTGGAAAACTTGAATTATCTACTAATCCACCCGAAGTAACATACCAGCCATGGATGCCATTAACTGTGGWGCATTCAGGCCAAAGTGGTGAAATCACCATGCGTGTGCGCGATCTAT
		</sequence>
		<sequence>
			<taxon idref="ChaqVirusLike_K01_Dmel_Thika_Africa_2009-02"/>
			ATGAATTCATCCTCAACGCGAAGACGATCATCAACCCGCAGAGGCGAGGTTACTCAGAAGTCCAGGAACTCCGGACGTTCGAGGGGGCATACGTCGTCCCTTAATGTAAATAACTTCGTTACAAAGCGTGAAGTTCGTGGTGGAAAACTTGAGTTATCTACGAATCCACCCGAAGTAACATACCAGCCATGGATGCCATTAACTGTGGTACATTCAGGCCAAAGTGGTGAAATCACCATGCGTGTGCGCGATCTAT
		</sequence>
		<sequence>
			<taxon idref="ChaqVirusLike_SAFM04_Dmel_SouthAfrica_Africa_2010-01"/>
			ATGAATTCATCCTCAACGCGAAGACGATCATCAACCCGCAAAGGCGAGGTTACTCAGAAGTCCAGGAACTCCGGACGTTCGAGGGGGCATACGTCGTCCCTTAATGTAAATAACTTCGTTACAAAGCGTGAAGTTCGTGGTGGAAAACTTGAGTTATCTACGAATCCACCCGAAGTAACATACCAGCCATGGATGCCATTAACTGTGGTACATTCAGGCCAAAGTGGTGAAATCACCATGCGTGTGCGCGATCTAT
		</sequence>
		<sequence>
			<taxon idref="ChaqVirusLike_LJ19_Dmel_SanDiego1_USA_2008-12-05"/>
			ATGAATTCATCCTCAACGCGAAGACGATCATCAACCCGCAAAGGCGAGGTTACTCAGAAGTCCAGGAACTCCGGACGTTCGAGGGGGCATACGTCGTCCCTTAATGTAAATAACTTCGTTACAAAGCGTGAAGTTCGTGGTGGAAAACTTGAGTTATCTACGAATCCACCCGAAGTAACATACCAGCCATGGATGCCACTAACTGTGGTACATTCAGGCCAAAGTGGTGAAATCACCATGCGTGTGCGCGATCTAT
		</sequence>
		<sequence>
			<taxon idref="ChaqVirusLike_LJ29_Dmel_SanDiego1_USA_2008-12-05"/>
			ATGAATTCATCCTCAACGCGAAGACGATTATCAACCCGCAAAGGCGAGGTTACTCAGAAGTCCAGGAACTCCGGACGTTCGAGGGGGCACACGTCGTCCCTTAATGTAAATAACTTCGTTACAAAGCGTGAAGTTCGTGGTGGAAAACTTGAGTTATCTACGAATCCACCCGAAGTAACATACCAGCCATGGATGCCACTAACTGTGGTACATTCAGGCCAAAGTGGTGAAATCACCATGCGTGTGCGCGATCTAT
		</sequence>
		<sequence>
			<taxon idref="ChaqVirusLike_MONMEL09_Dmel_Montpellier_EuropeNAf_2010-08-11"/>
			ATGAATTCATCCTCAACGCGAAGACGATCATCAACCCGCAAAGGCGAGGTTACTCAGAAGTCCAGGAACTCCGGACGTTCGAGGGGGCATACGTCGTCCCTTAATGTAAATAACTTCGTTACAAAGCGTGAAGTTCGTGGTGGAAAACTTGAGTTATCTACGAATCCACCCGAAGTAACATACCAGCCATGGATGCCACTAACTGTGGTACATTCAGGCCAAAGTGGTGAAATCACCATGCGTGTGCGCGATCTAT
		</sequence>
		<sequence>
			<taxon idref="ChaqVirusLike_MRSBULK03_DUNK_Marseille_EuropeNAf_2009-08-15"/>
			ATGAATTCATCCTCAATGCGAAGACGATCATCAACCCGCAAAGGCGAGGTTACTCAGAAGTCCAGGAACTCCGGACGTTCGAGGGGGCATACGTCGTCCCTTAATGTAAATAACTTCGTTACAAAGCGTGAAGTTCGTGGTGGTAAACTTGAGTTATCTACGAATCCACCCGAAGTAACATACCAGCCATGGATGCCACTAACTGTGGTACATTCAGGCCAGAGTGGTGAAATCACCATGCGTGTGCGCGATCTAT
		</sequence>
		<sequence>
			<taxon idref="ChaqVirusLike_DPG03_Dmel_Sussex_EuropeNAf_2009-08-28"/>
			ATGAATTCATCCTCAACGCGAAGACGATCATCAACCCGCAAAGGCGAGGTTACTCAGAAGTCCAGGAACTCCGGACGTTCGAGGGGGCATACGTCGTCCCTTAATGTAAATAACTTCGTTACAAAGCGTGAAGTTCGTGGTGGAAAACTTGAGTTATCTACAAATCCACCCGAAGTAACATACCAGCCATGGATGCCACTAACTGTGGTACATTCAGGCCAAAGTGGTGAAATCACCATGCGTGTGCGCGATCTAT
		</sequence>
		<sequence>
			<taxon idref="ChaqVirusLike_LIS01_Dmel_Lisbon_EuropeNAf_2012-10-24"/>
			ATGAATTCATCCTCAACGCGAAGACGATCATCAACCCGCAAAGGCGAGGTTACTCAGAAGTCCAGGAACTCCGGACGTTCGAGGGGGCATACGTCGTCCCTTAATGTAAATAACTTCGTTACAAAGCGTGAAGTTCGTGGTGGAAAACTTGAGTTATCTACGAATCCACCCGAAGTAACATACCAGCCATGGATGCCACTAACTGTGGTACATTCAGGCCAAAGTGGTGAAATCACCATGCGTGTGCGCGATCTAT
		</sequence>
		<sequence>
			<taxon idref="ChaqVirusLike_LJ30_Dmel_SanDiego1_USA_2008-12-05"/>
			ATGAATTCATCCTCAACGCGAAGACGATCATCAACCCGCAAAGGCGAGGTTACTCAGAAGTCCAGGAACTCCGGACGTTCGAGGGGGCATACGTCGTCCCTTAATGTAAATAACTTCGTTACAAAGCGTGAAGTTCGTGGTGGAAAACTTGAGTTATCTACGAATCCACCCGAAGTAACATACCAGCCATGGATGCCACTAACTGTGGTACATTCAGGCCAAAGTGGTGAAATCACCATGCGTGTGCGCGATCTAT
		</sequence>
		<sequence>
			<taxon idref="ChaqVirusLike_DPG07_Dmel_Sussex_EuropeNAf_2009-08-28"/>
			ATGAATTCATCCTCAACGCGAAGACGATCATCAACCCGCAAAGGCGAGGTTACTCAGAAGTCCAGGAACTCCGGACGTTCGAGGGGGCATACGTCGTCCCTTAATGTAAATAACTTCGTTACAAAGCGTGAAGTTCGTGGTGGAAAACTTGAGTTATCTACAAATCCACCCGAAGTAACATACCAGCCATGGATGCCACTAACTGTGGTACATTCAGGCCAAAGTGGTGAAATCACCATGCGTGTGCGCGATCTAT
		</sequence>
		<sequence>
			<taxon idref="ChaqVirusLike_MRS12_Dmel_Marseille_EuropeNAf_2009-08-15"/>
			ATGAATTCATCCTCAACGCGAAGACGATCATCAACCCGCAAAGGCGAGGTTACTCAGAAGTCCAGGAACTCCGGACGTTCGAGGGGGCATACGTCGTCCCTTAATGTAAATAACTTCGTTACAAAGCGTGAAGTTCGTGGTGGAAAACTTGAGTTATCTGCGAATCCACCCGAAGTAACATACCAGCCGTGGATGCCACTAACTGTGGTACATTCAGGCCAAAGTGGTGAAATCACCATGCGTGTGCGCGATCTAT
		</sequence>
		<sequence>
			<taxon idref="ChaqVirusLike_DPG08_Dmel_Sussex_EuropeNAf_2009-08-28"/>
			ATGAATTCATCCTCAACGCGAAGACGATCATCAACCCGCAAAGGCGAGGTTACTCAGAAGTCCAGGAACTCCGGACGTTCGAGGGGGCATACGTCGTCCCTTAATGTAAATAACTTCGTTACAAAGCGTGAAGTTCGTGGTGGAAAACTTGAGTTATCTACGAATCCACCCGAAGTAACATACCAGCCATGGATGCCACTAACTGTGGTACATTCAGGCCAAAGTGGTGAAATCACCATGCGTGTGCGCGATCTAT
		</sequence>
		<sequence>
			<taxon idref="ChaqVirusLike_RAK12_Dmel_Marrakesh_EuropeNAf_2010-09-30"/>
			ATGAATTCATCCTCAACGCGAAGACGATCATCAACCCGCAAAGGCGAGGTTACTCAGAAGTCCAGGAACTCCGGACGTTCGAGGGGGCATACGTCGTCCCTTAATGTAAATAACTTCGTTACAAAGCGTGAAGTTCGTGGTGGAAAACTTGAGTTATCTACGAATCCACCCGAAGTAACATACCAGCCGTGGATGCCACTAACTGTGGTACATTCAGGCCAAAGTGGTGAAATCACCATGCGTGTGCGCGATTTAT
		</sequence>
		<sequence>
			<taxon idref="ChaqVirusLike_SAFM02_Dmel_SouthAfrica_Africa_2010-01"/>
			ATGAATTTATCCTCAACGCGAAGACGATCATCAACCCGCAAAGGCGAGGTTACTCAGAAGTCCAGGAACTCCGGACGTTCGAGGGGGCATACGTCGTCCCTTAATGTAAATAACTTCGTTACAAAGCGTGAAGTTCGTGGTGGAAAACTTGAGTTATCTACGAATCCACCCGAAGTAACATACCAGCCATGGATGCCATTAACTGTGGTACATTCAGGCCAAAGTGGTGAAATCACCATGCGTGTGCGCGATCTAT
		</sequence>
		<sequence>
			<taxon idref="ChaqVirusLike_REEF04_Dmel_Mombassa_Africa_2011-04-05"/>
			ATGAATTCATCCTCAACGCGAAGACGATCATCAACCCGCAAAGGCGAGGTTACTCAGAAGTCCAGGAACTCCGGACGTTCGAGGGGGCATACGTCGTCCCTTAATGTAAATAACTTCGTTACAAAGCGTGAAGTTCGTGGTGGAAAACTTGAGTTATCTACGAATCCACCCGAAGTAACATACCAGCCATGGATGCCATTAACTGTGGTACATTCAGGCCAAAGTGGTGAAATCACCATGCGTGTGCGCGATCTAT
		</sequence>
		<sequence>
			<taxon idref="ChaqVirusLike_CM06_Dmel_Edinburgh1_EuropeNAf_2009-07-10"/>
			ATGAATTCATCCTCAACGCGAAGACGATCATCAACCCGCAAAGGCGAGGTTACTCAGAAGTCCAGGAACTCCGGACGTTCGAGGGGGCATACGTCGTCCCTTAATGTAAATAACTTCGTTACAAAGCGTGAAGTTCGTGGTGGAAAACTTGAATTATCTACTAATCCACCCGAAGTAACATACCAGCCATGGATGCCATTAACTGTGGTGCATTCAGGCCAGAGTGGTGAAATCACCATGCGTGTGCGCGATCTAT
		</sequence>
		<sequence>
			<taxon idref="ChaqVirusLike_CM02_Dmel_Edinburgh1_EuropeNAf_2009-07-10"/>
			ATGAATTCATCCTCAACGCGAAGACGATCATCAACCCGCAAAGGCGAGGTTACTCAGAAGTCCAGGAACTCCGGACGTTCGAGGGGGCATACGTCGTCCCTTAATGTAAATAACTTCGTTACAAAGCGTGAAGTTCGTGGTGGAAAACTTGAATTATCTACTAATCCACCCGAAGTAACATACCAGCCATGGATGCCATTAACTGTGGTGCATTCAGGCCAGAGTGGTGAAATCACCATGCGTGTGCGCGATCTAT
		</sequence>
		<sequence>
			<taxon idref="ChaqVirusLike_SAF13_Dmel_SouthAfrica_Africa_2010-01"/>
			ATGAGTTCATCCTCAACGCGAAGACGATCATCAACCCGCAAAGGCGAGGTTACTCAGAAGTCCAGGAACTCCGGACGTTCGAGGGGGCATACGTCGTCCCTTAATGTAAATAACTTCGTTACAAAGCGTGAAGTTCGTGGTGGAAAACTTGAATTATCTACCAATCCACCCGAAGTAACATACCAGCCATGGATGCCATTAACTGTGGTACATTCAGGCCAAAGTGGTGAAATCACCATGCGTGTGCGCGATCTAT
		</sequence>
		<sequence>
			<taxon idref="ChaqVirusLike_POR05_Dmel_Porto_EuropeNAf_2012-10-24"/>
			ATGAATTCATCCTCAACGCGAAGACGATCATCAACCCGCAAAGGCGAGGTTACTCAGAAGTCCAGGAACTCCGGACGTTCGAGGGGGCATACGTCGTCCCTTAATGTAAATAACTTCGTTACAAAGCGTGAAGTTCGTGGTGGAAAACTTGAGTTATCTACTAATCCACCCGAAGTAACATACCAGCCATGGATGCCACTAACTGTGGTACATTCAGGCCAAAGTGGTGAAATCACCATGCGTGTGCGCGATCTAT
		</sequence>
		<sequence>
			<taxon idref="ChaqVirusLike_ATH42_Dmel_AthensGreece_EuropeNAf_2009-08-08"/>
			ATGAATTCATCCTCAACGCGAAGACGATCATCAACCCGCAAAGGCGAGGTTACTCAGAAGTCCAGGAACTCCGGACGTTCGAGGGGGCATACGTCGTCCCTTAATGTAAATAACTTCGTTACAAAGCGTGAAGTTCGTGGTGGAAAACTTGAATTGTCTACTAATCCACCCGAAGTAACATACCAGCCATGGATGCCATTAACTGTGGTGCATTCAGGCCAAAGTGGTGAAATCACCATGCGTGTGCGCGATCTAT
		</sequence>
		<sequence>
			<taxon idref="ChaqVirusLike_ATH40_Dmel_AthensGreece_EuropeNAf_2009-08-08"/>
			ATGAATTCATCCTCAACGCGAAGACGATCATCAACCCGCAAAGGCGAGGTTACTCAGAAGTCCAGGAACTCCGGACGTTCGAGGGGGCATACGTCGTCCCTTAATGCAAATAACTTCGTTACAAAGCGTGAAGTTCGTGGTGGAAAACTTGAATTATCTACTAATCCACCCGAAGTAACATACCAGCCATGGATGCCATTAACTGTGGTGCATTCAGGCCAAAGTGGTGAAATCACCATGCGTGTGCGCGATCTAT
		</sequence>
		<sequence>
			<taxon idref="ChaqVirusLike_ATH46_Dmel_AthensGreece_EuropeNAf_2009-08-08"/>
			ATGAATTCATCCTCAACGCGAAGACGATCATCAACCCGCAAAGGCGAGGTTACTCAGAAGTCCAGGAACTCCGGACGTTCGAGGGGGCATACGTCGTCCCTTAATGTAAATAACTTCGTTACAAAGCGTGAAGTTCGTGGTGGAAAACTTGAATTGTCTACTAATCCACCCGAAGTAACATACCAGCCATGGATGCCATTAACTGTGGTGCATTCAGGCCAAAGTGGTGAAATCACCATGCGTGTGCGCGATCTAT
		</sequence>
		<sequence>
			<taxon idref="ChaqVirusLike_LJ22_Dmel_SanDiego1_USA_2008-12-05"/>
			ATGAATTCATCCTCAACGCGAAGACGATCATCAACCCGCAAAGGCGAGGTTACTCAGAAGTCCAGGAACTCCGGACGTTCGAGGGGGCATACGTCGTCCCTTAATGTAAATAACTTCGTTACAAAGCGTGAAGTTCGTGGTGGAAAACTTGAATTATCTACTAATCCACCCGAAGTAACATACCAGCCATGGATGCCATTAACTGTGGTGCATTCAGGCCAAAGTGGTGAAATCACCATGCGTGTGCGCGATCTAT
		</sequence>
		<sequence>
			<taxon idref="ChaqVirusLike_MONMEL04_Dmel_Montpellier_EuropeNAf_2010-08-11"/>
			ATGAATTCATCCTCAACGCGAAGACGATCATCAACCCGCAAAGGCGAGGTTACTCAGAAGTCCAGGAACTCCGGACGTTCGAGGGGGCATACGTCGTCCCTTAATGCAAATAACTTCGTTACAAAGCGTGAAGTTCGTGGTGGAAAACTTGAATTATCTACTAATCCACCCGAAGTAACATACCAGCCATGGATGCCATTAACTGTGGTGCATTCAGGCCAGAGTGGTGAAATCACCATGCGTGTGCGCGATCTAT
		</sequence>
		<sequence>
			<taxon idref="ChaqVirusLike_GEO61_Dmel_AthensGeorgia_USA_2009-02-02"/>
			ATGAATTCATCCTCAACGCGAAGACGATCATCAACCCGCAAAGGCGAGGTTACTCAGAAGTCCAGGAACTCCGGACGTTCGAGGGGGCATACGTCGTCCCTTAATGCAAATAACTTCGTTACAAAGCGTGAAGTTCGTGGTGGAAAACTTGAATTATCTACTAATCCGCCCGAAGTAACATACCAGCCATGGATGCCATTAACTGTGGTGCATTCAGGCCAAAGTGGTGAAATCACCATGCGTGTGCGCGATCTAT
		</sequence>
		<sequence>
			<taxon idref="ChaqVirusLike_POR30_Dmel_Porto_EuropeNAf_2012-10-24"/>
			ATGAGTTCATCCTCAACGCGAAGACGATCATCAACCCGCAAAGGCGAGGTTACTCAGAAGTCCAGGAACTCCGGACGTTCGAGGGGGCATACGTCGTCCCTTAATGCAAATAACTTCGTTACAAAGCGTGAAGTTCGTGGTGGAAAACTTGAATTATCTACTAATCCACCCGAAGTAACATACCAGCCATGGATGCCATTAACTGTGGTGCATTCAGGCCAAAGTGGTGAAATCACCATGCGTGTGCGCGATCTAT
		</sequence>
		<sequence>
			<taxon idref="ChaqVirusLike_ATH48_Dmel_AthensGreece_EuropeNAf_2009-08-08"/>
			ATGAATTCATCCTCAACGCGAAGACGATCATCAACCCGCAAAGGCGAGGTTACTCAGAAGTCCAGGAACTCCGGACGTTCGAGGGGGCATACGTTGTCCCTTAATGCAAATAACTTCGTTACAAAGCGTGAAGTTCGTGGTGGAAAACTTGAATTATCTACTAATCCACCCGAAGTAACATACCAGCCATGGATGCCATTAACTGTGGTGCATTCAGGCCAAAGTGGTGAAATCACCATGCGTGTGCGCGATCTAT
		</sequence>
		<sequence>
			<taxon idref="ChaqVirusLike_REEF18_Dmel_Mombassa_Africa_2011-04-05"/>
			ATGAATTCATCCTCAACGCGAAGACGATCATCAACCCGCAAAGGCGAGGTTACTCAGAAGTCCAGGAACTCCGGACGTTCGAGGGGGCATACGTCGTCCCTTAATGCAAATAACTTCGTTACAAAGCGTGAAGTTCGTGGTGGAAAACTTGAATTATCTACTAATCCACCCGAAGTAACATACCAGCCATGGATGCCATTAACTGTGGTGCATTCAGGCCAAAGTGGTGAAATCACCATGCGTGTGCGCGATCTAT
		</sequence>
		<sequence>
			<taxon idref="ChaqVirusLike_RAK28_Dmel_Marrakesh_EuropeNAf_2010-09-30"/>
			ATGAATTCATCCTCAACGCGAAGACGATCATCAACCCGCAAAGGCGAGGTTACTCAGAAGTCCAGGAACTCCGGACGTTCGAGGGGGCATACGTCGTCCCTTAATGCAAACAACTTCGTTACAAAGCGTGAAGTTCGTGGTGGAAAACTTGAATTATCTACTAATCCACCCGAAGTAACATACCAGCCATGGATGCCATTAACTGTGGTGCATTCAGGCCAAAGTGGTGAAATCACCATGCGTGTGCGCGATCTAT
		</sequence>
		<sequence>
			<taxon idref="ChaqVirusLike_ATH29_Dmel_AthensGreece_EuropeNAf_2009-08-08"/>
			ATGAATTCATCCTCAACGCGAAGACGATCATCAACCCGCAAAGGCGAGGTTACTCAGAAGTCCAGGAACTCCGGACGTTCGAGGGGGCATACGTCGTCCCTTAATGCAAACAACTTCGTTACAAAGCGTGAAGTTCGTGGTGGAAAACTTGAATTATCTACTAATCCACCCGAAGTAACATACCAGCCATGGATGCCATTAACTGTAGTGCATTCAGGCCAAAGTGGTGAAATCACCATGCGTGTGCGCGATCTAT
		</sequence>
		<sequence>
			<taxon idref="ChaqVirusLike_IM17_Dmel_Ithaca_USA_2009-09-18"/>
			ATGAATTCATCCTCAACGCGAAGACAATCATCAACCCGCAAAGGCGAGGTTACTCAGAAGTCCAGGAAYTCCGGACGTTCGAGGGGGCATACGTCGTCCCTTAATGCAAATAACTTCGTTACAAAGCGTGAAGTTCGTGGTGGAAAACTTGAATTATCTACTAATCCACCCGAAGTAACATACCAGCCATGGATGCCATTAACTGTGGTGCATTCAGGCCAAAGTGGTGAAATCACCATGCGTGTGCGCGATCTAT
		</sequence>
		<sequence>
			<taxon idref="ChaqVirusLike_REEF20_Dmel_Mombassa_Africa_2011-04-05"/>
			ATGAATTCATCCTCAACGCGAAGACGATCATCAACCCGCAAAGGCGAGGTTACTCAGAAGTCCAGGAACTCCGGACGTTCGAGGGGGCATACGTCGTCCCTTAATGCGAATAACTTCGTTACAAAGCGTGAAGTTCGTGGTGGAAAACTTGAGTTATCTACGAATCCACCCGAAGTAACATACCAGCCATGGATGCCATTAACTGTGGTACATTCAGGCCAAAGTGGTGAGATCACCATGCGTGTGCGCGATCTAT
		</sequence>
		<sequence>
			<taxon idref="ChaqVirusLike_RAK24_Dmel_Marrakesh_EuropeNAf_2010-09-30"/>
			ATGAATTCATCCTCAACGCGAAGACGATCATCAACCCGCAAAGGCGAGGTTACTCAGAAGTCCAGGAACTCCGGACGTTCGAGGGGGCATACGTCGTCCCTTAATGCAAATAACTTCGTTACAAAGCGTGAAGTTCGTGGTGGAAAACTTGAATTATCTACTAATCCACCCGAAGTAACATACCAGCCATGGATGCCATTAACTGTGGTGCATTCAGGCCAAAGTGGTGAAATCACCATGCGTGTGCGCGATCTAT
		</sequence>
		<sequence>
			<taxon idref="ChaqVirusLike_MONSIM02_Dsim_Montpellier_EuropeNAf_2010-08-11"/>
			ATGAATTCATCCTCAACGCGAAGACGATCATCAACCCGCAAAGGCGAGGTTACTCAGAAGTCCAGGAACTCCGGACGTTCGAGGGGGCATACGTCGTCCCTTAATGCAAATAACTTCGTTACAAAGCGTGAAGTTCGTGGTGGAAAACTTGAATTATCTACTAATCCACCCGAAGTAACATACCAGCCATGGATGCCATTAACTGTGGTGCATTCAGGCCAGAGTGGTGAAATCACCATGCGTGTGCGCGATCTAT
		</sequence>
		<sequence>
			<taxon idref="ChaqVirusLike_RAK02_Dmel_Marrakesh_EuropeNAf_2010-09-30"/>
			ATGAATTCATCCTCAACGCGAAGACGATCATCAACCCGCAAAGGCGAGGTTACTCAGAAGTCCAGGAACTCCGGACGTTCGAGGGGGCATACGTCGTCCCTTAATGCAAACAACTTCGTTACAAAGCGTGAAGTTCGTGGTGGAAAACTTGAATTATCTACTAATCCACCCGAAGTAACATACCAGCCATGGATGCCATTAACTGTGGTGCATTCAGGCCAAAGTGGTGAAATCACCATGCGTGTACGCGATCTAT
		</sequence>
		<sequence>
			<taxon idref="ChaqVirusLike_DPG04_Dmel_Sussex_EuropeNAf_2009-08-28"/>
			ATGAATTCATCCTCAACGCGAAGACGATCATCAACCCGCAAAGGCGAGGTTACTCAGAAGTCCAGGAACTCCGGACGTTCGAGGGGGCATACGTCGTCCCTTAATGCAAATAACTTCGTTACAAAGCGTGAAGTTCGTGGTGGAAAACTTGAATTATCTACTAATCCACCCGAAGTAACATACCAGCCATGGATGCCATTAACTGTGGTGCATTCAGGCCAAAGTGGTGAAATCACCATGCGTGTGCGCGATCTAT
		</sequence>
		<sequence>
			<taxon idref="ChaqVirusLike_ITH26_Dmel_Ithaca_USA_2009-09-18"/>
			ATGAATTCATCCTCAACGCGAAGACGATCATCAACCCGCAAAGGCGAGGTTACTCAGAAGTCCAGGAACTCCGGACGTTCGAGGGGGCATACGTCGTCCCTTAATGCAAATAACTTCGTTACAAAGCGTGAAGTTCGTGGTGGAAAACTTGAATTATCTACTAATCCACCCGAAGTAACATACCAGCCATGGATGCCATTAACTGTGGTGCATTCAGGCCAAAGTGGTGAAATCACCATGCGTGTGCGTGATCTAT
		</sequence>
		<sequence>
			<taxon idref="ChaqVirusLike_IM18_Dmel_Ithaca_USA_2009-09-18"/>
			ATGAATTCATCCTCAACGCGAAGACGATCATCAACCCGCAAAGGCGAGGTTACTCAGAAGTCCAGGAACTCCGGACGTTCGAGGGGGCATACGTCGTCCCTTAATGCAAATAACTTCGTTACAAAGCGTGAAGTTCGTGGTGGAAAACTTGAATTATCTACTAATCCACCCGAAGTAACATACCAGCCATGGATGCCATTAACTGTGGTGCATTCAGGCCAAAGTGGTGAAATCACCATGCGTGTGCGTGATCTAT
		</sequence>
		<sequence>
			<taxon idref="ChaqVirusLike_ITH20_Dmel_Ithaca_USA_2009-09-18"/>
			ATGAATTCATCCTCAACGCGAAGACGATCATCAACCCGCAAAGGCGAGGTTACTCAGAAGTCCAGGAACTCCGGACGTTCGAGGGGGCATACGTCGTCCCTTAATGCAAATAACTTCGTTACAAAGCGTGAAGTTCGTGGTGGAAAACTTGAATTATCTACTAATCCACCCGAAGTAACATACCAGCCATGGATGCCATTAACTGTGGTGCATTCAGGCCAAAGTGGTGAAATCACCATGCGTGTGCGTGATCTAT
		</sequence>
	</alignment>

	<!-- The sequence alignment (each sequence refers to a taxon above).         -->
	<!-- ntax=68 nchar=180                                                       -->
	<alignment id="alignment2" dataType="nucleotide">
		<sequence>
			<taxon idref="ChaqVirusLike_K03_Dsim_Thika_Africa_2009-02"/>
			GTTTTACTTNCCGACCACCTTTCCACATGCATATTAATTGCACCTACAACATCTTCTACAGTAGTTACCACTGCATTTTAGACGACCTCGAGTTTCGTTCTAGCAGTGAAGTCACTTGGCAGGTACTAATATTCACTGTCCTACTGTTTTTGTCCGCTTTTATATCTGTCGTCTTCTATA
		</sequence>
		<sequence>
			<taxon idref="ChaqVirusLike_MATMEL17_Dmel_Accra1_Africa_2010-01"/>
			GTTTTTGCCNTTTCACTACTAAATCCATGCATTTAAATTGCACTTATAACATCTTCTATAGTAGTTACCACTGCGACTTGAACGATTTCATGATTCGTGCTAGCAGTGAAGATACCTGGCAAGTATTGATTTTTACCACGCTATTAATCCTGTCCATTTTTGTATTTATCGTCTTCTATA
		</sequence>
		<sequence>
			<taxon idref="ChaqVirusLike_SAF28_Dmel_SouthAfrica_Africa_2010-01"/>
			GTTTTTGCCNTTTAACTACTAGATCCATGCATTTAAATTGCACTTATAACATCTTTTACAGTAGTTACCACTGTGATCTGGACGATTTCATGGTCCGCGCTAGCAGTGAAGATACTTGGCAAGTATTGATTTTTACCACGCTACTAATCCTGTCCGTCTTTGTATTCATTGTCTTTTATA
		</sequence>
		<sequence>
			<taxon idref="ChaqVirusLike_SAFM01_Dmel_SouthAfrica_Africa_2010-01"/>
			GTTTTTGCCNTTTAACTACTAGATCCATGCATTTAAATTGCACTTATAACATCTTTTACAGTAGTTACCACTGTGATCTGGACGATTTCATGGTCCGCGCTAGCAGTGAAGATACTTGGCAAGTATTGATTTTTACCACGCTACTAATCCTGTCCGTCTTTGTATTCATTGTCTTTTATA
		</sequence>
		<sequence>
			<taxon idref="ChaqVirusLike_REEF26_Dmel_Mombassa_Africa_2011-04-05"/>
			GTTTTTGCCNTTTAACTACTAGATCCATGCATCTAAATTGCACTTACAACATCTTCTACAGTAGTTACCACTGTGATTTGGACGATTTTATGATCCGTGCCAGCAGTGAAGATACTTGGCAAGTATTGATTTTTACCACGCTATTAATCCTGTCCGTCTTTATATTCATTGTCTTTTATA
		</sequence>
		<sequence>
			<taxon idref="ChaqVirusLike_GEO15_Dmel_AthensGeorgia_USA_2009-02-02"/>
			GTTTTTGCCNTTTTTCTACTGAATCCATGCATTTAAATTGCACTTACAACATCTTCTACAGTAGTTACCACTGTGATTTAGCCGATTTTACAATTCGTGCTAACAGTGAAGATACCTGGCAAGTATTGATTTTTACCACGCTACTAGTCCTGTCCGTTTTTATATTCATTGTCTTTTATA
		</sequence>
		<sequence>
			<taxon idref="ChaqVirusLike_DAN01_Dmel_Accra2_Africa_2010-01"/>
			NNNNNNNNNNNNNNNNNNNNNNNNNNNNNNNNNNNNNNNNNNNTTATAACATCTTCTACAGTAGTTACCACTGCGACTTGAACGATTTTATGATTCGTACTAGCAGTGAAGATACTTGGCAAGTATTGATTTTTACCACGCTACTAATCCTGTCCGTTTTTGTATTCATTGTCTTCTATA
		</sequence>
		<sequence>
			<taxon idref="ChaqVirusLike_LJ35_Dmel_SanDiego1_USA_2008-12-05"/>
			GTTTTTGCCNNTTCACTACTAGATCCATGCATTTAAATTGCACTTACAACATCTTCTACAGTAGTTACCACTGTGATTTAGACGATTTTACAATTCGTGCTAACAGTGAAGATACTTGGCAAGTATTGATTTTTACCACGCTACTAATCCTGTCCGTTTTTGTGTTCATTGTCTTTTATA
		</sequence>
		<sequence>
			<taxon idref="ChaqVirusLike_GEO02_Dmel_AthensGeorgia_USA_2009-02-02"/>
			GTTTTTGCCNNTGTACTACTAGATCCATGCATTTAAATTGCACTTACAACATCTTCTACAGTAGTTACCACTGTGATTTAGACGATTTTACAATTCGTGCTAACAGTGAAGATACTTGGCAAGTATTGATTTTTACCACGCTACTAATCCTGTCCGTTTTTGTGTTCATTGTCTTTTATA
		</sequence>
		<sequence>
			<taxon idref="ChaqVirusLike_ITH27_Dmel_Ithaca_USA_2009-09-18"/>
			GTTTTTGCCNNTTCACTACTAGATCCATGCATTTAAATTGCACTTACAACATCTTCTACAGTAGTTACCACTGTGATTTAGACGATTTTACAATTCGTGCTAACAGTGAAGATACTTGGCAAGTATTGATTTTTACCACGCTACTAATCCTGTCCGTTTTTGTATTCATTGTCTTTTATA
		</sequence>
		<sequence>
			<taxon idref="ChaqVirusLike_UM05_Dmel_SanDiego2_USA_2008-12-05"/>
			GTTTTTGCCNNTTCACTACTAGATCCATGCATTTAAATTGCACTTACAACATCTTCTACAGTAGTTACCACTGTGATTTAGACGATTTTACAATTCGTGCTAACAGTGAAGATACTTGGCAAGTATTGATTTTTACCACGCTACTAATCCTGTCCGTTTTTGTGTTCATTGTCTTTTATA
		</sequence>
		<sequence>
			<taxon idref="ChaqVirusLike_U18_Dmel_SanDiego2_USA_2008-12-05"/>
			GTTTTTGCCNNTTCACTACTAGATCCATGCATTTAAATTGCACTTACAACATCTTCTACAGTAGTTACCACTGTGATTTAGACGATTTTACAATTCGTGCTAACAGTGAAGATACTTGGCAAGTATTGATTTTTACCACGCTACTAATCCTGTCCGTTTTTGTGTTCATTGTCTTTTATA
		</sequence>
		<sequence>
			<taxon idref="ChaqVirusLike_ITH17_Dmel_Ithaca_USA_2009-09-18"/>
			GTTTTTGCCNNTTCACTACTAGATCCATGCATTTAAATTGCACTTACAACATCTTCTACAGTAGTTACCACTGTGATTTAGACGATTTTACAATTCGTGCTAACAGTGAAGATACTTGGCAAGTATTGATTTTTACCACGCTACTAATCCTGTCCGTTTTTGTATTCATTGTCTTTTATA
		</sequence>
		<sequence>
			<taxon idref="ChaqVirusLike_U34_Dmel_SanDiego2_USA_2008-12-05"/>
			GTTTTTGCCNNTTTACTACTAGATCCATGCATTTAAATTGCACTTACAACATCTTCTACAGTAGTTACCACTGTGATTTAGACGATTTTACAATTCGTGCTAACAGTGAAGATACTTGGCAAGTATTGATTTTTACCACGCTACTAATCCTGTCCGTTTTTGTGTTCATTGTCTTTTATA
		</sequence>
		<sequence>
			<taxon idref="ChaqVirusLike_K10_Dsim_Thika_Africa_2009-02"/>
			NNNNNNNNNNNNNNNNNNNNNNNNNNNNNNNNNNNNNNNNNNNTTACAACATCTTCTACAGTAGTTACCACTGTGATTTAGACGATTTTACGATTCGTGCTAACAGTGAAGATACTTGGCAAGTATTGATTTTTACCACGCTACTAATCCTGTCCGTTTTTGTGTTCATTGTCTTTTATA
		</sequence>
		<sequence>
			<taxon idref="ChaqVirusLike_U16_Dmel_SanDiego2_USA_2008-12-05"/>
			GTTTTTGCCNNTTCACTACTAGATCCATGCATTTAAATTGCAATTACAACATCTTCTACAGTAGTTACCACTGTGATTTAGACGATTTTACGATTCGTGCTAACAGTGAAGATACTTGGCAAGTATTGATTTTTACCACGCTACTAATCCTGTCCGTTTTTGTGTTCATTGTCTTTTATA
		</sequence>
		<sequence>
			<taxon idref="ChaqVirusLike_MATMEL22_Dmel_Accra1_Africa_2010-01"/>
			GTTTTTGCCNNTTTACTACTAGATCCATGCATTTAAATTGCACTTATAACATCTTCTATAGTAGTTACCACTGCGATTTGAACGATTTTATGATTCGTACTAGCAGTGAAGATACTTGGCAAGTATTGATTTTTACCACGCTACTAATCCTGTCCGTTTTTGTATTTATTGTCTTCTATA
		</sequence>
		<sequence>
			<taxon idref="ChaqVirusLike_DAN10_Dmel_Accra2_Africa_2010-01"/>
			GTTTTTGCCNNTTTACTACTAGATCCATGCATTTAAATTGCACTTATAACATCTTCTACAGTAGTTACCACTGCGATTTGAACGATTTTATGATTCGTACTAGCAGTGAAGATACTTGGCAAGTATTGATTTTTACCACGCTATTAATCCTGTCCGTTTTTGTATTTATTGTCTTCTATA
		</sequence>
		<sequence>
			<taxon idref="ChaqVirusLike_LIS05_Dmel_Lisbon_EuropeNAf_2012-10-24"/>
			GTTTTTGCCNNTTTACTACTAGATCCATGCATTTAAATTGCACTTATAACATCTTCTACAGTAGTTACCACTGCGATCTGGACGATTTTACGATCCGCGCTAGCAGTGAAGATACTTGGCAAGTATTAATTTTTACCACGCTATTTATCCTGTCCGCTTTTATATTCATTGTCTTCTATA
		</sequence>
		<sequence>
			<taxon idref="ChaqVirusLike_DAN15_Dmel_Accra2_Africa_2010-01"/>
			GTTTTTGCCNTTTTACTACTAGATCCATGCATTTAAATTGCACTTATAACATCTTCTATAGTAGTTACCACTGCGACTTGAACGATTTTATGATTCGTGCTAGCGGTGAAGATACCTGGCAAGTATTGATTTTTACCACGCTATTAATCCTGTCCATTTTTGTTTTCATTGTCTTCTATA
		</sequence>
		<sequence>
			<taxon idref="ChaqVirusLike_MAT26_Dmel_Accra1_Africa_2010-01"/>
			GTTTTTGCCNTTTTACTACTAGATCCATGCATTTAAATTGCACTTATAACATCTTCTATAGTAGTTACCACTGCGACTTGAACGATTTTATGATTCGTGCTAGCGGTGAAGATACCTGGCAAGTATTGATTTTTACCACGCTATTAATCCTGTCCATTTTTGTTTTCATTGTCTTCTATA
		</sequence>
		<sequence>
			<taxon idref="ChaqVirusLike_DAN21_Dmel_Accra2_Africa_2010-01"/>
			GTTTTTGCCNTTTTACTACTAGATCCATGCATTTAAATTGCACTTATAACATCTTCTATAGTAGTTACCACTGCGACTTGAACGATTTTATGATTCGTGCTAGCGGTGAAGATACCTGGCAAGTATTGATTTTTACCACGCTATTAATCCTGTCCATTTTTGTTTTCATTGTCTTCTATA
		</sequence>
		<sequence>
			<taxon idref="ChaqVirusLike_DAN18_Dmel_Accra2_Africa_2010-01"/>
			GTTTTTGCCNTTTCACTACTAGATCCATGCATTTAAATTGCACTTACAACATCTTCTACAGTAGTTACCACTGCGATTTGAACGATTTTATGATTCGTGCTAGCAGTGAAGATACTTGGCAAGTATTGATTTTTACCACGCTATTAATCCTGTCCGTTTTTGTATTCATTGTCTTCTATA
		</sequence>
		<sequence>
			<taxon idref="ChaqVirusLike_POR07_Dmel_Porto_EuropeNAf_2012-10-24"/>
			GTTTTTGCCNTTTAACTACTAGATCCATGCATTTAAATTGCACTTATAACATCTTCTACAGTAGTTACCACTGCGATCTGGACGATTTTACGAACCGCGCTAGCAGTGAAGATACTTGGCAAGTATTAATTTTTACCACGCTATTTATCCTGTCCGTCTTTATATTCATTGTCTTCTATA
		</sequence>
		<sequence>
			<taxon idref="ChaqVirusLike_POR02_Dmel_Porto_EuropeNAf_2012-10-24"/>
			NNNNNNNNNNNNNNNNNNNNNNNNNNNNNNNNNNNNNNNNNNNTTATAACATCTTCTACAGTAGTTACCACTGCGATCTGGACGATTTTGCGATCCGCGCTAGCAGTGAAGATACTTGGCAAGTATTAATTTTTACCACGCTATTTATCCTGTCCATTTTTATATTCATTGTCTTCTATA
		</sequence>
		<sequence>
			<taxon idref="ChaqVirusLike_POR24_Dmel_Porto_EuropeNAf_2012-10-24"/>
			GTTTTTGCCNTTTAACTACTAGATCCATGCATTTAAATTGCACTTATAACATCTTCTACAGTAGTTACCACTGCGATCTGGACGATTTTGCGATCCGCGCTAGCAGTGAAGATACTTGGCAAGTATTAATTTTTACCACGCTATTTATCCTGTCCATTTTTATATTCATTGTCTTCTATA
		</sequence>
		<sequence>
			<taxon idref="ChaqVirusLike_LIS15_Dmel_Lisbon_EuropeNAf_2012-10-24"/>
			GTTTTTGCCNTTTAACTACTAGATCCATGCATTTAAATTGCACTTATAACATCTTCTACAGTAGTTACCACTGCGATCTGGACGATTTTGCGATCCGCGCTAGCAGTGAAGATACTTGGCAAGTATTAATTTTTACCACGCTATTTATCCTGTCCATTTTTATATTCATTGTCTTCTATA
		</sequence>
		<sequence>
			<taxon idref="ChaqVirusLike_LIS02_Dmel_Lisbon_EuropeNAf_2012-10-24"/>
			GTTTTTGCCNTTTAACTACTAGATCCATGCATTTAAATTGCACTTATAACATCTTCTACAGTAGTTACCACTGTGATCTGGACGATTTTACGATCCGCGCTAGCAGTGAAGATACTTGGCAAGTATTAATTTTTACCACGCTATTTATCCTGTCCGTTTTTATATTCATTGTCTTCTATA
		</sequence>
		<sequence>
			<taxon idref="ChaqVirusLike_U02_Dmel_SanDiego2_USA_2008-12-05"/>
			GTTTTTGCCNTTTAACTACTAGATCCATGCATTTAAATTGCACTTATAACATCTTTTACAGTAGTTACCACTGCGATTTGGACGATTTCACGATCCGTGCTAGCAGTGAAGATACTTGGCAAGTATTAATTTTTACCACGCTATTTATCCTGTCCGCTTTTATATTCATTGTCTTCTATA
		</sequence>
		<sequence>
			<taxon idref="ChaqVirusLike_K01_Dmel_Thika_Africa_2009-02"/>
			GTTTTTGCCNTTTAACTACTAGATCCATGCATTTAAATTGCACTTATAACATCTTCTACAGTAGTTACCACTGTGATTTGGACGATTTTACGATCCGTGCTAGCAGTGAAGATACTTGGCAAGTATTAATATTTACCACGCTATTCATCCTGTCCGCTTTTATATTCATTGTCTTCTATA
		</sequence>
		<sequence>
			<taxon idref="ChaqVirusLike_SAFM04_Dmel_SouthAfrica_Africa_2010-01"/>
			GTTTTTGCCNTTTAACTACTAGATCCATGCATTTAAATTGCACTTATAACATCTTCTACAGTAGTTACCACTGTGATTTGGACGATTTTACGATCCGTGCTAGCAGTGAAGATACTTGGCAAGTATTAATATTTACCACGCTACTCATCCTGTCCGCTTTTATATTCATTGTCTTCTATA
		</sequence>
		<sequence>
			<taxon idref="ChaqVirusLike_LJ19_Dmel_SanDiego1_USA_2008-12-05"/>
			GTTTTTGCCNTTTAACTACTAGATCCATGCATTTAAATTGCACTTATAACATCTTCTACAGTAGTTACCACTGCGATCTGGACGATTTTACGATCCGCGCTAGCAGTGAAGATACTTGGCAAGTATTAATTTTTACCACGCTATTTATCCTGTCCGTTTTTATATTCATTGTCTTCTATA
		</sequence>
		<sequence>
			<taxon idref="ChaqVirusLike_LJ29_Dmel_SanDiego1_USA_2008-12-05"/>
			NNNNNNNNNNNNNNNNNNNNNNNNNNNNNNNNNNNNNNNNNNNTTATAACATCTTCTACAGTAGTTACCACTGCGATCTGGACGATTTTACGATCCGCGCTAGCAGTGAAGATACTTGGCAAGTATTAATTTTTACCACGCTATTTATCCTGTCCGTCTTTATATTCATTGTCTTCTATA
		</sequence>
		<sequence>
			<taxon idref="ChaqVirusLike_MONMEL09_Dmel_Montpellier_EuropeNAf_2010-08-11"/>
			GTTTTTGCCNTTTAACTACTAGATCCATGCATTTAAATTGCACTTATAACATCTTCTACAGTAGTTACCACTGCGATCTGGACGATTTTACGATCCGCGCTAGCAGTGAAGATACTTGGCAAGTATTAATTTTTACCACGCTATTTATCCTGTCCGTTTTTATATTCATTGTCTTCTATA
		</sequence>
		<sequence>
			<taxon idref="ChaqVirusLike_MRSBULK03_DUNK_Marseille_EuropeNAf_2009-08-15"/>
			GTTTTTGCCNTTTAACTACTAGATCCATGCATTTAAATTGCACTTATAACATCTTCTACAGTAGTTACCACTGCGATCTGGACGATTTTACGATCCGCGCTAGCAGTGAAGATACCTGGCAAGTATTAATTTTTACCACGCTATTTATCCTGTCCGTTTTTATATTCATTGTCTTCTATA
		</sequence>
		<sequence>
			<taxon idref="ChaqVirusLike_DPG03_Dmel_Sussex_EuropeNAf_2009-08-28"/>
			GTTTTTGCCNTTTAACTACTAGATCCATGCATTTAAATTGCACTTATAACATCTTCTACAGTAGTTACCACTGCGATCTGGACGATTTTACGATCCGCGCTAGCAGTGAAGATACTTGGCAAGTATTAATTTTTACCACGCTATTTATCCTGTCCGTCTTTATATTCATTGTCTTCTATA
		</sequence>
		<sequence>
			<taxon idref="ChaqVirusLike_LIS01_Dmel_Lisbon_EuropeNAf_2012-10-24"/>
			GTTTTTGCCNTTTAACTACTAGATCCATGCATTTAAATTGCACTTATAACATCTTCTACAGTAGTTACCACTGCGATCTGGACGATTTTACGATCCGCGCTAGCAGTGAAGATACTTGGCAAGTATTAATTTTTACCACGCTATTTATCCTGTCCGCTTTTATATTCATTGTCTTCTATA
		</sequence>
		<sequence>
			<taxon idref="ChaqVirusLike_LJ30_Dmel_SanDiego1_USA_2008-12-05"/>
			GTTTTTGCCNTTTAACTACTAGATCCATGCATTTAAATTGCACTTATAACATCTTCTACAGTAGTTACCACTGCGATCTGGACGATTTTACGATCCGCGCTAGCAGTGAAGATACTTGGCAAGTATTAATTTTTACCACGCTATTTATCCTGTCCGTTTTTATATTCATTGTCTTCTATA
		</sequence>
		<sequence>
			<taxon idref="ChaqVirusLike_DPG07_Dmel_Sussex_EuropeNAf_2009-08-28"/>
			GTTTTTGCCNTTTAACTACTAGATCCATGCATTTAAATTGCACTTATAACATCTTCTACAGTAGTTACCACTGCGATCTGGACGATTTTACGATCCGCGCTAGCAGTGAAGATACTTGGCAAGTATTAATTTTTACCACGCTATTTATCCTGTCCGTTTTTATATTCATTGTCTTCTATA
		</sequence>
		<sequence>
			<taxon idref="ChaqVirusLike_MRS12_Dmel_Marseille_EuropeNAf_2009-08-15"/>
			GTTTTTGCCNTTTAACTACTAGATCCATGCATTTAAATTGCACTTATAACATCTTCTACAGTAGTTACCACTGCGATCTGGACGATTTTACGATCCGCGCTAGCAGTGAAGATACTTGGCAAGTATTAATTTTTACCACGCTATTTATCCTGTCCGCTTTTATATTCATTGTCTTCTATA
		</sequence>
		<sequence>
			<taxon idref="ChaqVirusLike_DPG08_Dmel_Sussex_EuropeNAf_2009-08-28"/>
			GTTTTTGCCNTTTAACTACTAGATCCATGCATTTAAATTGCACTTATAACATCTTCTACAGTAGTTACCACTGCGATCTGGACGATTTTACGATCCGCGCTAGCAGTGAAGATACTTGGCAAGTATTAATATTTACCACGCTATTTATCCTGTCCGTTTTTATATTCATTGTCTTCTATA
		</sequence>
		<sequence>
			<taxon idref="ChaqVirusLike_RAK12_Dmel_Marrakesh_EuropeNAf_2010-09-30"/>
			GTTTTTGCCNTTTAACTACTAGATCCATGCATTTAAATTGCACTTATAACATCTTCTACAGTAGTTACCACTGCGATCTGGACGATTTTACGATCCGTGCTAGCAGTGAAGATACTTGGCAAGTATTAATTTTTACCACGCTATTTATCCTGTCCATTTTTATATTCATTGTCTTCTATA
		</sequence>
		<sequence>
			<taxon idref="ChaqVirusLike_SAFM02_Dmel_SouthAfrica_Africa_2010-01"/>
			GTTTTTGCCNTTTAACTACTAGATCCATGCATTTGAATTGCACTTATAACATCTTCTACAGTAGTTACCACTGCGATTTGGACGATTTTACGATCCGTGCTAGCAGTGAAGATACTTGGCAAGTATTAATATTTACCACGCTATTCATCCTGTCCGCTTTTATATTCATTGTCTTCTACA
		</sequence>
		<sequence>
			<taxon idref="ChaqVirusLike_REEF04_Dmel_Mombassa_Africa_2011-04-05"/>
			GTTTTTGCCNTTTAACTACTAGATCCATGCATTTGAATTGCACTTATAACATCTTCTACAGTAGTTACCACTGCGATTTGGACGATTTTACGATCCGTGCTAGCAGTGAAGATACTTGGCAAGTATTAATATTTACCACGCTATTCATCCTGTCCGCTTTTATATTCATTGTCTTCTATA
		</sequence>
		<sequence>
			<taxon idref="ChaqVirusLike_CM06_Dmel_Edinburgh1_EuropeNAf_2009-07-10"/>
			GTTTTTGCCNTTTAACTACTAGATCCATGCATTTAAATTGCACTTATAACATCTTCTACAGTAGTTACCACTGCGATTTGGACGATTTTACGATCCGTGCTAGCAGTGAAGATACTTGGCAAGTATTAATTTTTACCACGCTATTTATCCTGTCCGCTTTTATATTCATTGTCTTCTATA
		</sequence>
		<sequence>
			<taxon idref="ChaqVirusLike_CM02_Dmel_Edinburgh1_EuropeNAf_2009-07-10"/>
			GTTTTTGCCNTTTAACTACTAGATCCATGCATTTAAATTGCACTTATAACATCTTCTACAGTAGTTACCACTGCGATTTGGACGATTTTACGATCCGCGCTAGCAGTGAAGATACTTGGCAAGTATTAATTTTTACCACGCTATTTATCCTGTCCGCTTTTATATTCATTGTCTTCTATA
		</sequence>
		<sequence>
			<taxon idref="ChaqVirusLike_SAF13_Dmel_SouthAfrica_Africa_2010-01"/>
			GTTTTTGCCNTTTAACTACTAGATCCATGCATTTAAATTGCACTTATAACATCTTCTACAGTAGTTACCACTGCGATTTGGACGATTTTACGATCCGTGCTAGCAGTGAAGATACTTGGCAAGTATTAATCTTTACCACGCTATTTATCCTGTCCGCTTTTATATTCATTGTCTTCTATA
		</sequence>
		<sequence>
			<taxon idref="ChaqVirusLike_POR05_Dmel_Porto_EuropeNAf_2012-10-24"/>
			GTTTTTGCCNTTTAACTACTAGATCCATGCATTTAAATTGCACTTATAACATCTTCTACAGTAGTTACCACTGCGATTTGGACGATTTTACGATCCGCGCTAGCAGTGAAGATACTTGGCAAGTATTAATTTTTACCACGCTATTTATCCTGTCCGCTTTTATATTCATTGTCTTCTATA
		</sequence>
		<sequence>
			<taxon idref="ChaqVirusLike_ATH42_Dmel_AthensGreece_EuropeNAf_2009-08-08"/>
			GTTTTTGCCNTTTAACTACTAGATCCATGCATTTAAATTGCACTTATAACATCTTCTACAGTAGTTACCACTGCGATTTGGACGATTTTACGATCCGTGCTAGCAGTGAAGATACTTGGCAAGTATTAATTTTTACCACGCTATTTATCCTGTCCGCTTTTATATTCATTGTCTTCTATA
		</sequence>
		<sequence>
			<taxon idref="ChaqVirusLike_ATH40_Dmel_AthensGreece_EuropeNAf_2009-08-08"/>
			GTTTTTGCCNTTTAACTACTAGATCCATGCATTTAAATTGCACTTATAACATCTTCTACAGTAGTTACCACTGCGATTTGGACGATTTTACGATCCGTGCTAGCAGTGAAGATACTTGGCAAGTATTAATTTTTACCACGCTATTTATCCTGTCCGCTTTTATATTCATTGTCTTCTATA
		</sequence>
		<sequence>
			<taxon idref="ChaqVirusLike_ATH46_Dmel_AthensGreece_EuropeNAf_2009-08-08"/>
			NNNNNNNNNNNNNNNNNNNNNNNNNNNNNNNNNNNNNNNNNNNTTATAACATCTTCTACAGTAGTTACCACTGCGATTTGGACGATTTTACGATCCGTGCTAGCAGTGAAGATACTTGGCAAGTATTAATTTTTACCACGCTATTTATCCTGTCCGCTTTTATATTCATTGTCTTCTATA
		</sequence>
		<sequence>
			<taxon idref="ChaqVirusLike_LJ22_Dmel_SanDiego1_USA_2008-12-05"/>
			GTTTTTGCCNTTTAACTACTAGATCCATGCATTTAAATTGCACTTATAACATCTTTTACAGTAGTTACCACTGCGATTTGGACGATTTTACGATCCGTGCTAGCAGTGAAAATACTTGGCAAGTATTAATTTTTACCACGCTATTTATCCTGTCCGCTTTTATATTCATTGTCTTCTATA
		</sequence>
		<sequence>
			<taxon idref="ChaqVirusLike_MONMEL04_Dmel_Montpellier_EuropeNAf_2010-08-11"/>
			GNTTTTGCCNTTTAACTACTAGATCCATGCATTTAAATTGCACTTATAACATCTTCTACAGTAGTTACCACTGCGATTTGGACGATTTTACGATCCGTGCTAGCAGTGAAGATACTTGGCAAGTATTAATTTTTACCACGCTATTTATCCTGTCCGCTTTTATATTCATTGTCTTCTATA
		</sequence>
		<sequence>
			<taxon idref="ChaqVirusLike_GEO61_Dmel_AthensGeorgia_USA_2009-02-02"/>
			GTTTTTGCCNTTTAACTACTAGATCCATGCATTTAAATTGCACTTATAACATCTTTTACAGTAGTTACCACTGCGATTTGGACGATTTTACGATCCGTGCTAGCAGTGAAGATACTTGGCAAGTATTAATTTTTACCACGCTATTTATCCTGTCCGCTTTTATATTCATTGTCTTCTATA
		</sequence>
		<sequence>
			<taxon idref="ChaqVirusLike_POR30_Dmel_Porto_EuropeNAf_2012-10-24"/>
			GTTTTTGCCNTTTAACTACTAGATCCATGCATTTAAATTGCACTTATAACATCTTCTACAGTAGTTACCACTGCGATTTGGACGATTTTACGATCCGTGCTAGCAGTGGAGATACTTGGCAAGTATTAATCTTTACCACGCTATTTATCCTGTCCGCTTTTATATTCATTGTCTTCTATA
		</sequence>
		<sequence>
			<taxon idref="ChaqVirusLike_ATH48_Dmel_AthensGreece_EuropeNAf_2009-08-08"/>
			GTTTTTGCCNTTTAACTACTAGATCCATGCATTTAAATTGCACTTATAACATCTTCTACAGTAGTTACCACTGCGATTTGGACGATTTTACGATCCGTGCTAGCAGTGAAGATACTTGGCAAGTATTAATTTTTACCACGCTATTTATCCTGTCCGCTTTTATATTCATTGTCTTCTATA
		</sequence>
		<sequence>
			<taxon idref="ChaqVirusLike_REEF18_Dmel_Mombassa_Africa_2011-04-05"/>
			GTTTTTGCCNTTTAACTACTAGATCCATGCATTTAAATTGCACTTATAACATCTTCTACAGTAGTTACCACTGCGATTTGGACGATTTTACGATCCGTGCTAGCAGTGAAGATACTTGGCAAGTATTAATTTTTACCACGCTATTTATCCTGTCCGCTTTTATATTCATCGTCTTCTATA
		</sequence>
		<sequence>
			<taxon idref="ChaqVirusLike_RAK28_Dmel_Marrakesh_EuropeNAf_2010-09-30"/>
			GTTTTTGCCNTTTAACTACTAGATCCATGCATTTAAATTGCACTTATAACATCTTCTACAGTAGTTACCACTGCAATTTGGACGATTTTACGATCCGTGCTAGCAGTGAAGATACTTGGCAAGTATTAATTTTTACCACGCTATTTATCCTGTCCGCTTTTATATTCATTGTCTTCTATA
		</sequence>
		<sequence>
			<taxon idref="ChaqVirusLike_ATH29_Dmel_AthensGreece_EuropeNAf_2009-08-08"/>
			GTTTTTGACNTTTAACTACTAGATCCATGCATTTAAATTGCACTTATAACATCTTCTACAGTAGTTACCACTGCGATTTGGACAATTTTACGATCCGTGCTAGCAGTGAAGATACTTGGCAAGTATTAATTTTTACCACGCTATTTATCCTGTCCGCTTTTATATTCATTGTCTTCTATA
		</sequence>
		<sequence>
			<taxon idref="ChaqVirusLike_IM17_Dmel_Ithaca_USA_2009-09-18"/>
			GTTTTTACCNTTTAACTACTAGATCCATGCATTTAAATTGCACTTATAACATCTTCTACAGTAGTTACCACTGCGATTTGGACGATTTCACGATCCGTGCTAGCAGTGAAGATACTTGGCAAGTATTAATTTTTACCACGCTATTTATCCTGTCCGCTTTTATATTCATTGTCTTCTATA
		</sequence>
		<sequence>
			<taxon idref="ChaqVirusLike_REEF20_Dmel_Mombassa_Africa_2011-04-05"/>
			GTTTTTGCCNTTTAACTACTAGATCCATGCATTTAAATTGCACTTATAACATCTTCTACAGTAGTTACCACTGTGATTTGGACGATTTTACGATCCGTGCTAGCAGTGAAGATACTTGGCAAGTATTAATATTTACCACGCTATTCATCCTCTCCGCTTTTATATTCATTGTCTTCTATA
		</sequence>
		<sequence>
			<taxon idref="ChaqVirusLike_RAK24_Dmel_Marrakesh_EuropeNAf_2010-09-30"/>
			NNNNNNNNNNNNNNNNNNNNNNNNNNNNNNNNNNNNNNNNNNNTTATAACATCTTCTACAGTAGTTACCACTGCGATTTGGACGATTTTACGATCCGTGCTAGCAGTGAAGATACTTGGCAAGTATTAATTTTTACCACGCTATTTATCCTGTCCGCTTTTATATTCATTGTCTTCTATA
		</sequence>
		<sequence>
			<taxon idref="ChaqVirusLike_MONSIM02_Dsim_Montpellier_EuropeNAf_2010-08-11"/>
			NNNNNNNNNNNNNNNNNNNNNNNNNNNNNNNNNNNNNNNNNNNTTATAACATCTTCTACAGTAGTTACCACTGCGATTTGGACGATTTTACGATCCGTGCTAGCAGTGAAGATACTTGGCAAGTATTAATTTTTACCACGCTATTTATCCTGTCCGCTTTTATATTCATTGTCTTCTATA
		</sequence>
		<sequence>
			<taxon idref="ChaqVirusLike_RAK02_Dmel_Marrakesh_EuropeNAf_2010-09-30"/>
			GTTTTTGCCNTTTAACTACTAGATCCATGCATTTAAATTGCACTTATAACATCTTCTACAGTAGTTACCACTGCGATTTGGACGATTTTACGATCCGTGCTAGCAGTGAAGATACTTGGCAAGTATTAATTTTTACCACGCTATTTATCCTGTCCGCTTTTATATTCATTGTCTTCTATA
		</sequence>
		<sequence>
			<taxon idref="ChaqVirusLike_DPG04_Dmel_Sussex_EuropeNAf_2009-08-28"/>
			GTTTTTGCCNTTTAACTACTAGATCCATGCATTTAAATTGCACTTATAACATCTTCTACAGTAGTTACCACTGCGATTTGGACGATTTTACGATCCGTGCTAGCAGTGAAGATACTTGGCAAGTATTAATTTTTACCACGCTATTTATCCTGTCCGCTTTTATATTCATCGTCTTCTATA
		</sequence>
		<sequence>
			<taxon idref="ChaqVirusLike_ITH26_Dmel_Ithaca_USA_2009-09-18"/>
			GTTTTTGCCTTTTAACTACTAGATCCATGCATTTAAATTGCACTTATAACATCTTTTACAGTAGTTACCACTGCGATTTGGACGATTTTACGATCCGTGCTAGCAGTGAAGATACTTGGCAAGTATTAATTTTTACCACGCTACTTATCCTGTCCGCTTTTATATTCATTGTCTTCTATA
		</sequence>
		<sequence>
			<taxon idref="ChaqVirusLike_IM18_Dmel_Ithaca_USA_2009-09-18"/>
			GTTTTTGCCTTTTAACTACTAGATCCATGCATTTAAATTGCACTTATAACATCTTTTACAGTAGTTACCACTGCGATTTGGACGATTTTACGATCCGTGCTAGCAGTGAAGATACTTGGCAAGTATTAATTTTTACCACGCTACTTATCCTGTCCGCTTTTATATTCATTGTCTTCTATA
		</sequence>
		<sequence>
			<taxon idref="ChaqVirusLike_ITH20_Dmel_Ithaca_USA_2009-09-18"/>
			GTTTTTGCCTTTTAACTACTAGATCCATGCATTTAAATTGCACTTATAACATCTTTTACAGTAGTTACCACTGCGATTTGGACGATTTTACGATCCGTGCTAGCAGTGAAGATACTTGGCAAGTATTAATTTTTACCACGCTACTTATCCTGTCCGCTTTTATATTCATTGTCTTCTATA
		</sequence>
	</alignment>

	<!-- The unique patterns for codon positions 1 & 2                           -->
	<mergePatterns id="ChaqVirusLikeCoding.CP1+2.patterns">

		<!-- The unique patterns from 1 to end every 3                               -->
		<!-- npatterns=12                                                            -->
		<patterns from="1" every="3" strip="false">
			<alignment idref="alignment1"/>
		</patterns>

		<!-- The unique patterns from 2 to end every 3                               -->
		<!-- npatterns=23                                                            -->
		<patterns from="2" every="3" strip="false">
			<alignment idref="alignment1"/>
		</patterns>
	</mergePatterns>

	<!-- The unique patterns for codon position 3                                -->

	<!-- The unique patterns from 3 to end every 3                               -->
	<!-- npatterns=42                                                            -->
	<patterns id="ChaqVirusLikeCoding.CP3.patterns" from="3" every="3" strip="false">
		<alignment idref="alignment1"/>
	</patterns>

	<!-- The unique patterns for codon positions 1 & 2                           -->
	<mergePatterns id="ChaqVirusLikeNonCoding.CP1+2.patterns">

		<!-- The unique patterns from 1 to end every 3                               -->
		<!-- npatterns=23                                                            -->
		<patterns from="1" every="3" strip="false">
			<alignment idref="alignment2"/>
		</patterns>

		<!-- The unique patterns from 2 to end every 3                               -->
		<!-- npatterns=40                                                            -->
		<patterns from="2" every="3" strip="false">
			<alignment idref="alignment2"/>
		</patterns>
	</mergePatterns>

	<!-- The unique patterns for codon position 3                                -->

	<!-- The unique patterns from 3 to end every 3                               -->
	<!-- npatterns=30                                                            -->
	<patterns id="ChaqVirusLikeNonCoding.CP3.patterns" from="3" every="3" strip="false">
		<alignment idref="alignment2"/>
	</patterns>

	<!-- START Discrete Traits Model                                             -->

	<!-- general data type for discrete trait model, 'Host'                      -->
	<generalDataType id="Host.dataType">

		<!-- Number Of States = 2                                                    -->
		<state code="Dmel"/>
		<state code="Dsim"/>
	</generalDataType>


	<!-- general data type for discrete trait model, 'Contient'                  -->
	<generalDataType id="Contient.dataType">

		<!-- Number Of States = 3                                                    -->
		<state code="Africa"/>
		<state code="EuropeNAf"/>
		<state code="USA"/>
	</generalDataType>


	<!-- Data pattern for discrete trait, 'Host'                                 -->
	<attributePatterns id="Host.pattern" attribute="Host">
		<taxa idref="taxa"/>
		<generalDataType idref="Host.dataType"/>
	</attributePatterns>


	<!-- Data pattern for discrete trait, 'Continent'                            -->
	<attributePatterns id="Contient.pattern" attribute="Continent">
		<taxa idref="taxa"/>
		<generalDataType idref="Contient.dataType"/>
	</attributePatterns>

	<!-- END Discrete Traits Model                                               -->


	<!-- A prior assumption that the population size has remained constant       -->
	<!-- throughout the time spanned by the genealogy.                           -->
	<constantSize id="constant" units="years">
		<populationSize>
			<parameter id="constant.popSize" value="39.0" lower="0.0"/>
		</populationSize>
	</constantSize>

	<!-- Construct a starting tree that is compatible with specified clade heights-->
	<rescaledTree id="startingTree">

		<!-- Construct a rough-and-ready UPGMA tree as an starting tree              -->
		<upgmaTree>
			<distanceMatrix correction="JC">
				<patterns>

					<!-- To generate UPGMA starting tree, only use the 1st aligment, which may be 1 of many aligments using this tree.-->
					<alignment idref="alignment1"/>
				</patterns>
			</distanceMatrix>
		</upgmaTree>
	</rescaledTree>

	<!-- Generate a tree model                                                   -->
	<treeModel id="treeModel">
		<upgmaTree idref="startingTree"/>
		<rootHeight>
			<parameter id="treeModel.rootHeight"/>
		</rootHeight>
		<nodeHeights internalNodes="true">
			<parameter id="treeModel.internalNodeHeights"/>
		</nodeHeights>
		<nodeHeights internalNodes="true" rootNode="true">
			<parameter id="treeModel.allInternalNodeHeights"/>
		</nodeHeights>
	</treeModel>

	<!-- Generate a coalescent likelihood                                        -->
	<coalescentLikelihood id="coalescent">
		<model>
			<constantSize idref="constant"/>
		</model>
		<populationTree>
			<treeModel idref="treeModel"/>
		</populationTree>
	</coalescentLikelihood>

	<!-- The strict clock (Uniform rates across branches)                        -->
	<strictClockBranchRates id="ChaqVirusLikeCoding.branchRates">
		<rate>
			<parameter id="ChaqVirusLikeCoding.clock.rate" value="4.0E-4" lower="0.0"/>
		</rate>
	</strictClockBranchRates>

	<!-- The strict clock (Uniform rates across branches)                        -->
	<strictClockBranchRates id="ChaqVirusLikeNonCoding.branchRates">
		<rate>
			<parameter id="ChaqVirusLikeNonCoding.clock.rate" value="4.0E-4" lower="0.0"/>
		</rate>
	</strictClockBranchRates>

	<!-- The strict clock (Uniform rates across branches)                        -->
	<strictClockBranchRates id="Host.branchRates">
		<rate>
			<parameter id="Host.clock.rate" value="1.0" lower="0.0"/>
		</rate>
	</strictClockBranchRates>

	<!-- The strict clock (Uniform rates across branches)                        -->
	<strictClockBranchRates id="Contient.branchRates">
		<rate>
			<parameter id="Contient.clock.rate" value="1.0" lower="0.0"/>
		</rate>
	</strictClockBranchRates>

	<!-- The HKY substitution model (Hasegawa, Kishino & Yano, 1985)             -->
	<HKYModel id="CP1+2.hky">
		<frequencies>
			<frequencyModel dataType="nucleotide">
				<frequencies>
					<parameter id="CP1+2.frequencies" value="0.25 0.25 0.25 0.25"/>
				</frequencies>
			</frequencyModel>
		</frequencies>
		<kappa>
			<parameter id="CP1+2.kappa" value="2.0" lower="0.0"/>
		</kappa>
	</HKYModel>

	<!-- The HKY substitution model (Hasegawa, Kishino & Yano, 1985)             -->
	<HKYModel id="CP3.hky">
		<frequencies>
			<frequencyModel dataType="nucleotide">
				<frequencies>
					<parameter id="CP3.frequencies" value="0.25 0.25 0.25 0.25"/>
				</frequencies>
			</frequencyModel>
		</frequencies>
		<kappa>
			<parameter id="CP3.kappa" value="2.0" lower="0.0"/>
		</kappa>
	</HKYModel>

	<!-- site model                                                              -->
	<siteModel id="CP1+2.siteModel">
		<substitutionModel>
			<HKYModel idref="CP1+2.hky"/>
		</substitutionModel>
		<relativeRate>
			<parameter id="CP1+2.mu" value="1.0" lower="0.0"/>
		</relativeRate>
		<gammaShape gammaCategories="4">
			<parameter id="CP1+2.alpha" value="0.5" lower="0.0"/>
		</gammaShape>
	</siteModel>

	<!-- site model                                                              -->
	<siteModel id="CP3.siteModel">
		<substitutionModel>
			<HKYModel idref="CP3.hky"/>
		</substitutionModel>
		<relativeRate>
			<parameter id="CP3.mu" value="1.0" lower="0.0"/>
		</relativeRate>
		<gammaShape gammaCategories="4">
			<parameter id="CP3.alpha" value="0.5" lower="0.0"/>
		</gammaShape>
	</siteModel>

	<compoundParameter id="allMus">
		<parameter idref="CP1+2.mu"/>
		<parameter idref="CP3.mu"/>
	</compoundParameter>

	<!-- Likelihood for tree given sequence data                                 -->
	<treeLikelihood id="ChaqVirusLikeCoding.CP1+2.treeLikelihood" useAmbiguities="false">
		<mergePatterns idref="ChaqVirusLikeCoding.CP1+2.patterns"/>
		<treeModel idref="treeModel"/>
		<siteModel idref="CP1+2.siteModel"/>
		<strictClockBranchRates idref="ChaqVirusLikeCoding.branchRates"/>
	</treeLikelihood>

	<!-- Likelihood for tree given sequence data                                 -->
	<treeLikelihood id="ChaqVirusLikeCoding.CP3.treeLikelihood" useAmbiguities="false">
		<patterns idref="ChaqVirusLikeCoding.CP3.patterns"/>
		<treeModel idref="treeModel"/>
		<siteModel idref="CP3.siteModel"/>
		<strictClockBranchRates idref="ChaqVirusLikeCoding.branchRates"/>
	</treeLikelihood>

	<!-- Likelihood for tree given sequence data                                 -->
	<treeLikelihood id="ChaqVirusLikeNonCoding.CP1+2.treeLikelihood" useAmbiguities="false">
		<mergePatterns idref="ChaqVirusLikeNonCoding.CP1+2.patterns"/>
		<treeModel idref="treeModel"/>
		<siteModel idref="CP1+2.siteModel"/>
		<strictClockBranchRates idref="ChaqVirusLikeNonCoding.branchRates"/>
	</treeLikelihood>

	<!-- Likelihood for tree given sequence data                                 -->
	<treeLikelihood id="ChaqVirusLikeNonCoding.CP3.treeLikelihood" useAmbiguities="false">
		<patterns idref="ChaqVirusLikeNonCoding.CP3.patterns"/>
		<treeModel idref="treeModel"/>
		<siteModel idref="CP3.siteModel"/>
		<strictClockBranchRates idref="ChaqVirusLikeNonCoding.branchRates"/>
	</treeLikelihood>

	<!-- START Discrete Traits Model                                             -->

	<!-- symmetric CTMC model for discrete state reconstructions                 -->
	<generalSubstitutionModel id="Host.model">
		<generalDataType idref="Host.dataType"/>
		<frequencies>
			<frequencyModel id="Host.frequencyModel" normalize="true">
				<generalDataType idref="Host.dataType"/>
				<frequencies>
					<parameter id="Host.frequencies" dimension="2"/>
				</frequencies>
			</frequencyModel>
		</frequencies>

		<!-- rates and indicators                                                    -->
		<rates>
			<parameter id="Host.rates" value="1.0"/>
		</rates>
	</generalSubstitutionModel>
	<siteModel id="Host.siteModel">
		<substitutionModel>
			<generalSubstitutionModel idref="Host.model"/>
		</substitutionModel>
	</siteModel>

	<!-- symmetric CTMC model for discrete state reconstructions                 -->
	<generalSubstitutionModel id="Contient.model">
		<generalDataType idref="Contient.dataType"/>
		<frequencies>
			<frequencyModel id="Contient.frequencyModel" normalize="true">
				<generalDataType idref="Contient.dataType"/>
				<frequencies>
					<parameter id="Contient.frequencies" dimension="3"/>
				</frequencies>
			</frequencyModel>
		</frequencies>

		<!-- rates and indicators                                                    -->
		<rates>
			<parameter id="Contient.rates" dimension="3" value="1.0"/>
		</rates>
	</generalSubstitutionModel>
	<siteModel id="Contient.siteModel">
		<substitutionModel>
			<generalSubstitutionModel idref="Contient.model"/>
		</substitutionModel>
	</siteModel>

	<!-- Likelihood for tree given discrete trait data                           -->
	<ancestralTreeLikelihood id="Host.treeLikelihood" stateTagName="Host.states">
		<attributePatterns idref="Host.pattern"/>
		<treeModel idref="treeModel"/>
		<siteModel idref="Host.siteModel"/>
		<generalSubstitutionModel idref="Host.model"/>
		<strictClockBranchRates idref="Host.branchRates"/>
	</ancestralTreeLikelihood>
	<ancestralTreeLikelihood id="Contient.treeLikelihood" stateTagName="Contient.states">
		<attributePatterns idref="Contient.pattern"/>
		<treeModel idref="treeModel"/>
		<siteModel idref="Contient.siteModel"/>
		<generalSubstitutionModel idref="Contient.model"/>
		<strictClockBranchRates idref="Contient.branchRates"/>
	</ancestralTreeLikelihood>

	<!-- END Discrete Traits Model                                               -->


	<!-- Define operators                                                        -->
	<operators id="operators" optimizationSchedule="log">
		<scaleOperator scaleFactor="0.75" weight="0.1">
			<parameter idref="CP1+2.kappa"/>
		</scaleOperator>
		<scaleOperator scaleFactor="0.75" weight="0.1">
			<parameter idref="CP3.kappa"/>
		</scaleOperator>
		<deltaExchange delta="0.01" weight="0.1">
			<parameter idref="CP1+2.frequencies"/>
		</deltaExchange>
		<deltaExchange delta="0.01" weight="0.1">
			<parameter idref="CP3.frequencies"/>
		</deltaExchange>
		<scaleOperator scaleFactor="0.75" weight="0.1">
			<parameter idref="CP1+2.alpha"/>
		</scaleOperator>
		<scaleOperator scaleFactor="0.75" weight="0.1">
			<parameter idref="CP3.alpha"/>
		</scaleOperator>
		<deltaExchange delta="0.75" parameterWeights="291 145" weight="4">
			<parameter idref="allMus"/>
		</deltaExchange>
		<scaleOperator scaleFactor="0.75" weight="3">
			<parameter idref="ChaqVirusLikeCoding.clock.rate"/>
		</scaleOperator>
		<scaleOperator scaleFactor="0.75" weight="3">
			<parameter idref="ChaqVirusLikeNonCoding.clock.rate"/>
		</scaleOperator>
		<scaleOperator scaleFactor="0.75" weight="3">
			<parameter idref="Host.clock.rate"/>
		</scaleOperator>
		<scaleOperator scaleFactor="0.75" weight="3">
			<parameter idref="Contient.clock.rate"/>
		</scaleOperator>
		<subtreeSlide size="3.9" gaussian="true" weight="15">
			<treeModel idref="treeModel"/>
		</subtreeSlide>
		<narrowExchange weight="15">
			<treeModel idref="treeModel"/>
		</narrowExchange>
		<wideExchange weight="3">
			<treeModel idref="treeModel"/>
		</wideExchange>
		<wilsonBalding weight="3">
			<treeModel idref="treeModel"/>
		</wilsonBalding>
		<scaleOperator scaleFactor="0.75" weight="3">
			<parameter idref="treeModel.rootHeight"/>
		</scaleOperator>
		<uniformOperator weight="30">
			<parameter idref="treeModel.internalNodeHeights"/>
		</uniformOperator>
		<scaleOperator scaleFactor="0.75" weight="3">
			<parameter idref="constant.popSize"/>
		</scaleOperator>
		<upDownOperator scaleFactor="0.75" weight="3">
			<up>
				<parameter idref="ChaqVirusLikeCoding.clock.rate"/>
			</up>
			<down>
				<parameter idref="treeModel.allInternalNodeHeights"/>
			</down>
		</upDownOperator>
		<upDownOperator scaleFactor="0.75" weight="3">
			<up>
				<parameter idref="ChaqVirusLikeNonCoding.clock.rate"/>
			</up>
			<down>
				<parameter idref="treeModel.allInternalNodeHeights"/>
			</down>
		</upDownOperator>
		<upDownOperator scaleFactor="0.75" weight="3">
			<up>
				<parameter idref="Host.clock.rate"/>
			</up>
			<down>
				<parameter idref="treeModel.allInternalNodeHeights"/>
			</down>
		</upDownOperator>
		<upDownOperator scaleFactor="0.75" weight="3">
			<up>
				<parameter idref="Contient.clock.rate"/>
			</up>
			<down>
				<parameter idref="treeModel.allInternalNodeHeights"/>
			</down>
		</upDownOperator>
		<scaleOperator scaleFactor="0.75" weight="15" scaleAllIndependently="true">
			<parameter idref="Host.rates"/>
		</scaleOperator>
		<scaleOperator scaleFactor="0.75" weight="15" scaleAllIndependently="true">
			<parameter idref="Contient.rates"/>
		</scaleOperator>
	</operators>

	<!-- Define MCMC                                                             -->
	<mcmc id="mcmc" chainLength="1000000000" autoOptimize="true" operatorAnalysis="ChaqFixed1.ops.txt">
		<posterior id="posterior">
			<prior id="prior">
				<logNormalPrior mean="1.0" stdev="1.25" offset="0.0" meanInRealSpace="false">
					<parameter idref="CP1+2.kappa"/>
				</logNormalPrior>
				<logNormalPrior mean="1.0" stdev="1.25" offset="0.0" meanInRealSpace="false">
					<parameter idref="CP3.kappa"/>
				</logNormalPrior>

				<!-- Improper uniform prior: CP1+2.mu                                        -->

				<!-- Improper uniform prior: CP3.mu                                          -->
				<uniformPrior lower="0.0" upper="1.0">
					<parameter idref="CP1+2.frequencies"/>
				</uniformPrior>
				<uniformPrior lower="0.0" upper="1.0">
					<parameter idref="CP3.frequencies"/>
				</uniformPrior>
				<exponentialPrior mean="0.5" offset="0.0">
					<parameter idref="CP1+2.alpha"/>
				</exponentialPrior>
				<exponentialPrior mean="0.5" offset="0.0">
					<parameter idref="CP3.alpha"/>
				</exponentialPrior>
				<logNormalPrior mean="4.0E-4" stdev="0.6" offset="0.0" meanInRealSpace="true">
					<parameter idref="ChaqVirusLikeCoding.clock.rate"/>
				</logNormalPrior>
				<logNormalPrior mean="4.0E-4" stdev="0.6" offset="0.0" meanInRealSpace="true">
					<parameter idref="ChaqVirusLikeNonCoding.clock.rate"/>
				</logNormalPrior>
				<ctmcScalePrior>
					<ctmcScale>
						<parameter idref="Host.clock.rate"/>
					</ctmcScale>
					<treeModel idref="treeModel"/>
				</ctmcScalePrior>
				<ctmcScalePrior>
					<ctmcScale>
						<parameter idref="Contient.clock.rate"/>
					</ctmcScale>
					<treeModel idref="treeModel"/>
				</ctmcScalePrior>
				<oneOnXPrior>
					<parameter idref="constant.popSize"/>
				</oneOnXPrior>
				<uniformPrior lower="0.0" upper="1.0">
					<parameter idref="Host.frequencies"/>
				</uniformPrior>
				<cachedPrior>
					<gammaPrior shape="1.0" scale="1.0" offset="0.0">
						<parameter idref="Host.rates"/>
					</gammaPrior>
					<parameter idref="Host.rates"/>
				</cachedPrior>
				<uniformPrior lower="0.0" upper="1.0">
					<parameter idref="Contient.frequencies"/>
				</uniformPrior>
				<cachedPrior>
					<gammaPrior shape="1.0" scale="1.0" offset="0.0">
						<parameter idref="Contient.rates"/>
					</gammaPrior>
					<parameter idref="Contient.rates"/>
				</cachedPrior>
				<coalescentLikelihood idref="coalescent"/>
			</prior>
			<likelihood id="likelihood">
				<treeLikelihood idref="ChaqVirusLikeCoding.CP1+2.treeLikelihood"/>
				<treeLikelihood idref="ChaqVirusLikeCoding.CP3.treeLikelihood"/>
				<treeLikelihood idref="ChaqVirusLikeNonCoding.CP1+2.treeLikelihood"/>
				<treeLikelihood idref="ChaqVirusLikeNonCoding.CP3.treeLikelihood"/>

				<!-- START Discrete Traits Model                                             -->
				<ancestralTreeLikelihood idref="Host.treeLikelihood"/>
				<ancestralTreeLikelihood idref="Contient.treeLikelihood"/>

				<!-- END Discrete Traits Model                                               -->

			</likelihood>
		</posterior>
		<operators idref="operators"/>

		<!-- write log to screen                                                     -->
		<log id="screenLog" logEvery="20000">
			<column label="Posterior" dp="4" width="12">
				<posterior idref="posterior"/>
			</column>
			<column label="Prior" dp="4" width="12">
				<prior idref="prior"/>
			</column>
			<column label="Likelihood" dp="4" width="12">
				<likelihood idref="likelihood"/>
			</column>
			<column label="rootHeight" sf="6" width="12">
				<parameter idref="treeModel.rootHeight"/>
			</column>
			<column label="ChaqVirusLikeCoding.clock.rate" sf="6" width="12">
				<parameter idref="ChaqVirusLikeCoding.clock.rate"/>
			</column>
			<column label="ChaqVirusLikeNonCoding.clock.rate" sf="6" width="12">
				<parameter idref="ChaqVirusLikeNonCoding.clock.rate"/>
			</column>
			<column label="Host.clock.rate" sf="6" width="12">
				<parameter idref="Host.clock.rate"/>
			</column>
			<column label="Contient.clock.rate" sf="6" width="12">
				<parameter idref="Contient.clock.rate"/>
			</column>

			<!-- START Discrete Traits Model                                             -->

			<!-- END Discrete Traits Model                                               -->

		</log>

		<!-- write log to file                                                       -->
		<log id="fileLog" logEvery="20000" fileName="ChaqFixed1.log.txt" overwrite="false">
			<posterior idref="posterior"/>
			<prior idref="prior"/>
			<likelihood idref="likelihood"/>
			<parameter idref="treeModel.rootHeight"/>
			<parameter idref="constant.popSize"/>
			<parameter idref="CP1+2.kappa"/>
			<parameter idref="CP3.kappa"/>
			<parameter idref="CP1+2.frequencies"/>
			<parameter idref="CP3.frequencies"/>
			<parameter idref="CP1+2.alpha"/>
			<parameter idref="CP3.alpha"/>
			<compoundParameter idref="allMus"/>
			<parameter idref="ChaqVirusLikeCoding.clock.rate"/>
			<parameter idref="ChaqVirusLikeNonCoding.clock.rate"/>
			<parameter idref="Host.clock.rate"/>
			<parameter idref="Contient.clock.rate"/>

			<!-- START Discrete Traits Model                                             -->
			<parameter idref="Host.rates"/>
			<parameter idref="Contient.rates"/>

			<!-- END Discrete Traits Model                                               -->

			<treeLikelihood idref="ChaqVirusLikeCoding.CP1+2.treeLikelihood"/>
			<treeLikelihood idref="ChaqVirusLikeCoding.CP3.treeLikelihood"/>
			<treeLikelihood idref="ChaqVirusLikeNonCoding.CP1+2.treeLikelihood"/>
			<treeLikelihood idref="ChaqVirusLikeNonCoding.CP3.treeLikelihood"/>

			<!-- START Discrete Traits Model                                             -->
			<ancestralTreeLikelihood idref="Host.treeLikelihood"/>
			<ancestralTreeLikelihood idref="Contient.treeLikelihood"/>

			<!-- END Discrete Traits Model                                               -->

			<coalescentLikelihood idref="coalescent"/>
		</log>

		<!-- START Discrete Traits Model                                             -->
		<log id="ChaqFixed1.HostrateMatrixLog" logEvery="20000" fileName="ChaqFixed1.Host.rates.log">
			<parameter idref="Host.rates"/>
		</log>
		<log id="ChaqFixed1.ContientrateMatrixLog" logEvery="20000" fileName="ChaqFixed1.Contient.rates.log">
			<parameter idref="Contient.rates"/>
		</log>

		<!-- END Discrete Traits Model                                               -->


		<!-- write tree log to file                                                  -->
		<logTree id="treeFileLog" logEvery="20000" nexusFormat="true" fileName="ChaqFixed1.trees.txt" sortTranslationTable="true">
			<treeModel idref="treeModel"/>
			<trait name="rate" tag="ChaqVirusLikeCoding.rate">
				<strictClockBranchRates idref="ChaqVirusLikeCoding.branchRates"/>
			</trait>
			<trait name="rate" tag="ChaqVirusLikeNonCoding.rate">
				<strictClockBranchRates idref="ChaqVirusLikeNonCoding.branchRates"/>
			</trait>
			<trait name="rate" tag="Host.rate">
				<strictClockBranchRates idref="Host.branchRates"/>
			</trait>
			<trait name="rate" tag="Contient.rate">
				<strictClockBranchRates idref="Contient.branchRates"/>
			</trait>
			<posterior idref="posterior"/>

			<!-- START Ancestral state reconstruction                                    -->
			<trait name="Host.states" tag="Host">
				<ancestralTreeLikelihood idref="Host.treeLikelihood"/>
			</trait>
			<trait name="Contient.states" tag="Contient">
				<ancestralTreeLikelihood idref="Contient.treeLikelihood"/>
			</trait>

			<!-- END Ancestral state reconstruction                                      -->

		</logTree>

		<!-- START Ancestral state reconstruction                                    -->

		<!-- Ancestral state reconstruction for: Host                                -->
		<log id="fileLog_Host" logEvery="20000" fileName="ChaqFixed1.Host.states.log">
			<ancestralTrait name="Host" traitName="Host.states">
				<treeModel idref="treeModel"/>
				<ancestralTreeLikelihood idref="Host.treeLikelihood"/>
			</ancestralTrait>
		</log>

		<!-- Ancestral state reconstruction for: Contient                            -->
		<log id="fileLog_Contient" logEvery="20000" fileName="ChaqFixed1.Contient.states.log">
			<ancestralTrait name="Contient" traitName="Contient.states">
				<treeModel idref="treeModel"/>
				<ancestralTreeLikelihood idref="Contient.treeLikelihood"/>
			</ancestralTrait>
		</log>

		<!-- END Ancestral state reconstruction                                      -->

	</mcmc>
	<report>
		<property name="timer">
			<mcmc idref="mcmc"/>
		</property>
	</report>
</beast>
