# Supplementary material for: The Discovery, Distribution, and Evolution of Viruses Associated with Drosophila melanogaster
Source: PLoS Biol. 2015 Jul 14;13(7):e1002210. doi: 10.1371/journal.pbio.1002210 (PMC4501690; doi:10.1371/journal.pbio.1002210)
Supplement: S7 Data — Alignments and BEAST models as BEAST xml for Figs 6 and S13. (ZIP) [file pbio.1002210.s007.zip › DansomanFixed1.xml]

<?xml version="1.0" standalone="yes"?>

<!-- Generated by BEAUTi v1.8.1                                              -->
<!--       by Alexei J. Drummond, Andrew Rambaut and Marc A. Suchard         -->
<!--       Department of Computer Science, University of Auckland and        -->
<!--       Institute of Evolutionary Biology, University of Edinburgh        -->
<!--       David Geffen School of Medicine, University of California, Los Angeles-->
<!--       http://beast.bio.ed.ac.uk/                                        -->
<beast>

	<!-- The list of taxa to be analysed (can also include dates/ages).          -->
	<!-- ntax=54                                                                 -->
	<taxa id="taxa">
		<taxon id="Dansoman_CBPVlikePartA_RAKMEL05_Dmel_Marrakesh_EuropeNAf_2010-09-30">
			<date value="2010.7452054794521" direction="forwards" units="years"/>
			<attr name="Continent">
				EuropeNAf
			</attr>
		</taxon>
		<taxon id="Dansoman_CBPVlikePartA_CM19_Dmel_Edinburgh1_EuropeNAf_2009-07-10">
			<date value="2009.5205479452054" direction="forwards" units="years"/>
			<attr name="Continent">
				EuropeNAf
			</attr>
		</taxon>
		<taxon id="Dansoman_CBPVlikePartA_MAT21_Dmel_Accra1_Africa_2010-01">
			<date value="2010.0" direction="forwards" units="years" precision="0.08333333333333333"/>
			<attr name="Continent">
				Africa
			</attr>
		</taxon>
		<taxon id="Dansoman_CBPVlikePartA_MAT35_Dmel_Accra1_Africa_2010-01">
			<date value="2010.0" direction="forwards" units="years" precision="0.08333333333333333"/>
			<attr name="Continent">
				Africa
			</attr>
		</taxon>
		<taxon id="Dansoman_CBPVlikePartA_MATMEL17_Dmel_Accra1_Africa_2010-01">
			<date value="2010.0" direction="forwards" units="years" precision="0.08333333333333333"/>
			<attr name="Continent">
				Africa
			</attr>
		</taxon>
		<taxon id="Dansoman_CBPVlikePartA_DAN22_Dmel_Accra2_Africa_2010-01">
			<date value="2010.0" direction="forwards" units="years" precision="0.08333333333333333"/>
			<attr name="Continent">
				Africa
			</attr>
		</taxon>
		<taxon id="Dansoman_CBPVlikePartA_MATMEL22_Dmel_Accra1_Africa_2010-01">
			<date value="2010.0" direction="forwards" units="years" precision="0.08333333333333333"/>
			<attr name="Continent">
				Africa
			</attr>
		</taxon>
		<taxon id="Dansoman_CBPVlikePartA_DANMEL15_Dmel_Accra2_Africa_2010-01">
			<date value="2010.0" direction="forwards" units="years" precision="0.08333333333333333"/>
			<attr name="Continent">
				Africa
			</attr>
		</taxon>
		<taxon id="Dansoman_CBPVlikePartA_DAN05_Dmel_Accra2_Africa_2010-01">
			<date value="2010.0" direction="forwards" units="years" precision="0.08333333333333333"/>
			<attr name="Continent">
				Africa
			</attr>
		</taxon>
		<taxon id="Dansoman_CBPVlikePartA_K16_Dmel_Thika_Africa_2009-02">
			<date value="2009.0849315068492" direction="forwards" units="years" precision="0.08333333333333333"/>
			<attr name="Continent">
				Africa
			</attr>
		</taxon>
		<taxon id="Dansoman_CBPVlikePartA_SAFM03_Dmel_SouthAfrica_Africa_2010-01">
			<date value="2010.0" direction="forwards" units="years" precision="0.08333333333333333"/>
			<attr name="Continent">
				Africa
			</attr>
		</taxon>
		<taxon id="Dansoman_CBPVlikePartA_SAFM04_Dmel_SouthAfrica_Africa_2010-01">
			<date value="2010.0" direction="forwards" units="years" precision="0.08333333333333333"/>
			<attr name="Continent">
				Africa
			</attr>
		</taxon>
		<taxon id="Dansoman_CBPVlikePartA_SAF04_Dmel_SouthAfrica_Africa_2010-01">
			<date value="2010.0" direction="forwards" units="years" precision="0.08333333333333333"/>
			<attr name="Continent">
				Africa
			</attr>
		</taxon>
		<taxon id="Dansoman_CBPVlikePartA_K14_Dmel_Thika_Africa_2009-02">
			<date value="2009.0849315068492" direction="forwards" units="years" precision="0.08333333333333333"/>
			<attr name="Continent">
				Africa
			</attr>
		</taxon>
		<taxon id="Dansoman_CBPVlikePartA_SAF28_Dmel_SouthAfrica_Africa_2010-01">
			<date value="2010.0" direction="forwards" units="years" precision="0.08333333333333333"/>
			<attr name="Continent">
				Africa
			</attr>
		</taxon>
		<taxon id="Dansoman_CBPVlikePartA_MATMEL23_Dmel_Accra1_Africa_2010-01">
			<date value="2010.0" direction="forwards" units="years" precision="0.08333333333333333"/>
			<attr name="Continent">
				Africa
			</attr>
		</taxon>
		<taxon id="Dansoman_CBPVlikePartA_DM09_Dmel_Sussex_EuropeNAf_2009-08-28">
			<date value="2009.654794520548" direction="forwards" units="years"/>
			<attr name="Continent">
				EuropeNAf
			</attr>
		</taxon>
		<taxon id="Dansoman_CBPVlikePartA_MATMEL18_Dmel_Accra1_Africa_2010-01">
			<date value="2010.0" direction="forwards" units="years" precision="0.08333333333333333"/>
			<attr name="Continent">
				Africa
			</attr>
		</taxon>
		<taxon id="Dansoman_CBPVlikePartA_DANMEL03_Dmel_Accra2_Africa_2010-01">
			<date value="2010.0" direction="forwards" units="years" precision="0.08333333333333333"/>
			<attr name="Continent">
				Africa
			</attr>
		</taxon>
		<taxon id="Dansoman_CBPVlikePartA_DANMEL02_Dmel_Accra2_Africa_2010-01">
			<date value="2010.0" direction="forwards" units="years" precision="0.08333333333333333"/>
			<attr name="Continent">
				Africa
			</attr>
		</taxon>
		<taxon id="Dansoman_CBPVlikePartB_MATMEL22_Dmel_Accra1_Africa_2010-01">
			<date value="2010.0" direction="forwards" units="years" precision="0.08333333333333333"/>
			<attr name="Continent">
				Africa
			</attr>
		</taxon>
		<taxon id="Dansoman_CBPVlikePartB_MATMEL23_Dmel_Accra1_Africa_2010-01">
			<date value="2010.0" direction="forwards" units="years" precision="0.08333333333333333"/>
			<attr name="Continent">
				Africa
			</attr>
		</taxon>
		<taxon id="Dansoman_CBPVlikePartB_MATMEL17_Dmel_Accra1_Africa_2010-01">
			<date value="2010.0" direction="forwards" units="years" precision="0.08333333333333333"/>
			<attr name="Continent">
				Africa
			</attr>
		</taxon>
		<taxon id="Dansoman_CBPVlikePartB_SAF19_Dmel_SouthAfrica_Africa_2010-01">
			<date value="2010.0" direction="forwards" units="years" precision="0.08333333333333333"/>
			<attr name="Continent">
				Africa
			</attr>
		</taxon>
		<taxon id="Dansoman_CBPVlikePartB_SAF04_Dmel_SouthAfrica_Africa_2010-01">
			<date value="2010.0" direction="forwards" units="years" precision="0.08333333333333333"/>
			<attr name="Continent">
				Africa
			</attr>
		</taxon>
		<taxon id="Dansoman_CBPVlikePartB_SAF28_Dmel_SouthAfrica_Africa_2010-01">
			<date value="2010.0" direction="forwards" units="years" precision="0.08333333333333333"/>
			<attr name="Continent">
				Africa
			</attr>
		</taxon>
		<taxon id="Dansoman_CBPVlikePartB_SAFM04_Dmel_SouthAfrica_Africa_2010-01">
			<date value="2010.0" direction="forwards" units="years" precision="0.08333333333333333"/>
			<attr name="Continent">
				Africa
			</attr>
		</taxon>
		<taxon id="Dansoman_CBPVlikePartB_DAN18_Dmel_Accra2_Africa_2010-01">
			<date value="2010.0" direction="forwards" units="years" precision="0.08333333333333333"/>
			<attr name="Continent">
				Africa
			</attr>
		</taxon>
		<taxon id="Dansoman_CBPVlikePartB_DAN22_Dmel_Accra2_Africa_2010-01">
			<date value="2010.0" direction="forwards" units="years" precision="0.08333333333333333"/>
			<attr name="Continent">
				Africa
			</attr>
		</taxon>
		<taxon id="Dansoman_CBPVlikePartB_DANMEL15_Dmel_Accra2_Africa_2010-01">
			<date value="2010.0" direction="forwards" units="years" precision="0.08333333333333333"/>
			<attr name="Continent">
				Africa
			</attr>
		</taxon>
		<taxon id="Dansoman_CBPVlikePartB_MAT21_Dmel_Accra1_Africa_2010-01">
			<date value="2010.0" direction="forwards" units="years" precision="0.08333333333333333"/>
			<attr name="Continent">
				Africa
			</attr>
		</taxon>
		<taxon id="Dansoman_CBPVlikePartB_MAT35_Dmel_Accra1_Africa_2010-01">
			<date value="2010.0" direction="forwards" units="years" precision="0.08333333333333333"/>
			<attr name="Continent">
				Africa
			</attr>
		</taxon>
		<taxon id="Dansoman_CBPVlikePartB_RAKMEL05_Dmel_Marrakesh_EuropeNAf_2010-09-30">
			<date value="2010.7452054794521" direction="forwards" units="years"/>
			<attr name="Continent">
				EuropeNAf
			</attr>
		</taxon>
		<taxon id="Dansoman_CBPVlikePartB_CM08_Dmel_Edinburgh1_EuropeNAf_2009-07-10">
			<date value="2009.5205479452054" direction="forwards" units="years"/>
			<attr name="Continent">
				EuropeNAf
			</attr>
		</taxon>
		<taxon id="Dansoman_CBPVlikePartB_DAN05_Dmel_Accra2_Africa_2010-01">
			<date value="2010.0" direction="forwards" units="years" precision="0.08333333333333333"/>
			<attr name="Continent">
				Africa
			</attr>
		</taxon>
		<taxon id="Dansoman_CBPVlikePartB_CM10_Dmel_Edinburgh1_EuropeNAf_2009-07-10">
			<date value="2009.5205479452054" direction="forwards" units="years"/>
			<attr name="Continent">
				EuropeNAf
			</attr>
		</taxon>
		<taxon id="Dansoman_CBPVlikePartB_CM19_Dmel_Edinburgh1_EuropeNAf_2009-07-10">
			<date value="2009.5205479452054" direction="forwards" units="years"/>
			<attr name="Continent">
				EuropeNAf
			</attr>
		</taxon>
		<taxon id="Dansoman_CBPVlikePartB_DANMEL03_Dmel_Accra2_Africa_2010-01">
			<date value="2010.0" direction="forwards" units="years" precision="0.08333333333333333"/>
			<attr name="Continent">
				Africa
			</attr>
		</taxon>
		<taxon id="Dansoman_CBPVlikePartB_DM09_Dmel_Sussex_EuropeNAf_2009-08-28">
			<date value="2009.654794520548" direction="forwards" units="years"/>
			<attr name="Continent">
				EuropeNAf
			</attr>
		</taxon>
		<taxon id="Dansoman_CBPVlikePartB_K14_Dmel_Thika_Africa_2009-02">
			<date value="2009.0849315068492" direction="forwards" units="years" precision="0.08333333333333333"/>
			<attr name="Continent">
				Africa
			</attr>
		</taxon>
		<taxon id="Dansoman_CBPVlikePartB_K16_Dmel_Thika_Africa_2009-02">
			<date value="2009.0849315068492" direction="forwards" units="years" precision="0.08333333333333333"/>
			<attr name="Continent">
				Africa
			</attr>
		</taxon>
		<taxon id="Dansoman_CBPVlikePartB_LISMEL05_Dmel_Lisbon_EuropeNAf_2012-10-24">
			<date value="2012.811475409836" direction="forwards" units="years"/>
			<attr name="Continent">
				EuropeNAf
			</attr>
		</taxon>
		<taxon id="Dansoman_CBPVlikePartB_MATMEL18_Dmel_Accra1_Africa_2010-01">
			<date value="2010.0" direction="forwards" units="years" precision="0.08333333333333333"/>
			<attr name="Continent">
				Africa
			</attr>
		</taxon>
		<taxon id="Dansoman_CBPVlikePartB_REEF09_Dmel_Mombassa_Africa_2011-04-05">
			<date value="2011.2575342465752" direction="forwards" units="years"/>
			<attr name="Continent">
				Africa
			</attr>
		</taxon>
		<taxon id="Dansoman_CBPVlikePartB_SAFM02_Dmel_SouthAfrica_Africa_2010-01">
			<date value="2010.0" direction="forwards" units="years" precision="0.08333333333333333"/>
			<attr name="Continent">
				Africa
			</attr>
		</taxon>
		<taxon id="Dansoman_CBPVlikePartB_SAFM03_Dmel_SouthAfrica_Africa_2010-01">
			<date value="2010.0" direction="forwards" units="years" precision="0.08333333333333333"/>
			<attr name="Continent">
				Africa
			</attr>
		</taxon>
		<taxon id="Dansoman_CBPVlikePartA_CM08_Dmel_Edinburgh1_EuropeNAf_2009-07-10">
			<date value="2009.5205479452054" direction="forwards" units="years"/>
			<attr name="Continent">
				EuropeNAf
			</attr>
		</taxon>
		<taxon id="Dansoman_CBPVlikePartA_CM10_Dmel_Edinburgh1_EuropeNAf_2009-07-10">
			<date value="2009.5205479452054" direction="forwards" units="years"/>
			<attr name="Continent">
				EuropeNAf
			</attr>
		</taxon>
		<taxon id="Dansoman_CBPVlikePartA_DANMEL07_Dmel_Accra2_Africa_2010-01">
			<date value="2010.0" direction="forwards" units="years" precision="0.08333333333333333"/>
			<attr name="Continent">
				Africa
			</attr>
		</taxon>
		<taxon id="Dansoman_CBPVlikePartA_REEF09_Dmel_Mombassa_Africa_2011-04-05">
			<date value="2011.2575342465752" direction="forwards" units="years"/>
			<attr name="Continent">
				Africa
			</attr>
		</taxon>
		<taxon id="Dansoman_CBPVlikePartA_SAF19_Dmel_SouthAfrica_Africa_2010-01">
			<date value="2010.0" direction="forwards" units="years" precision="0.08333333333333333"/>
			<attr name="Continent">
				Africa
			</attr>
		</taxon>
		<taxon id="Dansoman_CBPVlikePartA_DAN18_Dmel_Accra2_Africa_2010-01">
			<date value="2010.0" direction="forwards" units="years" precision="0.08333333333333333"/>
			<attr name="Continent">
				Africa
			</attr>
		</taxon>
		<taxon id="Dansoman_CBPVlikePartA_DANMEL10_Dmel_Accra2_Africa_2010-01">
			<date value="2010.0" direction="forwards" units="years" precision="0.08333333333333333"/>
			<attr name="Continent">
				Africa
			</attr>
		</taxon>
		<taxon id="Dansoman_CBPVlikePartA_LISMEL05_Dmel_Lisbon_EuropeNAf_2012-10-24">
			<date value="2012.811475409836" direction="forwards" units="years"/>
			<attr name="Continent">
				EuropeNAf
			</attr>
		</taxon>
	</taxa>

	<!-- gene name = Dansoman_CBPVlikePartA_804-1436, ntax= 20                   -->
	<taxa id="Dansoman_CBPVlikePartA_804-1436.taxa">
		<taxon idref="Dansoman_CBPVlikePartA_RAKMEL05_Dmel_Marrakesh_EuropeNAf_2010-09-30"/>
		<taxon idref="Dansoman_CBPVlikePartA_CM19_Dmel_Edinburgh1_EuropeNAf_2009-07-10"/>
		<taxon idref="Dansoman_CBPVlikePartA_MAT21_Dmel_Accra1_Africa_2010-01"/>
		<taxon idref="Dansoman_CBPVlikePartA_MAT35_Dmel_Accra1_Africa_2010-01"/>
		<taxon idref="Dansoman_CBPVlikePartA_MATMEL17_Dmel_Accra1_Africa_2010-01"/>
		<taxon idref="Dansoman_CBPVlikePartA_DAN22_Dmel_Accra2_Africa_2010-01"/>
		<taxon idref="Dansoman_CBPVlikePartA_MATMEL22_Dmel_Accra1_Africa_2010-01"/>
		<taxon idref="Dansoman_CBPVlikePartA_DANMEL15_Dmel_Accra2_Africa_2010-01"/>
		<taxon idref="Dansoman_CBPVlikePartA_DAN05_Dmel_Accra2_Africa_2010-01"/>
		<taxon idref="Dansoman_CBPVlikePartA_K16_Dmel_Thika_Africa_2009-02"/>
		<taxon idref="Dansoman_CBPVlikePartA_SAFM03_Dmel_SouthAfrica_Africa_2010-01"/>
		<taxon idref="Dansoman_CBPVlikePartA_SAFM04_Dmel_SouthAfrica_Africa_2010-01"/>
		<taxon idref="Dansoman_CBPVlikePartA_SAF04_Dmel_SouthAfrica_Africa_2010-01"/>
		<taxon idref="Dansoman_CBPVlikePartA_K14_Dmel_Thika_Africa_2009-02"/>
		<taxon idref="Dansoman_CBPVlikePartA_SAF28_Dmel_SouthAfrica_Africa_2010-01"/>
		<taxon idref="Dansoman_CBPVlikePartA_MATMEL23_Dmel_Accra1_Africa_2010-01"/>
		<taxon idref="Dansoman_CBPVlikePartA_DM09_Dmel_Sussex_EuropeNAf_2009-08-28"/>
		<taxon idref="Dansoman_CBPVlikePartA_MATMEL18_Dmel_Accra1_Africa_2010-01"/>
		<taxon idref="Dansoman_CBPVlikePartA_DANMEL03_Dmel_Accra2_Africa_2010-01"/>
		<taxon idref="Dansoman_CBPVlikePartA_DANMEL02_Dmel_Accra2_Africa_2010-01"/>
	</taxa>

	<!-- gene name = Dansoman_CBPVlikePartB_1-889, ntax= 14                      -->
	<taxa id="Dansoman_CBPVlikePartB_1-889.taxa">
		<taxon idref="Dansoman_CBPVlikePartB_MATMEL22_Dmel_Accra1_Africa_2010-01"/>
		<taxon idref="Dansoman_CBPVlikePartB_MATMEL23_Dmel_Accra1_Africa_2010-01"/>
		<taxon idref="Dansoman_CBPVlikePartB_MATMEL17_Dmel_Accra1_Africa_2010-01"/>
		<taxon idref="Dansoman_CBPVlikePartB_SAF19_Dmel_SouthAfrica_Africa_2010-01"/>
		<taxon idref="Dansoman_CBPVlikePartB_SAF04_Dmel_SouthAfrica_Africa_2010-01"/>
		<taxon idref="Dansoman_CBPVlikePartB_SAF28_Dmel_SouthAfrica_Africa_2010-01"/>
		<taxon idref="Dansoman_CBPVlikePartB_SAFM04_Dmel_SouthAfrica_Africa_2010-01"/>
		<taxon idref="Dansoman_CBPVlikePartB_DAN18_Dmel_Accra2_Africa_2010-01"/>
		<taxon idref="Dansoman_CBPVlikePartB_DAN22_Dmel_Accra2_Africa_2010-01"/>
		<taxon idref="Dansoman_CBPVlikePartB_DANMEL15_Dmel_Accra2_Africa_2010-01"/>
		<taxon idref="Dansoman_CBPVlikePartB_MAT21_Dmel_Accra1_Africa_2010-01"/>
		<taxon idref="Dansoman_CBPVlikePartB_MAT35_Dmel_Accra1_Africa_2010-01"/>
		<taxon idref="Dansoman_CBPVlikePartB_RAKMEL05_Dmel_Marrakesh_EuropeNAf_2010-09-30"/>
		<taxon idref="Dansoman_CBPVlikePartB_CM08_Dmel_Edinburgh1_EuropeNAf_2009-07-10"/>
	</taxa>

	<!-- gene name = Dansoman_CBPVlikePartB_890-1693, ntax= 26                   -->
	<taxa id="Dansoman_CBPVlikePartB_890-1693.taxa">
		<taxon idref="Dansoman_CBPVlikePartB_MATMEL22_Dmel_Accra1_Africa_2010-01"/>
		<taxon idref="Dansoman_CBPVlikePartB_MATMEL23_Dmel_Accra1_Africa_2010-01"/>
		<taxon idref="Dansoman_CBPVlikePartB_MATMEL17_Dmel_Accra1_Africa_2010-01"/>
		<taxon idref="Dansoman_CBPVlikePartB_SAF19_Dmel_SouthAfrica_Africa_2010-01"/>
		<taxon idref="Dansoman_CBPVlikePartB_SAF04_Dmel_SouthAfrica_Africa_2010-01"/>
		<taxon idref="Dansoman_CBPVlikePartB_SAF28_Dmel_SouthAfrica_Africa_2010-01"/>
		<taxon idref="Dansoman_CBPVlikePartB_SAFM04_Dmel_SouthAfrica_Africa_2010-01"/>
		<taxon idref="Dansoman_CBPVlikePartB_DAN18_Dmel_Accra2_Africa_2010-01"/>
		<taxon idref="Dansoman_CBPVlikePartB_DAN22_Dmel_Accra2_Africa_2010-01"/>
		<taxon idref="Dansoman_CBPVlikePartB_DANMEL15_Dmel_Accra2_Africa_2010-01"/>
		<taxon idref="Dansoman_CBPVlikePartB_MAT21_Dmel_Accra1_Africa_2010-01"/>
		<taxon idref="Dansoman_CBPVlikePartB_MAT35_Dmel_Accra1_Africa_2010-01"/>
		<taxon idref="Dansoman_CBPVlikePartB_RAKMEL05_Dmel_Marrakesh_EuropeNAf_2010-09-30"/>
		<taxon idref="Dansoman_CBPVlikePartB_CM08_Dmel_Edinburgh1_EuropeNAf_2009-07-10"/>
		<taxon idref="Dansoman_CBPVlikePartB_DAN05_Dmel_Accra2_Africa_2010-01"/>
		<taxon idref="Dansoman_CBPVlikePartB_CM10_Dmel_Edinburgh1_EuropeNAf_2009-07-10"/>
		<taxon idref="Dansoman_CBPVlikePartB_CM19_Dmel_Edinburgh1_EuropeNAf_2009-07-10"/>
		<taxon idref="Dansoman_CBPVlikePartB_DANMEL03_Dmel_Accra2_Africa_2010-01"/>
		<taxon idref="Dansoman_CBPVlikePartB_DM09_Dmel_Sussex_EuropeNAf_2009-08-28"/>
		<taxon idref="Dansoman_CBPVlikePartB_K14_Dmel_Thika_Africa_2009-02"/>
		<taxon idref="Dansoman_CBPVlikePartB_K16_Dmel_Thika_Africa_2009-02"/>
		<taxon idref="Dansoman_CBPVlikePartB_LISMEL05_Dmel_Lisbon_EuropeNAf_2012-10-24"/>
		<taxon idref="Dansoman_CBPVlikePartB_MATMEL18_Dmel_Accra1_Africa_2010-01"/>
		<taxon idref="Dansoman_CBPVlikePartB_REEF09_Dmel_Mombassa_Africa_2011-04-05"/>
		<taxon idref="Dansoman_CBPVlikePartB_SAFM02_Dmel_SouthAfrica_Africa_2010-01"/>
		<taxon idref="Dansoman_CBPVlikePartB_SAFM03_Dmel_SouthAfrica_Africa_2010-01"/>
	</taxa>

	<!-- gene name = Dansoman_CBPVlikePartA_1-803, ntax= 27                      -->
	<taxa id="Dansoman_CBPVlikePartA_1-803.taxa">
		<taxon idref="Dansoman_CBPVlikePartA_RAKMEL05_Dmel_Marrakesh_EuropeNAf_2010-09-30"/>
		<taxon idref="Dansoman_CBPVlikePartA_CM08_Dmel_Edinburgh1_EuropeNAf_2009-07-10"/>
		<taxon idref="Dansoman_CBPVlikePartA_CM10_Dmel_Edinburgh1_EuropeNAf_2009-07-10"/>
		<taxon idref="Dansoman_CBPVlikePartA_CM19_Dmel_Edinburgh1_EuropeNAf_2009-07-10"/>
		<taxon idref="Dansoman_CBPVlikePartA_MAT21_Dmel_Accra1_Africa_2010-01"/>
		<taxon idref="Dansoman_CBPVlikePartA_MAT35_Dmel_Accra1_Africa_2010-01"/>
		<taxon idref="Dansoman_CBPVlikePartA_MATMEL17_Dmel_Accra1_Africa_2010-01"/>
		<taxon idref="Dansoman_CBPVlikePartA_DAN22_Dmel_Accra2_Africa_2010-01"/>
		<taxon idref="Dansoman_CBPVlikePartA_DANMEL07_Dmel_Accra2_Africa_2010-01"/>
		<taxon idref="Dansoman_CBPVlikePartA_MATMEL22_Dmel_Accra1_Africa_2010-01"/>
		<taxon idref="Dansoman_CBPVlikePartA_DANMEL15_Dmel_Accra2_Africa_2010-01"/>
		<taxon idref="Dansoman_CBPVlikePartA_DAN05_Dmel_Accra2_Africa_2010-01"/>
		<taxon idref="Dansoman_CBPVlikePartA_K16_Dmel_Thika_Africa_2009-02"/>
		<taxon idref="Dansoman_CBPVlikePartA_SAFM03_Dmel_SouthAfrica_Africa_2010-01"/>
		<taxon idref="Dansoman_CBPVlikePartA_SAFM04_Dmel_SouthAfrica_Africa_2010-01"/>
		<taxon idref="Dansoman_CBPVlikePartA_REEF09_Dmel_Mombassa_Africa_2011-04-05"/>
		<taxon idref="Dansoman_CBPVlikePartA_SAF04_Dmel_SouthAfrica_Africa_2010-01"/>
		<taxon idref="Dansoman_CBPVlikePartA_SAF19_Dmel_SouthAfrica_Africa_2010-01"/>
		<taxon idref="Dansoman_CBPVlikePartA_K14_Dmel_Thika_Africa_2009-02"/>
		<taxon idref="Dansoman_CBPVlikePartA_SAF28_Dmel_SouthAfrica_Africa_2010-01"/>
		<taxon idref="Dansoman_CBPVlikePartA_DAN18_Dmel_Accra2_Africa_2010-01"/>
		<taxon idref="Dansoman_CBPVlikePartA_DANMEL10_Dmel_Accra2_Africa_2010-01"/>
		<taxon idref="Dansoman_CBPVlikePartA_MATMEL23_Dmel_Accra1_Africa_2010-01"/>
		<taxon idref="Dansoman_CBPVlikePartA_DM09_Dmel_Sussex_EuropeNAf_2009-08-28"/>
		<taxon idref="Dansoman_CBPVlikePartA_LISMEL05_Dmel_Lisbon_EuropeNAf_2012-10-24"/>
		<taxon idref="Dansoman_CBPVlikePartA_MATMEL18_Dmel_Accra1_Africa_2010-01"/>
		<taxon idref="Dansoman_CBPVlikePartA_DANMEL03_Dmel_Accra2_Africa_2010-01"/>
	</taxa>

	<!-- The sequence alignment (each sequence refers to a taxon above).         -->
	<!-- ntax=20 nchar=633                                                       -->
	<alignment id="alignment1" dataType="nucleotide">
		<sequence>
			<taxon idref="Dansoman_CBPVlikePartA_RAKMEL05_Dmel_Marrakesh_EuropeNAf_2010-09-30"/>
			ATGCAGCGCCCCAGACTGATAGGCAGCATGCCGGACAGTCCCCCCAACCACCCAGCGACGAGCGCGAACTTGGTGAAGATGTGCGAGATGATGGGGTGGACGTGCCAACTAGTGACGCAGTTCGACGATGCGCTACCGCAGGACACAGTGCAAGTGATACACAACACCTCGTCGTACTCAGTGGATTACACGCTAGCACCAATGGCGGAGTCTGCGTCGTACTGGACACCCAACGAAACGAGATCCAGAGTGACGTACTTGACCAGCCATTCGTCCTGCCACCCGACTCTGCTGGACCACTCCTTGAACAGGCAGACCAACTGGTCACTTTCATGCAGGGACTCAAACAGGACGACCCACACGCCGCAACCGAGAAACTTCACAGTTGGATCCAAGCTAGGACACGTAGAGCCGCGTGTGACACCGCTGCGCCTGTCGGTGGAGGAGTGGCTAAAAAGCGAAGAAATGGAGTGGTATCCAAGCTGCGTCGAACCACTTGCGTGGGATACTTGGGTAAAAAGGTATCCTGTAAACCGAAGAGAGCAACTGCGCGCGGCACTGCAGCGCGTCCGGCGCACGGGGATCCAGCGGCGGGACGCGCTGGTGAAGAATTTTGTGAAGCGGGAAACAACA
		</sequence>
		<sequence>
			<taxon idref="Dansoman_CBPVlikePartA_CM19_Dmel_Edinburgh1_EuropeNAf_2009-07-10"/>
			ATGCAGCGCCCCAGGCTGATAGGCAGCATGCCGGACAATCCCCCCAACCACCCAGCGACGAGCGCGAACCTGGTGAAGATGTGCGAGGAGATGGGTTGGACGAGCCTGCTGGTGACGCAGTTCGACGATGCACTACCGCAGGACACAGTGCAAGTGATTCGCAACACCTCGTCGTACTCAGTGGACTACACGCTAGCTCCAATGGCGGAGTCTGCGTCGTACTGGACACCCAACGAAACGAAATCCAGAGCGACGTACTTGACCAGCCATTCGTCGTGCCACCCAACTCTGCTGGACCACTCCTTGAACAGGCAGACCAACTGGTCGCTTTCATGCAGGGACTCAAACAGGACAACCCACACGCCGCAACTGAGAAACTTCACAGTTGGATCCAAGCTAGGACACGTAGAGCCGCGTGTGACCCCGTTGCGCCTATCGGTGGAGGAGTGGCTAAAAACCGAAGAAATGGAGTGGTATCCAAGCTGCGCCGAGCCACTTGCGTGGGATACTTGGGTAAAAAGGTATCCTGTAAACCGAAGAGAGCAACTGCGCGCGGCACTGCAGCGCGTCCAGCGCGCGGGGATCCAGAGACGGGACGCACTGGTGAAGAACTTCGTGAAGCGGGAAACAACG
		</sequence>
		<sequence>
			<taxon idref="Dansoman_CBPVlikePartA_MAT21_Dmel_Accra1_Africa_2010-01"/>
			ATGCAGCGCCCCAGGCTGATAGGCAGCATGCCGGACAATCCCCCCAACCACCCGGCGACGAGCGAGAACCTGGTGAAGATGTGCGCGGAAATGGGGTGGACGAGCCAGTTAGTGACGAAGTTCGACGATGCCCTGCCGCCGGACATAGTGCAGGTGATACACAACACCTCGTCGTACTCAGTGGACTGCACGCTGGCACCAATGGCGGAGTCTGCGTCGTACTGGACACCCGACGAAACGAAATCCAGAGTGACGTACTTGACCAGCCATTCGTCTTGCCACCCGACTCTGCTGGACCACTCCTTGAACAGGCAGACCAACTGGTCGCTTTCATGCAAGGACTCAAACAGGACAACCCACACGCCGCAACCGAGAAACTTCACAGTTGGCTCCAAGCTCGCACACGTAGAGCCGCGAGTGACCCCGTTGCGTCTGTCAGTGGAGGAGTGGCTAAAAAGCGAAGAAATGGAGTGGTATCCAAGCTGCGTCGAGCCACTTGCGTGGGATACTTGGGTAAAAAGGTATCCTGTAAACCGAAGAGAGCANNNNNNNNNNNNNNNNNNNNNNNNNNNNNNNNNNNNNNNNNNNNNNNNNNNNNNNNNNNNNNNNNNNNNNNNNNNNNNNNNNNNNNNN
		</sequence>
		<sequence>
			<taxon idref="Dansoman_CBPVlikePartA_MAT35_Dmel_Accra1_Africa_2010-01"/>
			ATGCAGCGCCCCAGGCTGATAGGCAGCATGCCGGACAATCCCCCCAACCACCCGGCGACGAGCGAGAACCTGGTGAAGATGTGCACGGAAATGGGGTGGACGAGCCAGTTGGTGACGAAGTTCGACGATGCCCTGCCGCCGGACATAGTGCAGGTGATACACAACACCTCGTCGTACTCAGTGGACTGCACGCTGGCACCAATGGCGGAGTCTGCGTCGTACTGGACACCCGACGAAACGAAATCCAGAGTGACGTACTTGACCAGCCATTCGTCTTGCCACCCGACTCTGCTGGACCACTCCTTGAACAGGCAGACCAACTGGTCGCTTTCATGCAAGGACTCAAACAGGACAACCCACACGCCGCAACCGAGAAACTTCACAGTTGGCTCCAAACTCGCACACGTAGAGCCGCGAGTGANNNNNNNNNNNNNNNNNNNNNNNNNNNNNNNNNNNNNNNNNNNNNNNNNNNNNNNNNNNNNNNNNNNNNNNNNNNNNNNNNNNNNNNNNNNNNNNNNNNNNNNNNNNNNNNNNNNNNNNNNNNNNNNNNNNNNNNNNNNNNNNNNNNNNNNNNNNNNNNNNNNNNNNNNNNNNNNNNNNNNNNNNNNNNNNNNNNNNNNNNNNNNNNNNNNN
		</sequence>
		<sequence>
			<taxon idref="Dansoman_CBPVlikePartA_MATMEL17_Dmel_Accra1_Africa_2010-01"/>
			ATGCAGCGCCCCAGGCTGATAGGCAGCATGCCGGACAATCCCCCCAACCACCCGGCGACGAGCGAGAACCTGGTGAAGATGTGCGCGGAAATGGGGTGGACGAGCCAGTTGGTGACGAAGTTCGACGATGCCCTGCCGCCGGACATAGTGCAGGTGATACACAACACCTCGTCGTACTCAGTGGACTGCACGCTGGCACCAATGGCGGAGTCTGCGTCGTACTGGACACCCGACGAAACGAAATCCAGAGTGACGTACTTGACCAGCCATTCGTCTTGCCACCCGACTCTGCTGGACCACTCCTTGAACAGGCAGACCAACTGGTCGCTTTCATGCAAGGACTCAAACAGGACAACCCACACGCCGCAACCGAGAAACTTCACAGTTGGCTCCAAGCTCGCACACGTAGAGCCGCGAGTGACCCCGTTGCGTCTGTCAGTGGAGGAGTGGCTAAAATGCGAAGAAATGGAGTGGTATCCAAGCTGCGTCGAGCCACTTGCGTGGGATACTTGGGTAAAAAGGTATCCTGTAAACCGAAGAGAGCAGCTGCGCGCGGCACTGCAGCGCGTCCAACGATCAGGGATCCAGAGGCGGGACGCGCTGGTGAAAAACTTTGTGAAGCGAGAGACAACA
		</sequence>
		<sequence>
			<taxon idref="Dansoman_CBPVlikePartA_DAN22_Dmel_Accra2_Africa_2010-01"/>
			ATGCAGCGCCCCAGGCTGATAGGCAGCATGCCGGACAATCCCCCCAACCACCCGGCGACGAGCGAGAACCTGGTGAAGATGTGCGCGGAAATGGGGTGGACGAGCCAGTTGGTGACGAAGTTCGACGATGCCCTGCCGCCGGACATAGTGCAGGTGATACACAACACCTCGTCGTACTCAGTGGACTGCACGCTGGCACCAATGGCGGAGTCTGCGTCGTACTGGACACCCGACGAAACGAAATCCAGAGTGACGTACTTGACCAGCCATTCGTCTTGCCACCCGACTCTGCTGGACCACTCCTTGAACAGGCAGACCAACTGGTCGCTTTCATGCAAGGACTCAAACAGGACAACCCACACGCCGCAACCGAGAAACTTCACAGTTGGCTCCAAGCTCGCACACGTAGAGCCGCGGGTGACCCCGTTGCGTCTGTCAGTGGAGGAGTGGCTAAAAAGCGAAGAAATGGAGTGGTATCCAAGCTGCGTCGAGCCACTTGCGTGGGATACTTGGGTAAAAAGGTATCCTGTAAACCGAAGAGAGCAGCTGCGCGCGGCACTGCAGCGCGTCCAACGATCAGGGATCCAGAGGCGGGACGCGCTGGTGAAAAACTTCGTGAAGCGAGAAACAACA
		</sequence>
		<sequence>
			<taxon idref="Dansoman_CBPVlikePartA_MATMEL22_Dmel_Accra1_Africa_2010-01"/>
			ATGCAGCGCCCCAGGCTGATAGGCAGCATGCCGGACAATCCCCCCAACCACCCGGCGACGAGCGAGAACCTGGTGAAGATGTGCGCGGAAATGGGGTGGACGAGCCAGTTGGTGACGAAGTTCGACGATGCCCTGCCGCCGGACATAGTGCAGGTGATACACAACACCTCGTCGTACTCAGTGGACTGCACGCTGGCACCAATGGCGGAGTCTGCGTCGTACTGGACACCCGACGAAACGAAATCCAGAGTGACGTACTTGACCAGCCATTCGTCTTGCCACCCGACTCTGCTGGACCACTCCTTGAACAGGCAGACCAACTGGTCGCTTTCATGCAAGGACTCAAACAGGACAACCCACACGCCGCAACCGAGAAACTTCACAGTTGGCTCCAAGCTCGCACACGTAGAGCCGCGGGTGACCCCGTTGCGTCTGTCAGTGGAGGAGTGGCTAAAAAGCGAAGAAATGGAGTGGTATCCAAGCTGCGTCGAGCCACTTGCGTGGGATACTTGGGTAAAAAGGTATCCTGTAAACCGAAGAGAGCAGCTGCGCGCGGCACTGCAGCGCGTCCAACGATCAGGGATCCAGAGGCGGGACGCGCTGGTGAAAAACTTCGTGAAGCGAGAAACAACA
		</sequence>
		<sequence>
			<taxon idref="Dansoman_CBPVlikePartA_DANMEL15_Dmel_Accra2_Africa_2010-01"/>
			ATGCAGCGCCCCAGGCTAATAGGCAGCATGCCGGACAATCCCCCCAACCACCCGGCGACGAGCGAGAACCTGGTGAAGATGTGCGCGGAAATGGGGTGGACGAGCCAGTTGGTGACGAAGTTCGACGATGCCCTGCCGCCGGACATAGTGCAGGTGATACACAACACCTCGTCGTACTCAGTGGACTGCACGCTGGCACCAATGGCGGAGTCTGCGTCGTACTGGACACCCGACGAAACGAAATCCAGAGTGACGTACTTGACCAGCCATTCGTCTTGCCACCCGACTCTGCTGGACCACTCCTTGAACAGGCAGACCAACTGGTCGCTTTCATGCAAGGACTCAAACAGGACAACCCACACGCCGCAACCGAGAAACTTCACAGTTGGCTCCAAGCTCGCACACGTAGAGCCGCGAGTGACCCCGTTGCGTCTGTCAGTGGAGGAGTGGCTAAAAAGCGAAGAAATGGAGTGGTATCCAAGCTGCGTCGAGCCACTTGCGTGGGATACTTGGGTAAAAAGGTATCCTGTAAACCGAAGAGAGCANNNNNNNNNNNNNNNNNNNNNNNNNNNNNNNNNNNNNNNNNNNNNNNNNNNNNNNNNNNNNNNNNNNNNNNNNNNNNNNNNNNNNNNN
		</sequence>
		<sequence>
			<taxon idref="Dansoman_CBPVlikePartA_DAN05_Dmel_Accra2_Africa_2010-01"/>
			ATGCAGCGCCCCAGGCTGATAGGCAGCATGCCGGACAATCCCCCCAACCACCCGGCGACGAGCGAGAACCTGGTGAAGATGTGCGCGGAAATGGGGTGGACGAGCCAGTTGGTGACGAAGTTCGACGATGCCCTGCCGCCGGACATAGTGCAGGTGATACACAACACCTCGTCGTACTCAGTGGACTGCACGCTGGCACCAATGGCGGAGTCTGCGTCGTACTGGACACCCGACGAAACGAAATCCAGAGTGACGTACTTGACCAGCCATTCGTCTTGCCACCCGACTCTGCTGGACCACTCCTTGAACAGGCAGACCAACTGGTCGCTTTCATGCAAGGACTCAAACAGGACAACCCACACGCCGCAACCGAGAAACTTCACAGTTGGCTCCAAGCTCGCACACGTAGAGCCGCGAGTGACCCCGTTGCGTCTGTCAGTGGAGGAGTGGCTAAAAAGCGAAGAAATGGAGTGGTATCCAAGCTGCGTCGAGCCACTTGCGTGGGATACTTGGGTAAAAAGGTATCCTGTAAACCGAAGAGAGCAGCTGCGCGCGGCACTGCAGCGCGTCCAACGATCAGGGATCCAGAGGCGGGACGCGCTGGTGAAAAACTTTGTGAAGCGAGAAACAACA
		</sequence>
		<sequence>
			<taxon idref="Dansoman_CBPVlikePartA_K16_Dmel_Thika_Africa_2009-02"/>
			ATGCAACGCCCCAGGCTGATAGGCAGCATGCCGGACAACCCCCCCAACCACCCCGCGACGAGCGCCAATCTGGTGGAAATGTGCCGGAAGATGGGCTGGGCGAGTACACTGGTGACGAAGTTCGACGACGCGCTACCCCCGGACACAGTGCAGGTGATTCACAACACCTCATCGTACTCAGTGGACTTCACGCTAGCACCAATGGCGGAGTTTGCGTCGTACTGGACACCCAACGAAACGAGATCCAGAGTGACGTACTTGACCAGCCACTCATCCTGCCACCCAATGCTGCTGGACCACTCCTTGAACAGAAAGAACAACTGGTCACTTTCATGCAAGGACTCAAACAGGACAACCCACATGCCGCAGCAGAGAAACTTCACAGTTGGATCCAAGCCCGGACACATCGAGCCCCGAGTAACACCGTTGCGCCTCTCAGTGGAGGAGTGGCTGAAAAGCGAAGAAATGGAGTGGTATCCAAGCTGCGCCGAACCACTTGCGTGGGATACTTGGGTAAAAAGGTATCCTGTAAACCGAAGAGATCAACTGCGCGCAGCACTGCAGCGCGTCCAACGGTTAGGGATCCAAAGGAGGGATGCGCTGGTGAAGAACTTCGTGAAGCGCGAAACAACG
		</sequence>
		<sequence>
			<taxon idref="Dansoman_CBPVlikePartA_SAFM03_Dmel_SouthAfrica_Africa_2010-01"/>
			ATGCAACGNNNNNNNNNNNNNNNNNNNNNNNNNNNNNNNNCCCCCAACCACCCCGCGACGAGCGCCAATCTGGTGGAAATGTGCCGGAAGATGGGCTGGGCGAGCACACTGGTGACGAAGTTCGACGACGCGCTACCCCCGGACACAGTGCAGGTGATTCACAACACCTCATCGTACTCAGTGGACTTCACGCTAGCACCAATGGCGGAGTTTGCGTCGTACTGGACACCAAACGAAACGAGATCCAGAGTGACGTACTTGACCAGCCACTCATCCTGCCACCCAATGCTGCTGGACCACTCCTTGAACAGAAAGAACAACTGGTCACTTTCATGCAAGGACTCAAACAGGACAACCCACATGCCGCAGCAGAGAAACTTCACAGTTGGATCCAAGCCCGGACACATCGAGCCCCGAGTAACACCGTTGCGCCTCTCAGTGGAGGAGTGGCTGAAAAGCGAAGAAATGGAGTGGTATCCAAGCTGCGCCGAACCACTTGCGTGGGATACTTGGGTAAAAAGGTATCCTGTAAACCGAAGAGATCAACTGCGCGCAGCACTGCAGCGCGTCCAACGGTTAGGGATCCAAAGGAGGGATGCGCTGGTGAAGAACTTCGTGAAGCGCGAAACAACG
		</sequence>
		<sequence>
			<taxon idref="Dansoman_CBPVlikePartA_SAFM04_Dmel_SouthAfrica_Africa_2010-01"/>
			ATGCAACGCCCCAGGCTGATAGGCAGCATGCCGGACAACCCCCCCAACCACCCCGCGACGAGCGCCAATCTGGTGGAAATGTGCCGGAAGATGGGCTGGGCGAGCACACTGGTGACGAAGTTCGACGACGCGCTGCCCCCGGACACAGTGCAGGTGATTCACAACACCTCATCGTACTCAGTGGACTTCACGCTAGCACCAATGGCGGAGTTTGCGTCGTACTGGACACCCAACGAAACGAGATCCAGAGTGACGTACTTGACCAGCCACTCATCCTGCCACCCAATGCTGCTGGACCACTCCTTGAACAGAAAGAACAACTGGTCACTTTCATGCAAGGACTCAAACAGGACAACCCACATGCCGCAGCAGAGAAACTTTACAGTTGGATCCAAGCCCGGATACATCGAGCCCCGAGTAACACCGTTGCGCCTCTCAGTGGAGGAGTGGCTGAAAAGCGAAGAAATGGAGTGGTATCCAAGTTGCGCCGAGCCACTTGCGTGGGATACTTGGGTAAAAAGGTATCCTGTAAACCGAAGAGATCAACTGCGCGCAGCACTGCAGCGCGTCCAACGGTTAGGGATCCAAAGGAGGGATGCGCTGGTGAAGAACTTCGTGAAGCGCGAAACAACG
		</sequence>
		<sequence>
			<taxon idref="Dansoman_CBPVlikePartA_SAF04_Dmel_SouthAfrica_Africa_2010-01"/>
			ATGCAACGCCCCAGGCTGATAGGCAGCATGCCGGACAACCCCCCCAACCACCCCGCGACGAGCGCCAATCTGGTGGAAATGTGCCGGAAGATGGGCTGGGCGAGCACACTGGTGACGAAGTTCGACGACGCGCTACCCCCGGACACAGTGCAGGTGATTCACAACACCTCATCGTACTCAGTGGACTTCACGCTAGCACCAATGGCGGAGTTTGCGTCGTACTGGACACCCAACGAAACGAGATCCAGAGTGACGTACTTGACCAGCCACTCATCCTGCCACCCAATGCTGCTGGACCACTCCTTGAACAGAAAGAACAACTGGTCACTTTCATGCAAGGACTCAAACAGGACAACCCACATGCCGCAGCAGAGAAACTTCACAGTTGGATCCAAGCCCGGACACATCGAGCCCCGAGTAACACCGTTGCGCCTCTCAGTGGAGGAGTGGCTGAAAAGCGAAGAAATGGAGTGGTATCCAAGCTGCGCCGAACCACTTGCGTGGGATACTTGGGTAAAAAGGTATCCTGTAAACCGAAGAGATCAACTGCGCGCAGCACTGCAGCGCGTCCAACGGTTAGGGATCCAAAGGAGGGATGCGCTGGTGAAGAACTTCGTGAAGCGCGAAACAACG
		</sequence>
		<sequence>
			<taxon idref="Dansoman_CBPVlikePartA_K14_Dmel_Thika_Africa_2009-02"/>
			ATGCAACGCCCCAGGCTGATAGGCAGCATGCCGGACAACCCCCCCAACCACCCCGCGACGAGCGCCAATCTGGTGGAAATGTGCCGGAAGATGGGCTGGGCGAGCACACTGGTGACGAAGTTCGACGAGGCGCTACCCCCGGACACAGTGCAGGTGATTCACAACACCTCATCGTACTCAGTGGACTTCACGCTAGCACCAATGGCGGAGTTTGCGTCGTACTGGACACCCAACGAAACGAGATCCAGAGTGACGTACTTGACCAGCCACTCATCCTGCCACCCAATGCTGCTGGACCACTCCTTGAACAGAAAGAACAACTGGTCACTTTCATGCAAGGACTCAAACAGGACAACCCACATGCCGCAGCAGAGAAACTTCACAGTTGGATCCAAGCCCGGACACATCGAGCCCCGAATAACACCGTTGCGCCTCTCAGTGGAGGAGTGGCTGAAAAGCGAAGAAATGGAGTGGTATCCAAGCTGCGCCGAACCACTTGCGTGGGATACTTGGGTAAAAAGGTATCCTGTAAACCGAAGAGATCAACTGCGCGCAGCACTGCAGCGCGTCCAACGGTTAGGGATCCAAAGGAGGGATGCGCTGGTGAAGAACTTCGTGAAGCGCGAAACAACG
		</sequence>
		<sequence>
			<taxon idref="Dansoman_CBPVlikePartA_SAF28_Dmel_SouthAfrica_Africa_2010-01"/>
			ATGCAACGCCCCAGGCTGATAGGCAGCATGCCGGACAACCCCCCCAACCACCCCGCGACGAGCGCCAATCTGGTGGAAATGTGCCGGAAGATGGGCTGGGCGAGCACACTGGTGACGAAGTTCGACGACGCGCTACCCCCGGACACAGTGCAGGTGATTCACAACACCTCATCGTACTCAGTGGACTTCACGCTAGCACCAATGGCGGAGTTTGCGTCGTACTGGACACCCAACGAAACGAGATCCAGAGTGACGTACTTGACCAGCCACTCATCCTGCCACCCAATGCTGCTGGACCACTCCTTGAACAGAAAGAACAACTGGTCACTTTCATGCAAGGACTCAAACAGGACAACCCACATGCCGCAGCAGAGAAACTTCACAGTTGGATCCAAGCCCGGACACATCGAGCCCCGAGTAACACCGTTGCGCCTCTCAGTGGAGGAGTGGCTGAAAAGCGAAGAAATGGAGTGGTATCCAAGCTGCGCCGAACCACTTGCGTGGGATACTTGGGTAAAAAGGTATCCTGTAAACCGAAGAGATCAACTGCGCGCAGCACTGCAGCGCGTCCAACGGTTAGGGATCCAAAGGAGGGATGCGCTGGTGAAGAACTTCGTGAAGCGCGAAACAACG
		</sequence>
		<sequence>
			<taxon idref="Dansoman_CBPVlikePartA_MATMEL23_Dmel_Accra1_Africa_2010-01"/>
			ATGCAGCGCCCCAGGCTGATAGGCAGCATGCCGGACAATCCCCCCAACCACCCGGCGACGAGCGAGAACCTGGTGAAGATGTGCGCGGAAATGGGGTGGACGAGCCAGTTGGTGACGAAGTTCGACGATGCCCTGCCGCCGGACATAGTGCAGGTGATACACAACACCTCGTCGTACTCAGTGGACTGCACGCTGGCACCAATGGCGGAGTCTGCGTCGTACTGGACACCCGACGAAACGAAATCCAGAGTGACGTACTTGACCAGCCATTCGTCTTGCCACCCGACTCTGCTGGACCACTCCTTGAACAGGCAGACCAACTGGTCGCTTTCATGCAAGGACTCAAACAGGACAACCCACACGCCGCAACCGAGAAACTTCACAGTTGGCTCCAAGCTCGCACACGTAGAGCCGCGAGTGACCCCGTTGCGTCTGTCAGTGGAGGAGTGGCTAAAAAGCGAAGAAATGGAGTGGTATCCAAGCTGCGTCGAGCCACTTGCGTGGGATACTTGGGTAAAAAGGTATCCTGTAAACCGAAGAGAGCAGCTGCGCGCGGCACTGCAGCGCGTCCAACGATCAGGGATCCAGAGGCGGGACGCGCTGGTGAAAAACTTCGTGAAGCGAGAAACAACA
		</sequence>
		<sequence>
			<taxon idref="Dansoman_CBPVlikePartA_DM09_Dmel_Sussex_EuropeNAf_2009-08-28"/>
			ATGCAGCGCCCCAGGCTGATAGGCAGCATGCCGGACAATCCCCCCAACCACCCAGCGACGAGCGCGAACCTGGTGAAGATGTGCGAGGAGATGGGTTGGACGAGCCTGCTGGTGACGCAGTTCGACGATGCACTACCGCAGGACACAGTGCAAGTGATTCGCAACACCTCGTCGTACTCAGTGGACTACACGCTAGCTCCAATGGCGGAGTCTGCGTCGTACTGGACACCCAACGAAACGAAATCCAGAGCGACGTACTTGACCAGCCATTCGTCGTGCCACCCAACTCTGCTGGACCACTCCTTGAACAGGCAGACCAACTGGTCGCTTTCATGCAGGGACTCAAACAGGACAACCCACACGCCGCAACTGAGAGACTTCACAGTTGGATCCAAGCTAGGACACGTAGAGCCGCGTGTGACCCCGTTGCGCCTATCGGTGGAGGAGTGGCTAAAAACCGAAGAAATGGAGTGGTATCCAAGCTGCGCCGAGCCACTTGCGTGGGATACTTGGGTAAAAAGGTATCCTGTAAACCGAAGAGAGCAACTGCGCGCGGCACTGCAGCGCGTCCAGCGCGCGGGGATCCAGAGACGGGACGCACTGGTGAAGAACTTCGTGAAGCGGGAAACAACG
		</sequence>
		<sequence>
			<taxon idref="Dansoman_CBPVlikePartA_MATMEL18_Dmel_Accra1_Africa_2010-01"/>
			ATGCAGCGCCCCAGGCTGATAGGCAGCATGCCGGACAATCCCCCCAACCACCCAGCGACGAGCGAGAACCTGGTGAAGATGTGCGCGGATATGGGGTGGACGAGCCAGTTGGTGACGAAGTTCGACGATGCCCTGCCGCCGGACATAGTGCAGGTGATACACAACACCTCGTCGTACTCAGTGGACTGCACACTGGCACCAATGGCGGAGTCTGCGTCGTACTGGACACCCGACGAAACGAAATCCAGAGTGACGTACTTGACCAGCCATTCGTCTTGCCACCCGACTCTGCTGGACCACTCCTTGAACAGGCAGACCAACTGGTCGCTTTCATGCAAGGACTCAAACAGGACAACCCACACGCCGCAACCGAGAAACTTCACAGTTGGCTCCAAGCTCGCACACGTAGAGCCGCGAGTGACCCCGTTGCGTCTGTCAGTGGAGGAGTGGCTAAAAAGCGAAGAAATGGAGTGGTATCCAAGCTGCGTCGAGCCACTTGCGTGGGATACTTGGGTAAAAAGGTATCCTGTAAACCGAAGAGAGCAGCTGCGCGCGGCACTGCAGCGCGTCCAACGATCAGGGATCCAGAGGCGGGACGCGCTGGTGAAAAACTTTGTGAAGCGAGAAACAACG
		</sequence>
		<sequence>
			<taxon idref="Dansoman_CBPVlikePartA_DANMEL03_Dmel_Accra2_Africa_2010-01"/>
			ATGCAGCGCCCCAGGCTGATAGGCAGCATGCCGGACAATCCCCCCAACCACCCGGCGACGAGCGAGAACCTGGTGAGGATGTGCGCGGAAATGGGGTGGACGAGCCAGTTGGTGACGAAGTTCGACGATGCCCTGCCGCCGGACATAGTGCAGGTGATACACAACACCTCGTCGTACTCAGTGGACTTCACGCTGGCACCAATGGCGGAGTCTGCGTCGTACTGGACACCCGACGAAACGAAATCCAGAGTGACGTACTTGACCAGCCATTCGTCTTGCCACCCGACTCTGCTGGACCACTCCTTGAACAGGCAGACCAACTGGTCGCTTTCATGCAAGGACTCAAACAGGTCAACCCACACGCCGCAACCGAGAAACTTCACAGTTGGCTCCAAGCTCGCACACGTAGAGCCGCGAGTGACCCCGTTGCGCCTGTCAGTGGAGGAGTGGCTAAAAAGCGAAGAAATGGAGTGGTATCCAAGCTGCGTCGAGCCACTTGCGTGGGATACTTGGGTAAAAAGGTATCCTGTAAACCGAAGAGAGCAGCTGCGCGCGGCACTGCAGCGCGTCCAACGATCAGGGATCCAGAGGCGGGACGCGCTGGTGAAGAACTTTGTGAAGCGAGAAACAACA
		</sequence>
		<sequence>
			<taxon idref="Dansoman_CBPVlikePartA_DANMEL02_Dmel_Accra2_Africa_2010-01"/>
			ATGCAGCGCCCCAGGCTGATAGGCAGCATGCCGGACAATCCCCCCAACCACCCGGCGACGAGCGAGAACCTGGTGAGGATGTGCGCGGAAATGGGATGGACGAGCCAGTTGGTGACGAAGTTCGACGATGCCCTGCCGCCGGACATAGTGCAGGTGATACACAACACCTCGTCGTACTCAGTGGACTGCACGCTGGCACCAATGGCGGAGTCTGCGTCGTACTGGACACCCGACGAAACGAAATCCAGAGTGACGTACTTGACCAGCCATTCGTCTTGCCACCCGGCTCTGTTGGACCACTCCTTGAACAGGCAGACCAACTGGCCGCTTTCATGCAAGGACTCAAACAGGACAACCCACACGCCGCAACCGAGAAACTTCACAGTTGGCTCCAAGCTCGCACACGTAGAGCCGCGAGTGACCCCGTTGCGCCTGTCAGTGGAGGAGTGGCTAAAAAGCGAAGAAATGGAGTGGTATCCAAGCTGCGTCGAGCCACTTGCGTGGGATACTTGGGTAAAAAGGTATCCTGTAAACCGAAGAGAGCAGCTGCGCGCGGCACTGCAGCGCGTCCAACGATCAGGGATCCAGAGGCGGGACGCGCTGGTGAAGAACTTTGTGAAGCGAGAAACAACA
		</sequence>
	</alignment>

	<!-- The sequence alignment (each sequence refers to a taxon above).         -->
	<!-- ntax=14 nchar=889                                                       -->
	<alignment id="alignment2" dataType="nucleotide">
		<sequence>
			<taxon idref="Dansoman_CBPVlikePartB_MATMEL22_Dmel_Accra1_Africa_2010-01"/>
			TCCGACTCTGATTCTTGGCATGACCGTAGTCGCAGCTCTAGTGGTGAGTCACACGAGGGACGTGACAAAGGGCCCAGTGGTGCAGTTTGGGCAACTGTTGTCGAGGAGAGCGCAGACGCGCATCGTGGGCGACTGGATCCAGAACCACGCCACCAAGGCGATGGCGATGGCGGTCTACTTCGTGACCGCTCTTGTCACCGCGCCCGTGAGCGCCCGCCCCATTTGGGGGGCTTACGGCATCGGCGTGGGGTTCCTGGTACCAGAACCGAACGGGTACGAACCGATCTACCAATGCATGACGATTGCCGCCGTGATGAAGACGCGATCGGCGCCCGGGCGCGCCATCCTGATCATCATTGCGCTCGCTGTGTACTTGGTTGGATTCGGAGAGTCCGAATGATGCGCGCCAATGCGCGAGACAGGGCTGGGGTGCTCGGGCGCGAGCTCTCAACCCGAAGTGACGTACGCGACATCTGTGAGGATTGGGAGCCGGCGGGGCGAGCAGCCGCCACACCATTTACGCCTGGCTCCAGGCCGCAAGTGATTTCGAAGGAGAGATGCCGACTGGTTGCCCGAACCAATGCCTACACCCCGGGCATCAGATGGCGCAGTATGCTCGCTTTGGCATACGTGGGCTTGATGCTCTTCATCAGGCTTCGTGCTGCCGAGGCGACGCTGTACGGCAAGGCAGGCAATGACTGCGAGCCGTTCCCTGTCGACGATCACTTGTTGCGCTGCAACCTCACCGTGATCAGATGGGAGAAGATGTGGGTGGGCAGGTGGCCACCCAATCAACCGTCCAAGTCGTGCGTGCACGTTCTTGAGACCAACTCGCTGGCTGCCGCGAGTTGCGGCGTTCCGGAGTTCTGCGGGGAGGCGGCCCATGTCA
		</sequence>
		<sequence>
			<taxon idref="Dansoman_CBPVlikePartB_MATMEL23_Dmel_Accra1_Africa_2010-01"/>
			TCCGACTCTGATTCTTGGCATGACCGTAGTCGCAGCTCTAGTGGTGAGTCACACGAGGGACGTGACAAAGGGCCCAGTGGTGCAGTTTGGGCAACTGTTGTCGAGGAGAGCGCAGACGCGCATCGTGGGCGACTGGATCCAGAACCACGCCACCAAGGCGATGGCGATGGCGGTCTACTTCGTGACCGCTCTTGTCACCGCGCCCGTGAGCGCCCGCCCCATTTGGGGGGCTTACGGCATCGGCGTGGGGTTCCTGGTACCAGAACCGAACGGGTACGAACCGATCTACCAATGCATGACGATTGCCGCCGTGATGAAGACGCGATCGACGCCCGGGCGCGCCATCCTGATCATCATTGCGCTCGCTGTGTACTTGGTTGGATTCGGAGAGTCCGAATGATGCGCGCCAATGCGCGGGACAGGGCTGGGGTGCTCGGGCGCGAGCTCTCAACCCGAAGTGACGCACGCGACATCTGCGAGGATTGGGAGCCGGCGGGGCGAGCAGCCGCCACACCATTTACGCCTGGCTCCAGGCCGCAAGTGATTTCGAAGGAGAGATGCCGACTGGTTGCCCGAACCAATGCCTACACCCCGGGCATCAGATGGCGCAGTATGCTCGCTTTGGTATACGTGGGCTTGATGCTCTTCATCAGGCTTCGTGCTGCCGAGGCGACGCTGTACGGCAAGGCAGGCAATGACTGCGAGCCGTTCCCTGTCGACGATCACTTGTTGCGCTGCAACCTCACCGTGATCAGATGGGAGAAGATGTGGGTGGGCAGGTGGCCACCCAATCAACCGTCCAAGTCGTGCGTGCACGTTCTTGAGACCAACTCGCTGGCTGCCGCGAGTTGCGGCGTTCCGGAGTTCTGCGGGGAGGCGGCCCATGTTA
		</sequence>
		<sequence>
			<taxon idref="Dansoman_CBPVlikePartB_MATMEL17_Dmel_Accra1_Africa_2010-01"/>
			TCCGACTCTGATTCTTGGCATGACCGTAGTCGCAGCTCTAGTGGTGAGTCACACGAGGGACGTGACAAAGGGCCCAGTGGTGCAGTTTGGGCAACTGTTGTCGAGGAGAGCGCAGACGCGCATCGTGGGCGACTGGATCCAGAACCACGCCACCAAGGCGATGGCGATGGCGGTCTACTTCGTGACCGCTCTTGTCACCGCGCCCGTGAGCGCCCGCCCCATTTGGGGGGCTTACGGCATCGGCGTGGGGTTCCTGGTACCAGAACCGAATGGGTACGAACCGATCTACCAATGCATGACGATTGCCGCCGTGATGAAGACGCGATCGACGCCCGGGCGCGCCATCCTGATCATCATTGCGCTCGCTGTGTACTTGGTTGGATTCGGAGAGTCCGAATGATGCGCGCCAATGCGCGGGACAGGGCTGGGGTGCTCGGGCGCGAGCTCTCAACCCGAAGTGACGTACGCGACATCTGTGAGGATTGGGAGCCGGCGGGGCGAGCAGCCGCCACACCATTTACGCCTGGCTCCAGGCCGCAAGTGATTTCGAAGGAGAGATGCCGACTGGTTGCCCGAACCAATGCCTACACCCCGGGCATCAGATGGCGCAGTATGCTCGCTTTGGTATACGTGGGCTTGATGTWCTTCATCAGGCTTCGTGCTGCCGAGGCGACGCTGTACGGCAAGGCAGGCAATGACTGCGAGCCGTTCCCTGTCGACGATCACTTGTTGCGCTGCAACCTCACCGTGATCAGATGGGAGAAGATGTGGGTGGGCAGGTGGCCACCCAATCAACCGTCCAAGTCGTGCGTGCACGTTCTTGAGACCAACTCGCTGGCTGCCGCGAGTTGCGGCGTTCCGGAGTTCTGCGGGGAGGCGGCCCATGTTA
		</sequence>
		<sequence>
			<taxon idref="Dansoman_CBPVlikePartB_SAF19_Dmel_SouthAfrica_Africa_2010-01"/>
			TCCGACTCTAGTCCTTGGTATGACCATAGTCGCAGCTCTAGTCGTGAGTCACACGAGGGATGTGACACGGGGCCCAGTAGTACAATTCGGGCAACTGTTGTCGAGGAGAGAGCAAACGCGCATCGTGGGCGACTGGATCCAGACCCACGCCACCAAGGCGATGACGATGGCGGTCTACTTTGTGACCGCCCTGGTCACCGCCCCCGCGAGCGCCCGCCTCATCTGGGGGGCTTACGGCATCGGCGTGGGGTTCCTGGTACCGGAACCGAACGGGTACGAACCGATCTACCAATGCATGACGCTCGCCGCCGTGATGAAGACGCGATCAACACCCGGTCGCGCTGTCCTGATCATCATTGCGCTCGCTGTGTACTTGGTTGGATTCGGAGAGTCCAAATGATGCGCGCCAATGCGCAGAAAAGGGTTGGGGTGCTCGGGCGCGAGCTCTCAACCCGAAACGACGTACGCGACATCTGTGAGGACTGGGGGTCGGCAGAGCGAGCAGCCGCCACACCATTCACGCCCGACTCTAGGCCTCAAGTACCATCGAAAGGGAGGTGCCAAACCGTTGCCCGAAACATTGTTCACACCCCGGGCATCAGGTGGCGCAGCGTGATCGCCTTAGTATACGTGGGCCTAATGCTTTTCATCAGGCTTCGCGCCGTAGAGGCGACACTGTATGGCAAAGCAGGCAATGACTGCGAGCCGTTCCCCGTCGATGATTACTTGTTGCGATCCAACCTCACCCTGATCCGATGGGAGAAGAAGTGGGTAGGCAAGTGGCCACCCACCCAACCGTCCAAGTCGTGCGTGCACGTTCTTGAGACCAACTCGCTAGCTGCCGCGAGTTGCGGCGTTCCGGAGTTCTGCGGGGAGGCGGCCCACACTA
		</sequence>
		<sequence>
			<taxon idref="Dansoman_CBPVlikePartB_SAF04_Dmel_SouthAfrica_Africa_2010-01"/>
			NNNNNNNNNNNNNNNNNNNNNNNNNNNNNNNNNNNNNNNNNNNNNNNNNNNNNNNNNNNNNNNNNNNNNNNNNNNNNNNNNNNNNNNNNNNNNNNNNNNNNNNNNNNNNNNNNNNNNNNNNNNNNNNNNNNNNNNNNNNNNNNNNNNNNNNNNNNNNNNNNNNNNNNNNNNNNNNNNNNNNNNNNNNNNNNNNNNNNNNNNNNNNNNNNNNNNNNNNNNNNNNNNNNNNNNNNNNNNNNNNNNNNNNNNNNNNNNNNNNNNNNNNNNNNNNNNNNNNNNNNNNNNNNNNNNNNNNNNNNNNNNNNNNNNNNNNNNNNNNNNNNNNNNNNNNNNNNNNNNNNNNNNNNNNNNNNNNNNNNNNNNNNNNNNNNNNNNNNNNNNNNNNNNNNNNNNNNNNNNNNNNNNNNNNNNNNNNNNNNNNNNNNNNNNNNNNNNNNNNNNNNNNNNNNNNNNNNNNNNNNNNNNNNNNNNNNNNNNNNNNNNNNNNNNNNNNNNNNNNNNNNNNNNNNNNNNNNNNNNNNNNNNNNNNNNNNNNNNNNNNNNNNNNNNNNNNNNNNNNNNNNNNNNNNNNNNNNNNNNNNNNNNNNNNNNNNNNNNNNNNNNNNNNNNNNNNNNNNNNNNNNNNNNNNNNNNNNNNNNNNNNTTTTCATCAGGCTTCGCGCCGTAGAGGCGACACTGTATGGCAAAGCAGGCAATGACTGCGAGCCGTTCCCCGTCGATGATTACTTGTTGCGATCCAACCTCACCCTGATCCGATGGGAGAAGAAGTGGGTAGGCAAGTGGCCACCCACCCAACCGTCCAAGTCGTGCGTGCACGTTCTTGAGACCAACTCGCTAGCTGCCGCGAGTTGCGGCGTTCCGGAGTTCTGCGGGGAGGCGGCCCACACCA
		</sequence>
		<sequence>
			<taxon idref="Dansoman_CBPVlikePartB_SAF28_Dmel_SouthAfrica_Africa_2010-01"/>
			NNNNNNNNNNNNNNNNNNNNNNNNNNNNNNNNNNNNNNNNNNNNNNNNNNNNNNNNNNNNNNNNNNNNNNNNNNNNNNNNNNNNNNNNNNNNNNNNNNNNNNNNNNNNNNNNNNNNNNNNNNNNNNNNNNNNNNNNNNNNNNNNNNNNNNNNNNNNNNNNNNNNNNNNNNNNNNNNNNNNNNNNNNNNNNNNNNNNNNNNNNNNNNNNNNNNNNNNNNNNNNNNNNNNNNNNNNNNNNNNNNNNNNNNNNNNNNNNNNNNNNNNNNNNNNNNNNNNNNNNNNNNNNNNNNNNNNNNNNNNNNNNNNNNNNNNNNNNNNNNNNNNNNNNNNNNNNNNNNNNNNNNNNNNNNNNNNNNNNNNNNNNNNNNNNNNNNNNNNNNNNNNNNNNNNNNNNNNNNNNNNNNNNNNNNNNNNNNNNNNNNNNNNNNNNNNNNNNNNNNNNNNNNNNNNNNNNNNNNNNNNNNNNNNNNNNNNNNNNNNNNNNNNNNNNNNNNNNNNNNNNNNNNNNNNNNNNNNNNNNNNNNNNNNNNNNNNNNNNNNNNNNNNNNNNNNNNNNNNNNNNNNNNNNNNNNNNNNNNNNNNNNNNNNNNNNNNNNNNNNNNNNNNNNNNNNNNNNNNNNNNNNNNNNNNNNNNNNNNNNNNNTTTTCATCAGGCTTCGCGCCGTAGAGGCGACACTGTATGGCAAAGCAGGCAATGACTGCGAGCCGTTCCCCGTCGATGATTACTTGTTGCGATCCAACCTCACCCTGATCCGATGGGAGAAGAAGTGGGTAGGCAAGTGGCCACCCACCCAACCGTCCAAGTCGTGCGTGCACGTTCTTGAGACCAACTCGCTAGCTGCCGCGAGTTGCGGCGTTCCGGAGTTCTGCGGGGAGGCGGCCCACACTA
		</sequence>
		<sequence>
			<taxon idref="Dansoman_CBPVlikePartB_SAFM04_Dmel_SouthAfrica_Africa_2010-01"/>
			NNNNNNNNNNNNNNNNNNNNNNNNNNNNNNNNNNNNNNNNNNNNNNNNNNNNNNNNNNNNNNNNNNNNNNNNNNNNNNNNNNNNNNNNNNNNNNNNNNNNNNNNNNNNNNNNNNNNNNNNNNNNNNNNNNNNNNNNNNNNNNNNNNNNNNNNNNNNNNNNNNNNNNNNNNNNNNNNNNNNNNNNNNNNNNNNNNNNNNNNNNNNNNNNNNNNNNNNNNNNNNNNNNNNNNNNNNNNNNNNNNNNNNNNNNNNNNNNNNNNNNNNNNNNNNNNNNNNNNNNNNNNNNNNNNNNNNNNNNNNNNNNNNNNNNNNNNNNNNNNNNNNNNNNNNNNNNNNNNNNNNNNNNNNNNNNNNNNNNNNNNNNNNNNNNNNNNNNNNNNNNNNNNNNNNNNNNNNNNNNNNNNNNNNNNNNNNNNNNNNNNNNNNNNNNNNNNNNNNNNNNNNNNNNNNNNNNNNNNNNNNNNNNNNNNNNNNNNNNNNNNNNNNNNNNNNNNNNNNNNNNNNNNNNNNNNNNNNNNNNNNNNNNNNNNNNNNNNNNNNNNNNNNNNNNNNNNNNNNNNNNNNNNNNNNNNNNNNNNNNNNNNNNNNNNNNNNNNNNNNNNNNNNNNNNNNNNNNNNNNNNNNNNNNNNNNNNNNNNNNNNNTCTTCATCAGGCTTCGCGCCGTAGAGGCGACACTGTATGGCAAAGCAGGCAATGACTGCGAGCCGTTCCCTGTCGATGATTACTTGTTGCGATCCAACCTCACCCTGATCCGATGGGAGAAGAAGTGGGTAGGCAAGTGGCCACCCACCCAACCGTCCAAGTCGTGCGTGCACGTTCTTGAGACCAACTCGCTAGCTGCCGCGAGTTGCGGCGTTCCGGAGTTCTGCGGGGAGGCGGCCCACACTA
		</sequence>
		<sequence>
			<taxon idref="Dansoman_CBPVlikePartB_DAN18_Dmel_Accra2_Africa_2010-01"/>
			NNNNNNNNNNNNNNNNNNNNNNNNNNNNNNNNNNNNNNNNNNNNNNNNNNNNNNNNNNNNNNNNNNNNNNNNNNNNNNNNNNNNNNNNNNNNNNNNNNNNNNNNNNNNNNNNNNNNNNNNNNNNNNNNNNNNNNNNNNNNNNNNNNNNNNNNNNNNNNNNNNNNNNNNNNNNNNNNNNNNNNNNNNNNNNNNNNNNNNNNNNNNNNNNNNNNNNNNNNNNNNNNNNNNNNNNNNNNNNNNNNNNNNNNNNNNNNNNNNNNNNNNNNNNNNNNNNNNNNNNNNNNNNNNNNNNNNNNNNNNNNNNNNNNNNNNNNNNNNNNNNNNNNNNNNNNNNNNNNNNNNNNNNNNNNNNNNNNNNNNNNNNNNNNNNNNNNNNNNNNNNNNNNNNNNNNNNNNNNNNNNNNNNNNNNNNNNNNNNNNNNNNNNNNNNNNNNNNNNNNNNNNNNNNNNNNNNNNNNNNNNNNNNNNNNNNNNNNNNNNNNNNNNNNNNNNNNNNNNNNNNNNNNNNNNNNNNNNNNNNNNNNNNNNNNNNNNNNNNNNNNNNNNNNNNNNNNNNNNNNNNNNNNNNNNNNNNNNNNNNNNNNNNNNNNNNNNNNNNNNNNNNNNNNNNNNNNNNNNNNNNNNNNNNNNNNNNNNNNNNNNNTCTTCATCAGGCTTCGTGCTGCCGAGGCGACGCTGTACGGCAAGGCAGGCAATGACTGCGAGCCGTTCCCTGTCGACGATCACTTGTTGCGCTGCAACCTCACCGTGATCAGATGGGAGAAGATGTGGGTGGGCAGGTGGCCACCCAATCAACCGTCCAAGTCGTGCGTGCACGTTCTTGAGACCAACTCGCTGGCTGCCGCGAGTTGCGGCGTTCCGGAGTTCTGCGGGGAGGCGGCCCATGTTA
		</sequence>
		<sequence>
			<taxon idref="Dansoman_CBPVlikePartB_DAN22_Dmel_Accra2_Africa_2010-01"/>
			NNNNNNNNNNNNNNNNNNNNNNNNNNNNNNNNNNNNNNNNNNNNNNNNNNNNNNNNNNNNNNNNNNNNNNNNNNNNNNNNNNNNNNNNNNNNNNNNNNNNNNNNNNNNNNNNNNNNNNNNNNNNNNNNNNNNNNNNNNNNNNNNNNNNNNNNNNNNNNNNNNNNNNNNNNNNNNNNNNNNNNNNNNNNNNNNNNNNNNNNNNNNNNNNNNNNNNNNNNNNNNNNNNNNNNNNNNNNNNNNNNNNNNNNNNNNNNNNNNNNNNNNNNNNNNNNNNNNNNNNNNNNNNNNNNNNNNNNNNNNNNNNNNNNNNNNNNNNNNNNNNNNNNNNNNNNNNNNNNNNNNNNNNNNNNNNNNNNNNNNNNNNNNNNNNNNNNNNNNNNNNNNNNNNNNNNNNNNNNNNNNNNNNNNNNNNNNNNNNNNNNNNNNNNNNNNNNNNNNNNNNNNNNNNNNNNNNNNNNNNNNNNNNNNNNNNNNNNNNNNNNNNNNNNNNNNNNNNNNNNNNNNNNNNNNNNNNNNNNNNNNNNNNNNNNNNNNNNNNNNNNNNNNNNNNNNNNNNNNNNNNNNNNNNNNNNNNNNNNNNNNNNNNNNNNNNNNNNNNNNNNNNNNNNNNNNNNNNNNNNNNNNNNNNNNNNNNNNNNNNNNNTCTTCATCAGGCTTCGTGCTGCCGAGGCGACGCTGTACGGCAAGGCAGGCAATGACTGCGAGCCGTTCCCTGTCGACGATCACTTGTTGCGCTGCAACCTCACCGTGATCAGATGGGAGAAGATGTGGGTGGGCAGGTGGCCACCCAATCAACCGTCCAAGTCGTGCGTGCACGTTCTTGAGACCAACTCGCTGGCTGCCGCGAGTTGCGGCGTTCCGGAGTTCTGCGGGGAGGCGGCCCATGTCA
		</sequence>
		<sequence>
			<taxon idref="Dansoman_CBPVlikePartB_DANMEL15_Dmel_Accra2_Africa_2010-01"/>
			NNNNNNNNNNNNNNNNNNNNNNNNNNNNNNNNNNNNNNNNNNNNNNNNNNNNNNNNNNNNNNNNNNNNNNNNNNNNNNNNNNNNNNNNNNNNNNNNNNNNNNNNNNNNNNNNNNNNNNNNNNNNNNNNNNNNNNNNNNNNNNNNNNNNNNNNNNNNNNNNNNNNNNNNNNNNNNNNNNNNNNNNNNNNNNNNNNNNNNNNNNNNNNNNNNNNNNNNNNNNNNNNNNNNNNNNNNNNNNNNNNNNNNNNNNNNNNNNNNNNNNNNNNNNNNNNNNNNNNNNNNNNNNNNNNNNNNNNNNNNNNNNNNNNNNNNNNNNNNNNNNNNNNNNNNNNNNNNNNNNNNNNNNNNNNNNNNNNNNNNNNNNNNNNNNNNNNNNNNNNNNNNNNNNNNNNNNNNNNNNNNNNNNNNNNNNNNNNNNNNNNNNNNNNNNNNNNNNNNNNNNNNNNNNNNNNNNNNNNNNNNNNNNNNNNNNNNNNNNNNNNNNNNNNNNNNNNNNNNNNNNNNNNNNNNNNNNNNNNNNNNNNNNNNNNNNNNNNNNNNNNNNNNNNNNNNNNNNNNNNNNNNNNNNNNNNNNNNNNNNNNNNNNNNNNNNNNNNNNNNNNNNNNNNNNNNNNNNNNNNNNNNNNNNNNNNNNNNNNNNNNNTCTTCATCAGGCTTCGTGCTGCCGAGGCGACGCTGTACGGCAAGGCAGGCAATGACTGCGAGCCGTTCCCTGTCGACGATCACTTGTTGCGCTGCAACCTCACCGTGATCAGATGGGAGAAGATGTGGGTAGGCAGGTGGCCACCCAATCAACCGTCCAAGTCGTGCGTGCACGTTCTTGAGACCAACTCGCTGGCTGCCGCGAGTTGCGGCGTTCCGGAGTTCTGCGGGGAGGCGGCCCATGTTA
		</sequence>
		<sequence>
			<taxon idref="Dansoman_CBPVlikePartB_MAT21_Dmel_Accra1_Africa_2010-01"/>
			NNNNNNNNNNNNNNNNNNNNNNNNNNNNNNNNNNNNNNNNNNNNNNNNNNNNNNNNNNNNNNNNNNNNNNNNNNNNNNNNNNNNNNNNNNNNNNNNNNNNNNNNNNNNNNNNNNNNNNNNNNNNNNNNNNNNNNNNNNNNNNNNNNNNNNNNNNNNNNNNNNNNNNNNNNNNNNNNNNNNNNNNNNNNNNNNNNNNNNNNNNNNNNNNNNNNNNNNNNNNNNNNNNNNNNNNNNNNNNNNNNNNNNNNNNNNNNNNNNNNNNNNNNNNNNNNNNNNNNNNNNNNNNNNNNNNNNNNNNNNNNNNNNNNNNNNNNNNNNNNNNNNNNNNNNNNNNNNNNNNNNNNNNNNNNNNNNNNNNNNNNNNNNNNNNNNNNNNNNNNNNNNNNNNNNNNNNNNNNNNNNNNNNNNNNNNNNNNNNNNNNNNNNNNNNNNNNNNNNNNNNNNNNNNNNNNNNNNNNNNNNNNNNNNNNNNNNNNNNNNNNNNNNNNNNNNNNNNNNNNNNNNNNNNNNNNNNNNNNNNNNNNNNNNNNNNNNNNNNNNNNNNNNNNNNNNNNNNNNNNNNNNNNNNNNNNNNNNNNNNNNNNNNNNNNNNNNNNNNNNNNNNNNNNNNNNNNNNNNNNNNNNNNNNNNNNNNNNNNNNNNNTCTTCATCAGGCTTCGTGCTGCCGAGGCGACGCTGTACGGCAAGGCAGGCAATGACTGCGAGCCGTTCCCTGTCGACGATCACTTGTTGCGCTGCAACCTCACCGTGATCAGATGGGAGAAGATGTGGGTAGGCAGGTGGCCACCCAATCAACCGTCCAAGTCGTGCGTGCACGTTCTTGAGACCAACTCGCTGGCTGCCGCGAGTTGCGGCGTTCCGGAGTTCTGCGGGGAGGCGGCCCATGTTA
		</sequence>
		<sequence>
			<taxon idref="Dansoman_CBPVlikePartB_MAT35_Dmel_Accra1_Africa_2010-01"/>
			NNNNNNNNNNNNNNNNNNNNNNNNNNNNNNNNNNNNNNNNNNNNNNNNNNNNNNNNNNNNNNNNNNNNNNNNNNNNNNNNNNNNNNNNNNNNNNNNNNNNNNNNNNNNNNNNNNNNNNNNNNNNNNNNNNNNNNNNNNNNNNNNNNNNNNNNNNNNNNNNNNNNNNNNNNNNNNNNNNNNNNNNNNNNNNNNNNNNNNNNNNNNNNNNNNNNNNNNNNNNNNNNNNNNNNNNNNNNNNNNNNNNNNNNNNNNNNNNNNNNNNNNNNNNNNNNNNNNNNNNNNNNNNNNNNNNNNNNNNNNNNNNNNNNNNNNNNNNNNNNNNNNNNNNNNNNNNNNNNNNNNNNNNNNNNNNNNNNNNNNNNNNNNNNNNNNNNNNNNNNNNNNNNNNNNNNNNNNNNNNNNNNNNNNNNNNNNNNNNNNNNNNNNNNNNNNNNNNNNNNNNNNNNNNNNNNNNNNNNNNNNNNNNNNNNNNNNNNNNNNNNNNNNNNNNNNNNNNNNNNNNNNNNNNNNNNNNNNNNNNNNNNNNNNNNNNNNNNNNNNNNNNNNNNNNNNNNNNNNNNNNNNNNNNNNNNNNNNNNNNNNNNNNNNNNNNNNNNNNNNNNNNNNNNNNNNNNNNNNNNNNNNNNNNNNNNNNNNNNNNNNNTCTTCATCAGGCTTCGTGCTGCCGAGGCGACGCTGTACGGCAAGGCAGGCAATGACTGCGAGCCGTTCCCTGTCGACGATCACTTGTTGCGCTGCAACCTCACCGTGATCAGATGGGAGAAGATGTGGGTGGGCAGGTGGCCACCCAATCAACCGTCCAAGTCGTGCGTGCACGTTCTTGAGACCAACTCGCTGGCTGCCGCGAGTTGCGGCGTTCCGGAGTTCTGCGGGGAGGCGGCCCATGTTA
		</sequence>
		<sequence>
			<taxon idref="Dansoman_CBPVlikePartB_RAKMEL05_Dmel_Marrakesh_EuropeNAf_2010-09-30"/>
			NNNNNNNNNNNNNNNNNNNNNNNNNNNNNNNNNNNNNNNNNNNNNNNNNNNNNNNNNNNNNNNNNNNNNNNNNNNNNNNNNNNNNNNNNNNNNNNNNNNNNNNNNNNNNNNNNNNNNNNNNNNNNNNNNNNNNNNNNNNNNNNNNNNNNNNNNNNNNNNNNNNNNNNNNNNNNNNNNNNNNNNNNNNNNNNNNNNNNNNNNNNNNNNNNNNNNNNNNNNNNNNNNNNNNNNNNNNNNNNNNNNNNNNNNNNNNNNNNNNNNNNNNNNNNNNNNNNNNNNNNNNNNNNNNNNNNNNNNNNNNNNNNNNNNNNNNNNNNNNNNNNNNNNNNNNNNNNNNNNNNNNNNNNNNNNNNNNNNNNNNNNNNNNNNNNNNNNNNNNNNNNNNNNNNNNNNNNNNNNNNNNNNNNNNNNNNNNNNNNNNNNNNNNNNNNNNNNNNNNNNNNNNNNNNNNNNNNNNNNNNNNNNNNNNNNNNNNNNNNNNNNNNNNNNNNNNNNNNNNNNNNNNNNNNNNNNNNNNNNNNNNNNNNNNNNNNNNNNNNNNNNNNNNNNNNNNNNNNNNNNNNNNNNNNNNNNNNNNNNNNNNNNNNNNNNNNNNNNNNNNNNNNNNNNNNNNNNNNNNNNNNNNNNNNNNNNNNNNNNNNNNTTTTCATCAGGCTTCGCGCCGTAGAAGCGACACTGTATGGCAAGGCAGGCAATGACTGCGAGCCGTTTCCCGTCGATGATTACTTGTTGCGATCCAACCTCACCCTAATCAGATGGGAGAAGATGTGGGTAGGCAAGTGGCCACCCACCCAACCGTCCAAGTCGTGCGTGCACGTTCTTGAGACCAACTCGCTAGCTGCCGCGAGTTGCGGCGTTCCGGAGTTCTGCGGGGAGGCGGCCCACACCA
		</sequence>
		<sequence>
			<taxon idref="Dansoman_CBPVlikePartB_CM08_Dmel_Edinburgh1_EuropeNAf_2009-07-10"/>
			NNNNNNNNNNNNNNNNNNNNNNNNNNNNNNNNNNNNNNNNNNNNNNNNNNNNNNNNNNNNNNNNNNNNNNNNNNNNNNNNNNNNNNNNNNNNNNNNNNNNNNNNNNNNNNNNNNNNNNNNNNNNNNNNNNNNNNNNNNNNNNNNNNNNNNNNNNNNNNNNNNNNNNNNNNNNNNNNNNNNNNNNNNNNNNNNNNNNNNNNNNNNNNNNNNNNNNNNNNNNNNNNNNNNNNNNNNNNNNNNNNNNNNNNNNNNNNNNNNNNNNNNNNNNNNNNNNNNNNNNNNNNNNNNNNNNNNNNNNNNNNNNNNNNNNNNNNNNNNNNNNNNNNNNNNNNNNNNNNNNNNNNNNNNNNNNNNNNNNNNNNNNNNNNNNNNNNNNNNNNNNNNNNNNNNNNNNNNNNNNNNNNNNNNNNNNNNNNNNNNNNNNNNNNNNNNNNNNNNNNNNNNNNNNNNNNNNNNNNNNNNNNNNNNNNNNNNNNNNNNNNNNNNNNNNNNNNNNNNNNNNNNNNNNNNNNNNNNNNNNNNNNNNNNNNNNNNNNNNNNNNNNNNNNNNNNNNNNNNNNNNNNNNNNNNNNNNNNNNNNNNNNNNNNNNNNNNNNNNNNNNNNNNNNNNNNNNNNNNNNNNNNNNNNNNNNNNNNNNNNNNNTTTTCATCAGGCTTCGCGCCGTGGAAGCGACACTGTATGGCAAAGCAGGCAATGACTGCGAGCCGTTTCCCGTTGATGATTACTTGTTGCGATCCAACCTCACCCTGATCAGATGGGAGAAAATGTGGGTGGGCAAGTGGCCACCCACCCAACCGTCCAAGTCGTGCGTGCACGTTCTTGAGACCAACTCGCTAGCTGCCGCGAGTTGCGGCGTTCCGGAGTTCTGCGGGGAGGCGGCCCACACCA
		</sequence>
	</alignment>

	<!-- The sequence alignment (each sequence refers to a taxon above).         -->
	<!-- ntax=26 nchar=789                                                       -->
	<alignment id="alignment3" dataType="nucleotide">
		<sequence>
			<taxon idref="Dansoman_CBPVlikePartB_MATMEL22_Dmel_Accra1_Africa_2010-01"/>
			NGGGTCGACCACGCGTGGTGGGGCAATGAACATTTCCTCTGTGTTGGCACGGGAATGACTGCCTTGCAACACCACGCCATAGCCCCCGCGAGCTCGTCCGCAGGCCGCTGGGCGGAGTATTCCGTTAGTGAGCCCCTTATAANNNGAGGGGGCCGTCTTGTCCGCGCTGTAGCCAACGATGGCCGGACATGGGTTGCGTGCGAGTCGGTGCTGTGGAATGTGGCGCTGTACGATACCACTGGGAACGTCACCATCCCGTTCCCGAAGTTCGTAACACGCCACGATCGCATCCACCCCATAATGGTGAAGGGTGGTGGCGACTGGGTTGAAACGGGTCCTCTGTACAGACTGTACCCGAACAATCCCACACGGCCCCGTGGACCGGTATGGACTGTGCCTGACTGCAACACCACCGCGAACAGGCACATCCGGACGATCCGCGGCGACTTCAGCCAACGATGGACGGGCGCGTGGTACGATGTAGGGTGGGATCATGAGCGTGGGGGGGGGTACGAGACCCAACCCATGCCCCACCGGTACTCTCAAGAGTACAGTATCACGTGGCTCAGGTGGCTAGAACCTGCGCTCACTGCGCTAGCACGCTGCACTGTCGGCATATCATTCTCGCTTCTCTCGGAGATGTGGTCCCTCCTTGTGAACATGAATGATGACATGCGCGTGCTGGAGACGGGTCTAGTCATGGTGATCTCAGCATGGTACTGTCGAACATGGAGGCGTGTTGCCATCATCTCCGTGTTGTACCCGCTGATCACGGGTTGGGAGCGAAAG
		</sequence>
		<sequence>
			<taxon idref="Dansoman_CBPVlikePartB_MATMEL23_Dmel_Accra1_Africa_2010-01"/>
			NGGGTCGACCACGCGTGGTGGGGCAATGAACATTTCCTCTGTGTTGGCACGGGAATGACTGCCTTGCAACACCACGCCATAGCCCCCGCGAGCTCGTCCGCAGGCCGCTGGGCGGAGTATTCCGTTAGTGAGCCCCTTATAANNNGAGGGGGCCGTCTTGTCCGCGCTGTAGCCAACGATGGCCGGACATGGGTTGCGTGCGAGTCGGTGCTGTGGAATGTGGCGCTGTACGATACCACTGGGAACGTTACCATCCCGTTCCCGAAGTTCGTAACACGCCACGATCGCATCCACCCCATAATGGTGAAGGGTGGTGGCGACTGGGTTGAAACGGGTCCTCTGTACAGACTGTACCCGAACAATCCCACACGGCCCCGTGGACCGGTATGGACTGTGCCTGACTGCAACACCACCGCGAACAGGCACATCCGGACGATCCGCGGCGACTTCAGCCAACGATGGACGGGCGCGTGGTACGATGTAGGGTGGGATCATGAGCGTGGGGGGGGGTACGAGACCCAACCCATGCCCCACCGGTACTCTCAAGAGTACAGTATCACGTGGCTCAGGTGGCTAGAACCTGCGCTCACTGCGCTAGCACGCTGCACTGTCGGCATATCATTCTCGCTTCTCTCGGAGATGTGGTCCCTCCTTGTGAACATGAATGATGACATGCGCGTACTGGAGACGGGTCTAGTCATGGTGATCTCAGCATGGTACTGTCGAACATGGAGGCGTGTTGCCATCATCTCCGTGTTGTACCCGCTGATCACGGGTTGGGAGCGAAAG
		</sequence>
		<sequence>
			<taxon idref="Dansoman_CBPVlikePartB_MATMEL17_Dmel_Accra1_Africa_2010-01"/>
			NGGGTCGACCACGCGTGGTGGGGCAATGAACATTTCCTCTGTGTTGGCACGGGAATGACTGCCTTGCAACACCACGCCATAGCCCCCGCGAGCTCGTCCGCAGGCCGCTGGGCGGAGTATTCCGTCAGTGAGCCCCTTATAANNNGAGGGGGCCGTCTTGTCCGCGCTGTAGCCAACGATGGCCGGACATGGGTTGCGTGCGAGTCGGTGCTGTGGAATGTGGCGCTGTACGATACCAATGGGAACGTTACCATCCCGTTCCCGAAGTTCGTAACACGCCACGATCGCATCCACCCCATAATGGTGAAGGGTGGTGGCGACTGGGTTGAAACGGGTCCTCTGTACAGACTGTACCCGAATAATCCCACACGGCCCCGTGGACCGGCATGGACTGTGCCTGACTGCAACACCACCGCGAACAGGCACATCCGGACGATCCGCGGCGACTTCAGCCAACGATGGACGGGCGCGTGGTACGATGTAGGGTGGGATCATGAGCGTGGGGGGGGGTACGAGACCCAACCCATGCCCCACCGGTACTCTCAAGAGTACAGTATCACGTGGCTCAGGTGGCTAGAACCTGCGCTCACTGCGCTAGCACGCTGCACTGTCGGCATATCATTCTCGCTTCTCTCGGAGATGTGGTCCCTCCTTGTGAACGTGAATGATGACATGCGCGTGCTGGAGACGGGTCTAGTCATGGTGATCTCGGCATGGTACTGTCGAACATGGAGGCGTGTTGCCATCATCTCCGTGTTGTACCCGCTGATCACGGGTTGGGAGCGAAAG
		</sequence>
		<sequence>
			<taxon idref="Dansoman_CBPVlikePartB_SAF19_Dmel_SouthAfrica_Africa_2010-01"/>
			NGGGTCGACCACGCGTGGTGGGGCAATGAACATTTCCTCTGTGTTGGCACGGGAATGACTGCCTTGCAACACCATGCCATAGCCCCCGCGAGCTCGTCCGCAGGCCGCTGGGCGGAGTATTCCGTCAGTGAACCCCTCTCAACGCGGGGGGGTCGTCTTGTCCGTGCTGTAGCCAACGATGGCCGGACATGGGTTGCGTGTGAGTCGGTGCTGTGGAATGTGGCGCTGTACGATACCACTGGGAACGTCACCATCCCGTTCCCGAGGTTCGTAACTCGCCACGATCGCATCCACCCTATAATGGTAAAGGGTGGCGGTGATTGGGTTGAAACGGGTCCCTTGTACAGGTTGTACCCGCACAACCCCACACGGCCCCGCGGACCAGTGTGGACTGTGCCTGACTGCAATACCACCGCGAACAGGCACATCAGAACTATCCGCGGCGACTTCAGCCAACGATGGACGGGCATGTGGTACGACGTGGGGTGGGATCATGCGCGTGGGGGGGAATACGAGACCCAACCCATGCCCCACCGGTACTCTCAAGAGTACAGTATCACATGGCTGAAGTGGCTAGAACCTGCGCTCACTACGCTGGTGCGTTGCATTGTCGGCATATCATTCTCGCTTCTCTTGGAGATGTGGTCCCTCCTTGTGAACATGAATGATGACATGCGCGTGCTGGAGACGGGTCTAGTCATGGTGCTCTCGGCATGGTACTGCCGGACATGGAGACGCGTTGCCATCATCTCCGTGCTGTACCCGCTGATCACCGGGTGGGAGCGAAAG
		</sequence>
		<sequence>
			<taxon idref="Dansoman_CBPVlikePartB_SAF04_Dmel_SouthAfrica_Africa_2010-01"/>
			NGGGTCGACCACGCGTGGTGGGGCAATGAACATTTCCTCTGTGTTGGCACGGGAATGACTGCCTTGCAACACCATGCCATAGCCCCCGCGAGCTCGTCCGCAGGCCGATGGGCGGAGTATTCCGTCAGTGAACCCCTATCAACGCGGGGGGGTCGTCTTGTCCGTGCTGTAGCCAACGATGGCCGGACATGGGTTGCGTGTGAGTCGGTGCTGTGGAATGTGGCGCTGTACGATACCACTGGGAACGTCACCATCCCGTTCCCGAGGTTCGTAACTCGCCACGATCGCATCCACCCTATAATGGTGAAGGGTGGCGGTGATTGGGTTGAAACGGGTCCCTTGTACAGGTTGTACCCGCACAACCCCACACGGCCCCGCGGACCAGTGTGGACTGTGCCTGACTGCAATACCACCGCGAACAGGCACATCAGAACTATCCGCGGCGACTTCAGCCAACGATGGACGGGCATGTGGTACGACGTGGGGTGGGATCATGCGCGTGGGGGGGGATACGAGACCCAACCCATGCCCCACCGGTACTCTCAAGAGTACAGTATCACATGGCTGAAGTGGCTAGAACCTGCGCTCACTACGCTGGTGCGTTGCATTGTCGGCATATCATTCTCGCTTCTCTTGGAGATGTGGTCCCTCCTTGTGAACATGAATGATGACATGCGCGTGCTGGAGACGGGTCTAGTCATGGTGCTCTCAGCATGGTACTGCCGGACATGGAGACGCGTTGCCATCATCTCCGTGCTGTACCCGCTGATCACCGGGTGGGAGCGAAAG
		</sequence>
		<sequence>
			<taxon idref="Dansoman_CBPVlikePartB_SAF28_Dmel_SouthAfrica_Africa_2010-01"/>
			NGGGTCGACCACGCGTGGTGGGGCAATGAACATTTCCTCTGTGTTGGCACGGGAATGACTGCCTTGCAACACCATGCCATAGCCCCCGCGAGCTCGTCCGCAGGCCGCTGGGCGGAGTATTCCGTCAGTGAACCCCTCTCAACGCGGGGGGGTCGTCTTGTCCGTGCTGTAGCCAACGATGGCCGGACATGGGTTGCGTGTGAGTCGGTGCTGTGGAATGTGGCGCTGTACGATACCACTGGGAACGTCACCATCCCGTTCCCGAGGTTCGTAACTCGCCACGATCGCATCCACCCTATAATGGTAAAGGGTGGCGGTGATTGGGTTGAAACGGGTCCCTTGTACAGGTTGTACCCGCACAACCCCACACGGCCCCGCGGACCAGTGTGGACTGTGCCTGACTGCAATACCACCGCGAACAGGCACATCAGAACTATCCGCGGCGACTTCAGCCAACGATGGACGGGCATGTGGTACGACGTGGGGTGGGATCATGCGCGTGGGGGGGAATACGAGACCCAACCCATGCCCCACCGGTACTCTCAAGAGTACAGTATCACATGGCTGAAGTGGCTAGAACCTGCGCTCACTACGCTGGTGCGTTGCATTGTCGGCATATCATTCTCGCTTCTCTTGGAGATGTGGTCCCTCCTTGTGAACATGAATGATGACATGCGCGTGCTGGAGACGGGTCTAGTCATGGTGCTCTCGGCATGGTACTGCCGGACATGGAGACGCGTTGCCATCATCTCCGTGCTGTACCCGCTGATCACCGGGTGGGAGCGAAAG
		</sequence>
		<sequence>
			<taxon idref="Dansoman_CBPVlikePartB_SAFM04_Dmel_SouthAfrica_Africa_2010-01"/>
			NGGGTCGACCACGCGTGGTGGGGCAATGAACATTTCCTCTGTGTTGGCACGGGAATGACTGCCTTGCAACACCATGCCATAGCCCCCGCGAGCTCGTCCGCAGGCCGCTGGGCGGAGTATTCCGTCAGTGAACCCCTCTCAACGCGGGGGGGTCGTCTTGTCCGTGCTGTAGCCAACGATGGCCGGACATGGGTTGCGTGTGAGTCGGTGCTGTGGAATGTGGCGCTGTACGATACCACTGGGAACGTCACCATCCCGTTCCCGAGGTTCGTAACTCGCCACGATCGCATCCACCCTATAATGGTAAAGGGTGGCGGTGATTGGGTTGAAACGGGTCCCTTGTACAGGTTGTACCCGCACAACCCCACACGGCCCCGCGGACCAGTGTGGACTGTGCCTGACTGCAATACCACCGCGAACAGGCACATCAGAACTATCCGCGGCGACTTCAGCCAACGATGGACGGGCATGTGGTACGACGTGGGGTGGGATCATGCGCGTGGGGGGGAATACGAGACCCAACCCATGCCCCACCGGTACTCTCAAGAGTACAGTATCACATGGCTGAAGTGGCTAGAACCTGCGCTCACTACGCTGGTGCGTTGCATTGTCGGCATATCATTCTCGCTTCTCTTGGAGATGTGGTCCCTCCTTGTGAACATGAATGATGACATGCGCGTGCTGGAGACGGGTCTAGTCATGGTGCTCTCGGCATGGTACTGCCGGACATGGAGACGCGTTGCCATCATCTCCGTGCTGTACCCGCTGATCACCGGGTGGGAGCGAAAG
		</sequence>
		<sequence>
			<taxon idref="Dansoman_CBPVlikePartB_DAN18_Dmel_Accra2_Africa_2010-01"/>
			NGGGTCGACCACGCGTGGTGGGGCAATGAACATTTCCTCTGTGTTGGCACGGGAATGACTGCCTTGCAACACCACGCCATAGCCCCCGCGAGCTCGTCCGCAGGCCGCTGGGCGGAGTATTCCGTCAGTGAGCCCCTTATAANNNGAGGGGGCCGTCTTGTCCGCGCTGTAGCCAACGATGGCCGGACATGGGTTGCGTGCGAGTCGGTGCTGTGGAATGTGGCGCTGTACGATACCACTGGGAACGTTACCATCCCGTTCCCGAAGTTCGTAACACGCCACGATCGCATCCACCCCATAATGGTGAAGGGTGGTGGCGACTGGGTTGAAACGGGTCCTCTGTACAGACTGTACCCGAACAATCCCACACGGCCCCGTGGACCGGCATGGACTGTGCCTGACTGCAACACCACCGCGAACAGGCACATCCGGACGATCCGCGGCGACTTCAGCCAACGATGGACGGGCGCGTGGTACGATGTAGGGTGGGATCATGAGCGTGGGGGGGGGTACGAGACCCAACCCATGCCCCACCGGTACTCTCAAGAGTACAGTATCACGTGGCTCAGGTGGCTAGAACCTGCGCTCACTGCGCTAGCACGCTGCACTGTCGGCATATCATTCTCGCTTCTCTCGGAGATGTGGTCCCTCCTTGTGAACATGAATGATGACATGCGCGTACTGGAGACGGGTCTAGTCATGGTGATCTCAGCATGGTACTGTCGAACATGGAGGCGTGTTGCCATCATCTCCGTGTTGTACCCGCTGATCACGGGTTGGGAGCGAAAG
		</sequence>
		<sequence>
			<taxon idref="Dansoman_CBPVlikePartB_DAN22_Dmel_Accra2_Africa_2010-01"/>
			NGGGTCGACCACGCGTGGTGGGGCAATGAACATTTCCTCTGTGTTGGCACGGGAATGACTGCCTTGCAACACCACGCCATAGCCCCCGCGAGCTCGTCCGCAGGCCGCTGGGCGGAGTATTCCGTTAGTGAGCCCCTTATAANNNGAGGGGGCCGTCTTGTCCGCGCTGTAGCCAACGATGGCCGGACATGGGTTGCGTGCGAGTCGGTGCTGTGGAATGTGGCGCTGTACGATACCACTGGGAACGTCACCATCCCGTTCCCGAAGTTCGTAACACGCCACGATCGCATCCACCCCATAATGGTGAAGGGTGGTGGCGACTGGGTTGAAACGGGTCCTCTGTACAGACTGTACCCGAACAATCCCACACGGCCCCGTGGACCGGTATGGACTGTGCCTGACTGCAACACCACCGCGAACAGGCACATCCGGACGATCCGCGGCGACTTCAGCCAACGATGGACGGGCGCGTGGTACGATGTAGGGTGGGATCATGAGCGTGGGGGGGGGTACGAGACCCAACCCATGCCCCACCGGTACTCTCAAGAGTACAGTATCACGTGGCTCAGGTGGCTAGAACCTGCGCTCACTGCGCTAGCACGCTGCACTGTCGGCATATCATTCTCGCTTCTCTCGGAGATGTGGTCCCTCCTTGTGAACATGAATGATGACATGCGCGTGCTGGAGACGGGTCTAGTCATGGTGATCTCAGCATGGTACTGTCGAACATGGAGGCGTGTTGCCATCATCTCCGTGTTGTANNNNNNNNNNNNNNNNNNNNNNNNNNNN
		</sequence>
		<sequence>
			<taxon idref="Dansoman_CBPVlikePartB_DANMEL15_Dmel_Accra2_Africa_2010-01"/>
			NGGGTCGACCACGCGTGGTGGGGCAATGAACATTTCCTCTGTGTTGGCACGGGAATGACTGCCTTGCAACACCACGCCATAGCCCCCGCGAGCTCGTCCGCAGGCCGCTGGGCGGAGTATTCCGTCAGTGAGCCCCTTATAANNNGAGGGGGCCGTCTTGTCCGCGCTGTAGCCAACGATGGCCGGACATGGGTTGCGTGCGAGTCGGTGCTGTGGAATGTGGCGCTGTACGATACCACTGGGAACGTTACCATCCCGTTCCCGAAGTTCGTAACACGCCACGATCGCATCCACCCCATAATGGTGAAGGGTGGTGGCGACTGGGTTGAAACGGGTCCTCTGTACAGACTGTACCCGAACAATCCCACACGGCCCCGTGGACCGGTATGGACTGTGCCTGACTGCAACACCACCGCGAACAGGCACATCCGGACGATCCGCGGCGACTTCAGCCAACGATGGACGGGCGCGTGGTACGATGTGGGGTGGGATCATGAGCGTGGGGGGGGGTACGAGACCCAACCCATGCCCCACCGGTACTCTCAAGAGTACAGTATCACGTGGCTCAGGTGGCTAGAACCTGCGCTCACTGCGCTAGCACGCTGCACTGTCGGCATATCATTCTCGCTTCTCTCGGAGATGAGGTCCCTCCTTGTGAACATGAATGATGACATGCGCGTACTGGAGACGGGTCTAGTCATGGTGATCTCAGCATGGTACTGTCGAACATGGAGGCGTGTTGCCATCATCTCCGTGTTGTACCCGCTGATCACGGGTTGGGAGCGAAAG
		</sequence>
		<sequence>
			<taxon idref="Dansoman_CBPVlikePartB_MAT21_Dmel_Accra1_Africa_2010-01"/>
			NGGGTCGACCACGCGTGGTGGGGCAATGAACATTTCCTCTGTGTTGGCACGGGAATGACTGCCTTGCAACACCACGCCATAGCCCCCGCGAGCTCGTCCGCAGGCCGCTGGGCGGAGTATTCCGTTAGTGAGCCCCTTATAANNNGAGGGGGCCGTCTTGTCCGCGCTGTAGCCAACGATGGCCGGACATGGGTTGCGTGCGAGTCGGTGCTGTGGAATGTGGCGCTGTACGATACCACTGGGAACGTTACCATCCCGTTCCCGAAGTTCGTAACACGCCACGATCGCATCCACCCCATAATGGTGAAGGGTGGTGGCGACTGGGTTGAAACGGGTCCTCTGTACAGACTGTACCCGAACAATCCCACACGGCCCCGTGGACCGGTATGGACTGTGCCTGACTGCAACACCACCGCGAACAGGCACATCCGGACGATCCGCGGCGACTTCAGCCAACGATGGACGGGCGCGTGGTACGATGTAGGGTGGGATCATGAGCGTGGGGGGGGGTACGAGACCCAACCCATGCCCCACCGGTACTCTCAAGAGTACAGTATCACGTGGCTCAGGTGGCTAGAACCTGCGCTCACTGCGCTAGCACGCTGCACTGTCGGCATATCATTCTCGCTTCTCTCGGAGATGAGGTCCCTCCTTGTGAACATGAATGATGACATGCGCGTACTGGAGACGGGTCTAGTCATGGTGATCTCNNNNNNNNNNNNNNNNNNNNNNNNNNNNNNNNNNNNNNNNNNNNNNNNNNNNNNNNNNNNNNNNNNNNNNNNNNNNNNN
		</sequence>
		<sequence>
			<taxon idref="Dansoman_CBPVlikePartB_MAT35_Dmel_Accra1_Africa_2010-01"/>
			NGGGTCGACCACGCGTGGTGGGGCAATGAACATTTCCTCTGTGTTGGCACGGGAATGACTGCCTTGCAACACCACGCCATAGCCCCCGCGAGCTCGTCCGCAGGCCGCTGGGCGGAGTATTCCGTTAGTGAGCCCCTTATAANNNGAGGGGGCCGTCTTGTCCGCGCTGTAGCCAACGATGGCCGGACATGGGTTGCGTGCGAGTCGGTGCTGTGGAATGTGGCGCTGTACGATACCACTGGGAACGTTACCATCCCGTTCCCGAAGTTCGTAACACGCCACGATCGCATCCACCCCATAATGGTGAAGGGTGGTGGCGACTGGGTTGAAACGGGTCCTCTGTACAGACTGTACCCGAACAATCCCACACGGCCCCGTGGACCGGTATGGACTGTGCCTAACTGCAACACCACCGCGAACAGGCACATCCGGACGATCCGCGGCGACTTCAGCCAACGATGGACGGGCGCGTGGTACGATGTAGGGTGGGATCATGAGCGTGGGGGGGGGTACGAGACCCAACCCATGCCCCACCGGTACTCTCAAGAGTACAGTATCACGTGGCTCAGGTGGCTAGAACCTGCGCTCACTGCGCTAGCACGCTGCACTGTCGGCATATCATTCTCGCTTCTCTCGGAGATGTGGTCCCTCCTTGTGAACATGAATGATGACATGCGCGTACTGGAGACGGGTCTAGTCATGGTGATCTCAGCATGGTACTGTCGAACATGGAGGCGTGTTGCCATCATCTCCGTGTTGTACCCGCTGATCACGGGTTGGGAGCGAAAG
		</sequence>
		<sequence>
			<taxon idref="Dansoman_CBPVlikePartB_RAKMEL05_Dmel_Marrakesh_EuropeNAf_2010-09-30"/>
			NGGGTCGACCACGCGTGGTGGGGCAACGAACATTTCCTCTGTGTTGGCACGGGAATGACTGCCTTGCAACACCATGCCATAGCCCCCGCGAGCTCGTCCGCAGGCCGCTGGGCGGAGTATTCCGTCAGTGAACCCCTCTCAACGCGAGGGGGTCGTCTTGTCCGTGCTGTGGCCAACGATGGCCGGACATGGGTTGCGTGTGAGTCGGTGCTGTGGAATGTGGCGCTGTACGATACCACTGGGAACGTCACCATCCCGTTCCCGAGGTTCGTAACTCGCCACGATCGCATCCACCCTATAATGGTAAAGGGTGGCGGTGATTGGGTTGAAACGGGTCCCTTGTACAGGTTGTACCCGCACAATCCCACACGGCCCCGCGGACCAGCGTGGACTGTACCTGACTGCAATACCACCGCAAACAGGCACATCAGAACTATCCGCGGCGACTTCAGTCAACGATGGACGGGCATGTGGTACGACGTGGGGTGGGATCATGCGCGTGGGGGGGAATATGAGACCCAACCCATGCCCCACCGGTACTCTCAAGAGTACAGTATCACGTGGCTGAAGTGGCTAGAACCTGCGCTCACTACGCTGGCGCGTTGCATTGTCGGCATATCATTCTCGCTTCTCTTGGAGATGTGGTCCCTCCTTGTGAACATGAATGATGACATGCGCGTGCTGGAGACGGGTCTAGTCATGGTGCTCTCAGCATGGTACTGCCGGACATGGAGGCGCGTTGCCATCATCTCCGTGCTGTACCCGCTGATCACGGGTTGGGAGCGAAAG
		</sequence>
		<sequence>
			<taxon idref="Dansoman_CBPVlikePartB_CM08_Dmel_Edinburgh1_EuropeNAf_2009-07-10"/>
			NGGGTCGACCACGCGTGGTGGGGCAACGAACATTTCCTCTGTGTTGGCACGGGAATGACTGCCTTGCAACACCATGCCATAGCCCCCGCGAGCTCGTCCGCAGGCCGCTGGGCGGAGTATTCCGTCAGTGAACCCCTCTCAACGCGGGGGGGTCGTCTTGTCCGTGCTGTGGCCAACGATGGCCGGACATGGGTTGCGTGTGAGTCGGTGCTGTGGAATGTGGCGCTGTACGATACCACTGGGAACGTCACCATCCCGTTCCCGAGGTTCGTAACTCGCCACGATCGCATCCACCCTATAATGGTAAAGGGTGGCGGTGATTGGGTTGAAACGGGTCCCTTGTACAGGTTGTACCCGCACAATCCCACACGGCCCCGCGGACCAGCGTGGACTGTACCTGACTGCAATACCACCGCAAACAGGCACATCAGAACTATCCGCGGCGACTTCAGTCAACGATGGACGGGCATGTGGTACGACGTGGGGTGGGATCATGCGCGTGGGGGGGAATATGAGACCCAACCCATGCCCCACCGGTACTCTCAAGAGTACAGTACCACGTGGCTGAGGTGGCTAGAACCTGCGCTCACTACGCTGGCGCGTTGCATTGTCGGCATATCATTCTCGCTTCTCTTGGAGATGTGGTCCCTCCTTGTGAACATGAATGATGACATGCGCGTGCTGGAGACGGGTCTAGTCATGGTGCTCTCAGCATGGTACTGCCGGACATGGAGGCGCGTTGCCATCATCTCCGTGCTGTACCCGCTGATCACGGGTTGGGAGCGAAAG
		</sequence>
		<sequence>
			<taxon idref="Dansoman_CBPVlikePartB_DAN05_Dmel_Accra2_Africa_2010-01"/>
			NGGGTCGACCACGCGTGGTGGGGCAATGAACATTTCCTCTGTGTTGGCACGGGAATGACTGCCTTGCAACACCACGCCATAGCCCCCGCGAGCTCGTCCGCAGGCCGCTGGGCGGAGTATTCCGTCAGTGAGCCCCTTATAANNNGAGGGGGCCGTCTTGTCCGCGCTGTAGCCAACGATGGCCGGACATGGGTTGCGTGCGAGTCGGTGCTGTGGAATGTGGCGCTGTACGATACCACTGGGAACGTTACCATCCCGTTCCCGAAGTTCGTAACACGCCACGATCGCATCCACCCCATAATGGTGAAGGGTGGTGGCGACTGGGTTGAAACGGGTCCTCTGTACAGACTGTACCCGAACAATCCCACACGGCCCCGTGGACCGGCATGGACTGTGCCTGACTGCAACACCACCGCGAACAGGCACATCCGGACGATCCGCGGCGACTTCAGCCAACGATGGACGGGCGCGTGGTACGATGTAGGGTGGGATCATGAGCGTGGGGGGGGGTACGAGACCCAACCCATGCCCCACCGGTACTCTCAAGAGTACAGTATCACGTGGCTCAGGTGGCTAGAACCTGCGCTCACTGCGCTAGCACGCTGCACTGTCGGCATATCATTCTCGCTTCTCTCGGAGATGTGGTCCCTCCTTGTGAACATGAATGATGACATGCGCGTGCTGGAGACGGGTCTAGTCATGGTGATCTCAGCATGGTACTGTCGAACATGGAGGCGTGTTGCCATCATCTCCGTGTTGTANNNNNNNNNNNNNNNNNNNNNNNNNNNN
		</sequence>
		<sequence>
			<taxon idref="Dansoman_CBPVlikePartB_CM10_Dmel_Edinburgh1_EuropeNAf_2009-07-10"/>
			NGGGTCGACCACGCGTGGTGGGGCAACGAACATTTCCTCTGTGTTGGCACGGGAATGACTGCCTTGCAACACCATGCCATAGCCCCCGCGAGCTCGTCCGCAGGCCGCTGGGCGGAGTATTCCGTCAGTGAACCCCTCTCAACGCGGGGGGGTCGTCTTGTCCGTGCTGTGGCCAACGATGGCCGGACATGGGTTGCGTGTGAGTCGGTGCTGTGGAATGTGGCGCTGTACGATACCACTGGGAACGTCACCATCCCGTTCCCGAGGTTCGTAACTCGCCACGATCGCATCCACCCTATAATGGTAAAGGGTGGCGGTGATTGGGTTGAAACGGGTCCCTTGTACAGGTTGTACCCGCACAATCCCACACGGCCCCGCGGACCAGCGTGGACTGTACCTGACTGCAATACCACCGCAAACAGGCACATCAGAACTATCCGCGGCGACTTCAGTCAACGATGGACGGGCATGTGGTACGACGTGGGGTGGGATCATGCGCGTGGGGGGGAATATGAGACCCAACCCATGCCCCACCGGTACTCTCAAGAGTACAGTACCACGTGGCTGAGGTGGCTAGAACCTGCGCTCACTACGCTGGCGCGTTGCATTGTCGGCATATCATTCTCGCTTCTCTTGGAGATGTGGTCCCTCCTTGTGAACATGAATGATGACATGCGCGTGCTGGAGACGGGTCTAGTCATGGTGCTCTCAGCATGGTACTGCCGGACATGGAGGCGCGTTGCCATCATCTCCGTGCTGTACCCGCTGATCACGGGTTGGGAGCGAAAG
		</sequence>
		<sequence>
			<taxon idref="Dansoman_CBPVlikePartB_CM19_Dmel_Edinburgh1_EuropeNAf_2009-07-10"/>
			NGGGTCGACCACGCGTGGTGGGGCAACGAACATTTCCTCTGTGTTGGCACGGGAATGACTGCCTTGCAACACCATGCCATAGCCCCCGCGAGCTCGTCCGCAGGCCGCTGGGCGGAGTATTCCGTCAGTGAACCCCTCTCAACGCGGGGGGGTCGTCTTGTCCGTGCTGTGGCCAACGATGGCCGGACATGGGTTGCGTGTGAGTCGGTGCTGTGGAATGTGGCGCTGTACGATACCACTGGGAACGTCACCATCCCGTTCCCGAGGTTCGTAACTCGCCACGATCGCATCCACCCTATAATGGTAAAGGGTGGCGGTGATTGGGTTGAAACGGGTCCCTTGTACAGGTTGTACCCGCACAATCCCACACGGCCCCGCGGACCAGCGTGGACTGTACCTGACTGCAATACCACCGCAAACAGGCACATCAGAACTATCCGCGGCGACTTCAGTCAACGATGGACGGGCATGTGGTACGACGTGGGGTGGGATCATGCGCGTGGGGGGGAATATGAGACCCAACCCATGCCCCACCGGTACTCTCAAGAGTACAGTACCACGTGGCTGAAGTGGCTAGAACCTGCGCTCACTACGCTGGCGCGTTGCATTGTCGGCATATCATTCTCGCTTCTCTTGGAGATGTGGTCCCTCCTTGTGAACATGAATGATGACATGCGCGTGCTGGAGACGGGTCTAGTCATGGTGCTCTCAGCATGGTACTGCCGGACATGGAGGCGCGTTGCCATCATCTCCGTGCTGTACCCGCTGATCACGGGTTGGGAGCGAAAG
		</sequence>
		<sequence>
			<taxon idref="Dansoman_CBPVlikePartB_DANMEL03_Dmel_Accra2_Africa_2010-01"/>
			NGGGTCGACCACGCGTGGTGGGGCAATGAACATTTCCTCTGTGTTGGCACGGGAATGACTGCCTTGCAACACCACGCCATAGCCCCCGCGAGCTCGTCCGCAGGCCGCTGGGCGGAGTATTCCGTCAGTGAGCCCCTTATAANNNGAGGGGGCCGTCTTGTCCGCGCTGTAGCCAACGATGGCCGGACATGGGTTGCGTGCGAGTCGGTGCTGTGGAATGTGGCGCTGTACGATACCACTGGGAACGTTACCATCCCGTTCCCGAAGTTCGTAACACGCCACGATCGCATCCACCCCATAATGGTGAAGGGTGGTGGCGACTGGGTTGAAACGGGTCCTCTGTACAGACTGTACCCGAACAATCCCACACGGCCCCGCGGACCAGTATGGACTGTGCCTGACTGCAACACCACCGCGAACAGGCACATCAGGACGATCCGCGGCGACTTCAGCCAACGATGGACGGGCGCGTGGTACGATGTAGGGTGGGATCATGAGCGTGGGGGGGGGTACGAGACCCAACCCATGCCCCACCGGTACTCTCAAGAGTACAGTATCACGTGGCTCAGGTGGCTAGAACCTGCGCTCACTGCGCTAGCACGCTGCACTGTCGGCATATCATTCTCGCTTCTCTCGGAGATGTGGTCCCTCCTTGTGAACATGAATGATGACATGCGCGTACTGGAGACGGGTCTAGTCATGGTGATCTCAGCATGGTACTGTCGGACATGGAGGCGTGTTGCCATCATCTCCGTGTTGTACCCGCTGATCACGGGTTGGGAGCGAAAG
		</sequence>
		<sequence>
			<taxon idref="Dansoman_CBPVlikePartB_DM09_Dmel_Sussex_EuropeNAf_2009-08-28"/>
			NGGGTCGACCACGCGTGGTGGGGCAACGAACATTTCCTCTGTGTTGGCACGGGAATGACTGCCTTGCAACACCATGCCATAGCCCCCGCGAGCTCGTCCGCAGGCCGCTGGGCGGAGTATTCCGTCAGTGAACCCCTCTCAACGCGGGGGGGTCGTCTTGTCCGTGCTGTGGCCAACGATGGCCGGACATGGGTTGCGTGTGAGTCGGTGCTGTGGAATGTGGCGCTGTACGATACCACTGGGAACGTCACCATCCCGTTCCCGAGGTTCGTAACTCGCCACGATCGCATCCACCCTATAATGGTAAAGGGTGGCGGTGATTGGGTTGAAACGGGTCCCTTGTACAGGTTGTACCCGCACAATCCCACACGGCCCCGCGGACCAGCGTGGACTGTACCTGACTGCAATACCACCGCAAACAGGCACATCAGAACTATCCGCGGCGACTTCAGTCAACGATGGACGGGCATGTGGTACGACGTGGGGTGGGATCATGCGCGTGGGGGGGAATATGAGACCCAACCCATGCCCCACCGGTACTCTCAAGAGTACAGTATCACGTGGCTGAAGTGGCTAGAACCTGCGCTCACTACGCTGGCGCGTTGCATTGTCGGCATATCATTCTCGCTTCTCTTGGAGATGTGGTCCCTCCTTGTGAACATGAATGATGACATGCGCGTGCTGGAGACGGGTCTAGTCATGGTGCTCTCAGCATGGTACTGCCGGACATGGAGGCGCGTTGCCATCATCTCCGTGCTGTANNNNNNNNNNNNNNNNNNNNNNNNNNNN
		</sequence>
		<sequence>
			<taxon idref="Dansoman_CBPVlikePartB_K14_Dmel_Thika_Africa_2009-02"/>
			NNNNNCGACCACGCGTGGTGGGGCAATGAACATTTCCTCTGTGTTGGCACGGGAATGACTGCCTTGCAACACCATGCCATAGCCCCCGCGAGCTCGTCCGCAGGCCGCTGGGCGGAGTATTCCGTCAGTGAACCCCTCTCAACGCGGGGGGGTCGTCTTGTCCGTGCTGTAGCCAACGATGGCCGGACATGGGTTGCGTGTGAGTCGGTGCTGTGGAATGTGGCGCTGTACGATACCACTGGGAACGTCACCATCCCGTTCCCGAGGTTCGTAACTCGCCACGATCGCATCCACCCTATAATGGTAAAGGGTGGCGGTGATTGGGTTGAAACGGGTCCCTTGTACAGGTTGTACCCACACAACCCCACACGGCCCCGCGGACCAGTGTGGACTGTGCCTGACTGCAATACCACCGCAAACAGGCACATCAGAACTATCCGCGGCGACTTCAGCCAACGATGGACGGGCATGTGGTACGACGTGGGGTGGGATCATGCGCGTGGGGGGGAATACGAGACCCAACCCATGCCCCACCGGTACTCTCAAGAGTACAGTATCACATGGCTGAAGTGGCTAGAACCTGCGCTCACTACGCTGGTGCGTTGCATTGTCGGCATATCATTCTCGCTTCTCTTGGAGATGTGGTCCCTCCTTGTGAACATGAATGATGACATGCGCGTGCTGGAGACGGGTCTAGTCATGGTGCTCTCGGCATGGTACTGCCGGACATGGAGACGCGTTGCCATCATCTCCGTGCTGTACCCGCTGATCACTGGGTGGGAGCGAAAG
		</sequence>
		<sequence>
			<taxon idref="Dansoman_CBPVlikePartB_K16_Dmel_Thika_Africa_2009-02"/>
			NNNNNCGACCACGCGTGGTGGGGCAATGAACATTTCCTCTGTGTTGGCACGGGAATGACTGCCTTGCAACACCATGCCATAGCCCCCGCGAGCTCGTCCGCAGGCCGCTGGGCGGAGTATTCCGTCAGTGAACCCCTCTCAACGCGGGGGGGTCGTCTTGTCCGTGCTGTAGCCAACGATGGCCGGACATGGGTTGCGTGTGAGTCGGTGCTGTGGAATGTGGCGCTGTACGATACCACTGGGAACGTCACCATCCCGTTCCCGAGGTTCGTAACTCGCCACGATCGCATCCACCCTATAATGGTAAAGGGTGGCGGTGATTGGGTTGAAACGGGTCCCTTGTACAGGTTGTACCCGCACAACCCCACACGGCCCCGCGGACCAGTGTGGACTGTGCCTGACTGCAATACCACCGCGAACAGGCACATCAGAACTATCCGCGGCGACTTCAGCCAACGATGGACGGGCATGTGGTACGACGTGGGGTGGGATCATGCGCGTGGGGGGGAATACGAGACCCAACCCATGCCCCACCGGTACTCTCAAGAGTACAGTATCACATGGCTGAAGTGGCTAGAACCTGCGCTCACTACGCTGGTGCGTTGCATTGTCGGCATATCATTCTCGCTTCTCTTGGAGATGTGGTCCCTCCTTGTGAACATGAATGATGACATGCGCGTGCTGGAGACGGGTCTAGTCATGGTGCTCTCGGCATGGTACTGCCGGACATGGAGACGCGTTGCCATCATCTCCGTGCTGTACCCGCTGATCACCGGGTGGGAGCGAAAG
		</sequence>
		<sequence>
			<taxon idref="Dansoman_CBPVlikePartB_LISMEL05_Dmel_Lisbon_EuropeNAf_2012-10-24"/>
			NNNNNNNNNNNNNNNNNNNNNNNNNNNNNNNNNTTCCTCTGTGTTGGCACGGGAATGACTGCCTTGCAACACCATGCCATAGCCCCCGCGAGCTCGTCCGCAGGCCGCTGGGCGGAGTATTCCGTCAGTGAACCCCTCTCAACGCGGGGGGGTCGTCTTGTCCGTGCTGTGGCCAACGATGGCCGGACATGGGTTGCGTGTGAGTCGGTGCTGTGGAATGTGGCGCTGTACGATACCACTGGGAACGTCACCATCCCGTTCCCGAGGTTCGTAACTCGCCACGATCGCATCCACCCTATAATGGTAAAGGGTGGCGGTGATTGGGTTGAAACGGGTCCCYTGTACAGGTTGTACCCGCACAATCCCACACGGCCCCGCGGACCAGCGTGGACTGTACCTGACTGCAATACCACCGCAAACAGGCACATCAGAACTATCCGCGGCGACTTCAGTCAACGATGGACGGGCATGTGGTACGACGTGGGGTGGGATCATGCGCGTGGGGGGGAATATGAGACCCAACCCATGCCCCACCGGTACTCTCAAGAGTACAGTATCACGTGGCTGAAGTGGCTAGAACCTGCGCTCACTACGCTGGCGCGTTGCATTGTCGGCATATCATTCTCGCTTCTCTTGGAGATGTGGTCCCTCCTTGTGAACATGAATGATGACATGCGCGTGCTGGAGACGGGTCTAGTCATGGTGCTCTCAGCATGGTACTGCCGGACATGGAGGCGCGTTGCCATCATCTCCGTGCTGTACCCGCTGATCACGGGTTGGGAGCGAAAG
		</sequence>
		<sequence>
			<taxon idref="Dansoman_CBPVlikePartB_MATMEL18_Dmel_Accra1_Africa_2010-01"/>
			NGGGTCGACCACGCGTGGTGGGGCAATGAACATTTCCTCTGTGTTGGCACGGGAATGACTGCCTTGCAACACCACGCCATAGCCCCCGCGAGCTCGTCCGCAGGCCGCTGGGCGGAGTATTCCGTTAGTGAGCCCCTTATAANNNGAGGGGGCCGTCTTGTCCGCGCTGTAGCCAACGATGGCCGGACATGGGTTGCGTGCGAGTCGGTGCTGTGGAATGTGGCGCTGTACGATACCACTGGGAACGTTACCATCCCGTTCCCGAAGTTCGTAACACGCCACGATCGCATCCACCCCATAATGGTGAAGGGTGGTGGCGACTGGGTTGAAACGGGTCCTCTGTACAGACTGTACCCGAACAATCCCACACGGCCCCGTGGACCGGCATGGACTGTGCCTGACTGCAACACCACCGCGAACAGGCACATCCGGACGATCCGCGGCGACTTCAGCCAACGATGGACGGGCGCGTGGTACGATGTAGGGTGGGATCATGAGCGTGGGGGGGGGTACGAGACCCAACCCATGCCCCACCGGTACTCTCAAGAGTACAGTATCACGTGGCTCAGGTGGCTAGAACCTGCGCTCACTGCGCTAGCACGCTGCACTGTCGGCATATCATTCTCGCTTCTCTCGGAGATGTGGTCCCTCCTTGTGAACATGAATGATGACATGCGCGTACTGGAGACGGGTCTAGTCATGGTGATCTCAGCATGGTACTGTCGAACATGGAGGCGTGTTGCCATCATCTCCGTGTTGTACCCGCTGATCACGGGTTGGGAGCGAAAG
		</sequence>
		<sequence>
			<taxon idref="Dansoman_CBPVlikePartB_REEF09_Dmel_Mombassa_Africa_2011-04-05"/>
			NGGGTCGACCACGCGTGGTGGGGCAATGAACATTTCCTCTGTGTTGGCACGGGAATGACTGCCTTGCAACACCATGCCATAGCCCCCGCGAGCTCGTCCGCAGGCCGCTGGGCGGAGTATTCCGTCAGTGAACCCCTCTCAACGCGGGGGGGTCGTCTTGTCCGTGCTGTAGCCAACGATGGCCGGACATGGGTTGCGTGTGAGTCGGTGCTGTGGAATGTGGCGCTGTACGATACCACTGGGAACGTCACCATCCCGTTCCCGAGGTTCGTAACTCGCCACGATCGCATCCACCCTATAATGGTGAAGGGTGGCGGTGATTGGGTTGAAACGGGTCCCTTGTACAGGTTGTACCCGCACAACCCCACACGGCCCCGCGGACCAGTGTGGACTGTGCCTGACTGCAATACCACCGCGAACAGGCACATCAGAACTATCCGCGGCGACTTCAGCCAACGATGGACGGGCATGTGGTACGACGTGGGGTGGGATCATGCGCGTGGGGGGGAATACGAGACCCAACCCATGCCCCACCGGTACTCTCAAGAGTACAGTATCACATGGCTGAAGTGGCTAGAACCTGCGCTCACTACGCTGGTGCGTTGCATTGTCGGCATATCATTCTCGCTTCTCTTGGAGATGTGGTCCCTCCTTGTGAACATGAATGATGACATGCGCGTGCTGGAGACGGGTCTAGTCATGGTGCTCTCGGCATGGTACTGCCGGACATGGAGACGCGTTGCCATCATCTCCGTGCTGTACCCGCTGATCACCGGGTGGGAGCGAAAG
		</sequence>
		<sequence>
			<taxon idref="Dansoman_CBPVlikePartB_SAFM02_Dmel_SouthAfrica_Africa_2010-01"/>
			NGGGTCGACCACGCGTGGTGGGGCAATGAACATTTCCTCTGTGTTGGCACGGGAATGACTGCCTTGCAACACCATGCCATAGCCCCCGCGAGCTCGTCCGCAGGCCGCTGGGCGGAGTATTCCGTCAGTGAACCCCTCTCAACGCGGGGGGGTCGTCTTGTCCGTGCTGTAGCCAACGATGGCCGGACATGGGTTGCGTGTGAGTCGGTGCTGTGGAATGTGGCGCTGTACGATACCACTGGGAACGTCACCATCCCGTTCCCGAGGTTCGTAACTCGCCACGATCGCATCCACCCTATAATGGTAAAGGGTGGCGGTGATTGGGTTGAAACGGGTCCCTTGTACAGGTTGTACCCGCACAACCCCACACGGCCCCGCGGACCAGTGTGGACTGTGCCTGACTGCAATACCACCGCGAACAGGCACATCAGAACTATCCGCGGCGACTTCAGCCAACGATGGACGGGCATGTGGTACGACGTGGGGTGGGATCATGCGCGTGGGGGGGAATACGAGACCCAACCCATGCCCCACCGGTACTCTCAAGAGTACAGTATCACATGGCTGAAGTGGCTAGAACCTGCGCTCACTACGCTGGTGCGTTGCATTGTCGGCATATCATTCTCGCTTCTCTTGGAGATGTGGTCCCTCCTTGTGAACATGAATGATGACATGCGCGTGCTGGAGACGGGTCTAGTCATGGTGCTCTCGGCATGGTACTGCCGGACATGGAGACGCGTTGCCATCATCTCCGTGCTGTACCCGCTGATCACCGGGTGGGAGCGAAAG
		</sequence>
		<sequence>
			<taxon idref="Dansoman_CBPVlikePartB_SAFM03_Dmel_SouthAfrica_Africa_2010-01"/>
			NGGGTCGACCACGCGTGGTGGGGCAATGAACATTTCCTCTGTGTTGGCACGGGAATGACTGCCTTGCAACACCATGCCATAGCCCCCGCGAGCTCGTCCGCAGGCCGCTGGGCGGAGTATTCCGTCAGTGAACCCCTCTCAACGCGGGGGGGTCGTCTTGTCCGTGCTGTAGCCAACGATGGCCGGACATGGGTTGCGTGTGAGTCGGTGCTGTGGAATGTGGCGCTGTACGATACCACTGGGAACGTCACCATCCCGTTCCCGAGGTTCGTAACTCGCCACGATCGCATCCACCCTATAATGGTAAAGGGTGGCGGTGACTGGGTTGAAACGGGTCCCTTGTACAGGTTGTACCCGCACAACCCCACACGGCCCCGCGGACCAGTGTGGACTGTGCCTGACTGCAATACCACCGCGAACAGGCACATCAGAACTATCCGCGGCGACTTCAGCCAACGATGGACGGGCATGTGGTACGACGTGGGGTGGGATCATGCGCGTGGGGGGGAATACGAGACCCAACCCATGCCCCACCGGTACTCTCAGGAGTACAGTATCACATGGCTGAAGTGGCTAGAACCTGCGCTCACTACGCTGGTGCGTTGCATTGTCGGCATATCATTCTCGCTTCTCTTGGAGATGTGGTCCCTCCTTGTGAACATGAATGATGACATGCGCGTGCTGGAGACGGGTCTAGTCATGGTGCTCTCGGCATGGTACTGCCGGACATGGAGACGCGTTGCCATCATCTCCGTGCTGTACCCGCTGATCACCGGGTGGGAGCGAAAG
		</sequence>
	</alignment>

	<!-- The sequence alignment (each sequence refers to a taxon above).         -->
	<!-- ntax=27 nchar=805                                                       -->
	<alignment id="alignment4" dataType="nucleotide">
		<sequence>
			<taxon idref="Dansoman_CBPVlikePartA_RAKMEL05_Dmel_Marrakesh_EuropeNAf_2010-09-30"/>
			NNGAGGGGGGCGTTCGTGTACTGTCGGTTGGGGACCACGGGCGCGACGGACCTGATATGGGCGTACCCCGCCGACGGAGTCTACAGGTCCGATGATCCCAATGCGCTCGAACGGTCGTGCGACTGGCCCAAGATAAGGCTCAACAACAACCGGTACGCGATTGTCAACTCCCAAGAGTTTTCCATCTGGACACGCGATAAGGACCAGCTGGTGATGCGCGGGGACAGGGAAGTGCTAAGCCGAGTGGAGCTGCGACTCGGTGGTGCAGCCCGCGGGCCTGAGTGGCTTGGCACCATGGCTGCCTACGTTCAAGCCAGGTGCCAAGCGAGCGAGATCGCGATAGCTGACCCCATCAACATGGTCGAGCTGTGCGCCACCCTCTGCGAGCGGTATGCCACCACGATATATTCCCGGTGGAACAGACAGTGGAGCCCAGCGCAAATGGGGTGGGGCACCCGCGCTCTCCTCGCGTGGGATAGGGCTTGGCGTGCCATCAACATCATACTACGCCTGCCCATCCCAGTGCGCTCCCTAACAACCTGGGGCGGGCGCCGCATCGCACCTTGGGTGTACAACAACCTCACCCTCGCATGCTACGTCATGGAGGTGCGACGCGACGATGATATGGACATATCCAACACCAGGCCCGACAACCGGTTTTTTCGAGAGCAACGCGAGACTGATGATGCCCCCCCTGACGACGGCCAACACGACGGTGCCAGCAGTCTGCCTCGACAACATCGTGGCGAGCGTGACGACGAGGGTCCTGGGGGTGAAAGCGAGCCCAATCCCGTGGTTGACAATG
		</sequence>
		<sequence>
			<taxon idref="Dansoman_CBPVlikePartA_CM08_Dmel_Edinburgh1_EuropeNAf_2009-07-10"/>
			NNGAGGGGGGCGTTCGTGTACTGCCGATTGGGAACCACAGGTGCGACGGACCTGATATGGGCGTACCCCGCCGACGGAGTCTACAGGTCCGATGATCCCAATGCTCTCGAACGGTCGTGCGACTGGCCCAAGATAAGGCTCAACAACAACCGGTACGCGATTGTCAACTCCCAAGAGTTCTCCATCTGGACACGCGACAAGGACCAGCTGGTGATGCGCGGGGACAGGGAAGTGCTGAGCCGTGTGGAGTTGCGTCTCGGTGGTGCCGCCCGCGGGCCTGAGTGGCTCGGCACCATGGCCGCCTACGTCCAAGCTAGGTGCCAAGCGAGTGAGATCGCGATAGCTGATCCCACCAACATGGTCGAGCTATGCGCCACCCTCTGTGAACGGTATGCCACCACGATATATTCTCGGTGGAACAGGCAGTGGAGCCCAGCGCAAATGGGGTGGGGCACCCGCGCTCTCCTCGCGTGGGACAGGGCCTGGCGTGCTATCAACATCATTCTACGCCTGCCCATCCCCGTGCGCTCTCTGACAACCTGGGGCGGACGCCGCATCGCACCTTGGGTGTACAACAACCTCACCCTCGCATGTTACGTCATGGAGGTGCGACGCGACGATGACATGGACATATCCAACACTAGGCCCGACAACCGGTTTTTTCGAGAGCAACGCGAGACTGATGATGCCCCCCCTGACGACGGCCAACACGACGGTGCCAGCAGTCTGCCTCGACAACATCGTAGCGAGCGTGACGACGAGGGTCCTGGGGGTCAAGGCGAGCCCGCTCCCGTGGCTGACGATG
		</sequence>
		<sequence>
			<taxon idref="Dansoman_CBPVlikePartA_CM10_Dmel_Edinburgh1_EuropeNAf_2009-07-10"/>
			NNGAGGGGGGCGTTCGTGTACTGCCGATTGGGAACCACAGGTGCGACGGACCTGATATGGGCGTACCCCGCCGACGGAGTCTACAGGTCCGATGATCCCAATGCTCTCGAACGGTCGTGCGACTGGCCCAAGATAAGGCTCAACAACAACCGGTACGCGATTGTCAACTCCCAAGAGTTCTCCATCTGGACACGCGACAAGGACCAGCTGGTGATGCGCGGGGACAGGGAAGTGCTGAGCCGTGTGGAGTTGCGTCTCGGTGGTGCCGCCCGCGGGCCTGAGTGGCTCGGCACCATGGCCGCCTACGTCCAAGCTAGGTGCCAAGCGAGTGAGATCGCGATAGCTGATCCCACCAACATGGTCGAGCTATGCGCCACCCTCTGTGAACGGTATGCCACCACGATATATTCTCGGTGGAACAGGCAGTGGAGCCCAGCGCAAATGGGGTGGGGCACCCGCGCTCTCCTCGCGTGGGACAGGGCCTGGCGTGCTATCAACATCATTCTACGCCTGCCCATCCCCGTGCGCTCTCTGACAACCTGGGGCGGACGCCGCATCGCACCTTGGGTGTACAACAACCTCACCCTCGCATGTTACGTCATGGAGGTGCGACGCGACGATGACATGGACATATCCAACACTAGGCCCGACAACCGGTTTTTTCGAGAGCAACGCGAGACTGATGATGCCCCCCCTGACGACGGCCAACACGACGGTGCCAGCAGTCTGCCTCGACAACATCGTAGCGAGCGTGACGACGAGGGTCCTGGGGGTCAAGGCGAGCCCGCTCCCGTGGCTGACGATG
		</sequence>
		<sequence>
			<taxon idref="Dansoman_CBPVlikePartA_CM19_Dmel_Edinburgh1_EuropeNAf_2009-07-10"/>
			NNGAGGGGGGCGTTCGTGTACTGCCGATTGGGAACCACGGGTGCGACGGACCTGATATGGGCGTACCCCGCCGACGGAGTCTACAGGTCCGATGATCCCAATGCTCTCGAACGGTCGTGCGACTGGCCCAAGATAAGGCTCAACAACAACCGGTACGCGATTGTCAACTCCCAGGAGTTCTCCATCTGGACACGCGACAAGGACCAGCTGGTGATGCGCGGGGACAGGGAAGTGCTGAGCCGTGTGGAGTTGCGTCTCGGTGGTGCCGCCCGCGGGCCTGAGTGGCTCGGCACCATGGCCGCCTACGTCCAAGCTAGGTGCCAAGCGAGTGAGATCGCGATAGCTGATCCCACCAACATGGTCGAGCTATGCGCCACCCTCTGTGAACGGTATGCCACCACGATATATTCTCGGTGGAACAGGCAGTGGAGCCCAGCGCAAATGGGGTGGGGCACCCGCGTTCTCCTCGCGTGGGACAGGGCCTGGCGTGCTATCAACATCATTCTACGCCTGCCCATCCCCGTGCGCTCTCTGACAACCTGGGGCGGACGCCGCATCGCACCTTGGGTGTACAACAACCTCACCCTCGCATGTTACGTCATGGAGGTGCGACGCGACGATGACATGGACATATCCAACACTAGGCCCGACAACCGGTTTTTTCGAGAGCAACGCGAGACTGATGATGCCCCCCCTGACGACGGCCAACACGACGGTGCCAGCAGTCTGCCTCGACAACATCGTAGCGAGCGTGACGACGAGGGTCCTGGGGGTCAAGGCGAGCCCGCTCCCGTGGCTGACGATG
		</sequence>
		<sequence>
			<taxon idref="Dansoman_CBPVlikePartA_MAT21_Dmel_Accra1_Africa_2010-01"/>
			NNAAGGGGTGCGTTCGTGTACTGCCGACTAGGAACCACGGGTGCAACGGATCTGATATGGGCGTACCCTGCCGATGGGACTTACAGGTCCGATGATCCCAACGCACTCGAGCGGTCGTGCGATTGGCCAAAGATCAGGCTCAACAACAACAGGTACGCGATCGTCAACTCCCAAGAGTTCTCCATCTGGACGCGCGACAAGGATCAGCTCGTGATGCGCGGCGACAGGGAGGTGCTAAGCAGAGTTGAGCTGCGCCTCGGTGGAGCCGCTCGTGGGCCTGAATGGCTCGGTACCATGGCAGCATACGTCCAGGCCAGGTGTCAGGCAAGCGAGATCGCAATCGCAGACCCCACAAACATGGTCGAATTGTGCGCGACCCTGTGCGAGCGGTATGCCACCACGATCTACTCGCGGTGGAACAGACAGTGGAGCCCGGCGCAAATGGGATGGGGCACCCGTGCTCTGCTCGCATGGGACAGGGTCTGGCGTGCCATCAATGTCATCCTGCGCCTACCCATTCCAGTGCGCTCCCTGACCAGGTGGGGCGGAAGACGCATCGCACCGTGGGTGTACAACAACCTCACCCTCGCATGCTACGTCATGGAGGTGCGACGAGACGACGACATGGACGTGTCCAACACCAGGCCCGACAACCGGTTATTTCGTGAGCAACGCGAGACTGATGATGCCACCCCTGACAACGGCCAACACGACGGTACCAGCAGTGTGTCTCGACAACATAGTGGCGAGCGTGACAACGAGGGTTCTGGGGGTCAAGGCGTGCCCGCTCCCGTGGCTGACGATG
		</sequence>
		<sequence>
			<taxon idref="Dansoman_CBPVlikePartA_MAT35_Dmel_Accra1_Africa_2010-01"/>
			NNAAGGGGTGCGTTCGTGTACTGCCGACTAGGAACCACGGGTGCAACGGATCTGATATGGGCGTACCCTGCCGATGGGACTTACAGGTCCGATGATCCCAACGCACTCAAGCGGTCGTGCGATTGGCCAAAGATCAGGCTCAACAACAACAGGTACGCGATCGTCAACTCCCAAGAGTTCTCCATCTGGACGCGCGACAAGGATCAGCTCGTGATGCGCGGCGACAGGGAGGTGCTAAGCAGAGTTGAGCTGCGCCTCGGTGGAGCCGCTCGTGGGCCTGAATGGCTCGGTACCATGGCAGCATACGTCCAGGCCAGATGTCAGGCAAGCGAGATCGCAATCGCAGACCCCACAAACATGGTCGAATTGTGCGCGACCCTGTGCGAGCGGTATGCCACCACGATCTACTCGCGGTGGAACAGACAGTGGAGCCCGGCGCAAATGGGATGGGGCACCCGTGCCCTGCTCGCATGGGACAGGGTCTGGCGTGCCATCAATGTCATCCTGCGCCTGCCCATTCCAGTGCGCTCCCTGACCAGGTGGGGCGGAAGACGCATCGCACCGTGGGTGTACAACAACCTCACCCTCGCATGCTACGTCATGGAGGTGCGACGGGACGACGACATGGACGTGTCCAACACCAGGCCCGACAACCGGTTATTTCGTGAGCAACGCGAGACTGATGATGCCACCCCTGACAACGGCCAACACGACGGTACCAGCAGTGTGTCTCGACAACATAGTGGCGAGCGTGACAACGAGGGTTCTGGGGGTCAAGGCGTGCCCGCTCCCGTGGCTGACGATG
		</sequence>
		<sequence>
			<taxon idref="Dansoman_CBPVlikePartA_MATMEL17_Dmel_Accra1_Africa_2010-01"/>
			NNAAGGGGCGCGTTCGTGTACTGCCGACTAGGAACCACGGGTGCAACGGATCTGATATGGGCGTACCCTGCCGATGGGACTTACAGGTCCGATGATCCCAACGCACTCGAGCGGTCGTGCGATTGGCCGAAGATCAGGCTCAACAACAACAGGTACGCGATCGTCAACTCCCAAGAGTTCTCCATCTGGACGCGCGACAAGGATCAGCTCGTGATGCGCGGCGACAGGGAGGTGCTAAGCAGAGTTGAGCTGCGCCTCGGCGGAGCCGCTCGTGGGCCTGAATGGCTTGGTACCATGGCAGCATACGTCCAGGCTAGGTGTCAGGCAAGCGAGATCGCAATCGCGGACCCCACAAACATGGTCGAATTGTGCGCGACCCTGTGCGAGCGGTATGCCACCACGATCTACTCGCGGTGGAACAGACAGTGGAGCCCGGCGCAAATGGGATGGGGCACCCGCGCCCTGCTCGCATGGGACAGGGTCTGGCGTGCCGTCAATGTCATCCTGCGCCTACCCATTCCAGTGCGCTCCCTGACCAGGTGGGGCGGAAGACGCATCGCACCGTGGGTGTACAACAACCTCACCCTCGCATGCTACGTCATGGAGGTGCGACGAGACGACGACATGGACGTGTCCAACACCAGGCCCGACAACCGGTTATTTCGTGAGCAACGCGAGACTGATGATGCCACCCCTGACCACGGCCAACACGACGGTACCAGCAGTGTGTCTCGACAACATAGTGGCGAGCGTGACAACGAGGGTTCTGGGGGTCAAGGCGTGCCCGCTCCCGTGGCTGACGATG
		</sequence>
		<sequence>
			<taxon idref="Dansoman_CBPVlikePartA_DAN22_Dmel_Accra2_Africa_2010-01"/>
			NNAAGGGGTGCGTTCGTGTACTGCCGACTAGGAACCACGGGTGCAACGGATCTGATATGGGCGTACCCTGCCGATGGGACTTACAGGTCCGATGATCCCAACGCACTCGAGCGGTCGTGCGATTGGCCGAAGATCTGGCTCAACAACAACAGGTACGCGATCGTCAACTCCCAAGAGTTCTCCATCTGGACGCGCGACAAGGATCAGCTCGTGATGCGCGGCGACAGGGAGGTGCTAAGCAGAGTTGAGCTGCGCCTCGGTGGAGCCGCTCGTGGGCCTGAATGGCTCGGTACCATGGCAGCATACGTCCAGGCCAGGTGTCAGGCAAGCGAGATCGCAATCGCAGACCCCACAAACATGGTCGAATTGTGCGCGACCCTGTGCGAGCGGTATGCCACCACGATCTACTCGCGGTGGAACAGACAGTGGAGCCCGGCGCAAATGGGATGGGGCACCCGTGCCCTGCTCGCATGGGACAGGGTCTGGCGTGCCATCAATGTCATCCTGCGCCTACCCATTCCAGTGCGCTCCCTGACCAGGTGGGGCGGAAGACGCATCGCACCGTGGGTGTACAACAACCTCACCCTCGCATGCTACGTCATGGAGGTGCGACGAGACGACGACATGGACGTGTCCAACACCAGGCCCGACAACCGGTTATTTCGTGAGCAACGCGAGACTGATGATGCCACCCCTGACAACGGCCAACACGACGGTACCAGCAGTGTGTCTCGACAACATAGTGGCGAGCGTGACAACGAGGGTTCTGGGGGTCAAGGCGTGCCCGCTCCCGTGGCTGACGATG
		</sequence>
		<sequence>
			<taxon idref="Dansoman_CBPVlikePartA_DANMEL07_Dmel_Accra2_Africa_2010-01"/>
			NNAAGGGGTGCGTTCGTGTACTGCCGACTAGGAACCACGGGTGCAACGGATCTGATATGGGCGTACCCTGCCGATGGGACTTACAGGTCCGATGATCCCAACGCACTCGAGCGGTCGTGCGATTGGCCAAAGATCAGGCTCAACAACAACAGGTACGCGATCGTCAACTCCCAAGAGTTCTCCATCTGGACGCGCGACAAGGATCAGCTCGTGATGCGCGGCGACAGGGAGGTGCTAAGCAGAGTTGAGCTGCGCCTCGGTGGAGCCGCTCGTGGGCCTGAATGGCTCGGTACCATGGCAGCATACGTCCAGGCCAGATGTCAGGCAAGCGAGATCGCAATCGCAGACCCCACAAACATGGTCGAATTGTGCGCGACCCTGTGCGAGCGGTATGCCACCACGATCTACTCGCGGTGGAACAGACAGTGGAGCCCGGCGCAAATGGGATGGGGCACCCGTGCCCTGCTCGCATGGGACAGGGTCTGGCGTGCCATCAATGTCATCCTGCGCCTGCCCATTCCAGTGCGCTCCCTGACCAGGTGGGGCGGAAGACGCATCGCACCGTGGGTGTACAACAACCTCACCCTCGCATGCTACGTCATGGAGGTGCGACGGGACGACGACATGGACGTGTCCAACACCAGGCCCGACAACCGGTTATTTCGTGAGCAACGCGAGACTGATGATGCCACCCCTGACAACGGCCAACACGACGGTACCAGCAGTGTGTCTCGACAACATAGTGGCGAGCGTGACAACGAGGGTTCTGGGGGTCAAGGCGNNNNNNNNNNNNNNNNNNNNNNNN
		</sequence>
		<sequence>
			<taxon idref="Dansoman_CBPVlikePartA_MATMEL22_Dmel_Accra1_Africa_2010-01"/>
			NNAAGGGGTGCGTTCGTGTACTGCCGACTAGGAACCACGGGTGCAACGGATCTGATATGGGCGTACCCTGCCGATGGGACTTACAGGTCCGATGATCCCAACGCACTCGAGCGGTCGTGCGATTGGCCGAAGATCTGGCTCAACAACAACAGGTACGCGATCGTCAACTCCCAAGAGTTCTCCATCTGGACGCGCGACAAGGATCAGCTCGTGATGCGCGGCGACAGGGAGGTGCTAAGCAGAGTTGAGCTGCGCCTCGGTGGAGCCGCTCGTGGGCCTGAATGGCTCGGTACCATGGCAGCATACGTCCAGGCCAGGTGTCAGGCAAGCGAGATCGCAATCGCAGACCCCACAAACATGGTCGAATTGTGCGCGACCCTGTGCGAGCGGTATGCCACCACGATCTACTCGCGGTGGAACAGACAGTGGAGCCCGGCGCAAATGGGATGGGGCACCCGTGCCCTGCTCGCATGGGACAGGGTCTGGCGTGCCATCAATGTCATCCTGCGCCTACCCATTCCAGTGCGCTCCCTGACCAGGTGGGGCGGAAGACGCATCGCACCGTGGGTGTACAACAACCTCACCCTCGCATGCTACGTCATGGAGGTGCGACGAGACGACGACATGGACGTGTCCAACACCAGGCCCGACAACCGGTTATTTCGTGAGCAACGCGAGACTGATGATGCCACCCCTGACAACGGCCAACACGACGGTACCAGCAGTGTGTCTCGACAACATAGTGGCGAGCGTGACAACGAGGGTTCTGGGGGTCAAGGCGTGCCCGCTCCCGTGGCTGACGATG
		</sequence>
		<sequence>
			<taxon idref="Dansoman_CBPVlikePartA_DANMEL15_Dmel_Accra2_Africa_2010-01"/>
			NNAAGGGGTGCGTTCGTGTACTGCCGACTAGGAACCACGGGTGCAACGGATCTGATATGGGCGTACCCTGCCGATGGGACTTACAGGTCCGATGATCCCAACGCACTCGAGCGGTCGTGCGATTGGCCAAAGATCAGGCTCAACAACAACAGGTACGCGATCGTCAACTCCCAAGAGTTCTCCATCTGGACGCGCGACAAGGATCAGCTCGTGATGCGCGGCGACAGGGAGGTGCTAAGCAGAGTTGAGCTGCGCCTCGGTGGAGCCGCTCGTGGGCCTGAATGGCTCGGTACCATGGCAGCATACGTCCAGGCCAGGTGTCAGGCAAGCGAGATCGCAATCGCAGACCCCACAAACATGGTTGAATTGTGCGCGACCCTGTGCGAGCGGTATGCCACCACGATCTACTCGCGGTGGAACAGACAGTGGAGCCCGGCGCAAATGGGATGGGGCACCCGTGCCCTGCTCGCATGGGACAGGGTCTGGCGTGCCATCAATGTCATCCTGCGCCTACCCATTCCAGTGCGCTCCCTGACCAGGTGGGGCGGAAGACGCATCGCACCGTGGGTGTACAACAACCTCACCCTCGCATGCTACGTCATGGAGGTGCGACGAGACGACGACATGGACGTGTCCAACACCAGGCCCGACAACCGGTTATTTCGTGAGCAACGCGAGACTGATGATGCCACCCCTGACAACGGCCAACACGACGGTACCAGCAGTGTGTCTCGACAACATAGTGGCGAGCGTGACAACGAGGGTTCTGGGGGTCAAGGCGTGCCCGCTCCCGTGGCTGACGATG
		</sequence>
		<sequence>
			<taxon idref="Dansoman_CBPVlikePartA_DAN05_Dmel_Accra2_Africa_2010-01"/>
			NNAAGGGGCGCGTTCGTGTACTGCCGACTAGGAACCACGGGTGCAACGGATCTGATATGGGCGTACCCTGCCGATGGGACTTACAGGTCCGATGATCCCAACGCACTCGAGCGGTCGTGCGATTGGCCGAAGATCAGGCTCAACAACAACAGGTACGCGATCGTCAACTCCCAAGAGTTCTCCATCTGGACGCGCGACAAGGATCAGCTCGTGATGCGCGGCGACAGGGAGGTGCTAAGCAGAGTTGAGCTGCGCCTCGGTGGAGCCGCTCGTGGGCCTGAATGGCTCGGTACCATGGCAGCATACGTCCAGGCCAGGTGTCAGGCAAGCGAGATCGCAATCGCAGACCCCACAAACATGGTCGAATTGTGCGCGACCCTGTGCGAGCGGTATGCCACCACGATCTACTCGCGGTGGAACAGACAGTGGAGCCCGGCGCAAATGGGATGGGGCACCCGTGCCCTGCTCGCATGGGACAGGGTCTGGCGTGCCATCAATGTCATCCTGCGCCTACCCATTCCAGTGCGCTCCCTGACCAGGTGGGGCGGAAGACGCATCGCACCGTGGGTGTACAACAACCTCACCCTCGCATGCTACGTCATGGAGGTGCGACGAGACGACGACATGGACGTGTCCAACACCAGGCCCGACAACCGGTTATTTCGTGAGCAACGCGAGACTGATGATGCCACCCCTGACAACGGCCAACACGACGGTACCAGCAGTGTGTCTCGACAACATAGTGGCGAGCGTGACAACGAGGGTTCTGGGGGTCAAGGCGTGCCCGCTCCCGTGGCTGACGATG
		</sequence>
		<sequence>
			<taxon idref="Dansoman_CBPVlikePartA_K16_Dmel_Thika_Africa_2009-02"/>
			NNGAGAGGGGCATTCGTGTACTGCCGATTGGGAACCACCGGCGCAACGGACCTGATATGGGCATACCCTGCTGACGGAGTATACAGGTCCGACGACCCGAACGCACTCGAGCGATCATGCGACTGGCCCAAGATAAGGCTTAACAACAACCGGTACGCGATTGTCAACTCCCAAGAGTTTTCTATCTGGACTCGCGACAAGGACCAACTCGTGATGCGCGGGGACAGGGAGGTGCTGAGCAGAGTGGAGTTGCGACTCGGCGGCGCCGCCCGCGGGCCAGAGTGGCTCGGCACCATGGCCGCTTACATTCAGGCGAGGTGCCAGGCAAGCGAGATCGCGATAGCCGACCCCACGAACATGGTGGAGTTGTGCGCAACACTATGCGAGCGCTATGCCACCACGATCTACTCCCGGTGGAACAGACAGTGGAACCCGGCGCACATGGGGTGGGCCACCCGCGCTCTGCTCGCGTGGGATAGAGCCTGGCGCGCCATCAACATCGTGCTCCGCCTGCCCATCCCAATTCGCTCCCTAACTGCCTGGGGTGGACGCCGCATCGCTCCGTGGGTGTACAACAACATCACCCTCGCATGCTATGTCATGGAAGTGCGGCGTGACGACGACATGGACGTGTCCAACACCAGACCCGACAACCGGTTTTTTCGAGAGCAACGCGAGACTGATGATGCCCCCCCTGACGACGGCCAACGTGACGGTGCCAGCAGTGTGCCTCGACAACATCGTGGCGAGCGTGACGACGAGGGTCCTGGGGGTCAAGGCATGCCCGCTCCCGTGGCTGACGATG
		</sequence>
		<sequence>
			<taxon idref="Dansoman_CBPVlikePartA_SAFM03_Dmel_SouthAfrica_Africa_2010-01"/>
			NNGAGAGGGGCATTCGTGTACTGCCGATTGGGAACCACCGGCGCAACAGACCTGATATGGGCATACCCTGCTGACGGAGTATACAGGTCCGACGACCCGAACGCACTCGAGCGATCATGCGACTGGCCCAAGATAAGGCTTAACAACAACCGGTACGCGATTGTCAACTCCCAAGGGTTTTCTATCTGGACTCGCGACAAGGACCAACTCGTGATGCGCGGGGACAGGGAAGTGCTGAGCAGAGTGGAGTTGCGACTCGGCGGCGCCGCCCGCGGGCCAGAGTGGCTCGGCACCATGGCCGCTTACATTCAGGCGAGGTGCCAAGCAAGCGAGATCGCGATAGCCGACCCCACGAACATGGTGGAGTTGTGCGCAACACTATGCGAGCGCTACGCCACCACGATCTACTCCCGGTGGAACAGACAGTGGAACCCGGCGCACATGGGGTGGGCCACCCGCGCTCTGCTCGCGTGGGATAGAGCCTGGCGCGCCATCAACATCGTGCTCCGCCTGCCCATCCCAATTCGCTCCCTAACTGCCTGGGGTGGACGCCGCATCGCTCCGTGGGTGTATAACAACATCACCCTCGCATGCTATGTCATGGAAGTGCGGCGTGACGACGACATGGATGTGTCCAACACCAGACCCGACAACCGGTTTTTTCGAGAGCAACGCGAGACTGATGATGCCCCCCCTGACGACGGCCAACGTGACGGTGCCAGCAGTGTGCCTCGACAACATCGTGGCGAGCGTGACGACGAGGGTCCTGGGGGTCAAGGCATGCCCGCTCCCGTGGCTGACGATG
		</sequence>
		<sequence>
			<taxon idref="Dansoman_CBPVlikePartA_SAFM04_Dmel_SouthAfrica_Africa_2010-01"/>
			NNGAGAGGGGCATTCGTGTACTGCCGATTGGGAACCACCGGCGCAACGGACCTGATATGGGCATACCCTGCTGACGGAGTATACAGGTCCGACGACCCGAACGCACTCGAGCGATCATGCGACTGGCCCAAGATAAGGCTTAACAACAACCGGTACGCGATTGTCAACTCCCAAGAGTTTTCTATCTGGACTCGCGACAAGGACCAACTCGTGATGCGCGGGGACAGGGAAGTGCTGAGCAGAGTGGAGTTGCGACTCGGCGGCGCCGCCCGCGGGCCAGAGTGGCTCGGCACCATGGCCGCTTACATTCAGGCGAGGTGCCAAGCAAGCGAGATCGCGATAGCCGACCCCACGAACATGGTGGAGTTGTGCGCAACACTATGCGAGCGCTATGCCACCACGATCTACTCCCGGTGGAACAGACAGTGGAACCCGGCGCACATGGGGTGGGCCACCCGCGCTCTGCTCGCGTGGGATAGAGCCTGGCGCGCCATCAACATCGTGCTCCGCCTGCCCATCCCAATTCGCTCCCTAACTGCCTGGGGTGGACGCCGCATCGCTCCGTGGGTGTACAACAACATCACCCTCGCATGCTATGTCATGGAAGTGCGGCGTGACGACGACATGGACGTGTCCAACACCAGACCCGACAACCGGTTTTTTCGAGAGCAACGCGAGACTGATGATGCCCCCCCTGACGACGGCCAACGTGACGGTGCCAGCGGTGTGCCTCGACAACATCGTGGCGAGCGTGACGACGAGGGTCCTGGGGGTCAAGGCATGCCCGCTCCCGTGGCTGACGATG
		</sequence>
		<sequence>
			<taxon idref="Dansoman_CBPVlikePartA_REEF09_Dmel_Mombassa_Africa_2011-04-05"/>
			NNNNNNNNNNNNNNNNNNNNNNNNNNNNNNNNNNNNNNNNNNNNNNNNNNNNNNNNNNNNNNNNNNNNNNNTGACGGAGTATACAGGTCCGACGACCCGAACGCACTCGAGCGATCATGCGACTGGCCCAAGATAAGGCTCAACAACAACCGGTACGCGATTGTCAACTCCCAAGAGTTTTCTATCTGGACTCGCGACAAGGACCAACTCGTGATGCGCGGGGACAGGGAAGTGCTGAGCAGAGTGGAGTTGCGACTCGGCGGCGCCGCCCGCGGGCCAGAGTGGCTCGGCACCATGGCCGCTTACATTCAGGCGAGGTGCCAAGCAAGCGAGATCGCGATAGCCGACCCCACGAACATGGTGGAGTTGTGCGCAACACTATGCGAGCGCTATGCCACCACGATCTACTCCCGGTGGAACAGACAGTGGAACCCGGCGCACATGGGGTGGGCCACCCGCGCTCTGCTCGCGTGGGATAGAGCCTGGCGCGCCATCAACATCGTGCTCCGCCTGCCCATCCCAATTCGCTCCCTAACTGCCTGGGGTGGACGCCGCATCGCTCCGTGGGTGTACAACAACATCACCCTCGCATGCTATGTCATGGAAGTGCGGCATGACGACGACATGGACGTGTCCAACACCAGACCCGACAACCGGTTTTTTCGAGAGCAACGCGAGACTGATGATGCCCCCCCTGACGACGGCCAACGTGACGGTGCCAGCAGTGTGCCTCGACAACATCGTGGCGAGCGTGACGACGAGGGTCCTGGGGGTCAAGGCATGCCCGCTCCCGTGGCTGACGATG
		</sequence>
		<sequence>
			<taxon idref="Dansoman_CBPVlikePartA_SAF04_Dmel_SouthAfrica_Africa_2010-01"/>
			NNNNNNNNNNNNNNNNNNNNNNNNNNNNNNNNNNNNNNNNNNNNNNNNNNNNNNNNNNNNNNNNNNNNNNNTGACGGAGTATACAGGTCCGACGACCCGAACGCACTCGAGCGATCATGCGACTGGCCCAAGATAAGGCTTAACAACAACCGGTACGCGATTGTCAACTCCCAAGAGTTTTCTATCTGGACTCGCGACAAGGACCAACTCGTGATGCGCGGGGACAGGGAAGTGCTGAGCAGAGTGGAGTTGCGACTCGGCGGCGCCGCCCGCGGGCCAGAGTGGCTCGGCACCATGGCCGCTTACATTCAGGCGAGGTGCCAAGCAAGCGAGATCGCGATAGCCGACCCCACGAACATGGTGGAGTTGTGCGCAACACTATGCGAGCGCTATGCCACCACGATCTACTCCCGGTGGAACAGACAGTGGAACCCGGCGCACATGGGGTGGGCCACCCGCGCTCTGCTCGCGTGGGATAGAGCCTGGCGCGCCATCAACATCGTGCTCCGCCTGCCCATCCCAATTCGCTCCCTAACTGCCTGGGGTGGACGCCGCATCGCTCCGTGGGTGTACAACAACATCACCCTCGCATGCTATGTCATGGAAGTGCGGCGTGACGACGACATGGACGTGTCCAACACCAGACCCGACAACCGGTTTTTTCGAGAGCAACGCGAGACTGATGATGCCCCCCCTGACGACGGCCAACGTGACGGTGCCAGCAGTGTGCCTCGACAACATCGTGGCGAGCGTGACGACGAGGGTCCTGGGGGTCAAGGCATGCCCGCTCCCGTGGCTGACGATG
		</sequence>
		<sequence>
			<taxon idref="Dansoman_CBPVlikePartA_SAF19_Dmel_SouthAfrica_Africa_2010-01"/>
			NNNNNNNNNNNNNNNNNNNNNNNNNNNNNNNNNNNNNNNNNNNNNNNNNNNNNNNNNNNNNNNNNNNNNNNTGACGGAGTATACAGGTCCGACGACCCGAACGCACTCGAGCGATCATGCGACTGGCCCAAGATAAGGCTTAACAACAACCGGTACGCGATTGTCAACTCTCAAGAGTTTTCTATCTGGACTCGCGACAAGGACCAACTCGTGATGCGCGGGGACAGGGAAGTACTGAGCAGAGTGGAGTTGCGGCTCGGCGGCGCCGCCCGCGGGCCAGAGTGGCTCGGCACCATGGCCGCTTACATTCAGGCGAGGTGCCAAGCAAGCGAGATCGCGATAGCCGACCCCACGAACATGGTGGAGTTGTGCGCAACACTATGCGAGCGCTATGCCACCACGATCTACTCCCGGTGGAACAGACAGTGGAACCCGGCGCACATGGGGTGGGCCACCCGCGCTCTGCTCGCGTGGGACAGAGCCTGGCGCGCCATCAACATCGTGCTCCGCCTGCCCATCCCAATTCGCTCCCTAACTGCCTGGGGTGGACGCCGCATCGCTCCGTGGGTGTACAACAACATCACCCTCGCATGCTATGTCATGGAAGTGCGGCGTGACGACGACATGGACGTGTCCAACACCAGACCCGACAACCGGTTTTTTCGAGAGCAACGCGAGACTGATGATGCCCCCCCTGACGACGGCCAACGTGACGGTGCCAGCAGTGTGCCTCGACAACATCGTGGCGAGCGTGACGACGAGGGTCCTGGGGGTCAAGGCATGCCCGCTCCCGTGGCTGACGATG
		</sequence>
		<sequence>
			<taxon idref="Dansoman_CBPVlikePartA_K14_Dmel_Thika_Africa_2009-02"/>
			NNNNNNNNNNNNNNNNNNNNNNNNNNNNNNNNNNNNNNNNNNNNNNNNNNNNNNNNNNNNNNNNNNNNNNNTGACGGAGTATATAGGTCCGACGACCCGAACGCACTCGAGCGATCATGCGACTGGCCCAAGATAAGGCTTAACAACAACCGGTACGCGATTGTCAACTCCCAAGAGTTTTCCATCTGGACTCGCGACAAGGACCAACTCGTGATGCGCGGGGACAGGGAAGTGCTGAGCAGAGTGGAGTTGCGACTCGGCGGCGCCGCCCGCGGGCCAGAGTGGCTCGGCACCATGGCCGCTTACATCCAGGCGAGGTGCCAAGCAAGCGAGATTGCGATAGCCGACCCCACGAACATGGTGGAGTTGTGCGCAACACTATGCGAGCGCTATGCCACCACAATCTACTCCCGGTGGAACAGACAGTGGAACCCGGCGCACATGGGGTGGGCCACCCGCGCTCTGCTCGCGTGGGATAGGGCCTGGCGCGCCATCAACATCGTGCTCCGCCTGCCCATCCCAATTCGCTCCCTAACTGCCTGGGGTGGACGCCGCATCGCTCCGTGGGTGTACAACAACATCACCCTCGCATGCTATGTCATGGAAGTGCGGCGTGACGACGACATGGACGTGTCCAACACCAGACCCGACAACCGGTTTTTTCGAGAGCAACGCGAGACTGATGATGCCCCCCCTGACGACGGCCAACGTGACGGTGCCAGCAGTGTGCCTCGACAACATCGTGGCGAGCGTGACGACGAGGGTCTTGGGGGTCAAGGCATGCCCGCTCCCGTGGCTGACGATG
		</sequence>
		<sequence>
			<taxon idref="Dansoman_CBPVlikePartA_SAF28_Dmel_SouthAfrica_Africa_2010-01"/>
			NNNNNNNNNNNNNNNNNNNNNNNNNNNNNNNNNNNNNNNNNNNNNNNNNNNNNNNNNNNNNNNNNNNNNNNTGACGGAGTATACAGGTCCGACGACCCGAACGCACTCGAGCGATCATGCGACTGGCCCAAGATAAGGCTTAACAACAACCGGTACGCGATTGTCAACTCCCAAGAGTTTTCTATCTGGACTCGCGACAAGGACCAACTCGTGATGCGCGGGGACAGGGAAGTGCTGAGCAGAGTGGAGTTGAGACTCGGCGGCGCCGCCCGCGGGCCAGAGTGGCTCGGCACCATGGCCGCTTACATTCAGGCGAGGTGCCAAGCAAGCGAGATCGCGATAGCCGACCCCACGAACATGGTGGAGTTGTGCGCAACACTATGCGAGCGCTATGCCACCACGATCTACTCCCGGTGGAACAGACAGTGGAACCCGGCGCACATGGGGTGGGCCACCCGCGCTCTGCTCGCGTGGGATAGAGCCTGGCGCGCCATCAACATCGTGCTCCGCCTGCCCATCCCAATTCGCTCCCTAACTGCCTGGGGTGGACGCCGCATCGCTCCGTGGGTGTACAACAACATCACCCTCGCATGCTATGTCATGGAAGTGCGGCGTGACGACGACATGGATGTGTCCAACACCAGACCCGACAACCGGTTTTTTCGAGAGCAACGCGAGACTGATGATGCCCCCCCTGACGACGGCCAACGTGACGGTGCCAGCAGTGTGCCTCGACAACATCGTGGCGAGCGTGACGACGAGGGTCCTGGGGGTCAAGGCATGCCCGCTCCCGTGGCTGACGATG
		</sequence>
		<sequence>
			<taxon idref="Dansoman_CBPVlikePartA_DAN18_Dmel_Accra2_Africa_2010-01"/>
			NNNNNNNNNNNNNNNNNNNNNNNNNNNNNNNNNNNNNNNNNNNNNNNNNNNNNNNNNNNNNNNNNNNNNNNCGATGGGACTTACAGGTCCGATGATCCCAACGTACTCGAGCGGTCGTGCGATTGGCCGAAGATCAGGCTCAACAACAACAGGTACGCGATCGTCAACTCCCAAGAGTTCTCCATCTGGACGCGCGACAAGGATCAGCTCGTGATGCGCGGCGACAGGGAGGTGCTAAGCAGAGTTGAGCTGCGCCTCGGTGGAGCCGCTCGTGGGCCCGAATGGCTCGGTACCATGGCAGCATACGTCCAGGCCAGATGTCAGGCAAGCGAGATCGCAATCGCAGACCCCACAAACATGGTCGAATTGTGCGCGACCCTGTGCGAGCGGTATGCCACCACGATCTACTCGCGATGGAACAGACAGTGGAGCCCGGCGCATATGGGATGGGGCACCCGTGCCCTGCTCGCATGGGACAGGGTCTGGCGTGCCATCAATGTCATCCTGCGCCTACCCATTCCAGTGCGCTCCCTGACCAAGTGGGGCGGAAGACGCATCGCACCGTGGGTGTACAACAACCTCACCCTCGCATGCTACGTCATGGAGGTGCGACGAGACGACGACATGGACGTGTCCAACACCAGGCCCGACAACCGGTTATTTCGTGAGCAACGCGAGACTGATGATGCCACCCCTGACAACGGCCAACACGACGGTACCAGCAGTGTGTCTCGACAACATAGTGGCGAGCGTGACAACGAGGGTTCTGGGGGTCAAGGCGTGCCCGCTCCCGTGGCTGACGATG
		</sequence>
		<sequence>
			<taxon idref="Dansoman_CBPVlikePartA_DANMEL10_Dmel_Accra2_Africa_2010-01"/>
			NNNNNNNNNNNNNNNNNNNNNNNNNNNNNNNNNNNNNNNNNNNNNNNNNNNNNNNNNNNNNNNNNNNNNNNCGATGGGACTTACAGGTCCGATGATCCCAACGCACTCGAGCGGTCGTGCGATTGGCCAAAGATCAGGCTCAACAACAACAGGTACGCGATCGTCAACTCCCAAGAGTTCTCCATCTGGACGCGCGACAAGGATCAGCTCGTGATGCGCGGCGACAGGGAGGTGCTAAGCAGAGTTGAGCTGCGCCTCGGTGGAGCCGCTCGTGGGCCTGAATGGCTCGGTACCATGGCAGCATACGTCCAGGCCAGATGTCAGGCAAGCGAGATCGCAATCGCAGACCCCACAAACATGGTCGAATTGTGCGCGACCCTGTGCGAGCGGTATGCCACCACGATCTACTCGCGGTGGAACAGACAGTGGAGCCCGGCGCAAATGGGATGGGGCACCCGTGCCCTGCTCGCATGGGACAGGGTCTGGCGTGCCATCAATGTCATCCTGCGCCTGCCCATTCCAGTGCGCTCCCTGACCAGGTGGGGCGGAAGACGCATCGCACCGTGGGTGTACAACAACCTCACCCTCGCATGCTACGTCATGGAGGTGCGACGGGACGACGACATGGACGTGTCCAACACCAGGCCCGACAACCGGTTATTTCGTGAGCAACGCGAGACTGATGATGCCACCCCTGACAACGGCCAACACGACGGTACCAGCAGTGTGTCTCGACAACATAGTGGCGAGCGTGACAACGAGGGTTCTGGGGGTCAAGGCGTGCCCGCTCCCGTGGCTGACGATG
		</sequence>
		<sequence>
			<taxon idref="Dansoman_CBPVlikePartA_MATMEL23_Dmel_Accra1_Africa_2010-01"/>
			NNNNNNNNNNNNNNNNNNNNNNNNNNNNNNNNNNNNNNNNNNNNNNNNNNNNNNNNNNNNNNNNNNNNNNNCGATGGGACTTACAGGTCCGATGATCCCAACGCACTCGAGCGGTCGTGCGATTGGCCGAAGATCAGGCTCAACAACAACAGGTACGCGATCGTCAACTCCCAAGAGTTCTCCATCTGGACGCGCGACAAGGATCAGCTCGTGATGCGCGGCGACAGGGAGGTGCTAAGCAGAGTTGAGCTGCGCCTCGGTGGAGCCGCTCGTGGGCCTGAATGGCTCGGTACCATGGCAGCATACGTCCAGGCCAGGTGTCAGGCAAGCGAGATCGCAATCGCAGACCCCACAAACATGGTCGAATTGTGCGCGACCCTGTGCGAGCGGTATGCCACCACGATCTACTCGCGGTGGAACAGACAGTGGAGCCCTGCGCAAATGGGATGGGGCACCCGTGCCCTGCTCGCATGGGACAGGGTCTGGCGTGCCATCAATGTCATCCTGCGCCTACCCATTCCAGTGCGCTCCCTGACCAGGTGGGGCGGAAGACGCATCGCACCGTGGGTGTACAACAACCTCACCCTCGCATGCTACGTCATGGAGGTGCAACGAGACGACGACATGGACGTGTCCAACACCAGGCCCGACAACCGGTTATTTCGTGAGCAACGCGAGACTGATGATGCCACCCCTGACAACGGCCAACACGACGGTACCAGCAGTGTGTCTCGACAACATAGTGGCGAGCGTGACAACGAGGGTTCTGGGGGTCAAGGCGTGCCCGCTCCCGTGGCTGACGATG
		</sequence>
		<sequence>
			<taxon idref="Dansoman_CBPVlikePartA_DM09_Dmel_Sussex_EuropeNAf_2009-08-28"/>
			NNNNNNNNNNNNNNNNNNNNNNNNNNNNNNNNNNNNNNNNNNNNNNNNNNNNNNNNNNNNNNNNNNNNNNNCGACGGAGTCTACAGGTCCGATGATCCCAATGCTCTCGAACGGTCGTGCGACTGGCCCAAGATAAGGCTCAACAACAACCGGTACGCGATTGTCAACTCCCAAGAGTTCTCCATCTGGACACGCGACAAGGACCAGCTGGTGATGCGCGGGGACAGGGAAGTGCTGAGCCGTGTGGAGTTGCGTCTCGGTGGTGCCGCCCGCGGGCCTGAGTGGCTCGGCACCATGGCCGCCTACGTCCAAGCTAGGTGCCAAGCGAGTGAGATCGCGATAGCTGATCCCACCAACATGGTCGAGCTATGCGCCACCCTCTGTGAACGGTATGCCACCACGATATATTCTCGGTGGAACAGGCAGTGGAGCCCAGCGCAAATGGGGTGGGGCACCCGCGCTCTCCTCGCGTGGGACAGGGCCTGGCGTGCTATCAACATCATTCTACGCCTGCCCATCCCCGTGCGCTCTCTGACGACCTGGGGCGGACGCCGCATCGCACCTTGGGTGTACAACAACCTCACCCTCGCATGTTACGTCATGGAGGTGCGACGCGACGATGACATGGACATATCCAACACTAGGCCCGACAACCGGTTTTTTCGAGAGCAACGCGAGACTGATGATGCCCCCCCTGACGACGGCCAACACGACGGTGCCAGCAGTCTGCCTCGACAACATCGTAGCGAGCGTGACGACGAGGGTCCTGGGGGTCAAGGCGAGCCCGCTCCCGTGGCTGACGATG
		</sequence>
		<sequence>
			<taxon idref="Dansoman_CBPVlikePartA_LISMEL05_Dmel_Lisbon_EuropeNAf_2012-10-24"/>
			NNNNNNNNNNNNNNNNNNNNNNNNNNNNNNNNNNNNNNNNNNNNNNNNNNNNNNNNNNNNNNNNNNNNNNNNNNNNNNNNNNNNNNNNNNNNNNNNNNNNNNNNNNNNNNNNNNNNNNNNNNNNNNNNNNNNNNNNNNNNNNNNNNNNNNNNNNNNNNNNNNNNNNNNNNNNNNNNNNNNNNNNNNNNNNNNNNCGATAAGGACCAGCTGGTGATGCGCGGGGACAGGGAAGTGCTGAGCCGAGTGGAGTTGCGTCTCGGTGGTGCCGCCCGCGGGCCTGAGTGGCTCGGCACCATGGCTGCCTACGTCCAAGCTAGGTGCCAAGCGAGTGAGATCGCGATAGCTGATCCCACCAACATGGTCGAGCTATGCGCCACCCTCTGCGAACGGTATGCCACCACGATATATTCTCGGTGGAACAGGCAGTGGAGCCCAGCGCAAATGGGGTGGGGCACCCGCGCTCTCCTCGCGTGGGACAGGGCCTGGCGTGCTATCAACATCATTCTACGCCTGCCCATCCCCGTGCGCTCTCTGACAACCTGGGGCGGACGCCGCATCGCACCTTGGGTGTACAACAACCTCACCCTCGCATGTTACGTCATGGAGGTGCGACGCGACGATGACATGGACATATCCAACACTAGGCCCGACAACCGGTTTTTTCGAGAGCAACGCGAGACTGATGATGCCCCCCCTGACGACGGCCAACACGACGGTGCCAGCAGTCTGCCTCGACAACATCGTAGCGAGCGTGACGACGAGGGTCCTGGGGGTCAAGGCGAGCCCGCTCCCGTGGCTGACGATG
		</sequence>
		<sequence>
			<taxon idref="Dansoman_CBPVlikePartA_MATMEL18_Dmel_Accra1_Africa_2010-01"/>
			NNNNNNNNNNNNNNNNNNNNNNNNNNNNNNNNNNNNNNNNNNNNNNNNNNNNNNNNNNNNNNNNNNNNNNNNNNNNNNNNNNNNNNNNNNNNNNNNNNNNNNNNNNNNNNNNNNNNNNNNNNNNNNNNNNNNNNNNNNNNNNNNNNNNNNNNNNNNNNNNNNNNNNNNNNNNNNNNNNNNNNNNNNNNNNNNNNCGACAAGGATCAGCTCGTGATGCGCGGCGACAGGGAGGTGCTAAGCAGAGTTGAGCTGCGCCTCGGTGGAGCCGCTCGCGGGCCTGAATGGCTCGGTACCATGGCAGCATACGTCCAGGCCAGGTGTCAGGCAAGCGAGATCGCAATCGCAGACCCCACAAACATGGTCGAATTGTGCGCGACCCTGTGCGAGCGGTATGCCACCACGATCTATTCGCGGTGGAACAGACAGTGGAGCCCGGCGCAAATGGGATGGGGCACCCGTGCCCTGCTCGCATGGGACAGGGTCTGGCGTGCCATCAATGTCATCCTGCGCCTACCCATTCCAGTGCGCTCCCTGACCAGGTGGGGCGGAAGACGCATCGCACCGTGGGTGTACAACAACCTCACCCTCGCATGCTACGTCATGGAGGTGCGACGAGACGACGACATGGACGTGTCCAACACCAGGCCCGACAACCGGTTATTTCGTGAGCAACGCGAGACTGATGATGCCACCCCTGACAACGGCCAACACGACGGTACCAGCAGTGTGTCTCGACAACATAGTGGCGAGCGTGACAACGAGGGTTCTGGGGGTCAAGGCGTGCCCGCTCCCGTGGCTGACGATG
		</sequence>
		<sequence>
			<taxon idref="Dansoman_CBPVlikePartA_DANMEL03_Dmel_Accra2_Africa_2010-01"/>
			NNNNNNNNNNNNNNNNNNNNNNNNNNNNNNNNNNNNNNNNNNNNNNNNNNNNNNNNNNNNNNNNNNNNNNNNNNNNNNNNNNNNNNNNNNNNNNNNNNNNNNNNNNNNNNNNNNNNNNNNNNNNNNNNNNNNNNNNNNNNNNNNNNNNNNNNNNNNNNNNNNNNNNNNNNNNNNNNNNNNNNNNNNNNNNNNNNCGACAAGGATCAGCTCGTGATGCGCGGCGACAGGGAGGTGCTAAGCAGAGTTGAGCTACGCCTCGGTGGAGCCGCTCGCGGGCCTGAATGGCTCGGTACCATGGCAGCATATGTCCAGGCCAGGTGTCAGGCAAGCGAGATCGCAATCGCAGACCCCACAAACATGGTCGAACTGTGCGCGACCCTGTGCGAGCGGTATGCCACCACGATCTACTCGCGATGGAACAGACAGTGGAGCCCGGCGCAAATGGGATGGGGCACCCGTGCCCTGCTCGCATGGGACAGGGTCTGGCGTGCCATCAATGTCATCCTGCGCCTACCCATTCCAGTGCGCTCCCTGACCAGGTGGGGCGGAAGACGCATCGCACCGTGGGTGTACAACAACCTCACCCTTGCATGCTACGTCATGGAGGTGCGACGAGACGACGACATGGACGTGTCCAACACCAGGCCCGACAACCGGTTATTTCGTGAGCAACGCGAGACTGATGATGCCTCCCCTGACAACGGCCAACACGACAGTGCCAGCAGTATGTCTCGACAACATAGTGGCGAGCGTGACAACGAGGGTTCTGGGGGTCAAGGCGTGCCCGCTCCCGTGGCTGACGATG
		</sequence>
	</alignment>

	<!-- The unique patterns for codon positions 1 & 2                           -->
	<mergePatterns id="Dansoman_CBPVlikePartA_804-1436.CP1+2.patterns">

		<!-- The unique patterns from 1 to end every 3                               -->
		<!-- npatterns=37                                                            -->
		<patterns from="1" every="3" strip="false">
			<alignment idref="alignment1"/>
		</patterns>

		<!-- The unique patterns from 2 to end every 3                               -->
		<!-- npatterns=38                                                            -->
		<patterns from="2" every="3" strip="false">
			<alignment idref="alignment1"/>
		</patterns>
	</mergePatterns>

	<!-- The unique patterns for codon position 3                                -->

	<!-- The unique patterns from 3 to end every 3                               -->
	<!-- npatterns=68                                                            -->
	<patterns id="Dansoman_CBPVlikePartA_804-1436.CP3.patterns" from="3" every="3" strip="false">
		<alignment idref="alignment1"/>
	</patterns>

	<!-- The unique patterns for codon positions 1 & 2                           -->
	<mergePatterns id="Dansoman_CBPVlikePartB_1-889.CP1+2.patterns">

		<!-- The unique patterns from 1 to end every 3                               -->
		<!-- npatterns=22                                                            -->
		<patterns from="1" every="3" strip="false">
			<alignment idref="alignment2"/>
		</patterns>

		<!-- The unique patterns from 2 to end every 3                               -->
		<!-- npatterns=25                                                            -->
		<patterns from="2" every="3" strip="false">
			<alignment idref="alignment2"/>
		</patterns>
	</mergePatterns>

	<!-- The unique patterns for codon position 3                                -->

	<!-- The unique patterns from 3 to end every 3                               -->
	<!-- npatterns=34                                                            -->
	<patterns id="Dansoman_CBPVlikePartB_1-889.CP3.patterns" from="3" every="3" strip="false">
		<alignment idref="alignment2"/>
	</patterns>

	<!-- The unique patterns for codon positions 1 & 2                           -->
	<mergePatterns id="Dansoman_CBPVlikePartB_890-1693.CP1+2.patterns">

		<!-- The unique patterns from 1 to end every 3                               -->
		<!-- npatterns=28                                                            -->
		<patterns from="1" every="3" strip="false">
			<alignment idref="alignment3"/>
		</patterns>

		<!-- The unique patterns from 2 to end every 3                               -->
		<!-- npatterns=28                                                            -->
		<patterns from="2" every="3" strip="false">
			<alignment idref="alignment3"/>
		</patterns>
	</mergePatterns>

	<!-- The unique patterns for codon position 3                                -->

	<!-- The unique patterns from 3 to end every 3                               -->
	<!-- npatterns=51                                                            -->
	<patterns id="Dansoman_CBPVlikePartB_890-1693.CP3.patterns" from="3" every="3" strip="false">
		<alignment idref="alignment3"/>
	</patterns>

	<!-- The unique patterns for codon positions 1 & 2                           -->
	<mergePatterns id="Dansoman_CBPVlikePartA_1-803.CP1+2.patterns">

		<!-- The unique patterns from 1 to end every 3                               -->
		<!-- npatterns=42                                                            -->
		<patterns from="1" every="3" strip="false">
			<alignment idref="alignment4"/>
		</patterns>

		<!-- The unique patterns from 2 to end every 3                               -->
		<!-- npatterns=31                                                            -->
		<patterns from="2" every="3" strip="false">
			<alignment idref="alignment4"/>
		</patterns>
	</mergePatterns>

	<!-- The unique patterns for codon position 3                                -->

	<!-- The unique patterns from 3 to end every 3                               -->
	<!-- npatterns=117                                                           -->
	<patterns id="Dansoman_CBPVlikePartA_1-803.CP3.patterns" from="3" every="3" strip="false">
		<alignment idref="alignment4"/>
	</patterns>

	<!-- START Discrete Traits Model                                             -->

	<!-- general data type for discrete trait model, 'Continent'                 -->
	<generalDataType id="Continent.dataType">

		<!-- Number Of States = 2                                                    -->
		<state code="Africa"/>
		<state code="EuropeNAf"/>
	</generalDataType>


	<!-- Data pattern for discrete trait, 'Continent'                            -->
	<attributePatterns id="Continent_A.pattern" attribute="Continent">
		<taxa idref="Dansoman_CBPVlikePartA_804-1436.taxa"/>
		<generalDataType idref="Continent.dataType"/>
	</attributePatterns>


	<!-- Data pattern for discrete trait, 'Continent'                            -->
	<attributePatterns id="Continent_B.pattern" attribute="Continent">
		<taxa idref="Dansoman_CBPVlikePartB_1-889.taxa"/>
		<generalDataType idref="Continent.dataType"/>
	</attributePatterns>


	<!-- Data pattern for discrete trait, 'Continent'                            -->
	<attributePatterns id="Continent_C.pattern" attribute="Continent">
		<taxa idref="Dansoman_CBPVlikePartB_890-1693.taxa"/>
		<generalDataType idref="Continent.dataType"/>
	</attributePatterns>


	<!-- Data pattern for discrete trait, 'Continent'                            -->
	<attributePatterns id="Continent_D.pattern" attribute="Continent">
		<taxa idref="Dansoman_CBPVlikePartA_1-803.taxa"/>
		<generalDataType idref="Continent.dataType"/>
	</attributePatterns>

	<!-- END Discrete Traits Model                                               -->


	<!-- A prior assumption that the population size has remained constant       -->
	<!-- throughout the time spanned by the genealogy.                           -->
	<constantSize id="constant" units="years">
		<populationSize>
			<parameter id="constant.popSize" value="37.0" lower="0.0"/>
		</populationSize>
	</constantSize>

	<!-- Construct a starting tree that is compatible with specified clade heights-->
	<rescaledTree id="Dansoman_CBPVlikePartA_804-1436.startingTree">

		<!-- Construct a rough-and-ready UPGMA tree as an starting tree              -->
		<upgmaTree>
			<distanceMatrix correction="JC">
				<patterns>

					<!-- To generate UPGMA starting tree, only use the 1st aligment, which may be 1 of many aligments using this tree.-->
					<alignment idref="alignment1"/>
				</patterns>
			</distanceMatrix>
		</upgmaTree>
	</rescaledTree>

	<!-- Construct a starting tree that is compatible with specified clade heights-->
	<rescaledTree id="Dansoman_CBPVlikePartB_1-889.startingTree">

		<!-- Construct a rough-and-ready UPGMA tree as an starting tree              -->
		<upgmaTree>
			<distanceMatrix correction="JC">
				<patterns>

					<!-- To generate UPGMA starting tree, only use the 1st aligment, which may be 1 of many aligments using this tree.-->
					<alignment idref="alignment2"/>
				</patterns>
			</distanceMatrix>
		</upgmaTree>
	</rescaledTree>

	<!-- Construct a starting tree that is compatible with specified clade heights-->
	<rescaledTree id="Dansoman_CBPVlikePartB_890-1693.startingTree">

		<!-- Construct a rough-and-ready UPGMA tree as an starting tree              -->
		<upgmaTree>
			<distanceMatrix correction="JC">
				<patterns>

					<!-- To generate UPGMA starting tree, only use the 1st aligment, which may be 1 of many aligments using this tree.-->
					<alignment idref="alignment3"/>
				</patterns>
			</distanceMatrix>
		</upgmaTree>
	</rescaledTree>

	<!-- Construct a starting tree that is compatible with specified clade heights-->
	<rescaledTree id="Dansoman_CBPVlikePartA_1-803.startingTree">

		<!-- Construct a rough-and-ready UPGMA tree as an starting tree              -->
		<upgmaTree>
			<distanceMatrix correction="JC">
				<patterns>

					<!-- To generate UPGMA starting tree, only use the 1st aligment, which may be 1 of many aligments using this tree.-->
					<alignment idref="alignment4"/>
				</patterns>
			</distanceMatrix>
		</upgmaTree>
	</rescaledTree>

	<!-- Generate a tree model                                                   -->
	<treeModel id="Dansoman_CBPVlikePartA_804-1436.treeModel">
		<upgmaTree idref="Dansoman_CBPVlikePartA_804-1436.startingTree"/>
		<rootHeight>
			<parameter id="Dansoman_CBPVlikePartA_804-1436.treeModel.rootHeight"/>
		</rootHeight>
		<nodeHeights internalNodes="true">
			<parameter id="Dansoman_CBPVlikePartA_804-1436.treeModel.internalNodeHeights"/>
		</nodeHeights>
		<nodeHeights internalNodes="true" rootNode="true">
			<parameter id="Dansoman_CBPVlikePartA_804-1436.treeModel.allInternalNodeHeights"/>
		</nodeHeights>
	</treeModel>

	<!-- Generate a tree model                                                   -->
	<treeModel id="Dansoman_CBPVlikePartB_1-889.treeModel">
		<upgmaTree idref="Dansoman_CBPVlikePartB_1-889.startingTree"/>
		<rootHeight>
			<parameter id="Dansoman_CBPVlikePartB_1-889.treeModel.rootHeight"/>
		</rootHeight>
		<nodeHeights internalNodes="true">
			<parameter id="Dansoman_CBPVlikePartB_1-889.treeModel.internalNodeHeights"/>
		</nodeHeights>
		<nodeHeights internalNodes="true" rootNode="true">
			<parameter id="Dansoman_CBPVlikePartB_1-889.treeModel.allInternalNodeHeights"/>
		</nodeHeights>
	</treeModel>

	<!-- Generate a tree model                                                   -->
	<treeModel id="Dansoman_CBPVlikePartB_890-1693.treeModel">
		<upgmaTree idref="Dansoman_CBPVlikePartB_890-1693.startingTree"/>
		<rootHeight>
			<parameter id="Dansoman_CBPVlikePartB_890-1693.treeModel.rootHeight"/>
		</rootHeight>
		<nodeHeights internalNodes="true">
			<parameter id="Dansoman_CBPVlikePartB_890-1693.treeModel.internalNodeHeights"/>
		</nodeHeights>
		<nodeHeights internalNodes="true" rootNode="true">
			<parameter id="Dansoman_CBPVlikePartB_890-1693.treeModel.allInternalNodeHeights"/>
		</nodeHeights>
	</treeModel>

	<!-- Generate a tree model                                                   -->
	<treeModel id="Dansoman_CBPVlikePartA_1-803.treeModel">
		<upgmaTree idref="Dansoman_CBPVlikePartA_1-803.startingTree"/>
		<rootHeight>
			<parameter id="Dansoman_CBPVlikePartA_1-803.treeModel.rootHeight"/>
		</rootHeight>
		<nodeHeights internalNodes="true">
			<parameter id="Dansoman_CBPVlikePartA_1-803.treeModel.internalNodeHeights"/>
		</nodeHeights>
		<nodeHeights internalNodes="true" rootNode="true">
			<parameter id="Dansoman_CBPVlikePartA_1-803.treeModel.allInternalNodeHeights"/>
		</nodeHeights>
	</treeModel>

	<!-- Generate a coalescent likelihood                                        -->
	<coalescentLikelihood id="Dansoman_CBPVlikePartA_804-1436.coalescent">
		<model>
			<constantSize idref="constant"/>
		</model>
		<populationTree>
			<treeModel idref="Dansoman_CBPVlikePartA_804-1436.treeModel"/>
		</populationTree>
	</coalescentLikelihood>

	<!-- Generate a coalescent likelihood                                        -->
	<coalescentLikelihood id="Dansoman_CBPVlikePartB_1-889.coalescent">
		<model>
			<constantSize idref="constant"/>
		</model>
		<populationTree>
			<treeModel idref="Dansoman_CBPVlikePartB_1-889.treeModel"/>
		</populationTree>
	</coalescentLikelihood>

	<!-- Generate a coalescent likelihood                                        -->
	<coalescentLikelihood id="Dansoman_CBPVlikePartB_890-1693.coalescent">
		<model>
			<constantSize idref="constant"/>
		</model>
		<populationTree>
			<treeModel idref="Dansoman_CBPVlikePartB_890-1693.treeModel"/>
		</populationTree>
	</coalescentLikelihood>

	<!-- Generate a coalescent likelihood                                        -->
	<coalescentLikelihood id="Dansoman_CBPVlikePartA_1-803.coalescent">
		<model>
			<constantSize idref="constant"/>
		</model>
		<populationTree>
			<treeModel idref="Dansoman_CBPVlikePartA_1-803.treeModel"/>
		</populationTree>
	</coalescentLikelihood>

	<!-- The strict clock (Uniform rates across branches)                        -->
	<strictClockBranchRates id="Dansoman_CBPVlikePartA_804-1436.branchRates">
		<rate>
			<parameter id="Dansoman_CBPVlikePartA_804-1436.clock.rate" value="4.0E-4" lower="0.0"/>
		</rate>
	</strictClockBranchRates>

	<!-- The strict clock (Uniform rates across branches)                        -->
	<strictClockBranchRates id="Dansoman_CBPVlikePartB_1-889.branchRates">
		<rate>
			<parameter id="Dansoman_CBPVlikePartB_1-889.clock.rate" value="4.0E-4" lower="0.0"/>
		</rate>
	</strictClockBranchRates>

	<!-- The strict clock (Uniform rates across branches)                        -->
	<strictClockBranchRates id="Dansoman_CBPVlikePartB_890-1693.branchRates">
		<rate>
			<parameter id="Dansoman_CBPVlikePartB_890-1693.clock.rate" value="4.0E-4" lower="0.0"/>
		</rate>
	</strictClockBranchRates>

	<!-- The strict clock (Uniform rates across branches)                        -->
	<strictClockBranchRates id="Dansoman_CBPVlikePartA_1-803.branchRates">
		<rate>
			<parameter id="Dansoman_CBPVlikePartA_1-803.clock.rate" value="4.0E-4" lower="0.0"/>
		</rate>
	</strictClockBranchRates>

	<!-- The strict clock (Uniform rates across branches)                        -->
	<strictClockBranchRates id="ContinentClock.branchRates">
		<rate>
			<parameter id="ContinentClock.clock.rate" value="1.0" lower="0.0"/>
		</rate>
	</strictClockBranchRates>

	<!-- The HKY substitution model (Hasegawa, Kishino & Yano, 1985)             -->
	<HKYModel id="CP1+2.hky">
		<frequencies>
			<frequencyModel dataType="nucleotide">
				<frequencies>
					<parameter id="CP1+2.frequencies" value="0.25 0.25 0.25 0.25"/>
				</frequencies>
			</frequencyModel>
		</frequencies>
		<kappa>
			<parameter id="CP1+2.kappa" value="2.0" lower="0.0"/>
		</kappa>
	</HKYModel>

	<!-- The HKY substitution model (Hasegawa, Kishino & Yano, 1985)             -->
	<HKYModel id="CP3.hky">
		<frequencies>
			<frequencyModel dataType="nucleotide">
				<frequencies>
					<parameter id="CP3.frequencies" value="0.25 0.25 0.25 0.25"/>
				</frequencies>
			</frequencyModel>
		</frequencies>
		<kappa>
			<parameter id="CP3.kappa" value="2.0" lower="0.0"/>
		</kappa>
	</HKYModel>

	<!-- site model                                                              -->
	<siteModel id="CP1+2.siteModel">
		<substitutionModel>
			<HKYModel idref="CP1+2.hky"/>
		</substitutionModel>
		<relativeRate>
			<parameter id="CP1+2.mu" value="1.0" lower="0.0"/>
		</relativeRate>
		<gammaShape gammaCategories="4">
			<parameter id="CP1+2.alpha" value="0.5" lower="0.0"/>
		</gammaShape>
	</siteModel>

	<!-- site model                                                              -->
	<siteModel id="CP3.siteModel">
		<substitutionModel>
			<HKYModel idref="CP3.hky"/>
		</substitutionModel>
		<relativeRate>
			<parameter id="CP3.mu" value="1.0" lower="0.0"/>
		</relativeRate>
		<gammaShape gammaCategories="4">
			<parameter id="CP3.alpha" value="0.5" lower="0.0"/>
		</gammaShape>
	</siteModel>

	<compoundParameter id="allMus">
		<parameter idref="CP1+2.mu"/>
		<parameter idref="CP3.mu"/>
	</compoundParameter>

	<!-- Likelihood for tree given sequence data                                 -->
	<treeLikelihood id="Dansoman_CBPVlikePartA_804-1436.CP1+2.treeLikelihood" useAmbiguities="false">
		<mergePatterns idref="Dansoman_CBPVlikePartA_804-1436.CP1+2.patterns"/>
		<treeModel idref="Dansoman_CBPVlikePartA_804-1436.treeModel"/>
		<siteModel idref="CP1+2.siteModel"/>
		<strictClockBranchRates idref="Dansoman_CBPVlikePartA_804-1436.branchRates"/>
	</treeLikelihood>

	<!-- Likelihood for tree given sequence data                                 -->
	<treeLikelihood id="Dansoman_CBPVlikePartA_804-1436.CP3.treeLikelihood" useAmbiguities="false">
		<patterns idref="Dansoman_CBPVlikePartA_804-1436.CP3.patterns"/>
		<treeModel idref="Dansoman_CBPVlikePartA_804-1436.treeModel"/>
		<siteModel idref="CP3.siteModel"/>
		<strictClockBranchRates idref="Dansoman_CBPVlikePartA_804-1436.branchRates"/>
	</treeLikelihood>

	<!-- Likelihood for tree given sequence data                                 -->
	<treeLikelihood id="Dansoman_CBPVlikePartB_1-889.CP1+2.treeLikelihood" useAmbiguities="false">
		<mergePatterns idref="Dansoman_CBPVlikePartB_1-889.CP1+2.patterns"/>
		<treeModel idref="Dansoman_CBPVlikePartB_1-889.treeModel"/>
		<siteModel idref="CP1+2.siteModel"/>
		<strictClockBranchRates idref="Dansoman_CBPVlikePartB_1-889.branchRates"/>
	</treeLikelihood>

	<!-- Likelihood for tree given sequence data                                 -->
	<treeLikelihood id="Dansoman_CBPVlikePartB_1-889.CP3.treeLikelihood" useAmbiguities="false">
		<patterns idref="Dansoman_CBPVlikePartB_1-889.CP3.patterns"/>
		<treeModel idref="Dansoman_CBPVlikePartB_1-889.treeModel"/>
		<siteModel idref="CP3.siteModel"/>
		<strictClockBranchRates idref="Dansoman_CBPVlikePartB_1-889.branchRates"/>
	</treeLikelihood>

	<!-- Likelihood for tree given sequence data                                 -->
	<treeLikelihood id="Dansoman_CBPVlikePartB_890-1693.CP1+2.treeLikelihood" useAmbiguities="false">
		<mergePatterns idref="Dansoman_CBPVlikePartB_890-1693.CP1+2.patterns"/>
		<treeModel idref="Dansoman_CBPVlikePartB_890-1693.treeModel"/>
		<siteModel idref="CP1+2.siteModel"/>
		<strictClockBranchRates idref="Dansoman_CBPVlikePartB_890-1693.branchRates"/>
	</treeLikelihood>

	<!-- Likelihood for tree given sequence data                                 -->
	<treeLikelihood id="Dansoman_CBPVlikePartB_890-1693.CP3.treeLikelihood" useAmbiguities="false">
		<patterns idref="Dansoman_CBPVlikePartB_890-1693.CP3.patterns"/>
		<treeModel idref="Dansoman_CBPVlikePartB_890-1693.treeModel"/>
		<siteModel idref="CP3.siteModel"/>
		<strictClockBranchRates idref="Dansoman_CBPVlikePartB_890-1693.branchRates"/>
	</treeLikelihood>

	<!-- Likelihood for tree given sequence data                                 -->
	<treeLikelihood id="Dansoman_CBPVlikePartA_1-803.CP1+2.treeLikelihood" useAmbiguities="false">
		<mergePatterns idref="Dansoman_CBPVlikePartA_1-803.CP1+2.patterns"/>
		<treeModel idref="Dansoman_CBPVlikePartA_1-803.treeModel"/>
		<siteModel idref="CP1+2.siteModel"/>
		<strictClockBranchRates idref="Dansoman_CBPVlikePartA_1-803.branchRates"/>
	</treeLikelihood>

	<!-- Likelihood for tree given sequence data                                 -->
	<treeLikelihood id="Dansoman_CBPVlikePartA_1-803.CP3.treeLikelihood" useAmbiguities="false">
		<patterns idref="Dansoman_CBPVlikePartA_1-803.CP3.patterns"/>
		<treeModel idref="Dansoman_CBPVlikePartA_1-803.treeModel"/>
		<siteModel idref="CP3.siteModel"/>
		<strictClockBranchRates idref="Dansoman_CBPVlikePartA_1-803.branchRates"/>
	</treeLikelihood>

	<!-- START Discrete Traits Model                                             -->

	<!-- symmetric CTMC model for discrete state reconstructions                 -->
	<generalSubstitutionModel id="Continent.model">
		<generalDataType idref="Continent.dataType"/>
		<frequencies>
			<frequencyModel id="Continent.frequencyModel" normalize="true">
				<generalDataType idref="Continent.dataType"/>
				<frequencies>
					<parameter id="Continent.frequencies" dimension="2"/>
				</frequencies>
			</frequencyModel>
		</frequencies>

		<!-- rates and indicators                                                    -->
		<rates>
			<parameter id="Continent.rates" value="1.0"/>
		</rates>
	</generalSubstitutionModel>
	<siteModel id="Continent.siteModel">
		<substitutionModel>
			<generalSubstitutionModel idref="Continent.model"/>
		</substitutionModel>
	</siteModel>

	<!-- Likelihood for tree given discrete trait data                           -->
	<ancestralTreeLikelihood id="Continent_A.treeLikelihood" stateTagName="Continent_A.states">
		<attributePatterns idref="Continent_A.pattern"/>
		<treeModel idref="Dansoman_CBPVlikePartA_804-1436.treeModel"/>
		<siteModel idref="Continent.siteModel"/>
		<generalSubstitutionModel idref="Continent.model"/>
		<strictClockBranchRates idref="ContinentClock.branchRates"/>
	</ancestralTreeLikelihood>
	<ancestralTreeLikelihood id="Continent_B.treeLikelihood" stateTagName="Continent_B.states">
		<attributePatterns idref="Continent_B.pattern"/>
		<treeModel idref="Dansoman_CBPVlikePartB_1-889.treeModel"/>
		<siteModel idref="Continent.siteModel"/>
		<generalSubstitutionModel idref="Continent.model"/>
		<strictClockBranchRates idref="ContinentClock.branchRates"/>
	</ancestralTreeLikelihood>
	<ancestralTreeLikelihood id="Continent_C.treeLikelihood" stateTagName="Continent_C.states">
		<attributePatterns idref="Continent_C.pattern"/>
		<treeModel idref="Dansoman_CBPVlikePartB_890-1693.treeModel"/>
		<siteModel idref="Continent.siteModel"/>
		<generalSubstitutionModel idref="Continent.model"/>
		<strictClockBranchRates idref="ContinentClock.branchRates"/>
	</ancestralTreeLikelihood>
	<ancestralTreeLikelihood id="Continent_D.treeLikelihood" stateTagName="Continent_D.states">
		<attributePatterns idref="Continent_D.pattern"/>
		<treeModel idref="Dansoman_CBPVlikePartA_1-803.treeModel"/>
		<siteModel idref="Continent.siteModel"/>
		<generalSubstitutionModel idref="Continent.model"/>
		<strictClockBranchRates idref="ContinentClock.branchRates"/>
	</ancestralTreeLikelihood>

	<!-- END Discrete Traits Model                                               -->


	<!-- Define operators                                                        -->
	<operators id="operators" optimizationSchedule="log">
		<scaleOperator scaleFactor="0.75" weight="0.1">
			<parameter idref="CP1+2.kappa"/>
		</scaleOperator>
		<scaleOperator scaleFactor="0.75" weight="0.1">
			<parameter idref="CP3.kappa"/>
		</scaleOperator>
		<deltaExchange delta="0.01" weight="0.1">
			<parameter idref="CP1+2.frequencies"/>
		</deltaExchange>
		<deltaExchange delta="0.01" weight="0.1">
			<parameter idref="CP3.frequencies"/>
		</deltaExchange>
		<scaleOperator scaleFactor="0.75" weight="0.1">
			<parameter idref="CP1+2.alpha"/>
		</scaleOperator>
		<scaleOperator scaleFactor="0.75" weight="0.1">
			<parameter idref="CP3.alpha"/>
		</scaleOperator>
		<deltaExchange delta="0.75" parameterWeights="2078 1038" weight="3">
			<parameter idref="allMus"/>
		</deltaExchange>
		<scaleOperator scaleFactor="0.75" weight="3">
			<parameter idref="Dansoman_CBPVlikePartA_804-1436.clock.rate"/>
		</scaleOperator>
		<scaleOperator scaleFactor="0.75" weight="3">
			<parameter idref="Dansoman_CBPVlikePartB_1-889.clock.rate"/>
		</scaleOperator>
		<scaleOperator scaleFactor="0.75" weight="3">
			<parameter idref="Dansoman_CBPVlikePartB_890-1693.clock.rate"/>
		</scaleOperator>
		<scaleOperator scaleFactor="0.75" weight="3">
			<parameter idref="Dansoman_CBPVlikePartA_1-803.clock.rate"/>
		</scaleOperator>
		<scaleOperator scaleFactor="0.75" weight="3">
			<parameter idref="ContinentClock.clock.rate"/>
		</scaleOperator>
		<subtreeSlide size="3.7" gaussian="true" weight="15">
			<treeModel idref="Dansoman_CBPVlikePartA_804-1436.treeModel"/>
		</subtreeSlide>
		<narrowExchange weight="15">
			<treeModel idref="Dansoman_CBPVlikePartA_804-1436.treeModel"/>
		</narrowExchange>
		<wideExchange weight="3">
			<treeModel idref="Dansoman_CBPVlikePartA_804-1436.treeModel"/>
		</wideExchange>
		<wilsonBalding weight="3">
			<treeModel idref="Dansoman_CBPVlikePartA_804-1436.treeModel"/>
		</wilsonBalding>
		<scaleOperator scaleFactor="0.75" weight="3">
			<parameter idref="Dansoman_CBPVlikePartA_804-1436.treeModel.rootHeight"/>
		</scaleOperator>
		<uniformOperator weight="30">
			<parameter idref="Dansoman_CBPVlikePartA_804-1436.treeModel.internalNodeHeights"/>
		</uniformOperator>
		<subtreeSlide size="3.7" gaussian="true" weight="15">
			<treeModel idref="Dansoman_CBPVlikePartB_1-889.treeModel"/>
		</subtreeSlide>
		<narrowExchange weight="15">
			<treeModel idref="Dansoman_CBPVlikePartB_1-889.treeModel"/>
		</narrowExchange>
		<wideExchange weight="3">
			<treeModel idref="Dansoman_CBPVlikePartB_1-889.treeModel"/>
		</wideExchange>
		<wilsonBalding weight="3">
			<treeModel idref="Dansoman_CBPVlikePartB_1-889.treeModel"/>
		</wilsonBalding>
		<scaleOperator scaleFactor="0.75" weight="3">
			<parameter idref="Dansoman_CBPVlikePartB_1-889.treeModel.rootHeight"/>
		</scaleOperator>
		<uniformOperator weight="30">
			<parameter idref="Dansoman_CBPVlikePartB_1-889.treeModel.internalNodeHeights"/>
		</uniformOperator>
		<subtreeSlide size="3.7" gaussian="true" weight="15">
			<treeModel idref="Dansoman_CBPVlikePartB_890-1693.treeModel"/>
		</subtreeSlide>
		<narrowExchange weight="15">
			<treeModel idref="Dansoman_CBPVlikePartB_890-1693.treeModel"/>
		</narrowExchange>
		<wideExchange weight="3">
			<treeModel idref="Dansoman_CBPVlikePartB_890-1693.treeModel"/>
		</wideExchange>
		<wilsonBalding weight="3">
			<treeModel idref="Dansoman_CBPVlikePartB_890-1693.treeModel"/>
		</wilsonBalding>
		<scaleOperator scaleFactor="0.75" weight="3">
			<parameter idref="Dansoman_CBPVlikePartB_890-1693.treeModel.rootHeight"/>
		</scaleOperator>
		<uniformOperator weight="30">
			<parameter idref="Dansoman_CBPVlikePartB_890-1693.treeModel.internalNodeHeights"/>
		</uniformOperator>
		<subtreeSlide size="3.7" gaussian="true" weight="15">
			<treeModel idref="Dansoman_CBPVlikePartA_1-803.treeModel"/>
		</subtreeSlide>
		<narrowExchange weight="15">
			<treeModel idref="Dansoman_CBPVlikePartA_1-803.treeModel"/>
		</narrowExchange>
		<wideExchange weight="3">
			<treeModel idref="Dansoman_CBPVlikePartA_1-803.treeModel"/>
		</wideExchange>
		<wilsonBalding weight="3">
			<treeModel idref="Dansoman_CBPVlikePartA_1-803.treeModel"/>
		</wilsonBalding>
		<scaleOperator scaleFactor="0.75" weight="3">
			<parameter idref="Dansoman_CBPVlikePartA_1-803.treeModel.rootHeight"/>
		</scaleOperator>
		<uniformOperator weight="30">
			<parameter idref="Dansoman_CBPVlikePartA_1-803.treeModel.internalNodeHeights"/>
		</uniformOperator>
		<scaleOperator scaleFactor="0.75" weight="3">
			<parameter idref="constant.popSize"/>
		</scaleOperator>
		<upDownOperator scaleFactor="0.75" weight="3">
			<up>
				<parameter idref="Dansoman_CBPVlikePartA_804-1436.clock.rate"/>
			</up>
			<down>
				<parameter idref="Dansoman_CBPVlikePartA_804-1436.treeModel.allInternalNodeHeights"/>
			</down>
		</upDownOperator>
		<upDownOperator scaleFactor="0.75" weight="3">
			<up>
				<parameter idref="Dansoman_CBPVlikePartB_1-889.clock.rate"/>
			</up>
			<down>
				<parameter idref="Dansoman_CBPVlikePartB_1-889.treeModel.allInternalNodeHeights"/>
			</down>
		</upDownOperator>
		<upDownOperator scaleFactor="0.75" weight="3">
			<up>
				<parameter idref="Dansoman_CBPVlikePartB_890-1693.clock.rate"/>
			</up>
			<down>
				<parameter idref="Dansoman_CBPVlikePartB_890-1693.treeModel.allInternalNodeHeights"/>
			</down>
		</upDownOperator>
		<upDownOperator scaleFactor="0.75" weight="3">
			<up>
				<parameter idref="Dansoman_CBPVlikePartA_1-803.clock.rate"/>
			</up>
			<down>
				<parameter idref="Dansoman_CBPVlikePartA_1-803.treeModel.allInternalNodeHeights"/>
			</down>
		</upDownOperator>
		<upDownOperator scaleFactor="0.75" weight="3">
			<up>
				<parameter idref="ContinentClock.clock.rate"/>
			</up>
			<down>
				<parameter idref="Dansoman_CBPVlikePartA_804-1436.treeModel.allInternalNodeHeights"/>
			</down>
		</upDownOperator>
		<upDownOperator scaleFactor="0.75" weight="3">
			<up>
				<parameter idref="ContinentClock.clock.rate"/>
			</up>
			<down>
				<parameter idref="Dansoman_CBPVlikePartB_1-889.treeModel.allInternalNodeHeights"/>
			</down>
		</upDownOperator>
		<upDownOperator scaleFactor="0.75" weight="3">
			<up>
				<parameter idref="ContinentClock.clock.rate"/>
			</up>
			<down>
				<parameter idref="Dansoman_CBPVlikePartB_890-1693.treeModel.allInternalNodeHeights"/>
			</down>
		</upDownOperator>
		<upDownOperator scaleFactor="0.75" weight="3">
			<up>
				<parameter idref="ContinentClock.clock.rate"/>
			</up>
			<down>
				<parameter idref="Dansoman_CBPVlikePartA_1-803.treeModel.allInternalNodeHeights"/>
			</down>
		</upDownOperator>
		<scaleOperator scaleFactor="0.75" weight="15" scaleAllIndependently="true">
			<parameter idref="Continent.rates"/>
		</scaleOperator>
	</operators>

	<!-- Define MCMC                                                             -->
	<mcmc id="mcmc" chainLength="1000000000" autoOptimize="true" operatorAnalysis="DansomanFixed1.ops.txt">
		<posterior id="posterior">
			<prior id="prior">
				<logNormalPrior mean="1.0" stdev="1.25" offset="0.0" meanInRealSpace="false">
					<parameter idref="CP1+2.kappa"/>
				</logNormalPrior>
				<logNormalPrior mean="1.0" stdev="1.25" offset="0.0" meanInRealSpace="false">
					<parameter idref="CP3.kappa"/>
				</logNormalPrior>

				<!-- Improper uniform prior: CP1+2.mu                                        -->

				<!-- Improper uniform prior: CP3.mu                                          -->
				<uniformPrior lower="0.0" upper="1.0">
					<parameter idref="CP1+2.frequencies"/>
				</uniformPrior>
				<uniformPrior lower="0.0" upper="1.0">
					<parameter idref="CP3.frequencies"/>
				</uniformPrior>
				<exponentialPrior mean="0.5" offset="0.0">
					<parameter idref="CP1+2.alpha"/>
				</exponentialPrior>
				<exponentialPrior mean="0.5" offset="0.0">
					<parameter idref="CP3.alpha"/>
				</exponentialPrior>
				<logNormalPrior mean="4.0E-4" stdev="0.6" offset="0.0" meanInRealSpace="true">
					<parameter idref="Dansoman_CBPVlikePartA_804-1436.clock.rate"/>
				</logNormalPrior>
				<logNormalPrior mean="4.0E-4" stdev="0.6" offset="0.0" meanInRealSpace="true">
					<parameter idref="Dansoman_CBPVlikePartB_1-889.clock.rate"/>
				</logNormalPrior>
				<logNormalPrior mean="4.0E-4" stdev="0.6" offset="0.0" meanInRealSpace="true">
					<parameter idref="Dansoman_CBPVlikePartB_890-1693.clock.rate"/>
				</logNormalPrior>
				<logNormalPrior mean="4.0E-4" stdev="0.6" offset="0.0" meanInRealSpace="true">
					<parameter idref="Dansoman_CBPVlikePartA_1-803.clock.rate"/>
				</logNormalPrior>
				<ctmcScalePrior>
					<ctmcScale>
						<parameter idref="ContinentClock.clock.rate"/>
					</ctmcScale>
					<treeModel idref="Dansoman_CBPVlikePartA_804-1436.treeModel"/>
				</ctmcScalePrior>
				<oneOnXPrior>
					<parameter idref="constant.popSize"/>
				</oneOnXPrior>
				<uniformPrior lower="0.0" upper="1.0">
					<parameter idref="Continent.frequencies"/>
				</uniformPrior>
				<cachedPrior>
					<gammaPrior shape="1.0" scale="1.0" offset="0.0">
						<parameter idref="Continent.rates"/>
					</gammaPrior>
					<parameter idref="Continent.rates"/>
				</cachedPrior>
				<coalescentLikelihood idref="Dansoman_CBPVlikePartA_804-1436.coalescent"/>
				<coalescentLikelihood idref="Dansoman_CBPVlikePartB_1-889.coalescent"/>
				<coalescentLikelihood idref="Dansoman_CBPVlikePartB_890-1693.coalescent"/>
				<coalescentLikelihood idref="Dansoman_CBPVlikePartA_1-803.coalescent"/>
			</prior>
			<likelihood id="likelihood">
				<treeLikelihood idref="Dansoman_CBPVlikePartA_804-1436.CP1+2.treeLikelihood"/>
				<treeLikelihood idref="Dansoman_CBPVlikePartA_804-1436.CP3.treeLikelihood"/>
				<treeLikelihood idref="Dansoman_CBPVlikePartB_1-889.CP1+2.treeLikelihood"/>
				<treeLikelihood idref="Dansoman_CBPVlikePartB_1-889.CP3.treeLikelihood"/>
				<treeLikelihood idref="Dansoman_CBPVlikePartB_890-1693.CP1+2.treeLikelihood"/>
				<treeLikelihood idref="Dansoman_CBPVlikePartB_890-1693.CP3.treeLikelihood"/>
				<treeLikelihood idref="Dansoman_CBPVlikePartA_1-803.CP1+2.treeLikelihood"/>
				<treeLikelihood idref="Dansoman_CBPVlikePartA_1-803.CP3.treeLikelihood"/>

				<!-- START Discrete Traits Model                                             -->
				<ancestralTreeLikelihood idref="Continent_A.treeLikelihood"/>
				<ancestralTreeLikelihood idref="Continent_B.treeLikelihood"/>
				<ancestralTreeLikelihood idref="Continent_C.treeLikelihood"/>
				<ancestralTreeLikelihood idref="Continent_D.treeLikelihood"/>

				<!-- END Discrete Traits Model                                               -->

			</likelihood>
		</posterior>
		<operators idref="operators"/>

		<!-- write log to screen                                                     -->
		<log id="screenLog" logEvery="50000">
			<column label="Posterior" dp="4" width="12">
				<posterior idref="posterior"/>
			</column>
			<column label="Prior" dp="4" width="12">
				<prior idref="prior"/>
			</column>
			<column label="Likelihood" dp="4" width="12">
				<likelihood idref="likelihood"/>
			</column>
			<column label="Dansoman_CBPVlikePartA_804-1436.rootHeight" sf="6" width="12">
				<parameter idref="Dansoman_CBPVlikePartA_804-1436.treeModel.rootHeight"/>
			</column>
			<column label="Dansoman_CBPVlikePartB_1-889.rootHeight" sf="6" width="12">
				<parameter idref="Dansoman_CBPVlikePartB_1-889.treeModel.rootHeight"/>
			</column>
			<column label="Dansoman_CBPVlikePartB_890-1693.rootHeight" sf="6" width="12">
				<parameter idref="Dansoman_CBPVlikePartB_890-1693.treeModel.rootHeight"/>
			</column>
			<column label="Dansoman_CBPVlikePartA_1-803.rootHeight" sf="6" width="12">
				<parameter idref="Dansoman_CBPVlikePartA_1-803.treeModel.rootHeight"/>
			</column>
			<column label="Dansoman_CBPVlikePartA_804-1436.clock.rate" sf="6" width="12">
				<parameter idref="Dansoman_CBPVlikePartA_804-1436.clock.rate"/>
			</column>
			<column label="Dansoman_CBPVlikePartB_1-889.clock.rate" sf="6" width="12">
				<parameter idref="Dansoman_CBPVlikePartB_1-889.clock.rate"/>
			</column>
			<column label="Dansoman_CBPVlikePartB_890-1693.clock.rate" sf="6" width="12">
				<parameter idref="Dansoman_CBPVlikePartB_890-1693.clock.rate"/>
			</column>
			<column label="Dansoman_CBPVlikePartA_1-803.clock.rate" sf="6" width="12">
				<parameter idref="Dansoman_CBPVlikePartA_1-803.clock.rate"/>
			</column>
			<column label="ContinentClock.clock.rate" sf="6" width="12">
				<parameter idref="ContinentClock.clock.rate"/>
			</column>

			<!-- START Discrete Traits Model                                             -->

			<!-- END Discrete Traits Model                                               -->

		</log>

		<!-- write log to file                                                       -->
		<log id="fileLog" logEvery="50000" fileName="DansomanFixed1.log.txt" overwrite="false">
			<posterior idref="posterior"/>
			<prior idref="prior"/>
			<likelihood idref="likelihood"/>
			<parameter idref="Dansoman_CBPVlikePartA_804-1436.treeModel.rootHeight"/>
			<parameter idref="Dansoman_CBPVlikePartB_1-889.treeModel.rootHeight"/>
			<parameter idref="Dansoman_CBPVlikePartB_890-1693.treeModel.rootHeight"/>
			<parameter idref="Dansoman_CBPVlikePartA_1-803.treeModel.rootHeight"/>
			<parameter idref="constant.popSize"/>
			<parameter idref="CP1+2.kappa"/>
			<parameter idref="CP3.kappa"/>
			<parameter idref="CP1+2.frequencies"/>
			<parameter idref="CP3.frequencies"/>
			<parameter idref="CP1+2.alpha"/>
			<parameter idref="CP3.alpha"/>
			<compoundParameter idref="allMus"/>
			<parameter idref="Dansoman_CBPVlikePartA_804-1436.clock.rate"/>
			<parameter idref="Dansoman_CBPVlikePartB_1-889.clock.rate"/>
			<parameter idref="Dansoman_CBPVlikePartB_890-1693.clock.rate"/>
			<parameter idref="Dansoman_CBPVlikePartA_1-803.clock.rate"/>
			<parameter idref="ContinentClock.clock.rate"/>

			<!-- START Discrete Traits Model                                             -->
			<parameter idref="Continent.rates"/>

			<!-- END Discrete Traits Model                                               -->

			<treeLikelihood idref="Dansoman_CBPVlikePartA_804-1436.CP1+2.treeLikelihood"/>
			<treeLikelihood idref="Dansoman_CBPVlikePartA_804-1436.CP3.treeLikelihood"/>
			<treeLikelihood idref="Dansoman_CBPVlikePartB_1-889.CP1+2.treeLikelihood"/>
			<treeLikelihood idref="Dansoman_CBPVlikePartB_1-889.CP3.treeLikelihood"/>
			<treeLikelihood idref="Dansoman_CBPVlikePartB_890-1693.CP1+2.treeLikelihood"/>
			<treeLikelihood idref="Dansoman_CBPVlikePartB_890-1693.CP3.treeLikelihood"/>
			<treeLikelihood idref="Dansoman_CBPVlikePartA_1-803.CP1+2.treeLikelihood"/>
			<treeLikelihood idref="Dansoman_CBPVlikePartA_1-803.CP3.treeLikelihood"/>

			<!-- START Discrete Traits Model                                             -->
			<ancestralTreeLikelihood idref="Continent_A.treeLikelihood"/>
			<ancestralTreeLikelihood idref="Continent_B.treeLikelihood"/>
			<ancestralTreeLikelihood idref="Continent_C.treeLikelihood"/>
			<ancestralTreeLikelihood idref="Continent_D.treeLikelihood"/>

			<!-- END Discrete Traits Model                                               -->

			<coalescentLikelihood idref="Dansoman_CBPVlikePartA_804-1436.coalescent"/>
			<coalescentLikelihood idref="Dansoman_CBPVlikePartB_1-889.coalescent"/>
			<coalescentLikelihood idref="Dansoman_CBPVlikePartB_890-1693.coalescent"/>
			<coalescentLikelihood idref="Dansoman_CBPVlikePartA_1-803.coalescent"/>
		</log>

		<!-- START Discrete Traits Model                                             -->
		<log id="DansomanFixed1.ContinentrateMatrixLog" logEvery="50000" fileName="DansomanFixed1.Continent.rates.log">
			<parameter idref="Continent.rates"/>
		</log>

		<!-- END Discrete Traits Model                                               -->


		<!-- write tree log to file                                                  -->
		<logTree id="Dansoman_CBPVlikePartA_804-1436.treeFileLog" logEvery="50000" nexusFormat="true" fileName="DansomanFixed1.Dansoman_CBPVlikePartA_804-1436.trees.txt" sortTranslationTable="true">
			<treeModel idref="Dansoman_CBPVlikePartA_804-1436.treeModel"/>
			<trait name="rate" tag="Dansoman_CBPVlikePartA_804-1436.rate">
				<strictClockBranchRates idref="Dansoman_CBPVlikePartA_804-1436.branchRates"/>
			</trait>
			<trait name="rate" tag="ContinentClock.rate">
				<strictClockBranchRates idref="ContinentClock.branchRates"/>
			</trait>
			<posterior idref="posterior"/>

			<!-- START Ancestral state reconstruction                                    -->
			<trait name="Continent_A.states" tag="Continent_A">
				<ancestralTreeLikelihood idref="Continent_A.treeLikelihood"/>
			</trait>

			<!-- END Ancestral state reconstruction                                      -->

		</logTree>
		<logTree id="Dansoman_CBPVlikePartB_1-889.treeFileLog" logEvery="50000" nexusFormat="true" fileName="DansomanFixed1.Dansoman_CBPVlikePartB_1-889.trees.txt" sortTranslationTable="true">
			<treeModel idref="Dansoman_CBPVlikePartB_1-889.treeModel"/>
			<trait name="rate" tag="Dansoman_CBPVlikePartB_1-889.rate">
				<strictClockBranchRates idref="Dansoman_CBPVlikePartB_1-889.branchRates"/>
			</trait>
			<trait name="rate" tag="ContinentClock.rate">
				<strictClockBranchRates idref="ContinentClock.branchRates"/>
			</trait>
			<posterior idref="posterior"/>

			<!-- START Ancestral state reconstruction                                    -->
			<trait name="Continent_B.states" tag="Continent_B">
				<ancestralTreeLikelihood idref="Continent_B.treeLikelihood"/>
			</trait>

			<!-- END Ancestral state reconstruction                                      -->

		</logTree>
		<logTree id="Dansoman_CBPVlikePartB_890-1693.treeFileLog" logEvery="50000" nexusFormat="true" fileName="DansomanFixed1.Dansoman_CBPVlikePartB_890-1693.trees.txt" sortTranslationTable="true">
			<treeModel idref="Dansoman_CBPVlikePartB_890-1693.treeModel"/>
			<trait name="rate" tag="Dansoman_CBPVlikePartB_890-1693.rate">
				<strictClockBranchRates idref="Dansoman_CBPVlikePartB_890-1693.branchRates"/>
			</trait>
			<trait name="rate" tag="ContinentClock.rate">
				<strictClockBranchRates idref="ContinentClock.branchRates"/>
			</trait>
			<posterior idref="posterior"/>

			<!-- START Ancestral state reconstruction                                    -->
			<trait name="Continent_C.states" tag="Continent_C">
				<ancestralTreeLikelihood idref="Continent_C.treeLikelihood"/>
			</trait>

			<!-- END Ancestral state reconstruction                                      -->

		</logTree>
		<logTree id="Dansoman_CBPVlikePartA_1-803.treeFileLog" logEvery="50000" nexusFormat="true" fileName="DansomanFixed1.Dansoman_CBPVlikePartA_1-803.trees.txt" sortTranslationTable="true">
			<treeModel idref="Dansoman_CBPVlikePartA_1-803.treeModel"/>
			<trait name="rate" tag="Dansoman_CBPVlikePartA_1-803.rate">
				<strictClockBranchRates idref="Dansoman_CBPVlikePartA_1-803.branchRates"/>
			</trait>
			<trait name="rate" tag="ContinentClock.rate">
				<strictClockBranchRates idref="ContinentClock.branchRates"/>
			</trait>
			<posterior idref="posterior"/>

			<!-- START Ancestral state reconstruction                                    -->
			<trait name="Continent_D.states" tag="Continent_D">
				<ancestralTreeLikelihood idref="Continent_D.treeLikelihood"/>
			</trait>

			<!-- END Ancestral state reconstruction                                      -->

		</logTree>

		<!-- START Ancestral state reconstruction                                    -->

		<!-- Ancestral state reconstruction for: Continent_A                         -->
		<log id="fileLog_Continent_A" logEvery="50000" fileName="DansomanFixed1.Continent_A.states.log">
			<ancestralTrait name="Continent_A" traitName="Continent_A.states">
				<treeModel idref="Dansoman_CBPVlikePartA_804-1436.treeModel"/>
				<ancestralTreeLikelihood idref="Continent_A.treeLikelihood"/>
			</ancestralTrait>
		</log>

		<!-- Ancestral state reconstruction for: Continent_B                         -->
		<log id="fileLog_Continent_B" logEvery="50000" fileName="DansomanFixed1.Continent_B.states.log">
			<ancestralTrait name="Continent_B" traitName="Continent_B.states">
				<treeModel idref="Dansoman_CBPVlikePartB_1-889.treeModel"/>
				<ancestralTreeLikelihood idref="Continent_B.treeLikelihood"/>
			</ancestralTrait>
		</log>

		<!-- Ancestral state reconstruction for: Continent_C                         -->
		<log id="fileLog_Continent_C" logEvery="50000" fileName="DansomanFixed1.Continent_C.states.log">
			<ancestralTrait name="Continent_C" traitName="Continent_C.states">
				<treeModel idref="Dansoman_CBPVlikePartB_890-1693.treeModel"/>
				<ancestralTreeLikelihood idref="Continent_C.treeLikelihood"/>
			</ancestralTrait>
		</log>

		<!-- Ancestral state reconstruction for: Continent_D                         -->
		<log id="fileLog_Continent_D" logEvery="50000" fileName="DansomanFixed1.Continent_D.states.log">
			<ancestralTrait name="Continent_D" traitName="Continent_D.states">
				<treeModel idref="Dansoman_CBPVlikePartA_1-803.treeModel"/>
				<ancestralTreeLikelihood idref="Continent_D.treeLikelihood"/>
			</ancestralTrait>
		</log>

		<!-- END Ancestral state reconstruction                                      -->

	</mcmc>
	<report>
		<property name="timer">
			<mcmc idref="mcmc"/>
		</property>
	</report>
</beast>
