# Supplementary material for: The Discovery, Distribution, and Evolution of Viruses Associated with Drosophila melanogaster
Source: PLoS Biol. 2015 Jul 14;13(7):e1002210. doi: 10.1371/journal.pbio.1002210 (PMC4501690; doi:10.1371/journal.pbio.1002210)
Supplement: S7 Data — Alignments and BEAST models as BEAST xml for Figs 6 and S13. (ZIP) [file pbio.1002210.s007.zip › DAV1.xml]

<?xml version="1.0" standalone="yes"?>

<!-- Generated by BEAUTi v1.8.1                                              -->
<!--       by Alexei J. Drummond, Andrew Rambaut and Marc A. Suchard         -->
<!--       Department of Computer Science, University of Auckland and        -->
<!--       Institute of Evolutionary Biology, University of Edinburgh        -->
<!--       David Geffen School of Medicine, University of California, Los Angeles-->
<!--       http://beast.bio.ed.ac.uk/                                        -->
<beast>

	<!-- The list of taxa to be analysed (can also include dates/ages).          -->
	<!-- ntax=48                                                                 -->
	<taxa id="taxa">
		<taxon id="DAV_DANMEL06_Dmel_Accra2_Africa_2010-01">
			<date value="2010.0" direction="forwards" units="years" precision="0.08333333333333333"/>
			<attr name="Host">
				Dmel
			</attr>
			<attr name="Continent">
				Africa
			</attr>
		</taxon>
		<taxon id="DAV_DANMEL08_Dmel_Accra2_Africa_2010-01">
			<date value="2010.0" direction="forwards" units="years" precision="0.08333333333333333"/>
			<attr name="Host">
				Dmel
			</attr>
			<attr name="Continent">
				Africa
			</attr>
		</taxon>
		<taxon id="DAV_DANMEL11_Dmel_Accra2_Africa_2010-01">
			<date value="2010.0" direction="forwards" units="years" precision="0.08333333333333333"/>
			<attr name="Host">
				Dmel
			</attr>
			<attr name="Continent">
				Africa
			</attr>
		</taxon>
		<taxon id="DAV_MAT03_Dmel_Accra1_Africa_2010-01">
			<date value="2010.0" direction="forwards" units="years" precision="0.08333333333333333"/>
			<attr name="Host">
				Dmel
			</attr>
			<attr name="Continent">
				Africa
			</attr>
		</taxon>
		<taxon id="DAV_K02_Dsim_Thika_Africa_2009-02">
			<date value="2009.0849315068492" direction="forwards" units="years" precision="0.08333333333333333"/>
			<attr name="Host">
				Dsim
			</attr>
			<attr name="Continent">
				Africa
			</attr>
		</taxon>
		<taxon id="DAV_LJ28_Dmel_SanDiego1_USA_2008-12-05">
			<date value="2008.9262295081967" direction="forwards" units="years"/>
			<attr name="Host">
				Dmel
			</attr>
			<attr name="Continent">
				USA
			</attr>
		</taxon>
		<taxon id="DAV_K07_Dmel_Thika_Africa_2009-02">
			<date value="2009.0849315068492" direction="forwards" units="years" precision="0.08333333333333333"/>
			<attr name="Host">
				Dmel
			</attr>
			<attr name="Continent">
				Africa
			</attr>
		</taxon>
		<taxon id="DAV_K19_Dmel_Thika_Africa_2009-02">
			<date value="2009.0849315068492" direction="forwards" units="years" precision="0.08333333333333333"/>
			<attr name="Host">
				Dmel
			</attr>
			<attr name="Continent">
				Africa
			</attr>
		</taxon>
		<taxon id="DAV_K12_Dmel_Thika_Africa_2009-02">
			<date value="2009.0849315068492" direction="forwards" units="years" precision="0.08333333333333333"/>
			<attr name="Host">
				Dmel
			</attr>
			<attr name="Continent">
				Africa
			</attr>
		</taxon>
		<taxon id="DAV_LJ29_Dmel_SanDiego1_USA_2008-12-05">
			<date value="2008.9262295081967" direction="forwards" units="years"/>
			<attr name="Host">
				Dmel
			</attr>
			<attr name="Continent">
				USA
			</attr>
		</taxon>
		<taxon id="DAV_K14_Dmel_Thika_Africa_2009-02">
			<date value="2009.0849315068492" direction="forwards" units="years" precision="0.08333333333333333"/>
			<attr name="Host">
				Dmel
			</attr>
			<attr name="Continent">
				Africa
			</attr>
		</taxon>
		<taxon id="DAV_K22_Dmel_Thika_Africa_2009-02">
			<date value="2009.0849315068492" direction="forwards" units="years" precision="0.08333333333333333"/>
			<attr name="Host">
				Dmel
			</attr>
			<attr name="Continent">
				Africa
			</attr>
		</taxon>
		<taxon id="DAV_MATMEL21_Dmel_Accra1_Africa_2010-01">
			<date value="2010.0" direction="forwards" units="years" precision="0.08333333333333333"/>
			<attr name="Host">
				Dmel
			</attr>
			<attr name="Continent">
				Africa
			</attr>
		</taxon>
		<taxon id="DAV_IM13_Dmel_Ithaca_USA_2009-09-18">
			<date value="2009.7123287671234" direction="forwards" units="years"/>
			<attr name="Host">
				Dmel
			</attr>
			<attr name="Continent">
				USA
			</attr>
		</taxon>
		<taxon id="DAV_GEO72_Dmel_AthensGeorgia_USA_2009-02-02">
			<date value="2009.0876712328768" direction="forwards" units="years"/>
			<attr name="Host">
				Dmel
			</attr>
			<attr name="Continent">
				USA
			</attr>
		</taxon>
		<taxon id="DAV_GEO58_Dmel_AthensGeorgia_USA_2009-02-02">
			<date value="2009.0876712328768" direction="forwards" units="years"/>
			<attr name="Host">
				Dmel
			</attr>
			<attr name="Continent">
				USA
			</attr>
		</taxon>
		<taxon id="DAV_GEO62_Dmel_AthensGeorgia_USA_2009-02-02">
			<date value="2009.0876712328768" direction="forwards" units="years"/>
			<attr name="Host">
				Dmel
			</attr>
			<attr name="Continent">
				USA
			</attr>
		</taxon>
		<taxon id="DAV_GEO02_Dmel_AthensGeorgia_USA_2009-02-02">
			<date value="2009.0876712328768" direction="forwards" units="years"/>
			<attr name="Host">
				Dmel
			</attr>
			<attr name="Continent">
				USA
			</attr>
		</taxon>
		<taxon id="DAV_SAF27_Dmel_SouthAfrica_Africa_2010-01">
			<date value="2010.0" direction="forwards" units="years" precision="0.08333333333333333"/>
			<attr name="Host">
				Dmel
			</attr>
			<attr name="Continent">
				Africa
			</attr>
		</taxon>
		<taxon id="DAV_DANMEL05_Dmel_Accra2_Africa_2010-01">
			<date value="2010.0" direction="forwards" units="years" precision="0.08333333333333333"/>
			<attr name="Host">
				Dmel
			</attr>
			<attr name="Continent">
				Africa
			</attr>
		</taxon>
		<taxon id="DAV_DANMEL14_Dmel_Accra2_Africa_2010-01">
			<date value="2010.0" direction="forwards" units="years" precision="0.08333333333333333"/>
			<attr name="Host">
				Dmel
			</attr>
			<attr name="Continent">
				Africa
			</attr>
		</taxon>
		<taxon id="DAV_IM07_Dmel_Ithaca_USA_2009-09-18">
			<date value="2009.7123287671234" direction="forwards" units="years"/>
			<attr name="Host">
				Dmel
			</attr>
			<attr name="Continent">
				USA
			</attr>
		</taxon>
		<taxon id="DAV_GEO25_Dmel_AthensGeorgia_USA_2009-02-02">
			<date value="2009.0876712328768" direction="forwards" units="years"/>
			<attr name="Host">
				Dmel
			</attr>
			<attr name="Continent">
				USA
			</attr>
		</taxon>
		<taxon id="DAV_GEO12_Dmel_AthensGeorgia_USA_2009-02-02">
			<date value="2009.0876712328768" direction="forwards" units="years"/>
			<attr name="Host">
				Dmel
			</attr>
			<attr name="Continent">
				USA
			</attr>
		</taxon>
		<taxon id="DAV_GEO23_Dsim_AthensGeorgia_USA_2009-02-02">
			<date value="2009.0876712328768" direction="forwards" units="years"/>
			<attr name="Host">
				Dsim
			</attr>
			<attr name="Continent">
				USA
			</attr>
		</taxon>
		<taxon id="DAV_GEO01_Dmel_AthensGeorgia_USA_2009-02-02">
			<date value="2009.0876712328768" direction="forwards" units="years"/>
			<attr name="Host">
				Dmel
			</attr>
			<attr name="Continent">
				USA
			</attr>
		</taxon>
		<taxon id="DAV_GEO22_Dmel_AthensGeorgia_USA_2009-02-02">
			<date value="2009.0876712328768" direction="forwards" units="years"/>
			<attr name="Host">
				Dmel
			</attr>
			<attr name="Continent">
				USA
			</attr>
		</taxon>
		<taxon id="DAV_GEO73_Dmel_AthensGeorgia_USA_2009-02-02">
			<date value="2009.0876712328768" direction="forwards" units="years"/>
			<attr name="Host">
				Dmel
			</attr>
			<attr name="Continent">
				USA
			</attr>
		</taxon>
		<taxon id="DAV_GEO15_Dmel_AthensGeorgia_USA_2009-02-02">
			<date value="2009.0876712328768" direction="forwards" units="years"/>
			<attr name="Host">
				Dmel
			</attr>
			<attr name="Continent">
				USA
			</attr>
		</taxon>
		<taxon id="DAV_GEO52_Dmel_AthensGeorgia_USA_2009-02-02">
			<date value="2009.0876712328768" direction="forwards" units="years"/>
			<attr name="Host">
				Dmel
			</attr>
			<attr name="Continent">
				USA
			</attr>
		</taxon>
		<taxon id="DAV_GEO07_DUNK_AthensGeorgia_USA_2009-02-02">
			<date value="2009.0876712328768" direction="forwards" units="years"/>
			<attr name="Host">
				?
			</attr>
			<attr name="Continent">
				USA
			</attr>
		</taxon>
		<taxon id="DAV_GEO50_Dmel_AthensGeorgia_USA_2009-02-02">
			<date value="2009.0876712328768" direction="forwards" units="years"/>
			<attr name="Host">
				Dmel
			</attr>
			<attr name="Continent">
				USA
			</attr>
		</taxon>
		<taxon id="DAV_GEO53_Dmel_AthensGeorgia_USA_2009-02-02">
			<date value="2009.0876712328768" direction="forwards" units="years"/>
			<attr name="Host">
				Dmel
			</attr>
			<attr name="Continent">
				USA
			</attr>
		</taxon>
		<taxon id="DAV_GEO68_Dmel_AthensGeorgia_USA_2009-02-02">
			<date value="2009.0876712328768" direction="forwards" units="years"/>
			<attr name="Host">
				Dmel
			</attr>
			<attr name="Continent">
				USA
			</attr>
		</taxon>
		<taxon id="DAV_IM08_Dmel_Ithaca_USA_2009-09-18">
			<date value="2009.7123287671234" direction="forwards" units="years"/>
			<attr name="Host">
				Dmel
			</attr>
			<attr name="Continent">
				USA
			</attr>
		</taxon>
		<taxon id="DAV_IM02_Dmel_Ithaca_USA_2009-09-18">
			<date value="2009.7123287671234" direction="forwards" units="years"/>
			<attr name="Host">
				Dmel
			</attr>
			<attr name="Continent">
				USA
			</attr>
		</taxon>
		<taxon id="DAV_ITH16_Dmel_Ithaca_USA_2009-09-18">
			<date value="2009.7123287671234" direction="forwards" units="years"/>
			<attr name="Host">
				Dmel
			</attr>
			<attr name="Continent">
				USA
			</attr>
		</taxon>
		<taxon id="DAV_LISMEL04_Dmel_Lisbon_EuropeNAf_2012-10-24">
			<date value="2012.811475409836" direction="forwards" units="years"/>
			<attr name="Host">
				Dmel
			</attr>
			<attr name="Continent">
				EuropeNAf
			</attr>
		</taxon>
		<taxon id="DAV_LISMEL05_Dmel_Lisbon_EuropeNAf_2012-10-24">
			<date value="2012.811475409836" direction="forwards" units="years"/>
			<attr name="Host">
				Dmel
			</attr>
			<attr name="Continent">
				EuropeNAf
			</attr>
		</taxon>
		<taxon id="DAV_wipe_Dmel_LabStock_Lab_2008-02">
			<date value="2008.0846994535518" direction="forwards" units="years" precision="0.08333333333333333"/>
			<attr name="Host">
				Dmel
			</attr>
			<attr name="Continent">
				Lab
			</attr>
		</taxon>
		<taxon id="DAV_XID_Dmel_LabStock_Lab_2008-02">
			<date value="2008.0846994535518" direction="forwards" units="years" precision="0.08333333333333333"/>
			<attr name="Host">
				Dmel
			</attr>
			<attr name="Continent">
				Lab
			</attr>
		</taxon>
		<taxon id="DAV_LJ35_Dmel_SanDiego1_USA_2008-12-05">
			<date value="2008.9262295081967" direction="forwards" units="years"/>
			<attr name="Host">
				Dmel
			</attr>
			<attr name="Continent">
				USA
			</attr>
		</taxon>
		<taxon id="DAV_ywiP_Dmel_LabStock_Lab_2008-02">
			<date value="2008.0846994535518" direction="forwards" units="years" precision="0.08333333333333333"/>
			<attr name="Host">
				Dmel
			</attr>
			<attr name="Continent">
				Lab
			</attr>
		</taxon>
		<taxon id="DAV_XIB_Dmel_LabStock_Lab_2008-02">
			<date value="2008.0846994535518" direction="forwards" units="years" precision="0.08333333333333333"/>
			<attr name="Host">
				Dmel
			</attr>
			<attr name="Continent">
				Lab
			</attr>
		</taxon>
		<taxon id="DAV_delta11_Dmel_LabStock_Lab_2008-02">
			<date value="2008.0846994535518" direction="forwards" units="years" precision="0.08333333333333333"/>
			<attr name="Host">
				Dmel
			</attr>
			<attr name="Continent">
				Lab
			</attr>
		</taxon>
		<taxon id="DAV_Qdelta_Dmel_LabStock_Lab_2008-02">
			<date value="2008.0846994535518" direction="forwards" units="years" precision="0.08333333333333333"/>
			<attr name="Host">
				Dmel
			</attr>
			<attr name="Continent">
				Lab
			</attr>
		</taxon>
		<taxon id="DAV_REEF23_Dmel_Mombassa_Africa_2011-04-05">
			<date value="2011.2575342465752" direction="forwards" units="years"/>
			<attr name="Host">
				Dmel
			</attr>
			<attr name="Continent">
				Africa
			</attr>
		</taxon>
		<taxon id="DAV_JohnsonRef_Dmel_LabStock_Lab_1988">
			<date value="1988.0" direction="forwards" units="years" precision="2.0"/>
			<attr name="Host">
				Dmel
			</attr>
			<attr name="Continent">
				Lab
			</attr>
		</taxon>
	</taxa>

	<!-- gene name = DAV_1-468, ntax= 48                                         -->
	<taxa id="DAV_1-468.taxa">
		<taxon idref="DAV_DANMEL06_Dmel_Accra2_Africa_2010-01"/>
		<taxon idref="DAV_DANMEL08_Dmel_Accra2_Africa_2010-01"/>
		<taxon idref="DAV_DANMEL11_Dmel_Accra2_Africa_2010-01"/>
		<taxon idref="DAV_MAT03_Dmel_Accra1_Africa_2010-01"/>
		<taxon idref="DAV_K02_Dsim_Thika_Africa_2009-02"/>
		<taxon idref="DAV_LJ28_Dmel_SanDiego1_USA_2008-12-05"/>
		<taxon idref="DAV_K07_Dmel_Thika_Africa_2009-02"/>
		<taxon idref="DAV_K19_Dmel_Thika_Africa_2009-02"/>
		<taxon idref="DAV_K12_Dmel_Thika_Africa_2009-02"/>
		<taxon idref="DAV_LJ29_Dmel_SanDiego1_USA_2008-12-05"/>
		<taxon idref="DAV_K14_Dmel_Thika_Africa_2009-02"/>
		<taxon idref="DAV_K22_Dmel_Thika_Africa_2009-02"/>
		<taxon idref="DAV_MATMEL21_Dmel_Accra1_Africa_2010-01"/>
		<taxon idref="DAV_IM13_Dmel_Ithaca_USA_2009-09-18"/>
		<taxon idref="DAV_GEO72_Dmel_AthensGeorgia_USA_2009-02-02"/>
		<taxon idref="DAV_GEO58_Dmel_AthensGeorgia_USA_2009-02-02"/>
		<taxon idref="DAV_GEO62_Dmel_AthensGeorgia_USA_2009-02-02"/>
		<taxon idref="DAV_GEO02_Dmel_AthensGeorgia_USA_2009-02-02"/>
		<taxon idref="DAV_SAF27_Dmel_SouthAfrica_Africa_2010-01"/>
		<taxon idref="DAV_DANMEL05_Dmel_Accra2_Africa_2010-01"/>
		<taxon idref="DAV_DANMEL14_Dmel_Accra2_Africa_2010-01"/>
		<taxon idref="DAV_IM07_Dmel_Ithaca_USA_2009-09-18"/>
		<taxon idref="DAV_GEO25_Dmel_AthensGeorgia_USA_2009-02-02"/>
		<taxon idref="DAV_GEO12_Dmel_AthensGeorgia_USA_2009-02-02"/>
		<taxon idref="DAV_GEO23_Dsim_AthensGeorgia_USA_2009-02-02"/>
		<taxon idref="DAV_GEO01_Dmel_AthensGeorgia_USA_2009-02-02"/>
		<taxon idref="DAV_GEO22_Dmel_AthensGeorgia_USA_2009-02-02"/>
		<taxon idref="DAV_GEO73_Dmel_AthensGeorgia_USA_2009-02-02"/>
		<taxon idref="DAV_GEO15_Dmel_AthensGeorgia_USA_2009-02-02"/>
		<taxon idref="DAV_GEO52_Dmel_AthensGeorgia_USA_2009-02-02"/>
		<taxon idref="DAV_GEO07_DUNK_AthensGeorgia_USA_2009-02-02"/>
		<taxon idref="DAV_GEO50_Dmel_AthensGeorgia_USA_2009-02-02"/>
		<taxon idref="DAV_GEO53_Dmel_AthensGeorgia_USA_2009-02-02"/>
		<taxon idref="DAV_GEO68_Dmel_AthensGeorgia_USA_2009-02-02"/>
		<taxon idref="DAV_IM08_Dmel_Ithaca_USA_2009-09-18"/>
		<taxon idref="DAV_IM02_Dmel_Ithaca_USA_2009-09-18"/>
		<taxon idref="DAV_ITH16_Dmel_Ithaca_USA_2009-09-18"/>
		<taxon idref="DAV_LISMEL04_Dmel_Lisbon_EuropeNAf_2012-10-24"/>
		<taxon idref="DAV_LISMEL05_Dmel_Lisbon_EuropeNAf_2012-10-24"/>
		<taxon idref="DAV_wipe_Dmel_LabStock_Lab_2008-02"/>
		<taxon idref="DAV_XID_Dmel_LabStock_Lab_2008-02"/>
		<taxon idref="DAV_LJ35_Dmel_SanDiego1_USA_2008-12-05"/>
		<taxon idref="DAV_ywiP_Dmel_LabStock_Lab_2008-02"/>
		<taxon idref="DAV_XIB_Dmel_LabStock_Lab_2008-02"/>
		<taxon idref="DAV_delta11_Dmel_LabStock_Lab_2008-02"/>
		<taxon idref="DAV_Qdelta_Dmel_LabStock_Lab_2008-02"/>
		<taxon idref="DAV_REEF23_Dmel_Mombassa_Africa_2011-04-05"/>
		<taxon idref="DAV_JohnsonRef_Dmel_LabStock_Lab_1988"/>
	</taxa>

	<!-- gene name = DAV_469-3268, ntax= 27                                      -->
	<taxa id="DAV_469-3268.taxa">
		<taxon idref="DAV_MAT03_Dmel_Accra1_Africa_2010-01"/>
		<taxon idref="DAV_K02_Dsim_Thika_Africa_2009-02"/>
		<taxon idref="DAV_LJ28_Dmel_SanDiego1_USA_2008-12-05"/>
		<taxon idref="DAV_K07_Dmel_Thika_Africa_2009-02"/>
		<taxon idref="DAV_K19_Dmel_Thika_Africa_2009-02"/>
		<taxon idref="DAV_K12_Dmel_Thika_Africa_2009-02"/>
		<taxon idref="DAV_LJ29_Dmel_SanDiego1_USA_2008-12-05"/>
		<taxon idref="DAV_K14_Dmel_Thika_Africa_2009-02"/>
		<taxon idref="DAV_K22_Dmel_Thika_Africa_2009-02"/>
		<taxon idref="DAV_IM13_Dmel_Ithaca_USA_2009-09-18"/>
		<taxon idref="DAV_SAF27_Dmel_SouthAfrica_Africa_2010-01"/>
		<taxon idref="DAV_IM07_Dmel_Ithaca_USA_2009-09-18"/>
		<taxon idref="DAV_GEO25_Dmel_AthensGeorgia_USA_2009-02-02"/>
		<taxon idref="DAV_GEO12_Dmel_AthensGeorgia_USA_2009-02-02"/>
		<taxon idref="DAV_GEO23_Dsim_AthensGeorgia_USA_2009-02-02"/>
		<taxon idref="DAV_GEO01_Dmel_AthensGeorgia_USA_2009-02-02"/>
		<taxon idref="DAV_IM08_Dmel_Ithaca_USA_2009-09-18"/>
		<taxon idref="DAV_IM02_Dmel_Ithaca_USA_2009-09-18"/>
		<taxon idref="DAV_ITH16_Dmel_Ithaca_USA_2009-09-18"/>
		<taxon idref="DAV_wipe_Dmel_LabStock_Lab_2008-02"/>
		<taxon idref="DAV_XID_Dmel_LabStock_Lab_2008-02"/>
		<taxon idref="DAV_LJ35_Dmel_SanDiego1_USA_2008-12-05"/>
		<taxon idref="DAV_ywiP_Dmel_LabStock_Lab_2008-02"/>
		<taxon idref="DAV_XIB_Dmel_LabStock_Lab_2008-02"/>
		<taxon idref="DAV_delta11_Dmel_LabStock_Lab_2008-02"/>
		<taxon idref="DAV_Qdelta_Dmel_LabStock_Lab_2008-02"/>
		<taxon idref="DAV_JohnsonRef_Dmel_LabStock_Lab_1988"/>
	</taxa>

	<!-- gene name = DAV_3269-3866, ntax= 42                                     -->
	<taxa id="DAV_3269-3866.taxa">
		<taxon idref="DAV_DANMEL06_Dmel_Accra2_Africa_2010-01"/>
		<taxon idref="DAV_DANMEL08_Dmel_Accra2_Africa_2010-01"/>
		<taxon idref="DAV_DANMEL11_Dmel_Accra2_Africa_2010-01"/>
		<taxon idref="DAV_MAT03_Dmel_Accra1_Africa_2010-01"/>
		<taxon idref="DAV_K02_Dsim_Thika_Africa_2009-02"/>
		<taxon idref="DAV_LJ28_Dmel_SanDiego1_USA_2008-12-05"/>
		<taxon idref="DAV_K07_Dmel_Thika_Africa_2009-02"/>
		<taxon idref="DAV_K19_Dmel_Thika_Africa_2009-02"/>
		<taxon idref="DAV_K12_Dmel_Thika_Africa_2009-02"/>
		<taxon idref="DAV_LJ29_Dmel_SanDiego1_USA_2008-12-05"/>
		<taxon idref="DAV_K14_Dmel_Thika_Africa_2009-02"/>
		<taxon idref="DAV_K22_Dmel_Thika_Africa_2009-02"/>
		<taxon idref="DAV_MATMEL21_Dmel_Accra1_Africa_2010-01"/>
		<taxon idref="DAV_IM13_Dmel_Ithaca_USA_2009-09-18"/>
		<taxon idref="DAV_GEO72_Dmel_AthensGeorgia_USA_2009-02-02"/>
		<taxon idref="DAV_GEO58_Dmel_AthensGeorgia_USA_2009-02-02"/>
		<taxon idref="DAV_GEO62_Dmel_AthensGeorgia_USA_2009-02-02"/>
		<taxon idref="DAV_GEO02_Dmel_AthensGeorgia_USA_2009-02-02"/>
		<taxon idref="DAV_SAF27_Dmel_SouthAfrica_Africa_2010-01"/>
		<taxon idref="DAV_DANMEL05_Dmel_Accra2_Africa_2010-01"/>
		<taxon idref="DAV_DANMEL14_Dmel_Accra2_Africa_2010-01"/>
		<taxon idref="DAV_IM07_Dmel_Ithaca_USA_2009-09-18"/>
		<taxon idref="DAV_GEO25_Dmel_AthensGeorgia_USA_2009-02-02"/>
		<taxon idref="DAV_GEO12_Dmel_AthensGeorgia_USA_2009-02-02"/>
		<taxon idref="DAV_GEO23_Dsim_AthensGeorgia_USA_2009-02-02"/>
		<taxon idref="DAV_GEO01_Dmel_AthensGeorgia_USA_2009-02-02"/>
		<taxon idref="DAV_GEO22_Dmel_AthensGeorgia_USA_2009-02-02"/>
		<taxon idref="DAV_GEO73_Dmel_AthensGeorgia_USA_2009-02-02"/>
		<taxon idref="DAV_GEO15_Dmel_AthensGeorgia_USA_2009-02-02"/>
		<taxon idref="DAV_IM08_Dmel_Ithaca_USA_2009-09-18"/>
		<taxon idref="DAV_IM02_Dmel_Ithaca_USA_2009-09-18"/>
		<taxon idref="DAV_ITH16_Dmel_Ithaca_USA_2009-09-18"/>
		<taxon idref="DAV_LISMEL04_Dmel_Lisbon_EuropeNAf_2012-10-24"/>
		<taxon idref="DAV_LISMEL05_Dmel_Lisbon_EuropeNAf_2012-10-24"/>
		<taxon idref="DAV_wipe_Dmel_LabStock_Lab_2008-02"/>
		<taxon idref="DAV_XID_Dmel_LabStock_Lab_2008-02"/>
		<taxon idref="DAV_LJ35_Dmel_SanDiego1_USA_2008-12-05"/>
		<taxon idref="DAV_ywiP_Dmel_LabStock_Lab_2008-02"/>
		<taxon idref="DAV_XIB_Dmel_LabStock_Lab_2008-02"/>
		<taxon idref="DAV_delta11_Dmel_LabStock_Lab_2008-02"/>
		<taxon idref="DAV_Qdelta_Dmel_LabStock_Lab_2008-02"/>
		<taxon idref="DAV_JohnsonRef_Dmel_LabStock_Lab_1988"/>
	</taxa>

	<!-- gene name = DAV_3867-4519, ntax= 28                                     -->
	<taxa id="DAV_3867-4519.taxa">
		<taxon idref="DAV_MAT03_Dmel_Accra1_Africa_2010-01"/>
		<taxon idref="DAV_K02_Dsim_Thika_Africa_2009-02"/>
		<taxon idref="DAV_LJ28_Dmel_SanDiego1_USA_2008-12-05"/>
		<taxon idref="DAV_K07_Dmel_Thika_Africa_2009-02"/>
		<taxon idref="DAV_K19_Dmel_Thika_Africa_2009-02"/>
		<taxon idref="DAV_K12_Dmel_Thika_Africa_2009-02"/>
		<taxon idref="DAV_LJ29_Dmel_SanDiego1_USA_2008-12-05"/>
		<taxon idref="DAV_K14_Dmel_Thika_Africa_2009-02"/>
		<taxon idref="DAV_K22_Dmel_Thika_Africa_2009-02"/>
		<taxon idref="DAV_MATMEL21_Dmel_Accra1_Africa_2010-01"/>
		<taxon idref="DAV_IM13_Dmel_Ithaca_USA_2009-09-18"/>
		<taxon idref="DAV_SAF27_Dmel_SouthAfrica_Africa_2010-01"/>
		<taxon idref="DAV_IM07_Dmel_Ithaca_USA_2009-09-18"/>
		<taxon idref="DAV_GEO25_Dmel_AthensGeorgia_USA_2009-02-02"/>
		<taxon idref="DAV_GEO12_Dmel_AthensGeorgia_USA_2009-02-02"/>
		<taxon idref="DAV_GEO23_Dsim_AthensGeorgia_USA_2009-02-02"/>
		<taxon idref="DAV_GEO01_Dmel_AthensGeorgia_USA_2009-02-02"/>
		<taxon idref="DAV_IM08_Dmel_Ithaca_USA_2009-09-18"/>
		<taxon idref="DAV_IM02_Dmel_Ithaca_USA_2009-09-18"/>
		<taxon idref="DAV_ITH16_Dmel_Ithaca_USA_2009-09-18"/>
		<taxon idref="DAV_wipe_Dmel_LabStock_Lab_2008-02"/>
		<taxon idref="DAV_XID_Dmel_LabStock_Lab_2008-02"/>
		<taxon idref="DAV_LJ35_Dmel_SanDiego1_USA_2008-12-05"/>
		<taxon idref="DAV_ywiP_Dmel_LabStock_Lab_2008-02"/>
		<taxon idref="DAV_XIB_Dmel_LabStock_Lab_2008-02"/>
		<taxon idref="DAV_delta11_Dmel_LabStock_Lab_2008-02"/>
		<taxon idref="DAV_Qdelta_Dmel_LabStock_Lab_2008-02"/>
		<taxon idref="DAV_JohnsonRef_Dmel_LabStock_Lab_1988"/>
	</taxa>

	<!-- The sequence alignment (each sequence refers to a taxon above).         -->
	<!-- ntax=48 nchar=435                                                       -->
	<alignment id="alignment1" dataType="nucleotide">
		<sequence>
			<taxon idref="DAV_DANMEL06_Dmel_Accra2_Africa_2010-01"/>
			ATGGATGCGTCTAACCCAATTATTTCAAGCGATAGAAGCACTGTGAATCAGGTCTATGCGAAAATGGTGAGGAGAAAACGGCAAGATCTTGCCTATCTCCAAGAGTTGGTGAGGACAGCCCATCGAGAGATTCTCCCCCAAGGAGAACTTCTCCATGAGTCGGAAGCCAAGCAGTATGTGGCCGAATATAAGGCCAAACTACCAGTGGTTGAGACCAAGAAGATTGGCGACTTGCCAGCTGAGGTCTTCCAGGTAGCATTCCCAAGTATCCCTGTCTGTGGGATTATGGATGCTGTTGGTGTCCCGTTGCACCCCCCATCCATTAATAACCGGGGTGGGCACACTCATGTCACTCGTCAAATGGGCGGAGTACCTCACCCCCCTCTTGGTCTAATACCCATAGCTCAGAAATATGGGATAGAGATCTTGGACCAA
		</sequence>
		<sequence>
			<taxon idref="DAV_DANMEL08_Dmel_Accra2_Africa_2010-01"/>
			ATGGATGCGTCTAACCCAATTATTTCAAGCGATAGAAGCACTGTGAATCAGGTCTATGCGAAAATGGTGAGGAGAAAACGGCAAGATCTTGCCTATCTCCAGGAGTTGGTGAGGACAGCCCATCGAGAGATTCTCCCCCAAGGAGAGCTTCTCCATGAGTCGGAAGCCAAGCAGTATGTGGCCGAATATAAGGCCAAACTACCAGTGGTTGAGACCAAGAAGATTGGCGAATTGCCAGCTGAGGTCTTCCAGGTAGCATTCCCAAGTATCCCTGTTTGTGGGATTATGGATGCTGTTGGTGTCCCGTTGCACCCCCCATCCATTAATAACCGGGGTGGGCACACTCATGTCACTCGTCAAATGGGCGGAGTACCTCACCCCCCTCTTGGTCTAATACCCATAGCTCAGAAATATGGGATAGAGATCTTGGACCAA
		</sequence>
		<sequence>
			<taxon idref="DAV_DANMEL11_Dmel_Accra2_Africa_2010-01"/>
			ATGGATGCGTCTAACCCAATTATTTCAAGCGATAGAAGCACTGTGAATCAGGTCTATGCGAAAATGGTGAGGAGAAAACGGCAAGATCTTGCCTATCTCCAGGAGTTGGTGAGGACAGCCCATCGAGAGATTCTCCCCCAAGGAGAGCTTCTCCATGAGTCGGAAGCCAAGCAGTATGTGGCCGAATATAAGGCCAAACTACCAGTGGTTGAGACCAAGAAGATTGGCGAATTGCCAGCTGAGGTCTTCCAGGTAGCATTCCCAAGTATCCCTGTTTGTGGGATTATGGATGCTGTTGGTGTCCCGTTGCACCCCCCATCCATTAATAACCGGGGTGGGCACACTCATGTCACTCGTCAAATGGGCGGAGTACCTCACCCCCCTCTTGGTCTAATACCCATAGCTCAGAAATATGGGATAGAGATCTTGGACCAA
		</sequence>
		<sequence>
			<taxon idref="DAV_MAT03_Dmel_Accra1_Africa_2010-01"/>
			ATGGATGCGTCTAACCCAATTATTTCAAGCGATAGAAGCACTGTGAATCAGGTCTATGCGAAAATGGTGAGGAGAAAACGGCAAGATCTTGCCTATCTCCAAGAGTTGGTGAGGACAGCCCATCGAGAGATTCTCCCCCAAGGAGAACTTCTCCATGAGTCGGAAGCCAAGCAGTATGTGGCCGAATATAAGGCCAAACTACCAGTGGTTGAGACCAAGAAGATTGGCGAATTGCCAGCTGAGGTCTTCCAGGTAGCATTCCCAAGTATCCCTGTTTGTGGGATTATGGATGCTGTTGGTGTCCCGTTGCACCCCCCATCCATTAATAACCGGGGTGGGCACACTCATGTCACTCGTCAAATGGGCGGAGTACCTCACCCCCCTCTTGGTCTAATACCCATAGCTCAGAAATATGGGATAGAGATCTTGGACCAA
		</sequence>
		<sequence>
			<taxon idref="DAV_K02_Dsim_Thika_Africa_2009-02"/>
			NNGGATGCGTCTAACCCTATTATTTCAAGCGATAGAAGCACTGTGAATCAGGTTTATGCGAAGATGGTGAGGAGAAAACGGCAAGATCTTGCCTATCTCCAAGAGTTGGTGAGGACAGCCCATCGAGAGATTCTCCCCCAAGGAGAGCTTCTCCATGAGTCGGAAGCCAAGCAGTATGTGGCCGAATATAAGGCCAGACTACCAGTGGTTGAGACCAAGAAAGTTGGCGAACTGCCAGCTGAGGTCTTCCAGGTAGCATTCCCAAGTATCCCTGTTTGTGGGATTATGGATGCTGTTGGTGTCCCGTTGCACCCCCCATCCATTAACAACAGGGGTGGGCACACTCATGTTACCCGTCAAATGGGCGGAGTACCTCACCCCCCTCTTGGTCTAATACCCATTGCTCAGAAGTATGGGATAGAGATCTTGGACCAA
		</sequence>
		<sequence>
			<taxon idref="DAV_LJ28_Dmel_SanDiego1_USA_2008-12-05"/>
			ATGGATGCGTCTAACCCTATTATTTCAAGCGATAGAAGCACTGTGAATCAGGTTTATGCGAAGATGGTGAGGAGAAAACGGCAAGATCTTGCCTATCTCCAAGAGTTGGTGAGGACAGCCCATCGAGAGATTCTCCCCCAAGGAGAGCTTCTCCATGAGTCGGAAGCCAAGCAGTATGTGGCCGAATATAAGGCCAGACTACCAGTGGTTGAGACCAAGAAAGTTGGCGAACTGCCAGCTGAGGTCTTCCAGGTAGCATTCCCAAGTATCCCTGTTTGTGGGATTATGGATGCTGTTGGTGTCCCGTTGCACCCCCCATCCATTAACAACAGGGGTGGGCACACTCATGTTACCCGTCAAATGGGCGGAGTACCTCACCCCCCTCTTGGTCTAATACCCATCGCTCAGAAGTATGGGATAGAGATCTTGGACCAA
		</sequence>
		<sequence>
			<taxon idref="DAV_K07_Dmel_Thika_Africa_2009-02"/>
			ATGGATGCGTCTAACCCTATTATTTCAAGCGATAGAAGCACTGTGAATCAGGTTTATGCGAAGATGGTGAGGAGAAAACGGCAAGATCTTGCCTATCTCCAAGAGTTGGTGAGGACAGCCCATCGAGAGATTCTCCCCCAAGGAGAGCTTCTCCATGAGTCGGAAGCCAAGCAGTATGTGGCCGAATATAAGGCCAGACTACCAGTGGTTGAGACCAAGAAAGTTGGCGAACTGCCAGCTGAGGTCTTCCAGGTAGCATTCCCAAGTATCCCTGTTTGTGGGATTATGGATGCTGTTGGTGTCCCGTTGCACCCCCCATCCATTAACAACAGGGGTGGGCACACTCATGTTACCCGTCAAATGGGCGGAGTACCTCACCCCCCTCTTGGTCTAATACCCATTGCTCAGAAGTATGGGATAGAGATCTTGGACCAA
		</sequence>
		<sequence>
			<taxon idref="DAV_K19_Dmel_Thika_Africa_2009-02"/>
			ATGGATGCGTCTAACCCTATTATTTCAAGCGATAGAAGCACTGTGAATCAGGTTTATGCGAAGATGGTGAGGAGAAAACGGCAAGATCTTGCCTATCTCCAAGAGTTGGTGAGGACAGCCCATCGAGAGATTCTCCCCCAAGGAGAGCTTCTCCATGAGTCGGAAGCCAAGCAGTATGTGGCCGAATATAAGGCCAGACTACCAGTGGTTGAGACCAAGAAAGTTGGCGAACTGCCAGCTGAGGTCTTCCAGGTAGCATTCCCAAGTATCCCTGTTTGTGGGATTATGGATGCTGTTGGTGTCCCGTTGCACCCCCCATCCATTAACAACAGGGGTGGGCACACTCATGTTACCCGTCAAATGGGCGGAGTACCTCACCCCCCTCTTGGTCTAATACCCATTGCTCAGAAGTATGGGATAGAGATCTTGGACCAA
		</sequence>
		<sequence>
			<taxon idref="DAV_K12_Dmel_Thika_Africa_2009-02"/>
			ATGGATGCGTCTAACCCTATTATTTCAAGCGATAGAAGCACTGTGAATCAGGTTTATGCGAAGATGGTGAGGAGAAAACGGCAAGATCTTGCCTATCTCCAAGAGTTGGTGAGGACAGCCCATCGAGAGATTCTCCCCCAAGGAGAGCTTCTCCATGAGTCGGAAGCCAAGCAGTATGTGGCCGAATATAAGGCCAGACTACCAGTGGTTGAGACCAAGAAAGTTGGCGAACTGCCAGCTGAGGTCTTCCAGGTAGCATTCCCAAGTATCCCTGTTTGTGGGATTATGGATGCTGTTGGTGTCCCGTTGCACCCCCCATCCATTAACAACAGGGGTGGGCACACTCATGTTACCCGTCAAATGGGCGGAGTACCTCACCCCCCTCTTGGTCTAATACCCATTGCTCAGAAGTATGGGATAGAGATCTTGGACCAA
		</sequence>
		<sequence>
			<taxon idref="DAV_LJ29_Dmel_SanDiego1_USA_2008-12-05"/>
			ATGGATGCGTCTAACCCTATTATTTCAAGCGATAGAAGCACTGTGAATCAGGTTTATGCGAAGATGGTGAGGAGAAAACGGCAAGATCTTGCCTATCTCCAAGAGTTGGTGAGGACAGCCCATCGAGAGATTCTCCCCCAAGGAGAGCTTCTCCATGAGTCGGAAGCCAAGCAGTATGTGGCCGAATATAAGGCCAGACTACCAGTGGTTGAGACCAAGAAAGTTGGCGAACTGCCAGCTGAGGTCTTCCAGGTAGCATTCCCAAGTATCCCTGTTTGTGGGATTATGGATGCTGTTGGTGTCCCGTTGCACCCCCCATCCATTAACAACAGGGGTGGGCACACTCATGTTACCCGTCAAATGGGCGGAGTACCTCACCCCCCTCTTGGTCTAATACCCATCGCTCAGAAGTATGGGATAGAGATCTTGGACCAA
		</sequence>
		<sequence>
			<taxon idref="DAV_K14_Dmel_Thika_Africa_2009-02"/>
			ATGGATGCGTCTAACCCTATTATTTCAAGCGATAGAAGCACTGTGAATCAGGTTTATGCGAAGATGGTGAGGAGAAAACGGCAAGATCTTGCCTATCTCCAAGAGTTGGTGAGGACAGCCCATCGAGAGATTCTCCCCCAAGGAGAGCTTCTCCATGAGTCGGAAGCCAAGCAGTATGTGGCCGAATATAAGGCCAGACTACCAGTGGTTGAGACCAAGAAAGTTGGCGAACTGCCAGCTGAGGTCTTCCAGGTAGCATTCCCAAGTATCCCTGTTTGTGGGATTATGGATGCTGTTGGTGTCCCGTTGCACCCCCCATCCATTAACAACAGGGGTGGGCACACTCATGTTACCCGTCAAATGGGCGGAGTACCTCACCCCCCTCTTGGTCTAATACCCATCGCTCAGAAGTATGGGATAGAGATCTTGGACCAA
		</sequence>
		<sequence>
			<taxon idref="DAV_K22_Dmel_Thika_Africa_2009-02"/>
			NNNNNNNNNNNNNNNNNNNNNNNNNNNNNNNNNNNNNNNACTGTGAATCAGGTTTATGCGAAGATGGTGAGGAGAAAACGGCAAGATCTTGCCTATCTCCAAGAGTTGGTGAGGACAGCCCATCGAGAGATTCTCCCCCAAGGAGAGCTTCTCCATGAGTCGGAAGCCAAGCAGTATGTGGCCGAATATAAGGCCAGACTACCAGTGGTTGAGACCAAGAAAGTTGGCGAACTGCCAGCTGAGGTCTTCCAGGTAGCATTCCCAAGTATCCCTGTTTGTGGGATTATGGATGCTGTTGGTGTCCCGTTGCACCCCCCATCCATTAACAACAGGGGTGGGCACACTCATGTTACCCGTCAAATGGGCGGAGTACCTCACCCCCCTCTTGGTCTAATACCCATCGCTCAGAAGTATGGGATAGAGATCTTGGACCAA
		</sequence>
		<sequence>
			<taxon idref="DAV_MATMEL21_Dmel_Accra1_Africa_2010-01"/>
			ATGGATGCGTCTAACCCAATTATTTCAAGCGATAGAAGCACTGTGAATCAGGTCTATGCGAAAATGGTGAGGAGAAAACGGCAAGATCTTGCCTATCTCCAAGAGTTGGTGAGGACAGCCCATCGAGAGATTCTCCCCCAAGGAGAGCTTCTCCATGAGTCGGAAGCCAAGCAGTATGTGGCCGAATATAAGGCCAAACTACCAGTGGTTGAGACCAAGAAGATTGGCGAATTGCCAGCTGAGGTCTTCCAGGTAGCATTCCCAAGTATCCCTGTTTGTGGGATTATGGATGCTGTTGGTGTCCCGTTGCACCCCCCATCCATTAATAACCGGGGTGGGCACACTCATGTCACTCGTCAAATGGGCGGAGTACCTCACCCCCCTCTTGGTCTAATACCCATAGCTCAGAAATATGGGATAGAGATCTTGGACCAA
		</sequence>
		<sequence>
			<taxon idref="DAV_IM13_Dmel_Ithaca_USA_2009-09-18"/>
			NNGGATGCATCTAACCCTATTATCTCAAGCGATAGAAGCACTGTGAATCAGGTTTATGCGAAGATGGTGAGGAGAAAAAGGCAAGATCTTGCCTATCTCCAGGAGTTGGTGAGGACAGCCCATCGAGAGATTCTCCCCCAAGGGGAACTTCTCCATGAGTCGGAAGCCAAACAGTATGTAGCCGAATACAAGGCTCGACTACCTGTGGTTGACACCAAGAAAGTTGGCGAACTGCCAACTGAGGTCTTCCAGGTAGCACTCCCAAGTATCCCTGTTTGTGGGATTATGGATGCTGTTGGTGTCCCGTTACACCCCCCATCCATCAACAACCGGGGTGGGCATACTCATGTCACTCGCCAGATGGGCGGAGTACCTCACCCTCCTCTTGGTCTAATACCCATAGCCCAGAAATATGGGATAGAGATCTTAGACCAG
		</sequence>
		<sequence>
			<taxon idref="DAV_GEO72_Dmel_AthensGeorgia_USA_2009-02-02"/>
			ATGGATGCATCTAACCCTATTATCTCAAGCGATAGAAGCACTGTGAATCAGGTTTATGCGAAGATGGTGAGGAGAAAAAGGCAAGATCTTGCCTATCTCCAGGAGTTGGTGAGGACAGCCCATCGAGAGATTCTCCCCCAAGGGGAACTTCTCCATGAGTCGGAAGCCAAACAGTATGTAGCCGAATACAAGGCTCGACTACCTGTGGTTGACACCAAGAAAGTTGGCGAATTGCCAACTGAGGTCTTCCAGGTAGCACTCCCAAGTATCCCTGTTTGTGGGATTATGGATGCTGTTGGTGTCCCGTTACACCCCCCATCCATCAACAACCGGGGTGGGCATACTCATGTCACTCGCCAGATGGGCGGAGTACCTCACCCTCCTCTTGGTCTAATACCCATAGCTCAGAAATATGGGATAGAGATCTTAGACCAG
		</sequence>
		<sequence>
			<taxon idref="DAV_GEO58_Dmel_AthensGeorgia_USA_2009-02-02"/>
			ATGGATGCATCTAACCCTATTATCTCAAGCGATAGAAGCACTGTGAATCAGGTTTATGCGAAGATGGTGAGGAGAAAAAGGCAAGATCTTGCCTATCTCCAGGAGTTGGTGAGGACAGCCCATCGAGAGATTCTCCCCCAAGGGGAACTTCTCCATGAGTCGGAAGCCAAACAGTATGTAGCCGAATACAAGGCTCGACTACCTGTGGTTGACACCAAGAAAGTTGGCGAACTGCCAACTGAGGTCTTCCAGGTAGCACTCCCAAGTATCCCTGTTTGTGGGATTATGGATGCTGTTGGTGTCCCGTTACACCCCCCATCCATCAACAACCGGGGTGGGCATACTCATGTCACTCGCCAGATGGGCGGAGTACCTCACCCTCCTCTTGGTCTAATACCCATAGCCCAGAAATATGGGATAGAGATCTTAGACCAG
		</sequence>
		<sequence>
			<taxon idref="DAV_GEO62_Dmel_AthensGeorgia_USA_2009-02-02"/>
			ATGGATGCATCTAACCCTATTATCTCAAGCGATAGAAGCACTGTGAATCAGGTTTATGCGAAGATGGTGAGGAGAAAAAGGCAAGATCTTGCCTATCTCCAGGAGTTGGTGAGGACAGCCCATCGAGAGATTCTCCCCCAAGGGGAACTTCTCCATGAGTCGGAAGCCAAACAGTATGTAGCCGAATATAAGGCTCGACTACCTGTGGTTGACACCAAGAAAGTTGGCGAACTGCCAACCGAGGTCTTCCAGGTAGCACTCCCAAGTATCCCTGTTTGTGGGATTATGGATGCTGTTGGTGTCCCGTTACACCCCCCATCCATCAACAACCGGGGTGGGCATACTCATGTCACTCGCCAGATGGGCGGAGTACCTCACCCTCCTCTTGGTCTAATATCCATAGCCCAGAAATATGGGATAGAGATCTTAGACCAG
		</sequence>
		<sequence>
			<taxon idref="DAV_GEO02_Dmel_AthensGeorgia_USA_2009-02-02"/>
			ATGGATGCATCTAACCCTATTATCTCAAGCGATAGAAGCACTGTGAATCAGGTTTATGCGAAGATGGTGAGGAGAAAAAGGCAAGATCTTGCCTATCTCCAGGAGTTGGTGAGGACAGCCCATCGAGAGATTCTCCCCCAAGGGGAACTTCTCCATGAGTCGGAAGCCAAACAGTATGTAGCCGAATATAAGGCTCGACTACCTGTGGTTGACACCAAGAAAGTTGGCGAACTGCCAACCGAGGTCTTCCAGGTAGCACTCCCAAGTATCCCTGTTTGTGGGATTATGGATGCTGTTGGTGTCCCGTTACACCCCCCATCCATCAACAACCGGGGTGGGCATACTCATGTCACTCGCCAGATGGGCGGAGTACCTCACCCTCCTCTTGGTCTAATATCCATAGCCCAGAAATATGGGATAGAGATCTTAGACCAG
		</sequence>
		<sequence>
			<taxon idref="DAV_SAF27_Dmel_SouthAfrica_Africa_2010-01"/>
			NNNNNNNNNNNNNNNNNNNNNNNNNNNNNNNNNNNNNNNACTGTGAATCAGGTTTATGCGAAGATGGTGAGGAGAAAACGGCAAGATCTTGCCTATCTCCAAGAGTTGGTGAGGACAGCCCATCGAGAGATTCTCCCTCAAGGAGAGCTTCTCCATGAGTCGGAAGCCAAGCAGTATGTGGCCGAATATAAGGCCAGACTACCAGTGGTTGAGACCAAGAAAGTTGGCGAACTGCCAGCTGAGGTCTTCCAGGTAGCATTCCCAAGTATCCCTGTTTGTGGGATTATGGATGCTGTTGGTGTACCGTTGCACCCCCCATCCATTAACAACAGGGGTGGGCACACTCATGTTACCCGTCAAATGGGCGGAGTACCTCACCCCCCTCTTGGTCTAATACCCATCGCTCAGAAGTATGGGATAGAGATCTTGGACCAA
		</sequence>
		<sequence>
			<taxon idref="DAV_DANMEL05_Dmel_Accra2_Africa_2010-01"/>
			ATGGATGCATCTAACCCTATTATCTCAAGCGATAGAAGCACTGTGAATCAGGTCTATGCGAAGATGGTGAGGAGAAAGAGGCAAGATCTTGCCTATCTCCAGGAGTTGGTGAGGACAGCCCATCGAGAGATTCTCCCCCAAGGAGAGCTTCTCCATGAGTCGGAAGCCAAACAGTATGTAGCCGAATATAAGGCTCGACTACCTGTGGTTGACACCAAGAAAGTTGGCGAACTGCCAACTGAGGTCTTCCAGGTAGCACTCCCAAGTATCCCTGTTTGTGGGATTATGGATGCTGTTGGTGTCCCGTTGCACCCCCCATCCATTAACAACCGGGGTGGGCATACTCATGTCACTCGTCAGATGGGCGGAGTACCTCACCCTCCTCTTGGTCTAATACCCATAGCTCAGAAGTATGGGATAGAGATTCTAGACCAG
		</sequence>
		<sequence>
			<taxon idref="DAV_DANMEL14_Dmel_Accra2_Africa_2010-01"/>
			ATGGATGCATCTAACCCTATTATCTCAAGCGATAGAAGCACTGTGAATCAGGTCTATGCGAAGATGGTGAGGAGAAAGAGGCAAGATCTTGCCTATCTCCAGGAGTTGGTGAGGACAGCCCATCGAGAGATTCTCCCCCAAGGAGAGCTTCTCCATGAGTCGGAAGCCAAACAGTATGTAGCCGAATATAAGGCTCGACTACCTGTGGTTGACACCAAGAAAGTTGGCGAACTGCCAACTGAGGTCTTCCAGGTAGCACTCCCAAGTATCCCTGTTTGTGGGATTATGGATGCTGTTGGTGTCCCGTTGCACCCCCCATCCATTAACAACCGGGGTGGGCATACTCATGTCACTCGTCAGATGGGCGGAGTACCTCACCCTCCTCTTGGTCTAATACCCATAGCTCAGAAGTATGGGATAGAGATTCTAGACCAG
		</sequence>
		<sequence>
			<taxon idref="DAV_IM07_Dmel_Ithaca_USA_2009-09-18"/>
			NNNNNNNNNNNNNNNNNNNNNNNNNNNNNNNNNNNNNNNNNNNNNNNNNNNNNNNNNNNNNNNNNNNNNNNNNGAAAGCGGCAAGATCTTGCCTATCTCCAGGAGTTGGTGAGGACAGCCCATCGAGAGATTCTCCCCCAAGGAGAACTTCTCCATGAGTCGGAAGCCAAGCAGTATGTAGCCGAATATAAGGCTCGACTACCTGTGGTTGATACCAAGAAAGTTGGCGAACTGCCAGCTGAGGTCTTCCAGGTAGCATTCCCAAGTATCCCTGTTTGTGGGATTATGGATGCTGTTGGTGTCCCGTTGCACCCCCCATCCATCAACAACCGGGGTGGGCATACTCATGTCACTCGTCAGATGGGCGGAGTACCTCACCCTCCTCTTGGTCTGATACCCATAGCTCAGAAGTATGGGATAGAGATCTTAGACCAG
		</sequence>
		<sequence>
			<taxon idref="DAV_GEO25_Dmel_AthensGeorgia_USA_2009-02-02"/>
			NNGGATGCATCTAACCCTATTATTTCAAGCGACAGAAGCACCGTGAATCAGGTTTATGCGAAGATGGTGAGGAGAAAGCGGCAAGATCTTGCCTATCTCCAGGAGTTGGTGAGGACAGCCCATCGAGAGATTCTCCCCCAAGGAGAACTTCTCCATGAGTCGGAAGCCAAACAGTATGTAGCCGAATATAAGGCTCGACTACCTGTGGTTGATACCAAGAAAGTTGGCGAACTGCCAGCTGAGGTCTTCCAGGTAGCATTCCCAAGTGTCCCTGTTTGTGGGATTATGGATGCTGTTGGTGTCCCGTTGCACCCCCCATCCATCAACAACCGGGGTGGGCATACTCATGTCACTCGTCAGATGGGCGGAGTACCTCACCCTCCTCTTGGTCTGATACCCATAGCTCAGAAGTATGGGATAGAGATCTTAGACCAG
		</sequence>
		<sequence>
			<taxon idref="DAV_GEO12_Dmel_AthensGeorgia_USA_2009-02-02"/>
			NNGGATGCATCTAACCCTATTATTTCAAGCGACAGAAGCACCGTGAATCAGGTTTATGCGAAGATGGTGAGGAGAAAGCGGCAAGATCTTGCCTATCTCCAGGAGTTGGTGAGGACAGCCCATCGAGAGATTCTCCCCCAAGGAGAACTTCTCCATGAGTCGGAAGCCAAACAGTATGTAGCCGAATATAAGGCTCGACTACCTGTGGTTGATACCAAGAAAGTTGGCGAACTGCCAGCTGAGGTCTTCCAGGTAGCATTCCCAAGTGTCCCTGTTTGTGGGATTATGGATGCTGTTGGTGTCCCGTTGCACCCCCCATCCATCAACAACCGGGGTGGGCATACTCATGTCACTCGTCAGATGGGCGGAGTACCTCACCCTCCTCTTGGTCTGATACCCATAGCTCAGAAGTATGGGATAGAGATCTTAGACCAG
		</sequence>
		<sequence>
			<taxon idref="DAV_GEO23_Dsim_AthensGeorgia_USA_2009-02-02"/>
			NNGGATGCATCTAACCCTATTATTTCAAGCGACAGAAGCACCGTGAATCAGGTTTATGCGAAGATGGTGAGGAGAAAGCGGCAAGATCTTGCCTATCTCCAGGAGTTGGTGAGGACAGCCCATCGAGAGATTCTCCCCCAAGGAGAACTTCTCCATGAGTCGGAAGCCAAACAGTATGTAGCCGAATATAAGGCTCGACTACCTGTGGTTGATACCAAGAAAGTTGGCGAACTGCCAGCTGAGGTCTTCCAGGTAGCATTCCCAAGTGTCCCTGTTTGTGGGATTATGGATGCTGTTGGTGTCCCGTTGCACCCCCCATCCATCAACAACCGGGGTGGGCATACTCATGTCACTCGTCAGATGGGCGGAGTACCTCACCCTCCTCTTGGTCTGATACCCATAGCTCAGAAGTATGGGATAGAGATCTTAGACCAG
		</sequence>
		<sequence>
			<taxon idref="DAV_GEO01_Dmel_AthensGeorgia_USA_2009-02-02"/>
			ATGGATGCATCTAACCCTATTATTTCAAGCGACAGAAGCACCGTGAATCAGGTTTATGCGAAGATGGTGAGGAGAAAGCGGCAAGATCTTGCCTATCTCCAGGAGTTGGTGAGGACAGCCCATCGAGAGATTCTCCCCCAAGGAGAACTTCTCCATGAGTCGGAAGCCAAACAGTATGTAGCCGAATATAAGGCTCGACTACCTGTGGTTGATACCAAGAAAGTTGGCGAACTGCCAGCTGAGGTCTTCCAGGTAGCATTCCCAAGTGTCCCTGTTTGTGGGATTATGGATGCTGTTGGTGTCCCGTTGCACCCCCCATCCATCAACAACCGGGGTGGGCATACTCATGTCACTCGTCAGATGGGCGGAGTACCTCACCCTCCTCTTGGTCTGATACCCATAGCTCAGAAGTATGGGATAGAGATCTTAGACCAG
		</sequence>
		<sequence>
			<taxon idref="DAV_GEO22_Dmel_AthensGeorgia_USA_2009-02-02"/>
			ATGGATGCATCTAACCCTATTATTTCAAGCGACAGAAGCACCGTGAATCAGGTTTATGCGAAGATGGTGAGGAGAAAGCGGCAAGATCTTGCCTATCTCCAGGAGTTGGTGAGGACAGCCCATCGAGAGATTCTCCCCCAAGGAGAACTTCTCCATGAGTCGGAAGCCAAACAGTATGTAGCCGAATATAAGGCTCGACTACCTGTGGTTGATACCAAGAAAGTTGGCGAACTGCCAGCTGAGGTCTTCCAGGTAGCATTCCCAAGTGTCCCTGTTTGTGGGATTATGGATGCTGTTGGTGTCCCGTTGCACCCCCCATCCATCAACAACCGGGGTGGGCATACTCATGTCACTCGTCAGATGGGCGGAGTACCTCACCCTCCTCTTGGTCTGATACCCATAGCTCAGAAGTATGGGATAGAGATCTTAGACCAG
		</sequence>
		<sequence>
			<taxon idref="DAV_GEO73_Dmel_AthensGeorgia_USA_2009-02-02"/>
			ATGGATGCATCTAACCCTATTATTTCAAGCGACAGAAGCACCGTGAATCAGGTTTATGCGAAGATGGTGAGGAGAAAGCGGCAAGATCTTGCCTATCTCCAGGAGTTGGTGAGGACAGCCCATCGAGAGATTCTCCCCCAAGGAGAACTTCTCCATGAGTCGGAAGCCAAACAGTATGTAGCCGAATATAAGGCTCGACTACCTGTGGTTGATACCAAGAAAGTTGGCGAACTGCCAGCTGAGGTCTTCCAGGTAGCATTCCCAAGTGTCCCTGTTTGTGGGATTATGGATGCTGTTGGTGTCCCGTTGCACCCCCCATCCATCAACAACCGGGGTGGGCATACTCATGTCACTCGTCAGATGGGCGGAGTACCTCACCCTCCTCTTGGTCTGATACCCATAGCTCAGAAGTATGGGATAGAGATCTTAGACCAG
		</sequence>
		<sequence>
			<taxon idref="DAV_GEO15_Dmel_AthensGeorgia_USA_2009-02-02"/>
			ATGGATGCATCTAACCCTATTATTTCAAGCGACAGAAGCACCGTGAATCAGGTTTATGCGAAGATGGTGAGGAGAAAGCGGCAAGATCTTGCCTATCTCCAGGAGTTGGTGAGGACAGCCCATCGAGAGATTCTCCCCCAAGGAGAACTTCTCCATGAGTCGGAAGCCAAACAGTATGTAGCCGAATATAAGGCTCGACTACCTGTGGTTGATACCAAGAAAGTTGGCGAACTGCCAGCTGAGGTCTTCCAGGTAGCATTCCCAAGTGTCCCTGTTTGTGGGATTATGGATGCTGTTGGTGTCCCGTTGCACCCCCCATCCATCAACAACCGGGGTGGGCATACTCATGTCACTCGTCAGATGGGCGGAGTACCTCACCCTCCTCTTGGTCTGATACCCATAGCTCAGAAGTATGGGATAGAGATCTTAGACCAG
		</sequence>
		<sequence>
			<taxon idref="DAV_GEO52_Dmel_AthensGeorgia_USA_2009-02-02"/>
			ATGGATGCATCTAACCCTATTATTTCAAGCGACAGAAGCACCGTGAATCAGGTTTATGCGAAGATGGTGAGGAGAAAGCGGCAAGATCTTGCCTATCTCCAGGAGTTGGTGAGGACAGCCCATCGAGAGATTCTCCCCCAAGGAGAACTTCTCCATGAGTCGGAAGCCAAACAGTATGTAGCCGAATATAAGGCTCGACTACCTGTGGTTGATACCAAGAAAGTTGGCGAACTGCCAGCTGAGGTCTTCCAGGTAGCATTCCCAAGTGTCCCTGTTTGTGGGATTATGGATGCTGTTGGTGTCCCGTTGCACCCCCCATCCATCAACAACCGGGGTGGGCATACTCATGTCACTCGTCAGATGGGCGGAGTACCTCACCCTCCTCTTGGTCTGATACCCATAGCTCAGAAGTATGGGATAGAGATCTTAGACCAG
		</sequence>
		<sequence>
			<taxon idref="DAV_GEO07_DUNK_AthensGeorgia_USA_2009-02-02"/>
			ATGGATGCATCTAACCCTATTATTTCAAGCGACAGAAGCACCGTGAATCAGGTTTATGCGAAGATGGTGAGGAGAAAGCGGCAAGATCTTGCCTATCTCCAGGAGTTGGTGAGGACAGCCCATCGAGAGATTCTCCCCCAAGGAGAACTTCTCCATGAGTCGGAAGCCAAACAGTATGTAGCCGAATATAAGGCTCGACTACCTGTGGTTGATACCAAGAAAGTTGGCGAACTGCCAGCTGAGGTCTTCCAGGTAGCATTCCCAAGTGTCCCTGTTTGTGGGATTATGGATGCTGTTGGTGTCCCGTTGCACCCCCCATCCATCAACAACCGGGGTGGGCATACTCATGTCACTCGTCAGATGGGCGGAGTACCTCACCCTCCTCTTGGTCTGATACCCATAGCTCAGAAGTATGGGATAGAGATCTTAGACCAG
		</sequence>
		<sequence>
			<taxon idref="DAV_GEO50_Dmel_AthensGeorgia_USA_2009-02-02"/>
			ATGGATGCATCTAACCCTATTATTTCAAGCGACAGAAGCACCGTGAATCAGGTTTATGCGAAGATGGTGAGGAGAAAGCGGCAAGATCTTGCCTATCTCCAGGAGTTGGTGAGGACAGCCCATCGAGAGATTCTCCCCCAAGGAGAACTTCTCCATGAGTCGGAAGCCAAACAGTATGTAGCCGAATATAAGGCTCGACTACCTGTGGTTGATACCAAGAAAGTTGGCGAACTGCCAGCTGAGGTCTTCCAGGTAGCATTCCCAAGTGTCCCTGTTTGTGGGATTATGGATGCTGTTGGTGTCCCGTTGCACCCCCCATCCATCAACAACCGGGGTGGGCATACTCATGTCACTCGTCAGATGGGCGGAGTACCTCACCCTCCTCTTGGTCTGATACCCATAGCTCAGAAGTATGGGATAGAGATCTTAGACCAG
		</sequence>
		<sequence>
			<taxon idref="DAV_GEO53_Dmel_AthensGeorgia_USA_2009-02-02"/>
			ATGGATGCATCTAACCCTATTATTTCAAGCGACAGAAGCACCGTGAATCAGGTTTATGCGAAGATGGTGAGGAGAAAGCGGCAAGATCTTGCCTATCTCCAGGAGTTGGTGAGGACAGCCCATCGAGAGATTCTCCCCCAAGGAGAACTTCTCCATGAGTCGGAAGCCAAACAGTATGTAGCCGAATATAAGGCTCGACTACCTGTGGTTGATACCAAGAAAGTTGGCGAACTGCCAGCTGAGGTCTTCCAGGTAGCATTCCCAAGTGTCCCTGTTTGTGGGATTATGGATGCTGTTGGTGTCCCGTTGCACCCCCCATCCATCAACAACCGGGGTGGGCATACTCATGTCACTCGTCAGATGGGCGGAGTACCTCACCCTCCTCTTGGTCTGATACCCATAGCTCAGAAGTATGGGATAGAGATCTTAGACCAG
		</sequence>
		<sequence>
			<taxon idref="DAV_GEO68_Dmel_AthensGeorgia_USA_2009-02-02"/>
			ATGGATGCATCTAACCCTATTATTTCAAGCGACAGAAGCACCGTGAATCAGGTTTATGCGAAGATGGTGAGGAGAAAGCGGCAAGATCTTGCCTATCTCCAGGAGTTGGTGAGGACAGCCCATCGAGAGATTCTCCCCCAAGGAGAACTTCTCCATGAGTCGGAAGCCAAACAGTATGTAGCCGAATATAAGGCTCGACTACCTGTGGTTGATACCAAGAAAGTTGGCGAACTGCCAGCTGAGGTCTTCCAGGTAGCATTCCCAAGTGTCCCTGTTTGTGGGATTATGGATGCTGTTGGTGTCCCGTTGCACCCCCCATCCATCAACAACCGGGGTGGGCATACTCATGTCACTCGTCAGATGGGCGGAGTACCTCACCCTCCTCTTGGTCTGATACCCATAGCTCAGAAGTATGGGATAGAGATCTTAGACCAG
		</sequence>
		<sequence>
			<taxon idref="DAV_IM08_Dmel_Ithaca_USA_2009-09-18"/>
			ATGGATGCATCTAACCCTATTATCTCAAGCGATAGAAGCACTGTGAATCAGGTTTATGCGAAGATGGTGAGGAGAAAAAGGCAAGATCTTGCCTATCTCCAGGAGTTGGTGAGGACAGCCCATCGAGAGATTCTCCCCCAAGGGGAACTTCTCCATGAGTCGGAAGCCAAACAGTATGTAGCCGAATACAAGGCTCGACTACCTGTGGTTGACACCAAGAAAGTTGGCGAACTGCCAACTGAGGTCTTCCAGGTAGCACTCCCAAGTATCCCTGTTTGTGGGATTATGGATGCTGTTGGTGTCCCGTTACACCCCCCATCCATCAACAACCGGGGTGGGCATACTCATGTCACTCGCCAGATGGGCGGAGTACCTCACCCTCCTCTTGGTCTAATACCCATAGCCCAGAAATATGGGATAGAGATCTTAGACCAG
		</sequence>
		<sequence>
			<taxon idref="DAV_IM02_Dmel_Ithaca_USA_2009-09-18"/>
			NNGGATGCATCTAACCCTATTATCTCAAGCGATAGAAGCACTGTGAATCAGGTTTATGCGAAGATGGTGAGGAGAAAAAGGCAAGATCTTGCCTATCTCCAGGAGTTGGTGAGGACAGCCCATCGAGAGATTCTCCCCCAAGGGGAACTTCTCCATGAGTCGGAAGCCAAACAGTATGTAGCCGAATACAAGGCTCGACTACCTGTGGTTGACACCAAGAAAGTTGGCGAACTGCCAACTGAGGTCTTCCAGGTAGCACTCCCAAGTATCCCTGTTTGTGGGATTATGGATGCTGTTGGTGTCCCGTTACACCCCCCATCCATCAACAACCGGGGTGGGCATACTCATGTCACTCGCCAGATGGGCGGAGTACCTCACCCTCCTCTTGGTCTAATACCCATAGCCCAGAAATATGGGATAGAGATCTTAGACCAG
		</sequence>
		<sequence>
			<taxon idref="DAV_ITH16_Dmel_Ithaca_USA_2009-09-18"/>
			NNNNNNNNNNNNNNNNNNNNNNNNNNNNNNNNNNNNNNNACTGTGAATCAGGTTTATGCGAAGATGGTGAGGAGAAAAAGGCAAGATCTTGCCTATCTCCAGGAGTTGGTGAGGACAGCCCATCGAGAGATTCTCCCCCAAGGGGAACTTCTCCATGAGTCGGAAGCCAAACAGTATGTAGCCGAATACAAGGCTCGACTACCTGTGGTTGACACCAAGAAAGTTGGCGAACTGCCAACTGAGGTCTTCCAGGTAGCACTCCCAAGTATCCCTGTTTGTGGGATTATGGATGCTGTTGGTGTCCCGTTACACCCCCCATCCATCAACAACCGGGGTGGGCATACTCATGTCACTCGCCAGATGGGCGGAGTACCTCACCCTCCTCTTGGTCTAATACCCATAGCCCAGAAATATGGGATAGAGATCTTAGACCAG
		</sequence>
		<sequence>
			<taxon idref="DAV_LISMEL04_Dmel_Lisbon_EuropeNAf_2012-10-24"/>
			NNGGATGCATCTAACCCTATTATCTCAAGCGATAGAAGCACTGTGAATCAGGTTTATGCGAAGATGGTGAGGAGAAAACGGCAAGATCTTGCCTATCTCCAGGAGTTGGTGAGGACAGCCCATCGAGAGATTCTCCCCCAAGGAGAACTTCTCCATGAGTCGGAAGCCAAACAGTATGTAGCCGAATATAAGGCTCGACTACCTGTGGTTGATACCAAGAAAGTTGGCGAATTGCCAACTGAGGTCTTCCAGGTAGCACTCCCAAGTATCCCTGTTTGTGGGATTATGGATGCTGTTGGTGTCCCGTTGCACCCCCCATCCATTAACAACCGGGGTGGGCATACTCATGTCACTCGCCAGATGGGCGGAGTACCTCACCCTCCTCTTGGTCTAATACCCATAGCTCAGAAATATGGGGTAGAGATTTTGGACCAG
		</sequence>
		<sequence>
			<taxon idref="DAV_LISMEL05_Dmel_Lisbon_EuropeNAf_2012-10-24"/>
			NNGGATGCATCTAACCCTATTATCTCAAGCGATAGAAGCACTGTGAATCAGGTTTATGCGAAGATGGTGAGGAGAAAACGGCAAGACCTTGCCTATCTCCAGGAGTTGGTGAGGACAGCCCATCGAGAGATTCTCCCCCAAGGAGAACTTCTCCATGAGTCGGAAGCCAAACAGTATGTAGCCGAATATAAGGCTCGACTACCTGTGGTTGATACCAAGAAAGTTGGCGAATTGCCAACTGAGGTCTTCCAGGTAGCACTCCCAAGTATCCCTGTTTGTGGGATTATGGATGCTGTTGGTGTCCCGTTACACCCCCCATCCATTAACAACCGGGGTGGGCATACTCATGTCACTCGCCAGATGGGCGGAGTACCTCACCCTCCTCTTGGTCTAATACCCATAGCTCAGAAATATGGGGTAGAGATTTTGGACCAG
		</sequence>
		<sequence>
			<taxon idref="DAV_wipe_Dmel_LabStock_Lab_2008-02"/>
			ATGGACGCATCTAACCCTATTATTTCAAGCGATAGAAGCACTGTGAATCAGGTTTATGCGAAGATGGTGAGGAGAAAACGGCAAGATCTTGCCTATCTCCAGGAGTTGGTGAGGACAGCCCATCGAGAGATTCTCCCCCAAGGAGAACTTCTCCATGAGTCGGAAGCCAAACAGTATGTAGCCGAATATAAGGCTCGACTACCTGTGGTTGACACTAAGAAAGTTGGCGAACTGCCAACTGAGGTCTTCCAGGTAGCACTCCCAAGTATCCCTGTCTGTGGGATTATGGATGCTGTTGGTGTCCCGTTGCACCCCCCATCCATTAACAATCGGGGTGGGCATACTCATGTCACTCGCCAGATGGGCGGAGTACCTCACCCTCCTCTTGGTCTAATACCCATAGCTCAGAAGTATGGGGTAGAGATCTTGGACCAG
		</sequence>
		<sequence>
			<taxon idref="DAV_XID_Dmel_LabStock_Lab_2008-02"/>
			ATGGATGCATCTAACCCTATTATTTCAAGCGATAGAAGCACTGTGAATCAGGTTTATGCGAAGATGGTGAGGAGAAAACGGCAAGATCTTGCCTATCTCCAGGAGTTGGTGAGGACAGCCCATCGAGAGATTCTCCCCCAAGGAGAACTTCTCCATGAGTCGGAAGCCAAACAGTATGTAGCCGAATACAAGGCTCGACTACCTGTGGTTGACACTAAGAAAGTTGGCGAACTGCCAACTGAGGTCTTCCAGGTAGCACTCCCAAGTATCCCTGTCTGTGGGATTATGGATGCTGTTGGTGTCCCGTTGCACCCCCCATCCATTAACAATCGGGGTGGGCATACTCATGTTACTCGCCAGATGGGCGGAGTACCTCACCCTCCTCTTGGTCTAATACCCATAGCTCAGAAGTATGGGGTAGAGATCTTGGACCAG
		</sequence>
		<sequence>
			<taxon idref="DAV_LJ35_Dmel_SanDiego1_USA_2008-12-05"/>
			ATGGATGCATCTAACCCTATTATTTCAAGCGATAGAAGCACTGTGAATCAGGTTTATGCGAAGATGGTGAGGAGAAAACGGCAAGATCTTGCCTATCTCCAGGAGTTGGTGAGGACAGCCCATCGAGAGATTCTCCCCCAAGGAGAACTTCTCCATGAGTCGGAAGCCAAACAGTATGTAGCCGAATATAAGGCTCGACTACCTGTGGTTGACACCAAGAAAGTTGGCGAACTGCCAACGGAGGTCTTCCAGGTAGCACTCCCAAGTATCCCTGTCTGTGGGATTATGGATGCTGTTGGTGTCCCGTTGCACCCCCCATCCATTAACAATCGGGGTGGGCATACTCATGTCACTCGCCAGATGGGCGGAGTACCTCACCCTCCTCTTGGTCTAATACCCATAGCTCAGAAGTATGGGGTAGAGATCTTGGACCAG
		</sequence>
		<sequence>
			<taxon idref="DAV_ywiP_Dmel_LabStock_Lab_2008-02"/>
			ATGGATGCATCTAACCCTATTATTTCAAGCGATAGAAGCACTGTGAATCAGGTTTATGCGAAGATGGTGAGGAGAAAACGGCAAGATCTTGCCTATCTCCAGGAGTTGGTGAGGACAGCCCATCGAGAGATTCTCCCCCAAGGAGAACTTCTCCATGAGTCGGAAGCCAAACAGTATGTAGCCGAATATAAGGCTCGACTACCTGTGGTTGACACTAAGAAAGTTGGCGAACTGCCAACTGAGGTCTTCCAGGTAGCACTCCCAAGTATCCCTGTCTGTGGGATTATGGATGCTGTTGGTGTCCCGTTGCACCCCCCATCCATTAACAATCGGGGTGGGCATACTCATGTCACTCGCCAGATGGGCGGAGTACCTCACCCTCCTCTTGGTCTAATACCCATAGCTCAGAAGTATGGGGTAGAGATCTTGGACCAG
		</sequence>
		<sequence>
			<taxon idref="DAV_XIB_Dmel_LabStock_Lab_2008-02"/>
			ATGGACGCATCTAACCCTATTATTTCAAGCGATAGAAGCACTGTGAATCAGGTTTATGCGAAGATGGTGAGGAGAAAACGGCAAGATCTTGCCTATCTCCAGGAGTTGGTGAGGACAGCCCATCGAGAGATTCTCCCCCAAGGAGAACTTCTCCATGAGTCGGAAGCCAAACAGTATGTAGCCGAATATAAGGCTCGACTACCTGTGGTTGACACTAAGAAAGTTGGCGAACTGCCAACTGAGGTCTTCCAGGTAGCACTCCCAAGTATCCCTGTCTGTGGGATTATGGATGCTGTTGGTGTCCCGTTGCACCCCCCATCCATCAACAATCGGGGTGGGCATACTCATGTCACTCGCCAGATGGGCGGAGTACCTCACCCTCCTCTTGGTCTAATACCCATAGCTCAGAAGTATGGGGTAGAGATCTTGGACCAG
		</sequence>
		<sequence>
			<taxon idref="DAV_delta11_Dmel_LabStock_Lab_2008-02"/>
			NNGGATGCATCTAACCCTATTATTTCAAGCGATAGAAGCACTGTGAATCAGGTTTATGCGAAGATGGTGAGGAGAAAACGGCAAGATCTTGCCTATCTCCAGGAGTTGGTGAGGACAGCCCATCGAGAGATTCTCCCCCAAGGAGAACTTCTCCATGAGTCGGAAGCCAAACAGTATGTAGCCGAATATAAGGCTCGACTACCTGTGGTTGACACCAAGAAAGTTGGCGAACTGCCAACTGAGGTCTTCCAGGTAGCACTCCCAAGTATCCCTGTCTGTGGGATTATGGATGCTGTTGGTGTCCCGTTGCACCCCCCATCCATTAACAACCGGGGTGGGCATACTCATGTCACTCGTCAGATGGGCGGAGTACCTCACCCTCCTCTTGGTCTAATACCCATAGCTCAGAAGTATGGGGTAGAGATCTTGGACCAG
		</sequence>
		<sequence>
			<taxon idref="DAV_Qdelta_Dmel_LabStock_Lab_2008-02"/>
			NNGGATGCATCTAACCCTATTATTTCAAGCGATAGAAGCACTGTGAATCAGGTTTATGCGAGGATGGTGAGGAGAAAACGGCAAGATCTTGCCTATCTCCAGGAGTTGGTGAGGACAGCCCATCGAGAGATTCTCCCCCAAGGAGAACTTCTCCATGAGTCAGAAGCCAAACAGTATGTAGCCGAATATAAGGCTCGACTACCTGTGGTTGAAACTAAGAAAGTTGGCGAACTGCCAACTGAGGTTTTCCAGGTAGCACTTCCAAGTATCCCTGTCTGTGGGATTATGGATGCTGTTGGTGTCCCGTTGCACCCCCCATCCATTAACAATCGGGGTGGGCATACTCATGTCACTCGCCAGATGGGCGGAGTACCTCACCCTCCTCTTGGTCTAATACCCATAGCTCAGAAGTATGGGGTAGAGATCTTGGACCAG
		</sequence>
		<sequence>
			<taxon idref="DAV_REEF23_Dmel_Mombassa_Africa_2011-04-05"/>
			ATGGATGCATCTAACCCTATTATTTCAAGCGATAGAAGCACTGTGAATCAGGTTTATGCGAGGATGGTGAGGAGAAAACGGCAAGATCTTGCCTATCTCCAGGAGTTGGTGAGGACAGCCCATCGAGAGATTCTCCCCCAAGGAGAACTTCTCCATGAGTCAGAAGCCAAACAGTATGTAGCCGAATATAAGGCTCGACTACCTGTGGTTGAAACTAAGAAAGTTGGCGAACTGCCAACTGAGGTTTTCCAGGTAACACTTCCAAGTATCCCTGTCTGTGGGATTATGGATGCTGTTGGTGTCCCGTTGCACCCCCCATCCATTAACAATCGGGGTGGGCATACTCATGTCACTCGCCAGATGGGCGGAGTACCTCACCCTCCTCTTGGTCTAATACCCATAGCTCAGAAGTATGGGGTAGAGATCTTGGACCAG
		</sequence>
		<sequence>
			<taxon idref="DAV_JohnsonRef_Dmel_LabStock_Lab_1988"/>
			ATGGATGCATCTAACCCTATTATCTCAAGCGATAGAAGCACTGTGAATCAGGTTTATGCGAAGATGGTGAGGAGAAAACGGCAAGATCTTGCCTATCTCCAGGAGTTGGTGAGGACAGCCCATCGAGAGATTCTCCCCCAAGGAGAACTTCCCCATGAGTCGGAAGCCAAACAGTATGTAGCCGAATATAAGGCTCGACTACCTGTGGTTGACACCAAGAAAGTTGGCGAACTGCCAACTGAGGTCTTCCAGGTAGCACTCCCAAGTATCCCTGTTCGTGGGATTATGGATGCTGTTGGTGTCCCGTTGCACCCCCCATCCATTAACAACCGGGGTGGGCATACTCATGTCACTCGCCAGATGGGCGGAGTACCTCACCCTCCTCTTGGTCTAATACCCATAGCTCAGAAGTATGGGGTAGAGATATTGGACCAG
		</sequence>
	</alignment>

	<!-- The sequence alignment (each sequence refers to a taxon above).         -->
	<!-- ntax=27 nchar=2790                                                      -->
	<alignment id="alignment2" dataType="nucleotide">
		<sequence>
			<taxon idref="DAV_MAT03_Dmel_Accra1_Africa_2010-01"/>
			AAGCATGTCTACACAGGAGGCACTTGGGATGGCTTTCTAAGTAGACTCGCCCAACAGATGGGCCGGACTACGGTCCCCCTGGCCAAAACAGTTTCAGCAGGCAAGAAGAATGCCTCTGATAGGGCAGTTATAAAACTGTTAAACAAGTACATGCCCAGGACAGGAAACAAAAACTGGCCTGGTGTTCATACAACCCCAGAAGAAGGCATACTTGATGGCATCAAAATAACTGCTAAATCCAGTGCAGGTGCTCCCTACTGGAGACATAAAGGAGAGTGCCTTGACCACATAATAGATACTGGCCTTCCTGTTGTGTTAAAACATATAAAGGAAGGAACCCTTAACCAGCTGTGGCGAGAGAACCCTGAGATGTTCCTTGTAGAAGTTAAGAACAAACTTGACAGATACGAAGTCTCGAAACTTAATGAGAAGACTAGACCCTACGTGTGCGTACCTGCACACTGGGCTCTCCTCTTCTCATGCTTGACTCAAGGATTCCAGGAAGGACTCCAGGTTTTTAGTAATCTGGATCCCAGTACAGAATGCTCGAATGCATATGGATTCTCATCCACTGCTGGAGGGCTCACTAGGATGGTCAACTGGATGTATGCCTGCCCAAAGCGGCGGGGTAGAGTCGTTTGTTACGGCGATGATGCATGTATAACATTTTGGAGCCAGGGCGTCCTCTATCGGGTGGATCCAGATTTTAAACAAATGGACGGGTCCATAGATAGAGAGGATGCTAGAATCACCATTGAGTGGGTCCTCCACCATCTCAGGAAGGATTTAGGTGTAGAGGAGACCCCAGCTTTTTGGAAGACAGTCGCAGCTGTGTGGCTGGATATGGCCATAGATCCCCACTTTATTGTGGATGGTAAAACTGTCTACAAGAAGAAGAACCCCCATGGACTCATGACCGGAGTACCAGGAACAACCCTTTTTGACACCGTCAAATCTGTAATAGTCTGGAATGAAATGTTGGACCAGGCCAGTGCAGGTCTGATAGACCTCCTAAACGAAGAGCAAGTAGTTGAATGGATGAAAAGACAAGGTCTAGTTGTCAAGGAGGGTACCTGGAACCCAGTCGCACTTCCTGCAAAGGATACAGAAGGTCTAATTACAGATCACAAATTTCTTGGTGTGCAGATTATGGGAGTGTACCACAAAAACCGTGTGATACATGTCCCAACAATGCCTGAGAGCGATGCTCTTGAGATGATGCTCTGCCAGAAGGACAATCCCTTTGAGAAGGCAGTGTCCAGAACTGCTCGCCAACGAACTTTGTATGATCGTATGAGGGGTCTAATGATAACNNNNNNNNNNNNNNNNNNNNNNNNNNNNNNNNNNNNNNNNNNNNNNNNNNNNNNNNNNNNNNNNNNNNNNNNNNNNNNNNNNNNNNNNNNGCAAACCGGAACGAAGCCAGAACACATAACCCTCCAGGACTTTGAATATCCAGACTCATCTGGATTCCCCTCCCGAGACTTTTGTCTTGATCTGTATTCAGAGGGGGAGGAGGACAAAGCAGGATGGATAAATCTGTTCCCTACTCTATCAGGATTCCTTGAAGAGTTCAAGAAGGAGCAGAGGGTGGCCGTGAGGCAAATCAATCTGACAGTTAAATCCAACGACTATGATGTCAAGGAGGTGGTAGGATGTCCTCCTCCTCCTGAGGCGAATTTGAATGAAGAGTACAAGGTGTTTGAGGCTCTAAAGCCCCAGCAAGTCCAATACTCTGAACCAAATCCTAGACCTAAGGTTGTTCGGATCACAGAATCTGGTGATATCCCTGAGAAATTCCTACCAAATACGGCCCAAGCTGTTGTTAGATGGCTTACCTCAGTTGGAGGTGTTTCTCAAGTTGGTACTGTCGCCGAGAAAGTAGGAGCCAGTGCCTACCAGATTGTGGTAGGTGCTGCCAAAGGGGGTTACTTTACAACCGGAGATGAATTGGGAGACCTGATCTCTCTATACCCATTAGTGACCCCCTTCCCCACATTGCA
			AGACAGTCAGAGAGAAGAAATGGAGGAGAAGCGGAATTTAATTGACAAGACTACTGCAGCACGAACATCAGCTCTGAGGCGGGAAATAGTGAAAACACAGCCCGAGCTTATCAACTTGGATGTTGCAGGAGTGTCCAACCTCCACCCACCCCCCCACAACATAAATACAGCAGAGGATGCCATGGCATATGTCCATGCAATGATCAGCGGAAGATTCTCAGGATTCACAAAATGGATATCTGAGGTAAGACCGAATGCTGCCAATCCTGTTGGAGCCAGGCTCTACGCCCACAGTCATCATACCCAGGATGTGAGACTGTTGGGTGAAGCTTGGTCTTCCTCTGCTAAACTGGCTAAGGAATACATCTGTGCAGCTATTTTGGAGGTAAATAACATCCCATATAAGAAGTCCAGCTTTGCGACCCCTAATGTAGTGCCCCCTCCACCGGAATCCTCCTGGGCCCGACAGGTTGAATATGCAACCGCTTCAAAAGCTGTGCCACAGATTGTGCCCGTTCAACAGACCCTGGACTTGGAGCTGTTTCATAGTATAATGCAGCAATTCCCGGGGCATTGTCCCCGCCAGGTGCAGATGCTCATAAGAGAGGTGAGTCATAAAAATCCTGATGACTACCGTTCGAGAATTCAGGACTTATTCTCTAGGTTTCCACCTCCCAAAGTAGCATCGAAGAGATCACTGCTAACAGCAGAACAAAGGACGAGACTCAACAGAAAGACTCTCGACCGCAAGAAGAGGAAGAGAATTGCAAGTAAGCTCTTGCCAACCCTG
		</sequence>
		<sequence>
			<taxon idref="DAV_K02_Dsim_Thika_Africa_2009-02"/>
			AAGCATGTCTACACAGGAGGCACTTGGGATGGCTTTCTAAGTAGACTCGCCCAACAGATGGGCCGGACAACGGTCCCCCTGGCTAAAACAGTTTCAGCAGGCAAAAAGAATGCCTCTGATAGGGCAATTATAAAACTGTTAAACAAGTACATGCCCAGGACAGGAAACAAAAACTGGCCTGGTGTCCACACAACCCCAGAAGAAGGCATACTTGATGGTATCAAAATAACAGCAAAATCCAGTGCAGGTGCCCCCTATTGGAGACATAAAGGAGAGTGCCTAGACCACATAATAGATACTGGACTTCCTGTTGTGCTAAAGCACATAAAGGAAGGAACCCTTAATCAGCTGTGGCGGGAAAACCCCGAGATGTTCCTTGTTGAAGTTAAGAATAAACTTGACAGATACGAAGTTTCGAAGCTTAATGAGAAGACTAGACCCTATGTGTGCGTACCTGCACACTGGGCTCTTCTCTTCTCGTGCTTGACTCAAGGATTCCAGGAAGGACTCCAGGTTTTTAGCAATCTGGATCCCAGCACAGAATGCTCGAACGCATATGGATTTTCATCCACTGCCGGAGGGCTTACCAGGATGGTTGACTGGATGTATGCCTGCCCAAAGCGTCGGGGTAGGGTCGTCTGTTACGGCGATGATGCATGTATAACATTTTGGAGCCAGGGTGTCCTCTATCGGGTGGATCCAGATTTTAAACAAATGGACGGGTCCATAGATAGAGAGGATGCTAGAATCACTATTGAGTGGGTCCTCCACCATCTCAGAAAGGATTTAGGTGTAGAGGAGACCCCAGCTTTTTGGAAGACAGTCGCATCTGTGTGGCTGGATATGGCCATTGACCCCCACTTTATTGTGGATGGTAAGACTGTTTACAAGAAGAAGAACCCCCATGGACTCATGACCGGAGTTCCAGGAACAACCCTTTTTGACACCGTCAAATCTGTAATAGTCTGGAATGAAATGTTGGACCAGGCTAGTGCAGGTATGATAGACCTCCTAAATGAAGCTCAAGTAGTTGAATGGATGAGGAGGCAAGGTCTAGTTGTCAAGGAAGGTACCTGGAGTCCGGTCGCACTTCCTGCTAAGGATACAGAAGGTCTAATTACAGATCACAAATTTCTTGGTGTGCAAATTATGGGAGTGTACCACAAAGATCGTGTGATACATGTCCCTACAATGCCTGAGAGTGATGCTCTTGAGATGATGCTCTGCCAGAAGGACAATCCCTTTGAAAAGGCAGTGTCCAGAACTGCACGCCAACGAACTTTGTATGATCGTATGAGGGGTCTGATGATAACGATGGGATTCAGCATACCTCGGATCGAAGAGACAATACACGCCGTGGTTAATACAATTCCCGGTGAGATTATTGTCATGCAGACGCAAGAGCAAACCGGAACGAAGCCAGAACACATAACCCTCCAGGACTTTGAATATCCAGATTCATCTGGATTCCCCTCCCGAGACTTTTGTCTTGATCTCTATTCAGAAGGGGGGGAGGACAAAGCGGGATGGATAAACCTGTTCCCTACACTATCAGGATTCCTTGAGGAGTTTAAGAAGGAACAGAGGGTGGCCGTGAGGCAAATCAATCTGACAGTCAAATCCAACGACTATGATGTCAAGGAGGTGGTGGGATGTCCTCCACCTCCTGAGGCGAATCTGAATGAAGAGTACAAGGTGTTTGAGGCTCTAAAGCCTCAGCAAGTCCAATACTCTGAACCAAATCCCAGACCCAAGGTTGTTCGGATCACTGAATCTGGTGACATCCCTGAGAAATACCTACCAAATATGGCCCAAGCTGTCGTTAGATGGCTTACCTCAGTTGGAGGTGTTTCTCAGGTCGGTACTGTCGCCGAAAAAGTGGGAGCCAGCGCCTACCAAATTGTAGTAGGTGCTGTCAAAGGGGGCTACTTCACAACTGGAGACGAATTGGGAGACCTGATCTCCCTATACCCATTAGTGACCCCCTTCCCTACATTGCA
			GGACAGTCAGAGAGAAGAAATGGAGGAGAAGCGGAATTTAATTGACAAGACCACTGCAGCGCGAACATCAGCTCTGAGGCGGGAAATAGTGAAAACCCAACCTGAGCTTATCAACCTGGATGTTGCAGGAGTGTCCAACCTCCACCCACCCCCCCACGACATAAATACAGCAGAGGACGCCATGGCATATGTCCATGCAATGATTAGCGGAAAATTCTCAGGATTCACAAAATGGATATCTGAGGTGAGACCTAATGCTGCCAACCCTGTTGGAGTCAGGCTTTATGCCCACAGTCACCACACCCAGGATGTGAAACTGTTAGGTGAAGCCTGGTCTTCCTCTGCTAAACTGGCTAAGGAATACATCTGTGCAGCTATTCTGGAGGTAAACAACATCCCATATAAGAAGTCCAGCTTTGCGACCCCCAATGTAGTGCCCCCCCCGCCGGAATCCTCCTGGGCCCGGCAGGTCGAATATGCAGCCGCCCCAAAAGCTGTGCCACAGATTGTGCCCGTTCAACAAACCCTGGATTTGGAGCTGTTCCATAGTATAATGCAGCAATTCCCGGGGCACTGTCCCCGCCAGGTGCAGATGCTCATAAGAGAGGTTAGTCATAAAAATCCTGATGACTACCGTTCGAGAATTCAGGACTTATTCTCTAGGTTTCCACCTCCCAAAGTAGCATCGAAGAGATCACTGCTAACAGCAGAACAAAGGACGAGACTCAATAAAAAGACTCTCGACCGTAAGAAGAGGAAGAAGAATGCAAGTAAGCTCTTGCCAACCCTA
		</sequence>
		<sequence>
			<taxon idref="DAV_LJ28_Dmel_SanDiego1_USA_2008-12-05"/>
			AAGCATGTCTACACAGGAGGCACTTGGGATGGCTTTCTAAGTAGACTCGCCCAACAGATGGGCCGGACAACGGTCCCCCTGGCCAAAACAGTTTCAGCAGGCAAAAAGAATGCCTCTGATAGGGCAATTATAAAACTGTTAAATAAGTACATGCCCAGGACAGGAAACAAAAACTGGCCTGGTGTCCACACAACCCCAGAAGAAGGCATACTTGATGGTATCAAAATAACGGCAAAATCCAGTGCAGGTGCCCCCTATTGGAGACATAAAGGAGAGTGCCTAGACCACATAATAGATACTGGACTTCCTGTCGTGCTAAAACACATAAAGGAAGGAACCCTTAATCAGCTGTGGCGGGAAAACCCTGAGATGTTCCTTGTTGAAGTTAAGAATAAACTTGACAGATACGAAGTTTCGAAGCTTAATGAAAAGACTAGACCCTATGTGTGCGTACCTGCACACTGGGCTCTTCTCTTCTCGTGCTTGACTCAAGGATTCCAGGAAGGACTCCAGGTTTTTAGTAATCTGGAGCCCAGCACAGAATGCTCGAATGCATATGGATTTTCATCCACTGCTGGAGGGCTTACCAGGATGGTTGACTGGATGTATGCCTGCCCAAAGCGGAGGGGTAGAGTCGTCTGTTACGGCGATGATGCATGTATAACATTTTGGAGCCAGGGCGTCCTCTATCGGGTGGATCCAGATTTTAAACAAATGGACGGGTCCATAGATAGAGAGGATGCTAGAATCACTATTGAGTGGGTCCTCCACCATCTCAGAAAGGATTTAGGTGTAGAGGAGACCCCAGCTTTTTGGAAGACGGTCGCGTCTGTGTGGCTGGATATGGCTATTGACCCCCACTTTATTGTGGATGGTAAGACTGTTTACAAGAAGAAGAACCCCCATGGACTCATGACCGGAGTCCCAGGAACAACCCTTTTTGACACCGTCAAATCTGTAATAGTCTGGAATGAAATGTTGGACCAGGCTAGTGCAGGTTTGATAGACCTCCTAAATGAAGCTCAAGTAGTTGAATGGATGAGGAGACAAGGTCTAGTTGTCAAGGAAGGTACCTGGAGTCCGGTTGCACTTCCTTCCAAGGATACAGAAGGTCTAATTACAGATCACAAATTTCTTGGTGTGCAAATTATGGGAGTGTACCACAGAGATCGTGTGATACATGTCCCTACAATGCCTGAGAGCGATGCTCTTGAGATGATGCTCTGCCAGAAGGACAATCCCTTTGAGAAGGCAGTGTCCAGAACTGCACGCCAACGAACTTTGTACGATCGTATGAGGGGTTTGATGATAACGATGGGATTCAGCATACCTCGGATCGAAGAGACAATACACGCCGTGGTTAATACAATTCCCGGTGAGATTATTGTCATGCAGACGCAAGAGCAAACCGGAACGAAGCCAGAACACATAACCCTCCAGGACTTTGAATATCCAGATTCATCTGGATTCCCCTCCCGAGACTTTTGTCTTGATCTCTATTCAGAAGGGGGGGAGGACAAAGCGGGATGGATAAACCTGTTCCCTACACTATCAGGATTCCTTGAGGAGTTCAAGAAGGAACAGAGGGTGGCCATGAGGCAAATCAATCTGACAGTCAAATCCAACGACTATGATGTCAAGGAGGTGGTGGGATGTCCTCCTCCTCCTGAGGCGAATCTGAATGAAGAGTACAAGGTGTTTGAGGCTCTAAAGCCCCAGCAAGTCCAATACTCTGAACCAAATCCCAGACCCAAGGTTGTTCGGATCACTGAATCTGGTGACATCCCTGAGAAATACCTACCAAATATGGCCCAAGCTGTTGTTAGATGGCTTACCTCAGTTGGAGGTGTTTCTCAGGNNNNNNNNNNNNNNNNNNNNNNNNNNNNNNNNNNNNNNNNNNNNNNNNNNNNNNNNNNNNNNNNNNNNNNNNNNNNNNNNNNNNNNNNNNNNNNNNNNNNNNNNNNNNNNNNNNNNNNNNNNNNNNNNNNNNNNNNNNNNNN
			NNNNNNNNNNNNNNNNNNNNNNNNNNNNNNNNNNNNNNNNNNNNNNNNNNNNNNNNNNNNNNNNNNNNNNNNNNNNNNNNNNNNNNNNNNNNNNNNNNNNNNNNNNNNNNNCAACCTGGATGTTGCAGGAGTGTCCAACCTCCACCCACCCCCCCACGACATAAATACAGCAGAGGACGCCATGGCATATGTCCACGCAATGATTAGTGGAAAATTCTCAGGATTCACAAAATGGATATCTGAGGTTAGACCTAATGCTGCCAACCCTGTTGGAGTCAGGCTTTATGCCCACAGTCACCACACCCAGGATGTGAAACTGTTAGGTGAAGCCTGGTCTTCCTCTGCTAAACTGGCTAAGGAATACATCTGTGCAGCTATTCTGGAGGTAAACAACATCCCATATAAGAAGTCCAGCTTTGCGACCCCCAATGTAGTGCCCCCCCCGCCGGAGTCTTCCTGGGCCCGGCAGGTTGAATATGCAGCCGCCCCAAAAGCTGTGCCACAGATTGTGCCCGTTCAACAAACCCTGGATTTGGAGCTGTTTCATAGTATAATGCAGCAATTCCCGGGGCACTGTCCCCGCCAGGTGCAGATGCTCATAAGAGAGGTTAGTCATAAAAATCCTGATGACTACCGTTCGAGAATTCAGGACTTATTCTCTAGGTTTCCACCTCCCAAAGTAGCATCGAAGAGATCACTGCTAACAGCAGAACAAAGGACGAGACTCAACAAAAAGACTCTCGACCGTAAGAAGAGGAAGAAGAATGCAAGTAAGCTCTTGCCAACCCTA
		</sequence>
		<sequence>
			<taxon idref="DAV_K07_Dmel_Thika_Africa_2009-02"/>
			AAGCATGTCTACACAGGAGGCACTTGGGATGGCTTTCTAAGTAGACTCGCCCAACAGATGGGCCGGACAACGGTCCCCCTGGCTAAAACAGTTTCAGCAGGCAAAAAGAATGCCTCTGATAGGGCAATTATAAAACTGTTAAACAAGTACATGCCCAGGACAGGAAACAAAAACTGGCCTGGTGTCCACACAACCCCAGAAGAAGGCATACTTGATGGTATCAAAATAACAGCAAAATCCAGTGCAGGTGCCCCCTATTGGAGACATAAAGGAGAGTGCCTAGACCACATAATAGATACTGGACTTCCTGTTGTGCTAAAGCACATAAAGGAAGGAACCCTTAATCAGCTGTGGCGGGAAAACCCCGAGATGTTCCTTGTTGAAGTTAAGAATAAACTTGACAGATACGAAGTTTCGAAGCTTAATGAGAAGACTAGACCCTATGTGTGCGTACCTGCACACTGGGCTCTTCTCTTCTCGTGCTTGACTCAAGGATTCCAGGAAGGACTCCAGGTTTTTAGCAATCTGGATCCCAGCACAGAATGCTCGAACGCATATGGATTTTCATCCACTGCCGGAGGGCTTACCAGGATGGTTGACTGGATGTATGCCTGCCCAAAGCGTCGGGGTAGGGTCGTCTGTTACGGCGATGATGCATGTATAACATTTTGGAGCCAGGGTGTCCTCTATCGGGTGGATCCAGATTTTAAACAAATGGACGGGTCCATAGATAGAGAGGATGCTAGAATCACTATTGAGTGGGTCCTCCACCATCTCAGAAAGGATTTAGGTGTAGAGGAGACCCCAGCTTTTTGGAAGACAGTCGCATCTGTGTGGCTGGATATGGCCATTGACCCCCACTTTATTGTGGATGGTAAGACTGTTTACAAGAAGAAGAACCCCCATGGACTCATGACCGGAGTTCCAGGAACAACCCTTTTTGACACCGTCAAATCTGTAATAGTCTGGAATGAAATGTTGGACCAGGCTAGTGCAGGTATGATAGACCTCCTAAATGAAGCTCAAGTAGTTGAATGGATGAGGAGGCAAGGTCTAGTTGTCAAGGAAGGTACCTGGAGTCCGGTCGCACTTCCTGCTAAGGATACAGAAGGTCTAATTACAGATCACAAATTTCTTGGTGTGCAAATTATGGGAGTGTACCACAAAGATCGTGTGATACATGTCCCTACAATGCCTGAGAGTGATGCTCTTGAGATGATGCTCTGCCAGAAGGACANNCCCTTTGAAAAGGCAGTGTCCAGAACTGCACGCCAACGAACTTTGTATGATCGTATGAGGGGTCTGATGATAACGATGGGATTCAGCATACCTCGGATCGAAGAGACAATACACGCCGTGGTTAATACAATTCCCGGTGAGATTATTGTCATGCAGACGCAAGAGCAAACCGGAACGAAGCCAGAACACATAACCCTCCAGGACTTTGAATATCCAGATTCATCTGGATTCCCCTCCCGAGACTTTTGTCTTGATCTCTATTCAGAAGGGGGGGAGGACAAAGCGGGATGGATAAACCTGTTCCCTACACTATCAGGATTCCTTGAGGAGTTTAAGAAGGAACAGAGGGTGGCCGTGAGGCAAATCAATCTGACAGTCAAATCCAACGACTATGATGTCAAGGAGGTGGTGGGATGTCCTCCACCTCCTGAGGCGAATCTGAATGAAGAGTACAAGGTGTTTGAGGCTCTAAAGCCTCAGCAAGTCCAATACTCTGAACCAAATCCCAGACCCAAGGTTGTTCGGATCACTGAATCTGGTGACATCCCTGAGAAATACCTACCAAATATGGCCCAAGCTGTCGTTAGATGGCTTACCTCAGTTGGAGGTGTTTCTCAGGTCGGTACTGTCGCCGAAAAAGTGGGAGCCAGCGCCTACCAAATTGTAGTAGGTGCTGTCAAAGGGGGCTACTTCACAACTGGAGACGAATTGGGAGACCTGATCTCCCTATACCCATTAGTGACCCCCTTCCCTACATTGCA
			GGACAGTCAGAGAGAAGAAATGGAGGAGAAGCGGAATTTAATTGACAAGACCACTGCAGCGCGAACATCAGCTCTGAGGCGGGAAATAGTGAAAACCCAACCTGAGCTTATCAACCTGGATGTTGCAGGAGTGTCCAACCTCCACCCACCCCCCCACGACATAAATACAGCAGAGGACGCCATGGCATATGTCCATGCAATGATTAGCGGAAAATTCTCAGGATTCACAAAATGGATATCTGAGGTGAGACCTAATGCTGCCAACCCTGTTGGAGTCAGGCTTTATGCCCACAGTCACCACACCCAGGATGTGAAACTGTTAGGTGAAGCCTGGTCTTCCTCTGCTAAACTGGCTAAGGAATACATCTGTGCAGCTATTCTGGAGGTAAACAACATCCCATATAAGAAGTCCAGCTTTGCGACCCCCAATGTAGTGCCCCCCCCGCCGGAATCCTCCTGGGCCCGGCAGGTCGAATATGCAGCCGCCCCAAAAGCTGTGCCACAGATTGTGCCCGTTCAACAAACCCTGGATTTGGAGCTGTTCCATAGTATAATGCAGCAATTCCCGGGGCACTGTCCCCGCCAGGTGCAGATGCTCATAAGAGAGGTTAGTCATAAAAATCCTGATGACTACCGTTCGAGAATTCAGGACTTATTCTCTAGGTTTCCACCTCCCAAAGTAGCATCGAAGAGATCACTGCTAACAGCAGAACAAAGGACGAGACTCAATAAAAAGACTCTCGACCGTAAGAAGAGGAAGAAGAATGCAAGTAAGCTCTTGCCAACCCTA
		</sequence>
		<sequence>
			<taxon idref="DAV_K19_Dmel_Thika_Africa_2009-02"/>
			AAGCATGTCTACACAGGAGGCACTTGGGATGGCTTTCTAAGTAGACTCGCCCAACAGATGGGCCGGACAACGGTCCCCCTGGCTAAAACAGTTTCAGCAGGCAAAAAGAATGCCTCTGATAGGGCAATTATAAAACTGTTAAACAAGTACATGCCCAGGACAGGAAACAAAAACTGGCCTGGTGTCCACACAACCCCAGAAGAAGGCATACTTGATGGTATCAAAATAACAGCAAAATCCAGTGCAGGTGCCCCCTATTGGAGACATAAAGGAGAGTGCCTAGACCACATAATAGATACTGGACTTCCTGTTGTGCTAAAGCACATAAAGGAAGGAACCCTTAATCAGCTGTGGCGGGAAAACCCCGAGATGTTCCTTGTTGAAGTTAAGAATAAACTTGACAGATACGAAGTTTCGAAGCTTAATGAGAAGACTAGACCCTATGTGTGCGTACCTGCACACTGGGCTCTTCTCTTCTCGTGCTTGACTCAAGGATTCCAGGAAGGACTCCAGGTTTTTAGCAATCTGGATCCCAGCACAGAATGCTCGAACGCATATGGATTTTCATCCACTGCCGGAGGGCTTACCAGGATGGTTGACTGGATGTATGCCTGCCCAAAGCGTCGGGGTAGGGTCGTCTGTTACGGCGATGATGCATGTATAACATTTTGGAGCCAGGGTGTCCTCTATCGGGTGGATCCAGATTTTAAACAAATGGACGGGTCCATAGATAGAGAGGATGCTAGAATCACTATTGAGTGGGTCCTCCACCATCTCAGAAAGGATTTAGGTGTAGAGGAGACCCCAGCTTTTTGGAAGACAGTCGCATCTGTGTGGCTGGATATGGCCATTGACCCCCACTTTATTGTGGATGGTAAGACTGTTTACAAGAAGAAGAACCCCCATGGACTCATGACCGGAGTTCCAGGAACAACCCTTTTTGACACCGTCAAATCTGTAATAGTCTGGAATGAAATGTTGGACCAGGCTAGTGCAGGTATGATAGACCTCCTAAATGAAGCTCAAGTAGTTGAATGGATGAGGAGGCAAGGTCTAGTTGTCAAGGAAGGTACCTGGAGTCCGGTCGCACTTCCTGCTAAGGATACAGAAGGTCTAATTACAGATCACAAATTTCTTGGTGTGCAAATTATGGGAGTGTACCACAAAGATCGTGTGATACATGTCCCTACAATGCCTGAGAGTGATGCTCTTGAGATGATGCTCTGCCAGAAGGACAATCCCTTTGAAAAGGCAGTGTCCAGAACTGCACGCCAACGAACTTTGTATGATCGTATGAGGGGTCTGATGATAACGATGGGATTCAGCATACCTCGGATCGAAGAGACAATACACGCCGTGGTTAATACAATTCCCGGTGAGATTATTGTCATGCAGACGCAAGAGCAAACCGGAACGAAGCCAGAACACATAACCCTCCAGGACTTTGAATATCCAGATTCATCTGGATTCCCCTCCCGAGACTTTTGTCTTGATCTCTATTCAGAAGGGGGGGAGGACAAAGCGGGATGGATAAACCTGTTCCCTACACTATCAGGATTCCTTGAGGAGTTTAAGAAGGAACAGAGGGTGGCCGTGAGGCAAATCAATCTGACAGTCAAATCCAACGACTATGATGTCAAGGAGGTGGTGGGATGTCCTCCACCTCCTGAGGCGAATTTGAATGAAGAGTACAAGGTGTTTGAGGCTCTAAAGCCTCAGCAAGTCCAATACTCTGAACCAAATCCCAGACCCAAGGTTGTTCGGATCACTGAATCTGGTGACATCCCTGAGAAATACCTACCAAATATGGCCCAAGCTGTCGTTAGATGGCTTACCTCAGTTGGAGGTGTTTCTCAGGTCGGTACTGTCGCCGAAAAAGTGGGAGCCAGCGCCTACCAAATTGTAGTAGGTGCTGTCAAAGGGGGCTACTTCACAACTGGAGACGAATTGGGAGACCTGATCTCCCTATACCCATTAGTGACCCCCTTCCCTACATTGCA
			GGACAGTCAGAGAGAAGAAATGGAGGAGAAGCGGAATTTAATTGACAAGACCACTGCAGCGCGAACATCAGCTCTGAGGCGGGAAATAGTGAAAACCCAACCTGAGCTTATCAACCTGGATGTTGCAGGAGTGTCCAACCTCCACCCACCCCCCCACGACATAAATACAGCAGAGGACGCCATGGCATATGTCCATGCAATGATTAGCGGAAAATTCTCAGGATTCACAAAATGGATATCTGAGGTGAGACCTAATGCTGCCAACCCTGTTGGAGTCAGGCTTTATGCCCACAGTCACCACACCCAGGATGTGAAACTGTTAGGTGAAGCCTGGTCTTCCTCTGCTAAACTGGCTAAGGAATACATCTGTGCAGCTATTCTGGAGGTAAACAACATCCCATATAAGAAGTCCAGCTTTGCGACCCCCAATGTAGTGCCCCCCCCGCCGGAATCCTCCTGGGCCCGGCAGGTCGAATATGCAGCCGCCCCAAAAGCTGTGCCACAGATTGTGCCCGTTCAACAAACCCTGGATTTGGAGCTGTTCCATAGTATAATGCAGCAATTCCCGGGGCACTGTCCCCGCCAGGTGCAGATGCTCATAAGAGAGGTTAGTCATAAAAATCCTGATGACTACCGTTCGAGAATTCAGGACTTATTCTCTAGGTTTCCACCTCCCAAAGTAGCATCGAAGAGATCACTGCTAACAGCAGAACAAAGGACGAGACTCAATAAAAAGACTCTCGACCGTAAGAAGAGGAAGAAGAATGCAAGTAAGCTCTTGCCAACCCTA
		</sequence>
		<sequence>
			<taxon idref="DAV_K12_Dmel_Thika_Africa_2009-02"/>
			AAGCATGTCTACACAGGAGGCACTTGGGATGGCTTTCTAAGTAGACTCGCCCAACAGATGGGCCGGACAACGGTCCCCCTGGCTAAAACAGTTTCAGCAGGCAAAAAGAATGCCTCTGATAGGGCAATTATAAAACTGTTAAACAAGTACATGCCCAGGACAGGAAACAAAAACTGGCCTGGTGTCCACACAACCCCAGAAGAAGGCATACTTGATGGTATCAAAATAACAGCAAAATCCAGTGCAGGTGCCCCCTATTGGAGACATAAAGGAGAGTGCCTAGACCACATAATAGATACTGGACTTCCTGTTGTGCTAAAGCACATAAAGGAAGGAACCCTTAATCAGCTGTGGCGGGAAAACCCCGAGATGTTCCTTGTTGAAGTTAAGAATAAACTTGACAGATACGAAGTTTCGAAGCTTAATGAGAAGACTAGACCCTATGTGTGCGTACCTGCACACTGGGCTCTTCTCTTCTCGTGCTTGACTCAAGGATTCCAGGAAGGACTCCAGGTTTTTAGCAATCTGGATCCCAGCACAGAATGCTCGAACGCATATGGATTTTCATCCACTGCCGGAGGGCTTACCAGGATGGTTGACTGGATGTATGCCTGCCCAAAGCGTCGGGGTAGGGTCGTCTGTTACGGCGATGATGCATGTATAACATTTTGGAGCCAGGGTGTCCTCTATCGGGTGGATCCAGATTTTAAACAAATGGACGGGTCCATAGATAGAGAGGATGCTAGAATCACTATTGAGTGGGTCCTCCACCATCTCAGAAAGGATTTAGGTGTAGAGGAGACCCCAGCTTTTTGGAAGACAGTCGCATCTGTGTGGCTGGATATGGCCATTGACCCCCACTTTATTGTGGATGGTAAGACTGTTTACAAGAAGAAGAACCCCCATGGACTCATGACCGGAGTTCCAGGAACAACCCTTTTTGACACCGTCAAATCTGTAATAGTCTGGAATGAAATGTTGGACCAGGCTAGTGCAGGTATGATAGACCTCCTAAATGAAGCTCAAGTAGTTGAATGGATGAGGAGGCAAGGTCTAGTTGTCAAGGAAGGTACCTGGAGTCCGGTCGCACTTCCTGCTAAGGATACAGAAGGTCTAATTACAGATCACAAATTTCTTGGTGTGCAAATTATGGGAGTGTACCACAAAGATCGTGTGATACATGTCCCTACAATGCCTGAGAGTGATGCTCTTGAGATGATGCTCTGCCAGAAGGACAATCCCTTTGAAAAGGCAGTGTCCAGAACTGCACGCCAACGAACTTTGTATGATCGTATGAGGGGTCTGATGATAACGATGGGATTCAGCATACCTCGGATCGAAGAGACAATACACGCCGTGGTTAATACAATTCCCGGTGAGATTATTGTCATGCAGACGCAAGAGCAAACCGGAACGAAGCCAGAACACATAACCCTCCAGGACTTTGAATATCCAGATTCATCTGGATTCCCCTCCCGAGACTTTTGTCTTGATCTCTATTCAGAAGGGGGGGAGGACAAAGCGGGATGGATAAACCTGTTCCCTACACTATCAGGATTCCTTGAGGAGTTTAAGAAGGAACAGAGGGTGGCCGTGAGGCAAATCAATCTGACAGTCAAATCCAACGACTATGATGTCAAGGAGGTGGTGGGATGTCCTCCACCTCCTGAGGCGAATCTGAATGAAGAGTACAAGGTGTTTGAGGCTCTAAAGCCTCAGCAAGTCCAATACTCTGAACCAAATCCCAGACCCAAGGTTGTTCGGATCACTGAATCTGGTGACATCCCTGAGAAATACCTACCAAATATGGCCCAAGCTGTCGTTAGATGGCTTACCTCAGTTGGAGGTGTTTCTCAGGTCGGTACTGTCGCCGAAAAAGTGGGAGCCAGCGCCTACCAAATTGTAGTAGGTGCTGTCAAAGGGGGCTACTTCACAACTGGAGACGAATTGGGAGACCTGATCTCCCTATACCCATTAGTGACCCCCTTCCCTACATTGCA
			GGACAGTCAGAGAGAAGAAATGGAGGAGAAGCGGAATTTAATTGACAAGACCACTGCAGCGCGAACATCAGCTCTGAGGCGGGAAATAGTGAAAACCCAACCTGAGCTTATCAACCTGGATGTTGCAGGAGTGTCCAACCTCCACCCACCCCCCCACGACATAAATACAGCAGAGGACGCCATGGCATATGTCCATGCAATGATTAGCGGAAAATTCTCAGGATTCACAAAATGGATATCTGAGGTGAGACCTAATGCTGCCAACCCTGTTGGAGTCAGGCTTTATGCCCACAGTCACCACACCCAGGATGTGAAACTGTTAGGTGAAGCCTGGTCTTCCTCTGCTAAACTGGCTAAGGAATACATCTGTGCAGCTATTCTGGAGGTAAACAACATCCCATATAAGAAGTCCAGCTTTGCGACCCCCAATGTAGTGCCCCCCCCGCCGGAATCCTCCTGGGCCCGGCAGGTCGAATATGCAGCCGCCCCAAAAGCTGTGCCACAGATTGTGCCCGTTCAACAAACCCTGGATTTGGAGCTGTTCCATAGTATAATGCAGCAATTCCCGGGGCACTGTCCCCGCCAGGTGCAGATGCTCATAAGAGAGGTTAGTCATAAAAATCCTGATGACTACCGTTCGAGAATTCAGGACTTATTCTCTAGGTTTCCACCTCCCAAAGTAGCATCGAAGAGATCACTGCTAACAGCAGAACAAAGGACGAGACTCAATAAAAAGACTCTCGACCGTAAGAAGAGGAAGAAGAATGCAAGTAAGCTCTTGCCAACCCTA
		</sequence>
		<sequence>
			<taxon idref="DAV_LJ29_Dmel_SanDiego1_USA_2008-12-05"/>
			AAGCATGTCTACACAGGAGGCACTTGGGATGGCTTTCTAAGTAGACTCGCCCAACAGATGGGCCGGACAACGGTCCCCCTGGCCAAAACAGTTTCAGCAGGCAAAAAGAATGCCTCTGATAGGGCAATTATAAAACTGTTAAATAAGTACATGCCCAGGACAGGAAACAAAAACTGGCCTGGTGTCCACACAACCCCAGAAGAAGGCATACTTGATGGTATCAAAATAACGGCAAAATCCAGTGCAGGTGCCCCCTATTGGAGACATAAAGGAGAGTGCCTAGACCACATAATAGATACTGGACTTCCTGTCGTGCTAAAACACATAAAGGAAGGAACCCTTAATCAGCTGTGGCGGGAAAACCCTGAGATGTTCCTTGTTGAAGTTAAGAATAAACTTGACAGATACGAAGTTTCGAAGCTTAATGAAAAGACTAGACCCTATGTGTGCGTACCTGCACACTGGGCTCTTCTCTTCTCGTGCTTGACTCAAGGATTCCAGGAAGGACTCCAGGTTTTTAGTAATCTGGAGCCCAGCACAGAATGCTCGAATGCATATGGATTTTCATCCACTGCTGGAGGGCTTACCAGGATGGTTGACTGGATGTATGCCTGCCCAAAGCGGAGGGGTAGAGTCGTCTGTTACGGCGATGATGCATGTATAACATTTTGGAGCCAGGGCGTCCTCTATCGGGTGGATCCAGATTTTAAACAAATGGACGGGTCCATAGATAGAGAGGATGCTAGAATCACTATTGAGTGGGTCCTCCACCATCTCAGAAAGGATTTAGGTGTAGAGGAGACCCCAGCTTTTTGGAAGACGGTCGCGTCTGTGTGGCTGGATATGGCTATTGACCCCCACTTTATTGTGGATGGTAAGACTGTTTACAAGAAGAAGAACCCCCATGGACTCATGACCGGAGTCCCAGGAACAACCCTTTTTGACACCGTCAAATCTGTAATAGTCTGGAATGAAATGTTGGACCAGGCTAGTGCAGGTTTGATAGACCTCCTAAATGAAGCTCAAGTAGTTGAATGGATGAGGAGACAAGGTCTAGTTGTCAAGGAAGGTACCTGGAGTCCGGTTGCACTTCCTTCCAAGGATACAGAAGGTCTAATTACAGATCACAAATTTCTTGGTGTGCAAATTATGGGAGTGTACCACAGAGATCGTGTGATACATGTCCCTACAATGCCTGAGAGCGATGCTCTTGAGATGATGCTCTGCCAGAAGGACAATCCCTTTGAGAAGGCAGTGTCCAGAACTGCACGCCAACGAACTTTGTACGATCGTATGAGGGGTTTGATGATAACGATGGGATTCAGCATACCTCGGATCGAAGAGACAATACACGCCGTGGTTAATACAATTCCCGGTGAGATTATTGTCATGCAGACGCAAGAGCAAACCGGAACGAAGCCAGAACACATAACCCTCCAGGACTTTGAATATCCAGATTCATCTGGATTCCCCTCCCGAGACTTTTGTCTTGATCTCTATTCAGAAGGGGGGGAGGACAAAGCGGGATGGATAAACCTGTTCCCTACACTATCAGGATTCCTTGAGGAGTTCAAGAAGGAACAGAGGGTGGCCATGAGGCAAATCAATCTGACAGTCAAATCCAACGACTATGATGTCAAGGAGGTGGTGGGATGTCCTCCTCCTCCTGAGGCGAATCTGAATGAAGAGTACAAGGTGTTTGAGGCTCTAAAGCCCCAGCAAGTCCAATACTCTGAACCAAATCCCAGACCCAAGGTTGTTCGGATCACTGAATCTGGTGACATCCCTGAGAAATACCTACCAAATATGGCCCAAGCTGTTGNNNNNNNNNNNNNNNNNNNNNNNNGTGTTTCTCAGGTCGGTACTGTCGCCGAAAAAGTGGGAGCCAGCGCCTACCAAATTGTAGTAGGTGCTGTCAAAGGGGGCTACTTCACAACTGGAGACGAATTGGGAGACCTGATCTCCCTATACCCATTAGTGACCCCCTTCCCTACATTGCA
			GGACAGTCAGAGAGAAGAAATGGAGGAGAAGCGGAACTTAATTGACAAGACCACTGCAGCGCGAACATCAGCTCTGAGGCGGGAAATAGTGAAAACCCAACCTGAGCTTATCAACCTGGATGTTGCAGGAGTGTCCAACCTCCACCCACCCCCCCACGACATAAATACAGCAGAGGACGCCATGGCATATGTCCACGCAATGATTAGTGGAAAATTCTCAGGATTCACAAAATGGATATCTGAGGTTAGACCTAATGCTGCCAACCCTGTTGGAGTCAGGCTTTATGCCCACAGTCACCACACCCAGGATGTGAAACTGTTAGGTGAAGCCTGGTCTTCCTCTGCTAAACTGGCTAAGGAATACATCTGTGCAGCTATTCTGGAGGTAAACAACATCCCATATAAGAAGTCCAGCTTTGCGACCCCCAATGTAGTGCCCCCCCCGCCGGAGTCTTCCTGGGCCCGGCAGGTTGAATATGCAGCCGCCCCAAAAGCTGTGCCACAGATTGTGCCCGTTCAACAAACCCTGGATTTGGAGCTGTTTCATAGTATAATGCAGCAATTCCCGGGGCACTGTCCCCGCCAGGTGCAGATGCTCATAAGAGAGGTTAGTCATAAAAATCCTGATGACTACCGTTCGAGAATTCAGGACTTATTCTCTAGGTTTCCACCTCCCAAAGTAGCATCGAAGAGATCACTGCTAACAGCAGAACAAAGGACGAGACTCAACAAAAAGACTCTCGACCGTAAGAAGAGGAAGAAGAATGCAAGTAAGCTCTTGCCAACCCTA
		</sequence>
		<sequence>
			<taxon idref="DAV_K14_Dmel_Thika_Africa_2009-02"/>
			AAGCATGTCTACACAGGAGGCACTTGGGATGGCTTTCTAAGTAGACTCGCCCAACAGATGGGCCGGACAACGGTCCCCCTGGCCAAAACAGTTTCAGCAGGCAAAAAGAATGCCTCTGATAGGGCAATTATAAAACTGTTAAATAAGTACATGCCCAGGACAGGAAACAAAAACTGGCCTGGTGTCCACACAACCCCAGAAGAAGGCATACTTGATGGTATCAAAATAACGGCAAAATCCAGTGCAGGTGCCCCCTATTGGAGACATAAAGGAGAGTGCCTAGACCACATAATAGATACTGGACTTCCTGTCGTGCTAAAACACATAAAGGAAGGAACCCTTAATCAGCTGTGGCGGGAAAACCCTGAGATGTTCCTTGTTGAAGTTAAGAATAAACTTGACAGATACGAAGTTTCGAAGCTTAATGAAAAGACTAGACCCTATGTGTGCGTACCTGCACACTGGGCTCTTCTCTTCTCGTGCTTGACTCAAGGATTCCAGGAAGGACTCCAGGTTTTTAGTAATCTGGAGCCCAGCACAGAATGCTCGAATGCATATGGATTTTCATCCACTGCTGGAGGGCTTACCAGGATGGTTGACTGGATGTATGCCTGCCCAAAGCGGAGGGGTAGAGTCGTCTGTTACGGCGATGATGCATGTATAACATTTTGGAGCCAGGGCGTCCTCTATCGGGTGGATCCAGATTTTAAACAAATGGACGGGTCCATAGATAGAGAGGATGCTAGAATCACTATTGAGTGGGTCCTCCACCATCTCAGAAAGGATTTAGGTGTAGAGGAGACCCCAGCTTTTTGGAAGACGGTCGCGTCTGTGTGGCTGGATATGGCTATTGACCCCCACTTTATTGTGGATGGTAAGACTGTTTACAAGAAGAAGAACCCCCATGGACTCATGACCGGAGTCCCAGGAACAACCCTTTTTGACACCGTCAAATCTGTAATAGTCTGGAATGAAATGTTGGACCAGGCTAGTGCAGGTTTGATAGACCTCCTAAATGAAGCTCAAGTAGTTGAATGGATGAGGAGACAAGGTCTAGTTGTCAAGGAAGGTACCTGGAGTCCGGTTGCACTTCCTTCCAAGGATACAGAAGGTCTAATTACAGATCACAAATTTCTTGGTGTGCAAATTATGGGAGTGTACCACAGAGATCGTGTGATACATGTCCCTACAATGCCTGAGAGCGATGCTCTTGAGATGATGCTCTGCCAGAAGGACAATCCCTTTGAGAAGGCAGTGTCCAGAACTGCACGCCAACGAACTTTGTACGATCGTATGAGGGGTTTGATGATAACGATGGGATTCAGCATACCTCGGATCGAAGAGACAATACACGCCGTGGTTAATACAATTCCCGGTGAGATTATTGTCATGCAGACGCAAGAGCAAACCGGAACGAAGCCAGAACACATAACCCTCCAGGACTTTGAATATCCAGATTCATCTGGATTCCCCTCCCGAGACTTTTGTCTTGATCTCTATTCAGAAGGGGGGGAGGACAAAGCGGGATGGATAAACCTGTTCCCTACACTATCAGGATTCCTTGAGGAGTTCAAGAAGGAACAGAGGGTGGCCATGAGGCAAATCAATCTGACAGTCAAATCCAACGACTATGATGTCAAGGAGGTGGTGGGATGTCCTCCTCCTCCTGAGGCGAATCTGAATGAAGAGTACAAGGTGTTTGAGGCTCTAAAGCCCCAGCAAGTCCAATACTCTGAACCAAATCCCAGACCCAAGGTTGTTCGGATCACTGAATCTGGTGACATCCCTGAGAAATACCTACCAAATATGGCCCAAGCTGTTGTTAGATGGCTTACCTCAGTTGGAGGTGTTTCTCAGGTCGGTACTGTCGCCGAAAAAGTGGGAGCCAGCGCTTACCAAATTGTAGTAGGTGCTGTCAAAGGGGGCTACTTCACAACTGGAGATGAATTGGGAGACCTGATCTCCCTATACCCATTAGTGACCCCCTTCCCTACATTGCA
			GGACAGTCAGAGAGAAGAAATGGAGGAGAAGCGGAATTTAATTGACAAGACCACTGCAGCGCGAACATCAGCTCTGAGGCGGGAAATAGTGAAAACCCAACCTGAGCTTATCAACCTGGATGTTGCAGGAGTGTCCAACCTCCACCCACCCCCCCACGACATAAATACAGCAGAGGACGCCATGGCATATGTCCACGCAATGATTAGTGGAAAATTCTCAGGATTCACAAAATGGATATCTGAGGTTAGACCTAATGCTGCCAACCCTGTTGGAGTCAGGCTTTATGCCCACAGTCACCACACCCAGGATGTGAAACTGTTAGGTGAAGCCTGGTCTTCCTCTGCTAAACTGGCTAAGGAATACATCTGTGCAGCTATTCTGGAGGTAAACAACATCCCATATAAGAAGTCCAGCTTTGCGACCCCCAATGTAGTGCCCCCCCCGCCGGAGTCTTCCTGGGCCCGGCAGGTTGAATATGCAGCCGCCCCAAAAGCTGTGCCACAGATTGTGCCCGTTCAACAAACCCTGGATTTGGAGCTGTTTCATAGTATAATGCAGCAATTCCCGGGGCACTGTCCCCGCCAGGTGCAGATGCTCATAAGAGAGGTTAGTCATAAAAATCCTGATGACTACCGTTCGAGAATTCAGGACTTATTCTCTAGGTTTCCACCTCCCAAAGTAGCATCGAAGAGATCACTGCTAACAGCAGAACAAAGGACGAGACTCAACAAAAAGACTCTCGACCGTAAGAAGAGGAAGAAGAATGCAAGTAAGCTCTTGCCAACCCTA
		</sequence>
		<sequence>
			<taxon idref="DAV_K22_Dmel_Thika_Africa_2009-02"/>
			AAGCATGTCTACACAGGAGGCACTTGGGATGGCTTTCTAAGTAGACTCGCCCAACAGATGGGCCGGACAACGGTCCCCCTGGCCAAAACAGTTTCAGCAGGCAAAAAGAATGCCTCTGATAGGGCAATTATAAAACTGTTAAATAAGTACATGCCCAGGACAGGAAACAAAAACTGGCCTGGTGTCCACACAACCCCAGAAGAAGGCATACTTGATGGTATCAAAATAACGGCAAAATCCAGTGCAGGTGCCCCCTATTGGAGACATAAAGGAGAGTGCCTAGACCACATAATAGATACTGGACTTCCTGTCGTGCTAAAACACATAAAGGAAGGAACCCTTAATCAGCTGTGGCGGGAAAACCCTGAGATGTTCCTTGTTGAAGTTAAGAATAAACTTGACAGATACGAAGTTTCGAAGCTTAATGAAAAGACTAGACCCTATGTGTGCGTACCTGCACACTGGGCTCTTCTCTTCTCGTGCTTGACTCAAGGATTCCAGGAAGGACTCCAGGTTTTTAGTAATCTGGAGCCCAGCACAGAATGCTCGAATGCATATGGATTTTCATCCACTGCTGGAGGGCTTACCAGGATGGTTGACTGGATGTATGCCTGCCCAAAGCGGAGGGGTAGAGTCGTCTGTTACGGCGATGATGCATGTATAACATTTTGGAGCCAGGGCGTCCTCTATCGGGTGGATCCAGATTTTAAACAAATGGACGGGTCCATAGATAGAGAGGATGCTAGAATCACTATTGAGTGGGTCCTCCACCATCTCAGAAAGGATTTAGGTGTAGAGGAGACCCCAGCTTTTTGGAAGACGGTCGCGTCTGTGTGGCTGGATATGGCTATTGACCCCCACTTTATTGTGGATGGTAAGACTGTTTACAAGAAGAAGAACCCCCATGGACTCATGACCGGAGTCCCAGGAACAACCCTTTTTGACACCGTCAAATCTGTAATAGTCTGGAATGAAATGTTGGACCAGGCTAGTGCAGGTTTGATAGACCTCCTAAATGAAGCTCAAGTAGTTGAATGGATGAGGAGACAAGGTCTAGTTGTCAAGGAAGGTACCTGGAGTCCGGTTGCACTTCCTTCCAAGGATACAGAAGGTCTAATTACAGATCACAAATTTCTTGGTGTGCAAATTATGGGAGTGTACCACAGAGATCGTGTGATACATGTCCCTACAATGCCTGAGAGCGATGCTCTTGAGATGATGCTCTGCCAGAAGGACAATCCCTTTGAGAAGGCAGTGTCCAGAACTGCACGCCAACGAACTTTGTACGATCGTATGAGGGGTTTGATGATAACGATGGGATTCAGCATACCTCGGATCGAAGAGACAATACACGCCGTGGTTAATACAATTCCCGGTGAGATTATTGTCATGCAGACGCAAGAGCAAACCGGAACGAAGCCAGAACACATAACCCTCCAGGACTTTGAATATCCAGATTCATCTGGATTCCCCTCCCGAGACTTTTGTCTTGATCTCTATTCAGAAGGGGGGGAGGACAAAGCGGGATGGATAAACCTGTTCCCTACACTATCAGGATTCCTTGAGGAGTTCAAGAAGGAACAGAGGGTGGCCATGAGGCAAATCAATCTGACAGTCAAATCCAACGACTATGATGTCAAGGAGGTGGTGGGATGTCCTCCTCCTCCTGAGGCGAATCTGAATGAAGAGTACAAGGTGTTTGAGGCTCTAAAGCCCCAGCAAGTCCAATACTCTGAACCAAATCCCAGACCCAAGGTTGTTCGGATCACTGAATCTGGTGACATCCCTGAGAAATACCTACCAAATATGGCCCAAGCTGTTGTTAGATGGCTTACCTCAGTTGGAGGTGTTTCTCAGGTCGGTACTGTCGCCGAAAAAGTGGGAGCCAGCGCTTACCAAATTGTAGTAGGTGCTGTCAAAGGGGGCTACTTCACAACTGGAGATGAATTGGGAGACCTGATCTCCCTATACCCATTAGTGACCCCCTTCCCTACATTGCA
			GGACAGTCAGAGAGAAGAAATGGAGGAGAAGCGGAATTTAATTGACAAGACCACTGCAGCGCGAACATCAGCTCTGAGGCGGGAAATAGTGAAAACCCAACCTGAGCTTATCAACCTGGATGTTGCAGGAGTGTCCAACCTCCACCCACCCCCCCACGACATAAATACAGCAGAGGACGCCATGGCATATGTCCACGCAATGATTAGTGGAAAATTCTCAGGATTCACAAAATGGATATCTGAGGTTAGACCTAATGCTGCCAACCCTGTTGGAGTCAGGCTTTATGCCCACAGTCACCACACCCAGGATGTGAAACTGTTAGGTGAAGCCTGGTCTTCCTCTGCTAAACTGGCTAAGGAATACATCTGTGCAGCTATTCTGGAGGTAAACAACATCCCATATAAGAAGTCCAGCTTTGCGACCCCCAATGTAGTGCCCCCCCCGCCGGAGTCTTCCTGGGCCCGGCAGGTTGAATATGCAGCCGCCCCAAAAGCTGTGCCACAGATTGTGCCCGTTCAACAAACCCTGGATTTGGAGCTGTTTCATAGTATAATGCAGCAATTCCCGGGGCACTGTCCCCGCCAGGTGCAGATGCTCATAAGAGAGGTTAGTCATAAAAATCCTGATGACTACCGTTCGAGAATTCAGGACTTATTCTCTAGGTTTCCACCTCCCAAAGTAGCATCGAAGAGATCACTGCTAACAGCAGAACAAAGGACGAGACTCAACAAAAAGACTCTCGACCGTAAGAAGAGGAAGAAGAATGCAAGTAAGCTCTTGCCAACCCTA
		</sequence>
		<sequence>
			<taxon idref="DAV_IM13_Dmel_Ithaca_USA_2009-09-18"/>
			NNNNNNNNNNNNNNNNNNNNNNNNNNNNNNNNNNNNNNNNNNNNNNNNNNNNNNNNNNNNNNNNNNNNNNNNNNNNNNNNNNNNNNNNNNNNNNNNNNNNNNNNNNNNNNNNNNNNNNNNNNNNNNNNNNNNNNNNNNNNNNNNNNNNNNNNNNNNNNNNNNNNNNNNNNNNNNNNNNNNNNNNNNNNNNNNNNNNNNNNNNNNNNNNNNNNNNNNNNNNNNNNNNNNNNNNNNNNNNNNNNNNNNNNNNNNNNNNNNNNNNNNNNNNNNNNNNNNNNNNNNNNNNNNNNNNNNNNNNNNNNNNNNNNNNNNNNNNNNNNNNNNNNNNNNNNNNNNNNNNNNNNNNNNNNNNNNNNNNNNNNNNNNNNNNNNNNNNNNNNNNNNNNNNNNNNNNNNNNNNNNNNNNNNNNNNNNNNNNNNNNNNNNNNNNNNNNNNNNNNNNNNNNNNNNNNNNNNNNNNNNNNNNNNNNNNNNNNNNNNNNNNNNNNNNNNNNNNNNNNNNNNNNNNNNNNNNNNNNNNNNNNNNNNNNNNNCAGCACAGAATGCTCGAACGCATATGGATTCTCATCCATTGCTGGAGGGCTTACTAGGATGGTCGACTGGATGTATGCCTGCCCAAAGCGGCGAGGACGGGTTGTCTGTTACGGTGACGATGCATGTATAACTTTCTGGAGCCAGGGCGTCCTCTATCGGGTGGATCCAGATTTTAAACAAATGGACGGGTCCATAGATAGAGAGGATGCTAGAATCACCATTGAGTGGGTCCTCCACCATCTCAGAAAGGATTTAGGTGTAGAGGAGACCCCTGCTTTTTGGAAGACAGTTGCAGCAGTGTGGCTNNNNNNNNNNNNNNNNNNNNNNNNNNNNNNNNNNNNNNNNNNNNNNNNNNNNNNNNNNNNNNNNNNNNNNNNNNNNNNNNNNNNNNNNNNNNNNNNNNNNNNNNNNNNNNNNNNNNNNNNNNNNNNNNNNNNNNNNNNNNNGGATCAGGCYAGTGCAGGTTCCATAGACCTTCTGAATGAAGCTCAAGTAGTTGAATGGATGAAGAGACAGGGCTTGGTTGTCAAAGAAGGAACTTGGAGTCCGGTTGCACTCCCAGCAAGGGACACAGAGGGTCTAATTACAGACCACAAATTTCTTGGCGTACAAATTATGGGAGTGTACCACAGACACCGTGTGATACATGTCCCGACAATGCCTGAGAGCGATGCTCTTGAGATGATGCTCTGCCAGAAGGATAACCCCTTTGAAAAGGCAGTATCTAGAACGGCACGCCAAAGAACTCTGTATGATCGCATGAGGGGTCTAATGATAACAATGGGATTCAGCATACCTCGGATCGAAGAAACAATACACGCTGTGNNNNNNNNNNNNNNNNNNNNNNNNNNNNNNNNNNNNNNNNNNNNNNNNNNNNNNNNNNNNNNNNNNNNNNNNNNNNNNNNNNNNNNNGAATATCCAGATTCGTCTGGATTTCCCTCTCGGGACTTCTGTTTAGACCTCTATTCAGATGGAGAGGATGACAAAGCAGGATGGATTAATCTGTTCCCCACATTGTCAGGATTCCTTGACGAGTTCAAGAGGGAGCAGAGAGTGGCTGTGAGGCAGATAAATTTGACTGTTCAGTCCAACGACTATGATGTTAAGGAGGTTGTAGGATGCCCTCCTCCTCCTGAGGCGAATCTGAATGATGAATACAAAGTGTTTGAGGCTCTCAAACCTCAGCAAGTCCAGTATTCAGAACCGAATCCCAGACCCAAAGTTGTTAGGATCACAGAAAGTGGCGAAATCCCTGAGAAATTCCTACCAAATATGGCTCAAGCCGTCGTTAGATGGCTCACCTCAGTTGGAGGTGTTTCTCAGGTTGGCACTGTTGCCGATAAAGTTGGAGCCAGTGCTTACCAAATTGTTGTGGGCGCTGCTAAAGGGGGCTATTTCACTACTGGAGATGAACTCGGAGACTTGATCTCCCTATATCCACTAGTGACTCCCTTTCCCACACTGCA
			GGACAGTCAAAGAGAAGAAATGGAGGAAAAGCGTAATTTGATTGACAAGACTACTGCAGCAAGAACGTCAGCCTTGAGACGGGAAATTGTAAAAACTCAACCTGAGCTCATTAATCTGGACGTTGCAGGAGTGTCAAACCTCCATCCACCTCCCCACGATATAAATACAGCAGAGGATGCCATGGCATATATCCATGCAATGGCCAGCGGGAGATTCTCAGGATTCACTAAATGGATATCTGAGGTGCGGCCAAATGCTGCCAATCCTGTTGGAGTTAGACTTTATGCCCACAGCCATCACACCCAGGATGTGAAGCTGTTGGGAGAAGCCTGGTCCTCCTCTGCTAAACTGGCTAAGGAATACATCTGTGCAGCTATTTTGGAGGTTAATAACATCCCATATAAGAAGTCTAGCTTTGCGACCCCTAATGTAGTGCCTCCCCCGCCTGAGTCTTCCTGGGCTCGGCAGGTTGAATACGCAACTGCCCCTAAAGCTGTGCCACAGATTGTGCCCGTTCATGAAACCCTGGATTTGGAGCTGTTCCATAGTATAATGCAGCAATTCCCGGGGCACTGTCCCCGCCAGGTGCAGATGCTCATTAGAGAGGTTAGTCATAAAAACCCTGATGACTACCGCGTGAGAATTCAAGACTTATTCTCCCGGTTTCCACCCCCTAAAGTAGCATCGAAGAGATCACTGCTGACAGCAGAACAAAGGACGAGACTCAATAGAAAGACTCTCGACCGCAAGAAGAGGAAGAAAATTGCAAGTAAGCTCTTGCCGACCCTA
		</sequence>
		<sequence>
			<taxon idref="DAV_SAF27_Dmel_SouthAfrica_Africa_2010-01"/>
			AAACATGTCTACACAGGAGGCACTTGGGATGGCTTTCTAAGTAGACTCGCCCAACAGATGGGCCGGACAACGGTCCCCCTGGCCAAAACAGTTTCAGCAGGCAAAAAGAATGCCTCTGATAAGGCAATTATAAAACTGTTAAACAAGTACATGCCCAGGACAGGAAACAAAAACTGGCCTGGTGTCCACACAACCCCAGAAGAAGGCATACTTGATGGTATCAAAATAACAGCCAAATCCAGTGCAGGTGCTCCCTATTGGAGACATAAAGGAGAGTGTCTGGACCACATAATAGATATCGGACTTCCTGTTGTGTTAAAACACATAAAGGAAGGAACCCTCAATCAGCTGTGGCGGGAGAACCCTGAGATGTTCCTTGTTGAAGTTAAGAATAAACTTGACAGATACGAAGTCTTGAAACTTAATGAGAAGACTAGACCCTATGTGTGCGTACCTGCACACTGGGCTCTTCTCTTCTCGTGCTTGACTCAAGGATTCCAGGAAGGACTCCAGGTTTTCAGTAATCTGGATCCCAGCACAGAATGCTCGAATGCATATGGATTTTCATCCACTGCTGGAGGGCTCACCAGGATGGTTGACTGGATGTATGCTTGCCCAAAGCGGCGGGGTAGAGTCGTCTGTTACGGCGATGATGCATGTATAACATTTTGGAGCCAGGGCGTCCTCTATCGGGTGGATCCAGATTTTAAACAAATGGACGGGTCCATAGATAGAGAGGATGCTAGAATCACAATCGAGTGGGTCCTCCACCATCTCAGAAAGGATTTAGGTGTAGAGGAGACCCCAGCTTTTTGGAAGACAGTCGCATCTGTGTGGCTGGATATGGCCATTGACCCCCACTTTATTGTGGATGGTAAGACTGTTTACAAGAAGAAGAACCCCCATGGACTCATGACCGGAGTCCCAGGAACAACCCTTTTTGACACCGTCAAATCTGTAATAGTCTGGAATGAAATGTTGGACCAGGCTAGTGCAGGTTTGATAGACCTCCTAAACGAAGCTCAAGTGGTTGAATGGATGAGGAGACAAGGTCTAGTTGTCAAGGAAGGCACCTGGAGTCCGGTTGCACTTCCTGCCAAGGATACAGAAGGTCTAATTACAGATCACAAATTTCTTGGTGTGCAAATTATGGGAGTGTACCACAAAGATCGTGTGATACATGTCCCTACAATGCCTGAGAGCGATGCTCTTGAGATGATGCTCTGCCAGAAGGATAATCCCTTTGAAAAGGCAGTGTCCAGAACTGCACGCCAACGAACTTTGTATGACCGTATGAGGGGTTTGATGATAACGATGGGATTCGGCATACCTCGGATCGAAGAGACAATACACGCCGTGGTTAATACAATTCCCGGCGAGATTATTGTCATGCAGACGCAAGAGCAAACCGGAACGAAGCCAGAACACATAACCCTCCAGGACTTTGAATATCCAGATTCATCTGGATTCCCCTCCCGAGACTTTTGTCTTGATCTCTATTCAGAGGGAGGGGAGGACAAAGCGGGATGKATAAACCTGTTCCCCACACTATCAGGATTCCTCGAGGAGTTCAAGAAGGAACAGAGGGTGGCCGTGAGGCAAATCAATCTGACAGTCAAATCCAACGACTATGATGTCAAGGAGGTGGTGGGATGTCCTCCCCCTCCCGAGGCGAATCTGAATGAAGAGTACAAGGTGTTTGAGGCTCTAAAGCCCCAGCAAGTCCAATACTCTGAACCAAATCCCAGACCCAAGGTTGTTCGGATTACTGAATCTGGTGACATCCCTGAGAAATACCTACCAAATATGGCCCAAGCTGTCGTTAGATGGCTTACCTCAGTTGGAGGTGTTTCTCAGGTCGGTACTGTCGCCGAAAAAGTGGGAGCTAGCGCTTACCAAATTGTAGTAGGTGCTGTCAAAGGGGGCTACTTCACAACTGGAGATGAATTGGGAGACCTGATCTCCCTATACCCATTAGTGACCCCCTTCCCTACACTGCA
			AGACAGTCAGAGAGAAGAAATGGAGGAGAAGCGGAATCTAATTGACAAGACCACTGCAGCGCGAACATCAGCTCTGAGGCGGGAAATAGTGAAAACCCAACCCGAGCTTATCAATTTGGATGTTGCAGGAGTGTCTAACCTCCACTCACCCCCCCACGACATAAATACAGCAGAGGACGCCATGGCATATGTCCATGCAATGGTCAGCGGAAGATTCTCAGGATTCACAAAGTGGATATCTGAGGTGAGACCTAATGCTGCCAACCCTGTTGGAGTCAGGCTTTATGCCCACAGTCACCATACCCAGGATGTGAAACTGTTGGGTGAAGCCTGGTCTTCCTCTGCTANNNNNNNNNNNNNNNNNNNNNNNNNNNNNNNNNNNNNNNNNNNNNNNNNNNNNNNNNNNNNNNNNNNNNNNNNNNNNNNNNNNNNNNNNNNNNNNNNNNNNNNNNNNNNNNNNNNNNNNNNNNNNNNNNNNNNNNNNNNNNNNNNNNNNNNNNNNNNNNNNNNNNNNNNNNNNNNNNNNNNNNNNNNNNNNNNNNNNNNNNNNNNNNNNNNNNNNNNNNNNNNNNNNNNNNNNNNNNNNNNNNNNNNNNNNNNNNNNNNNNNNNNNNNNNNNNNNNNNNNNNNNNNNNNNNNNNNNNNNNNNNNNNNNNNNNNNNNNNNNNNNNNNNNNNNNNNNNNNNNNNNNNNNNNNNNNNNNNNNNNNNNNNNNNNNNNNNNNNNNNNNNNNNNNNNNNNNNNNNNNNNNNNNNNNNNNNNNNNNNNNNNNNNNNNNNNNNNNNNNNNN
		</sequence>
		<sequence>
			<taxon idref="DAV_IM07_Dmel_Ithaca_USA_2009-09-18"/>
			AAACATGTCTACACAGGAGGCACTTGGGATGGCTTTCTAAGTAGACTCGCCCAACAGATGGGCCGGACAACGGTCCCCCTGGCAAAAACAGTTTCAGCAGGCAAAAAGAATGCCTCTGATAGGGCAATTATAAAACTGTTAAACAAATACATGCCTAGGACAGGAAACAAGAACTGGCCTGGCGTCCATACAACCCCAGAAGAAGGCATACTTGATGGCATCAAGATTACAGCCAAATCCAGTGCAGGCGCTCCCTATTGGAGACATAAAGGAGAATGCCTTGACCATATAATTGATACTGGACTTCCTGTTGTGCTAAAACATATAAAGGAAGGAACTCTCAACCAGCTGTGGCGAGAGAATCCTGAGATGTTCCTTGTTGAAGTTAAGAATAAACTTGATAGATACGAGGTCTCGAAGCTCAAAGAGAAGACCAGACCTTATGTGTGTGTACCTGCACACTGGGCTCTCCTGTTTTCGTGTTTGACTCAAGGATTCCAAGAAGGACTCCAAGTTTTTAGTAACTTGGATCCTAGCACAGAATGCTCAAACGCATATGGATTCTCATCCATTGCTGGAGGGCTTACCAGGATGGTTGACTGGATGTATGCCTGCCCAAAGCGGCGTGGACGGGTTGTCTGTTATGGCGACGATGCATGTATAACATTTTGGAGCCAGGGTGTCCTTTATCGGGTGGATCCAGATTTTAAGCAAATGGACGGGTCCATAGATAAAGAGGATGCTAGAATCACCATTGAGTGGGTCCTCCACCATCTCAGAAAGGATTTAGGTGTAGAGGAGACCCCTGCTTTTTGGAAGACAGTTGCAGCTGTGTGGCTTGACATGGCCATCGACCCCCACTTTATTGTGGATGGCAAGACTGTCTACAAGAAGAAAAACCCCCATGGACTCATGACCGGAGTCCCAGGAACAACCTTATTTGATACTGTAAAGTCTGTAATAGTCTGGAATGAAATGTTGGATCAGGCTAGTGCAGGTTCTATAGATCTTTTAAACGAGGCTCAAGTAGTAGAATGGATGAAAAGACAGGGCCTGGTTGTCAAAGAAGGAACTTGGAGTCCGGTTCCACTCCCTGCTAGGGATGTAGAGGGTCTAATTACAGACCACAAATTTCTTGGTGTGCAAATTATGGGAGTCTTTCACAGAGACCGTGTGATACACGTCCCTACGATGCCCGAGAGCGATGCTCTAGAGATGATGCTTTGTCAGAAGGACAATCCCTTTGAAAAGGCAGTATCTAGAACAGCACGTCAAAGAACTTTGTATGACCGTATGAGGGGTTTAATGATAACAATGGGATTCAGCATACCTCGGATCGAAGAGACAATACACGCTGTGGTTAATACAATCCCCGGCGAGATTATTGTCATGCAGACGCAAGAGCAAACCGGAACGAAGCCAGAACATATAACCCTCCAGGACTTTGAATATCCAGATTCGTCTGGATTCCCCTCTCGAGACTTCTGTCTAGACCTATACTCCGATGGAGAGGATGACAAAGCTGGATGGATTAATCTGTTCCCCACATTATCGGGATTCCTCGAAGAGTTCAAGAGAGAACAGAGAGTGGCTGTGAGGCAGATAAATTTGACAGTCCAATCCAACGACTATGATGTCAAGGAGGTTGTGGGATGTCCCCCCCCTCCTGAGGGGAATCTGAATGAGGAGTACAAGGTGTTTGAGGCTCTTAAACCTCAGCAAGTACAGTACTCAGAACCGAACCCCAGACCTAAAGTTGTAAGGATTACAGAGAGTGGCGACATCCCTGAGAAATTCCTGCCAAATATGGCTCAAGCTGTCGTCAGATGGCTCACCTCAGTTGGAGGTGTTTCTCAGGTTGGTACTGTTGCCGAAAAAGTTGGAGCCAGTGCCTACCAAATTGTTGTAGGTGCTGCTAAAGGGGGTTACTTCACTACTGGAGATGAATTGGGAGACTTGATCTCTTTATACCCACTAGTGACTCCCTTCCCCACATTGCA
			GGACAGTCAAAGAGAAGAAATGGAGGAGAAGCGTAATTTAATTGATAAAACCACTGCAGCAAGAACGTCAGCTTTGAGACGGGAGATTGTGAAAACCCAACCCGAGCTCATCAACCTGGACGTTGCAGGAGTGTCGAACCTCCATCCGCCCCCCCACGATATAAATACAGCAGAGGATGCTATGGCCTATGTCCATGCAATGGTCAGCGGGAGATTCTCAGGTTTCACCAAATGGATATCTGAGGTACGGCCGAATGCAGCTAATCCCGTTGGAGTTAGGCTTTATGCCCACAGCCATCACATCCAGGATGTGAAACTGTTGGGAGAGGCCTGGTCCTCATCTGCTAAACTGGCTAAGGAATACATCTGTGCAGCTATTCTGGAGGTTAATAACATCCCATATAAAAAGTCTAGCTTTGCGACCCCTAATGTAGTGCCTCCCCCTCCCGAGTCTTCCTGGGCTCGGCAGGTTGAATATGCTACCGCCCCTAAAGCTGTACCACAGATTGTGCCCGTTCATGAAACCCTGGATTTGGAGCTGTTTCACAGTATAATGCAGCAATTCCCGGGGCATTGTCCCCGCCAGGTGCAGATGCTTATTAGAGAGGTCAGTCATAAAAACCCTGATGACTACCGTGTGAGAATCCAAGACTTATTCTCCAGGTTCCCACCTCCTAAAGTAGCATCGAAGAGATCACTGCTAACAGCAGAACAAAGGACGAGACTCAACAGAAAGACTCTCGACCGCAAGAAGAGGAAGAAGATTGCAAGTAAGCTCTTGCCAACCCTA
		</sequence>
		<sequence>
			<taxon idref="DAV_GEO25_Dmel_AthensGeorgia_USA_2009-02-02"/>
			AAACATGTCTACACAGGAGGCACTTGGGATGGCTTTCTAAGTAGACTCGCCCAACAGATGGGCCGGACAACGGTCCCCCTGGCAAAAACAGTTTCAGCAGGCAAAAAGAATGCCTCTGATAGGGCAATTATAAAACTGTTAAACAAATACATGCCTAGGACAGGAAATAAGAACTGGCCTGGCGTCCATACAACCCCAGAAGAAGGCATACTTGATGGCATCAAGATAACAGCCAAATCCAGTGCGGGCGCTCCCTATTGGAGACATAAAGGGGAATGCCTTGACCATATAATCGATACTGGACTTCCTGTTGTGTTAAAACATATAAAGGAAGGAACTCTCAACCAGCTGTGGCGAGAGAATCCTGAGATGTTCCTTGTTGAAGTTAAGAATAAACTTGATAGATACGAGGTCTCGAAGCTCAAAGAGAAGACAAGACCCTATGTGTGTGTACCTGCACACTGGGCTCTCCTATTCTCGTGTTTGACTCAAGGATTCCAAGAAGGACTCCAAGTTTTTAGTAACTTGGATCCTAGCACAGAATGCTCAAATGCATATGGATTCTCATCCATTGCTGGAGGGCTTACCAGGATGGTTGACTGGATGTATGCTTGCCCAAAGCGGCGTGGACGGGTTGTCTGTTATGGCGACGATGCATGTATAACATTTTGGAGCCAGGGTGTCCTTTATCGGGTGGATCCAGATTTTAAGCAAATGGACGGGTCCATAGATAAAGAGGATGCTAGAATCACCATTGAGTGGGTCCTCCACCATCTCAGAAAGGATTTAGGTGTAGAGGAGACCCCTGCTTTTTGGAAGACAGTTGCAGCTGTGTGGCTTGACATGGCCATCGACCCCCACTTTATTGTGGATGGCAAGACTGTCTACAAGAAGAAAAACCCCCATGGACTCATGACCGGAGTCCCAGGAACAACCTTATTCGATACTGTAAAGTCTGTAATAGTCTGGAATGAAATGTTGGATCAGGCTAGTGCAGGTTCTATAGATCTTTTAAACGAGGCTCAAGTAGTAGAATGGATGAAGAGACAGGGCCTGGTTGTCAAAGAAGGAACTTGGAGTCCGGTTCCACTCCCTGCTAGGGATACAGAGGGTCTAATTACAGACCACAAATTTCTTGGTGTGCAAATTATGGGAGTGTTTCACAGAGACCGTGTGATACACGTCCCTACGATGCCCGAGAGTGATGCTCTAGAGATGATGCTTTGTCAGAAGGACAATCCCTTTGAAAAAGCAGTATCTAGAACAGCACGTCAAAGAACTTTGTATGACCGTATGAGGGGTTTAATGATAACAATGGGATTCAGCATACCTCGGATCGAAGAGACAATANNNNNNNNNNNNNNNNNNNNNNNNNNNNNNNNNNNNNNNNNNNNNNNNNNNNNNNNNNNNNNNNNNNNNNNNNNNNNNNNNNNCCTCCAGGACTTTGAATATCCAGATTCGTCTGGATTCCCCTCTCGAGACTTCTGTCTAGACCTATATTCCGATGGAGAGGATGACAAAGCTGGATGGATTAATCTGTTCCCCACATTATCGGGATTCCTTGAAGAGTTCAAGAGAGAACAGAGAGTGGCTGTGAGGCAGATAAATTTGACAGTCCAATCCAACGACTATGATGTCAAGGAGGTTGTGGGATGTCCCCCCCCTCCTGAGGGAAATTTGAATGAGGAGTATAAGGTGTTTGAGGCTCTTAAACCTCAACAAGTACAGTATTCAGAGCCGAACCCCAGACCTAAAGTTGTAAGGATTACAGAGAGTGGCGACATCCCTGAGAAATTCCTGCCAAATATGGCTCAAGCTGTCGTCAGATGGCTCACCTCAGTTGGAGGTGTTTCTCAGGTTGGTACTGTGGCCGAAAAAGTTGGAGCCAGTGCCTACCAAATTGTTGTAGGCGCTGCTAAAGGGGGTTACTTCACTACTGGAGATGAATTGGGAGACTTGATCTCTTTATACCCACTAGTGACCCCCTTCCCCACCTTGCA
			GGACAGTCAAAGAGAAGAAATGGAGGAGAAGCGTAATTTAATCGATAAAACCACTGCAGCAAGAACGTCAGCTCTGAGAAGGGAGATTGTGAAAACCCAACCCGAGCTCATCAACTTGGACGTTGCAGGAGTGTCGAACCTCCATCCGCCCCCCCACGATATAAATACAGCAGAGGATGCTATGGCCTATGTCCATGCAATGGTCAGCGGGAGATTCTCAGGTTTCACCAAATGGATATCTGAGGTACGGCCGAATGCTGCTAATCCCGTTGGAGTTAGGCTTTATGCCCACAGCCATCACACCCAGGATGTGAAACTGTTGGGAGAGGCCTGGTCCTCATCTGCTAAACTGGCTAAGGAATACATCTGTGCAGCTATTCTGGAGGTTAATAACATCCCATATAAGAAGTCTAGCTTTGCGACCCCTAATGTAGTGCCTCCCCCTCCCGAGTCTTCCTGGGCTCGGCAGGTTGAATATGCTACTGCCCCTAAAGCTGTACCACAGATTGTGCCCGTTCATGAAACCCTGGATTTGGAGCTGTTTCACAGTATAATGCAGCAATTCCCGGGGCACTGTCCCCGCCAGGTGCAGATGCTTATTAGAGAGGTCAGTCATAAAAACCCTGATGACTACCGTGTGAGAATTCAAGACTTATTCTCCAGGTTCCCACCTCCTAAAGTAGCATCGAAGAGATCACTGCTGACAGCAGAACAAAGGACGAGACTCAACAGAAAGACTCTCGACCGCAAGAAGAGGAAGAAGATTGCAAGTAAGCTCTTGCCAACCCTA
		</sequence>
		<sequence>
			<taxon idref="DAV_GEO12_Dmel_AthensGeorgia_USA_2009-02-02"/>
			AAACATGTCTACACAGGAGGCACTTGGGATGGCTTTCTAAGTAGACTCGCCCAACAGATGGGCCGGACAACGGTCCCCCTGGCAAAAACAGTTTCAGCAGGCAAAAAGAATGCCTCTGATAGGGCAATTATAAAACTGTTAAACAAATACATGCCTAGGACAGGAAATAAGAACTGGCCTGGCGTCCATACAACCCCAGAAGAAGGCATACTTGATGGCATCAAGATAACAGCCAAATCCAGTGCGGGCGCTCCCTATTGGAGACATAAAGGGGAATGCCTTGACCATATAATCGATACTGGACTTCCTGTTGTGTTAAAACATATAAAGGAAGGAACTCTCAACCAGCTGTGGCGAGAGAATCCTGAGATGTTCCTTGTTGAAGTTAAGAATAAACTTGATAGATACGAGGTCTCGAAGCTCAAAGAGAAGACAAGACCCTATGTGTGTGTACCTGCACACTGGGCTCTCCTATTCTCGTGTTTGACTCAAGGATTCCAAGAAGGACTCCAAGTTTTTAGTAACTTGGATCCTAGCACAGAATGCTCAAATGCATATGGATTCTCATCCATTGCTGGAGGGCTTACCAGGATGGTTGACTGGATGTATGCTTGCCCAAAGCGGCGTGGACGGGTTGTCTGTTATGGCGACGATGCATGTATAACATTTTGGAGCCAGGGTGTCCTTTATCGGGTGGATCCAGATTTTAAGCAAATGGACGGGTCCATAGATAAAGAGGATGCTAGAATCACCATTGAGTGGGTCCTCCACCATCTCAGAAAGGATTTAGGTGTAGAGGAGACCCCTGCTTTTTGGAAGACAGTTGCAGCTGTGTGGCTTGACATGGCCATCGACCCCCACTTTATTGTGGATGGCAAGACTGTCTACAAGAAGAAAAACCCCCATGGACTCATGACCGGAGTCCCAGGAACAACCTTATTCGATACTGTAAAGTCTGTAATAGTCTGGAATGAAATGTTGGATCAGGCTAGTGCAGGTTCTATAGATCTTTTAAACGAGGCTCAAGTAGTAGAATGGATGAAGAGACAGGGCCTGGTTGTCAAAGAAGGAACTTGGAGTCCGGTTCCACTCCCTGCTAGGGATACAGAGGGTCTAATTACAGACCACAAATTTCTTGGTGTGCAAATTATGGGAGTGTTTCACAGAGACCGTGTGATACACGTCCCTACGATGCCCGAGAGTGATGCTCTAGAGATGATGCTTTGTCAGAAGGACAATCCCTTTGAAAAAGCAGTATCTAGAACAGCACGTCAAAGAACTTTGTATGACCGTATGAGGGGTTTAATGATAACAATGGGATTCAGCATACCTCGGATCGAAGAGACAATACACGCTGTGGTTAATACAATTCCCGGCGAGATTATTGTCATGCAGACGCAAGAGCAAACTGGAACGAAGCCAGAACATATAACCCTCCAGGACTTTGAATATCCAGATTCGTCTGGATTCCCCTCTCGAGACTTCTGTCTAGACCTATATTCCGATGGAGAGGATGACAAAGCTGGATGGATTAATCTGTTCCCCACATTATCGGGATTCCTTGAAGAGTTCAAGAGAGAACAGAGAGTGGCTGTGAGGCAGATAAATTTGACAGTCCAATCCAACGACTATGATGTCAAGGAGGTTGTGGGATGTCCCCCCCCTCCTGAGGGAAATTTGAATGAGGAGTATAAGGTGTTTGAGGCTCTTAAACCTCAACAAGTACAGTATTCAGAGCCGAACCCCAGACCTAAAGTTGTAAGGATTACAGAGAGTGGCGACATCCCTGAGAAATTCCTGCCAAATATGGCTCAAGCTGTCGTCAGATGGCTCACCTCAGTTGGAGGTGTTTCTCAGGTTGGTACTGTGGCCGAAAAAGTTGGAGCCAGTGCCTACCAAATTGTTGTAGGCGCTGCTAAAGGGGGTTACTTCACTACTGGAGATGAATTGGGAGACTTGATCTCTTTATACCCACTAGTGACCCCCTTCCCCACCTTGCA
			GGACAGTCAAAGAGAAGAAATGGAGGAGAAGCGTAATTTAATCGATAAAACCACTGCAGCAAGAACGTCAGCTCTGAGAAGGGAGATTGTGAAAACCCAACCCGAGCTCATCAACTTGGACGTTGCAGGAGTGTCGAACCTCCATCCGCCCCCCCACGATATAAATACAGCAGAGGATGCTATGGCCTATGTCCATGCAATGGNNNNNNNNNNNNNNNNNNNNNNNNNNNNNNNNNNNNNNNNNNNNNNNNNNNNNNNNNNNNNNNNNNNNNNNNNNNNNNNNNNNNNNNNNNNNNNNNNNNNNNNNNNNNNNNNNNNNNNNNNNNNNNNNNNNNNNNNNNNNNNNNNNNNNNNNNNGGAATACATCTGTGCAGCTATTCTGGAGGTTAATAACATCCCATATAAGAAGTCTAGCTTTGCGACCCCTAATGTAGTGCCTCCCCCTCCCGAGTCTTCCTGGGCTCGGCAGGTTGAATATGCTACTGCCCCTAAAGCTGTACCACAGATTGTGCCCGTTCATGAAACCCTGGATTTGGAGCTGTTTCACAGTATAATGCAGCAATTCCCGGGGCACTGTCCCCGCCAGGTGCAGATGCTTATTAGAGAGGTCAGTCATAAAAACCCTGATGACTACCGTGTGAGAATTCAAGACTTATTCTCCAGGTTCCCACCTCCTAAAGTAGCATCGAAGAGATCACTGCTGACAGCAGAACAAAGGACGAGACTCAACAGAAAGACTCTCGNNNNNNNNNNNNNNAAGAAGATTGCAAGTAAGCTCTTGCCAACCCTA
		</sequence>
		<sequence>
			<taxon idref="DAV_GEO23_Dsim_AthensGeorgia_USA_2009-02-02"/>
			AAACATGTCTACACAGGAGGCACTTGGGATGGCTTTCTAAGTAGACTCGCCCAACAGATGGGCCGGACAACGGTCCCCCTGGCAAAAACAGTTTCAGCAGGCAAAAAGAATGCCTCTGATAGGGCAATTATAAAACTGTTAAACAAATACATGCCTAGGACAGGAAATAAGAACTGGCCTGGCGTCCATACAACCCCAGAAGAAGGCATACTTGATGGCATCAAGATAACAGCCAAATCCAGTGCGGGCGCTCCCTATTGGAGACATAAAGGGGAATGCCTTGACCATATAATCGATACTGGACTTCCTGTTGTGTTAAAACATATAAAGGAAGGAACTCTCAACCAGCTGTGGCGAGAGAATCCTGAGATGTTCCTTGTTGAAGTTAAGAATAAACTTGATAGATACGAGGTCTCGAAGCTCAAAGAGAAGACAAGACCCTATGTGTGTGTACCTGCACACTGGGCTCTCCTATTCTCGTGTTTGACTCAAGGATTCCAAGAAGGACTCCAAGTTTTTAGTAACTTGGATCCTAGCACAGAATGCTCAAATGCATATGGATTCTCATCCATTGCTGGAGGGCTTACCAGGATGGTTGACTGGATGTATGCTTGCCCAAAGCGGCGTGGACGGGTTGTCTGTTATGGCGACGATGCATGTATAACATTTTGGAGCCAGGGTGTCCTTTATCGGGTGGATCCAGATTTTAAGCAAATGGACGGGNNNNNNNNNNNNNNNNNNNNNNNNNNNNNNNNNNNNNNNGTCCTCCACCATCTCAGAAAGGATTTAGGTGTAGAGGAGACCCCTGCTTTTTGGAAGACAGTTGCAGCTGTGTGGCTTGACATGGCCATCGACCCCCACTTTATTGTGGATGGCAAGACTGTCTACAAGAAGAAAAACCCCCATGGACTCATGACCGGAGTCCCAGGAACAACCTTATTCGATACTGTAAAGTCTGTAATAGTCTGGAATGAAATGTTGGATCAGGCTAGTGCAGGTTCTATAGATCTTTTAAACGAGGCTCAAGTAGTAGAATGGATGAAGAGACAGGGCCTGGTTGTCAAAGAAGGAACTTGGAGTCCGGTTCCACTCCCTGCTAGGGATACAGAGGGTCTAATTACAGACCACAAATTTCTTGGTGTGCAAATTATGGGAGTGTTTCACAGAGACCGTGTGATACACGTCCCTACGATGCCCGAGAGTGATGCTCTAGAGATGATGCTTTGTCAGAAGGACAATCCCTTTGAAAAAGCAGTATCTAGAACAGCACGTCAAAGAACTTTGTATGACCGTATGAGGGGTTTAATGATAACAATGGGATTCAGCATACCTCGGATCGAAGAGACAATACACGCTGTGGTTAATACAATTCCCGGCGAGATTATTGTCATGCAGACGCAAGAGCAAACTGGAACGAAGCCAGAACATATAACCCTCCAGGACTTTGAATATCCAGATTCGTCTGGATTCCCCTCTCGAGACTTCTGTCTAGACCTATATTCCGATGGAGAGGATGACAAAGCTGGATGGATTAATCTGTTCCCCACATTATCGGGATTCCTTGAAGAGTTCAAGAGAGAACAGAGAGTGGCTGTGAGGCAGATAAATTTGACAGTCCAATCCAACGACTATGATGTCAAGGAGGTTGTGGGATGTCCCCCCCCTCCTGAGGGAAATTTGAATGAGGAGTATAAGGTGTTTGAGGCTCTTAAACCTCAACAAGTACAGTATTCAGAGCCGAACCCCAGACCTAAAGTTGTAAGGATTACAGAGAGTGGCGACATCCCTGAGAAATTCCTGCCAAATATGGCTCAAGCTGTCGTCAGATGGCTCACCTCAGTTGGAGGTGTTTCTCAGGTTGGTACTGTGGCCGAAAAAGTTGGAGCCAGTGCCTACCAAATTGTTGTGGGCGCTGCTAAAGGGGGTTACTTCACTACTGGAGATGAATTGGGAGACTTGATCTCTTTATACCCACTAGTGACCCCCTTCCCCACCTTGCA
			GGACAGTCAAAGAGAAGAAATGGAGGAGAAGCGTAATTTAATCGATAAAACCACTGCAGCAAGAACGTCAGCTCTGAGAAGGGAGATTGTGAAAACCCAACCCGAGCTCATCAACTTGGACGTTGCAGGAGTGTCGAACCTCCATCCGCCCCCCCACGATATAAATACAGCAGAGGATGCTATGGCCTATGTCCATGCAATGGTCAGCGGGAGATTCTCAGGTTTCACCAAATGGATATCTGAGGTACGGCCGAATGCTGCTAATCCCGTTGGAGTTAGGCTTTATGCCCACAGCCATCACACCCAGGATGTGAAACTGTTGGGAGAGGCCTGGTCCTCATCTGCTAAACTGGCTAAGGAATACATCTGTGCAGCTATTCTGGAGGTTAATAACATCCCATATAAGAAGTCTAGCTTTGCGACCCCTAATGTAGTGCCTCCCCCTCCCGAGTCTTCCTGGGCTCGGCAGGTTGAATATGCTACTGCCCCTAAAGCTGTACCACAGATTGTGCCCGTTCATGAAACCCTGGATTTGGAGCTGTTTCACAGTATAATGCAGCAATTCCCGGGGCACTGTCCCCGCCAGGTGCAGATGCTTATTAGAGAGGTCAGTCATAAAAACCCTGATGACTACCGTGTGAGAATTCAAGACTTATTCTCCAGGTTCCCACCTCCTAAAGTAGCATCGAAGAGATCACTGCTGACAGCAGAACAAAGGACGAGACTCAACAGAAAGACTCTCGACCGCAAGAAGAGGAAGAAGATTGCAAGTAAGCTCTTGCCAACCCTA
		</sequence>
		<sequence>
			<taxon idref="DAV_GEO01_Dmel_AthensGeorgia_USA_2009-02-02"/>
			AAACATGTCTACACAGGAGGCACTTGGGATGGCTTTCTAAGTAGACTCGCCCAACAGATGGGCCGGACAACGGTCCCCCTGGCAAAAACAGTTTCAGCAGGCAAAAAGAATGCCTCTGATAGGGCAATTATAAAACTGTTAAACAAATACATGCCTAGGACAGGAAATAAGAACTGGCCTGGCGTCCATACAACCCCAGAAGAAGGCATACTTGATGGCATCAAGATAACAGCCAAATCCAGTGCGGGCGCTCCCTATTGGAGACATAAAGGGGAATGCCTTGACCATATAATCGATACTGGACTTCCTGTTGTGTTAAAACATATAAAGGAAGGAACTCTCAACCAGCTGTGGCGAGAGAATCCTGAGATGTTCCTTGTTGAAGTTAAGAATAAACTTGATAGATACGAGGTCTCGAAGCTCAAAGAGAAGACAAGACCCTATGTGTGTGTACCTGCACACTGGGCTCTCCTATTCTCGTGTTTGACTCAAGGATTCCAAGAAGGACTCCAAGTTTTTAGTAACTTGGATCCTAGCACAGAATGCTCAAATGCATATGGATTCTCATCCATTGCTGGAGGGCTTACCAGGATGGTTGACTGGATGTATGCTTGCCCAAAGCGGCGTGGACGGGTTGTCTGTTATGGCGACGATGCATGTATAACATTTTGGAGCCAGGGTGTCCTTTATCGGGTGGATCCAGATTTTAAGCAAATGGACGGGTCCATAGATAAAGAGGATGCTAGAATCACCATTGAGTGGGTCCTCCACCATCTCAGAAAGGATTTAGGTGTAGAGGAGACCCCTGCTTTTTGGAAGACAGTTGCAGCTGTGTGGCTTGACATGGCCATCGACCCCCACTTTATTGTGGATGGCAAGACTGTCTACAAGAAGAAAAACCCCCATGGACTCATGACCGGAGTCCCAGGAACAACCTTATTCGATACTGTAAAGTCTGTAATAGTCTGGAATGAAATGTTGGATCAGGCTAGTGCAGGTTCTATAGATCTTTTAAACGAGGCTCAAGTAGTAGAATGGATGAAGAGACAGGGCCTGGTTGTCAAAGAAGGAACTTGGAGTCCGGTTCCACTCCCTGCTAGGGATACAGAGGGTCTAATTACAGACCACAAATTTCTTGGTGTGCAAATTATGGGAGTGTTTCACAGAGACCGTGTGATACACGTCCCTACGATGCCCGAGAGTGATGCTCTAGAGATGATGCTTTGTCAGAAGGACAATCCCTTTGAAAAAGCAGTATCTAGAACAGCACGTCAAAGAACTTTGTATGACCGTATGAGGGGTTTAATGATAACAATGGGATTCAGCATACCTCGGATCGAAGAGACAATACACGCTGTGGTTAATACAATTCCCGGCGAGATTATTGTCATGCAGACGCAAGAGCAAACTGGAACGAAGCCAGAACATATAACCCTCCAGGACTTTGAATATCCAGATTCGTCTGGATTCCCCTCTCGAGACTTCTGTCTAGACCTATATTCCGATGGAGAGGATGACAAAGCTGGATGGATTAATCTGTTCCCCACATTATCGGGATTCCTTGAAGAGTTCAAGAGAGAACAGAGAGTGGCTGTGAGGCAGATAAATTTGACAGTCCAATCCAACGACTATGATGTCAAGGAGGTTGTGGGATGTCCCCCCCCTCCTGAGGGAAATTTGAATGAGGAGTATAAGGTGTTTGAGGCTCTTAAACCTCAACAAGTACAGTATTCAGAGCCGAACCCCAGACCTAAAGTTGTAAGGATTACAGAGAGTGGCGACATCCCTGAGAAATTCCTGCCAAATATGGCTCAAGCTGTCGTCAGATGGCTCACCTCAGTTGGAGGTGTTTCTCAGGTTGGTACTGTGGCCGAAAAAGTTGGAGCCAGTGCCTACCAAATTGTTGTAGGCGCTGCTAAAGGGGGTTACTTCACTACTGGAGATGAATTGGGAGACTTGATCTCTTTATACCCACTAGTGACCCCCTTCCCCACCTTGCA
			GGACAGTCAAAGAGAAGAAATGGAGGAGAAGCGTAATTTAATCGATAAAACCACTGCAGCAAGAACGTCAGCTCTGAGAAGGGAGATTGTGAAAACCCAACCCGAGCTCATCAACTTGGACGTTGCAGGAGTGTCGAACCTCCATCCGCCCCCCCACGATATAAATACAGCAGAGGATGCTATGGCCTATGTCCATGCAATGGTCAGCGGGAGATTCTCAGGTTTCACCAAATGGATATCTGAGGTACGGCCGAATGCTGCTAATCCCGTTGGAGTTAGGCTTTATGCCCACAGCCATCACACCCAGGATGTGAAACTGTTGGGAGAGGCCTGGTCCTCATCTGCTAAACTGGCTAAGGAATACATCTGTGCAGCTATTCTGGAGGTTAATAACATCCCATATAAGAAGTCTAGCTTTGCGACCCCTAATGTAGTGCCTCCCCCTCCCGAGTCTTCCTGGGCTCGGCAGGTTGAATATGCTACTGCCCCTAAAGCTGTACCACAGATTGTGCCCGTTCATGAAACCCTGGATTTGGAGCTGTTTCACAGTATAATGCAGCAATTCCCGGGGCACTGTCCCCGCCAGGTGCAGATGCTTATTAGAGAGGTCAGTCATAAAAACCCTGATGACTACCGTGTGAGAATTCAAGACTTATTCTCCAGGTTCCCACCTCCTAAAGTAGCATCGAAGAGATCACTGCTGACAGCAGAACAAAGGACGAGACTCAACAGAAAGACTCTCGACCGCAAGAAGAGGAAGAAGATTGCAAGTAAGCTCTTGCCAACCCTA
		</sequence>
		<sequence>
			<taxon idref="DAV_IM08_Dmel_Ithaca_USA_2009-09-18"/>
			AAACATGTCTATACAGGAGGCACTTGGGATGGCTTTCTTAGTAGACTCGCCCAACAGATGGGCCGGACAACGGTCCCCCTGGCAAGAACAGTTTCAGCAGGCAAAAAGAATGCCTCTGATGGGGCAATTATAAAACTGTTAAATAAATACATGCCTAGGACAGGAAATAAGAACTGGCCTGGCGTCCATACAACCCCGGAAGAAGGCATACTTGATGGTATCAAGATAACAGCCAAATCCAGTGCAGGTGCTCCCTATTGGAGACACAAGGGGGAATGCCTTGACCATATAATTGATACTGGACTTCCTGTTGTGCTAAAGCATATAAAAGAAGGAACCCTCAATCAGTTGTGGCGGGAAAACCCTGAGATGTTCCTTGTTGAAGTCAAGAACAAACTTGATAGATACGAGGTCTCGAAGCTTAAAGAGAAGACTAGACCCTATGTGTGTGTACCTGCGCACTGGGCTCTCCTATTCTCGTGCTTGACTCAAGGATTCCAGGAAGGACTTCAAGTTTTTAGTAACTTGGACCCCAGCACAGAATGCTCGAACGCATATGGATTCTCATCCATTGCTGGAGGGCTTACTAGGATGGTCGACTGGATGTATGCCTGCCCAAAGCGGCGAGGACGGGTTGTCTGTTATGGTGACGATGCATGTATAACTTTTTGGAGCCAGGGCGTCCTCTATCGGGTGGATCCAGATTTTAAACAAATGGACGGGTCCATAGATAGAGAGGATGCTAGAATCACCATTGAGTGGGTCCTCCACCATCTCAGAAAGGATTTAGGTGTAGAGGAGACCCCTGCTTTTTGGAAGACAGTTGCAGCAGTGTGGCTTGATATGGCCATCGACCCCTACTTCATTGTGGATGGCAAGACTGTCTACAAGAAGAAGAACCCCCATGGACTTATGACTGGAGTTCCAGGAACAACCCTATTTGACACTGTGAAATCTGTAATAGTCTGGAACGAAATGTTGGATCAGGCTAGTGCAGGTTCCATAGACCTTCTGAATGAAGCTCAAGTAGTTGAATGGATGAAGAGACAAGGCTTGGTTGTCAAAGAAGGAACTTGGAGTCCGGTTGCACTCCCAGCAAGGGACACAGAGGGTCTAATTACAGACCACAAATTTCTTGGCGTACAAATTATGGGAGTGTACCACAGACACCGTGTGATACATGTCCCGACAATGCCTGAGAGCGATGCTCTTGAGATGATGCTCTGCCAGAAGGATAACCCCTTTGAAAAGGCAGTATCTAGAACGGCACGCCAAAGAACTCTGTATGATCGCATGAGGGGTCTAATGATAACAATGGGATTCAGCATACCTCGGATCGAAGAGACAATACACGCTGTGGTTAATACAATCCCCGGCGAGATTATTGTCATGCAGACGCAAGAGCAAACCGGAACGAAGCCAGAACATATAACCCTCCAGGACTTTGAATATCCAGATTCGTCTGGATTTCCCTCTCGGGACTTCTGTCTAGACCTCTATTCAGATGGAGAGGATGACAAAGCAGGATGGATTAATCTGTTCCCCACATTGTCAGGATTCCTTGACGAGTTCAAGAGGGAGCAGAGAGTGGCTGTGAGGCAGATAAATTTGACTGTTCAGTCCAACGACTATGATGTTAAGGAGGTTGTAGGATGCCCTCCTCCTCCTGAGGCGAATCTGAATGATGAATACAAAGTGTTTGAGGCTCTCAAACCTCAGCAAGTCCAGTATTCAGAACCGAATCCCAGACCCAAAGTTGTTAGGATCACAGAACGTGGCGAAATCCCTGAGAAATTCCTACCAAATATGGCTCAAGCCGTCGTTAGATGGCTCACCTCAGTTGGAGGTGTTTCTCAGGTTGGCACTGTTGCCGATAAAGTTGGAGCCAGTGCTTACCAAATTGTTGTGGGCGCTGCTAAAGGGGGCTATTTCACTACTGGAGATGAACTCGGAGACTTGATCTCCCTATATCCACTAGTGACTCCCTTTCCCACACTGCA
			GGACAGTCAAAGAGAAGAAATGGAGGAAAAGCGTAATTTGATTGACAAGACTACTGCAGCAAGAACGTCAGCTTTGAGACGGGAAATTGTAAAAACTCAACCTGAGCTCATTAATCTGGACGTTGCAGGAGTGTCAAACCTCCATCCACCTCCCCACGATATAAATACAGCAGAGGATGCCATGGCATATATCCATGCAATGGCCAGCGGGAGATTCTCAGGATTCACTAAATGGATATCTGAGGTGCGGCCAAATGCTGCCAATCCTGTTGGAGTTAGACTTTATGCCCACAGCCATCACACCCAGGAAGTGAAGCTGTTGGGAGAAGCCTGGTCCTCCTCTGCTAAACTGGCTAAGGAATACATCTGTGCAGCTATTTTGGAGGTTAATAACATCCCATATAAGAAGTCTAGCTTTGCGACCCCTAATGTAGTGCCTCCCCCGCCTGAGTCTTCCTGGGCTCGGCAGGTTGAATACGCAACTGCCCCTAAAGCTGTGCCACAGATTGTGCCCGTTCATGAAACCCTGGATTTGGAGCTGTTCCATAGTATAATGCAGCAATTCCCGGGGCACTGTCCCCGTCAGGTGCAGATGCTCATTAGAGAGGTTAGTCATAAAAACCCTGATGACTACCGCGTGAGAATTCAAGACTTATTCTCCCGGTTTCCACCCCCTAAAGTAGCATCGAAGAGATCACTGCTGACAGCAGAACAAAGGACGAGACTCAATAGAAAGACTCTCGACCGCAAGAAGAGGAAGAAAATTGCAAGTAAGCTCTTGCCGACCCTA
		</sequence>
		<sequence>
			<taxon idref="DAV_IM02_Dmel_Ithaca_USA_2009-09-18"/>
			AAACATGTCTACACAGGAGGCACTTGGGATGGCTTTCTTAGTAGACTCGCCCAACAGATGGGCCGGACAACGGTCCCCCTGGCAAGAACAGTTTCAGCAGGCAAAAAGAATGCCTCTGATGGGGCAATTATAAAACTGTTAAATAAATACATGCCTAGGACAGGAAATAAGAACTGGCCTGGCGTCCATACAACCCCGGAAGAAGGCATACTTGATGGTATCAAGATAACAGCCAAATCCAGTGCAGGTGCTCCCTATTGGAGACACAAGGGAGAATGCCTTGACCATATAATTGATACTGGACTTCCTGTTGTGCTAAAGCATATAAAAGAAGGAACCCTCAATCAGTTGTGGCGGGAAAACCCTGAGATGTTCCTTGTTGAAGTCAAGAACAAACTTGATAGATACGAGGTCTCGAAGCTTAAAGAGAAGACTAGACCCTATGTGTGTGTACCTGCGCACTGGGCTCTCCTATTCTCGTGCTTGACTCAAGGATTCCAGGAAGGACTTCAAGTTTTTAGTAACTTGGACCCCAGCACAGAATGCTCGAACGCATATGGATTCTCATCCATTGCTGGAGGGCTAACTAGGATGGTCGACTGGATGTATGCCTGCCCAAAGCGGCGAGGACGGGTTGTCTGTTACGGTGACGATGCATGTATAACTTTTTGGAGCCAGGGCGTCCTCTATCGGGTGGATCCAGATTTTAAACAAATGGACGGGTCCATAGATAGAGAGGATGCTAGAATCACCATTGAGTGGGTCCTCCACCATCTCAGAAAGGATTTAGGTGTAGAGGAGACCCCTGCTTTTTGGAAGACAGTTGCAGCAGTGTGGCTTGATATGGCCATCGACCCCTACTTCATTGTGGATGGCAAGACTGTCTACAAGAAGAAGAACCCCCATGGACTTATGACTGGAGTTCCAGGAACAACCCTATTTGACACTGTGAAATCTGTAATAGTCTGGAACGAAATGTTGGATCAGGCTAGTGCAGGTTCCATAGACCTTCTGAATGAAGCTCAAGTAGTTGAATGGATGAAGAGACAAGGCTTGGTTGTCAAAGAAGGAACTTGGAGTCCAGTTGCACTCCCAGCAAGGGACACAGAGGGTCTAATTACAGACCACAAATTTCTTGGCGTACAAATTATGGGAGTGTACCACAGACACCGTGTGATACATGTCCCGACAATGCCTGAGAGCGATGCTCTTGAGATGATGCTCTGCCAGAAGGATAACCCCTTTGAAAAGGCAGTATCTAGAACGGCACGCCAAAGAACTCTGTATGATCGCANNNNNNNNNNNNNNNNNNNNNNNNNNNNNNNNNNNNNNNNNNNNNNNNNNNNNNNNNNNNNNNNNNNNNNNNNNNNNNNNNNNNNNNNNNNNNNNNNNNNNNNNNNNNNNNNNNNNNNNNNNNNNNNNNNNNNNNNNNNNNNNNNGGACTTTGAATATCCAGATTCGTCTGGATTTCCCTCTCGGGACTTCTGTCTAGACCTCTATTCAGATGGAGAGGATGACAAAGCAGGATGGATTAATCTGTTCCCCACATTGTCAGGATTCCTTGACGAGTTCAAGAGGGAGCAGAGAGTGGCTGTGAGGCAGATAAATTTGACTGTTCAGTCCAACGACTATGATGTTAAGGAGGTTGTAGGATGCCCTCCTCCTCCTGAGGCGAATCTGAATGATGAATACAAAGTGTTTGAGGCTCTCAAACCTCAGCAAGTCCAGTATTCAGAGCCGAATCCCAGACCCAAAGTTGTTAGGATCACAGAAAGTGGTGAAATCCCTGAGAAATTCCTACCAAATATGGCTCAAGCCGTCGTTAGATGGCTCACCTCAGTTGGAGGTGTTTCTCAGGTTGGCACTGTTGCCGATAAAGTCGGAGCCAGTGCTTACCAAATTGTTGTGGGTGCTGCTAAAGGGGGCTATTTCACTACTGGAGATGAACTCGGAGACTTGATCTCCCTATATCCACTAGTGACTCCCTTTCCCACACTGCA
			GGACAGTCAAAGAGAAGAAATGGAGGAAAAGCGTAATTTGATTGACAAGACTACTGCAGCAAGAACGTCAGCCTTGAGACGGGAAATTGTAAAAACTCAACCTGAGCTCATTAATCTGGACGTTGCAGGAGTGTCAAACCTCCATCCACCTCCCCACGATATAAATACAGCAGAGGATGCCATGGCATATATCCATGCAATGGCCAGCGGGAGATTCTCAGGATTCACTAAATGGATATCTGAGGTGCGGCCAAATGCTGCCAATCCTGTTGGAGTTAGACTTTATGCCCACAGCCATCACACCCAGGATGTGAAGCTGTTGGGAGAAGCCTGGTCCTCCTCTGCTAAACTGGCTAAGGAATACATCTGTGCAGCTATTTTGGAGGTTAATAACATCCCATATAAGAAGTCTAGCTTTGCGACCCCTAATGTAGTGCCTCCCCCGCCTGAGTCTTCCTGGGCTCGGCAGGTTGAATACGCAACTGCCCCTAAAGCTGTGCCACAGATTGTGCCCGTTCATGAAACCCTGGATTTGGAGCTGTTCCATAGTATAATGCAGCAATTCCCGGGGCACTGTCCCCGCCAGGTGCAGATGCTCATTAGAGAGGTTAGTCATAAAAACCCTGATGACTACCGCGTGAGAATTCAAGACTTATTCTCCCGGTTTCCACCCCCTAAAGTAGCATCGAAGAGATCACTGCTGACAGCAGAACAAAGGACGAGACTCAATAGAAAGACTCTCGACCGCAAGAAGAGGAAGAAAATTGCAAGTAAGCTCTTGCCGACCCTA
		</sequence>
		<sequence>
			<taxon idref="DAV_ITH16_Dmel_Ithaca_USA_2009-09-18"/>
			AAACATGTCTACACAGGAGGCACTTGGGATGGCTTTCTTAGTAGACTCGCCCAACAGATGGGCCGGACCACGGTCCCCCTGGCAAGAACAGTTTCAGCAGGCAAAAAGAATGCCTCTGATGGGGCAATTATAAAACTGTTAAATAAATACATGCCTAGGACAGGAAATAAGAACTGGCCTGGCGTCCATACAACCCCGGAAGAAGGTATACTTGATGGTATCAAGATAACAGCCAAATCCAGTGCAGGTGCTCCCTATTGGAGACACAAGGGAGAATGCCTTGACCATATAATTGATACTGGACTTCCTGTTGTGCTAAAGCATATAAAAGAAGGAACCCTCAATCAGTTGTGGCGGGAAAACCCTGAGATGTTCCTTGTTGAAGTCAAGAACAAACTTGATAGATACGAGGTCTCGAAGCTTAAAGAGAAGACTAGACCCTATGTGTGTGTACCTGCGCACTGGGCTCTCCTATTCTCGTGCTTGACTCAAGGATTCCAGGAAGGACTTCAAGTTTTTAGTAACTTGGACCCCAGCACAGAATGCTCGAACGCATATGGATTCTCATCCATTGCTGGAGGGCTTACTAGGATGGTCGACTGGATGTATGCCTGCCCAAAGCGGCGAGGACGGGTTGTCTGTTACGGTGACGATGCATGTATAACTTTCTGGAGCCAGGGCGTCCTCTATCGGGTGGATCCAGATTTTAAACAAATGGACGGGTCCATAGATAGAGAGGATGCTAGAATCACCATTGAGTGGGTCCTCCACCATCTCAGAAAGGATTTAGGTGTAGAGGAGACCCCTGTTTTTTGGAAGACAGTTGCAGCAGTGTGGCTTGATATGGCCATCGACCCCTACTTCATTGTGGATGGCAAGACTGTCTACAAGAAGAAGAACCCCCATGGACTTATGACTGGAGTTCCAGGAACAACCCTATTTGACACTGTGAAATCTGTAATAGTCTGGAACGAAATGTTGGATCAGGCTAGTGCAGGTTCCATAGACCTTCTGAATGAAGCTCAAGTAGTTGAATGGATGAAGAGACAGGGCTTGGTTGTCAAAGAAGGAACTTGGAGTCCGGTTGCACTCCCAGCAAGGGACACAGAGGGTCTAATTACAGACCACAAATTTCTTGGCGTACAAATTATGGGAGTGTACCACAGACACCGTGTGATACATGTCCCGACAATGCCTGAGAGCGATGCTCTTGAGATGATGCTCTGCCAGAAGGATAACCCCTTTGAAAAGGCAGTATCTAGAACGGCACGCCAAAGAACTCTGTATGATCGCANNNNNNNNNNNNNNNNNNNNNNNNNNNNNNNNNNNNNNNNNNNNNNNNNNNNNNNNNNNNNNNNNNNNNNNNNNNNNNNNNNNNNNNNNNNNNNNNNNNNNNNNNNNNNNNNNNNNNNNNNNNNNNNNNNNNNNNNNNNNNNNNNGGACTTTGAATATCCAGATTCGTCTGGATTTCCCTCTCGGGACTTCTGTTTAGACCTCTATTCAGATGGAGAGGATGACAAAGCAGGATGGATTAATCTGTTCCCCACATTGTCAGGATTCCTTGACGAGTTCAAGAGGGAGCAGAGAGTGGCTGTGAGGCAGATAAATTTGACTGTTCAGTCCAACGACTATGATGTTAAGGAGGTTGTAGGATGCCCTCCTCCTCCTGAGGCGAATCTGAATGATGAATACAAAGTGTTTGAGGCTCTCAAACCTCAGCAAGTCCAGTATTCAGAACCGAATCCCAGACCCAAAGTTGTTAGGATCACAGAAAGTGGCGAAATCCCTGAGAAATTCCTACCAAATATGGCTCAAGCCGTCGTTAGATGGCTCACCTCAGTTGGAGGTGTTTCTCAGGTTGGCACTGTTGCCGATAAAGTTGGAGCCAGTGCTTACCAAATTGTTGTGGGCGCTGCTAAAGGGGGCTATTTCACTACTGGAGATGAACTCGGAGACTTGATCTCCCTATATCCACTAGTGACTCCCTTTCCCACACTGCA
			GGACAGTCAAAGAGAAGAAATGGAGGAAAAGCGTAATTTGATTGACAAGACTACTGCAGCAAGAACGTCAGCCTTGAGACGGGAAATTGTAAAAACTCAACCTGAGCTCATTAATCTGGACGTTGCAGGAGTGTCAAACCTCCATCCACCTCCCCACGATATAAATACAGCAGAGGATGCCATGGCATATATCCATGCAATGGCCAGCGGGAGATTCTCAGGATTCACTAAATGGATATCTGAGGTGCGGCCAAATGCTGCCAATCCTGTTGGAGTTAGACTTTATGCCCACAGCCATCACACCCAGGATGTGAAGCTGTTGGGAGAAGCCTGGTCCTCCTCTGCTAAACTGGCTAAGGAATACATCTGTGCAGCTATTTTGGAGGTTAATAACATCCCATATAAGAAGTCTAGCTTTGCGACCCCTAATGTAGTGCCTCCCCCGCCTGAGTCTTCCTGGGCTCGGCAGGTTGAATACGCAACTGCCCCTAAAGCTGTGCCACAGATTGTGCCCGTTCATGAAACCCTGGATTTGGAGCTGTTCCATAGTATAATGCAGCAATTCCCGGGGCACTGTCCCCGCCAGGTGCAGATGCTCATTAGAGAGGTTAGTCATAAAAACCCTGATGACTACCGCGTGAGAATTCAAGACTTATTCTCCCGGTTTCCACCCCCTAAAGTAGCATCGAAGAGATCACTGCTGACAGCAGAACAAAGGACGAGACTCAATAGAAAGACTCTCGACCGCAAGAAGAGGAAGAAAATTGCAAGTAAGCTCTTGCCGACCCTA
		</sequence>
		<sequence>
			<taxon idref="DAV_wipe_Dmel_LabStock_Lab_2008-02"/>
			AAACATGTCTACACAGGAGGCACTTGGGATGGCTTTCTTAATAGACTCGCCCAACAGATGGGCCGGACAACGGTCCCCCTGGCAAGAACAGTTTCAGCAGGCAAAAAGAATGCCTCTGATAGGGCAATCATAAAACTGTTAAATAAATACATGCCTAGGACAGGAAATAAGAACTGGCCTGGTGTCCATACAACCCCGGAAGAAGGCATACTTGATGGTATTAAGATAACGGCCAAATCCAGTGCAGGCGCTCCCTATTGGAGACATAAGGGGGAATGCCTAGACCATATAATTGATACTGGACTTCCTGTTGTGCTAAAGCATATAAAGGAGGGAACCCTCAATCAGTTGTGGCGGGAAAACCCTGAGATGTTCCTCGTTGAAGTTAAGAACAAACTTGATAGATACGAGGTCTCGAAGCTTAAAGAGAAGACTAGACCCTATGTGTGTGTACCTGCGCACTGGGCTCTCCTATTCTCGTGCTTGACTCAAGGATTCCAAGAAGGACTTCAAGTTTTTAGTAACTTGGACCCYAGTACAGAATGCTCGAATGCATATGGGTTTTCATCCATTGCTGGAGGGCTTACTAGGATGGTCGACTGGATGTATGCCTGCCCAAAGCGGCGRGGACGGGTTGTCTGTTACGGTGACGATGCATGTATAACATTTTGGAGCCAGGGCGTCCTCTATCGGGTGGATCCAGATTTCAAACAAATGGACGGGTCCATAGATAGAGAGGATGCAAGAATCACCATTGAGTGGGTCCTCCACCATCTCAGAAAGGATTTAGGTGTAGAGGAGACCCCTGCTTTTTGGAAGACAGTTGCAGCAGTGTGGCTTGATATGGCCATTGACCCCCACTTTATCGTGGATGGTAAAACTGTTTACAAGAAGAAGAACCCCCATGGACTCATGACTGGAGTTCCAGGAACAACCTTATTTGACACTGTGAAATCTGTAATAGTCTGGAACGAAATGTTGGATCAGGCTGGTGCAGGTTCCATAGACCTTTTAAATGAAGCTCAAGTAGTTGAATGGATGAAGAGACAAGGCTTGGTGGTCAAAGAGGGAACTTGGAGTCCGGTTGCACTCCCTGCAAGGGACACAGAGGGTCTAATTACGGACCACAAATTTCTTGGCGTACAAATTATGGGAGTGTACCACAGACATCGTGTGATACATGTCCCCACAATGCCTGAGAGYGATGCTCTTGAGATGATGCTCTGCCAGAAGGATAACCCCTTTGAAAAGGCAGTATCTAGAACGGCACGCCAAAGAACTCTGTATGACCGTATGAGGGGTTTAATGATAACAATGGGATTCAGCATACCTCGGATCGAAGAGACAATACACGCTGTGGTTAACACAATCCCCGGCGAGATTATTGTCATGCAAACGCAAGAGCAAACCGGAACGAAGCCAGAACATATAACCCTCCAGGACTTTGAATATCCAGATTCGTCTGGATTCCCCTCTCGGGACTTCTGTCTAGACCTCTATTCAGATGGAGAGGATGACAAAGCGGGATGGATTAATCTGTTCCCCACATTGTCAGGATTCCTTGAYGAGTTTAAGAGGGAGCAGAGAGTGGCTGTGAGGCAAATAAATTTGACAGTCCAATCCAACGACTATGATGTCAAGGAGGTTGTAGGATGTCCTCCTCCCCCTGAGGCGAATCTGAATGATGAGTACAAAGTGTTTGAGGCCCTTAAACCTCAGCAAGTCCAKTATTCAGAACCGAACCCCAGACCCAAAGTAGTTCGGATCACAGAAAGTGGTGACATCCCTGAGAAATTCCTACCAAATATGGCTCAAGCCGTCGTTAGATGGCTTACCTCAGTTGGAGGTGTTTCTCAGGTTGGTACTGTTGCCGATAAAGTTGGAGCTAGTGCCTACCAAATTGTTGTGGGTGCTGCTAAAGGGGGCTATTTCACTACTGGAGATGAACTTGGAGACTTGATTTCCTTATACCCACTAGTGACTCCCTTCCCCACATTGCA
			GGACAGTCAAAGAGAAGAAATGGAGGAAAAGCGTAATCTGATTGATAAGACTACTGCAGCCAGAACGTCAGCTTTGAGACGGGAGATTGTAAAAACCCAACCTGAGCTCATTAATCTGGACGTTGCAGGAGTATCGAACCTCCATCCACCTCCCCACGATATAAATACAGCAGAGGATGCCATGGCATATGTCCATGCAATGGTCAGCGGGAGATTCTCAGGATTCACTAAATGGATATCTGAGGTACGGCCAAATGCTGGCAATCCTGTTGGAGTTAGGCTCTATGCCCACAGCCACCATACCCAGGATGTGAAGCTGTTGGGAGAAGCCTGGTCCTCCTCTGCCAAACTGGCTAAGGAATACATNNNNNNNNNNNNNNNNNNNNNNNNNNNNNNNNNNNNNNNNNNNNNNNNNNNNNNNNNNNNNNNNNNNNNNNNNNNNNNNNNNNNNNNNNNNNNNNNNNNNNNNNNNNNNNNNNNNNNNNNNNNNNNNNNNNNNNNNNNNNNNNNNNNNNNNNNNNNNNNNNNNNNNNNNNNNNNNNNNNNNNNNNNNNNNNNNNNNNNNNNNNNNNNNNNNNNNNNNNNNNNNNNNNNNNNNNNNNNNNNNNNNNNNNNNNNNNNNNNNNNNNNNNNNNNNNNNNNNNNNNNNNNNNNNNNNNNNNNNNNNNNNNNNNNNNNNNNNNNNNNNNNNNNNNNNNNNNNNNNNNNNNNNNNNNNNNNNNNNNNNNNNNNNNNNNNNNNNNNNNNNNNNNNNNNNNNNNNNNNNNNNNNNNNNNNNNNNNNNNNNNNN
		</sequence>
		<sequence>
			<taxon idref="DAV_XID_Dmel_LabStock_Lab_2008-02"/>
			AAACATGTCTACACAGGAGGCACTTGGGATGGCTTTCTTAATAGACTCGCCCAACAGATGGGCCGGACAACGGTCCCCCTGGCAAGAACAGTTTCAGCAGGCAAAAAGAATGCCTCTGATAGGGCAATCATAAAACTGTTAAATAAATACATGCCTAGGACAGGAAATAAGAACTGGCCTGGTGTCCATACAACCCCGGAAGAAGGCATACTTGATGGTATTAAGATAACGGCCAAATCCAGTGCAGGCGCTCCCTATTGGAGACACAAGGGGGAATGCCTAGACCATATAATTGATACTGGACTTCCTGTTGTGCTAAAGCATATAAAGGAAGGAACCCTCAATCAGTTGTGGCGGGAAAACCCTGAGATGTTCCTCGTTGAAGTTAAGAACAAACTTGATAGATACGAGGTCTCGAAGCTTAAAGAGAAGACTAGACCCTATGTGTGTGTACCTGCGCACTGGGCCCTCCTATTCTCGTGCTTGACTCAAGGATTCCAAGAAGGACTTCAAGTTTTTAGTAACTTGGACCCCAGTACAGAATGCTCGAATGCATATGGATTTTCATCCATTGCTGGAGGGCTTACTAGGATGGTCGACTGGATGTATGCCTGCCCAAAGCGGCGGGGACGGGTTGTCTGTTACGGAGACGATGCATGTATAACATTTTGGAGCCAGGGCGTCCTCTATCGGGTGGATCCAGATTTTAAACAAATGGACGGGTCCATAGATAGAGAGGATGCAAGAATCACCATTGAGTGGGTCCTCCACCATCTCAGAAAGGATTTAGGTGTAGAGGAGACCCCTGCTTTTTGGAAGACAGTTGCAGCAGTGTGGCTTGACATGGCYATTGATCCCCACTTTATCGTGGATGGTAAAACTGTTTACAAGAAGAAGAACCCCCATGGACTCATGACTGGAGTTCCAGGAACAACCTTATTTGACACTGTGAAATCTGTAATAGTCTGGAACGAAATGTTGGATCAGGCTGGTGCAGGTTCCATAGACCTTTTAAATGAAGCTCAAGTAGTTGAATGGATGAAGAGACAAGGCTTGGTTGTCAAAGAGGGAACTTGGAGTCCGGTTGCACTCCCTGCAAGGGACACGGAGGGTCTAATTACGGACCACAAATTTCTTGGCGTACAAATTATGGGAGTGTACCACAGACACCGTGTGATACATGTCCCCACAATGCCTGAGAGCGATGCTCTTGAGATGATGCTCTGCCAGAAGGATAACCCCTTTGAAAAGGCAGTATCTAGAACGGCACGCCAAAGAACTCTGTATGACCGTATGAGGGGTTTAATGATAACAATGGGATTCAGCATACCTCGGATCGAAGAGACAATACACGCTGTGGTTAACACGATCCCCGGCGAGATTATTGTCATGCAAACGCAAGAGCAAGCCGGAACGAAGCCAGAACATATAACCCTCCAGGACTTTGAATATCCAGATTCGTCTGGATTCCCCTCTCGGGACTTCTGTCTAGACCTCTATTCAGATGGAGAGGATGACAAAGCGGGATGGATTAATCTGTTCCCCACATTGTCAGGATTCCTTGACGAGTTTAAGAGGGAGCAGAGAGTGGCTGTGAGGCAGATAAATTTGACAGTCCAATCCAACGACTATGATGTCAAGGAGGTTGTAGGATGTCCTCCTCCTCCTGAGGCGAATCTGAATGATGAGTACAAAGTGTTTGAGGCTCTCAGACCTCAGCAAGTCCAGTATTCAGAACCGAACCCCAGACCTAAAGTAGTTCGGATCACAGAAAGTGGTGACATCCCTGAGAAATTCCTACCAAATATGGCTCAAGCCGTTGTTAGATGGCTCACCTCAGTTGGAGGTGTTTCTCAGGTTGGTACTGTTGCCGATAAAGTTGGAGCTAGTGCCTACCAAATTGTTGTGGGTGCTGCTAAAGGGGGCTATTTCACTACGGGAGATGAACTTGGAGACTTGATTTCCCTATACCCACTAGTGACTCCCTTCCCCACATTGCA
			GGACAGTCAAAGAGAAGAAATGGAGGAAAAGCGTAATCTGATTGATAAGACTACCGCAGCCAGAACGTCAGCTTTGAGACGGGAGATTGTAAAAACCCAGCCTGAGCTCATTAATNNNNNNNNNNNNNNNNNNNNNNNNNNNNNNNNNNNNNNNNNNNNNNNNNNNNNNNNNNNNGATGCCATGGCATATGTCCATGCAATGGTCAGCGGGAGATTCTCAGGATTCACTAAATGGATATCTGAGGTACGGCCAAATGCTGCCAATCCTGTTGGAGTTAGGCTCTATGCCCACAGCCACCATACCCAGGATGTGAAGCTGTTGGGAGAAGCCTGGTCCTCCTCTGCCAAACTGGCTAAGGAATACATCTGTGCAGCTATCTTGGAGGTTAACAACATCCCATACAAGAAGTCTAGCTTTGCGACCCCTAATGTAGTGCCTCCCCCTCCTGAGTCTTCCTGGGCTCGGCAGGTTGAATACGCAACTGCCCCTAAAGCTGTGCCACAGATTGTGCCCGTTCATGAAACCCTGGATTTGGAGCTGTTTCACAGTATAATGCAGCAATTCCCGGGGCATTGTCCCCGCCAGGTGCAGATGCTTATTAGAGAGGTTAGTCATAAAAATCCTGATGACTACCGTGTGAGAATTCAAGACTTATTCTCCCGGTTTCCACCTCCTAAAGTAGCATCGAAGAGATCACTGCTGACCGCAGAACAAAGGACGAGACTCAACAAAAAGACTCTCGACCGCAAAAAGAGGAAGAAAACTGCAAGTAAGCTCTTGCCAACCCTA
		</sequence>
		<sequence>
			<taxon idref="DAV_LJ35_Dmel_SanDiego1_USA_2008-12-05"/>
			AAACATGTCTACACAGGAGGCACTTGGGATGGTTTTCTTAGTAGACTCGCCCAACAGATGGGCCGGACAACGGTCCCCCTGGCAAAAACAGTTTCAGCAGGCAAAAAGAATGCCGCTGATAGGGCAATCATAAAACTGTTAAATAAATACATGCCCAGGACAGGAAATAAGAACTGGCCTGGTGTCCATACAACCCCGGAAGAAGGCATACTTGACGGCATCAAGATAACGGCCAAATCCAGTGCAGGCGCTCCCTATTGGAGACACAAGGGAGAATGCCTTGACCATATAATTGATACTGGCCTTCCTGTTGTGCTAAAGCATATAAAGGAAGGAACCCTCAATCAGTTGTGGCGGGAAAATCCTGAGATGTTCCTCGTTGAAGTTAAGAACAAACTTGATAGATACGAGGTCTCGAAGCTTAAAGAGAAGACTAGACCCTATGTGTGTGTACCTGCGCACTGGGCTCTCCTATTCTCGTGCTTGACTCAAGGATTCCAGGAAGGACTTCAAGTTTTTAGTAACTTGGACCCAAGTACAGAATGCTCGAATGCATACGGATTTTCGTCCATTGCTGGAGGGCTTACTAGGATGGTCGACTGGATGTATGCCTGCCCAAAGCGGCGGGGACGGGTTGTCTGTTACGGTGACGATGCATGTATAACATTTTGGAGCCAGGGTGTCCTCTATCGGGTGGATCCAGATTTTAAACAAATGGACGGGTCCATAGATAGAGAGGATGCTAGAATCACCATTGAGTGGGTCCTCCACCATCTCAGAAAGGATTTAGGTGTAGAGGAGACCCCTGCTTTTTGGAAGACAGTTGCAGCAGTGTGGCTTGATATGGCCATTGACCCCCACTTTATCGTGGATGGCAAGACTGTCTACAAGAAGAAGAACCCCCATGGACTCATGACTGGAGTTCCAGGAACAACCTTATTTGACACCGTGAAATCTGTAATAGTCTGGAACGAAATGTTGGATCAGGCTAGTGCAGGTTCCATAGACCTATTAAATGAAGCCCAAGTAGTCGAATGGATGAAGAGACAAGGCTTGGTTGTCAAAGAGGGAACTTGGAGTCCTGTTGAACTCCCTGCAAGGGACACAGAGGGTCTAATTACAGACCACAAATTCCTTGGCGTACAAATTATGGGAGTGTACCACAGACACCGTGTGATACATGTCCCCACAATGCCTGAGAGCGATGCTCTTGAGATGATGCTCTGCCAGAAGGATAACCCCTTTGAAAAGGCAGTATCTAGAACGGCACGCCAAAGAACTCTGTATGACCGTATGAGGGGTTTAATGATAACAATGGGATTCAGCATACCTCGGATCGAAGAGACAATACACGCTGTGGTTAACACAATTCCCGGCGAGATTATTGTCATGCAGACGCAAGAGCAAACCGGAACGAAGCCAGAACATATAACCCTCCAGGACTTTGAATATCCAGATTCGTCTGGATTCCCCTCTCGTGACTTCTGTCTAGACCTCTATTCAGATGGAGAGGATGACAAAGCGGGATGGATTAATCTATTCCCCACATTGTCAGGATTCCTTGACGAGTTCAAGAGGGAGCAGAGAGTGGCTGTGAGGCAGATAAATTTGACAGTCCAATCCAACGATTATGATGTCAAGGAGGTTGTAGGATGTCCTCCTCCTCCTGAGGCGAATCTGAATGATGAGTACAAAGTCTTTGAGGCTCTTAAGCCTCAGCAAGTCCAGTATTCAGAACCGAACCCCAGACCCAAAGTAGTTCGGATCACAGAAAGTGGTGACATCCCTGAGAAATTCCTACCAAATATGGCTCAAGCCGTCGTTAGATGGCTTACCTCAGTTGGAGGTGTTTCTCAGGTTGGTACTGTTGCCGATAAAGTTGGAGCCAGTGCCTACCAAATTGTTGTAGGTGCTGCTAAGGGGGGCTACTTCACTACTGGAGATGAACTTGGAGACTTGATTTCCCTATACCCACTAGTGACTCCCTTCCCTACATTGCA
			GGACAGTCAAAGAGAAGAAATGGAGGAAAAGCGCAATTTGATTGATAAGACTACTGCAGCCAGAACGTCAGCTTTGAGACGGGAGATTGTAAAAACCCAACCTGAGCTCATTAATCTGGACGTTGCAGGAGTATCGAACCTCCATCCACCTCCCCACGATATAAATACAGCAGAGGATGCCATGGCATATGTCCATGCAATGGTCAGCGGGAGATTCTCAGGATTCACTAAATGGATATCTGAGGTACGGCCCAATGCTGCCAATCCTGTTGGAGTTAGGCTCTACGCCCACAGCCATCATACCCAGGATGTGAAGCTGTTGGGAGAAGCCTGGTCCTCCTCTGCCAAACTGGCTAAGGAATACATCTGTGCAGCTATTTTGGAGGTTAATAACATCCCATACAAGAAGTCTAGCTTTGCGACCCCTAATGTAGTACCTCCCCCGCCTGAGTCTTCCTGGGCTCGGCAGGTTGAATATGCAACTGCCCCTAAAGCTGTACCACAGATTGTGCCCGTTCATGAAACCCTGGATTTGGAGCTGTTTCACAGTATAATGCAGCAATTCCCGGGGCACTGTCCCCGCCAGGTGCAGATGCTTATTAGAGAGGTTAGTCATAAAAATCCTGATGACTACCGTGTGAGAATTCAAGACTTATTCTCCCGGTTTCCACCTCCTAAAGTAGCATCGAAGAGATCACTGCTGACCGCAGAACAAAGGACGAGACTCAACAAAAAGACTCTCGACCGCAAAAAGAGGAAGAAAATTGCAAGTAAGCTCTTGCCAACCCTA
		</sequence>
		<sequence>
			<taxon idref="DAV_ywiP_Dmel_LabStock_Lab_2008-02"/>
			AAACACGTCTATACAGGAGGCACTTGGGATGGCTTTCTTAATAGACTCGCCCAACAGATGGGCCGGACAACGGTCCCCCTGGCAAAAACAGTTTCAGCAGGCAAAAAGAATGCCTCTGATAGGGCAATCATAAAACTGTTAAATAAATACATGCCTAGGACAGGAAATAAGAACTGGCCTGGTGTCCATACAACCCCGGAAGAAGGCATACTTGATGGTATTAAGATAACGGCCAAATCCAGTGCAGGCGCTCCTTATTGGAGACACAAGGGGGAATGCCTAGACCATATAATTGATACTGGACTTCCTGTTGTGCTAAAGCATATAAAGGAAGGAACCCTTAATCAGTTGTGGCGGGAAAACCCTGAGATGTTCCTCGTTGAAGTTAAGAATAAACTTGATAGATACGAGGTCTCGAAGCTTAAAGAGAAGACTAGACCCTATGTGTGTGTACCTGCGCACTGGGCTCTCCTATTCTCGTGCCTGACTCAAGGATTCCAAGAAGGACTTCAAGTTTTTAGTAACTTGGACCCCAGTACAGAATGCTCGAATGCATATGGATTTTCATCCATTGCTGGAGGGCTTACTAGGATGGTCGACTGGATGTATGCCTGCTCAAAGCGGCGGGGACGGGTTGTCTGTTACGGGGACGATGCATGTATAACATTTTGGAGCCAGGGCGTCCTCTATCGGGTGGATCCAGATTTCAAACAAATGGACGGGTCCATAGATAGAGAGGATGCAAGAATCACCATTGAGTGGGTCCTCCACCATCTCAGAAAGGATTTAGGTGTAGAGGAGACCCCTGCTTTTTGGAAGACAGTTGCAGCAGTATGGCTTGATATGGCCATTGACCCCCACTTTATCGTGGATGGCAAGACTGTTTACAAGAAGAAGAACCCCCATGGACTCATGACTGGAGTTCCAGGAACAACCTTATTTGACACTGTGAAATCTGTAATAGTCTGGAACGAAATGTTGGATCAGGCTAGTGCAGGCTCCATAGACCTTTTAAATGAAACTCAAGTAGTTGAATGGATGAAGAGACAAGGCTTGGTTGTCAAAGAGGGAACTTGGAGTCCGGTTGCACTCCCTGCAAGGGACACAGAGGGTCTAATTACAGACCATAAATTTCTTGGCGTACAAATTATGGGAGTGTACCACAGACACCGTGTGATACATGTCCCCACAATGCCTGAGAGCGATGCTCTTGAGATGATGCTCTGCCAGAAGGATAACCCCTTTGAAAAGGCAGTATCTAGAACGGCACGCCAAAGAACTCTGTATGACCGTATGAGGGGTTTAATGATAACAATGGGATTCAGCATACCTCGGATCGAAGAGACAATACATGCTGTGGTTAACACAATCCCCGGCGAGATTATTGTCATGCAAACGCAAGAGCAAACCGGAACGAAGCCAGAACATATAACCCTCCAGGACTTTGACTATCCAGATTCGTCTGGATTCCCCTCTCGGGATTTCTGTCTAGACCTCTATTCAGATGGAGAGGATGACAAAGCGGGCTGGATTAATCTGTTCCCTACATTGTCTGGATTCCTTGACGAGTTTAAGAGGGAGCAGAGAGTGGCTGTGAGGCAGATAAATTTGACAGTCCAATCCAACGACTATGATGTCAAGGAGGTTGTAGGATGTCCTCCTCCTCCTGAGGCGAATCTGAATGGTGAGTACAAAGTGTTTGAGGCTCTTAAACCTCAGCAAGTCCAGTATTCAGAACCGAACTCCAGACCCAAAGTAGTTCGGATTACAGAAAGTGGGGACATCCCTGAGAAATTCCTACCAAATATGGTTCAAGCCGTCGTTAGATGGCTTACCTCAGTTGGAGGTGTTTCTCAGGTTGGTACTGTTGCCGATAAAGTTGGAGCTAGTGCCCACCAAATTGTTGTGGGTGCTGCTAAAGGGGGCTATTTCACTACCGGAGATGAACTTGGAGACTTGATTTCCCTATACCCACTAGTGACTCCCTTCCCCACATTGCA
			GGACAGTCAAAGAGAAGAAATGGAGGAAAAGCGTAATCTGATTGATAAGACTACTGCAGCCAGAATGTCAGCTCTGAGACGGGAGATTGTAAAAACTCAACCTGAGCTCATTAATCTGGACGTTGCAGGAGTATCGAACCTCCATCCACCCCCCCACGATATAAATACAGCAGAGGATGCCATGGCATATGTCCATGCAATGGTTAGCGGGAGATTCTCGGGATTCACTAAATGGATGTCTGAGGTAAGGCCAAATGCTGCCAATCCTGTTGGAGTTAGGCTCTATGCCCACAGCCACCACACCCAGGATGTGAAGCTGTTGGGAGAAGCCTGGTCCTCCTCTGCCAAACTGGCTAAGGAATACATCTGTGCAGCTATTTTGGAGGTTAACAACATCCCATACAAGAAGTCTAGCTTTGCGACCCCCAATGTAGTGCCTCCCCCGCCTGAGTCTTCCTGGGCTCGGCAGGTTGAATACGCAACTGCCCCTAAAGCTGTGCCACAGATTGTGCCCGTTCATGAAACCCTGGATTTGGAGCTGTTTCACAGTATAATGCAGCAATTCCCGGGGCACTGTCCCCGCCAGGTGCAGATGCTTATTAGAGAGGTTAGTCATAAAAATCCTGACGACTACCGTGTGAGAATTCAAGACTTGTTCTCCCGGTTTCCACCTCCTAAAGTAGCATCGAAGAGATCACTGCTGACTGCAGAACAAAGGACGAGACTCAACAAAAAGACTCTCGACCGTAAAAAGAGGAAGAAAATTGCAAGTAAGCTCTTGCCAACCCTA
		</sequence>
		<sequence>
			<taxon idref="DAV_XIB_Dmel_LabStock_Lab_2008-02"/>
			AAACATGTCTACACAGGAGGCACTTGGGATGGCTTTCTTAATAGACTCGCCCAACAGATGGGCCGGACAACGGTCCCCCTGGCAAGAACAGTTTCAGTAGGCAAAAAGAGTGCCTCTGATAGGGCAATCATAAAACTGTTAAATAAATACATGCCTAGGACAGGAAATAAGAACTGGCCTGGTGTCCATACAACCCCGGAAGAAGGCATACTTGATGGTATTAAGATAACAGCCAAATCCAGTGCAGGCGCTCCCTATTGGAGACACAAGGGGGAATGCCTAGACCATATAATTGATACTGGACTTCCTGTTGTGCTAAAGCATATAAAGGAAGGAACCCTCAATCAGTTGTGGCGGGAAAACCCTGAGATGTTCCTCGTTGAAGTTAAGAACAAACTTGATAGATACGAGGTCTCGAAGCTTAAAGAGAAGACTAGACCCTATGTGTGTGTACCTGCGCACTGGGCTCTCCTATTCTCGTGCTTGACTCAAGGATTCCAAGAAGGACTTCAAGTTTTTAGTAACTTGGACCCCAGTACAGAATGCTCGAATGCATATGGGTTTTCATCCATTGCTGGAGGGCTTACTAGGATGGTCGACTGGATGTATGCCTGCCCAAAGCGGCGGGGACGGGTTGTCTGTTACGGTGACGATGCATGTATAACATTTTGGAGCCAGGGCGTCCTCTATCGGGTGGATCCAGATTTCAAACAAATGGACGGGTCCATAGATAGAGAGGATGCAAGAATCACCATTGAGTGGGTCCTCCACCATCTCAGAAAGGATTTAGGTGTAGAGGAGACCCCTGCTTTTTGGAAGACAGTTGCAGCAGTGTGGCTTGATATGGCCATTGACCCCCACTTTATCGTGGATGGTAAAACTGTTTACAAGAAGAAGAACCCCCATGGACTCATGACTGGAGTTCCAGGAACAACCTTATTTGACACTGTGAAATCTGTAATAGTCTGGAACGAAATGTTGGATCAGGCTGGTGCAGGTTCCATAGACCTTTTAAATGAAGCTCAAGTAGTTGAATGGATGAAGAGACAAGGCTTGGTGGTCAAAGAGGGAACTTGGAGTCCGGTTGCACTCCCTGCAAGGGACACAGAGGGTCTAATTACGGACCACAAATTTCTTGGCGTACAAATTATGGGAGTGTACCACAGACATCGTGTGATACATGTCCCCACAATGCCTGAGAGCGATGCTCTTGAGATGATGCTCTGCCAGAAGGATAACCCCTTTGAAAAGGCAGTATCTAGAACGGCACGCCAAAGAACTCTGTATGACCGTATGAGGGGTTTAATGATAACAATGGGATTCAGCATACCTCGGATCGAAGAGACAATACACGCTGTGGTTAACACAATTCCCGGCGAGATTATTGTCATGCAAACGCAAGAGCAAACCGGAACGAAGCCAGAACATATAACCCTCCAGGACTTTGAATATCCAGATTCGTCTGGATTCCCCTCTCGGGACTTCTGTCTAGACCTCTATTCAGATGGAGAGGATGACAAAGCGGGATGGATTAATTTGTTCCCCACATTGTCAGGATTCCTTGACGAGTTTAAGAGGGAGCAGAGAGTGGCTGTGAGGCAAATAAATTTGACAGTCCAATCCAACGACTATGATGTCAAGGAGGTTGTAGGATGTCCTCCTCCCCCTGAGGCGAATCTGAATGATGAGTACAAAGTGTTTGAGGCCCTTAAACCTCAGCAAGTCCAGTATTCAGAACCGAACCCCAGACCCAAAGTAGTTCGGATCACAGAAAGTGGTGACATCCCTGAGAAATTCCTACCAAATATGGCTCAAGCCGTCGTTAGATGGCTTACCTCAGTTGGAGGTGTTTCTCAGGTTGGCACTGTTGCCGATAAAGTTGGAGCTAGTGCCTACCAAATTGTTGTGGGTGCTGCTAAAGGGGGCTATTTCACTACTGGAGATGAACTTGGAGACTTGATTTCCCTATACCCACTAGTGACTCCCTTCCCCACATTGCA
			GGACAGTCAAAGAGAAGAAATGGAGGAAAAGCGTAATCTGATTGACAAGACTACTGCAGCCAGAACGTCAGCTTTGAGACGGGAGATTGTAAAAACCCAACCTGAGCTCATTAATCTGGACGTTGCAGGAGTATCGAACCTCCATCCACCTCCCCACGATATAAATACAGCAGAGGATGCCATGGCATATGTCCATGCAATGGTCAGCGGGAGATTCTCAGGATTCACTAAATGGATATCTGAGGTACGGCCAAATGCTGGCAATCCTGTTGGAGTTAGGCTCTATGCCCACAGCCACCATACCCAGGATGTGAAGCTGTTGGGAGAAGCCTGGTCCTCCTCTGCCAAACTGGCTAAGGAATACATCTGTGCAGCAATTTTGGAGGTTAACAACATCCCATACAAGAAGTCTAGCTTTGCGACCCCTAATGTAGTGCCTCCCCCTCCTGAGTCTTCCTGGGCTCGGCAGGTTGAATACGCAACTGCCCCTAAAGCTGTGCCACAGATTGTGCCCGTTCATGAAACCCTGGATTTGGAGCTGTTTCATAGTATAATGCAGCAATTCCCGGGGCACTGTCCCCGCCAGGTGCAGATGCTTATTAGAGAGGTTAGTCATAAAAATCCTGATGACTACCGTGTGAGAATTCAAGACTTATTCTCCCGGTTTCCACCTCCTAAAGTAGCATCGAAGAGATCACTGCTGACTGCAGAACAAAGGACGAGACTCAACAAAAAGACTCTCGACCGCAAAAAGAGGAAGAAAACTGCAAGTAAGCTCTTGCCAACCCTA
		</sequence>
		<sequence>
			<taxon idref="DAV_delta11_Dmel_LabStock_Lab_2008-02"/>
			AAACACGTCTACACAGGAGGCACTTGGGATGGCTTTCTTAATAGACTCGCCCAACAGATGGGCCGGACAACGGTCCCCCTGGCAAGAACAGTTTCAGCAGGCAAAAAGAATGCCTCTGATAGGGCAATCATAAAACTGTTAAATAAATACATGCCTAGGACAGGAAATAAGAACTGGCCTGGCGTCCATACAACCCCGGAAGAAGGCATACTTGATGGTATCAAGATAACGGCCAAATCCAGTGCAGGCGCTCCCTATTGGAGACACAAGGGGGAATGCTTAGACCATATAATTGATACTGGACTTCCTGTTGTGCTAAAGCATATAAAGGAAGGAACCCTCAATCAGTTGTGGCGGGAAAACCCTGAGATGTTCCTCGTTGAAGTTAAGAATAAACTTGATAGATACGAGGTCTCGAAGCTTAAAGAGAAGACTAGACCCTATGTGTGTGTACCTGCGCACTGGGCTCTCCTATTCTCGTGCTTGACTCAAGGATTCCAAGAAGGACTTCAAGTTTTTAGTAACTTGGACCCCAGTACAGAATGCTCGAATGCATATGGATTTTCATCCATTGCTGGAGGGCTTACTAGGATGGTCGACTGGATGTATGCCTGCCCAAAGCGGCGGGGACGGGTTGTCTGTTACGGTGACGATGCATGTATAACATTTTGGAGCCAGGGCGTCCTCTATCGGGTGGATCCAGATTTTAAACAAATGGACGGGTCCATAGATAGAGAGGATGCAAGAATCACCATTGAGTGGGTCCTCCACCATCTCAGAAAGGATTTAGGTGTAGAGGAGACCCCTGCTTTTTGGAAGACAGTTGCAGCAGTGTGGCTTGATATGGCCATTGACCCCCACTTTATTGTGGATGGCAAGACTGTTTACAAGAAGAAGAACCCCCATGGACTCATGACTGGAGTTCCAGGAACAACCTTATTTGACACTGTGAAATCTGTAATAGTCTGGAACGAAATGTTGGATCAGGCTAGTGCAGGTTCCATAGACCTTTTAAATGAAGCTCAAGTAGTTGATTGGATGAAGAGACAAGGCTTGGTTGTCAAAGAGGGAACTTGGAGTCCGGTTGCACTCCCTGCAAGGGACACAGAGGGTCTAATTACGGACCACAAATTTCTTGGAGTACAAATTATGGGAGTGTACCACAGACACCGTGTGGTACATGTCCCCACAATGCCTGAGAGCGATGCTCTTGAGATGATGCTCTGCCAGAAGGATAACCCCTTTGAAAAGGCAGTATCTAGAACGGCACGCCAAAGAACTCTGTATGACCGTATGAGGGGTTTAATGATAACAATGGGATTCAGCATACCTCGGATCGAAGAGACAATACACGCTGTGGTTAACACAATCCCCGGCGAGATTATTGTCATGCAAACGCAAGAGCAAACCGGAACGAAGCCAGAACATATAACCCTCCAGGACTTTGAATATCCAGATTCGTCTGGATTCCCCTCTCGGGACTTCTGTCTAGACCTCTATTCAGATGGAGAGGATGACAAAGCGGGATGGATTAATCTGTTCCCCACATTGTCAGGATTCCTTGACGAGTTTAAGAGGGAGCARAGAGTGGCTGTGAGGCAGATAAATTTGACAGTCCAATCCAACGACTATGATGTCAAGGAGGTTGTAGGATGTCCTCCTCCTCCTGAGGCGAATCTRAATGATGAGTACAAAGTGTTTGAGGCTCTTAAACCTCAGCAAGTCCAGTATTCAGAACCGAACCTCAGACCCAAAGTAGTTCGGATCACAGAAAGTGGTGACATCCCTGAGAAATTCCTACCAAATATGGCTCAAGCCGTCGTTAGATGGCTTACCTCAGTTGGAGGTGTTTCTCAGGTTGGTACTGTTGCCGATAAAGTTGGAGCTAGTGCCTACCAAATTGTTGTGGGTGCTGCTAAAGGGGGCTATTTCACTACTGGAGATGAACTTGGAGACTTGATTTCCYTATACCCATTAGTGACTCCCTTCCCCACATTGCA
			GGATAGTCAAAGAGAAGAAATGGAGGAAAAGCGTAATCTGATTGATAAGACTACTGCAGCCAGAATGTCAGCTTTGAGACGGGAGATCGTAAAAACCCAACCTGAGCTCATTAATCTGGACGTTGCAGGAGTATCGAACCTCCATCCACCTCCCCACGATATAAATACAGCAGAGGATGCCATGGCATATGTCCATGCAATGGTCAGCGGGAGATTCTCAGGATTCACTAAATGGATATCTGAGGTACGGCCAAATGCTGCCAATCCTGTTGGAGTTAGGCTCTATGCCCACAGCCACCATACCCAGGATGTGAAGCTGTTGGGAGAAGCCTGGTCCTCCTCTGCCAAACTGGCTAAGGAATACATCTGTGCAGCTATTTTGGAGGTTAACAACATCCCATACAAGAAGTCTAGCTTTGCGACCCCTAATGTAGTGCCTCCCCCGCCTGAGTCTTCCTGGGCTCGGCAGGTTGAATACGCAACTGCCCCTAAAGCTGTGCCACAGATTGTGCCCGTTCATGAAACCCTGGATTTGGAGCTGTTTCACAGTATAATGCAGCAATTCCCGGGGCACTGTCCCCGCCAGGTGCAGATGCTTATTAGAGAGGTTAGTCATAAAAATCCTGATGACTACCGTGTGAGAATTCAAGACTTATTCTCCCGGTTTCCACCTCCTAAAGTAACATCGAAGAGATCACTGCTGACCGCAGAACAAAGGACGAGACTCAACAAAAAGACTCTCGACCGCAAAAAGAGGAAGAAAATTGCAAGTAAGCTCTTGCCAACCCTA
		</sequence>
		<sequence>
			<taxon idref="DAV_Qdelta_Dmel_LabStock_Lab_2008-02"/>
			AAACATGTCTACACAGGAGGCACTTGGGATGGCTTTCTTAATAGACTCGCCCAACAGATGGGCCGGACAACGGTCCCCCTGGCAAGAACAGTTTCAGCAGGCAAAAAGAATGCCTCTGATAGGGCAATCATAAAACTGTTAAATAAATACATGCCTAGGACAGGAAATAAGAACTGGCCTGGTGTCCATACAACCCCGGAAGAAGGCATACTTGATGGTATTAAGATAACGGCCAAATCCAGTGCAGGCGCTCCCTATTGGAGACACAAGGGGGAATGCCTAGACCATATAATTGATACTGGACTTCCTGTTGTGCTAAAGCATATAAAGGAAGGAACCCTCAATCAGTTGTGGCGGGAAAACCCTGAGATGTTCCTCGTTGAAGTTAAGAACAAACTTGATAGATACGAGGTTTCGAAGCTTAAAGAGAAGACTAGACCCTATGTGTGTGTACCTGCGCACTGGGCTCTCCTATTCTCGTGCTTGACTCAAGGATTTCAAGAAGGACTTCAAGTTTTTAGTAACTTGGACCCCAGTACAGAATGCTCGAATGCATATGGATTTTCATCCATTGCTGGAGGGCTTACTAGGATGGTCGACTGGATGTATGCCTGCCCAAAGCGGCGGGGACGGGTTGTCTGTTACGGTGACGATGCATGTATAACATTTTGGAGCCAGGGCGTCCTCTATCGGGTGGATCCAGATTTTAAACAAATGGACGGGTCCATAGATAGAGAGGATGCAAGAATCACCATTGAGTGGGTCCTCCACCATCTCAGAAAGGATTTAGGTGTAGAGGAGACCCCTGCTTTTTGGAAGACAGTTGCAGCAGTGTGGCTTGATATGGCCATTGACCCCCACTTTATCGTGGATGGCAAGACTGTTTACAAGAAGAAGAACCCCCATGGACTCATGACTGGAGTTCCAGGAACAACCTTATTTGACACTGTGAAATCTGTAATAGTCTGGAACGAAATGTTGGATCAGGCTAGTGCAGGTTCCATAGACCTCTTAAATGAAGCTCAAGTAGTTGAATGGATGAAGAGACAAGGCTTGGTTGTCAAAGAGGGAACTTGGAGTCCGGTTGCACTCCCTGCAAGGGACACAGAGGGTCTAATTACGGACCACAAATTTCTTGGCGTACAAATTATGGGAGTGTACCACAGACACCGTGTGATACATGTCCCCACAATGCCTGAGAGCGATGCTCTTGAGATGATGCTCTGCCAGAAGGATAACCCCTTTGAAAAGGCAGTATCTAGAACGGCACGCCAAAGAACTCTGTATGACCGTATGAGGGGTCTAATGATAACAATGGGATTCAGCATACCTCGGATCGAAGAGACAATACACGCTGTGGTTAACACAATCCCCGGCGAGATTATTGTCATGCAAACGCAAGAGCAAACCGGAACGAAGCCAGAACATATAACCCTCCAGGACTTTGAATATCCAGATTCGTCTGGATTCCCCTCTCGGGACTTCTGTCTAGACCTCTATTCAGATGGAGAGGATGACAAAGCGGGATGGATTAATCTGTTCCCCACATTGTCAGGATTCCTTGACGAGTTTAAGAGGGAGCAGAGAGTGGCTGTGAGGCAGATAAATTTGACAGTCCAATCCAACGACTATGATGTCAAGGAGGTTGTAGGATGTCCTCCTCCTCCCGAGGCGAATCTGAATGATGAGTACAAAGTGTTTGAGGCTCTTAAACCTCAGCAAGTCCAGTATTCAGAACCGAACCCCAGACCCAAAGTGGTTCGGATCACAGAAAGTGGCGACATCCCTGAGAAATTCCTACCAAATATGGCTCAAGCCGTCGTTAGATGGCTTACCTCAGTTGGAGGTGTTTCTCAGGTTGGTACTGTTGCCGATAAAGTTGGAGCTAGTGCCTACCAAATTGTTGTGGGTGCTGCTAAAGGGGGCTATTTCACTACTGGAGATGAACTTGGAGACTTGATTTCCCTATACCCACTAGTGACTCCCTTCCCCACATTGCA
			GGACAGTCAAAGAGAAGAAATGGAGGAAAAGCGTAATCTGATTGATAAGACTACTGCAGCCAGAACGTCAGCTTTGAGACGGGAGATTGTAAAAACCCAACCTGAGCTCATTAATCTGGACGTTGCAGGAGTATCGAACCTCCATCCACCTCCCCACGATATAAATACAGCAGAGGATGCCATGGCATATGTCCATGCAATGGTCAGCGGGAGATTCTCAGGATTCACTAAATGGATATCTGAGGTACGGCCAAATGCTGCCAATCCTGTTGGAGTTAGGCTCTATGCCCACAGCCAYCATACCCAGGATGTGAAGCTGTTGGGAGAAGCCTGGTCCTCCTCTGCCAAACTGGCTAAGGAATACATCTGTGCAGCTATTCTGGAGGCTAACAACATCCCATACAAGAAGTCTAGCTTTGCGACCCCTAATGTAGTGCCTCCCCCGCCTGAGTCTTCCTGGGCTCGGCAGGTTGAATACGCAACTGCCCCTAAAGCTGTGCCACAGATTGTGCCCGTTCATGAAACCCTGGATTTGGAGCTGTTTCATAGTATAATGCAGCAATTCCCGGGGCACTGTCCCCGCCAGGTGCAGATGCTTATTAGAGAGGTTAGTCATAAAAATCCTGATGACTACCGCGTGAGAATTCAAGACTTATTCTCCCGGTTTCCACCTCCTAAAGTAGCATCGAAGAGATCACTGCTGACCGCAGAACAAAGGACGAGACTCAACAAAAAGACTCTCGACCGCAAAAAGAGGAAGAAAATTGCAAGTAAGCTCTTGCCAACCCTA
		</sequence>
		<sequence>
			<taxon idref="DAV_JohnsonRef_Dmel_LabStock_Lab_1988"/>
			AAACATGTCTACACAGGAGGCACTTGGGATGGCTTTCTTAGTAGACTCGCCCAACAGATGGGCCGGACAACGGTCCCCCTGGCAAGAACAGTTTCAGCAGGCAAAAAGAATGCCTCTGATAGGGCAATCATAAAACTGTTAAATAAATACATGCCCAGGACAGGAAATAAGAGCTGGCCTGGTGTCCACACAACCCCGGAAGAAGGCATACTTGATGGTATAAAGATAACGGCCAAATCCAGTGCAGGTGCTCCCTATTGGAGACACAAGGGAGAATGCCTTGACCATATAATTGATACTGGACTTCCTGTTGTGCTAAAGCATATAAAGGAAGGAACCCTCAATCAGTTGTGGCGGGAAAACCCTGAGATGTTCCTCGTTGAAGTTAAGAACAAACTTGATAGATACGAGGTCTCGAAGCTTAAAGAGAAAACTAGACCCTATGTGTGTGTACCTGCGCACTGGGCTCTCCTATTCTCGTGCTTGACTCAAGGATTCCAAGAAGGACTTCAAGTTTTTAGTAACTTGGACCCCAGTACAGAATGCTCGAATGCATATGGATTTTCCTCCATTGCTGGAGGGCTTACTAGGATGGTCGACTGGATGTATGCCTGCCCAAAGCGGCGGGGACGGGTTGTCTGTTATGGCGACGATGCATGTATAACATTTTGGAGCCAGGGTGTCCTCTATCGGGTGGATCCAGATTTTAAACAAATGGACGGGTCCATAGATAGAGAGGATGCTAGAATCACCATTGAGTGGGTCCTCCACCATCTCAGAAAGGATTTAGGTGTAGAGGAGACCCCTGCTTTCTGGAAGACAGTTGCAGCAGTGTGGCTTGATATGGCCATTGACCCCCACTTTATCGTGGATGGCAAGACTGTCTACAAGAAGAAGAACCCCCATGGACTCATGACTGGAGTTCCAGGAACAACCTTATTTGACACTGTGAAATCTGTAATAGTCTGGAACGAAATGTTGGATCAGGCTAGTGTAGGTTCCATAGACCTTTTAAATGAAGCCCAAGTAGTTGAATGGATGAAGAGACAAGGCTTGGTTGTCAAAGAGGGAACTTGGAGTCCGGTTGCACTCCCTGCAAGGGACACAGAGGGTCTAATTACGGACCACAAATTTCTTGGCGTACAAATTATGGGAGTGTACCACAGACACCGTGTGATACATGTCCCCACAATGCCTGAGAGCGATGCTCTTGAGATGATGCTCTGCCAGAAGGATAACCCCTTTGAAAAGGCAGTATCTAGAACGGCACGCCAAAGAACTCTGTATGACCGTATGAGGGGTTTAATGATAACAATGGGATTCAGCATACCTCGGATCGAAGAGACAATACACGCTGTGGTTAATACAATCCCCGGCGAGATTATTGTCATGCAGACGCAAGAGCAAACCGGAACGAAGCCAGAACATATAACCCTCCAGGACTTTGAATATCCAGATTCGTCTGGATTCCCCTCTCGGGACTTCTGTCTAGACCTCTATTCAGATGGAGAGGATGACAAAGCGGGATGGATTAATCTGTTCCCCACATTGTCAGGATTCCTTGATGAGTTCAAGAGGGAGCAGAGAGTGGCTGTGAGGCAGATAAATTTGACAGTCCAATCCAACGACTATGACGTCAAGGAGGTTGTAGGATGTCCTCCTCCTCCTGAGGCGAATTTGAATGATGAGTACAAAGTGTTTGAGGCTCTTAAACCTCAGCAAGTTCAGTACTCAGAACCGAATCCCAGACCCAAAGTAGTTCGGATCACAGAGAGTGGTGACATCCCTGAGAAATTCCTACCAAATATGGCTCAAGCTGTTGTCAGATGGCTTACCTCAGTTGGAGGTGTTTCTCAGGTTGGTACTGTTGCCGATAAAGTTGGAGCCAGTGCTTACCAAATTGTTGTAGGTGCTGCTAAAGGGGGCTATTTCACTACTGGAGATGAACTTGGAGACTTGATTTCCCTATACCCACTAGTGACTCCCTTCCCAACATTGCA
			GGACAGTCAAAGAGAAGAAATGGAGGAAAAGCGTAATTTGATTGATAAGACTACTGCAGCCAGAACGTCAGCTTTGAGACGGGAGATTGTAAAAACCCAACCTGAGCTCATTAATCTGGACGTTGCAGGAGTATCGAACCTCCATCCACCTCCCCACGATATAAATACAGCAGAGGATGCCATGGCATATGTCCATGCAATGGCCAGCGGGAGATTCTCAGGATTCACCAAATGGATATCTGAGGTACGGCCAAATGCTGCCAATCCTGTTGGAGTTAGGCTTTATGCCCACAGCCACCATACCCAGGATGTGAAGCTGTTGGGAGAAGCCTGGTCCTCCTCTGCCAAACTGGCTAAGGAATACATCTGTGCAGCTATTTTGGAGGTTAACAACATCCCATACAAGAAGTCTAGCTTTGCGACCCCTAATGTAGTGCCTCCCCCGCCGGAGTCCTCCTGGGCTCGGCAGGTTGAATATGCAACTGCCCCGAAAGCTGTGCCACAGATTGTGCCCGTTCATGAAACCCTGGATTTGGAGCTGTTTCACAGTATAATGCAGCAATTCCCGGGGCACTGTCCCCGCCAGGTGCAGATGCTTATTAGAGAGGTTAGCCATAAAAATCCTGATGACTACCGTGTGAGAATTCAAGACTTATTCTCCCGGTTTCCACCTCCTAAAGTAGCATCGAAGAGATCACTGCTGACCGCAGAACAAAGGACGAGACTCAACAAAAAGACTCTCGACCGCAAAAAGAGGAAGAAAATTGCAAGTAAGCTCTTGCCAACCCTA
		</sequence>
	</alignment>

	<!-- The sequence alignment (each sequence refers to a taxon above).         -->
	<!-- ntax=42 nchar=550                                                       -->
	<alignment id="alignment3" dataType="nucleotide">
		<sequence>
			<taxon idref="DAV_DANMEL06_Dmel_Accra2_Africa_2010-01"/>
			ATGGCCACCATCGTCACAACCACAAAGCGTATATCAAACAACAGTGGAAACAATTTTTCCACCCGAAGCCGTCGCACCCCCAAGGTTACCGTACAGAGCGTATCTTCTCGTCAAATTATGGGAAAAAGTAACAACATGGTTCAAGGACCCCGTCGAAGAGGGCGAAATCGCCCTCGAAAGTCTGGGAGTCAAGTCGCCTATAGTGCCATGCCCAAGACCACGCTCTCGGGTGTGGACATTATAGGAGTTATCGAGGTACCCCCTCAACGCGCAGTGGGAGTCAGCCTCTTTGCCCAAGCCGTATGTCCGTCAGTCATGAATGACTCCAGGCTACAGCAGCAAAGCAAGCTCTACTCCCGCTGGCGGCCTAGGAAACTCCGAGTGCTTGTAGTAGGCTCTGGGAGTGCTAACACTTTTGGATCCCTTGCCGTTGGATGGTCCCCAGATCCTTCCAACAATATTTCTGGCAATGACACTCAAAACCTCAACCGAGTGATGGCCTGTAGGCCTTCCTCCATGAACCGTATGAACCAGACTACTGTCCTTAATA
		</sequence>
		<sequence>
			<taxon idref="DAV_DANMEL08_Dmel_Accra2_Africa_2010-01"/>
			ATGGCCACCATCGTCACAACCACGAAGCGTATATCAAACAACAGTGGAAACAATTTTTCCACCCGAAGCCGTCGCACCCCCAAGGTTACCGTACAGAGCGTATCTTCTCGTCAAATTATGGGAAAAAGTAACAACATGGTTCAAGGACCCCGTCGAAGAGGGCGAAATCGCCCTCGAAAGTCTGGGAGTCAAGTCGCCTATAGTGCCATGCCCAAGACCACGCTCTCGGGTGTGGACATTATAGGAGTTATCGAGGTACCCCCTCAACGCGCAGTGGGAGTCAGCCTCTTTGCCCAAGCCGTATGTCCGTCAGTCATGAATGACTCTAGGCTACAGCAGCAAAGCAAGCTCTACTCCCGCTGGCGGCCTAGGAAACTCCGAGTGCTTGTAGTAGGCTCTGGGAGTGCTAACACTTTTGGATCTCTTGCCGTTGGATGGTCCCCAGACCCTTCCAACAATATTTCTGGCAATGACACTCAAAACCTCAACCGAGTGATGGCCTGTAGGCCTTCCTCCATGAACCGTATGAACCAGACTACTGTCCTTAATA
		</sequence>
		<sequence>
			<taxon idref="DAV_DANMEL11_Dmel_Accra2_Africa_2010-01"/>
			ATGGCCACCATCGTCACAACCACGAAGCGTATATCAAACAACAGTGGAAACAATTTTTCCACCCGAAGCCGTCGCACCCCCAAGGTTACCGTACAGAGCGTATCTTCTCGTCAAATTATGGGAAAAAGTAACAACATGGTTCAAGGACCCCGTCGAAGAGGGCGAAATCGCCCTCGAAAGTCTGGGAGTCAAGTCGCCTATAGTGCCATGCCCAAGACCACGCTCTCGGGTGTGGACATTATAGGAGTTATCGAGGTACCCCCTCAACGCGCAGTGGGAGTCAGCCTCTTTGCCCAAGCCGTATGTCCGTCAGTCATGAATGACTCTAGGCTACAGCAGCAAAGCAAGCTCTACTCCCGCTGGCGGCCTAGGAAACTCCGAGTGCTTGTAGTAGGCTCTGGGAGTGCTAACACTTTTGGATCTCTTGCCGTTGGATGGTCCCCAGACCCTTCCAACAATATTTCTGGCAATGACACTCAAAACCTCAACCGAGTGATGGCCTGTAGGCCTTCCTCCATGAACCGTATGAACCAGACTACTGTCCTTAATA
		</sequence>
		<sequence>
			<taxon idref="DAV_MAT03_Dmel_Accra1_Africa_2010-01"/>
			ATGGCCACCATCGTCACAACCACAAAGCGTATATCAAACAACAGTGGAAACAATTTTTCCACCCGAAGCCGTCGCACCCCCAAGGTTACCGTTCAGAGTGTATCTTCTCGTCAAATTATGGGAAAAAGTAACAACATGGTTCAAGGACCCCGTCGAAGAGGGCGAAATCGCCCTCGAAAGTCTGGGAGTCAAGTCGCCTATAGTGCCATGCCCAAGACCACGCTCTCGGGTGTGGACATTATAGGAGTTATCGAGGTACCCCCTCAACGCGCAGTGGGAGTAAGCCTCTTTGCCCAAGCCGTATGTCCGTCAGTCATGAATGACTCCAGGCTACAGCAGCAAAGTAAGCTCTACTCCCGCTGGCGGCCTAGGAAACTCCGAGTGCTTGTAGTAGGCTCTGGGAGTGCTAACACTTTTGGATCTCTTGCCGTTGGATGGTCCCCAGACCCTTCCAACAATATTTCTGGCAATGACACTCAAAACCTCAACCGAGTGATGGCCTGTAGGCCTTCCTCTATGAACCGTATGAACCAGACTACTGTCCTTAATA
		</sequence>
		<sequence>
			<taxon idref="DAV_K02_Dsim_Thika_Africa_2009-02"/>
			ATGGCTACCATCGTCACAACCACAAAGCGTATATCAAACAACAGTGGAAACAATTTTTCCACCCGAAGCCGTCGCAACCCCAAGGTTACCGTACAGAGCGTATCTTCTCGTCAAATTATGGGAAAAAGTAACCTCATGGTTCAAGGACCCCGTCGAAGAGGGCGTAATCGCCCTCGAAAGTCTGGGAGTCAAGTCGCCTATAGTGCTATGCCCAAGACCACGCTCTCGGGCGTGGACATTATAGGAGTCATTGAGGTAGCCCCACAACGTGCAGTGGGAGTCAGCCTCTTTGCCCAAGCAGTGTGCCCATCAGCTATGAATGACTCCAGGCTACAGCAGCAAAGTAAGCTCTATTCCCGCTGGCGGCCTAAGAAACTTCGAGTTCTCGTAGTGGGATCTGGGAGTGCTAACACTTTTGGGTCCCTTGCCATTGGATGGTCCCCAGACCCCTCCAACAATATCTCAGGCAATGACACTCAAAACCTCAATCGAGTGATGGCCTGTAGGCCTTCCTCCATGAACCGCATGAACCAGACGACTGTCCTCAACA
		</sequence>
		<sequence>
			<taxon idref="DAV_LJ28_Dmel_SanDiego1_USA_2008-12-05"/>
			ATGGCTACCATCGTCACAACCACAAAGCGTATATCAAACAACAGTGGAAACAATTTTTCCACCCGAAGCCGTCGCAATCCCAAGGTTACCGTACAGAGCGTATCTTCTCGTCAAATTATGGGAAAAAGTAACCTCATGGTTCAAGGACCCCGTCGAAGAGGGCGTAATCGCCCTCGAAAGTCTGGGAGTCAAGTCGCCTATAGTGCTATGCCCAAGACCACGCTCTCGGGCGTGGACATTATAGGAGTTATTGAGGTAGCCCCACAACGCGCAGTGGGAGTCAGCCTCTTTGCCCAAGCAGTGTGCCCATCAGTCATGAATGACTCCAGGCTACAGCAGCAAAGTAAGCTCTATTCCCGCTGGCGGCCCAAGAAACTTCGAGTTCTCGTAGTGGGATCTGGAAGTGCTAACACTTTTGGGTCCCTTGCCATTGGATGGTCCCCAGACCCCTCCAACAATATCTCAGGCAACGACACTCAAAACCTCAATCGAGTGATGGCTTGTAGGCCTTCCTCCATGAACCGCATGAACCAGACGACTGTCCTCAATA
		</sequence>
		<sequence>
			<taxon idref="DAV_K07_Dmel_Thika_Africa_2009-02"/>
			ATGGCTACCATCGTCACAACCACAAAGCGTATATCAAACAACAGTGGAAACAATTTTTCCACCCGAAGCCGTCGCAACCCCAAGGTTACCGTACAGAGCGTATCTTCTCGTCAAATTATGGGAAAAAGTAACCTCATGGTTCAAGGACCCCGTCGAAGAGGGCGTAATCGCCCTCGAAAGTCTGGGAGTCAAGTCGCCTATAGTGCTATGCCCAAGACCACGCTCTCGGGCGTGGACATTATAGGAGTCATTGAGGTAGCCCCACAACGTGCAGTGGGAGTCAGCCTCTTTGCCCAAGCAGTGTGCCCATCAGCTATGAATGACTCCAGGCTACAGCAGCAAAGTAAGCTCTATTCCCGCTGGCGGCCTAAGAAACTTCGAGTTCTCGTAGTGGGATCTGGGAGTGCTAACACTTTTGGGTCCCTTGCCATTGGATGGTCCCCAGACCCCTCCAACAATATCTCAGGCAATGACACTCAAAACCTCAATCGAGTGATGGCCTGTAGGCCTTCCTCCATGAACCGCATGAACCAGACGACTGTCCTCAACA
		</sequence>
		<sequence>
			<taxon idref="DAV_K19_Dmel_Thika_Africa_2009-02"/>
			ATGGCTACCATCGTCACAACCACAAAGCGTATATCAAACAACAGTGGAAACAATTTTTCCACCCGAAGCCGTCGCAACCCCAAGGTTACCGTACAGAGCGTATCTTCTCGTCAAATTATGGGAAAAAGTAACCTCATGGTTCAAGGACCCCGTCGAAGAGGGCGTAATCGCCCTCGAAAGTCTGGGAGTCAAGTCGCCTATAGTGCTATGCCCAAGACCACGCTCTCGGGCGTGGACATTATAGGAGTCATTGAGGTAGCCCCACAACGTGCAGTGGGAGTCAGCCTCTTTGCCCAAGCAGTGTGCCCATCAGCTATGAATGACTCCAGGCTACAGCAGCAAAGTAAGCTCTATTCCCGCTGGCGGCCTAAGAAACTTCGAGTTCTCGTAGTGGGATCTGGGAGTGCTAACACTTTTGGGTCCCTTGCCATTGGATGGTCCCCAGACCCCTCCAACAATATCTCAGGCAATGACACTCAAAACCTCAATCGAGTGATGGCCTGTAGGCCTTCCTCCATGAACCGCATGAACCAGACGACTGTCCTCAACA
		</sequence>
		<sequence>
			<taxon idref="DAV_K12_Dmel_Thika_Africa_2009-02"/>
			ATGGCTACCATCGTCACAACCACAAAGCGTATATCAAACAACAGTGGAAACAATTTTTCCACCCGAAGCCGTCGCAACCCCAAGGTTACCGTACAGAGCGTATCTTCTCGTCAAATTATGGGAAAAAGTAACCTCATGGTTCAAGGACCCCGTCGAAGAGGGCGTAATCGCCCTCGAAAGTCTGGGAGTCAAGTCGCCTATAGTGCTATGCCCAAGACCACGCTCTCGGGCGTGGACATTATAGGAGTCATTGAGGTAGCCCCACAACGTGCAGTGGGAGTCAGCCTCTTTGCCCAAGCAGTGTGCCCATCAGCTATGAATGACTCCAGGCTACAGCAGCAAAGTAAGCTCTATTCCCGCTGGCGGCCTAAGAAACTTCGAGTTCTCGTAGTGGGATCTGGGAGTGCTAACACTTTTGGGTCCCTTGCCATTGGATGGTCCCCAGACCCCTCCAACAATATCTCAGGCAATGACACTCAAAACCTCAATCGAGTGATGGCCTGTAGGCCTTCCTCCATGAACCGCATGAACCAGACGACTGTCCTCAACA
		</sequence>
		<sequence>
			<taxon idref="DAV_LJ29_Dmel_SanDiego1_USA_2008-12-05"/>
			ATGGCTACCATCGTCACAACCACAAAGCGTATATCAAACAACAGTGGAAACAATTTTTCCACCCGAAGCCGTCGCAATCCCAAGGTTACCGTACAGAGCGTATCTTCTCGTCAAATTATGGGAAAAAGTAACCTCATGGTTCAAGGACCCCGTCGAAGAGGGCGTAATCGCCCTCGAAAGTCTGGGAGTCAAGTCGCCTATAGTGCTATGCCCAAGACCACGCTCTCGGGCGTGGACATTATAGGAGTTATTGAGGTAGCCCCACAACGCGCAGTGGGAGTCAGCCTCTTTGCCCAAGCAGTGTGCCCATCAGTCATGAATGACTCCAGGCTACAGCAGCAAAGTAAGCTCTATTCCCGCTGGCGGCCCAAGAAACTTCGAGTTCTCGTAGTGGGATCTGGAAGTGCTAACACTTTTGGGTCCCTTGCCATTGGATGGTCCCCAGACCCCTCCAACAATATCTCAGGCAACGACACTCAAAACCTCAATCGAGTGATGGCTTGTAGGCCTTCCTCCATGAACCGCATGAACCAGACGACTGTCCTCAATA
		</sequence>
		<sequence>
			<taxon idref="DAV_K14_Dmel_Thika_Africa_2009-02"/>
			ATGGCTACCATCGTCACAACCACAAAGCGTATATCAAACAACAGTGGAAACAATTTTTCCACCCGAAGCCGTCGCAATCCCAAGGTTACCGTACAGAGCGTATCTTCTCGTCAAATTATGGGAAAAAGTAACCTCATGGTTCAAGGACCCCGTCGAAGAGGGCGTAATCGCCCTCGAAAGTCTGGGAGTCAAGTCGCCTATAGTGCTATGCCCAAGACCACGCTCTCGGGCGTGGACATTATAGGAGTTATTGAGGTAGCCCCACAACGCGCAGTGGGAGTCAGCCTCTTTGCCCAAGCAGTGTGCCCATCAGTCATGAATGACTCCAGGCTACAGCAGCAAAGTAAGCTCTATTCCCGCTGGCGGCCCAAGAAACTTCGAGTTCTCGTAGTGGGATCTGGAAGTGCTAACACTTTTGGGTCCCTTGCCATTGGATGGTCCCCAGACCCCTCCAACAATATCTCAGGCAACGACACTCAAAACCTCAATCGAGTGATGGCTTGTAGGCCTTCCTCCATGAACCGCATGAACCAGACGACTGTCCTCAATA
		</sequence>
		<sequence>
			<taxon idref="DAV_K22_Dmel_Thika_Africa_2009-02"/>
			ATGGCTACCATCGTCACAACCACAAAGCGTATATCAAACAACAGTGGAAACAATTTTTCCACCCGAAGCCGTCGCAATCCCAAGGTTACCGTACAGAGCGTATCTTCTCGTCAAATTATGGGAAAAAGTAACCTCATGGTTCAAGGACCCCGTCGAAGAGGGCGTAATCGCCCTCGAAAGTCTGGGAGTCAAGTCGCCTATAGTGCTATGCCCAAGACCACGCTCTCGGGCGTGGACATTATAGGAGTTATTGAGGTAGCCCCACAACGCGCAGTGGGAGTCAGCCTCTTTGCCCAAGCAGTGTGCCCATCAGTCATGAATGACTCCAGGCTACAGCAGCAAAGTAAGCTCTATTCCCGCTGGCGGCCCAAGAAACTTCGAGTTCTCGTAGTGGGATCTGGAAGTGCTAACACTTTTGGGTCCCTTGCCATTGGATGGTCCCCAGACCCCTCCAACAATATCTCAGGCAACGACACTCAAAACCTCAATCGAGTGATGGCTTGTAGGCCTTCCTCCATGAACCGCATGAACCAGACGACTGTCCTCAATA
		</sequence>
		<sequence>
			<taxon idref="DAV_MATMEL21_Dmel_Accra1_Africa_2010-01"/>
			ATGGCCACCATCGTCACAACCACGAAGCGTATATCAAACAACAGTGGAAACAATTTTTCCACCCGAAGCCGTCGCACCCCCAAGGTTACCCTACAGAGCGTATCTTCTCGTCAAATTATGGGAAAAAGTAACAACATGGTTCAAGGACCCCGTCGAAGAGGGCGAAATCGCCCTCGAAAGTCTGGAAGTCAAGTCGCCTATAGTGCCATGCCCAAGACCACGCTCTCGGGTGTGGACATTATAGGAGTTATCGAGGTACCCCCTCAACGCGCAGTGGGAGTCAGCCTCTTTGCCCANNNNNNNNNNNNNNNNNNNNNNNNNNNNNNNNNNNNNNNNNNNNNNNNNNNNNNNNNNNNNNNNNNNNNNNNNNNNNNNNNNNNNNNNNNNNNNNNNNNNNNNNNNNNNNNNNNNNNNNNNNNNNNNNNNNNNNNNNNNNNNNNNNNNNNNNNNNNNNNNNNNNNNNNNNNNNNNNNNNNNNNNNNNNNNNNNNNNNNNNNNNNNNNNNNNNNNNNNNNNNNNNNNNNNNNNNNNNNNNNNNNNNNNNNNNNNN
		</sequence>
		<sequence>
			<taxon idref="DAV_IM13_Dmel_Ithaca_USA_2009-09-18"/>
			ATGGCCACCATCGTCACAACCACAAAGCGTATATCAAACAACAGTGGAAACAATTTTTCCACCAGAAACCGTCGCACCCCCAAGGTTACCGTACAGAGTGTATCTTCTCGTCACATTGTGGGAAAGAATTACCCAATGGTTCAAGGACCCCGTCGAAGAGGGCGAAATCGCCCTCGAAAATCTGGGAGTCAGGTTGCCTACAGTGCCATGCCCAAGACTACGCTCTCGGGCGTGGACATTATAGGCGTTATTGAGGTGCAACCGCAGCGTGCAGTGGGAGTCAGCCTTTTTGCCCAAGCCATATGCCCAACAGCTATGAGTGATTCCAGGCTGCAGCAACAAAGTAAGCTATATTCCCGCTGGCGACCCAAGAAACTCCGAGTGCTAGTTGTGGGGTCTGGAAGTGCGAACACTTTCGGATCCTTGGCCATAGGATGGTCTCCAGACCCCGCCAACAATATTTCAGGCAATGACACTCAGAACCTCAACCGAGTCATGGCTTGCAGGCCATCCTCTATGAACCGCATGAACCAAACGACTGTTCTAAATA
		</sequence>
		<sequence>
			<taxon idref="DAV_GEO72_Dmel_AthensGeorgia_USA_2009-02-02"/>
			ATGGCCACCATCGTCACAACCACAAANNNNNNNNCAAACAACAGTGGAAACAATTTTTCCACCAGAAACCGTCGCACCCCCAAGGTTACCGTACAGAGTGTATCTTCTCGTCACATTGTGGGAAAGAATTACCCAATGGTTCAAGGACCCCGTCGAAGAGGGCGAAATCGCCCTCGAAAATCTGGGAGTCAGGTTGCCTACAGTGCCATGCCCAAGACTACGCTCTCGGGCGTGGACATTATAGGCGTTATTGAGGTACAACCGCAGCGTGCAGTGGGAGTCAGCCTTTTTGCCCAAGCCATATGCCCAACAGCTATGAGTGATTCCAGGCTGCAGCAGCAAAGTAAGCTATATTCCCGCTGGCGACCCAAGAAACTCCGAGTGCTAGTTGTGGGGTCTGGAAGTGCGAACACTTTCGGATCCCTGGCCATAGGATGGTCTNNNNNNNNNNNNNNNNNNNNNNNNNNNNNNNNNNNNNNNNNNNNNNNNNNNNNNNNNNNNNNNNNNNNNNNNNNNNNNNNNNNNNNNNNNNNNNNNNNNNNNNNNNNNN
		</sequence>
		<sequence>
			<taxon idref="DAV_GEO58_Dmel_AthensGeorgia_USA_2009-02-02"/>
			ATGGCCACCATCGTCACAACCACAAAGCGTATATCAAACAACAGTGGAAACAATTTTTCCACCAGAAACCGTCGCACCCCCAAGGTTACCGTACAGAGTGTATCTTCTCGTCACATTGTGGGAAAGAATTACCCAATGGTTCAAGGACCCCGTCGAAGAGGGCGAAATCGCCCTCGAAAATCTGGGAGTCAGGTTGCCTACAGTGCCATGCCCAAGACTACGCTCTCGGGCGTGGACATTATAGGCGTTATTGAGGTGCAACCGCAGCGTGCAGTGGGAGCCAGCCTTTTTGCCCAAGCCATATGCCCAACAGCTATGAGTGATTCCAGGCTGCAGCAACAAAGTAAGCTATATTCCCGCTGGCGACCCAAGAAGCTCCGAGTACTAGTTGTGGGGTCTGGAAGTGCAAACACTTTCGGATCCCTGGCCATAGGATGGTCTCCAGACCCCGCCAACAATATTTCAGGCAATGACACTCAGAACCTCAACCGAGTCATGGCTTGCAGGCCATCCTCTATGAACCGCATGAACCAAACGACTGTCCTCAATA
		</sequence>
		<sequence>
			<taxon idref="DAV_GEO62_Dmel_AthensGeorgia_USA_2009-02-02"/>
			ATGGCCACCATCGTCACAACCACAAAGCGTATATCAAACAACAGTGGAAACAATTTTTCCACCAGAAACCGTCGCACCCCCAAGGTTACCGTACAGAGTGTATCTTCTCGTCACATTGTGGGAAAGAATTACCCAATGGTTCAAGGACCCCGTCGAAGAGGGCGAAATCGCCCTCGAAAATCTGGGAGTCAGGTTGCCTACAGTGCCATGCCCAAGACTACGCTCTCGGGCGTGGACATTATAGGCGTTATTGAGGTGCAACCGCAGCGTGCAGTGGGAGTTAGCCTTTTTGCCCAAGCCATATGCCCAACAGCTATGAGTGATTCCAGGCTGCAGCAGCAAAGTAAGCTATATTCCCGCTGGCGACCCAAGAAACTCCGAGTGCTAGTTGTGGGGTCTGGAAGTGCGAACACTTTCGGATCCCTGGCCATAGGATGGTCTCCAGACCCCGCCAACAACATTTCAGGCAATGACACTCAGAACCTCAACCGAGTCATGGCTTGCAGGCCATCCTCTATGAACCGCATGAACCAAACGACTGTCCTAAATA
		</sequence>
		<sequence>
			<taxon idref="DAV_GEO02_Dmel_AthensGeorgia_USA_2009-02-02"/>
			ATGGCCACCATCGTCACAACCACAAAGCGTATATCAAACAACAGTGGAAACAATTTTTCCACCAGAAACCGTCGCACCCCCAAGGTTACCGTACAGAGTGTATCTTCTCGTCACATTGTGGGAAAGAATTACCCAATGGTTCAAGGACCCCGTCGAAGAGGGCGAAATCGCCCTCGAAAATCTGGGAGTCAGGTTGCCTACAGTGCCATGCCCAAGACTACGCTCTCGGGCGTGGACATTATAGGCGTTATTGAGGTGCAACCGCAGCGTGCAGTGGGAGTTAGCCTTTTTGCCCAAGCCATATGCCCAACAGCTATGAGTGATTCCAGGCTGCAGCAGCAAAGTAAGCTATATTCCCGCTGGCGACCCAAGAAACTCCGAGTGCTAGTTGTGGGGTCTGGAAGTGCGAACACTTTCGGATCCCTGGCCATAGGATGGTCTCCAGACCCCGCCAACAACATTTCAGGCAATGACACTCAGAACCTCAACCGAGTCATGGCTTGCAGGCCATCCTCTATGAACCGCATGAACCAAACGACTGTCCTAAATA
		</sequence>
		<sequence>
			<taxon idref="DAV_SAF27_Dmel_SouthAfrica_Africa_2010-01"/>
			ATGGCAACCATCGTCACAACCACAAAGCGTATATCAAACAACAGTGGAAACAATTTTTCCACCCGAAGCCGTCGCAATCCCAAGGTTACCGTACAGAGCGTATCTTCTCGTCAAATTATGGGAAAAAGTAACCTCATGGTTCAAGGACCCCGTCGAAGAGGGCGAAATCGCCCTCGAAAGTCTGGGAGTCAAGTCGCCTATAGTGCTATGCCCAAGACCACGCTTTCGGGCGTGGACATTATAGGAGTCATTGAGGTAGCCCCGCAGCGTGCAGTGGGAGTTAGCCTCTTTGCACAAGCAGTATGCCCATCAGTCATGAATGACTCCAGGCTACAGCAGCAAAGCAAGCTCTATTCCCGCTGGCGGCCCAAGAAACTTCGAGTTCTCGTAGTGGGATCTGGAAGTGCTAACACTTTTGGATCCCTTGCCATTGGATGGTCCCCAGATCCCTCCAACAATATCTCAGGCAATGACACTCAAAATCTCAATCGAGTGATGGCCTGTAGGCCTTCCTCCATGAACCGTATGAACCAGACGACTGTTCTCAATA
		</sequence>
		<sequence>
			<taxon idref="DAV_DANMEL05_Dmel_Accra2_Africa_2010-01"/>
			ATGGCCACCATCGTCACAACCACAAAGCGTATATCAAACAACAGTGGAAACAATTTTTCCACCAGAAACCGTCGCGCCCCCAAGGTTACCGTACAGAGCGTATCTTCTCGTCAGATTGTGGCAAAGAATAGTCCAATGGTTCAAGGATCCCGTCGAAGAGGGCGAAATCGCCCTCGAAAATCTGGGAGTCAGGTCGCCTACAGTGCCATGCCCAAGACCACCCTCTCGGGCGTGGACATTATAGGCGTCATTGAGGTGCAACCGCAGCGTGCAGTTGGAGTTAGCCTTTTTGCTCAAGCCGTATGCCCAACTGCCATGAGTGATTCTAGGCTGCAGCAGCAAAGTAAGCTATACTCCCGCTGGCGGCCCAAGAAACTCAGAGTGCTAGTAGTAGGATCTGGAAGTGCGAATACTTTCGGATCCCTTGCTATAGGATGGTCTCCAGACCCCGCCAACAATATCTCAGGCAATGACACTCAGAATCTCAATCGAGTTATGGCTTGCAGGCCCTCATCCATGAACCGCATGAACCAAACGACTGTCCTAAACA
		</sequence>
		<sequence>
			<taxon idref="DAV_DANMEL14_Dmel_Accra2_Africa_2010-01"/>
			ATGGCCACCATCGTCACAACCACAAAGCGTATATCAAACAACAGTGGAAACAATTTTTCCACCAGAAACCGTCGCGCCCCCAAGGTTACCGTACAGAGCGTATCTTCTCGTCAGATTGTGGCAAAGAATAGTCCAATGGTTCAAGGATCCCGTCGAAGAGGGCGAAATCGCCCTCGAAAATCTGGGAGTCAGGTCGCCTACAGTGCCATGCCCAAGACCACCCTCTCGGGCGTGGACATTATAGGCGTCATTGAGGTGCAACCGCAGCGTGCAGTTGGAGTTAGCCTTTTTGCTCAAGCCGTATGCCCAACTGCCATGAGTGATTCTAGGCTGCAGCAGCAAAGTAAGCTATACTCCCGCTGGCGGCCCAAGAAACTCAGAGTGCTAGTAGTAGGATCTGGAAGTGCGAATACTTTCGGATCCCTTGCTATAGGATGGTCTCCAGACCCCGCCAACAATATCTCAGGCAATGACACTCAGAATCTCAATCGAGTTATGGCTTGCAGGCCCTCATCCATGAACCGCATGAACCAAACGACTGTCCTAAACA
		</sequence>
		<sequence>
			<taxon idref="DAV_IM07_Dmel_Ithaca_USA_2009-09-18"/>
			ATGGCCACTATCGTCACAACCACAAAGCGTATATCAAACAACAGTGGAAACAATTTTTCCACCCGAAGCCGTCGCACCCCCAAGGTTACCGTACAGAGCGTATCTTCTCGTCAAATTATGGGAAAGAGTAGCCCTATGGTTCAAGGACCCCGTCGAAGAGGGCGAAATCGCCCTCGAAAGTCTGGGAGTCAAGTCGCCTATAGTGCCATGCCCAAGACCACGCTCTCGGGCGTGGACATTATAGGTGTCATTGAGGTACCCCCGCAACGCGCAGTGGGAGTTAGCCTCTTTGCTCAAGCTGTGTGCCCATCTGTCATGAATGACTCTAGGCTGCAGCAGCAAAGCAAGCTCTATTCCCGCTGGCGACCCAAGAAACTCCGAGTGCTCGTCGTTGGATCGGGAAGTGCCAACACTTTTGGATCCCTTGCCGTTGGATGGTCCCCAGACCCCTCCAATAACATCTCAGGCAATGACACTCAAAACCTTAATCGAGTGATGGCCTGCCGGCCTTCCTCTATGAACCGTATGAACCAGACGACTGTCCTAAACA
		</sequence>
		<sequence>
			<taxon idref="DAV_GEO25_Dmel_AthensGeorgia_USA_2009-02-02"/>
			ATGGCCACTATCGTCACAACCACAAAGCGTATATCAAACAACAGTGGAAACAATCTTTCCACAAGAAGCCGTCGCACCCCCAAGGTTACCGTACAGAGCGTATCTTCTCGTCAAATTGTGGGAAAGAATTGCTCAATGGTTCAAGGACCCCGTCGAAGAGGGCGAAATCGCCCTCGTAAATCTGGGAGTCAGGTCGCCTACAGTGCCATGCCCAAGACCACGCTCTCGGGCGTGGACATTATAGGCGTTATTGAAGTTCAACCACAGCGTGCAGTGGGAGCCAGCCTATTCGCCCAAGCTATATGTCCCACAGCAATGAGCGACTCTAGGCTGCAACAGCAAAGTAAGCTGTACTCCCGTTGGCGACCTAGGAAGCTTCGAGTGCTAGTAGTGGGATCTGGAAGTGCGAACACTTTTGGATCCCTTGCCATAGGATGGTCCCCAGACCCCTCCAACAACATCTCAGGCAATGACACTCAGAACCTTAATCGAGTTATGGCTTGCAGGCCATCCTCCATGAACCGCATGAATCAAACGACTGTCCTAAACA
		</sequence>
		<sequence>
			<taxon idref="DAV_GEO12_Dmel_AthensGeorgia_USA_2009-02-02"/>
			ATGGCCACTATCGTCACAACCACAAAGCGTATATCAAACAACAGTGGAAACAATCTTTCCACAAGAAGCCGTCGCACCCCCAAGGTTACCGTACAGAGCGTATCTTCTCGTCAAATTGTGGGAAAGAATTGCTCAATGGTTCAAGGACCCCGTCGAAGAGGGCGAAATCGCCCTCGTAAATCTGGGAGTCAGGTCGCCTACAGTGCCATGCCCAAGACCACGCTCTCGGGCGTGGACATTATAGGCGTTATTGAAGTTCAACCACAGCGTGCAGTGGGAGCCAGCCTATTCGCCCAAGCTATATGTCCCACAGCAATGAGCGACTCTAGGCTGCAACAGCAAAGTAAGCTGTACTCCCGTTGGCGACCTAGGAAGCTTCGAGTGCTAGTAGTGGGATCTGGAAGTGCGAACACTTTTGGATCCCTTGCCATAGGATGGTCCCCAGACCCCTCCAACAACATCTCAGGCAATGACACTCAGAACCTTAATCGAGTTATGGCTTGCAGGCCATCCTCCATGAACCGCATGAATCAAACGACTGTCCTAAACA
		</sequence>
		<sequence>
			<taxon idref="DAV_GEO23_Dsim_AthensGeorgia_USA_2009-02-02"/>
			ATGGCCACTATCGTCACAACCACAAAGCGTATATCAAACAACAGTGGAAACAATCTTTCCACAAGAAGCCGTCGCACCCCCAAGGTTACCGTACAGAGCGTATCTTCTCGTCAAATTGTGGGAAAGAATTGCTCAATGGTTCAAGGACCCCGTCGAAGAGGGCGAAATCGCCCTCGTAAATCTGGGAGTCAGGTCGCCTACAGTGCCATGCCCAAGACCACGCTCTCGGGCGTGGACATTATAGGCGTTATTGAAGTTCAACCACAGCGTGCAGTGGGAGCCAGCCTATTCGCCCAAGCTATATGTCCCACAGCAATGAGCGACTCTAGGCTGCAACAGCAAAGTAAGCTGTACTCCCGTTGGCGACCTAGGAAGCTTCGAGTGCTAGTAGTGGGATCTGGAAGTGCGAACACTTTTGGATCCCTTGCCATAGGATGGTCCCCAGACCCCTCCAACAACATCTCAGGCAATGACACTCAGAACCTTAATCGAGTTATGGCTTGCAGGCCATCCTCCATGAACCGCATGAATCAAACGACTGTCCTAAACA
		</sequence>
		<sequence>
			<taxon idref="DAV_GEO01_Dmel_AthensGeorgia_USA_2009-02-02"/>
			ATGGCCACTATCGTCACAACCACAAAGCGTATATCAAACAACAGTGGAAACAATCTTTCCACAAGAAGCCGTCGCACCCCCAAGGTTACCGTACAGAGCGTATCTTCTCGTCAAATTGTGGGAAAGAATTGCTCAATGGTTCAAGGACCCCGTCGAAGAGGGCGAAATCGCCCTCGTAAATCTGGGAGTCAGGTCGCCTACAGTGCCATGCCCAAGACCACGCTCTCGGGCGTGGACATTATAGGCGTTATTGAAGTTCAACCACAGCGTGCAGTGGGAGCCAGCCTATTCGCCCAAGCTATATGTCCCACAGCAATGAGCGACTCTAGGCTGCAACAGCAAAGTAAGCTGTACTCCCGTTGGCGACCTAGGAAGCTTCGAGTGCTAGTAGTGGGATCTGGAAGTGCGAACACTTTTGGATCCCTTGCCATAGGATGGTCCCCAGACCCCTCCAACAACATCTCAGGCAATGACACTCAGAACCTTAATCGAGTTATGGCTTGCAGGCCATCCTCCATGAACCGCATGAATCAAACGACTGTCCTAAACA
		</sequence>
		<sequence>
			<taxon idref="DAV_GEO22_Dmel_AthensGeorgia_USA_2009-02-02"/>
			ATGGCCACTATCGTCACAACCACAAAGCGTATATCAAACAACAGTGGAAACAATCTTTCCACAAGAAGCCGTCGCACCCCCAAGGTTACCGTACAGAGCGTATCTTCTCGTCAAATTGTGGGAAAGAATTGCTCAATGGTTCAAGGACCCCGTCGAAGAGGGCGAAATCGCCCTCGTAAATCTGGGAGTCAGGTCGCCTACAGTGCCATGCCCAAGACCACGCTCTCGGGCGTGGACATTATAGGCGTTATTGAAGTTCAACCACAGCGTGCAGTGGGAGCCAGCCTATTCGCCCAAGCTATATGTCCCACAGCAATGAGCGACTCTAGGCTGCAACAGCAAAGTAAGCTGTACTCCCGTTGGCGACCTAGGAAGCTTCGAGTGCTAGTAGTGGGATCTGGAAGTGCGAACACTTTTGGATCCCTTGCCATAGGATGGTCCCCAGACCCCTCCAACAACATCTCAGGCAATGACACTCAGAACCTTAATCGAGTTATGGCTTGCAGGCCATCCTCCATGAACCGCATGAATCAAACGACTGTCCTAAACA
		</sequence>
		<sequence>
			<taxon idref="DAV_GEO73_Dmel_AthensGeorgia_USA_2009-02-02"/>
			ATGGCCACTATCGTCACAACCACAAAGCGNNNNNCAAACAACAGTGGAAACAATCTTTCCACAAGAAGCCGTCGCACCCCCAAGGTTACCGTACAGAGCGTATCTTCTCGTCAAATTGTGGGAAAGAATTGCTCAATGGTTCAAGGACCCCGTCGAAGAGGGCGAAATCGCCCTCGTAAATCTGGGAGTCAGGTCGCCTACAGTGCCATGCCCAAGACCACGCTCTCGGGCGTGGACATTATAGGCGTTATTGAAGTTCAACCACAGCGTGCAGTGGGAGCCAGCCTATTCGCCCAAGCTATATGTCCCACAGCAATGAGCGACTCTAGGCTGCAACAGCAAAGTAAGCTGTACTCCCGTTGGCGACCTAGGAAGCTTCGAGTGCTAGTAGTGGGATCTGGAAGTGCGAACACTTTTGGATCCCTTGCCATAGGATGGTCCCCAGACCCCTCCAACAACATCTCNNNNNNNNNNNNNNNNAACCTTAATCGAGTTATGGCTTGCAGGCCATCCTCCATGAACCGCATGAATCAAACGACTGTCCTAAACA
		</sequence>
		<sequence>
			<taxon idref="DAV_GEO15_Dmel_AthensGeorgia_USA_2009-02-02"/>
			ATGGCCACTATCGTCACAACCACAAAGCGTATATCAAACAACAGTGGAAACAATCTTTCCACAAGAAGCCGTCGCACCCCCAAGGTTACCGTACAGAGCGTATCTTCTCGTCAAATTGTGGGAAAGAATTGCTCAATGGTTCAAGGACCCCGTCGAAGAGGGCGAAATCGCCCTCGTAAATCTGGGAGTCAGGTCGCCTACAGTGCCATGCCCAAGACCACGCTCTCGGGCGTGGACATTATAGGCGTTATTGAAGTTCAACCACAGCGTGCAGTGGGAGCCAGCCTATTCGCCCAAGCTATATGTCCCACAGCAATGAGCGACTCTAGGCTGCAACAGCAAAGTAAGCTGTACTCCCGTTGGCGACCTAGGAAGCTTCGAGTGCTAGTAGTGGGATCTGGAAGTGCGAACACTTTTGGATCCCTTGCCATAGGATGGTCCCCAGACCCCTCCAACAACATCTCAGGCAATGACACTAAGAACCTTAATCGAGTTATGGCTTGCAGGCCATCCTCCATGAACCGCATGAATCAAACGACTGTCCTAAACA
		</sequence>
		<sequence>
			<taxon idref="DAV_IM08_Dmel_Ithaca_USA_2009-09-18"/>
			ATGGCCACCATCGTCACAACCACAAAGCGTATATCAAACAACAGTGGAAACAATTTTTCCACCAGAAACCGTCGCACCCCCAAGGTTACCGTACAGAGTGTATCTTCTCGTCACATTGTGGGAAAGAATTACCCAATGGTTCAAGGACCCCGTCGAAGAGGGCGAAATCGCCCTCGAAAATCTGGGAGTCAGGTTGCCTACAGTGCCATGCCCAAGACTACGCTCTCGGGCGTGGACATTATAGGCGTTATTGAGGTGCAACCGCAGCGTGCAGTGGGAGTCAGCCTTTTTGCCCAAGCCATATGCCCAACAGCTATGAGTGATTCCAGGCTGCAGCAACAAAGTAAGCTATATTCCCGCTGGCGACCAAAGAAACTCCGAGTGCTAGTTGTGGGGTCTGGAAGTGCGAACACTTTCGGATCCCTGGCCATAGGATGGTCTCCAGACCCCGCCAACAATATTTCAGGCAATGACACTCAGAACCTCAACCGAGTCATGGCTTGCAGGCCATCCTCTATGAACCGCATGAACCAAACGACGGTTCTAAATA
		</sequence>
		<sequence>
			<taxon idref="DAV_IM02_Dmel_Ithaca_USA_2009-09-18"/>
			ATGGCCACCATCGTCACAACCACAAAGCGTATATCAAACAACAGTGGAAACAATTTTTCCACCAGAAACCGTCGCACCCCCAAGGTTACCGTACAGAGTGTATCTTCTCGTCACGTTGTGGGAAAGAATTACCCAATGGTTCAAGGACCCCGTCGAAGAGGGCGAAATCGCCCTCGAAAATCTGGGAGTCAGGTTGCCTACAGTGCCATGCCCAAGACTACGCTCTCGGGCGTGGACATTATAGGCGTTATTGAGGTGCAACCACAGCGTGCAGTGGGAGTCAGCCTTTTTGCCCAAGCCATATGCCCAACAGCTATGAGTGATTCCAGGCTGCAGCAACAAAGTAAGCTATATTCCCGCTGGCGACCCAAGAAACTCCGAGTGCTAGTTGTGGGGTCTGGAAGTGCGAACACTTTCGGATCCCTGGCCATAGGATGGTCTCCAGACCCCGCCAACAATATTTCAGGTAATGACACTCAGAACCTCAACCGAGTCATGGCTTGCAGGCCATCCTCTATGAACCGCATGAACCAAACGACTGTTCTAAATA
		</sequence>
		<sequence>
			<taxon idref="DAV_ITH16_Dmel_Ithaca_USA_2009-09-18"/>
			ATGGCCACCATCGTCACAACCACAAAGCGTATATCAAACAACAGTGGAAACAATTTTTCCACCAGAAACCGTCGCACCCCCAAGGTTACCGTACAGAGTGTATCTTCTCGTCACATTGTGGGAAAGAATTACCCAATGGTTCAAGGACCCCGTCGAAGAGGGCGAAATCGCCCTCGAAAATCTGGGAGTCAGGTTGCCTACAGTGCCATGCCCAAGACTACGCTCTCGGGCGTGGACATTATAGGCGTTATTGAGGTGCAACCGCAGCGTGCAGTGGGAGTCAGCCTTTTTGCCCAAGCCATATGCCCAACAGCTATGAGTGATTCCAGGCTGCAGCAACAAAGTAAGCTATATTCCCGCTGGCGACCCAAGAAACTCCGAGTGCTAGTTGTGGGGTCTGGAAGTGCGAACACTTTCGGATCCTTGGCCATAGGATGGTCTCCAGACCCCGCCAACAATATTTCAGGCAATGACACTCAGAACCTCAACCGAGTCATGGCTTGCAGGCCATCCTCTATGAACCGCATGAACCAAACGACTGTTCTAAATA
		</sequence>
		<sequence>
			<taxon idref="DAV_LISMEL04_Dmel_Lisbon_EuropeNAf_2012-10-24"/>
			ATGGCCACCATCGTTACAACCACAAAGCGTATATCAAACAACAGTGGAAACAATTTTTCCACCAGAAACCGTCGCACCCCCAAGGTTACCGTACAGAGCGTATCTTCTCGTCAAATTGTGGGAAAGAATTGCCCAATGGTTCAAGGATCCCGTCGAAGAGGGCGAAATCGCCCTCGAAAATCTGGGAGTCAGGTCGCCTACAGTGCCATGCCCAAGACCACGCTCTCGGGTGTGGACATTATAGGCGTTATTGAGGTACAACCGCAGCGTGCAGTGGGAGCTAGCCTTTTTGCTCAAGCCATGTGTCCAACGGCTATGAGCGATTCCAGGCTGCAGCAGCAAAGTAAGCTATACTCCCGTTGGCGACCTAAGAAACTCCGAGTGCTAGTAGTGGGATCTGGAAGTGCTAACACTTTCGGATCCCTTGCTATAGGATGGTCTCCAGACCCTGCCAACAATATTTCAGGCAATGACACTCAGAACCTCAACCGAGTTATGGCCTGCAGGCCCTCCTCAATGAACCGTATGAACCAAACGACTGTCTTAAACA
		</sequence>
		<sequence>
			<taxon idref="DAV_LISMEL05_Dmel_Lisbon_EuropeNAf_2012-10-24"/>
			ATGGCCACCATCGTTACAACCACAAAGCGTATATCAAACAACAGTGGAAACAATTTTTCCACCAGAAACCGTCGCACCCCCAAGGTTACCGTACAGAGCGTATCTTCTCGTCAAATTGTGGGAAAGAATTGCCCAATGGTTCAAGGATCCCGTCGAAGAGGGCGAAATCGCCCTCGAAAATCTGGGAGTCAGGTCGCCTACAGTGCCATGCCCAAGACCACGCTCTCGGGTGTGGACATTATAGGCGTTATTGAGGTACAACCGCAGCGTGCAGTGGGAGCTAGCCTTTTTGCTCAAGCCATATGTCCAACGGCTATGAGCGATTCCAGGCTGCAGCAGCAAAGTAAGCTATACTCCCGTTGGCGACCTAAGAAACTCCGAGTGTTAGTAGTGGGATCTGGAAGTGCTAACACTTTCGGATCCCTTGCTATAGGATGGTCTCCAGACCCTGCCAACAATATTTCAGGCAATGACACTCAGAACCTCAACCGAGTTATGGCCTGCAGGCCCTCCTCAATGAACCGTATGAACCAAACGACTGTCTTAAACA
		</sequence>
		<sequence>
			<taxon idref="DAV_wipe_Dmel_LabStock_Lab_2008-02"/>
			ATGGCCACCATCGTCACAACCACAAAGCGTATATCAAACAACAGTGGAAACAATTTTTCCACCAGAAACCGTCGTTCCCCCAAGGTTACCGTACAGAGCGTATCTTCTCGTCAAATTGTGGGAAAGAATTGCTCAATGGTTCAAGGACCCCGTCGAAGAGGGCGAAATCGCCCTCGAAAGTCTGGGAGTCAGGTCGCCTACAGTRCCATGCCCAAGACCACGCTCTCGGGCGTGGACATTATAGGCGTTATTGAGGTACAACCGCAGCGCGCAGTGGGAGCTAGCCTCTTTGCTCAAGCCATATGTCCAACGGCTATGAGTGATTCTAGGCTGCAGCAGCAGAGCAAGCTATACTCCCGCTGGCGACCCAAGAAACTCCGAGTGCTGGTAGTGGGATCTGGAAGTGCGAACACTTTTGGATCCCTTGCTATAGGATGGTCTCCAGACCCCGCTAACAATATCTCAGGCAATGACACTCAAAATCTCAACCGTGTTATGGCCTGCAGGCCTTCCTCAATGAACCGCATGAACCAAACGACTGTCCTAAACA
		</sequence>
		<sequence>
			<taxon idref="DAV_XID_Dmel_LabStock_Lab_2008-02"/>
			ATGGCCACCATCGTCACAACCACAAAGCGTATATCAAACAACAGTGGAAACAATTTTTCCACCAGAAACCGTCGTTCCCCCAAGGTTACCGTACAGAGCGTATCTTCTCGTCAAAATGTGGGAAAGAATTGCTCAATGGTTCAAGGACCCCGTCGAAGAGGGCGAAATCGCCCTCGAAAGTCTGGGAGTCAGGTCGCCTACAGTGCCATGCCCAAAACCACGCTCTCGGGCGTGGACATTATAGGCGTTATTGAGGTACAACCGCAGCGCGCAGTGGGAGCTAGCCTTTTTGCTCAAGCCATATGTCCAACGGCTATGAGTGATTCTAGGCTGCAGCAGCAGAGCAAGCTATACTCCCGCTGGCGACCCAAGAAACTCCGAGTGCTGGTAGTGGGATCTGGAAGTGCAAACACTTTTGGATCCCTTGCTATAGGATGGTCTCCAGACCCCGCCAACAATATCTCAGGCAATGACACTCAAAACCTCAACCGAGTTATGGCCTGCAGGCCTTCCTCAATGAACCGCATGAACCAAACGACTGTCCTAAACA
		</sequence>
		<sequence>
			<taxon idref="DAV_LJ35_Dmel_SanDiego1_USA_2008-12-05"/>
			ATGGCCACCATCGTCACAACCACAAAGCGTATATCAAACAACAGTGGAAACAATTTTTCCACCAGAAACCGTCGCTCCCCCAAGGTTACCGTACAGAGCGTATCTTCTCGTCAAATTGTGGGAAAGAATTGCCCAATGGTTCAAGGACCCCGTCGAAGAGGGCGAAATCGCCCTCGAAAGTCTGGGAGTCAGGTCGCCTACAGTGCCATGCCCAAGACTACGCTCTCGGGCGTGGACATTATAGGCGTTATTGAGGTACAACCGCAGCGCGCAGTGGGAGCTAGCCTTTTTGCTCAAGCCATGTGTCCAACGGCTATGAGTGATTCCAGGCTGCAGCAGCAAAGCAAGCTATACTCCCGCTGGCGCCCCAAGAAACTCCGAGTGCTAGTAGTGGGATCTGGAAGTGCGAACACTTTTGGATCCCTTGCTATAGGATGGTCTCCAGATCCCGCCAACAATATCTCAGGCAATGACACTCAGAACCTCAACCGAGTTATGGCTTGCAGGCCCTCCTCAATGAACCGCATGAACCAAACGACTGTCCTAAACA
		</sequence>
		<sequence>
			<taxon idref="DAV_ywiP_Dmel_LabStock_Lab_2008-02"/>
			ATGGCCACCATCGTCACAACCACAAAGCGTATATCAAACAACAGTGGAAACAATTTTTCCACCAGAAACCGTCGCTCCCCCAAGGTTACCGTACAGAGCGTATCTTCTCGTCAAATTGTGGGAAAGAATTGCTCAATGGTTCAAGGACCCCGTCGAAGAGGGAGAAATCGCCCTCGAAAGTCTGGGAGTCAGGTCGCCTACAGTGCCATGCCCAAGACCACGCTCTCGGGCGTGGACATTATAGGCGTTGTTGAGGTACAACCGCAGCGCGCAGTGGGAGCTAGCCTTTTTGCTCAAGCCATATGTCCAACGGCCATGAGTGATTCTAGGCTGCAGCAGCAGAGTAAGCTATACTCCCGCTGGCGACCCAAGAAACTCCGAGTGCTGGTAGTGGGATCTGGAAGTGCGAACACTTTTGGATCCCTTGCTATAGGATGGTCTCCAGACCCCGCCAACAATATCTCAGGCAATGACACTCAAAACCTCAACCGCGTTATGGCCTGCAGGCCCTCCTCAATGAACCGCATGAACCAAACGACTGTCCTAAACA
		</sequence>
		<sequence>
			<taxon idref="DAV_XIB_Dmel_LabStock_Lab_2008-02"/>
			ATGGCCACCATCGTCACAACCACAAAGCGTATATCAAACAACAGTGGAAACAATTTTTCCACCAGAAACCGTCGTTCCCCCAAGGTTACCGTACAGAGCGTATCTTCTCGTCAAATTGTGGGAAAGAATTGCTCAATGGTTCAAGGACCCCGTCGAAGAGGGCGAAATCGCCCTCGAAAGTCTGGGAGTCAGGTCGCCTACAGTGCCATGCCCAAGACCACGCTCTCGGGCGTGGACATTATAGGCGTTATTGAGGTACAACCGCAGCGCGCAGTAGGAGCTAGCCTCTTTGCTCAAGCCATATGTCCAACGGCTATGAGTGATTCTAGGCTGCAGCAGCAGAGCAAGCTATACTCCCGCTGGCGACCCAAGAAACTCCGAGTGCTGGTAGTGGGATCTGGAAGTGCGAACACTTTTGGATCCCTTGCTATAGGATGGTCTCCAGACCCCGCTAACAATATCTCAGGCAATGACACTCAAAATCTCAACCGAGTTATGGCCTGCAGGCCTTCCTCAATGAACCGCATGAACCAAACGACTGTCCTAAACA
		</sequence>
		<sequence>
			<taxon idref="DAV_delta11_Dmel_LabStock_Lab_2008-02"/>
			ATGGCCACCATCGTCACAACCACAAAGCGTATATCAAACAACAGTGGAAACAATTTTTCCACCAGAAACCGTCGCTCCCCCAAGGTTACCGTACAGAGCGTATCTTCTCGTCAAATTGTGGGAAAGAATTGCTCAATGGTTCAAGGACCCCGTCGAAGAGGGCGAAATCGCCCTCGAAAGTCTGGGAGTCAGGTCGCCTACAGTGCCATGCCCAAGACCACGCTCTCGGGCGTGGACATTATAGGCGTTATTGAGGTACAACCGCAGCGCGCAGTGGGAGCTAGCCTTTTTGCTCAAGCCATATGTCCAACAGCTATGAGTGATTCTAGGCTGCAGCAGCAGAGTAAGCTGTACTCCCGCTGGCGACCCAAGAAACTCCGAGTGCTGGTAGTGGGATCTGGAAGTGCGAACACTTTTGGATCCCTTGCTATAGGATGGTCTCCAGACCCCGCCAACAATATCTCAGGCAATGACACACAAAATCTCAACCGAGTTATGGCCTGCAGGCCTTCCTCAATGAACCGCATGAACCAAACGACTGTCCTAAACA
		</sequence>
		<sequence>
			<taxon idref="DAV_Qdelta_Dmel_LabStock_Lab_2008-02"/>
			ATGGCCACCATCGTCACAACCACAAAGCGTATATCAAACAACAGTGGAAACAATTTTTCCACCAGAAACCGTCGTTCCCCCAAGGTTACCGTACAGAGCGTATCTTCTCGTCAAATTGTGGGAAAGAATTGCTCAATGGTTCAAGGACCCCGTCGAAGAGGGCGAAATCGCCCTCGAAAGTCTGGGAGTCAGGTCGCCTACAGTGCCATGCCCAAGACCACGCTCTCGGGCGTGGACATTATAGGCGTTATTGAGGTACAACCGCAGCGCGCAGTGGGAGCTAGCCTTTTTGCTCAAGCCATATGTCCAACGGCTATGAGTGATTCTAGGCTGCAGCAGCAGAGCAAGCTATACTCCCGCTGGCGACCCAAGAAACTCCGAGTGCTGGTAGTGGGATCTGGAAGTGCGAACACTTTTGGATCCCTTGCTATAGGATGGTCTCCAGACCCCGCCAACAATATCTCAGGCAATGACACTCAAAACCTCAACCGAGTTATGGCCTGCAGGCCCTCCTCAATGAACCGCATGAACCAAACGACTGTCCTAAACA
		</sequence>
		<sequence>
			<taxon idref="DAV_JohnsonRef_Dmel_LabStock_Lab_1988"/>
			ATGGCCACCATCGTCACAACCACAAAGCGTATATCAAACAACAGTGGAAACAATTTTTCCACCAGAAACCGTCGCACCCCCAAGGTTACCGTACAGAGCGTATCTTCTCGTCAAATTGTGGGAAAGAATTGCCCAATGGTTCAAGGACCCCGTCGAAGAGGGCGAAATCGCCCTCGAAAATCTGGGAGTCAGGTCGCCTACAGTGCCATGCCCAAGACCACGCTCTCGGGCGTGGACATTATAGGCGTTATTGAGGTACAACCGCAGCGTGCAGTGGGAGCTAGCCTTTTTGCTCAAGCCATATGTCCAACAGCTATGAGTGATTCCAGGCTGCAGCAGCAAAGTAAGCTATACTCCCGCTGGCGACCCAAGAAACTCCGAGTGCTAGTAGTGGGATCTGGAAGTGCGAATACTTTTGGATCCCTCGCTATAGGATGGTCTCCAGACCCCGCCAACAATATTTCAGGCAATGACACTCAGAATCTCAACCGAGTTATGGCCTGCAGGCCCTCCTCAATGAACCGCATGAACCAAACGACTGTCCTAAACA
		</sequence>
	</alignment>

	<!-- The sequence alignment (each sequence refers to a taxon above).         -->
	<!-- ntax=28 nchar=654                                                       -->
	<alignment id="alignment4" dataType="nucleotide">
		<sequence>
			<taxon idref="DAV_MAT03_Dmel_Accra1_Africa_2010-01"/>
			NTTCCTGTAGCCACCACCCGAAAGTGGTACCTCACCAAAGGCAACCCCGATGATGCCAATCATGGATTCATCAACGTCGTAGTTGCCTCCACCACTGGTGGCTACACAGGAAATACCACCTTCACTGTCACCCTGGAATGGGTGATTGAGTTTGAGGGTGCTGAACTAGGAGCAGTCTCCATTGACGAAGACATTACCCCAGATACAGGTTTCCAGGATCTCTTTACCACCTCAGATGGTTCCTGGAATAGCGATTACCTCACAATGAAAATGCACCATGGGGGCCAGATGGTCCCCTTTTCTGCTGCCCATCAGGCCTATGTGTACACAAGTGCGCCAGGGACAAAAGTAACCTATTATCTCGAAGACAAGTCAACTTTAAAGGTTGCGACTTTCTTTGCAGTTATCCAAGGTTACTCTATCCCGGGTTTTGTTATGTTCGCCAGCTACACAGATGCCAAGGATTACATCCGCACTGGAGATACTGGCAAGTGCCTTAAATACTATACACAAGGTCCTGTTATCAGTCCCTCCATTCCCAAATTTAGAGTAGCAGACGATGCAGTCCAGACCGTTGAATCCAATCTTCTCCGTCGCATTGAAGAGCTAACAGAGAGACTTAGAGCAGTAAATGCTCCAATAACAAGGACAGTC
		</sequence>
		<sequence>
			<taxon idref="DAV_K02_Dsim_Thika_Africa_2009-02"/>
			NTTCCTGTAGCAACCACCCGAAAGTGGTACCTCACCAAAGGCAACGCTGATGATGCCAATCATGGATTCATCAACGTTGTTGTTGCCTCTACCACTGGCGGTTACACAGGAAGCACCACCTTCACTGTTACCCTGGAATGGGTGATTGAGTTTGAGGGTGCTGAACTAGGAGCAGTCTCCATTGACGAAGACATTACCCCAGATACAGGTTTCCAGGATCTCTTTACCACCTCAGACGGCTCCTGGAATAGTGATTACCTTACAATGAAGATGCACCATGGGGGCCAAATGGTTCCCTTTTCTGCTGCTCATCAGGCCTATGTGTACACAAGTGCACCAGGGACAAAAGTAACCTACTATCTTGAAGACAAGACAACTCTAAAGACTGCGACCTTCTTTGCAGTTATCCAAGGTTACTCTATCCCCGGCTTTGTTATGTTTGCCAGTTACACAGATGCCAAGGATTACATCCGCACTGGAGATACTGGCAAGTGCCTCAAATACTATACACAAGGTCCTGTCATCAGTCCCTCTATTCCTAAATTCCGAGTAGCGGACGATGCAGTTCAGACTGTTGAAACCAATCTTCTCCGCCGTANTGAAGAGNNNNNNNNNNNNNNNNNNNNNNNNNNNNNNNNNNNNNNNNNNNNNNNN
		</sequence>
		<sequence>
			<taxon idref="DAV_LJ28_Dmel_SanDiego1_USA_2008-12-05"/>
			NTTCCTGTAGCAACCACTCGAAAGTGGTACCTCACCAAAGGCAATGCTGATGATGCCAATCATGGATTCATCAATGTTGTTGTTGCCTCTACCACTGGTGGTTACACAGGAAGCACCACCTTCACTGTCACCCTGGAATGGGTGATTGAGTTTGAGGGTGCTGAATTAGGAGCAGTCTCCATTGACGAAGACATTACCCCAGATACTGGTTTCCAGGATCTCTTTACTACCTCAGACGGCTCCTGGAATAGTGATTACCTTACAATGAAGATGCACCATGGGGGCCAAATGGTTCCCTTTTCTGCTGCGCATCAGGCCTATGTGTACACAAGTGCACCAGGGACAAAAGTAACCTACTATCTTGAAGACAAGACAACTCTAAAAACTGCGACCTTCTTTGCAGTTATCCAAGGTTACTCTATCCCCGGCTTTGTTATGTTTGCCAGTTATACAGATGCCAAGGATTATATCCGCACTGGAGATACTGGCAAGTGCCTCAAATACTACACACAAGGTCCTGTCATCAGTCCCTCTATTCCTAAANNNNNNNNNNNNNNNNNNNNNNNNNNNNNNNNNNNNNNNNNNNNNNNNNNNNNNNNNNNNNNNNNNNNNNNNNNNNNNNNNNNNNNNNNNNNNNNNNNNNNNNNNNNNNNN
		</sequence>
		<sequence>
			<taxon idref="DAV_K07_Dmel_Thika_Africa_2009-02"/>
			NTTCCTGTAGCAACCACCCGAAAGTGGTACCTCACCAAAGGCAACGCTGATGATGCCAATCATGGATTCATCAACGTTGTTGTTGCCTCTACCACTGGCGGTTACACAGGAAGCACCACCTTCACTGTTACCCTGGAATGGGTGATTGAGTTTGAGGGTGCTGAACTAGGAGCAGTCTCCATTGACGAAGACATTACCCCAGATACAGGTTTCCAGGATCTCTTTACCACCTCAGACGGCTCCTGGAATAGTGATTACCTTACAATGAAGATGCACCATGGGGGCCAAATGGTTCCCTTTTCTGCTGCTCATCAGGCCTATGTGTACACAAGTGCACCAGGGACAAAAGTAACCTACTATCTTGAAGACAAGACAACTCTAAAGACTGCGACCTTCTTTGCAGTTATCCAAGGTTACTCTATCCCCGGCTTTGTTATGTTTGCCAGTTACACAGATGCCAAGGATTACATCCGCACTGGAGATACTGGCAAGTGCCTCAAATACTATACACAAGGTCCTGTCATCAGTCCCTCTATTCCTAAATTCCGAGTAGCGGACGATGCAGTTCAGACTGTTGAAACCAATCTTCTCCGCCGTATTGAAGAGNNNNNNNNNNNNNNNNNNNNNNNNNNNNNNNNNNNNNNNNNNNNNNNN
		</sequence>
		<sequence>
			<taxon idref="DAV_K19_Dmel_Thika_Africa_2009-02"/>
			NTTCCTGTAGCAACCACCCGAAAGTGGTACCTCACCAAAGGCAACGCTGATGATGCCAATCATGGATTCATCAACGTTGTTGTTGCCTCTACCACTGGCGGTTACACAGGAAGCACCACCTTCACTGTTACCCTGGAATGGGTGATTGAGTTTGAGGGTGCTGAACTAGGAGCAGTCTCCATTGACGAAGACATTACCCCAGATACAGGTTTCCAGGATCTCTTTACCACCTCAGACGGCTCCTGGAATAGTGATTACCTTACAATGAAGATGCACCATGGGGGCCAAATGGTTCCCTTTTCTGCTGCTCATCAGGCCTATGTGTACACAAGTGCACCAGGGACAAAAGTAACCTACTATCTTGAAGACAAGACAACTCTAAAGACTGCGACCTTCTTTGCAGTTATCCAAGGTTACTCTATCCCCGGCTTTGTTATGTTTGCCAGTTACACAGATGCCAAGGATTACATCCGCACTGGAGATACTGGCAAGTGCCTCAAATACTATACACAAGGTCCTGTCATCAGTCCCTCTATTCCTAAATTCCGAGTAGCGGACGATGCAGTTCAGACTGTTGAAACCAATCTTCTCCGCCGTATTGAAGAGNNNNNNNNNNNNNNNNNNNNNNNNNNNNNNNNNNNNNNNNNNNNNNNN
		</sequence>
		<sequence>
			<taxon idref="DAV_K12_Dmel_Thika_Africa_2009-02"/>
			NTTCCTGTAGCAACCACCCGAAAGTGGTACCTCACCAAAGGCAACGCTGATGATGCCAATCATGGATTCATCAACGTTGTTGTTGCCTCTACCACTGGCGGTTACACAGGAAGCACCACCTTCACTGTTACCCTGGAATGGGTGATTGAGTTTGAGGGTGCTGAACTAGGAGCAGTCTCCATTGACGAAGACATTACCCCAGATACAGGTTTCCAGGATCTCTTTACCACCTCAGACGGCTCCTGGAATAGTGATTACCTTACAATGAAGATGCACCATGGGGGCCAAATGGTTCCCTTTTCTGCTGCTCATCAGGCCTATGTGTACACAAGTGCACCAGGGACAAAAGTAACCTACTATCTTGAAGACAAGACAACTCTAAAGACTGCGACCTTCTTTGCAGTTATCCAAGGTTACTCTATCCCCGGCTTTGTTATGTTTGCCAGTTACACAGATGCCAAGGATTACATCCGCACTGGAGATACTGGCAAGTGCCTCAAATACTATACACAAGGTCCTGTCATCAGTCCCTCTATTCCTAAATTCCGAGTAGCGGACGATGCAGTTCAGACTGTTGAAACCAATCTTCTCCGCCGTATTGAAGAGNNNNNNNNNNNNNNNNNNNNNNNNNNNNNNNNNNNNNNNNNNNNNNNN
		</sequence>
		<sequence>
			<taxon idref="DAV_LJ29_Dmel_SanDiego1_USA_2008-12-05"/>
			NTTCCTGTAGCAACCACTCGAAAGTGGTACCTCACCAAAGGCAATGCTGATGATGCCAATCATGGATTCATCAATGTTGTTGTTGCCTCTACCACTGGTGGTTACACAGGAAGCACCACCTTCACTGTCACCCTGGAATGGGTGATTGAGTTTGAGGGTGCTGAATTAGGAGCAGTCTCCATTGACGAAGACATTACCCCAGATACTGGTTTCCAGGATCTCTTTACTACCTCAGACGGCTCCTGGAATAGTGATTACCTTACAATGAAGATGCACCATGGGGGCCAAATGGTTCCCTTTTCTGCTGCGCATCAGGCCTATGTGTACACAAGTGCACCAGGGACAAAAGTAACCTACTATCTTGAAGACAAGACAACTCTAAAAACTGCGACCTTCTTTGCAGTTATCCAAGGTTACTCTATCCCCGGCTTTGTTATGTTTGCCAGTTATACAGATGCCAAGGATTATATCCGCACTGGAGATACTGGCAAGTGCCTCAAATACTACACACAAGGTCCTGTCATCAGTCCCTCTATTCCTAAANNNNNNNNNNNNNNNNNNNNNNNNNNNNNNNNNNNNNNNNNNNNNNNNNNNNNNNNNNNNNNNNNNNNNNNNNNNNNNNNNNNNNNNNNNNNNNNNNNNNNNNNNNNNNNN
		</sequence>
		<sequence>
			<taxon idref="DAV_K14_Dmel_Thika_Africa_2009-02"/>
			NTTCCTGTAGCAACCACTCGAAAGTGGTACCTCACCAAAGGCAATGCTGATGATGCCAATCATGGATTCATCAATGTTGTTGTTGCCTCTACCACTGGTGGTTACACAGGAAGCACCACCTTCACTGTCACCCTGGAATGGGTGATTGAGTTTGAGGGTGCTGAATTAGGAGCAGTCTCCATTGACGAAGACATTACCCCAGATACTGGTTTCCAGGATCTCTTTACTACCTCAGACGGCTCCTGGAATAGTGATTACCTTACAATGAAGATGCACCATGGGGGCCAAATGGTTCCCTTTTCTGCTGCKCATCAGGCCTATGTGTACACAAGTGCACCAGGGACAAAAGTAACCTACTATCTTGAAGACAAGACAACTCTAAAAACTGCGACCTTCTTTGCAGTTATCCAAGGTTACTCTATCCCCGGCTTTGTTATGTTTGCCAGTTATACAGATGCCAAGGATTATATCCGCACTGGAGATACTGGCAAGTGCCTCAAATACTACACACAAGGTCCTGTCATCAGTCCCTCTATTCCTAAATTCCGAGTAGCGGACGATGCAGTTCAGACCGTTGAAACCAATCTTCTCCGCCGCATTGAAGAGNNNNNNNNNNNNNNNNNNNNNNNNNNNNNNNNNNNNNNNNNNNNNNNN
		</sequence>
		<sequence>
			<taxon idref="DAV_K22_Dmel_Thika_Africa_2009-02"/>
			NTTCCTGTAGCAACCACTCGAAAGTGGTACCTCACCAAAGGCAATGCTGATGATGCCAATCATGGATTCATCAATGTTGTTGTTGCCTCTACCACTGGTGGTTACACAGGAAGCACCACCTTCACTGTCACCCTGGAATGGGTGATTGAGTTTGAGGGTGCTGAATTAGGAGCAGTCTCCATTGACGAAGACATTACCCCAGATACTGGTTTCCAGGATCTCTTTACTACCTCAGACGGCTCCTGGAATAGTGATTACCTTACAATGAAGATGCACCATGGGGGCCAAATGGTTCCCTTTTCTGCTGCGCATCAGGCCTATGTGTACACAAGTGCACCAGGGACAAAAGTAACCTACTATCTTGAAGACAAGACAACTCTAAAAACTGCGACCTTCTTTGCAGTTATCCAAGGTTACTCTATCCCCGGCTTTGTTATGTTTGCCAGTTATACAGATGCCAAGGATTATATCCGCACTGGAGATACTGGCAAGTGCCTCAAATACTACACACAAGGTCCTGTCATCAGTCCCTCTATTCCTAAATTCCGAGTAGCGGACGATGCAGTTCAGACCGTTGAAACCAATCTTCTCCGCCGCATTGAAGAGNNNNNNNNNNNNNNNNNNNNNNNNNNNNNNNNNNNNNNNNNNNNNNNN
		</sequence>
		<sequence>
			<taxon idref="DAV_MATMEL21_Dmel_Accra1_Africa_2010-01"/>
			NNNNNNNNNNNNNNNNNNNNNNNNNNNNNNNNNNNNNAAGGCAACCCTGATGATGCCAACCATGGATTCATCAATGTGGTTGTTGCCTCTACCACCGGTGGATACACAGGAAGCACCACCTTCACTGTCACACTGGAATGGGTGATTGAGTTTGAGGGTGCTGAACTAGGAGCCGTCTCTATTGACGAGGATATTACTCCGGACACGGGTTTCCAGGACCTTTTTACCACCTCAGATGGTTCCTGGAATAGCGATTACCTCACAATGAAAATGCACCATGGGGGCCAAATGGTTCCTTTTTCGGCTGCCCACCAAGCTTATGTATATACAAATGCACCAGGGACAAACGTAACCTACTATCTTGAAGACAAGACGACTTTGAAGACTGCAAATTTCTTTGCAGTTATACAAGGTTACTCTATCCCAGGTTTTGTCATGTTTGCCAGCTACACAGATGCCAAGGACTACATTCGTACTGGCGACACTGGCAAATGTCTCAAGTACTACACCCAAGGTCCTGTCATCAGTCCTCCTATTCCCAAATTTAGGGTGGCTGATGAAGCAGTTCAGACTGTTGAAACAAATCTACTTCGCCGCATTGACCAGCTGACAGAGCAACTTAGAGCAGTAAACGCTCCAGTAACAAGAACTGTT
		</sequence>
		<sequence>
			<taxon idref="DAV_IM13_Dmel_Ithaca_USA_2009-09-18"/>
			NTTCCTGTGGCAACCACCCGTAAGTGGTATCTTACCAAAGGCAACCCTGATGATGCCAACCATGGCTTCCTCAACGTGGTTGTTGCATCTACTACCGGTGGATACACAGGAAGCACCACCTTCACTGTCACACTCGAATGGGTGATTGAATTTGAAGGTGCTGAATTAGGAGCAGTCTCCATTGACGAGGATATCACTCCGGATACTGGATTCCAGGACCTCTTTACCACCTCAGACGGTTCTTGGAACGGCGACTACCTTACAATGAAAATGCACCACGGGGGCCAAATGGTTCCCTTTTCAGCTGCCCATCAGGCTTATGTGTATACAAATGCACCAGGGACAAACGTAACCTACTACCTTGAGGATAAAACGACCTTGAAGACTGCAAACTTCTTTGCGGTTATACAAGGTTACTCTATCCCGGGCTTTGTTATGTTTGCCAGCTACACAGATGCAAAGGACTATATTCGCACTGGAGATACAGGCAAGTGTCTCAAGTATTACACCCAAGGTCCTGTCATTAGCCCTCCCATCCCTAAATTTAGGGTGGCTGATGAAGCAGTCCAGACTGTTGAAACCAATCTACTCCGCCGCATTGACCAGCTGACTGAGCAACTTAGAGCAGTGAATGCTCCAGTAACAAGAACTGTT
		</sequence>
		<sequence>
			<taxon idref="DAV_SAF27_Dmel_SouthAfrica_Africa_2010-01"/>
			NTTCCTGTAGCAACCACCCGAAAGTGGTACCTCACCAAAGGCAACGCTGATGATGCCAATCATGGATTCATCAACGTTGTTGTTGCCTCTACCACTGGTGGTTACACAGGAAGCACCACCTTCACTGTTACCCTGGAATGGGTGATTGAGTTTGAGGGTGCTGAACTAGGAGCAGTCTCCATTGACGAAGACATTACCCCAGATACAGGTTTCCAGGATCTCTTTACCACCTCAGACGGCTCCTGGAATAGTGATTACCTTACAATGAAGATGCACCATGGGGGCCAAATGGTTCCCTTTTCTGCTGCACATCAGGCCTATGTATACACAAGTGCGCCAGGGACAAAAGTAACCTACTATCTTGAAGATAAGGCAACTCTTAAGACTGCGACTTTCTTTGCAGTTATCCAAGGTTACTCTATCCCAGGTTTTGTCATGTTTGCCAGTTACACAGACGCCAAGGATTATATTCGCACTGGAGACACTGGCAAGTGCCTCAAATATTACACACAAGGTCCTGTCATCAGTCCCTCTATTCCTAAATTCCGAGTGGCGGACGATGCAGTTCAGACCGTGGAAACCAATCTTCTCCGCCGCATTGAAGAGCTAACAGAGAAACTTAGAGCAGTAAGTGCTCCAGTAACAAGGACAGTC
		</sequence>
		<sequence>
			<taxon idref="DAV_IM07_Dmel_Ithaca_USA_2009-09-18"/>
			NTTCCTGTAGCAACTACCCGGAAGTGGTATCTCACCAAAGGCAACCCTGATGACGCTAATCATGGATTCATCAATGTTGTTGTCGCCTCCACTACAGGTGGATACACAGGAAACACCACCTTCACTGTCACCCTAGAATGGGTGATTGAGTTTGAGGGTGCTGAACTAGGAGCAGTCTCCATTGACGAGGACATTACCCCAGATACAGGTTTCCAGGACCTATTCACCACCTCAGACGGCTCCTGGAATGGTACCTATCTTACAATGAAAATGCACCATGGGGGCCAAATGGTCCCCTTTTCAGCTGCCCATCAGGCCTACGTGTACACAAGTGCGCCAGGGACAAGAGTAACCTATTATCTTGAAGACAAGACAACCCTTAAGACTGCGACCTTCTTTGCAGTTATTCAAGGTTATTCTATCCCAGGCTTTGTTATGTTCGCCAGTTATACAGATGCTAAGGATTATATCCGTACTGGAGACACTGGCAAGTGCCTTAAATACTACACGCAAGGTCCTGTCATCAGTCCCTCTATTCCTAAATTCCGAGTAGCAGACGATGCAGTCCAAACCGTTGAATCCCACCTTCTCCGTCGCATTGAAGAGCTAACAGAGAAACTCAGAGCAGTGAGTGCTCCCGTAACAAGGACAGTT
		</sequence>
		<sequence>
			<taxon idref="DAV_GEO25_Dmel_AthensGeorgia_USA_2009-02-02"/>
			NTTCCAGTGGTAACCACCCGTAAGTGGTATCTTACTAAAGGCAACCCTGATGATGCCAACCATGGATTCATCAATGTGGTTGTTGCCTCTACCACCGGTGGATACACAGGAAGCACCACCTTCACTGTCACACTCGAATGGGTGATTGAGTTTGAGGGTGCTGAACTAGGAGCCGTCTCTATTGACGAGGATATTACTCCGGACACGGGTTTCCAGGACCTTTTTACCACCTCAGATGGTTCCTGGAATAGCGATTACCTCACAATGAAAATGCACCATGGGGGCCAAATGGTTCCTTTTTCGGCTGCCCACCAAGCTTATGTATATACAAATGCACCAGGGACAAACGTAACCTACTATCTTGAAGACAAGACGACTTTGAAGACTGCAAATTTCTTTGCAGTTATACAAGGTTACTCTATCCCAGGTTTTGTCATGTTTGCCAGCTACACAGATGCCAAGGACTACATTCGTACTGGCGACACTGGCAAATGTCTCAAGTACTACACCCAAGGTCCTGTCATCAGTCCTCCTATTCCCAAATTTAGGGTGGCTGATGAAGCAGTTCAGACTGTTGAAACAAATCTACTTCGCCGCATTGACCAGCTGACAGAGCAACTTAGAGCAGTAAACGCTCCAGTAACAAGAACTGTT
		</sequence>
		<sequence>
			<taxon idref="DAV_GEO12_Dmel_AthensGeorgia_USA_2009-02-02"/>
			NTTCCAGTGGTAACCACCCGTAAGTGGTATCTTACTAAAGGCAACCCTGATGATGCCAACCATGGATTCATCAATGTGGTTGTTGCCTCTACCACCGGTGGATACACAGGAAGCACCACCTTCACTGTCACACTCGAATGGGTGATTGAGTTTGAGGGTGCTGAACTAGGAGCCGTCTCTATTGACGAGGATATTACTCCGGACACGGGTTTCCAGGACCTTTTTACCACCTCAGATGGTTCCTGGAATAGCGATTACCTCACAATGAAAATGCACCATGGGGGCCAAATGGTTCCTTTTTCGGCTGCCCACCAAGCTTATGTATATACAAATGCACCAGGGACAAACGTAACCTACTATCTTGAAGACAAGACGACTTTGAAGACTGCAAATTTCTTTGCAGTTATACAAGGTTACTCTATCCCAGGTTTTGTCATGTTTGCCAGCTACACAGATGCCAAGGACTACATTCGTACTGGCGACACTGGCAAATGTCTCAAGTACTACACCCAAGGTCCTGTCATCAGTCCTCCTATTCCCAAATTTAGGGTGGCTGATGAAGCAGTTCAGACTGTTGAAACAAATCTACTTCGCCGCATTGACCAGCTGACAGAGCAACTTAGAGCAGTAAACGCTCCAGTAACAAGAACTGTT
		</sequence>
		<sequence>
			<taxon idref="DAV_GEO23_Dsim_AthensGeorgia_USA_2009-02-02"/>
			NTTCCAGTGGTAACCACCCGTAAGTGGTATCTTACTAAAGGCAACCCTGATGATGCCAACCATGGATTCATCAATGTGGTTGTTGCCTCTACCACCGGTGGATACACAGGAAGCACCACCTTCACTGTCACACTCGAATGGGTGATTGAGTTTGAGGGTGCTGAACTAGGAGCCGTCTCTATTGACGAGGATATTACTCCGGACACGGGTTTCCAGGACCTTTTTACCACCTCAGATGGTTCCTGGAATAGCGATTACCTCACAATGAAAATGCACCATGGGGGCCAAATGGTTCCTTTTTCGGCTGCCCACCAAGCTTATGTATATACAAATGCACCAGGGACAAACGTAACCTACTATCTTGAAGACAAGACGACTTTGAAGACTGCAAATTTCTTTGCAGTTATACAAGGTTACTCTATCCCAGGTTTTGTCATGTTTGCCAGCTACACAGATGCCAAGGACTACATTCGTACTGGCGACACTGGCAAATGTCTCAAGTACTACACCCAAGGTCCTGTCATCAGTCCTCCTATTCCCAAATTTAGGGTGGCTGATGAAGCAGTTCAGACTGTTGAAACAAATCTACTTCGCCGCATTGACCAGCTGACAGAGCAACTTAGAGCAGTAAACGCTCCAGTAACAAGAACTGTT
		</sequence>
		<sequence>
			<taxon idref="DAV_GEO01_Dmel_AthensGeorgia_USA_2009-02-02"/>
			NTTCCAGTGGTAACCACCCGTAAGTGGTATCTTACTAAAGGCAACCCTGATGATGCCAACCATGGATTCATCAATGTGGTTGTTGCCTCTACCACCGGTGGATACACAGGAAGCACCACCTTCACTGTCACACTCGAATGGGTGATTGAGTTTGAGGGTGCTGAACTAGGAGCCGTCTCTATTGACGAGGATATTACTCCGGACACGGGTTTCCAGGACCTTTTTACCACCTCAGATGGTTCCTGGAATAGCGATTACCTCACAATGAAAATGCACCATGGGGGCCAAATGGTTCCTTTTTCGGCTGCCCACCAAGCTTATGTATATACAAATGCACCAGGGACAAACGTAACCTACTATCTTGAAGACAAGACGACTTTGAAGACTGCAAATTTCTTTGCAGTTATACAAGGTTACTCTATCCCAGGTTTTGTCATGTTTGCCAGCTACACAGATGCCAAGGACTACATTCGTACTGGCGACACTGGCAAATGTCTCAAGTACTACACCCAAGGTCCTGTCATCAGTCCTCCTATTCCCAAATTTAGGGTGGCTGATGAAGCAGTTCAGACTGTTGAAACAAATCTACTTCGCCGCATTGACCAGCTGACAGAGCAACTTAGAGCAGTAAACGCTCCAGTAACAAGAACTGTT
		</sequence>
		<sequence>
			<taxon idref="DAV_IM08_Dmel_Ithaca_USA_2009-09-18"/>
			NTTCCTGTGGCAACCACCCGTAAGTGGTATCTTACCAAAGGCAACCCTGATGATGCCAACCATGGCTTCCTCAACGTGGTTGTTGCATCTACTACCGGTGGATACACAGGAAGCACCACCTTCACTGTCACACTCGAATGGGTGATTGAATTTGAAGGTGCTGAATTAGGAGCAGTCTCCATTGACGAGGATATCACTCCGGATACTGGATTCCAGGACCTCTTTACCACCTCAGACGGTTCTTGGAACGGCGATTACCTTACAATGAAAATGCACCACGGGGGCCAAATGGTTCCCTTTTCAGCTGCCCATCAGGCTTATGTGTATACGAATGCACCAGGGACAAACGTAACCTACTACCTTGAGGATAAAACGACCTTGAAGACTGCAAACTTCTTTGCGGTTATACAAGGTTACTCTATCCCGGGCTTTGTTATGTTTGCCAGTTACACAGATGCAAAGGACTATATTCGCACTGGAGATACAGGCAAGTGTCTCAAGTATTACACCCAAGGTCCTGTCATTAGCCCTCCCATCCCTAAATTTAGGGTGGCTGATGAAGCAGTCCAGACTGTTGAAACCAATCTACTCCGCCGCATTGACCAGCTGACTGAGCAACTTAGAGCAGTGAATGCTCCAGTAACAAGAACTGTT
		</sequence>
		<sequence>
			<taxon idref="DAV_IM02_Dmel_Ithaca_USA_2009-09-18"/>
			NTTCCTGTGGCAACCACCCGTAAGTGGTATCTTACCAAAGGCAACCCTGATGATGCCAACCATGGCTTCCTCAACGTGGTTGTTGCATCTACTACCGGTGGATACACAGGAAGCACCACCTTCACTGTCACACTCGAATGGGTGATTGAATTTGAAGGTGCTGAATTAGGAGCAGTCTCCATTGACGAGGATATCACTCCGGATACTGGATTCCAGGACCTCTTTACCACCTCAGACGGTTCTTGGAACGGCGACTACCTTACAATGAAAATGCACCACGGGGGCCAAATGGTCCCCTTTTCAGCTGCCCATCAGGCTTATGTGTATACGAATGCACCAGGGACAAACGTAACCTACTACCTTGAGGATAAAACGACCTTGAAGACTGCAAACTTCTTTGCGGTTATACAAGGTTACTCTATCCCGGGCTTTGTTATGTTTGCCAGCTACACAGATGCAAAGGACTATATTCGCACTGGAGATACAGGCAAGTGTCTCAAGTATTACACCCAAGGTCCTGTCATTAGCCCTCCCATCCCTAAATTTAGGGTGGCTGATGAAGCAGTCCAGACTGTTGAAACCAATCTACTCCGCCGCATTGACCAGCTGACTGAGCAACTTAGAGCAGTGAATGCTCCAGTAACAAGAACTGTT
		</sequence>
		<sequence>
			<taxon idref="DAV_ITH16_Dmel_Ithaca_USA_2009-09-18"/>
			NTTCCTGTGGCAACCACCCGTAAGTGGTATCTTACCAAAGGCAACCCTGATGATGCCAACCATGGCTTCCTCAACGTGGTTGTTGCATCTACTACCGGTGGATACACAGGAAGCACCACCTTCACTGTCACACTCGAATGGGTGATTGAATTTGAAGGTGCTGAATTAGGAGCAGTCTCCATTGACGAGGATATCACTCCGGATACTGGATTCCAGGACCTCTTTACCACCTCAGACGGTTCTTGGAACGGCGACTACCTTACAATGAAAATGCACCACGGGGGCCAAATGGTTCCCTTTTCAGCTGCCCATCAGGCTTATGTGTATACAAATGCACCAGGGACAAACGTAACCTACTACCTTGAGGATAAAACGACCTTGAAGACTGCAAACTTCTTTGCGGTTATACAAGGTTACTCTATCCCGGGCTTTGTTATGTTTGCCAGCTACACAGATGCAAAGGACTATATTCGCACTGGAGATACAGGCAAGTGTCTCAAGTATTACACCCAAGGTCCTGTCATTAGCCCTCCCATCCCTAAATTTAGGGTGGCTGATGAAGCAGTCCAGACTGTTGAAACCAATCTACTCCGCCGCATTGACCAGCTGACTGAGCAACTTAGAGCAGTGAATGCTCCAGTAACAAGAACTGTT
		</sequence>
		<sequence>
			<taxon idref="DAV_wipe_Dmel_LabStock_Lab_2008-02"/>
			NTTCCTGTGGCAACCACCCGTAAGTGGTATCTCACCAAAGGCAACCCTGATGATGCCAATCATGGTTTCATCAATGTGGTTGTTGCTTCCACCACCGGTGGATACACAGGAAGCACCACCTTCACTGTTACACTCGAATGGGTGATTGAGTTTGAAGGTGCTGAATTAGGAGCTGTCTCCATTGACGAGGATATCACTCCAGATACTGGTTTCCAGGACCTTTTTACCACCTCAGATGGTTCCTGGAACAGTGATTACCTTACAATGAAAATGCACCATGGGGGACAAATGGTCCCCTTTTCGGCTGCCCACCAGGCTTATGTGTATACAAATGCACCAGGGACAAATGTAACCTACTACCTTGAGGACAAGACGACTTTGAAGACAGCAAACTTCTTTGCAGTTATACAAGGTTACTCTATCCCAGGTTTTGTTATGTTTGCCAGTTACACAGATGCAAAAGATTATATTCGCACTGGAGATACTGGCAAATGTCTCAAGTATTACACCCAAGGTCCTGTCATTAGCCCTCCCATCCCTAAATTTAGGGTGGCTGATGAAGCAGTTCAGACTGTCGAAACCAATCTACTTCGCCGCATTGACCAGCTGACCGAGCAACTCAGAGCAGTGAATGCTCCAGTAACTAGAACTGTT
		</sequence>
		<sequence>
			<taxon idref="DAV_XID_Dmel_LabStock_Lab_2008-02"/>
			NTTCCTGTGGCAACCACCCGTAAGTGGTATCTCACCAAAGGCAACCCTGATGACGCCAATCATGGCTTCATCAATGTGGTTGTTGCTTCTACCACCGGTGGATACACAGGAAGCACCACCTTCACTGTCACACTCGAATGGGTGATTGAGTTTGAAGGTGCTGAATTAGGAGCTGTCTCCATTGACGAGGATATCACTCCAGACACTGGTTTCCAGGACCTTTTTACCACCTCAGATGGTTCCTGGAACAGTGATTATCTTACAATGAAAATGCACCATGGGGGACAAATGGTCCCCTTTTCAGCTGCCCACCAGGCTTATGTGTATACAAATGCACCAGGGACAAATGTAACCTACTACCTTGAGGACAAGACGACCTTGAAGACAGCAAACTTCTTTGCAGTTATACAAGGTTACTCTATCCCAGGTTTTGTTATGTTTGCCAGTTACACAGATGCAAAAGACTATATTCGCACTGGAGATACTGGCAAATGTCTCAAGTATTACACCCAAGGTCCTGTCATTAGCCCTCCCATCCCTAAATTTAGGGTGGCTGATGAAGCAGTTCAGACTGTCGAAACCAATCTACTTCGCCGCATTGACCAGCTGACCGAGCAACTTAGAGCAGTGAATGCTCCAGTAACAAGAACTGTT
		</sequence>
		<sequence>
			<taxon idref="DAV_LJ35_Dmel_SanDiego1_USA_2008-12-05"/>
			NTTCCTGTGGCAACCACCCGTAAGTGGTACCTCACCAAAGGCAACCCTGATGACGCCAATCATGGCTTCATCAATGTGGTTGTTGCTTCTACCACCGGTGGATACACAGGAAGCACCACCTTCACTGTCACACTCGAATGGGTGATTGAGTTTGAAGGTGCTGAATTAGGAGCTGTCTCCATTGACGAGGATATCACTCCAGATACTGGTTTCCAGGACCTTTTTACCACCTCAGATGGTTCCTGGAACAGTGACTACCTCACAATGAAAATGCACCATGGGGGACAAATGGTCCCCTTTTCGGCTGCCCACCAAGCTTATGTGTATACAAATGCACCAGGGACAAATGTAACCTACTACCTTGAAGACAAGACGACCTTGAAGACAGCTAACTTCTTCGCAGTTATCCAAGGTTACTCTATCCCAGGTTTTGTTATGTTTGCCAGTTACACAGATGCAAAAGATTATATTCGCACTGGAGATACTGGCAAATGTCTCAAGTATTATACCCAAGGTCCCGTCATTAGCCCTCCTATCCCTAAATTTAGGGTGGCTGATGAAGCAGTTCAGACTGTCGAAACCAATCTACTTCGCCGCATTGACCAGNNNNNNNNNNNNNNNNNNNNNNNNNNNNNNNNNNNNNNNNNNNNNNNN
		</sequence>
		<sequence>
			<taxon idref="DAV_ywiP_Dmel_LabStock_Lab_2008-02"/>
			NTTCCTGTGGCAACCACCCGTAAGTGGTATCTAACCAAAGGCAACCCTGATGACGCCAATCATGGCTTCATCAATGTTGTTGTTGCTTCTACCACCGGTGGATACACAGGAAGCACCACCTTCACTGTCACACTCGAATGGGTGATTGAGTTTGAAGGTGCTGAATTAGGAGCTGTCTCCATTGACGAGGATATTACTCCAGACACTGGTTTCCAGGACCTTTTCACTACCTCAGATGGTTCCTGGAACAGTGATTACCTTACAATGAAGATGCACCATGGGGGACAAATGGTCCCCTTTTCGGCTGCCCACCAGGCTTATGTGTATACAAATGCACCAGGGACAAACGTAACCTATTACCTTGAAGACAAGACGACCTTGAAGACAGCAAACTTCTTTGCAGTTATACAAGGTTACTCTATCCCAGGTTTTGTTATGTTTGCCAGTTACACAGATGCGAAAGATTATATTCGCACTGGAGATACTGGCAAATGTCTCAAGTATTACACCCAAGGTCCTGTCATTAGCCCTCCCATCCCTAAATTTAGGGTGGCTGATGAAGCAGTTCAGACTGTCGAAATCAATCTACTTCGCCGCATTGACCAGCTAACCGAGCAACTTAGAGCAGTGAATGCTCCAGTAACAAGAACTGTT
		</sequence>
		<sequence>
			<taxon idref="DAV_XIB_Dmel_LabStock_Lab_2008-02"/>
			NTTCCTGTGGCAACCACCCGTAAGTGGTATCTCACCAAAGGCAACCCTGATGATGCCAATCATGGTTTCATCAATGTGGTTGTTGCTTCCACCACCGGTGGCTACACAGGAAGCACCACCTTCACTGTTACACTCGAATGGGTGATTGAGTTTGAAGGTGCTGAATTAGGAGCTGTCTCCCTTGACGAGGATATCACTCCAGATACTGGTTTCCAGGACCTTTTTACCACCTCAGATGGTTCCTGGAACAGTGATTACCTTACAATGAAAATGCACCATGGGGGACAAATGGTCCCCTTTTCAGCTGCCCATCAGGCTTATGTGTATACAAATGCACCAGGGACAAATGTAACCTACTACCTTGAGGACAAGACGACTTTGAAGACAGCAAACTTCTTTGCAGTTATACAAGGTTACTCTATCCCAGGTTTTGTTATGTTTGCCAGTTACACAGATGCAAAAGATTATATTCGCACTGGAGATACTGGCAAATGTCTCAAGTATTACACCCAAGGTCCTGTCATTAGCCCTCCCATCCCTAAATTTAGGGTGGCTGATGAAGCAGTTCAGACTGTCGAAACCAATCTACTTCGCCGCATTGACCAGCTGACCGAGCAACTCAGAGCAGTGAATGCTCCAGTAACAAGAACTGTG
		</sequence>
		<sequence>
			<taxon idref="DAV_delta11_Dmel_LabStock_Lab_2008-02"/>
			NTTCCTGTGGCAACCACCCGTAAGTGGTATCTCACCAAAGGCAACCCTGATGACGCCAATCATGGCTTCATCAATGTGGTTGTTGCTTCTACCACCGGTGGATACACAGGAAGCACCACCTTCACTGTCACACTCGAATGGGTGATTGAGTTTGAAGGTGCTGAATTGGGAGCTGTCTCTATTGACGAGGATATCAGTCCAGATACTGGCTTCCAGGACCTTTTTACCACCTCAGATGGTTCCTGGAACAGTGATTACCTTACAATGAAAATGCACCATGGGGGACAAATGGTTCCCTTTTCGGCTGCCCACCAGGCTTATGTGTATACAAATGCACCAGGGACAAATGTAACCTACTACCTTGAAGACAAGACGACCTTGAAGACAGCAAACTTCTTTGCAGTTATACAAGGTTACTCTATCCCAGGTTTTGTTATGTTTGCCAGTTACACAGATGCAAAAGATTATATTCGCACTGGAGATACTGGCAAATGCCTCAAGTATTACACCCAAGGTCCTGTCATTAGCCCTCCCATCCCTAAATTTAGGGTGGCTGATGAAGCAGTTCAGACTGTCGAAACCAATCTACTTCGCCGCATTGACCAGCTGACCGAGCAACTCAGAGCAGTGAATGCTCCAGTAACAAGAACTGTT
		</sequence>
		<sequence>
			<taxon idref="DAV_Qdelta_Dmel_LabStock_Lab_2008-02"/>
			NTTCCTGTGGCAACCACCCGTAAGTGGTATCTCACCAAAGGCAACCCTGATGACGCCAATCATGGCTTCATCAATGTGGTTGTTGCTTCTACCACCGGTGGATACACAGGAAGCACCACCTTCACTGTCACACTCGAATGGGTGATTGAGTTTGAAGGTGCTGAATTAGGGGCTGTCTCCATTGACGAGGATATCWCTCCAGATACTGGTTTCCAGGACCTTTTTACCACCTCGGATGGTTCCTGGAACAGTGATTACCTTACAATGAAAATGCACCATGGGGGACAAATGGTCCCCTTTTCGGCTGCCCACCAGGCTTATGTGTATACAAATGCACCAGGGACAAATGTAACCTACTACCTTGAAGACAAGACGACCTTGAAGACAGCAAACTTCTTTGCAGTTATACAAGGTTACTCTATCCCAGGTTTTGTTATGTTTGCCAGTTACACAGATGCAAAAGATTATATTCGCACTGGAGATACTGGCAAATGCCTCAAGTATTACACCCAAGGTCCTGTCATTAGCCCTCCCATCCCTAAATTTAGGGTGGCTGATGAAGCAGTTCAGACTGTCGAAACCAATCTACTTCGCCGCATTGACCAGCTGACCGAGCAACTTAGAGCAGTGAATGCTCCAGTAACAAGAACTGTT
		</sequence>
		<sequence>
			<taxon idref="DAV_JohnsonRef_Dmel_LabStock_Lab_1988"/>
			NTTCCTGTGGCAACCACCCGTAAGTGGTATCTTACCAAAGGCAACCCTGATGATGCCAATCATGGCTTCATCAATGTGGTTGTTGCTTCTACCACTGGTGGATACACAGGAAGCACCACCTTCACTGTCACACTCGAATGGGTGATTGAGTTTGAAGGTGCTGAATTAGGAGCAGTCTCTATTGACGAGGATATCACTCCAGATACTGGTTTCCAGGACCTTTTTACCACCTCAGATGGTTCTTGGAACAGTGAATACCTTACAATGAAAATGCACCATGGGGGACAAATGGTCCCCTTTTCGGCTGCCCACCAGGCTTATGTGTATACAAATGCACCAGGGACAAATGTAACCTACTACCTTGAAGACAAGACGACATTGAAGACAGCAAACTTCTTTGCAGTTATACAAGGTTACTCTATCCCAGGTTTTGTTATGTTTGCCAGCTACACAGATGCCAAAGATTACATTCGCACTGGAGATACTGGCAAATGTCTCAAGTATTACACCCAAGGTCCTGTCATTAGCCCTCCCATCCCTAAATTTAGGGTGGCTGATGAAGCAGTTCAGACTGTCGAAACCAATCTACTTCGCCGCATTGACCAGCTGACCGAGCAACTTAGAGCAGTGAATGCTCCAGTAACAAGAACTGTT
		</sequence>
	</alignment>

	<!-- The unique patterns for codon positions 1 & 2                           -->
	<mergePatterns id="DAV_1-468.CP1+2.patterns">

		<!-- The unique patterns from 1 to end every 3                               -->
		<!-- npatterns=26                                                            -->
		<patterns from="1" every="3" strip="false">
			<alignment idref="alignment1"/>
		</patterns>

		<!-- The unique patterns from 2 to end every 3                               -->
		<!-- npatterns=16                                                            -->
		<patterns from="2" every="3" strip="false">
			<alignment idref="alignment1"/>
		</patterns>
	</mergePatterns>

	<!-- The unique patterns for codon position 3                                -->

	<!-- The unique patterns from 3 to end every 3                               -->
	<!-- npatterns=52                                                            -->
	<patterns id="DAV_1-468.CP3.patterns" from="3" every="3" strip="false">
		<alignment idref="alignment1"/>
	</patterns>

	<!-- The unique patterns for codon positions 1 & 2                           -->
	<mergePatterns id="DAV_469-3268.CP1+2.patterns">

		<!-- The unique patterns from 1 to end every 3                               -->
		<!-- npatterns=114                                                           -->
		<patterns from="1" every="3" strip="false">
			<alignment idref="alignment2"/>
		</patterns>

		<!-- The unique patterns from 2 to end every 3                               -->
		<!-- npatterns=100                                                           -->
		<patterns from="2" every="3" strip="false">
			<alignment idref="alignment2"/>
		</patterns>
	</mergePatterns>

	<!-- The unique patterns for codon position 3                                -->

	<!-- The unique patterns from 3 to end every 3                               -->
	<!-- npatterns=415                                                           -->
	<patterns id="DAV_469-3268.CP3.patterns" from="3" every="3" strip="false">
		<alignment idref="alignment2"/>
	</patterns>

	<!-- The unique patterns for codon positions 1 & 2                           -->
	<mergePatterns id="DAV_3269-3866.CP1+2.patterns">

		<!-- The unique patterns from 1 to end every 3                               -->
		<!-- npatterns=40                                                            -->
		<patterns from="1" every="3" strip="false">
			<alignment idref="alignment3"/>
		</patterns>

		<!-- The unique patterns from 2 to end every 3                               -->
		<!-- npatterns=29                                                            -->
		<patterns from="2" every="3" strip="false">
			<alignment idref="alignment3"/>
		</patterns>
	</mergePatterns>

	<!-- The unique patterns for codon position 3                                -->

	<!-- The unique patterns from 3 to end every 3                               -->
	<!-- npatterns=120                                                           -->
	<patterns id="DAV_3269-3866.CP3.patterns" from="3" every="3" strip="false">
		<alignment idref="alignment3"/>
	</patterns>

	<!-- The unique patterns for codon positions 1 & 2                           -->
	<mergePatterns id="DAV_3867-4519.CP1+2.patterns">

		<!-- The unique patterns from 1 to end every 3                               -->
		<!-- npatterns=32                                                            -->
		<patterns from="1" every="3" strip="false">
			<alignment idref="alignment4"/>
		</patterns>

		<!-- The unique patterns from 2 to end every 3                               -->
		<!-- npatterns=28                                                            -->
		<patterns from="2" every="3" strip="false">
			<alignment idref="alignment4"/>
		</patterns>
	</mergePatterns>

	<!-- The unique patterns for codon position 3                                -->

	<!-- The unique patterns from 3 to end every 3                               -->
	<!-- npatterns=144                                                           -->
	<patterns id="DAV_3867-4519.CP3.patterns" from="3" every="3" strip="false">
		<alignment idref="alignment4"/>
	</patterns>

	<!-- START Discrete Traits Model                                             -->

	<!-- general data type for discrete trait model, 'Host'                      -->
	<generalDataType id="Host.dataType">

		<!-- Number Of States = 2                                                    -->
		<state code="Dmel"/>
		<state code="Dsim"/>
	</generalDataType>


	<!-- general data type for discrete trait model, 'Continent'                 -->
	<generalDataType id="Continent.dataType">

		<!-- Number Of States = 4                                                    -->
		<state code="Africa"/>
		<state code="EuropeNAf"/>
		<state code="Lab"/>
		<state code="USA"/>
	</generalDataType>


	<!-- Data pattern for discrete trait, 'Host'                                 -->
	<attributePatterns id="Host_1-468.pattern" attribute="Host">
		<taxa idref="DAV_1-468.taxa"/>
		<generalDataType idref="Host.dataType"/>
	</attributePatterns>


	<!-- Data pattern for discrete trait, 'Host'                                 -->
	<attributePatterns id="Host_469-3268.pattern" attribute="Host">
		<taxa idref="DAV_469-3268.taxa"/>
		<generalDataType idref="Host.dataType"/>
	</attributePatterns>


	<!-- Data pattern for discrete trait, 'Host'                                 -->
	<attributePatterns id="Host_3269-3866.pattern" attribute="Host">
		<taxa idref="DAV_3269-3866.taxa"/>
		<generalDataType idref="Host.dataType"/>
	</attributePatterns>


	<!-- Data pattern for discrete trait, 'Host'                                 -->
	<attributePatterns id="Host_3867-4519.pattern" attribute="Host">
		<taxa idref="DAV_3867-4519.taxa"/>
		<generalDataType idref="Host.dataType"/>
	</attributePatterns>


	<!-- Data pattern for discrete trait, 'Continent'                            -->
	<attributePatterns id="Continent_1-468.pattern" attribute="Continent">
		<taxa idref="DAV_1-468.taxa"/>
		<generalDataType idref="Continent.dataType"/>
	</attributePatterns>


	<!-- Data pattern for discrete trait, 'Continent'                            -->
	<attributePatterns id="Continent_469-3268.pattern" attribute="Continent">
		<taxa idref="DAV_469-3268.taxa"/>
		<generalDataType idref="Continent.dataType"/>
	</attributePatterns>


	<!-- Data pattern for discrete trait, 'Continent'                            -->
	<attributePatterns id="Continent_3269-3866.pattern" attribute="Continent">
		<taxa idref="DAV_3269-3866.taxa"/>
		<generalDataType idref="Continent.dataType"/>
	</attributePatterns>


	<!-- Data pattern for discrete trait, 'Continent'                            -->
	<attributePatterns id="Continent_3867-4519.pattern" attribute="Continent">
		<taxa idref="DAV_3867-4519.taxa"/>
		<generalDataType idref="Continent.dataType"/>
	</attributePatterns>

	<!-- END Discrete Traits Model                                               -->


	<!-- A prior assumption that the population size has remained constant       -->
	<!-- throughout the time spanned by the genealogy.                           -->
	<constantSize id="constant" units="years">
		<populationSize>
			<parameter id="constant.popSize" value="250.0" lower="0.0"/>
		</populationSize>
	</constantSize>

	<!-- Construct a starting tree that is compatible with specified clade heights-->
	<rescaledTree id="DAV_1-468.startingTree">

		<!-- Construct a rough-and-ready UPGMA tree as an starting tree              -->
		<upgmaTree>
			<distanceMatrix correction="JC">
				<patterns>

					<!-- To generate UPGMA starting tree, only use the 1st aligment, which may be 1 of many aligments using this tree.-->
					<alignment idref="alignment1"/>
				</patterns>
			</distanceMatrix>
		</upgmaTree>
	</rescaledTree>

	<!-- Construct a starting tree that is compatible with specified clade heights-->
	<rescaledTree id="DAV_469-3268.startingTree">

		<!-- Construct a rough-and-ready UPGMA tree as an starting tree              -->
		<upgmaTree>
			<distanceMatrix correction="JC">
				<patterns>

					<!-- To generate UPGMA starting tree, only use the 1st aligment, which may be 1 of many aligments using this tree.-->
					<alignment idref="alignment2"/>
				</patterns>
			</distanceMatrix>
		</upgmaTree>
	</rescaledTree>

	<!-- Construct a starting tree that is compatible with specified clade heights-->
	<rescaledTree id="DAV_3269-3866.startingTree">

		<!-- Construct a rough-and-ready UPGMA tree as an starting tree              -->
		<upgmaTree>
			<distanceMatrix correction="JC">
				<patterns>

					<!-- To generate UPGMA starting tree, only use the 1st aligment, which may be 1 of many aligments using this tree.-->
					<alignment idref="alignment3"/>
				</patterns>
			</distanceMatrix>
		</upgmaTree>
	</rescaledTree>

	<!-- Construct a starting tree that is compatible with specified clade heights-->
	<rescaledTree id="DAV_3867-4519.startingTree">

		<!-- Construct a rough-and-ready UPGMA tree as an starting tree              -->
		<upgmaTree>
			<distanceMatrix correction="JC">
				<patterns>

					<!-- To generate UPGMA starting tree, only use the 1st aligment, which may be 1 of many aligments using this tree.-->
					<alignment idref="alignment4"/>
				</patterns>
			</distanceMatrix>
		</upgmaTree>
	</rescaledTree>

	<!-- Generate a tree model                                                   -->
	<treeModel id="DAV_1-468.treeModel">
		<upgmaTree idref="DAV_1-468.startingTree"/>
		<rootHeight>
			<parameter id="DAV_1-468.treeModel.rootHeight"/>
		</rootHeight>
		<nodeHeights internalNodes="true">
			<parameter id="DAV_1-468.treeModel.internalNodeHeights"/>
		</nodeHeights>
		<nodeHeights internalNodes="true" rootNode="true">
			<parameter id="DAV_1-468.treeModel.allInternalNodeHeights"/>
		</nodeHeights>
	</treeModel>

	<!-- Generate a tree model                                                   -->
	<treeModel id="DAV_469-3268.treeModel">
		<upgmaTree idref="DAV_469-3268.startingTree"/>
		<rootHeight>
			<parameter id="DAV_469-3268.treeModel.rootHeight"/>
		</rootHeight>
		<nodeHeights internalNodes="true">
			<parameter id="DAV_469-3268.treeModel.internalNodeHeights"/>
		</nodeHeights>
		<nodeHeights internalNodes="true" rootNode="true">
			<parameter id="DAV_469-3268.treeModel.allInternalNodeHeights"/>
		</nodeHeights>
	</treeModel>

	<!-- Generate a tree model                                                   -->
	<treeModel id="DAV_3269-3866.treeModel">
		<upgmaTree idref="DAV_3269-3866.startingTree"/>
		<rootHeight>
			<parameter id="DAV_3269-3866.treeModel.rootHeight"/>
		</rootHeight>
		<nodeHeights internalNodes="true">
			<parameter id="DAV_3269-3866.treeModel.internalNodeHeights"/>
		</nodeHeights>
		<nodeHeights internalNodes="true" rootNode="true">
			<parameter id="DAV_3269-3866.treeModel.allInternalNodeHeights"/>
		</nodeHeights>
	</treeModel>

	<!-- Generate a tree model                                                   -->
	<treeModel id="DAV_3867-4519.treeModel">
		<upgmaTree idref="DAV_3867-4519.startingTree"/>
		<rootHeight>
			<parameter id="DAV_3867-4519.treeModel.rootHeight"/>
		</rootHeight>
		<nodeHeights internalNodes="true">
			<parameter id="DAV_3867-4519.treeModel.internalNodeHeights"/>
		</nodeHeights>
		<nodeHeights internalNodes="true" rootNode="true">
			<parameter id="DAV_3867-4519.treeModel.allInternalNodeHeights"/>
		</nodeHeights>
	</treeModel>

	<!-- Generate a coalescent likelihood                                        -->
	<coalescentLikelihood id="DAV_1-468.coalescent">
		<model>
			<constantSize idref="constant"/>
		</model>
		<populationTree>
			<treeModel idref="DAV_1-468.treeModel"/>
		</populationTree>
	</coalescentLikelihood>

	<!-- Generate a coalescent likelihood                                        -->
	<coalescentLikelihood id="DAV_469-3268.coalescent">
		<model>
			<constantSize idref="constant"/>
		</model>
		<populationTree>
			<treeModel idref="DAV_469-3268.treeModel"/>
		</populationTree>
	</coalescentLikelihood>

	<!-- Generate a coalescent likelihood                                        -->
	<coalescentLikelihood id="DAV_3269-3866.coalescent">
		<model>
			<constantSize idref="constant"/>
		</model>
		<populationTree>
			<treeModel idref="DAV_3269-3866.treeModel"/>
		</populationTree>
	</coalescentLikelihood>

	<!-- Generate a coalescent likelihood                                        -->
	<coalescentLikelihood id="DAV_3867-4519.coalescent">
		<model>
			<constantSize idref="constant"/>
		</model>
		<populationTree>
			<treeModel idref="DAV_3867-4519.treeModel"/>
		</populationTree>
	</coalescentLikelihood>

	<!-- The strict clock (Uniform rates across branches)                        -->
	<strictClockBranchRates id="DAV_1-468.branchRates">
		<rate>
			<parameter id="DAV_1-468.clock.rate" value="1.0" lower="0.0"/>
		</rate>
	</strictClockBranchRates>

	<!-- The strict clock (Uniform rates across branches)                        -->
	<strictClockBranchRates id="DAV_469-3268.branchRates">
		<rate>
			<parameter id="DAV_469-3268.clock.rate" value="1.0" lower="0.0"/>
		</rate>
	</strictClockBranchRates>

	<!-- The strict clock (Uniform rates across branches)                        -->
	<strictClockBranchRates id="DAV_3269-3866.branchRates">
		<rate>
			<parameter id="DAV_3269-3866.clock.rate" value="1.0" lower="0.0"/>
		</rate>
	</strictClockBranchRates>

	<!-- The strict clock (Uniform rates across branches)                        -->
	<strictClockBranchRates id="DAV_3867-4519.branchRates">
		<rate>
			<parameter id="DAV_3867-4519.clock.rate" value="1.0" lower="0.0"/>
		</rate>
	</strictClockBranchRates>

	<!-- The strict clock (Uniform rates across branches)                        -->
	<strictClockBranchRates id="DAVHostClock.branchRates">
		<rate>
			<parameter id="DAVHostClock.clock.rate" value="1.0" lower="0.0"/>
		</rate>
	</strictClockBranchRates>

	<!-- The strict clock (Uniform rates across branches)                        -->
	<strictClockBranchRates id="DAVContinentClock.branchRates">
		<rate>
			<parameter id="DAVContinentClock.clock.rate" value="1.0" lower="0.0"/>
		</rate>
	</strictClockBranchRates>

	<!-- The HKY substitution model (Hasegawa, Kishino & Yano, 1985)             -->
	<HKYModel id="CP1+2.hky">
		<frequencies>
			<frequencyModel dataType="nucleotide">
				<frequencies>
					<parameter id="CP1+2.frequencies" value="0.25 0.25 0.25 0.25"/>
				</frequencies>
			</frequencyModel>
		</frequencies>
		<kappa>
			<parameter id="CP1+2.kappa" value="2.0" lower="0.0"/>
		</kappa>
	</HKYModel>

	<!-- The HKY substitution model (Hasegawa, Kishino & Yano, 1985)             -->
	<HKYModel id="CP3.hky">
		<frequencies>
			<frequencyModel dataType="nucleotide">
				<frequencies>
					<parameter id="CP3.frequencies" value="0.25 0.25 0.25 0.25"/>
				</frequencies>
			</frequencyModel>
		</frequencies>
		<kappa>
			<parameter id="CP3.kappa" value="2.0" lower="0.0"/>
		</kappa>
	</HKYModel>

	<!-- site model                                                              -->
	<siteModel id="CP1+2.siteModel">
		<substitutionModel>
			<HKYModel idref="CP1+2.hky"/>
		</substitutionModel>
		<relativeRate>
			<parameter id="CP1+2.mu" value="1.0" lower="0.0"/>
		</relativeRate>
		<gammaShape gammaCategories="4">
			<parameter id="CP1+2.alpha" value="0.5" lower="0.0"/>
		</gammaShape>
	</siteModel>

	<!-- site model                                                              -->
	<siteModel id="CP3.siteModel">
		<substitutionModel>
			<HKYModel idref="CP3.hky"/>
		</substitutionModel>
		<relativeRate>
			<parameter id="CP3.mu" value="1.0" lower="0.0"/>
		</relativeRate>
		<gammaShape gammaCategories="4">
			<parameter id="CP3.alpha" value="0.5" lower="0.0"/>
		</gammaShape>
	</siteModel>

	<compoundParameter id="allMus">
		<parameter idref="CP1+2.mu"/>
		<parameter idref="CP3.mu"/>
	</compoundParameter>

	<!-- Likelihood for tree given sequence data                                 -->
	<treeLikelihood id="DAV_1-468.CP1+2.treeLikelihood" useAmbiguities="false">
		<mergePatterns idref="DAV_1-468.CP1+2.patterns"/>
		<treeModel idref="DAV_1-468.treeModel"/>
		<siteModel idref="CP1+2.siteModel"/>
		<strictClockBranchRates idref="DAV_1-468.branchRates"/>
	</treeLikelihood>

	<!-- Likelihood for tree given sequence data                                 -->
	<treeLikelihood id="DAV_1-468.CP3.treeLikelihood" useAmbiguities="false">
		<patterns idref="DAV_1-468.CP3.patterns"/>
		<treeModel idref="DAV_1-468.treeModel"/>
		<siteModel idref="CP3.siteModel"/>
		<strictClockBranchRates idref="DAV_1-468.branchRates"/>
	</treeLikelihood>

	<!-- Likelihood for tree given sequence data                                 -->
	<treeLikelihood id="DAV_469-3268.CP1+2.treeLikelihood" useAmbiguities="false">
		<mergePatterns idref="DAV_469-3268.CP1+2.patterns"/>
		<treeModel idref="DAV_469-3268.treeModel"/>
		<siteModel idref="CP1+2.siteModel"/>
		<strictClockBranchRates idref="DAV_469-3268.branchRates"/>
	</treeLikelihood>

	<!-- Likelihood for tree given sequence data                                 -->
	<treeLikelihood id="DAV_469-3268.CP3.treeLikelihood" useAmbiguities="false">
		<patterns idref="DAV_469-3268.CP3.patterns"/>
		<treeModel idref="DAV_469-3268.treeModel"/>
		<siteModel idref="CP3.siteModel"/>
		<strictClockBranchRates idref="DAV_469-3268.branchRates"/>
	</treeLikelihood>

	<!-- Likelihood for tree given sequence data                                 -->
	<treeLikelihood id="DAV_3269-3866.CP1+2.treeLikelihood" useAmbiguities="false">
		<mergePatterns idref="DAV_3269-3866.CP1+2.patterns"/>
		<treeModel idref="DAV_3269-3866.treeModel"/>
		<siteModel idref="CP1+2.siteModel"/>
		<strictClockBranchRates idref="DAV_3269-3866.branchRates"/>
	</treeLikelihood>

	<!-- Likelihood for tree given sequence data                                 -->
	<treeLikelihood id="DAV_3269-3866.CP3.treeLikelihood" useAmbiguities="false">
		<patterns idref="DAV_3269-3866.CP3.patterns"/>
		<treeModel idref="DAV_3269-3866.treeModel"/>
		<siteModel idref="CP3.siteModel"/>
		<strictClockBranchRates idref="DAV_3269-3866.branchRates"/>
	</treeLikelihood>

	<!-- Likelihood for tree given sequence data                                 -->
	<treeLikelihood id="DAV_3867-4519.CP1+2.treeLikelihood" useAmbiguities="false">
		<mergePatterns idref="DAV_3867-4519.CP1+2.patterns"/>
		<treeModel idref="DAV_3867-4519.treeModel"/>
		<siteModel idref="CP1+2.siteModel"/>
		<strictClockBranchRates idref="DAV_3867-4519.branchRates"/>
	</treeLikelihood>

	<!-- Likelihood for tree given sequence data                                 -->
	<treeLikelihood id="DAV_3867-4519.CP3.treeLikelihood" useAmbiguities="false">
		<patterns idref="DAV_3867-4519.CP3.patterns"/>
		<treeModel idref="DAV_3867-4519.treeModel"/>
		<siteModel idref="CP3.siteModel"/>
		<strictClockBranchRates idref="DAV_3867-4519.branchRates"/>
	</treeLikelihood>

	<!-- START Discrete Traits Model                                             -->

	<!-- symmetric CTMC model for discrete state reconstructions                 -->
	<generalSubstitutionModel id="Host.model">
		<generalDataType idref="Host.dataType"/>
		<frequencies>
			<frequencyModel id="Host.frequencyModel" normalize="true">
				<generalDataType idref="Host.dataType"/>
				<frequencies>
					<parameter id="Host.frequencies" dimension="2"/>
				</frequencies>
			</frequencyModel>
		</frequencies>

		<!-- rates and indicators                                                    -->
		<rates>
			<parameter id="Host.rates" value="1.0"/>
		</rates>
	</generalSubstitutionModel>
	<siteModel id="Host.siteModel">
		<substitutionModel>
			<generalSubstitutionModel idref="Host.model"/>
		</substitutionModel>
	</siteModel>

	<!-- symmetric CTMC model for discrete state reconstructions                 -->
	<generalSubstitutionModel id="Continent.model">
		<generalDataType idref="Continent.dataType"/>
		<frequencies>
			<frequencyModel id="Continent.frequencyModel" normalize="true">
				<generalDataType idref="Continent.dataType"/>
				<frequencies>
					<parameter id="Continent.frequencies" dimension="4"/>
				</frequencies>
			</frequencyModel>
		</frequencies>

		<!-- rates and indicators                                                    -->
		<rates>
			<parameter id="Continent.rates" dimension="6" value="1.0"/>
		</rates>
	</generalSubstitutionModel>
	<siteModel id="Continent.siteModel">
		<substitutionModel>
			<generalSubstitutionModel idref="Continent.model"/>
		</substitutionModel>
	</siteModel>

	<!-- Likelihood for tree given discrete trait data                           -->
	<ancestralTreeLikelihood id="Host_1-468.treeLikelihood" stateTagName="Host_1-468.states">
		<attributePatterns idref="Host_1-468.pattern"/>
		<treeModel idref="DAV_1-468.treeModel"/>
		<siteModel idref="Host.siteModel"/>
		<generalSubstitutionModel idref="Host.model"/>
		<strictClockBranchRates idref="DAVHostClock.branchRates"/>
	</ancestralTreeLikelihood>
	<ancestralTreeLikelihood id="Host_469-3268.treeLikelihood" stateTagName="Host_469-3268.states">
		<attributePatterns idref="Host_469-3268.pattern"/>
		<treeModel idref="DAV_469-3268.treeModel"/>
		<siteModel idref="Host.siteModel"/>
		<generalSubstitutionModel idref="Host.model"/>
		<strictClockBranchRates idref="DAVHostClock.branchRates"/>
	</ancestralTreeLikelihood>
	<ancestralTreeLikelihood id="Host_3269-3866.treeLikelihood" stateTagName="Host_3269-3866.states">
		<attributePatterns idref="Host_3269-3866.pattern"/>
		<treeModel idref="DAV_3269-3866.treeModel"/>
		<siteModel idref="Host.siteModel"/>
		<generalSubstitutionModel idref="Host.model"/>
		<strictClockBranchRates idref="DAVHostClock.branchRates"/>
	</ancestralTreeLikelihood>
	<ancestralTreeLikelihood id="Host_3867-4519.treeLikelihood" stateTagName="Host_3867-4519.states">
		<attributePatterns idref="Host_3867-4519.pattern"/>
		<treeModel idref="DAV_3867-4519.treeModel"/>
		<siteModel idref="Host.siteModel"/>
		<generalSubstitutionModel idref="Host.model"/>
		<strictClockBranchRates idref="DAVHostClock.branchRates"/>
	</ancestralTreeLikelihood>
	<ancestralTreeLikelihood id="Continent_1-468.treeLikelihood" stateTagName="Continent_1-468.states">
		<attributePatterns idref="Continent_1-468.pattern"/>
		<treeModel idref="DAV_1-468.treeModel"/>
		<siteModel idref="Continent.siteModel"/>
		<generalSubstitutionModel idref="Continent.model"/>
		<strictClockBranchRates idref="DAVContinentClock.branchRates"/>
	</ancestralTreeLikelihood>
	<ancestralTreeLikelihood id="Continent_469-3268.treeLikelihood" stateTagName="Continent_469-3268.states">
		<attributePatterns idref="Continent_469-3268.pattern"/>
		<treeModel idref="DAV_469-3268.treeModel"/>
		<siteModel idref="Continent.siteModel"/>
		<generalSubstitutionModel idref="Continent.model"/>
		<strictClockBranchRates idref="DAVContinentClock.branchRates"/>
	</ancestralTreeLikelihood>
	<ancestralTreeLikelihood id="Continent_3269-3866.treeLikelihood" stateTagName="Continent_3269-3866.states">
		<attributePatterns idref="Continent_3269-3866.pattern"/>
		<treeModel idref="DAV_3269-3866.treeModel"/>
		<siteModel idref="Continent.siteModel"/>
		<generalSubstitutionModel idref="Continent.model"/>
		<strictClockBranchRates idref="DAVContinentClock.branchRates"/>
	</ancestralTreeLikelihood>
	<ancestralTreeLikelihood id="Continent_3867-4519.treeLikelihood" stateTagName="Continent_3867-4519.states">
		<attributePatterns idref="Continent_3867-4519.pattern"/>
		<treeModel idref="DAV_3867-4519.treeModel"/>
		<siteModel idref="Continent.siteModel"/>
		<generalSubstitutionModel idref="Continent.model"/>
		<strictClockBranchRates idref="DAVContinentClock.branchRates"/>
	</ancestralTreeLikelihood>

	<!-- END Discrete Traits Model                                               -->


	<!-- START Hierarchical phylogenetic models                                  -->
	<distributionLikelihood id="GlobalClock.hpm">
		<data>
			<parameter idref="DAV_1-468.clock.rate"/>
			<parameter idref="DAV_469-3268.clock.rate"/>
			<parameter idref="DAV_3269-3866.clock.rate"/>
			<parameter idref="DAV_3867-4519.clock.rate"/>
		</data>
		<distribution>
			<logNormalDistributionModel id="GlobalClock.model" meanInRealSpace="false">
				<mean>
					<parameter id="GlobalClock.mean" value="0.0" lower="-Infinity" upper="Infinity"/>
				</mean>
				<precision>
					<parameter id="GlobalClock.precision" value="1.0" lower="0.0" upper="Infinity"/>
				</precision>
			</logNormalDistributionModel>
		</distribution>
	</distributionLikelihood>
	<normalPrior id="GlobalClock.prior.mean" mean="-9.21034" stdev="3.5">
		<parameter idref="GlobalClock.mean"/>
	</normalPrior>
	<gammaPrior id="GlobalClock.prior.precision" shape="1.0" scale="10.0" offset="0.0">
		<parameter idref="GlobalClock.precision"/>
	</gammaPrior>

	<!-- END Hierarchical phylogenetic models                                    -->


	<!-- Define operators                                                        -->
	<operators id="operators" optimizationSchedule="log">
		<scaleOperator scaleFactor="0.75" weight="0.1">
			<parameter idref="CP1+2.kappa"/>
		</scaleOperator>
		<scaleOperator scaleFactor="0.75" weight="0.1">
			<parameter idref="CP3.kappa"/>
		</scaleOperator>
		<deltaExchange delta="0.01" weight="0.1">
			<parameter idref="CP1+2.frequencies"/>
		</deltaExchange>
		<deltaExchange delta="0.01" weight="0.1">
			<parameter idref="CP3.frequencies"/>
		</deltaExchange>
		<scaleOperator scaleFactor="0.75" weight="0.1">
			<parameter idref="CP1+2.alpha"/>
		</scaleOperator>
		<scaleOperator scaleFactor="0.75" weight="0.1">
			<parameter idref="CP3.alpha"/>
		</scaleOperator>
		<deltaExchange delta="0.75" parameterWeights="2953 1476" weight="4">
			<parameter idref="allMus"/>
		</deltaExchange>
		<scaleOperator scaleFactor="0.75" weight="3">
			<parameter idref="DAV_1-468.clock.rate"/>
		</scaleOperator>
		<scaleOperator scaleFactor="0.75" weight="3">
			<parameter idref="DAV_469-3268.clock.rate"/>
		</scaleOperator>
		<scaleOperator scaleFactor="0.75" weight="3">
			<parameter idref="DAV_3269-3866.clock.rate"/>
		</scaleOperator>
		<scaleOperator scaleFactor="0.75" weight="3">
			<parameter idref="DAV_3867-4519.clock.rate"/>
		</scaleOperator>
		<scaleOperator scaleFactor="0.75" weight="3">
			<parameter idref="DAVHostClock.clock.rate"/>
		</scaleOperator>
		<scaleOperator scaleFactor="0.75" weight="3">
			<parameter idref="DAVContinentClock.clock.rate"/>
		</scaleOperator>
		<subtreeSlide size="25.0" gaussian="true" weight="15">
			<treeModel idref="DAV_1-468.treeModel"/>
		</subtreeSlide>
		<narrowExchange weight="15">
			<treeModel idref="DAV_1-468.treeModel"/>
		</narrowExchange>
		<wideExchange weight="3">
			<treeModel idref="DAV_1-468.treeModel"/>
		</wideExchange>
		<wilsonBalding weight="3">
			<treeModel idref="DAV_1-468.treeModel"/>
		</wilsonBalding>
		<scaleOperator scaleFactor="0.75" weight="3">
			<parameter idref="DAV_1-468.treeModel.rootHeight"/>
		</scaleOperator>
		<uniformOperator weight="30">
			<parameter idref="DAV_1-468.treeModel.internalNodeHeights"/>
		</uniformOperator>
		<subtreeSlide size="25.0" gaussian="true" weight="15">
			<treeModel idref="DAV_469-3268.treeModel"/>
		</subtreeSlide>
		<narrowExchange weight="15">
			<treeModel idref="DAV_469-3268.treeModel"/>
		</narrowExchange>
		<wideExchange weight="3">
			<treeModel idref="DAV_469-3268.treeModel"/>
		</wideExchange>
		<wilsonBalding weight="3">
			<treeModel idref="DAV_469-3268.treeModel"/>
		</wilsonBalding>
		<scaleOperator scaleFactor="0.75" weight="3">
			<parameter idref="DAV_469-3268.treeModel.rootHeight"/>
		</scaleOperator>
		<uniformOperator weight="30">
			<parameter idref="DAV_469-3268.treeModel.internalNodeHeights"/>
		</uniformOperator>
		<subtreeSlide size="25.0" gaussian="true" weight="15">
			<treeModel idref="DAV_3269-3866.treeModel"/>
		</subtreeSlide>
		<narrowExchange weight="15">
			<treeModel idref="DAV_3269-3866.treeModel"/>
		</narrowExchange>
		<wideExchange weight="3">
			<treeModel idref="DAV_3269-3866.treeModel"/>
		</wideExchange>
		<wilsonBalding weight="3">
			<treeModel idref="DAV_3269-3866.treeModel"/>
		</wilsonBalding>
		<scaleOperator scaleFactor="0.75" weight="3">
			<parameter idref="DAV_3269-3866.treeModel.rootHeight"/>
		</scaleOperator>
		<uniformOperator weight="30">
			<parameter idref="DAV_3269-3866.treeModel.internalNodeHeights"/>
		</uniformOperator>
		<subtreeSlide size="25.0" gaussian="true" weight="15">
			<treeModel idref="DAV_3867-4519.treeModel"/>
		</subtreeSlide>
		<narrowExchange weight="15">
			<treeModel idref="DAV_3867-4519.treeModel"/>
		</narrowExchange>
		<wideExchange weight="3">
			<treeModel idref="DAV_3867-4519.treeModel"/>
		</wideExchange>
		<wilsonBalding weight="3">
			<treeModel idref="DAV_3867-4519.treeModel"/>
		</wilsonBalding>
		<scaleOperator scaleFactor="0.75" weight="3">
			<parameter idref="DAV_3867-4519.treeModel.rootHeight"/>
		</scaleOperator>
		<uniformOperator weight="30">
			<parameter idref="DAV_3867-4519.treeModel.internalNodeHeights"/>
		</uniformOperator>
		<scaleOperator scaleFactor="0.75" weight="3">
			<parameter idref="constant.popSize"/>
		</scaleOperator>
		<upDownOperator scaleFactor="0.75" weight="3">
			<up>
				<parameter idref="DAV_1-468.clock.rate"/>
			</up>
			<down>
				<parameter idref="DAV_1-468.treeModel.allInternalNodeHeights"/>
			</down>
		</upDownOperator>
		<upDownOperator scaleFactor="0.75" weight="3">
			<up>
				<parameter idref="DAV_469-3268.clock.rate"/>
			</up>
			<down>
				<parameter idref="DAV_469-3268.treeModel.allInternalNodeHeights"/>
			</down>
		</upDownOperator>
		<upDownOperator scaleFactor="0.75" weight="3">
			<up>
				<parameter idref="DAV_3269-3866.clock.rate"/>
			</up>
			<down>
				<parameter idref="DAV_3269-3866.treeModel.allInternalNodeHeights"/>
			</down>
		</upDownOperator>
		<upDownOperator scaleFactor="0.75" weight="3">
			<up>
				<parameter idref="DAV_3867-4519.clock.rate"/>
			</up>
			<down>
				<parameter idref="DAV_3867-4519.treeModel.allInternalNodeHeights"/>
			</down>
		</upDownOperator>
		<upDownOperator scaleFactor="0.75" weight="3">
			<up>
				<parameter idref="DAVHostClock.clock.rate"/>
			</up>
			<down>
				<parameter idref="DAV_1-468.treeModel.allInternalNodeHeights"/>
			</down>
		</upDownOperator>
		<upDownOperator scaleFactor="0.75" weight="3">
			<up>
				<parameter idref="DAVHostClock.clock.rate"/>
			</up>
			<down>
				<parameter idref="DAV_469-3268.treeModel.allInternalNodeHeights"/>
			</down>
		</upDownOperator>
		<upDownOperator scaleFactor="0.75" weight="3">
			<up>
				<parameter idref="DAVHostClock.clock.rate"/>
			</up>
			<down>
				<parameter idref="DAV_3269-3866.treeModel.allInternalNodeHeights"/>
			</down>
		</upDownOperator>
		<upDownOperator scaleFactor="0.75" weight="3">
			<up>
				<parameter idref="DAVHostClock.clock.rate"/>
			</up>
			<down>
				<parameter idref="DAV_3867-4519.treeModel.allInternalNodeHeights"/>
			</down>
		</upDownOperator>
		<upDownOperator scaleFactor="0.75" weight="3">
			<up>
				<parameter idref="DAVContinentClock.clock.rate"/>
			</up>
			<down>
				<parameter idref="DAV_1-468.treeModel.allInternalNodeHeights"/>
			</down>
		</upDownOperator>
		<upDownOperator scaleFactor="0.75" weight="3">
			<up>
				<parameter idref="DAVContinentClock.clock.rate"/>
			</up>
			<down>
				<parameter idref="DAV_469-3268.treeModel.allInternalNodeHeights"/>
			</down>
		</upDownOperator>
		<upDownOperator scaleFactor="0.75" weight="3">
			<up>
				<parameter idref="DAVContinentClock.clock.rate"/>
			</up>
			<down>
				<parameter idref="DAV_3269-3866.treeModel.allInternalNodeHeights"/>
			</down>
		</upDownOperator>
		<upDownOperator scaleFactor="0.75" weight="3">
			<up>
				<parameter idref="DAVContinentClock.clock.rate"/>
			</up>
			<down>
				<parameter idref="DAV_3867-4519.treeModel.allInternalNodeHeights"/>
			</down>
		</upDownOperator>
		<scaleOperator scaleFactor="0.75" weight="15" scaleAllIndependently="true">
			<parameter idref="Host.rates"/>
		</scaleOperator>
		<scaleOperator scaleFactor="0.75" weight="15" scaleAllIndependently="true">
			<parameter idref="Continent.rates"/>
		</scaleOperator>

		<!-- START Hierarchical phylogenetic models                                  -->
		<normalNormalMeanGibbsOperator weight="1.0">
			<likelihood>
				<distribution idref="GlobalClock.hpm"/>
			</likelihood>
			<prior>
				<normalPrior idref="GlobalClock.prior.mean"/>
			</prior>
		</normalNormalMeanGibbsOperator>
		<normalGammaPrecisionGibbsOperator weight="1.0">
			<likelihood>
				<distribution idref="GlobalClock.hpm"/>
			</likelihood>
			<prior>
				<gammaPrior idref="GlobalClock.prior.precision"/>
			</prior>
		</normalGammaPrecisionGibbsOperator>

		<!-- END Hierarchical phylogenetic models                                    -->

	</operators>

	<!-- Define MCMC                                                             -->
	<mcmc id="mcmc" chainLength="1000000000" autoOptimize="true" operatorAnalysis="DAV1.ops.txt">
		<posterior id="posterior">
			<prior id="prior">
				<logNormalPrior mean="1.0" stdev="1.25" offset="0.0" meanInRealSpace="false">
					<parameter idref="CP1+2.kappa"/>
				</logNormalPrior>
				<logNormalPrior mean="1.0" stdev="1.25" offset="0.0" meanInRealSpace="false">
					<parameter idref="CP3.kappa"/>
				</logNormalPrior>

				<!-- Improper uniform prior: CP1+2.mu                                        -->

				<!-- Improper uniform prior: CP3.mu                                          -->
				<uniformPrior lower="0.0" upper="1.0">
					<parameter idref="CP1+2.frequencies"/>
				</uniformPrior>
				<uniformPrior lower="0.0" upper="1.0">
					<parameter idref="CP3.frequencies"/>
				</uniformPrior>
				<exponentialPrior mean="0.5" offset="0.0">
					<parameter idref="CP1+2.alpha"/>
				</exponentialPrior>
				<exponentialPrior mean="0.5" offset="0.0">
					<parameter idref="CP3.alpha"/>
				</exponentialPrior>
				<ctmcScalePrior>
					<ctmcScale>
						<parameter idref="DAVHostClock.clock.rate"/>
					</ctmcScale>
					<treeModel idref="DAV_1-468.treeModel"/>
				</ctmcScalePrior>
				<ctmcScalePrior>
					<ctmcScale>
						<parameter idref="DAVContinentClock.clock.rate"/>
					</ctmcScale>
					<treeModel idref="DAV_1-468.treeModel"/>
				</ctmcScalePrior>
				<oneOnXPrior>
					<parameter idref="constant.popSize"/>
				</oneOnXPrior>
				<uniformPrior lower="0.0" upper="1.0">
					<parameter idref="Host.frequencies"/>
				</uniformPrior>
				<cachedPrior>
					<gammaPrior shape="1.0" scale="1.0" offset="0.0">
						<parameter idref="Host.rates"/>
					</gammaPrior>
					<parameter idref="Host.rates"/>
				</cachedPrior>
				<uniformPrior lower="0.0" upper="1.0">
					<parameter idref="Continent.frequencies"/>
				</uniformPrior>
				<cachedPrior>
					<gammaPrior shape="1.0" scale="1.0" offset="0.0">
						<parameter idref="Continent.rates"/>
					</gammaPrior>
					<parameter idref="Continent.rates"/>
				</cachedPrior>
				<coalescentLikelihood idref="DAV_1-468.coalescent"/>
				<coalescentLikelihood idref="DAV_469-3268.coalescent"/>
				<coalescentLikelihood idref="DAV_3269-3866.coalescent"/>
				<coalescentLikelihood idref="DAV_3867-4519.coalescent"/>

				<!-- START Hierarchical phylogenetic models                                  -->
				<distributionLikelihood idref="GlobalClock.hpm"/>
				<normalPrior idref="GlobalClock.prior.mean"/>
				<gammaPrior idref="GlobalClock.prior.precision"/>

				<!-- END Hierarchical phylogenetic models                                    -->

			</prior>
			<likelihood id="likelihood">
				<treeLikelihood idref="DAV_1-468.CP1+2.treeLikelihood"/>
				<treeLikelihood idref="DAV_1-468.CP3.treeLikelihood"/>
				<treeLikelihood idref="DAV_469-3268.CP1+2.treeLikelihood"/>
				<treeLikelihood idref="DAV_469-3268.CP3.treeLikelihood"/>
				<treeLikelihood idref="DAV_3269-3866.CP1+2.treeLikelihood"/>
				<treeLikelihood idref="DAV_3269-3866.CP3.treeLikelihood"/>
				<treeLikelihood idref="DAV_3867-4519.CP1+2.treeLikelihood"/>
				<treeLikelihood idref="DAV_3867-4519.CP3.treeLikelihood"/>

				<!-- START Discrete Traits Model                                             -->
				<ancestralTreeLikelihood idref="Host_1-468.treeLikelihood"/>
				<ancestralTreeLikelihood idref="Host_469-3268.treeLikelihood"/>
				<ancestralTreeLikelihood idref="Host_3269-3866.treeLikelihood"/>
				<ancestralTreeLikelihood idref="Host_3867-4519.treeLikelihood"/>
				<ancestralTreeLikelihood idref="Continent_1-468.treeLikelihood"/>
				<ancestralTreeLikelihood idref="Continent_469-3268.treeLikelihood"/>
				<ancestralTreeLikelihood idref="Continent_3269-3866.treeLikelihood"/>
				<ancestralTreeLikelihood idref="Continent_3867-4519.treeLikelihood"/>

				<!-- END Discrete Traits Model                                               -->

			</likelihood>
		</posterior>
		<operators idref="operators"/>

		<!-- write log to screen                                                     -->
		<log id="screenLog" logEvery="10000">
			<column label="Posterior" dp="4" width="12">
				<posterior idref="posterior"/>
			</column>
			<column label="Prior" dp="4" width="12">
				<prior idref="prior"/>
			</column>
			<column label="Likelihood" dp="4" width="12">
				<likelihood idref="likelihood"/>
			</column>
			<column label="DAV_1-468.rootHeight" sf="6" width="12">
				<parameter idref="DAV_1-468.treeModel.rootHeight"/>
			</column>
			<column label="DAV_469-3268.rootHeight" sf="6" width="12">
				<parameter idref="DAV_469-3268.treeModel.rootHeight"/>
			</column>
			<column label="DAV_3269-3866.rootHeight" sf="6" width="12">
				<parameter idref="DAV_3269-3866.treeModel.rootHeight"/>
			</column>
			<column label="DAV_3867-4519.rootHeight" sf="6" width="12">
				<parameter idref="DAV_3867-4519.treeModel.rootHeight"/>
			</column>
			<column label="DAV_1-468.clock.rate" sf="6" width="12">
				<parameter idref="DAV_1-468.clock.rate"/>
			</column>
			<column label="DAV_469-3268.clock.rate" sf="6" width="12">
				<parameter idref="DAV_469-3268.clock.rate"/>
			</column>
			<column label="DAV_3269-3866.clock.rate" sf="6" width="12">
				<parameter idref="DAV_3269-3866.clock.rate"/>
			</column>
			<column label="DAV_3867-4519.clock.rate" sf="6" width="12">
				<parameter idref="DAV_3867-4519.clock.rate"/>
			</column>
			<column label="DAVHostClock.clock.rate" sf="6" width="12">
				<parameter idref="DAVHostClock.clock.rate"/>
			</column>
			<column label="DAVContinentClock.clock.rate" sf="6" width="12">
				<parameter idref="DAVContinentClock.clock.rate"/>
			</column>

			<!-- START Discrete Traits Model                                             -->

			<!-- END Discrete Traits Model                                               -->

		</log>

		<!-- write log to file                                                       -->
		<log id="fileLog" logEvery="10000" fileName="DAV1.log.txt" overwrite="false">
			<posterior idref="posterior"/>
			<prior idref="prior"/>
			<likelihood idref="likelihood"/>
			<parameter idref="DAV_1-468.treeModel.rootHeight"/>
			<parameter idref="DAV_469-3268.treeModel.rootHeight"/>
			<parameter idref="DAV_3269-3866.treeModel.rootHeight"/>
			<parameter idref="DAV_3867-4519.treeModel.rootHeight"/>
			<parameter idref="constant.popSize"/>
			<parameter idref="CP1+2.kappa"/>
			<parameter idref="CP3.kappa"/>
			<parameter idref="CP1+2.frequencies"/>
			<parameter idref="CP3.frequencies"/>
			<parameter idref="CP1+2.alpha"/>
			<parameter idref="CP3.alpha"/>
			<compoundParameter idref="allMus"/>
			<parameter idref="DAV_1-468.clock.rate"/>
			<parameter idref="DAV_469-3268.clock.rate"/>
			<parameter idref="DAV_3269-3866.clock.rate"/>
			<parameter idref="DAV_3867-4519.clock.rate"/>
			<parameter idref="DAVHostClock.clock.rate"/>
			<parameter idref="DAVContinentClock.clock.rate"/>

			<!-- START Discrete Traits Model                                             -->
			<parameter idref="Host.rates"/>
			<parameter idref="Continent.rates"/>

			<!-- END Discrete Traits Model                                               -->


			<!-- START Hierarchical phylogenetic models                                  -->
			<parameter idref="GlobalClock.mean"/>
			<parameter idref="GlobalClock.precision"/>

			<!-- END Hierarchical phylogenetic models                                    -->

			<treeLikelihood idref="DAV_1-468.CP1+2.treeLikelihood"/>
			<treeLikelihood idref="DAV_1-468.CP3.treeLikelihood"/>
			<treeLikelihood idref="DAV_469-3268.CP1+2.treeLikelihood"/>
			<treeLikelihood idref="DAV_469-3268.CP3.treeLikelihood"/>
			<treeLikelihood idref="DAV_3269-3866.CP1+2.treeLikelihood"/>
			<treeLikelihood idref="DAV_3269-3866.CP3.treeLikelihood"/>
			<treeLikelihood idref="DAV_3867-4519.CP1+2.treeLikelihood"/>
			<treeLikelihood idref="DAV_3867-4519.CP3.treeLikelihood"/>

			<!-- START Discrete Traits Model                                             -->
			<ancestralTreeLikelihood idref="Host_1-468.treeLikelihood"/>
			<ancestralTreeLikelihood idref="Host_469-3268.treeLikelihood"/>
			<ancestralTreeLikelihood idref="Host_3269-3866.treeLikelihood"/>
			<ancestralTreeLikelihood idref="Host_3867-4519.treeLikelihood"/>
			<ancestralTreeLikelihood idref="Continent_1-468.treeLikelihood"/>
			<ancestralTreeLikelihood idref="Continent_469-3268.treeLikelihood"/>
			<ancestralTreeLikelihood idref="Continent_3269-3866.treeLikelihood"/>
			<ancestralTreeLikelihood idref="Continent_3867-4519.treeLikelihood"/>

			<!-- END Discrete Traits Model                                               -->

			<coalescentLikelihood idref="DAV_1-468.coalescent"/>
			<coalescentLikelihood idref="DAV_469-3268.coalescent"/>
			<coalescentLikelihood idref="DAV_3269-3866.coalescent"/>
			<coalescentLikelihood idref="DAV_3867-4519.coalescent"/>
		</log>

		<!-- START Discrete Traits Model                                             -->
		<log id="DAV1.HostrateMatrixLog" logEvery="10000" fileName="DAV1.Host.rates.log">
			<parameter idref="Host.rates"/>
		</log>
		<log id="DAV1.ContinentrateMatrixLog" logEvery="10000" fileName="DAV1.Continent.rates.log">
			<parameter idref="Continent.rates"/>
		</log>

		<!-- END Discrete Traits Model                                               -->


		<!-- write tree log to file                                                  -->
		<logTree id="DAV_1-468.treeFileLog" logEvery="10000" nexusFormat="true" fileName="DAV1.DAV_1-468.trees.txt" sortTranslationTable="true">
			<treeModel idref="DAV_1-468.treeModel"/>
			<trait name="rate" tag="DAV_1-468.rate">
				<strictClockBranchRates idref="DAV_1-468.branchRates"/>
			</trait>
			<trait name="rate" tag="DAVHostClock.rate">
				<strictClockBranchRates idref="DAVHostClock.branchRates"/>
			</trait>
			<trait name="rate" tag="DAVContinentClock.rate">
				<strictClockBranchRates idref="DAVContinentClock.branchRates"/>
			</trait>
			<posterior idref="posterior"/>

			<!-- START Ancestral state reconstruction                                    -->
			<trait name="Host_1-468.states" tag="Host_1-468">
				<ancestralTreeLikelihood idref="Host_1-468.treeLikelihood"/>
			</trait>
			<trait name="Continent_1-468.states" tag="Continent_1-468">
				<ancestralTreeLikelihood idref="Continent_1-468.treeLikelihood"/>
			</trait>

			<!-- END Ancestral state reconstruction                                      -->

		</logTree>
		<logTree id="DAV_469-3268.treeFileLog" logEvery="10000" nexusFormat="true" fileName="DAV1.DAV_469-3268.trees.txt" sortTranslationTable="true">
			<treeModel idref="DAV_469-3268.treeModel"/>
			<trait name="rate" tag="DAV_469-3268.rate">
				<strictClockBranchRates idref="DAV_469-3268.branchRates"/>
			</trait>
			<trait name="rate" tag="DAVHostClock.rate">
				<strictClockBranchRates idref="DAVHostClock.branchRates"/>
			</trait>
			<trait name="rate" tag="DAVContinentClock.rate">
				<strictClockBranchRates idref="DAVContinentClock.branchRates"/>
			</trait>
			<posterior idref="posterior"/>

			<!-- START Ancestral state reconstruction                                    -->
			<trait name="Host_469-3268.states" tag="Host_469-3268">
				<ancestralTreeLikelihood idref="Host_469-3268.treeLikelihood"/>
			</trait>
			<trait name="Continent_469-3268.states" tag="Continent_469-3268">
				<ancestralTreeLikelihood idref="Continent_469-3268.treeLikelihood"/>
			</trait>

			<!-- END Ancestral state reconstruction                                      -->

		</logTree>
		<logTree id="DAV_3269-3866.treeFileLog" logEvery="10000" nexusFormat="true" fileName="DAV1.DAV_3269-3866.trees.txt" sortTranslationTable="true">
			<treeModel idref="DAV_3269-3866.treeModel"/>
			<trait name="rate" tag="DAV_3269-3866.rate">
				<strictClockBranchRates idref="DAV_3269-3866.branchRates"/>
			</trait>
			<trait name="rate" tag="DAVHostClock.rate">
				<strictClockBranchRates idref="DAVHostClock.branchRates"/>
			</trait>
			<trait name="rate" tag="DAVContinentClock.rate">
				<strictClockBranchRates idref="DAVContinentClock.branchRates"/>
			</trait>
			<posterior idref="posterior"/>

			<!-- START Ancestral state reconstruction                                    -->
			<trait name="Host_3269-3866.states" tag="Host_3269-3866">
				<ancestralTreeLikelihood idref="Host_3269-3866.treeLikelihood"/>
			</trait>
			<trait name="Continent_3269-3866.states" tag="Continent_3269-3866">
				<ancestralTreeLikelihood idref="Continent_3269-3866.treeLikelihood"/>
			</trait>

			<!-- END Ancestral state reconstruction                                      -->

		</logTree>
		<logTree id="DAV_3867-4519.treeFileLog" logEvery="10000" nexusFormat="true" fileName="DAV1.DAV_3867-4519.trees.txt" sortTranslationTable="true">
			<treeModel idref="DAV_3867-4519.treeModel"/>
			<trait name="rate" tag="DAV_3867-4519.rate">
				<strictClockBranchRates idref="DAV_3867-4519.branchRates"/>
			</trait>
			<trait name="rate" tag="DAVHostClock.rate">
				<strictClockBranchRates idref="DAVHostClock.branchRates"/>
			</trait>
			<trait name="rate" tag="DAVContinentClock.rate">
				<strictClockBranchRates idref="DAVContinentClock.branchRates"/>
			</trait>
			<posterior idref="posterior"/>

			<!-- START Ancestral state reconstruction                                    -->
			<trait name="Host_3867-4519.states" tag="Host_3867-4519">
				<ancestralTreeLikelihood idref="Host_3867-4519.treeLikelihood"/>
			</trait>
			<trait name="Continent_3867-4519.states" tag="Continent_3867-4519">
				<ancestralTreeLikelihood idref="Continent_3867-4519.treeLikelihood"/>
			</trait>

			<!-- END Ancestral state reconstruction                                      -->

		</logTree>

		<!-- START Ancestral state reconstruction                                    -->

		<!-- Ancestral state reconstruction for: Host_1-468                          -->
		<log id="fileLog_Host_1-468" logEvery="10000" fileName="DAV1.Host_1-468.states.log">
			<ancestralTrait name="Host_1-468" traitName="Host_1-468.states">
				<treeModel idref="DAV_1-468.treeModel"/>
				<ancestralTreeLikelihood idref="Host_1-468.treeLikelihood"/>
			</ancestralTrait>
		</log>

		<!-- Ancestral state reconstruction for: Host_469-3268                       -->
		<log id="fileLog_Host_469-3268" logEvery="10000" fileName="DAV1.Host_469-3268.states.log">
			<ancestralTrait name="Host_469-3268" traitName="Host_469-3268.states">
				<treeModel idref="DAV_469-3268.treeModel"/>
				<ancestralTreeLikelihood idref="Host_469-3268.treeLikelihood"/>
			</ancestralTrait>
		</log>

		<!-- Ancestral state reconstruction for: Host_3269-3866                      -->
		<log id="fileLog_Host_3269-3866" logEvery="10000" fileName="DAV1.Host_3269-3866.states.log">
			<ancestralTrait name="Host_3269-3866" traitName="Host_3269-3866.states">
				<treeModel idref="DAV_3269-3866.treeModel"/>
				<ancestralTreeLikelihood idref="Host_3269-3866.treeLikelihood"/>
			</ancestralTrait>
		</log>

		<!-- Ancestral state reconstruction for: Host_3867-4519                      -->
		<log id="fileLog_Host_3867-4519" logEvery="10000" fileName="DAV1.Host_3867-4519.states.log">
			<ancestralTrait name="Host_3867-4519" traitName="Host_3867-4519.states">
				<treeModel idref="DAV_3867-4519.treeModel"/>
				<ancestralTreeLikelihood idref="Host_3867-4519.treeLikelihood"/>
			</ancestralTrait>
		</log>

		<!-- Ancestral state reconstruction for: Continent_1-468                     -->
		<log id="fileLog_Continent_1-468" logEvery="10000" fileName="DAV1.Continent_1-468.states.log">
			<ancestralTrait name="Continent_1-468" traitName="Continent_1-468.states">
				<treeModel idref="DAV_1-468.treeModel"/>
				<ancestralTreeLikelihood idref="Continent_1-468.treeLikelihood"/>
			</ancestralTrait>
		</log>

		<!-- Ancestral state reconstruction for: Continent_469-3268                  -->
		<log id="fileLog_Continent_469-3268" logEvery="10000" fileName="DAV1.Continent_469-3268.states.log">
			<ancestralTrait name="Continent_469-3268" traitName="Continent_469-3268.states">
				<treeModel idref="DAV_469-3268.treeModel"/>
				<ancestralTreeLikelihood idref="Continent_469-3268.treeLikelihood"/>
			</ancestralTrait>
		</log>

		<!-- Ancestral state reconstruction for: Continent_3269-3866                 -->
		<log id="fileLog_Continent_3269-3866" logEvery="10000" fileName="DAV1.Continent_3269-3866.states.log">
			<ancestralTrait name="Continent_3269-3866" traitName="Continent_3269-3866.states">
				<treeModel idref="DAV_3269-3866.treeModel"/>
				<ancestralTreeLikelihood idref="Continent_3269-3866.treeLikelihood"/>
			</ancestralTrait>
		</log>

		<!-- Ancestral state reconstruction for: Continent_3867-4519                 -->
		<log id="fileLog_Continent_3867-4519" logEvery="10000" fileName="DAV1.Continent_3867-4519.states.log">
			<ancestralTrait name="Continent_3867-4519" traitName="Continent_3867-4519.states">
				<treeModel idref="DAV_3867-4519.treeModel"/>
				<ancestralTreeLikelihood idref="Continent_3867-4519.treeLikelihood"/>
			</ancestralTrait>
		</log>

		<!-- END Ancestral state reconstruction                                      -->

	</mcmc>
	<report>
		<property name="timer">
			<mcmc idref="mcmc"/>
		</property>
	</report>
</beast>
