# Supplementary material for: The Discovery, Distribution, and Evolution of Viruses Associated with Drosophila melanogaster
Source: PLoS Biol. 2015 Jul 14;13(7):e1002210. doi: 10.1371/journal.pbio.1002210 (PMC4501690; doi:10.1371/journal.pbio.1002210)
Supplement: S7 Data — Alignments and BEAST models as BEAST xml for Figs 6 and S13. (ZIP) [file pbio.1002210.s007.zip › GalbutFixed1.xml]

<?xml version="1.0" standalone="yes"?>

<!-- Generated by BEAUTi v1.8.1                                              -->
<!--       by Alexei J. Drummond, Andrew Rambaut and Marc A. Suchard         -->
<!--       Department of Computer Science, University of Auckland and        -->
<!--       Institute of Evolutionary Biology, University of Edinburgh        -->
<!--       David Geffen School of Medicine, University of California, Los Angeles-->
<!--       http://beast.bio.ed.ac.uk/                                        -->
<beast>

	<!-- The list of taxa to be analysed (can also include dates/ages).          -->
	<!-- ntax=111                                                                -->
	<taxa id="taxa">
		<taxon id="GalbutVirusLike_PartA_MRS11_Dsim_Marseille_EuropeNAf_2009-08-15">
			<date value="2009.6191780821919" direction="forwards" units="years"/>
			<attr name="Host">
				Dsim
			</attr>
			<attr name="Continent">
				EuropeNAf
			</attr>
		</taxon>
		<taxon id="GalbutVirusLike_PartA_GEO26_Dsim_AthensGeorgia_USA_2009-02-02">
			<date value="2009.0876712328768" direction="forwards" units="years"/>
			<attr name="Host">
				Dsim
			</attr>
			<attr name="Continent">
				USA
			</attr>
		</taxon>
		<taxon id="GalbutVirusLike_PartA_GEO08_Dsim_AthensGeorgia_USA_2009-02-02">
			<date value="2009.0876712328768" direction="forwards" units="years"/>
			<attr name="Host">
				Dsim
			</attr>
			<attr name="Continent">
				USA
			</attr>
		</taxon>
		<taxon id="GalbutVirusLike_PartA_GEO13_Dsim_AthensGeorgia_USA_2009-02-02">
			<date value="2009.0876712328768" direction="forwards" units="years"/>
			<attr name="Host">
				Dsim
			</attr>
			<attr name="Continent">
				USA
			</attr>
		</taxon>
		<taxon id="GalbutVirusLike_PartA_GEO17_Dsim_AthensGeorgia_USA_2009-02-02">
			<date value="2009.0876712328768" direction="forwards" units="years"/>
			<attr name="Host">
				Dsim
			</attr>
			<attr name="Continent">
				USA
			</attr>
		</taxon>
		<taxon id="GalbutVirusLike_PartA_GEO18_Dsim_AthensGeorgia_USA_2009-02-02">
			<date value="2009.0876712328768" direction="forwards" units="years"/>
			<attr name="Host">
				Dsim
			</attr>
			<attr name="Continent">
				USA
			</attr>
		</taxon>
		<taxon id="GalbutVirusLike_PartA_GEO19_DUNK_AthensGeorgia_USA_2009-02-02">
			<date value="2009.0876712328768" direction="forwards" units="years"/>
			<attr name="Host">
				?
			</attr>
			<attr name="Continent">
				USA
			</attr>
		</taxon>
		<taxon id="GalbutVirusLike_PartA_GEO28_Dsim_AthensGeorgia_USA_2009-02-02">
			<date value="2009.0876712328768" direction="forwards" units="years"/>
			<attr name="Host">
				Dsim
			</attr>
			<attr name="Continent">
				USA
			</attr>
		</taxon>
		<taxon id="GalbutVirusLike_PartA_K17_Dsim_Thika_Africa_2009-02">
			<date value="2009.0849315068492" direction="forwards" units="years" precision="0.08333333333333333"/>
			<attr name="Host">
				Dsim
			</attr>
			<attr name="Continent">
				Africa
			</attr>
		</taxon>
		<taxon id="GalbutVirusLike_PartA_ATH12_Dsim_AthensGreece_EuropeNAf_2009-08-08">
			<date value="2009.6" direction="forwards" units="years"/>
			<attr name="Host">
				Dsim
			</attr>
			<attr name="Continent">
				EuropeNAf
			</attr>
		</taxon>
		<taxon id="GalbutVirusLike_PartA_AUS15_Dsim_Australia_Australia_2011-02-28">
			<date value="2011.158904109589" direction="forwards" units="years"/>
			<attr name="Host">
				Dsim
			</attr>
			<attr name="Continent">
				Australia
			</attr>
		</taxon>
		<taxon id="GalbutVirusLike_PartA_AUS29_Dsim_Australia_Australia_2011-02-28">
			<date value="2011.158904109589" direction="forwards" units="years"/>
			<attr name="Host">
				Dsim
			</attr>
			<attr name="Continent">
				Australia
			</attr>
		</taxon>
		<taxon id="GalbutVirusLike_PartA_AUSSIM12_Dsim_Australia_Australia_2011-02-28">
			<date value="2011.158904109589" direction="forwards" units="years"/>
			<attr name="Host">
				Dsim
			</attr>
			<attr name="Continent">
				Australia
			</attr>
		</taxon>
		<taxon id="GalbutVirusLike_PartA_LIS10_Dsim_Lisbon_EuropeNAf_2012-10-24">
			<date value="2012.811475409836" direction="forwards" units="years"/>
			<attr name="Host">
				Dsim
			</attr>
			<attr name="Continent">
				EuropeNAf
			</attr>
		</taxon>
		<taxon id="GalbutVirusLike_PartA_MON24_Dsim_Montpellier_EuropeNAf_2010-08-11">
			<date value="2010.6082191780822" direction="forwards" units="years"/>
			<attr name="Host">
				Dsim
			</attr>
			<attr name="Continent">
				EuropeNAf
			</attr>
		</taxon>
		<taxon id="GalbutVirusLike_PartA_POR04_Dsim_Porto_EuropeNAf_2012-10-24">
			<date value="2012.811475409836" direction="forwards" units="years"/>
			<attr name="Host">
				Dsim
			</attr>
			<attr name="Continent">
				EuropeNAf
			</attr>
		</taxon>
		<taxon id="GalbutVirusLike_PartA_POR20_Dsim_Porto_EuropeNAf_2012-10-24">
			<date value="2012.811475409836" direction="forwards" units="years"/>
			<attr name="Host">
				Dsim
			</attr>
			<attr name="Continent">
				EuropeNAf
			</attr>
		</taxon>
		<taxon id="GalbutVirusLike_PartA_RAK14_Dsim_Marrakesh_EuropeNAf_2010-09-30">
			<date value="2010.7452054794521" direction="forwards" units="years"/>
			<attr name="Host">
				Dsim
			</attr>
			<attr name="Continent">
				EuropeNAf
			</attr>
		</taxon>
		<taxon id="GalbutVirusLike_PartA_SAF49_Dsim_SouthAfrica_Africa_2010-01">
			<date value="2010.0" direction="forwards" units="years" precision="0.08333333333333333"/>
			<attr name="Host">
				Dsim
			</attr>
			<attr name="Continent">
				Africa
			</attr>
		</taxon>
		<taxon id="GalbutVirusLike_PartA_U10_Dsim_SanDiego2_USA_2008-12-05">
			<date value="2008.9262295081967" direction="forwards" units="years"/>
			<attr name="Host">
				Dsim
			</attr>
			<attr name="Continent">
				USA
			</attr>
		</taxon>
		<taxon id="GalbutVirusLike_PartA_U25_Dmel_SanDiego2_USA_2008-12-05">
			<date value="2008.9262295081967" direction="forwards" units="years"/>
			<attr name="Host">
				Dmel
			</attr>
			<attr name="Continent">
				USA
			</attr>
		</taxon>
		<taxon id="GalbutVirusLike_PartA_ITH14_Dmel_Ithaca_USA_2009-09-18">
			<date value="2009.7123287671234" direction="forwards" units="years"/>
			<attr name="Host">
				Dmel
			</attr>
			<attr name="Continent">
				USA
			</attr>
		</taxon>
		<taxon id="GalbutVirusLike_PartA_MRS21_Dmel_Marseille_EuropeNAf_2009-08-15">
			<date value="2009.6191780821919" direction="forwards" units="years"/>
			<attr name="Host">
				Dmel
			</attr>
			<attr name="Continent">
				EuropeNAf
			</attr>
		</taxon>
		<taxon id="GalbutVirusLike_PartA_DAN11_Dmel_Accra2_Africa_2010-01">
			<date value="2010.0" direction="forwards" units="years" precision="0.08333333333333333"/>
			<attr name="Host">
				Dmel
			</attr>
			<attr name="Continent">
				Africa
			</attr>
		</taxon>
		<taxon id="GalbutVirusLike_PartA_MAT35_Dmel_Accra1_Africa_2010-01">
			<date value="2010.0" direction="forwards" units="years" precision="0.08333333333333333"/>
			<attr name="Host">
				Dmel
			</attr>
			<attr name="Continent">
				Africa
			</attr>
		</taxon>
		<taxon id="GalbutVirusLike_PartA_MON02_Dmel_Montpellier_EuropeNAf_2010-08-11">
			<date value="2010.6082191780822" direction="forwards" units="years"/>
			<attr name="Host">
				Dmel
			</attr>
			<attr name="Continent">
				EuropeNAf
			</attr>
		</taxon>
		<taxon id="GalbutVirusLike_PartA_LIS11_Dmel_Lisbon_EuropeNAf_2012-10-24">
			<date value="2012.811475409836" direction="forwards" units="years"/>
			<attr name="Host">
				Dmel
			</attr>
			<attr name="Continent">
				EuropeNAf
			</attr>
		</taxon>
		<taxon id="GalbutVirusLike_PartA_EDI15_Dmel_Edinburgh2_EuropeNAf_2009-08-30">
			<date value="2009.6602739726027" direction="forwards" units="years"/>
			<attr name="Host">
				Dmel
			</attr>
			<attr name="Continent">
				EuropeNAf
			</attr>
		</taxon>
		<taxon id="GalbutVirusLike_PartA_GEO29_Dmel_AthensGeorgia_USA_2009-02-02">
			<date value="2009.0876712328768" direction="forwards" units="years"/>
			<attr name="Host">
				Dmel
			</attr>
			<attr name="Continent">
				USA
			</attr>
		</taxon>
		<taxon id="GalbutVirusLike_PartA_GA07_DUNK_AthensGeorgia_USA_2009-02-02">
			<date value="2009.0876712328768" direction="forwards" units="years"/>
			<attr name="Host">
				DUNK
			</attr>
			<attr name="Continent">
				USA
			</attr>
		</taxon>
		<taxon id="GalbutVirusLike_PartA_DAN05_Dmel_Accra2_Africa_2010-01">
			<date value="2010.0" direction="forwards" units="years" precision="0.08333333333333333"/>
			<attr name="Host">
				Dmel
			</attr>
			<attr name="Continent">
				Africa
			</attr>
		</taxon>
		<taxon id="GalbutVirusLike_PartA_DAN09_Dmel_Accra2_Africa_2010-01">
			<date value="2010.0" direction="forwards" units="years" precision="0.08333333333333333"/>
			<attr name="Host">
				Dmel
			</attr>
			<attr name="Continent">
				Africa
			</attr>
		</taxon>
		<taxon id="GalbutVirusLike_PartA_GEO11_Dmel_AthensGeorgia_USA_2009-02-02">
			<date value="2009.0876712328768" direction="forwards" units="years"/>
			<attr name="Host">
				Dmel
			</attr>
			<attr name="Continent">
				USA
			</attr>
		</taxon>
		<taxon id="GalbutVirusLike_PartA_GEO02_Dmel_AthensGeorgia_USA_2009-02-02">
			<date value="2009.0876712328768" direction="forwards" units="years"/>
			<attr name="Host">
				Dmel
			</attr>
			<attr name="Continent">
				USA
			</attr>
		</taxon>
		<taxon id="GalbutVirusLike_PartA_GEO06_Dmel_AthensGeorgia_USA_2009-02-02">
			<date value="2009.0876712328768" direction="forwards" units="years"/>
			<attr name="Host">
				Dmel
			</attr>
			<attr name="Continent">
				USA
			</attr>
		</taxon>
		<taxon id="GalbutVirusLike_PartA_REEF01_Dmel_Mombassa_Africa_2011-04-05">
			<date value="2011.2575342465752" direction="forwards" units="years"/>
			<attr name="Host">
				Dmel
			</attr>
			<attr name="Continent">
				Africa
			</attr>
		</taxon>
		<taxon id="GalbutVirusLike_PartA_ITH23_Dmel_Ithaca_USA_2009-09-18">
			<date value="2009.7123287671234" direction="forwards" units="years"/>
			<attr name="Host">
				Dmel
			</attr>
			<attr name="Continent">
				USA
			</attr>
		</taxon>
		<taxon id="GalbutVirusLike_PartA_DAN10_Dmel_Accra2_Africa_2010-01">
			<date value="2010.0" direction="forwards" units="years" precision="0.08333333333333333"/>
			<attr name="Host">
				Dmel
			</attr>
			<attr name="Continent">
				Africa
			</attr>
		</taxon>
		<taxon id="GalbutVirusLike_PartA_DAN12_Dmel_Accra2_Africa_2010-01">
			<date value="2010.0" direction="forwards" units="years" precision="0.08333333333333333"/>
			<attr name="Host">
				Dmel
			</attr>
			<attr name="Continent">
				Africa
			</attr>
		</taxon>
		<taxon id="GalbutVirusLike_PartA_MAT02_Dmel_Accra1_Africa_2010-01">
			<date value="2010.0" direction="forwards" units="years" precision="0.08333333333333333"/>
			<attr name="Host">
				Dmel
			</attr>
			<attr name="Continent">
				Africa
			</attr>
		</taxon>
		<taxon id="GalbutVirusLike_PartA_DAN18_Dmel_Accra2_Africa_2010-01">
			<date value="2010.0" direction="forwards" units="years" precision="0.08333333333333333"/>
			<attr name="Host">
				Dmel
			</attr>
			<attr name="Continent">
				Africa
			</attr>
		</taxon>
		<taxon id="GalbutVirusLike_PartA_DPG03_Dmel_Sussex_EuropeNAf_2009-08-28">
			<date value="2009.654794520548" direction="forwards" units="years"/>
			<attr name="Host">
				Dmel
			</attr>
			<attr name="Continent">
				EuropeNAf
			</attr>
		</taxon>
		<taxon id="GalbutVirusLike_PartA_DPG07_Dmel_Sussex_EuropeNAf_2009-08-28">
			<date value="2009.654794520548" direction="forwards" units="years"/>
			<attr name="Host">
				Dmel
			</attr>
			<attr name="Continent">
				EuropeNAf
			</attr>
		</taxon>
		<taxon id="GalbutVirusLike_PartA_DPG12_Dmel_Sussex_EuropeNAf_2009-08-28">
			<date value="2009.654794520548" direction="forwards" units="years"/>
			<attr name="Host">
				Dmel
			</attr>
			<attr name="Continent">
				EuropeNAf
			</attr>
		</taxon>
		<taxon id="GalbutVirusLike_PartA_ATH18_Dmel_AthensGreece_EuropeNAf_2009-08-08">
			<date value="2009.6" direction="forwards" units="years"/>
			<attr name="Host">
				Dmel
			</attr>
			<attr name="Continent">
				EuropeNAf
			</attr>
		</taxon>
		<taxon id="GalbutVirusLike_PartA_POR01_Dmel_Porto_EuropeNAf_2012-10-24">
			<date value="2012.811475409836" direction="forwards" units="years"/>
			<attr name="Host">
				Dmel
			</attr>
			<attr name="Continent">
				EuropeNAf
			</attr>
		</taxon>
		<taxon id="GalbutVirusLike_PartA_POR19_Dmel_Porto_EuropeNAf_2012-10-24">
			<date value="2012.811475409836" direction="forwards" units="years"/>
			<attr name="Host">
				Dmel
			</attr>
			<attr name="Continent">
				EuropeNAf
			</attr>
		</taxon>
		<taxon id="GalbutVirusLike_PartA_RAK26_Dmel_Marrakesh_EuropeNAf_2010-09-30">
			<date value="2010.7452054794521" direction="forwards" units="years"/>
			<attr name="Host">
				Dmel
			</attr>
			<attr name="Continent">
				EuropeNAf
			</attr>
		</taxon>
		<taxon id="GalbutVirusLike_PartA_REEF34_DUNK_Mombassa_Africa_2011-04-05">
			<date value="2011.2575342465752" direction="forwards" units="years"/>
			<attr name="Host">
				DUNK
			</attr>
			<attr name="Continent">
				Africa
			</attr>
		</taxon>
		<taxon id="GalbutVirusLike_PartA_LIS05_Dmel_Lisbon_EuropeNAf_2012-10-24">
			<date value="2012.811475409836" direction="forwards" units="years"/>
			<attr name="Host">
				Dmel
			</attr>
			<attr name="Continent">
				EuropeNAf
			</attr>
		</taxon>
		<taxon id="GalbutVirusLike_PartA_LIS09_Dmel_Lisbon_EuropeNAf_2012-10-24">
			<date value="2012.811475409836" direction="forwards" units="years"/>
			<attr name="Host">
				Dmel
			</attr>
			<attr name="Continent">
				EuropeNAf
			</attr>
		</taxon>
		<taxon id="GalbutVirusLike_PartB_POR03_Dmel_Porto_EuropeNAf_2012-10-24">
			<date value="2012.811475409836" direction="forwards" units="years"/>
			<attr name="Host">
				Dmel
			</attr>
			<attr name="Continent">
				EuropeNAf
			</attr>
		</taxon>
		<taxon id="GalbutVirusLike_PartB_DPG25_Dmel_Sussex_EuropeNAf_2009-08-28">
			<date value="2009.654794520548" direction="forwards" units="years"/>
			<attr name="Host">
				Dmel
			</attr>
			<attr name="Continent">
				EuropeNAf
			</attr>
		</taxon>
		<taxon id="GalbutVirusLike_PartB_LIS13_Dmel_Lisbon_EuropeNAf_2012-10-24">
			<date value="2012.811475409836" direction="forwards" units="years"/>
			<attr name="Host">
				Dmel
			</attr>
			<attr name="Continent">
				EuropeNAf
			</attr>
		</taxon>
		<taxon id="GalbutVirusLike_PartB_POR07_Dmel_Porto_EuropeNAf_2012-10-24">
			<date value="2012.811475409836" direction="forwards" units="years"/>
			<attr name="Host">
				Dmel
			</attr>
			<attr name="Continent">
				EuropeNAf
			</attr>
		</taxon>
		<taxon id="GalbutVirusLike_PartB_POR19_Dmel_Porto_EuropeNAf_2012-10-24">
			<date value="2012.811475409836" direction="forwards" units="years"/>
			<attr name="Host">
				Dmel
			</attr>
			<attr name="Continent">
				EuropeNAf
			</attr>
		</taxon>
		<taxon id="GalbutVirusLike_PartB_DAN01_Dmel_Accra2_Africa_2010-01">
			<date value="2010.0" direction="forwards" units="years" precision="0.08333333333333333"/>
			<attr name="Host">
				Dmel
			</attr>
			<attr name="Continent">
				Africa
			</attr>
		</taxon>
		<taxon id="GalbutVirusLike_PartB_DAN10_Dmel_Accra2_Africa_2010-01">
			<date value="2010.0" direction="forwards" units="years" precision="0.08333333333333333"/>
			<attr name="Host">
				Dmel
			</attr>
			<attr name="Continent">
				Africa
			</attr>
		</taxon>
		<taxon id="GalbutVirusLike_PartB_DAN12_Dmel_Accra2_Africa_2010-01">
			<date value="2010.0" direction="forwards" units="years" precision="0.08333333333333333"/>
			<attr name="Host">
				Dmel
			</attr>
			<attr name="Continent">
				Africa
			</attr>
		</taxon>
		<taxon id="GalbutVirusLike_PartB_DAN13_Dmel_Accra2_Africa_2010-01">
			<date value="2010.0" direction="forwards" units="years" precision="0.08333333333333333"/>
			<attr name="Host">
				Dmel
			</attr>
			<attr name="Continent">
				Africa
			</attr>
		</taxon>
		<taxon id="GalbutVirusLike_PartB_MAT02_Dmel_Accra1_Africa_2010-01">
			<date value="2010.0" direction="forwards" units="years" precision="0.08333333333333333"/>
			<attr name="Host">
				Dmel
			</attr>
			<attr name="Continent">
				Africa
			</attr>
		</taxon>
		<taxon id="GalbutVirusLike_PartB_MAT30_Dmel_Accra1_Africa_2010-01">
			<date value="2010.0" direction="forwards" units="years" precision="0.08333333333333333"/>
			<attr name="Host">
				Dmel
			</attr>
			<attr name="Continent">
				Africa
			</attr>
		</taxon>
		<taxon id="GalbutVirusLike_PartB_DAN15_Dmel_Accra2_Africa_2010-01">
			<date value="2010.0" direction="forwards" units="years" precision="0.08333333333333333"/>
			<attr name="Host">
				Dmel
			</attr>
			<attr name="Continent">
				Africa
			</attr>
		</taxon>
		<taxon id="GalbutVirusLike_PartB_DPG03_Dmel_Sussex_EuropeNAf_2009-08-28">
			<date value="2009.654794520548" direction="forwards" units="years"/>
			<attr name="Host">
				Dmel
			</attr>
			<attr name="Continent">
				EuropeNAf
			</attr>
		</taxon>
		<taxon id="GalbutVirusLike_PartB_DPG04_Dmel_Sussex_EuropeNAf_2009-08-28">
			<date value="2009.654794520548" direction="forwards" units="years"/>
			<attr name="Host">
				Dmel
			</attr>
			<attr name="Continent">
				EuropeNAf
			</attr>
		</taxon>
		<taxon id="GalbutVirusLike_PartB_DPG07_Dmel_Sussex_EuropeNAf_2009-08-28">
			<date value="2009.654794520548" direction="forwards" units="years"/>
			<attr name="Host">
				Dmel
			</attr>
			<attr name="Continent">
				EuropeNAf
			</attr>
		</taxon>
		<taxon id="GalbutVirusLike_PartB_DPG08_Dmel_Sussex_EuropeNAf_2009-08-28">
			<date value="2009.654794520548" direction="forwards" units="years"/>
			<attr name="Host">
				Dmel
			</attr>
			<attr name="Continent">
				EuropeNAf
			</attr>
		</taxon>
		<taxon id="GalbutVirusLike_PartB_DPG24_Dmel_Sussex_EuropeNAf_2009-08-28">
			<date value="2009.654794520548" direction="forwards" units="years"/>
			<attr name="Host">
				Dmel
			</attr>
			<attr name="Continent">
				EuropeNAf
			</attr>
		</taxon>
		<taxon id="GalbutVirusLike_PartB_DPG29_Dmel_Sussex_EuropeNAf_2009-08-28">
			<date value="2009.654794520548" direction="forwards" units="years"/>
			<attr name="Host">
				Dmel
			</attr>
			<attr name="Continent">
				EuropeNAf
			</attr>
		</taxon>
		<taxon id="GalbutVirusLike_PartB_EDI17_Dmel_Edinburgh2_EuropeNAf_2009-08-30">
			<date value="2009.6602739726027" direction="forwards" units="years"/>
			<attr name="Host">
				Dmel
			</attr>
			<attr name="Continent">
				EuropeNAf
			</attr>
		</taxon>
		<taxon id="GalbutVirusLike_PartB_GEO02_Dmel_AthensGeorgia_USA_2009-02-02">
			<date value="2009.0876712328768" direction="forwards" units="years"/>
			<attr name="Host">
				Dmel
			</attr>
			<attr name="Continent">
				USA
			</attr>
		</taxon>
		<taxon id="GalbutVirusLike_PartB_GEO04_Dmel_AthensGeorgia_USA_2009-02-02">
			<date value="2009.0876712328768" direction="forwards" units="years"/>
			<attr name="Host">
				Dmel
			</attr>
			<attr name="Continent">
				USA
			</attr>
		</taxon>
		<taxon id="GalbutVirusLike_PartB_GEO05_Dmel_AthensGeorgia_USA_2009-02-02">
			<date value="2009.0876712328768" direction="forwards" units="years"/>
			<attr name="Host">
				Dmel
			</attr>
			<attr name="Continent">
				USA
			</attr>
		</taxon>
		<taxon id="GalbutVirusLike_PartB_GEO06_Dmel_AthensGeorgia_USA_2009-02-02">
			<date value="2009.0876712328768" direction="forwards" units="years"/>
			<attr name="Host">
				Dmel
			</attr>
			<attr name="Continent">
				USA
			</attr>
		</taxon>
		<taxon id="GalbutVirusLike_PartB_GEO15_Dmel_AthensGeorgia_USA_2009-02-02">
			<date value="2009.0876712328768" direction="forwards" units="years"/>
			<attr name="Host">
				Dmel
			</attr>
			<attr name="Continent">
				USA
			</attr>
		</taxon>
		<taxon id="GalbutVirusLike_PartB_GEO22_Dmel_AthensGeorgia_USA_2009-02-02">
			<date value="2009.0876712328768" direction="forwards" units="years"/>
			<attr name="Host">
				Dmel
			</attr>
			<attr name="Continent">
				USA
			</attr>
		</taxon>
		<taxon id="GalbutVirusLike_PartB_ITH19_Dmel_Ithaca_USA_2009-09-18">
			<date value="2009.7123287671234" direction="forwards" units="years"/>
			<attr name="Host">
				Dmel
			</attr>
			<attr name="Continent">
				USA
			</attr>
		</taxon>
		<taxon id="GalbutVirusLike_PartB_ITH27_Dmel_Ithaca_USA_2009-09-18">
			<date value="2009.7123287671234" direction="forwards" units="years"/>
			<attr name="Host">
				Dmel
			</attr>
			<attr name="Continent">
				USA
			</attr>
		</taxon>
		<taxon id="GalbutVirusLike_PartB_LIS01_Dmel_Lisbon_EuropeNAf_2012-10-24">
			<date value="2012.811475409836" direction="forwards" units="years"/>
			<attr name="Host">
				Dmel
			</attr>
			<attr name="Continent">
				EuropeNAf
			</attr>
		</taxon>
		<taxon id="GalbutVirusLike_PartB_LIS02_Dmel_Lisbon_EuropeNAf_2012-10-24">
			<date value="2012.811475409836" direction="forwards" units="years"/>
			<attr name="Host">
				Dmel
			</attr>
			<attr name="Continent">
				EuropeNAf
			</attr>
		</taxon>
		<taxon id="GalbutVirusLike_PartB_RAK12_Dmel_Marrakesh_EuropeNAf_2010-09-30">
			<date value="2010.7452054794521" direction="forwards" units="years"/>
			<attr name="Host">
				Dmel
			</attr>
			<attr name="Continent">
				EuropeNAf
			</attr>
		</taxon>
		<taxon id="GalbutVirusLike_PartB_SAF28_Dmel_SouthAfrica_Africa_2010-01">
			<date value="2010.0" direction="forwards" units="years" precision="0.08333333333333333"/>
			<attr name="Host">
				Dmel
			</attr>
			<attr name="Continent">
				Africa
			</attr>
		</taxon>
		<taxon id="GalbutVirusLike_PartB_U02_Dmel_SanDiego2_USA_2008-12-05">
			<date value="2008.9262295081967" direction="forwards" units="years"/>
			<attr name="Host">
				Dmel
			</attr>
			<attr name="Continent">
				USA
			</attr>
		</taxon>
		<taxon id="GalbutVirusLike_PartB_ATH12_Dsim_AthensGreece_EuropeNAf_2009-08-08">
			<date value="2009.6" direction="forwards" units="years"/>
			<attr name="Host">
				Dsim
			</attr>
			<attr name="Continent">
				EuropeNAf
			</attr>
		</taxon>
		<taxon id="GalbutVirusLike_PartB_AUS04_Dsim_Australia_Australia_2011-02-28">
			<date value="2011.158904109589" direction="forwards" units="years"/>
			<attr name="Host">
				Dsim
			</attr>
			<attr name="Continent">
				Australia
			</attr>
		</taxon>
		<taxon id="GalbutVirusLike_PartB_AUS14_Dsim_Australia_Australia_2011-02-28">
			<date value="2011.158904109589" direction="forwards" units="years"/>
			<attr name="Host">
				Dsim
			</attr>
			<attr name="Continent">
				Australia
			</attr>
		</taxon>
		<taxon id="GalbutVirusLike_PartB_GEO08_Dsim_AthensGeorgia_USA_2009-02-02">
			<date value="2009.0876712328768" direction="forwards" units="years"/>
			<attr name="Host">
				Dsim
			</attr>
			<attr name="Continent">
				USA
			</attr>
		</taxon>
		<taxon id="GalbutVirusLike_PartB_GEO13_Dsim_AthensGeorgia_USA_2009-02-02">
			<date value="2009.0876712328768" direction="forwards" units="years"/>
			<attr name="Host">
				Dsim
			</attr>
			<attr name="Continent">
				USA
			</attr>
		</taxon>
		<taxon id="GalbutVirusLike_PartB_GEO17_Dsim_AthensGeorgia_USA_2009-02-02">
			<date value="2009.0876712328768" direction="forwards" units="years"/>
			<attr name="Host">
				Dsim
			</attr>
			<attr name="Continent">
				USA
			</attr>
		</taxon>
		<taxon id="GalbutVirusLike_PartB_GEO18_Dsim_AthensGeorgia_USA_2009-02-02">
			<date value="2009.0876712328768" direction="forwards" units="years"/>
			<attr name="Host">
				Dsim
			</attr>
			<attr name="Continent">
				USA
			</attr>
		</taxon>
		<taxon id="GalbutVirusLike_PartB_GEO20_Dsim_AthensGeorgia_USA_2009-02-02">
			<date value="2009.0876712328768" direction="forwards" units="years"/>
			<attr name="Host">
				Dsim
			</attr>
			<attr name="Continent">
				USA
			</attr>
		</taxon>
		<taxon id="GalbutVirusLike_PartB_GEO21_Dsim_AthensGeorgia_USA_2009-02-02">
			<date value="2009.0876712328768" direction="forwards" units="years"/>
			<attr name="Host">
				Dsim
			</attr>
			<attr name="Continent">
				USA
			</attr>
		</taxon>
		<taxon id="GalbutVirusLike_PartB_GEO23_Dsim_AthensGeorgia_USA_2009-02-02">
			<date value="2009.0876712328768" direction="forwards" units="years"/>
			<attr name="Host">
				Dsim
			</attr>
			<attr name="Continent">
				USA
			</attr>
		</taxon>
		<taxon id="GalbutVirusLike_PartB_GEO28_Dsim_AthensGeorgia_USA_2009-02-02">
			<date value="2009.0876712328768" direction="forwards" units="years"/>
			<attr name="Host">
				Dsim
			</attr>
			<attr name="Continent">
				USA
			</attr>
		</taxon>
		<taxon id="GalbutVirusLike_PartB_K03_Dsim_Thika_Africa_2009-02">
			<date value="2009.0849315068492" direction="forwards" units="years" precision="0.08333333333333333"/>
			<attr name="Host">
				Dsim
			</attr>
			<attr name="Continent">
				Africa
			</attr>
		</taxon>
		<taxon id="GalbutVirusLike_PartB_LIS04_Dsim_Lisbon_EuropeNAf_2012-10-24">
			<date value="2012.811475409836" direction="forwards" units="years"/>
			<attr name="Host">
				Dsim
			</attr>
			<attr name="Continent">
				EuropeNAf
			</attr>
		</taxon>
		<taxon id="GalbutVirusLike_PartB_LIS10_Dsim_Lisbon_EuropeNAf_2012-10-24">
			<date value="2012.811475409836" direction="forwards" units="years"/>
			<attr name="Host">
				Dsim
			</attr>
			<attr name="Continent">
				EuropeNAf
			</attr>
		</taxon>
		<taxon id="GalbutVirusLike_PartB_MON01_Dsim_Montpellier_EuropeNAf_2010-08-11">
			<date value="2010.6082191780822" direction="forwards" units="years"/>
			<attr name="Host">
				Dsim
			</attr>
			<attr name="Continent">
				EuropeNAf
			</attr>
		</taxon>
		<taxon id="GalbutVirusLike_PartB_MRS20_Dsim_Marseille_EuropeNAf_2009-08-15">
			<date value="2009.6191780821919" direction="forwards" units="years"/>
			<attr name="Host">
				Dsim
			</attr>
			<attr name="Continent">
				EuropeNAf
			</attr>
		</taxon>
		<taxon id="GalbutVirusLike_PartB_POR04_Dsim_Porto_EuropeNAf_2012-10-24">
			<date value="2012.811475409836" direction="forwards" units="years"/>
			<attr name="Host">
				Dsim
			</attr>
			<attr name="Continent">
				EuropeNAf
			</attr>
		</taxon>
		<taxon id="GalbutVirusLike_PartB_POR09_Dsim_Porto_EuropeNAf_2012-10-24">
			<date value="2012.811475409836" direction="forwards" units="years"/>
			<attr name="Host">
				Dsim
			</attr>
			<attr name="Continent">
				EuropeNAf
			</attr>
		</taxon>
		<taxon id="GalbutVirusLike_PartB_RAK14_Dsim_Marrakesh_EuropeNAf_2010-09-30">
			<date value="2010.7452054794521" direction="forwards" units="years"/>
			<attr name="Host">
				Dsim
			</attr>
			<attr name="Continent">
				EuropeNAf
			</attr>
		</taxon>
		<taxon id="GalbutVirusLike_PartB_SAF42_Dsim_SouthAfrica_Africa_2010-01">
			<date value="2010.0" direction="forwards" units="years" precision="0.08333333333333333"/>
			<attr name="Host">
				Dsim
			</attr>
			<attr name="Continent">
				Africa
			</attr>
		</taxon>
		<taxon id="GalbutVirusLike_PartB_DAN09_Dmel_Accra2_Africa_2010-01">
			<date value="2010.0" direction="forwards" units="years" precision="0.08333333333333333"/>
			<attr name="Host">
				Dmel
			</attr>
			<attr name="Continent">
				Africa
			</attr>
		</taxon>
		<taxon id="GalbutVirusLike_PartB_DAN05_Dmel_Accra2_Africa_2010-01">
			<date value="2010.0" direction="forwards" units="years" precision="0.08333333333333333"/>
			<attr name="Host">
				Dmel
			</attr>
			<attr name="Continent">
				Africa
			</attr>
		</taxon>
		<taxon id="GalbutVirusLike_PartB_REEF22_Dmel_Mombassa_Africa_2011-04-05">
			<date value="2011.2575342465752" direction="forwards" units="years"/>
			<attr name="Host">
				Dmel
			</attr>
			<attr name="Continent">
				Africa
			</attr>
		</taxon>
		<taxon id="GalbutVirusLike_PartB_EDI16_Dmel_Edinburgh2_EuropeNAf_2009-08-30">
			<date value="2009.6602739726027" direction="forwards" units="years"/>
			<attr name="Host">
				Dmel
			</attr>
			<attr name="Continent">
				EuropeNAf
			</attr>
		</taxon>
		<taxon id="GalbutVirusLike_PartB_ATH05_Dmel_AthensGreece_EuropeNAf_2009-08-08">
			<date value="2009.6" direction="forwards" units="years"/>
			<attr name="Host">
				Dmel
			</attr>
			<attr name="Continent">
				EuropeNAf
			</attr>
		</taxon>
		<taxon id="GalbutVirusLike_PartB_DAN11_Dmel_Accra2_Africa_2010-01">
			<date value="2010.0" direction="forwards" units="years" precision="0.08333333333333333"/>
			<attr name="Host">
				Dmel
			</attr>
			<attr name="Continent">
				Africa
			</attr>
		</taxon>
		<taxon id="GalbutVirusLike_PartB_MAT38_Dmel_Accra1_Africa_2010-01">
			<date value="2010.0" direction="forwards" units="years" precision="0.08333333333333333"/>
			<attr name="Host">
				Dmel
			</attr>
			<attr name="Continent">
				Africa
			</attr>
		</taxon>
		<taxon id="GalbutVirusLike_PartB_DAN06_Dmel_Accra2_Africa_2010-01">
			<date value="2010.0" direction="forwards" units="years" precision="0.08333333333333333"/>
			<attr name="Host">
				Dmel
			</attr>
			<attr name="Continent">
				Africa
			</attr>
		</taxon>
	</taxa>

	<!-- gene name = GalbutVirusLike_PartA, ntax= 51                             -->
	<taxa id="GalbutVirusLike_PartA.taxa">
		<taxon idref="GalbutVirusLike_PartA_MRS11_Dsim_Marseille_EuropeNAf_2009-08-15"/>
		<taxon idref="GalbutVirusLike_PartA_GEO26_Dsim_AthensGeorgia_USA_2009-02-02"/>
		<taxon idref="GalbutVirusLike_PartA_GEO08_Dsim_AthensGeorgia_USA_2009-02-02"/>
		<taxon idref="GalbutVirusLike_PartA_GEO13_Dsim_AthensGeorgia_USA_2009-02-02"/>
		<taxon idref="GalbutVirusLike_PartA_GEO17_Dsim_AthensGeorgia_USA_2009-02-02"/>
		<taxon idref="GalbutVirusLike_PartA_GEO18_Dsim_AthensGeorgia_USA_2009-02-02"/>
		<taxon idref="GalbutVirusLike_PartA_GEO19_DUNK_AthensGeorgia_USA_2009-02-02"/>
		<taxon idref="GalbutVirusLike_PartA_GEO28_Dsim_AthensGeorgia_USA_2009-02-02"/>
		<taxon idref="GalbutVirusLike_PartA_K17_Dsim_Thika_Africa_2009-02"/>
		<taxon idref="GalbutVirusLike_PartA_ATH12_Dsim_AthensGreece_EuropeNAf_2009-08-08"/>
		<taxon idref="GalbutVirusLike_PartA_AUS15_Dsim_Australia_Australia_2011-02-28"/>
		<taxon idref="GalbutVirusLike_PartA_AUS29_Dsim_Australia_Australia_2011-02-28"/>
		<taxon idref="GalbutVirusLike_PartA_AUSSIM12_Dsim_Australia_Australia_2011-02-28"/>
		<taxon idref="GalbutVirusLike_PartA_LIS10_Dsim_Lisbon_EuropeNAf_2012-10-24"/>
		<taxon idref="GalbutVirusLike_PartA_MON24_Dsim_Montpellier_EuropeNAf_2010-08-11"/>
		<taxon idref="GalbutVirusLike_PartA_POR04_Dsim_Porto_EuropeNAf_2012-10-24"/>
		<taxon idref="GalbutVirusLike_PartA_POR20_Dsim_Porto_EuropeNAf_2012-10-24"/>
		<taxon idref="GalbutVirusLike_PartA_RAK14_Dsim_Marrakesh_EuropeNAf_2010-09-30"/>
		<taxon idref="GalbutVirusLike_PartA_SAF49_Dsim_SouthAfrica_Africa_2010-01"/>
		<taxon idref="GalbutVirusLike_PartA_U10_Dsim_SanDiego2_USA_2008-12-05"/>
		<taxon idref="GalbutVirusLike_PartA_U25_Dmel_SanDiego2_USA_2008-12-05"/>
		<taxon idref="GalbutVirusLike_PartA_ITH14_Dmel_Ithaca_USA_2009-09-18"/>
		<taxon idref="GalbutVirusLike_PartA_MRS21_Dmel_Marseille_EuropeNAf_2009-08-15"/>
		<taxon idref="GalbutVirusLike_PartA_DAN11_Dmel_Accra2_Africa_2010-01"/>
		<taxon idref="GalbutVirusLike_PartA_MAT35_Dmel_Accra1_Africa_2010-01"/>
		<taxon idref="GalbutVirusLike_PartA_MON02_Dmel_Montpellier_EuropeNAf_2010-08-11"/>
		<taxon idref="GalbutVirusLike_PartA_LIS11_Dmel_Lisbon_EuropeNAf_2012-10-24"/>
		<taxon idref="GalbutVirusLike_PartA_EDI15_Dmel_Edinburgh2_EuropeNAf_2009-08-30"/>
		<taxon idref="GalbutVirusLike_PartA_GEO29_Dmel_AthensGeorgia_USA_2009-02-02"/>
		<taxon idref="GalbutVirusLike_PartA_GA07_DUNK_AthensGeorgia_USA_2009-02-02"/>
		<taxon idref="GalbutVirusLike_PartA_DAN05_Dmel_Accra2_Africa_2010-01"/>
		<taxon idref="GalbutVirusLike_PartA_DAN09_Dmel_Accra2_Africa_2010-01"/>
		<taxon idref="GalbutVirusLike_PartA_GEO11_Dmel_AthensGeorgia_USA_2009-02-02"/>
		<taxon idref="GalbutVirusLike_PartA_GEO02_Dmel_AthensGeorgia_USA_2009-02-02"/>
		<taxon idref="GalbutVirusLike_PartA_GEO06_Dmel_AthensGeorgia_USA_2009-02-02"/>
		<taxon idref="GalbutVirusLike_PartA_REEF01_Dmel_Mombassa_Africa_2011-04-05"/>
		<taxon idref="GalbutVirusLike_PartA_ITH23_Dmel_Ithaca_USA_2009-09-18"/>
		<taxon idref="GalbutVirusLike_PartA_DAN10_Dmel_Accra2_Africa_2010-01"/>
		<taxon idref="GalbutVirusLike_PartA_DAN12_Dmel_Accra2_Africa_2010-01"/>
		<taxon idref="GalbutVirusLike_PartA_MAT02_Dmel_Accra1_Africa_2010-01"/>
		<taxon idref="GalbutVirusLike_PartA_DAN18_Dmel_Accra2_Africa_2010-01"/>
		<taxon idref="GalbutVirusLike_PartA_DPG03_Dmel_Sussex_EuropeNAf_2009-08-28"/>
		<taxon idref="GalbutVirusLike_PartA_DPG07_Dmel_Sussex_EuropeNAf_2009-08-28"/>
		<taxon idref="GalbutVirusLike_PartA_DPG12_Dmel_Sussex_EuropeNAf_2009-08-28"/>
		<taxon idref="GalbutVirusLike_PartA_ATH18_Dmel_AthensGreece_EuropeNAf_2009-08-08"/>
		<taxon idref="GalbutVirusLike_PartA_POR01_Dmel_Porto_EuropeNAf_2012-10-24"/>
		<taxon idref="GalbutVirusLike_PartA_POR19_Dmel_Porto_EuropeNAf_2012-10-24"/>
		<taxon idref="GalbutVirusLike_PartA_RAK26_Dmel_Marrakesh_EuropeNAf_2010-09-30"/>
		<taxon idref="GalbutVirusLike_PartA_REEF34_DUNK_Mombassa_Africa_2011-04-05"/>
		<taxon idref="GalbutVirusLike_PartA_LIS05_Dmel_Lisbon_EuropeNAf_2012-10-24"/>
		<taxon idref="GalbutVirusLike_PartA_LIS09_Dmel_Lisbon_EuropeNAf_2012-10-24"/>
	</taxa>

	<!-- gene name = GalbutVirusLike_PartB, ntax= 60                             -->
	<taxa id="GalbutVirusLike_PartB.taxa">
		<taxon idref="GalbutVirusLike_PartB_POR03_Dmel_Porto_EuropeNAf_2012-10-24"/>
		<taxon idref="GalbutVirusLike_PartB_DPG25_Dmel_Sussex_EuropeNAf_2009-08-28"/>
		<taxon idref="GalbutVirusLike_PartB_LIS13_Dmel_Lisbon_EuropeNAf_2012-10-24"/>
		<taxon idref="GalbutVirusLike_PartB_POR07_Dmel_Porto_EuropeNAf_2012-10-24"/>
		<taxon idref="GalbutVirusLike_PartB_POR19_Dmel_Porto_EuropeNAf_2012-10-24"/>
		<taxon idref="GalbutVirusLike_PartB_DAN01_Dmel_Accra2_Africa_2010-01"/>
		<taxon idref="GalbutVirusLike_PartB_DAN10_Dmel_Accra2_Africa_2010-01"/>
		<taxon idref="GalbutVirusLike_PartB_DAN12_Dmel_Accra2_Africa_2010-01"/>
		<taxon idref="GalbutVirusLike_PartB_DAN13_Dmel_Accra2_Africa_2010-01"/>
		<taxon idref="GalbutVirusLike_PartB_MAT02_Dmel_Accra1_Africa_2010-01"/>
		<taxon idref="GalbutVirusLike_PartB_MAT30_Dmel_Accra1_Africa_2010-01"/>
		<taxon idref="GalbutVirusLike_PartB_DAN15_Dmel_Accra2_Africa_2010-01"/>
		<taxon idref="GalbutVirusLike_PartB_DPG03_Dmel_Sussex_EuropeNAf_2009-08-28"/>
		<taxon idref="GalbutVirusLike_PartB_DPG04_Dmel_Sussex_EuropeNAf_2009-08-28"/>
		<taxon idref="GalbutVirusLike_PartB_DPG07_Dmel_Sussex_EuropeNAf_2009-08-28"/>
		<taxon idref="GalbutVirusLike_PartB_DPG08_Dmel_Sussex_EuropeNAf_2009-08-28"/>
		<taxon idref="GalbutVirusLike_PartB_DPG24_Dmel_Sussex_EuropeNAf_2009-08-28"/>
		<taxon idref="GalbutVirusLike_PartB_DPG29_Dmel_Sussex_EuropeNAf_2009-08-28"/>
		<taxon idref="GalbutVirusLike_PartB_EDI17_Dmel_Edinburgh2_EuropeNAf_2009-08-30"/>
		<taxon idref="GalbutVirusLike_PartB_GEO02_Dmel_AthensGeorgia_USA_2009-02-02"/>
		<taxon idref="GalbutVirusLike_PartB_GEO04_Dmel_AthensGeorgia_USA_2009-02-02"/>
		<taxon idref="GalbutVirusLike_PartB_GEO05_Dmel_AthensGeorgia_USA_2009-02-02"/>
		<taxon idref="GalbutVirusLike_PartB_GEO06_Dmel_AthensGeorgia_USA_2009-02-02"/>
		<taxon idref="GalbutVirusLike_PartB_GEO15_Dmel_AthensGeorgia_USA_2009-02-02"/>
		<taxon idref="GalbutVirusLike_PartB_GEO22_Dmel_AthensGeorgia_USA_2009-02-02"/>
		<taxon idref="GalbutVirusLike_PartB_ITH19_Dmel_Ithaca_USA_2009-09-18"/>
		<taxon idref="GalbutVirusLike_PartB_ITH27_Dmel_Ithaca_USA_2009-09-18"/>
		<taxon idref="GalbutVirusLike_PartB_LIS01_Dmel_Lisbon_EuropeNAf_2012-10-24"/>
		<taxon idref="GalbutVirusLike_PartB_LIS02_Dmel_Lisbon_EuropeNAf_2012-10-24"/>
		<taxon idref="GalbutVirusLike_PartB_RAK12_Dmel_Marrakesh_EuropeNAf_2010-09-30"/>
		<taxon idref="GalbutVirusLike_PartB_SAF28_Dmel_SouthAfrica_Africa_2010-01"/>
		<taxon idref="GalbutVirusLike_PartB_U02_Dmel_SanDiego2_USA_2008-12-05"/>
		<taxon idref="GalbutVirusLike_PartB_ATH12_Dsim_AthensGreece_EuropeNAf_2009-08-08"/>
		<taxon idref="GalbutVirusLike_PartB_AUS04_Dsim_Australia_Australia_2011-02-28"/>
		<taxon idref="GalbutVirusLike_PartB_AUS14_Dsim_Australia_Australia_2011-02-28"/>
		<taxon idref="GalbutVirusLike_PartB_GEO08_Dsim_AthensGeorgia_USA_2009-02-02"/>
		<taxon idref="GalbutVirusLike_PartB_GEO13_Dsim_AthensGeorgia_USA_2009-02-02"/>
		<taxon idref="GalbutVirusLike_PartB_GEO17_Dsim_AthensGeorgia_USA_2009-02-02"/>
		<taxon idref="GalbutVirusLike_PartB_GEO18_Dsim_AthensGeorgia_USA_2009-02-02"/>
		<taxon idref="GalbutVirusLike_PartB_GEO20_Dsim_AthensGeorgia_USA_2009-02-02"/>
		<taxon idref="GalbutVirusLike_PartB_GEO21_Dsim_AthensGeorgia_USA_2009-02-02"/>
		<taxon idref="GalbutVirusLike_PartB_GEO23_Dsim_AthensGeorgia_USA_2009-02-02"/>
		<taxon idref="GalbutVirusLike_PartB_GEO28_Dsim_AthensGeorgia_USA_2009-02-02"/>
		<taxon idref="GalbutVirusLike_PartB_K03_Dsim_Thika_Africa_2009-02"/>
		<taxon idref="GalbutVirusLike_PartB_LIS04_Dsim_Lisbon_EuropeNAf_2012-10-24"/>
		<taxon idref="GalbutVirusLike_PartB_LIS10_Dsim_Lisbon_EuropeNAf_2012-10-24"/>
		<taxon idref="GalbutVirusLike_PartB_MON01_Dsim_Montpellier_EuropeNAf_2010-08-11"/>
		<taxon idref="GalbutVirusLike_PartB_MRS20_Dsim_Marseille_EuropeNAf_2009-08-15"/>
		<taxon idref="GalbutVirusLike_PartB_POR04_Dsim_Porto_EuropeNAf_2012-10-24"/>
		<taxon idref="GalbutVirusLike_PartB_POR09_Dsim_Porto_EuropeNAf_2012-10-24"/>
		<taxon idref="GalbutVirusLike_PartB_RAK14_Dsim_Marrakesh_EuropeNAf_2010-09-30"/>
		<taxon idref="GalbutVirusLike_PartB_SAF42_Dsim_SouthAfrica_Africa_2010-01"/>
		<taxon idref="GalbutVirusLike_PartB_DAN09_Dmel_Accra2_Africa_2010-01"/>
		<taxon idref="GalbutVirusLike_PartB_DAN05_Dmel_Accra2_Africa_2010-01"/>
		<taxon idref="GalbutVirusLike_PartB_REEF22_Dmel_Mombassa_Africa_2011-04-05"/>
		<taxon idref="GalbutVirusLike_PartB_EDI16_Dmel_Edinburgh2_EuropeNAf_2009-08-30"/>
		<taxon idref="GalbutVirusLike_PartB_ATH05_Dmel_AthensGreece_EuropeNAf_2009-08-08"/>
		<taxon idref="GalbutVirusLike_PartB_DAN11_Dmel_Accra2_Africa_2010-01"/>
		<taxon idref="GalbutVirusLike_PartB_MAT38_Dmel_Accra1_Africa_2010-01"/>
		<taxon idref="GalbutVirusLike_PartB_DAN06_Dmel_Accra2_Africa_2010-01"/>
	</taxa>

	<!-- The sequence alignment (each sequence refers to a taxon above).         -->
	<!-- ntax=51 nchar=503                                                       -->
	<alignment id="alignment1" dataType="nucleotide">
		<sequence>
			<taxon idref="GalbutVirusLike_PartA_MRS11_Dsim_Marseille_EuropeNAf_2009-08-15"/>
			GAGGCTGTGGAACTCCCAGCTACTCGAAGTAGGAACGTTAGATCGTCTAGAAGGGGTAAACAAGCCGTNNNAAGTTCGGCTTCTGGAACAGGTGAGTCTAGCAGCAGTAGGCATGCTATGACTACCAGATTTTCCAGGGCGAGAGGACCTCCTCCGCCTCCTACCACGGTGGAATCACCACCAAGCAATGCACCATTGCACGGCATTGAAGCCATTCGAGCTGGGAATACCCGCTCAGATTTCCTACTATGTCTGGAACATACCGACAAGGAATACAGCATACCATCCATATTTTCTGGAATCGTATCTGCTGATGTAGGAACCACTACTAGAGAATTCTCCGACACAAGTCGTCCAGTAGTGAGAGATACCACTCTACAGTTACTAAAACTGATGAGTAGGAGGAGAGATCTGCCAAGACTCCAGGCTGACCAGTGCTTGGAAGCAGTAGCTCCAAATGTATATGCTGAATCCACTGATGAGATCCATACCCAGTTGGCAGC
		</sequence>
		<sequence>
			<taxon idref="GalbutVirusLike_PartA_GEO26_Dsim_AthensGeorgia_USA_2009-02-02"/>
			GAGGCTGTGGAACTCCCAGCTACTCGAAGTAGGAACGTTAGATCGTCTAGAAGGGGTAAACAAGCCGTNNNAAGTTCGGCTTCTGGAACAGGTGAGTCTAGCAGCAGTAGGCATGCTATGACTACCAGATTTTCCAGGGCGAGAGGACCTCCTCCGCCTCCTACCACGGTGGAATCACCACCAAGCAATGCACCATTGCACGGCATTGAAGCCATTCGAGCTGGGAATACCCGCTCAGATTTCCTACTATGTCTGGAACATACCGACAAGGAATACAGCATACCATCCATATTTTCTGGAATCGTATCTGCTGATGTAGGAACCACTACTAGAGAATTCTCCGACACAAGTCGTCCAGTAGTGAGAGATACCACTCTACAGTTACTAAAACTGATGAGTAGGAGGAGAGATCTGCCAAGACTCCAGGCTGACCAGTGCTTGGAAGCAGTAGCTCCAAATGTATATGCTGAATCCACTGATGAGATCCATACCCAGTTGGCAGC
		</sequence>
		<sequence>
			<taxon idref="GalbutVirusLike_PartA_GEO08_Dsim_AthensGeorgia_USA_2009-02-02"/>
			GAGGCTGTGGAACTCCCAGCTACTCGAAGTAGGAACGTTGGATCGTCTAGAAGGGGTAAACAAGCCGCNNNAAGTTCGGCTTCTGGAACAAGTGAGTCTAGCAGCAGTAGGCATGCTATGACTACCAGATTTTCCAGGGCGAGAGGACCTCCTCCGCCTCCTACCACGGTGGAATCACCACCGAGCAATGCACCATTGCACGGCATTGAAGCCATTCGAGCTGGGAATACCCGCTCAGATTTCCTACTATGTCTGGAACATACCGACAAGGAATACAGCATACCATCCATATTTTCTGGAATCGTATCTGCTGATGTAGGAACCACTACTAGAGAATTCTCCGACACAAGTCGTCCAGTAGTGAGAGATACCACTCTACAGTTACTAAAACTGATGAGTAGGAGGAGAGATCTGCCAAGACTCCAGGCTGACCAGTGCTTGGAGGCAGTAGCTCCAAATGTATATGCTGAATCCACTGATGAAGTCCGTACCCAGTTGGCAGC
		</sequence>
		<sequence>
			<taxon idref="GalbutVirusLike_PartA_GEO13_Dsim_AthensGeorgia_USA_2009-02-02"/>
			GAGGCTGTGGAACTCCCAGCTACTCGAAGTAGGAACGTTAGATCGTCTAGAAGGGGCAAACAAGCCGCNNNAAGTTCGGCTTCTGGAACAAGTGAGTCTAGCAGCAGTAGGCATGCTATGACTACCAGATTTTCCAGGGCGAGAGGACCTCCTCCGCCTCCTACCACGGTGGAATCACCACCAAGCAATGCACCATTGCACGGCATTGAAGCCATTCGAGCTGGGAATACCCGCTCAGATTTCCTACTATGTCTGGAACATACCGACAAGGAATACAGCATACCATCCATATTTTCTGGAATCGTATCTGCTGATGTAGGAACCACTACTAGAGAATTCTCCGACACAAGTCGTCCAGTAGTGAGAGATACCACTCTACAGTTACTAAAACTGATGAGTAGGAGGAGAGATCTGCCGAGACTCCAGGCTGACCAGTGCTTGGAAGCAGTAGCTCCAAATGTATATGCTGAATCCACTGGTGAGATCCGTACCCAGTTGGCAGC
		</sequence>
		<sequence>
			<taxon idref="GalbutVirusLike_PartA_GEO17_Dsim_AthensGeorgia_USA_2009-02-02"/>
			GAGGCTGTGGAACTCCCAGCTACTCGAAGTAGGAACGTTAGATCGTCTAGAAGGGGTAAACAAGCCGCNNNAAGTTCGGCTTCTGGAACAAGTGAGTCTAGCAGCAGTAGGCATGCTATGACTACCAGATTTTCCAGGGCGAGAGGACCTCCTCCGCCTCCTACCACGGTGGAATCACCACCAAGCAATGCACCATTGCACGGCATTGAAGCCATTCGAGCTGGGAATACCCGCTCAGATTTCCTACTATGTCTGGAACATACCGACAAGGAATACAGCATACCATCCATATTTTCTGGAATCGTATCTGCTGATGTAGGAACCACTACTAGAGAATTCTCCGACACAAGTCGTCCAGTAGTGAGAGATACCACTCTACAGTTACTAAAACTGATGAGTAGGAGGAGAGATCTGCCAAGACTCCAGGCTGACCAGTGCTTGGAAGCAGTAGCTCCAAACGTATATGCTGAATCCACTGATGAGATCCGTACCCAGTTGGCAGC
		</sequence>
		<sequence>
			<taxon idref="GalbutVirusLike_PartA_GEO18_Dsim_AthensGeorgia_USA_2009-02-02"/>
			GAGGCTGTGGAACTCCCAGCTACTCGAAGTAGGAACGTTAGATCGTCTAGAAGGGGTAAACAAGCCGCNNNAAGTTCGGCTTCTGGAACAAGTGAGTCTAGCAGCAGTAGGCATGCTATGACTACCAGATTTTCCAGGGCGAGAGGACCTCCTCCGCCTCCTACCACGGTGGAATCACCACCAAGCAATGCACCATTGCACGGCATTGAAGCCATTCGAGCTGGGAATACCCGCTCAGATTTCCTACTATGTCTGGAACATACCGACAAGGAATACAGCATACCATCCATATTTTCTGGAATCGTATCTGCTGATGTAGGAACCACTACTAGAGAATTCTCCGACACAAGTCGTCCAGTAGTGAGAGATACCACTCTACAGTTACTAAAACTGATGAGTAGGAGGAGAGATCTGCCAAGACTCCAGGTTGACCAGTGCTTGGAAGCAGTAGCTCCAAATGTATATGCTGAATCCACTGATGAGATCCGTACCCAGTTGGCAGC
		</sequence>
		<sequence>
			<taxon idref="GalbutVirusLike_PartA_GEO19_DUNK_AthensGeorgia_USA_2009-02-02"/>
			GAGGCTGTGGAACTCCCAGCTACTCGAAGTAGGAACGTTAGATCGTCTAGAAGGGGTAAACAAGCCGCNNNAAGTTCGGCTTCTGGAACAAGTGAGTCTAGCAGCAGTAGGCATGCTATGACTACCAGATTTTCCAGGGCGAGAGGACCTCCTCCGCCTCCTACCACGGTGGAATCACCACCAAGCAATGCACCATTGCACGGCATTGAAGCCATTCGAGCTGGGAATACCCGCTCAGATTTCCTACTATGTCTGGAACATACCGACAAGGAATACAGCATACCATCCATATTTTCTGGAATCGTATCTGCTGATGTAGGAACCACTACTAGAGAATTCTCCGACACAAGTCGTCCAGTAGTGAGAGATACCACTCTACAGTTACTAAAACTGATGAGTAGGAGGAGAGATCTGCCAAGACTCCAGGCTGACCAGTGCTTGGAAGCAGTAGCTCCAAATGTATATGCTGAATCCACTGATGAGATCCGCACCCAGTTGGCAGC
		</sequence>
		<sequence>
			<taxon idref="GalbutVirusLike_PartA_GEO28_Dsim_AthensGeorgia_USA_2009-02-02"/>
			GAGGCTGTGGAACTCCCAGCTACTCGAGGTAGGAACGTTAGATCGTCTAGAAGGGGTAAACAAGCCGCNNNAAGTTCGGCTTCTGGAACAAGTGAGTCTAGCAGCAGTAGGCATGCTATGACTACCAGATTTTCCAGGGCGAGAGGACCTCCTCCGCCTCCTACCACGGTGGAATCACCACCAAGCAATGCACCATTGCACGGCATTGAAGCCATTCGAGCTGGGAATACCCGCTCAGATTTCCTACTATGTCTGGAACATACCGACAAGGAATACAGCATACCATCCATATTTTCTGGAATCGTATCTGCTGATGTAGGAACCACTACTAGAGAATTCTCCGACACAAGTCGTCCAGTAGTGAGAGATACCACTCTACAGTTACTAAAACTGATGAGTAGGAGGAGAGATCTGCCAAGACTCCAGGCTGACCAGTGCTTGGAAGCAGTAGCTCCAAATGTATATGCTGAATCCACTGATGAGATCCGTACCCAGTTGGCAGC
		</sequence>
		<sequence>
			<taxon idref="GalbutVirusLike_PartA_K17_Dsim_Thika_Africa_2009-02"/>
			GAGGCTGTGGAACTCCCAGCTACTCGAGGTAGGAACGTTAGATCGTCTAGAAGGGGTAAACAAGCCGCNNNAAGTTCGGCTTCCGAAACAAGTGAGTCTAGCAGCAGTAGGCATGCTATGACTACACGATTTTCCAAGGCGAGAGGACCTCCTCCGCCTCCTACTACGGTGGAATCACCACCAAGCAATGCACCATTGTACGGCATTGAAGCCATTCGAGATGGGAATACCCGCTCAGATTTCCTACTATGTCTGGAACATACCGACAAGGAATACAGCATACCATCCATATTTTCTGGAATTGTATCTGCTGATGTAGGAACCACTACTAGAGAATTCTCCGACACAAGTCGTCCAGTAGTGAGAGATACCACTCTACAGTTATTAAAACTGATGAGTAGGAGGAGAGATCTGCCAAGACTCCAGGCCGACCAGTGCTTAGAGGCAGTAGCTCCACACACATATGCTGAATCCACTGATGAGATCCGTACCCAGTTGGCAGC
		</sequence>
		<sequence>
			<taxon idref="GalbutVirusLike_PartA_ATH12_Dsim_AthensGreece_EuropeNAf_2009-08-08"/>
			GAGGCTGTGGAACTCCCAGCTACTCGAAGTAGGAACGTTAGATCGTCTAGAAGGGGCAAACAAGCCACNNNAAGTTCGGCTTCTGGAGCGAGTGAGTCTAGCAGCAGTAGGCATGCTATGACCACAAGATTCTCCAGGGCGAGAGGACCTCCTCCGCCCCCTACTACGGTGGAATCACCACCAAGCAATGCACCATTGCACGGCATTGAAGCCATTCGAGATGGGAATACCCGCTCAGATTTCCTACTATGTCTGGAACACACCGACAAGGAATACAGCATACCATCCATATTTTCTGGGATCGTATCTGCTGATGTAGGAACCACTACTAGAGAATTCTCCGACACAAGTCGTCCAGTAGTGAGAGATACCACTCTACAGTTATTAAAACTAATGAGTAGGAGGAGAGACCTGCCGAGACTCCAGGCTGACCAGTGCTTGGAGGCAGTAGCTCCAAACATATATGCTGAATCCGCTGATGAAGTTCATACCCAGTTGGCAGC
		</sequence>
		<sequence>
			<taxon idref="GalbutVirusLike_PartA_AUS15_Dsim_Australia_Australia_2011-02-28"/>
			GAGGCTGTGGAACTCCCAGCTACTCGAAGTAGGAACGTTAGATCGTCTAGAAGGGGCAAACAAGCCACNNNAAGTTCGGCTTCTGGAGCGAGTGAGTCTAGCAGCAGTAGGCATGCTATGACCACAAGATTCTCCAGGGCGAGAGGACCTCCTCCGCCCCCTACTACGGTGGAATCACCACCAAGCAATGCACCATTGCACGGCATTGAAGCCATTCGAGATGGGAATACCCGCTCAGATTTCCTACTATGTCTGGAACACACCGACAAGGAATACAGCATACCATCCATATTTTCTGGGATCGTATCTGCTGATGTAGGAACCACTACTAGAGAATTCTCCGACACAAGTCGTCCAGTAGTGAGAGATACCACTCTGCAGTTATTAAAACTGATGAGTAGGAGGAGAGACCTGCCGAGACTCCAGGTTGATCAGTGCTTGGAGGCAGCAGCTCCAAATGTATATGCTGAATCCGCTGATGAAGTTCATACCCAGTTGGCAGC
		</sequence>
		<sequence>
			<taxon idref="GalbutVirusLike_PartA_AUS29_Dsim_Australia_Australia_2011-02-28"/>
			GAGGCTGTGGAACTCCCAGCTACTCGAAGTAGGAACGTTAGATCGTCAAGAAGGGGCAAACAAGCCACNNNAAGTTCGGCTTCTGGAGCGAGTGAGTCTAGCAGCAGTAGGCATGCTATGACCACAAGATTCTCCAGGGCGAGAGGACCTCCTCCGCCCCCTACTACGGTGGAATCACCACCAAGCAATGCACCATTGCACGGCATTGAAGCCATTCGAGATGGGAATACCCGCTCAGATTTCCTACTATGTCTGGAACACACCGACAAGGAATACAGCATACCATCCATATTTTCTGGGATCGTATCTGCTGATGTAGGAACCACTACTAGAGAATTCTCCGACACAAGTCGTCCAGTAGTGAGAGATACCACTCTACAGTTATTAAAACTAATGAGTAGGAGGAGAGACCTGCCGAGACTCCAGGTTGATCAGTGCTTGGAGGCAGTAGCTCCAAACATATATGCTGAATCCGCTGATGAAGTTCATACCCAGTTGGCAGC
		</sequence>
		<sequence>
			<taxon idref="GalbutVirusLike_PartA_AUSSIM12_Dsim_Australia_Australia_2011-02-28"/>
			GAGGCTGTGGAACTCCCAGCTACTCGAAGTAGGAATGTTAGATCGTCAAGAAGGGGCAAACAAGCCACNNNAAGTTCGGCTTCTGGAGCGAGTGAGTCTAGCAGCAGTAGGCATGCTATGACCACAAGATTCTCCAGGGCGAGAGGACCTCCTCCGCCCCCTACTACGGTGGAATCGCCACCAAGCAATGCACCATTGCACGGCATTGAAGCCATTCGAGATGGGAATACCCGCTCAGATTTCCTACTATGTCTGGAACACACCGACAAGGAATACAGCATACCATCCATATTTTCTGGGATCGTATCTGCTGATGTAGGAACCACTACTAGAGAATTCTCCGACACAAGTCGTCCAGTAGTGAGAGATACCACTCTGCAGTTATTAAAACTGATGAGTAGGAGGAGAGACCTGCCGAGACTCCAGGCTGACCAGTGCTTGGAGGCAGTAGCTCCAAATATATATGCTGAATCCGCTGATGAAGTTCATATCCAGTTGGCAGC
		</sequence>
		<sequence>
			<taxon idref="GalbutVirusLike_PartA_LIS10_Dsim_Lisbon_EuropeNAf_2012-10-24"/>
			GAGGCTGTGGAACTCCCAGCTACTCGAAGTAGGAACGTTAGATCGTCTAGAAGGGGCAAACAAGCCACNNNAAGTTCGGCTTCTGGAGCGAGTGAGTCTAGCAGCAGTAGGCATGCTATGACCACAAGATTCTCCAGGGCGAGAGGACCTCCTCCGCCCCCTACTACGGTGGAATCACCACCAAGCAATGCACCATTGCACGGCATTGAAGCCATTCGAGATGGGAATACCCGCTCAGATTTCCTACTATGTCTGGAACACACCGACAAGGAATACAGCATACCATCCATATTTTCTGGGATCGTATCTGCTGATGTAGGAACCACTACTAGAGAATTCTCCGACACAAGTCGTCCAGTAGTGAGAGATACCACTCTGCAGTTATTAAAACTGATGAGTAGGAGGAGAGACCTGCCGAGACTCCAGGCTGATCAGTGCTTGGAGGCAGTAGCTCCAAACATATATGCTGAATCCGCTGANNNNNNNNNNNNNNNNNNNNNNNN
		</sequence>
		<sequence>
			<taxon idref="GalbutVirusLike_PartA_MON24_Dsim_Montpellier_EuropeNAf_2010-08-11"/>
			GAGGCTGTGGAACTCCCAGCTACTCGAAGTAAGAACGTTAGATCGTCTAGAAGGGGCAAACAAGCCACNNNAAGTTCGGCTTCTGGAGCGAGTGAGTCTAGCAGCAGTAGGCATGCTACGACCACAAGATTCTCCAGGGCGAGAGGACCTCCTCCGCCCCCCACTACGGTGGAATCACCACCAAGCAATGCACCATTGCACGGCATTGAAGCCATTCGAGATGGGAATACCCGCTCAGATTTCCTACTATGTCTGGAACACACCGACAAGGAATACAGCATACCATCCATATTTTCTGGGATCGTATCTGCTGATGTAGGAACCACTACTAGAGAATTCTCCGACACAAGTCGTCCAGTAGTGAGAGATACCACTCTGCAGTTATTAAAACTGATGAGTAGGAGGAGAGACCTGCCGAGACTCCAAGCTGATCAGTGCTTGGAGGCAGTAGCTCCAAATATATATGCTGAATCCGCTGATGAAGTTCATACCCAGTTGGCAGC
		</sequence>
		<sequence>
			<taxon idref="GalbutVirusLike_PartA_POR04_Dsim_Porto_EuropeNAf_2012-10-24"/>
			GAGGCTGTGGAACTCCCAGCTACTCGAAGTAGGAACGTTAGATCGTCTAGAAGGGGCAAACAAGCCACNNNAAGTTCGGCTTCTGGAGCGAGTGAGTCTAGCAGCAGTAGGCATGCTATGACCACAAGATTCTCCAGGGCGAGAGGACCTCCTCCGCCCCCTACTACGGTGGAATCACCACCAAGCAATGCACCATTGCACGGCATTGAAGCCATTCGAGATGGGAATACCCGCTCAGATTTCCTACTATGTCTGGAACACACCGACAAGGAATACAGCATACCATCCATATTTTCTGGGATCGTATCTGCTGATGTAGGAACCACTACTAGAGAATTCTCCGACACAAGTCGTCCAGTAGTGAGAGATACCACTCTGCAGTTATTAAAACTGATGAGTAGGAGGAGAGACCTGCCGAGACTCCAGGCTGATCAGTGCTTGGAGGCAGTAGCTCCAAACATATATGCTGAATCCGCTGANNNNNNNNNNNNNNNNNNNNNNNN
		</sequence>
		<sequence>
			<taxon idref="GalbutVirusLike_PartA_POR20_Dsim_Porto_EuropeNAf_2012-10-24"/>
			GAGGCTGTGGAACTCCCAGCTACTCGAAGTAGGAACGTTAGATCGTCTAGAAGGGGCAAACAAGCCACNNNAAGTTCGGCTTCTGGAGCGAGTGAGTCTAGCAGCAGTAGGCATGCTATGACCACAAGATTCTCCAGGGCGAGAGGACCTCCTCCGCCCCCTACTACGGTGGAATCACCACCAAGCAATGCACCATTGCACGGCATTGAAGCCATTCGAGATGGGAATACCCGCTCAGATTTCCTACTATGTCTGGAACACACCGACAAGGAATACAGCATACCATCCATATTTTCTGGGATCGTATCTGCTGATGTAGGAACCACTACTAGAGAATTCTCCGACACAAGTCGTCCAGTAGTGAGAGATACCACTCTGCAGTTATTAAAACTAATGAGTAGGAGGAGAGACCTGCCGAGACTCCAGGCTGATCAGTGCTTGGAGGCAGTAGCTCCAAACGTATATGCTGAATCCGCTGANNNNNNNNNNNNNNNNNNNNNNNN
		</sequence>
		<sequence>
			<taxon idref="GalbutVirusLike_PartA_RAK14_Dsim_Marrakesh_EuropeNAf_2010-09-30"/>
			GAGGCTGTGGAACTCCCAGCTACTCGAAGTAGGAACGTTAGATCGTCTAGAAGGGGCAAACAAGCCACNNNAAGTTCGGCTTCTGGAGCGAGTGAGTCTAGCAGCAGTAGGCATGCTATGACCACAAGATTCTCCAGGGCGAGAGGACCTCCTCCGCCCCCTACTACGGTGGAATCACCACCAAGCAATGCACCATTGCACGGCATTGAAGCCATTCGAGATGGGAATACCCGCTCAGATTTCCTACTATGTCTGGAACACACCGACAAGGAATACAGCATACCATCCATATTTTCTGGGATCGTATCTGCTGATGTAGGAACCACTACTAGAGAATTCTCCGACACAAGTCGTCCAGTAGTGAGAGATACCACTCTGCAGTTATTAAAACTAATGAGTAGGAGGAGAGACCTGCCGAGACTCCAGGCTGATCAGTGCTTGGAGGCAGTAGCTCCAAATATATATGCTGAATCCGCTGATGAAGTTCATACCCAGTTGGCAGC
		</sequence>
		<sequence>
			<taxon idref="GalbutVirusLike_PartA_SAF49_Dsim_SouthAfrica_Africa_2010-01"/>
			GAGGCTGTGGAACTCCCAGCTACTCGAAGTAGGAACGTTAGATCGTCTAGAAGGGGTAAACAAGCCACNNNAAGTTCGGCTTCTGGAGCGAGTGAGTCTAGCGGCAGTAGGCATGCTATGACCACAAGATTCTCCAGGGCGAGAGGACCTCCTCCGCCCCCTACTACGGTGGAATCACCACCAAGCAATGCACCATTGCACGGCATTGAAGCCATTCGAGATGGGAATACCCGCTCAGATTTCCTACTATGTCTGGAACACACCGACAAGGAATACAGCATACCATCCATATTTTCTGGGATCGTATCTGCTGATGTAGGAACCACTACTAGAGAATTCTCCGACACAAGTCGTCCAGTAGTGAGAGATACCACTCTGCAGTTATTAAAACTGATGAGTAGGAGGAGAGACCTGCCGAGACTCCAGGCTGATCAGTGCTTGGAGGCAGTAGCTCCAAATGTATATGCTGAATCCGCTGATGAAGTTCATACCCAGTTGGCAGC
		</sequence>
		<sequence>
			<taxon idref="GalbutVirusLike_PartA_U10_Dsim_SanDiego2_USA_2008-12-05"/>
			GAGGCTGTGGAACTCCCAGCTACTCGAAGTAGGAACGTTAGATCGTCTAGAAGGGGCAAACAAGCCACNNNAAGTTCGGCTTCTGGAGCGAGTGAGTCTAGCAGCAGTAGGCATGCTATGACCACAAGATTCTCCAGGGCGAGAGGACCTCCTCCGCCCCCTACTACGGTGGAATCACCACCAAGCAATGCACCATTGCACGGCATTGAAGCCATTCGAGATGGGAATACCCGCTCAGATTTCCTACTATGTCTGGAACACACCGACAAGGAATACAGCATACCATCCATATTTTCTGGGATCGTATCTGCTGATGTAGGAACCACTACTAGAGAATTCTCCGACACAAGTCGTCCAGTAGTGAGAGATACCACTCTGCAGTTATTAAAACTGATGAGTAGGAGGAGAGACCTGCCGAGACTCCAGGCTGATCAGTGCTTGGAGGCAGTAGCTCCAAATATATATGCTGAATCCGCTGATGAAGTTCATACCCAGTTGGCAGC
		</sequence>
		<sequence>
			<taxon idref="GalbutVirusLike_PartA_U25_Dmel_SanDiego2_USA_2008-12-05"/>
			GATGCTGTGGAACTCCCGGCTAATCGAAGTAGAAGCGTCCGGCCACCCAGGAAGTGTAAGCAGACCGCTAGTAATGCGGCTCCTGGAGTGAAGGAATCTAGTGGTGCTCATCACACTACGGGCACTAGATTCTCCAGAGCGCGAGGACCACCTCCGCTTCCAACAACGGTGGAATCACCACCTACCAATGCACCAATGCATAGCATTGAGTCTGTTCGAGATGGGAAYACCCGCTCAGATTTCCTACTTTGTCTGGAGCATACCGACAAGAAGTACAGCGTACCATCCATATTCTCAGGGATTGTGACGGCTGATGTAGGAACCACTACTAGAGAATACTCCGACACAAGTCGTCCAGTAGTGAAGGAAGCCACTCTACAGTTATTAAAACTGATGAGTAGGAGAAGGGACCTGCCGAGGCTGCAAGTTGAACAGTGCCTGAAAGCAGTAGCTCCCGAGACATTTGCTGAATCCACTGATGAGGTAAAAACCCAGTTGGCAGC
		</sequence>
		<sequence>
			<taxon idref="GalbutVirusLike_PartA_ITH14_Dmel_Ithaca_USA_2009-09-18"/>
			GATGCTGTGGAACTCCCGGCTAATCGAAGTAGAAGCGTCCGGCCACCCAGGAAGTGTAAGCAGACCGCTAGTAATGCGGCTCCTGGAGTGAAGGAATCTAGTGGTGCTCATCACACTACGGGCACTAGATTCTCCAGAGCGCGAGGACCACCTCCGCTTCCAACAACGGTGGAATCACCACCTACCAATACACCAATGCATAGCATTGAGTCTGTTCGAGATGGGAACACCCGCTCAGATTTCCTACTTTGTCTGGAGCATACCGACAAGAAGTACAGCTTACCATCCATATTCTCAGGGATTGTGACGGCTGATGTAGGAACCACTACTAGAGAATACTCCGACACAAGTCGTCCAGTAGTGAAGGAAGCCACTCTACAGTTATTAAAACTGATGAGTAGGAGAAGGGACCTGCCGAGGCTGCAAGTTGAACAGTGCCTGAAAGCAGTTGCTCCCGAGACATTTGCTGAATCCACTGATGAGGTAAAAACCCAGTTGGCAGC
		</sequence>
		<sequence>
			<taxon idref="GalbutVirusLike_PartA_MRS21_Dmel_Marseille_EuropeNAf_2009-08-15"/>
			AATGCTGTGGAACTCCCGGCTAATCGAAGTAGAAGCGTCCGACCACCCAGGAAGTGTAAGCAGACCGCTAGTAGTGCGGCTCCTGGAGTGAAGGAATCTAGTGGTGCTCATCACGCTACGGGCACTAGATTCTCAAGAGCGCGAGGACCACCTCCGCTTCCAACAACGGTGGAATCACCACCTATTAACACACCAATGCATAGCATTGAGTCTATTCGAGATGGGAATACCCGCTCAGACTTCCTACTCTGTCTGGAACACACCGACAAGGAATACAGCGTACCATCCATATTTTCAGGGATCGTAACGGCTGATGTAGGAACCACTACTAGAGAATACTCCGACACAAGTCGTCCAGTAGTGACGGAAGCCACTCTACAGTTATTAAAACTGATGAGTAGGAGAAGGGACCTGCCGAGGCTGCAAGTTGAACAGTGCCTGAAAGCAGTAGCTCCCGAGACATTTGCTGAATCCACTGATGATGTAAGAACCCAGTTGGCAGC
		</sequence>
		<sequence>
			<taxon idref="GalbutVirusLike_PartA_DAN11_Dmel_Accra2_Africa_2010-01"/>
			GATGCTGTGGAACTCCCGGCTAATCGAAGCAAGAGCGTACGGCCACCCAGGAAGTGTAAACAGACCGCTAGTAGTGCGGCCCCTGGAGTGAAGGAGTCTAGTGGTGTTCATCACAATACGGGCACTAGATTCTCAAGAGCGCGAGGACCACCTCCGCTTCCAACAACGGTGGAATCACCACCTACCAACACACCAATGCATAGCATTGAGTCAGTTCGAGATGGGAAGACCCGCTCAGATTTCCTACTTTGTCTGGAACATACCGACAAGAAATACAGCGTACCATCCATATTTTCAGGGATCGTGACGGCTGATGTAGGAACCACTACTAGAGAATACTCCGACACAAGTCGTCCAGTAGTGAAGGAAGCCACTCTACAGTTATTAAAACTGATGAGTAGGAGAAGGGACCTGCCGAGGCTACAAGTTGAGCAATGCCTGAAAGCAGTCGCTCCCGAGACATTTGCTGAATCCACTGATGATATAAGAACCCAGTTGGCAGC
		</sequence>
		<sequence>
			<taxon idref="GalbutVirusLike_PartA_MAT35_Dmel_Accra1_Africa_2010-01"/>
			GACGCTGTGGAAATCCCGGCTGATCGAAGAAAAAGCGTCCGGCCACCCAGGAAGTGTAAACAGACCGCTAGTAGTGCGGCTCCTGGAGTGAAGGAATCTGGTGGTGCTCATCACATCACGGGCACTAGATTCTCAAGAGCGCGAGGACCACCTCCGCCTCCAACAACGGTGGAATCACCACCTACTAACACACCAATGCATAGCATTGAGTCAGTTCGAGATGGGAATACCCGCTCAGATTTCCTACTTTGTCTGGAACATACCGACAAGAAATACAGCGTACCATCCATATTCTCAGGGATCGTGACGGCTGATGTAGGAACCACTACTAGAGAATACTCCGACACAAGTCGTCCAGTAGTGAAGGAAGCCACTCTACAGTTACTAAAACTGATGAGTAGGAGAAGGGACCTGCCGAGGCTGCAAGTTGAACAGTGCCTGAAAGCAGTTGCTCCCGAGACATTTGCTGAATCCACTGATGATGTGAAAACCCAGTTGGCAGC
		</sequence>
		<sequence>
			<taxon idref="GalbutVirusLike_PartA_MON02_Dmel_Montpellier_EuropeNAf_2010-08-11"/>
			GATGCTGTGGAACTCCCAGCTAATCGAAGTAGAAGCGTCCGACCACCCAGGAAGTGTAAGCAGACCGCTAGTAGTGCGGCTCCTGGAGTGAAGGAATCTAGTGGTGCTCATCACGCTACGGGCACTAGATTCTCAAGAGCGCGAGGACCACCTCCGCTTCCAACAACGGTGGAATCACCACCTACCAACACACCAATGCATGGCATTGAGTCTATTCGAGATGGGAATACCCGCTCAGATTTCCTACTCTGTCTGGAACATACCGACAAGGAATACAGCATACCATCCATATTTTCAGGGATCGTAACGGCTGATGTAGGAACCACTACTAGAGAATACTCCGACACAAGTCGTCCAGTAGTGACGGAAGCCACTCTACAGTTATTAAAACTGATGAGTAGGAGAAGGGACCTGCCGAGGCTGCAAGTTGAACAGTGCCTGAAAGCAGTAGCTCCCGAGACATTTGCTGAATCCACTGATGATGTAAGAACCCAGTTGGCAGC
		</sequence>
		<sequence>
			<taxon idref="GalbutVirusLike_PartA_LIS11_Dmel_Lisbon_EuropeNAf_2012-10-24"/>
			GATGCTGTGGAACTCCCGGCTAATCGAAGTAGAAGCGTCCGACCACCCAGGAAGTGTAAGCAGACCGCTAGTAGTGCGGCTCCTGGAGTGAAGGAATCTAGTGGTGCTCATCACGCTACGGGCACTAGATTCTCAAGAGCGCGAGGACCACCTCCGCTTCCAACAACGGTGGAATCACCACCTACCAACACACCAATGCATGGCATTGAGTCTATTCGAGATGGGAATACCCGCTCAGATTTCCTACTCTGTCTGGAACACACCGACAAGGAATACAGCATACCATCCATATTTTCAGGGATCGTAACGGCTGATGTAGGAACCACTACTAGAGAATACTCCGACACAAGTCGTCCAGTAGTGACGGAAGCCACTCTACAGTTATTAAAACTGATGAGTAGGAGAAGGGACCTGCCGAGGCTGCAAGTTGAACAGTGCCTGAAAGCAGTAGCTCCCGAGACATTTGCTGAATCCACTGANNNNNNNNNNNNNNNNNNNNNNNN
		</sequence>
		<sequence>
			<taxon idref="GalbutVirusLike_PartA_EDI15_Dmel_Edinburgh2_EuropeNAf_2009-08-30"/>
			GATGCTGTGGAACTCCCGGCTTATCGAAGTAGAAGCGTCCGGCCACCCAGGAAATGTAAGCAGACCGCTAGTAGTGCGGTTCCTGGAGTGAAGGAATCTAGTGGTGCTCATCACACTACGGGCACTAGATTCTCAAAAGCGCGAGGACCACCTCCGCCTCCAACAACGGTGGAATCACCACCTACCAATACACCAATGCATAGCATTGAGTCTGTTCGAGATGGGAACACCCGCTCAGATTTCCTACTTTGTCTGGAGCATACCGACAAGAAATACAGCGTACCATCCATATTCTCAGGGATCGTTACGGCTGATGTAGGAACCACTACTAGAGAATACTCCGACACAAGTCGTCCAGTAGTGAAGGAAGCCACTCTACAGTTATTAAAACTGATGAGTAGGAGAAGGGACCTGCCGAGGCTGCAAGTTGAACAGTGCCTGAAAGCAGTTGCTCCCGAGACATTTGCTGAATCCACTGATGAAGTAAAAACCCAGTTGGCAGC
		</sequence>
		<sequence>
			<taxon idref="GalbutVirusLike_PartA_GEO29_Dmel_AthensGeorgia_USA_2009-02-02"/>
			GATGCTGTGGAACTCCCGGCTAATCGAAGTAGAAGCGTCCGGCCACCCAGGAAATGTAAGCAGACCGCTAATGATGCGGCTCCTGGAGTGAAGGAATCTAGTGGTGCTCATCACACTACGGGCACTAGATTCTCAAGAGCGCGAGGACCACCTCCGCCTCCAACAACGGTGGAATCACCACCTACCAATACACCAATGCATAGCATTGAGTCCGTTCGAGATGGGAATACCCGCTCAGATTTCCTACTTTGTCTGGAGCACACCGACAAGAAATACAGCGTACCATCCATATTCTCAGGAATTGTGACGGCTGATGTAGGAACCACTACTAGAGAATACTCCGACACAAGTCGTCCAGTAGTGAAGGAAGCCACTCTACAGTTATTAAAACTGATGAGTAGGAGAAGGGACCTGCCGAGGCTGCAAGTTGAACAGTGCCTGAAAGCAGTTGCTCCCGACACATTTGCTGAATCCACTGATGAGATAAAAACCCAGTTGGCAGC
		</sequence>
		<sequence>
			<taxon idref="GalbutVirusLike_PartA_GA07_DUNK_AthensGeorgia_USA_2009-02-02"/>
			GATGCTGTGGAACTCCCGGCTAATCGAAGTAGAAGCGTCCGGCCACCCAGGAAATGTAAGCAGACCGCTAGTAATGCGGCTCCTGGAGTGAAGGAATCTAGTGGTGCTCATCACACTACGGGCACTAGATTCTCAAGAGCGCGAGGACCACCTCCGCCTCCAACAACGGTGGAATCACCACCTACTAATACACCAATGCATAGCATTGAGTCTGTTCGAGATGGGAACACCCGCTCAGATTTCCTACTTTGTCTGGAGCATACCGACAAGAAATACAGCGTACCACCCATATTTTCAGGGATTGCGACGGCTGATGTAGGAACCACTACTAGAGAATACTCCGACACAAGTCGTCCAGTAGTGAAGGAAGCCACTCTACAGTTATTAAAACTAATGAGTAGGAGAAGGGACCTGCCGAGGCTGCAAGTTGAACAGTGCCTGAAAGCAGTTGCTCCCGAGACATTTGCTGAATCCACTGANNNNNNNNNNNNNNNNNNNNNNNN
		</sequence>
		<sequence>
			<taxon idref="GalbutVirusLike_PartA_DAN05_Dmel_Accra2_Africa_2010-01"/>
			GATGCTGTGGAACTCCCGGCTAATCGAATTAGAAGCGTCCGGCCACCCAGGAAATGTAAGCAGACCGCTAGTAGTGCGGCTCCTGGAGTGAAGGAATCTAGTGGTGCTCATCACGCTACGGGCACTAGATTCACAAGAGCGCGAGGACCACCTCCGCCCCCAACAACGGTGGAATCACCACCTACTAATACACCAATGCACAGCATTGAGTCTGTTCGAGATGGGAATACCCGCTCAGATTTCCTACTTTGTCTGGAACACACCGACAAGAAATACAGCGTACCATCCATATTTTCAGGGATTGTGACGGCTGATGTAGGAACCACTACTAGAGAATACTCCGACACAAGTCGTCCAGTAGTGAAGGAAGCCACTCTACAGTTATTAAAACTGATGAGTAGGAGAAGGGACCTGCCGAGGCTGCAAGTTGAACAGTGCCTGAAAGCAGTTGCTCCCGATACATTTGCTGAGTCCACTGATGAGGTAAAAACCCAGTTGGCAGC
		</sequence>
		<sequence>
			<taxon idref="GalbutVirusLike_PartA_DAN09_Dmel_Accra2_Africa_2010-01"/>
			GATGCCGTGGAACTCCCGGTTAATCGAAGTAGAAGCGTCCGACCACCCAGGAAATGTAAGCAGACCGCTAATAGTGCGGCTCCTGGAGTGAAGGAATCTAGTGGTGGACATCACACTACGGGCACTAGATTTTCAAGAGCGCGAGGACCACCTCCGCTTCCAACAACGGTGGAGTCACCACCTACCAATACACCAATGCATAGCATTGAGTCTTTTCGAGATGGGAACACCCGCTCAGATTTCCTACTTTGTCTGGAACATACCGACAAGAAATACAGCGTACCATCCATATTTTCAGGGATTGCGACGGCTGATGTAGGAACCACTACTAGAGAATACTCCGACACAAGTCGTCCAGTAGTGAAGGAAGCCACTCTACAGTTATTAAAACTGATGAGTAGGAGAAGGGACCTGCCGAGGCTGCAAGTTGAGCAATGCCTGAAAGCAGTTGCTCCCGAGACATTTGCTGAATCCACTGATGAGGTAAAAACCCAGTTGGCAGC
		</sequence>
		<sequence>
			<taxon idref="GalbutVirusLike_PartA_GEO11_Dmel_AthensGeorgia_USA_2009-02-02"/>
			GACACTGTGGAACTCCCAGTTGATCGAAGTAGAAGCGTCCGGCCACCCAGGAAATGTAAGCAGACCGCTAGTAGTGCGGCTCCTGGAGTGAAGGTATCTAGTGGTGCTCATCACGCTACGGGCACTAGATTCTCAAGAGCGCGAGGACCACCTCCGCCCCCAACAACGGTGGAATCACCACCTACCAATGCACCAATGCATAGCATTGAGTCTGTTCGAGATGGGAACACCCGCTCAGATTTCCTACTTTGTCTGGAACATACCGACAAGAAATACAGCGTACCATCCATATTTTCAGGGATTGCGACGGCTGATGTAGGAACCACTACTAGAGAATACTCCGACACAAGTCGTCCAGTAGTGAAGGAAGCCACTCTACAGTTATTAAAACTGATGAGTAGGAGAAGGGACCTGCCGAGGCTGCAAGTTGAACAGTGCCTGAAAGCAGTTGCTCCCAAGACATTTGCTGAGTCCACTGATGAGGTAAGAACCCAGTTGGCAGC
		</sequence>
		<sequence>
			<taxon idref="GalbutVirusLike_PartA_GEO02_Dmel_AthensGeorgia_USA_2009-02-02"/>
			GAAGCTGCGGAACTCCCGGCTACTAGGAATAGGAGCGCTCGATCATCCAGGAGGGGCAAGTCAGCCGCTAATAGGTCGGCTACTGAGGCAAAGGAGTCAAAAGGCAGTCAACATGCCATGACCACGAGATTTGCCAGAGCGAGAGGACCTCCCCCGCCCCCAACAACGGTGGAATCACCACCAAGCAATGCACCATTGCATGGCATTGAAGCCATTCGAGATGGGAATTCCCACTCAGATTTCCTACTATGCTTGGAACATTCCAGCAGGGAATACAGCGTACCATCCATATTTTCAGGGATCGTACCAGCTGATGTAGGAACCACTACTAGAGAATACTCCGACACAGGTCGTCCAGTAGTGAGAGATGCCACTCTACAGTTGTTAAAACTGATGAGTAGGAGGAGAGATCTACCAAGACTTCAGGTTGAACAGTGCCTGAAAGAAGTAGCTCCACAAAGATATGCTGAATCCACTGATGAAATCTGTACCCAGTTGGCAGC
		</sequence>
		<sequence>
			<taxon idref="GalbutVirusLike_PartA_GEO06_Dmel_AthensGeorgia_USA_2009-02-02"/>
			GAAGCTGCGGAACTCCCGGCTACTAGGAATAGGAACGCTCGATCGTCCAGGAGGGGCAAGTCAGCCGCTAATAAGTCGGCTACTGAGGCAAAGGAGTCAAAAGGTAGTCAACATGCCATGACCACGAGATTTGCCAGAGCGAGAGGACCTCCCCCGCCCCCGACAACGGTGGAATCACCACCAAGCAATGCACCATTGCATGGCATTGAAGCCATTCGAGATGGGAATTCCCACTCAGATTTCCTACTATGCTTGGAACATTCCAGCAGAGAATACAGCGTACCATCCATATTTTCAGGGATCGTACTAGCTGATGTAGGAACCACTACTAGAGAATACTCCGACACAAGTCGTCCAGTAGTGAGAGATGCCACTCTACAGTTGTTAAAACTGATGAGTAGGAGGAGAGATCTACCAAGGCTTCAGGTTGAACAGTGCCTGAAAGAGGTAGCTCCAAAAAGATATGCTGAATCCACTGATGAAATCTGTACCCAGTTGGCAGC
		</sequence>
		<sequence>
			<taxon idref="GalbutVirusLike_PartA_REEF01_Dmel_Mombassa_Africa_2011-04-05"/>
			GAAGCTGCGGAACTCCCGGCTACTAGGAACAAGAGCGCTCGATCGTCCAGGAGGGGCAAGTCAGCCGCTAATAGGTCGGCTACTGAGGCAAAGGAGTCAAAAGGCAGTCAGCATGCCATGACCACGAGATTTGCCAGAGCGAGAGGACCTCCCCCGCCCCCAACAACGGTGGAGTCACCACCAAGCAATGCACCATTGCATGGCATTGAAGCCATTCGAGATGGGAATTCCCACTCAGACTTCCTACTATGCTTGGAACACTCCAGCAGAGAATACAGCGTACCATCCATATTTTCAGGGATCGTACCAGCTGATGTAGGAACCACTACTAGAGAATACTCCGACACAGGTCGTTCAGTAGTGAGAGATGCCACTCTACAGTTGCTAAAACTGATGAGTAGGAGGAGAGATCTACCGAGACTTCAGGTTGAACAGTGCCTGAAAGAAGTAGCTCCAAACAGATATGCTGAATCCACTGATGAAATCTGTATCCAGTTGGCAGC
		</sequence>
		<sequence>
			<taxon idref="GalbutVirusLike_PartA_ITH23_Dmel_Ithaca_USA_2009-09-18"/>
			GAAGCTGCGGAACTCCCGGCTACTAGGAATAGGAGCGCTCGATCATCCAGGAGGGGCAAGTCAGCCGCTAATAGGTCGGCTACTGAGGCAAAGGAGTCAAAAGGCAGTCAACATGCCATGACCACGAGATTTGCCAGAGCGAGAGGACCTCCCCCGCCCCCAACAACGGTGGAATCACCACCAAGCAATGCACCATTGCATGGCATTGAAGCCATTCGAGATGGGAATTCCCACTCAGATTTCCTACTATGCTTGGAACATTCCAGCAGAGAATACAGCGTACCATCCATATTTTCAGGGATCGTACCAGCTGATGTAGGAACCACTACTAGAGAATACTCCGACACAGGTCGTCCAGTAGTGAGAGATGCCACTCTACAGTTGTTAAAACTGATGAGTAGGAGGAGAGATCTACCAAGACTTCAGGTTGAACAGTGCCTGAAAGAAGTAGCTCCACAAAGATATGCTGAATCCACTGATGAAATCTGTACCCAGTTGGCAGC
		</sequence>
		<sequence>
			<taxon idref="GalbutVirusLike_PartA_DAN10_Dmel_Accra2_Africa_2010-01"/>
			GAAGCTGTGGAACTCCCGGCTACTAGGAATAGGAGCGCTCGATCGTCCAGGAGGGGCAGGTCAGCCGCCAATAGATCGGCTACTGAGGCAAAGGAGTCAAAGAGCAGTCAGCATGCCATGACTACCAGATTTGCCAGAACGAGAGGACCTCCTCCGCCCCCAACAACGGTGGAATCACCACCAAGCAATGCACCATTGCACGGCATTGAAGCCATTCGAGATGGGAATTCCCACTCAGATTTCCTACTATGCTTGGAACATTCCAGCAGTGAATACAGCGTACCATCCATATTTTCAGGGATCGTACCAGCTGATGTAGGAACCACTACTAGAGAATACTCCGACACAAGTCGTCCAGTAGTGAGAGATACCACTCTACAGTTACTTAAACTGATGAGTAGGAGGAGAGATCTACCGAGACTTCAGGTTGAACAGTGCTTGAAGGAGGTAGCTCCAAACAGATATGCCGAATCCACTGATGAAATCTGCATCCAGTTGGCAGC
		</sequence>
		<sequence>
			<taxon idref="GalbutVirusLike_PartA_DAN12_Dmel_Accra2_Africa_2010-01"/>
			GAAGCTGTGGAAATCCCGGCTGCTAGAAATAGGAGCGCTCGATCATCCAGGAGGGGCAGGTCAGCCGCTAACAGATCGGCTACTGAGGCAAAAGAGTCGAAAGGCAGTCAGCATGCCATGACCACACGATTTGCCAGAACGAGAGGACCTCCTCCGGCCCCAACAACGGTGGAATCACCACCAAGCAATGCACCATTGCACGGCATTGAAGCCATTCGAAGTGGGAATTCCCACTCAGATTTCCTACTATGCTTGGAACATTCCAGCAGCGAATACAGCGTACCATCCATATTTTCAGGGATCGTACCAGCTGACGTAGGAACCACTACTAGAGAATACTCCGACACAAGTCGTCCAGTAGTGAGAGATACCACTCTACAGTTACTTAAACTGATGAGTAGGAGGAGAGATCTACCGAGACTTCAAGTTGAGCAGTGCTTGAAGGAGGTAGCTCCAAAAAGATATGCTGAATCCACTGATGAAATCCGTATCCAGTTGGCAGC
		</sequence>
		<sequence>
			<taxon idref="GalbutVirusLike_PartA_MAT02_Dmel_Accra1_Africa_2010-01"/>
			GAAGCTGTGGAACTCCCGGCTGCTAGGAACAGGAGCGCTCGATCGTCCAGGAGGGGCAGGTCAGCCGCCAATAGATCGGCTACTGAGGCAAAGGAGTCAAAGAGCAGTCAGCATGCCATGACTACCAGGTTTGCCAGAACGAGAGGACCTCCTCCGCCCCCAACAACGGTGGAATCACCACCAAGCAATGCACCATTGCACGGCATTGAAGCCATTCGAGATGGGAATTCCCACTCAGATTTCCTACTGTGCTTGGAACATTCCGGCAGTGAATACAGCGTACCATCCATATTTTCAGGGATCGTACCAGCTGATGTAGGAACCACTACTAGAGAATACTCCGACACAAGTCGTCCAGTAGTGAGAGATGCCACTCTACAGTTACTTAAACTGATGAGTAGGAGGAGAGATCTACCGAGACTTCAGGTTGAGCAGTGCTTGAAGGAGGTAGCTCCAAATAGATATGCCGAATCCACTGATGAAATCTATATCCAGTTGGCAGC
		</sequence>
		<sequence>
			<taxon idref="GalbutVirusLike_PartA_DAN18_Dmel_Accra2_Africa_2010-01"/>
			GAAGCTGTGGAACTCCCGGCTGCTAGGAATAGGAGCGCTCGATCGTCCAGGAGGGGCAGGTCAGCCGCCAATAGATCGGCTACTGAGGCAAAGGAGTCAAAGAGCAGTCAGCATGCCATGACTACCAGATTTGCCAGAACGAGAGGACCTCCTCCGCCCCCAACAACGGTGGAATCACCACCAAGCAATGCACCATTGCACGGCATTGAAGCCATTCGAGATGGGAATTCCCACTCAGATTTCCTACTATGCTTGGAACATTCCAGCAGTGAATACAGCGTACCATCCATATTTTCAGGGATCGTACCAGCTGATGTAGGAACCACTACTAGAGAATACTCCGACACAAGTCGTCCAGTAGTGAGAGATACCACTCTACAGTTACTTAAACTGATGAGTAGGAGGAGAGATCTACCGAGACTTCAGGTTGAACAGTGCTTGAAGGAGGTAGCTCCAAACAGATATGCCGAATCCACTGATGAAATCTGTATCCAGTTGGCAGC
		</sequence>
		<sequence>
			<taxon idref="GalbutVirusLike_PartA_DPG03_Dmel_Sussex_EuropeNAf_2009-08-28"/>
			GAAGCTGTGGAACTCCCGGCTACCCGAAATAAGAGCGCGCGATCATCCAGGAGGGGCAAACAAGCCGCTACGAGCTCGGCTACTGAGGCAAAAGAGTCAAAGAGCAGTCAACATGCCATGACTACAAGATTTGCCAGGATGAGGGGACCTCCCCCGCCCCCAACAACGGTGGAATCGCCACCAAGCAATGCACCACTACACGGCATTGAAGATATACGAGATGGGAATTCCCACTCTGATTTCCTACTATGTCTGGAACACTCCAGCAAGGAATACAGCGTACCATCCATATTTTCAGGGATTGTACCAGCTGACGTAGGAACCACTACTAGAGAATACTCCGACACAAGTCGTCCAGTAGTGAGAGAAGCCACTCTACAGTTATTAAAACTGATGAGTAGGAGGAGAGATCTACCGAGACTTCAAGTTGAACAGTGCTTGAAAGAGGTAGCTCCGAATAAATATGCTGAGTCCACTGACGAAATGTATGACCAGTTGGCAGC
		</sequence>
		<sequence>
			<taxon idref="GalbutVirusLike_PartA_DPG07_Dmel_Sussex_EuropeNAf_2009-08-28"/>
			GAAGCTGTGGAACTCCCGGCTATCCGAAATAAGAGCGCGCGATCATCCAGGAGGGGCAAACAAGCCGCTACGAGCTCGGCTACTGAGGCAAAAGAGTCAAAGAGCAGTCAACATGCCATGACTACAAGATTTGCCAGGATGAGGGGACCTCCCCCGCCCCCAACAACGGTGGAATCGCCACCAAGCAATGCACCACTACACGGCATTGAAGATATACGAGATGGGAATTCCCACTCTGATTTCCTACTATGTCTGGAACACTCCAGCAAGGAATACAGCGTACCATCCATATTTTCAGGGATCGTACCAGCTGACGTAGGAACCACTACTAGAGAATACTCCGACACAAGTCGTCCAGTAGTGAGAGAAGCCACTCTACAGTTATTAAAACTGATGAGTAGGAGGAGAGATCTACCGAGACTTCAAGTTGAACAGTGCTTGAAAGAGGTAGCTCCGAATAAATATGCTGAGTCCACTGACGAAATTTATGACCAGTTGGCAGC
		</sequence>
		<sequence>
			<taxon idref="GalbutVirusLike_PartA_DPG12_Dmel_Sussex_EuropeNAf_2009-08-28"/>
			GAAGCTGTGGAACTCCCGGCTACCCGAAATAAGAGCGCGCGATCATCCAGGAGGGGCAAACAAGCCGCTACGAGCTCGGCTACTGAGGCAAAAGAGTCAAAGAGCAGTCAACATGCCATGACTACAAGATTTGCCAGGATGAGGGGACCTCCCCCGCCCCCAACAACGGTGGAATCGCCACCAAGCAATGCACCACTACACGGCATTGAAGATATACGAGATGGGAATTCCCACTCTGATTTCCTACTATGTCTGGAACACTCCAGCAAGGAATACAGCGTACCATCCATATTTTCAGGGATCGTACCAGCTGACGTAGGAACCACTACTAGAGAATACTCCGACACAAGTCGTCCAGTAGTGAGAGAAGCCACTCTACAGTTATTGAAACTGATGAGTAGGAGGAGAGATCTACCGAGATTTCAAGTTGAACAGTGCTTGAAAGAGGTAGCTCCGAATAAATATGCTGAGTCCACTGACGAAATTTATAACCAGTTGGCAGC
		</sequence>
		<sequence>
			<taxon idref="GalbutVirusLike_PartA_ATH18_Dmel_AthensGreece_EuropeNAf_2009-08-08"/>
			GAAGCTGTGGAACTCCCGGCTACCCGAAATAAGAGCGCGCGATCATCCAGGAGGGGCAAACAAGCCGCCACTAATTCGGCTACTGAGGCAAAGGAGTCAAAGAGCAGTCAACATGCCATGACCACAAGATTTGCCAGGATGAGAGGACCTCCTCCGCCCCCAACAACGGTGGAATCGCCACCAAGCAATGCACCACTACACGGCATTGAAGATGTAAGAGGTGGGAATTCCCACTCTGATTTCCTACTGTGTCTGGAACACTCCAGCAAGGAATACAGCGTACCATCCATATTTTCAGGGATCGTACCAGCTGATGTAGGAACCACTACTAGAGAATACTCCGACACAAGTCGTCCAGTAGTGAGAGAAGCCACTCTACAGTTATTGAAACTGATGAGTAGGAGGAGAGATCTACCGAGACTTCAGGTTGAACAGTGCTTGAAAGAGGTAGCTCCAAATAAATATGCTGAATCCACTGATGAAATCTGTAACCAGTTGGCAGC
		</sequence>
		<sequence>
			<taxon idref="GalbutVirusLike_PartA_POR01_Dmel_Porto_EuropeNAf_2012-10-24"/>
			GAAGCTGTGGAATTCCCGGCTACCCGCAATAAGAGCGCGCAATCATCCAGGAGGGGCAAACAAGCCGTTACGAATCCGGCTACTGAGGCAAAGGAGTCAAAGAGCAGTCAACATGCCATGACTACAAGATTTGCCAAGATGAGAGGACCTCCTCCGTCCCCAACAACGGTGGAATCGCCACCAAGCAATGCACCATTGCACGGCATTGAAGCCATTCGAGATGGGAATTCCCACTCTGATTTCCTACTATGTCTGGAACACTCCGACAAGAGCTACAGCGTACCATCCATATTTTCAGGGATCGTACCAGCTGATGTAGGAACCACTACTAGAGAATACTCCGACACAAGTCGTCCAGTAGTGAGAGAAGCCACTCTACAGTTATTAAAACTAATGAGTAGGAGGAGAGATCTACCGAGACTTCAGGCTGAACAGTGCTTGAAAGAGGTAGCTCCTAATATATATGCTGAATCCACTGATGAAATTCGTAACCAGTTGGNNNN
		</sequence>
		<sequence>
			<taxon idref="GalbutVirusLike_PartA_POR19_Dmel_Porto_EuropeNAf_2012-10-24"/>
			GAAGCTGTGGAATTCCCGGCTACCCGCAATAAGAGCGCGCAATCATCCAGGAGGGGCAAACAAGCCGCTACGAATTCGGCTACTGAGGCAAAGGAGTCAAAGAGCAGTCAACATGCCATGACTACAAGATTTGCCAAGATGAGAGGACCTCCTCCGCCCCCAACAACGGTGGAATCGCCACCAAGCAATGCACCATTGCACGGCATTGAAGCCATTCGAGATGGGAATTCCCACTCTGATTTCCTACTATGTCTGGAACACTCCGACAAGAACTACAGCGTACCATCCATATTTTCAGGGATCGTACCAGCTGATGTAGGAACCACTACTAGAGAATACTCCGACACAAGTCGTCCAGTAGTGAGAGAAGCCACTCTACAGTTATTAAAACTAATGAGTAGGAGGAGAGATCTACCGAGACTTCAGGCTGAACAGTGCTTGAAAGAGGTAGCTCCCAATATATATGCTGAATCCACTGANNNNNNNNNNNNNNNNNNNNNNNN
		</sequence>
		<sequence>
			<taxon idref="GalbutVirusLike_PartA_RAK26_Dmel_Marrakesh_EuropeNAf_2010-09-30"/>
			GAAGCTGTGGAATTCCCGGCTACCCGCAATAAGAGCGCGCAATCATCCAGGAGGGGCAAACAAGCCGCTACGAATTCGGCTACTGAGGCAAAGGAGTCAAAGAGCAGTCAACATGCCATGACTACAAGATTTGCCAAGATGAGAGGACCTCCTCCGCCCCCAACAACGGTGGAATCGCCACCAAGCAATGCACCATTGCACGGCATTGAAGCCATTCGAGATGGGAATTCCCACTCTGATTTCCTACTATGTCTGGAACACTCCGACAAGAGCTACAGCGTACCATCCATATTTTCAGGGATCGTACCAGCTGATGTAGGAACCACTACTAGAGAATACTCCGACACAAGTCGTCCAGTAGTGAGAGAAGCCACTCTACAGTTACTAAAACTAATGAGTAGGAGGAGAGATCTACCGAGACTTCAGGCTGAACAGTGCTTGAAAGAGGTAGCTCCCAATATATATGCTGAATCCACTGATGAAATCCGTAACCAGTTGGCAGC
		</sequence>
		<sequence>
			<taxon idref="GalbutVirusLike_PartA_REEF34_DUNK_Mombassa_Africa_2011-04-05"/>
			NNNNNNNNNNNNNNNNNNNNNNNNNNNNNNNNNNNNNNNNNNNNNNNNNNNNNNNNNNNNNNNNNNNNNNNNNNNNNNNNNNNNNNNNNNNNNNNNNNNNNNNNNNNNNNNNNNNNNNNNNNNNNNNNNNNNNNNNNGATGAGAGGACCTCCTCCGCCCCCAACAACGGTGGAATCGCCACCAAGCAATGCACCTTTGCACGGCATTGAAGCCATTCGAGATGGGAATTCCCACTCTGATTTCCTACTATGTCTGGAACACTCCGACAAGAGCTACAGCGTACCATCCATATTTTCAGGGATCGTACCAGCTGATGTAGGAACCACTACTAGAGAATACTCCGACACAAGTCGTCCAGTAGTGAGAGAAGCCACTCTACAGTTATTAAAACTAATGAGTAGGAGGAGAGATCTACCGAGACTTCAGGCTGAACAGTGCTTGAAAGAGGTAGCTCCCAATATATATGCTGAATCCACTGANNNNNNNNNNNNNNNNNNNNNNNN
		</sequence>
		<sequence>
			<taxon idref="GalbutVirusLike_PartA_LIS05_Dmel_Lisbon_EuropeNAf_2012-10-24"/>
			GAAGCTGTGGAATTCCCGGCTACCCGCAATAAGAGCGCGCAATCATCCAGGAGGGGCAAGCAAGCCGCTACGAATTCGGCTATTGAGGCAAAGGAGTCAAAGAGCAGTCAACATGCCATGACTACAAGATTTGCCAGGATGAGAGGACCTCCTCCGCCCCCAACAACGGTGGAATCGCCACCAAGCAATGCACCATTGCACGGCATTGAAGCCATTCGAGATGGGAATTCCCACTCTGATTTCCTACTATGTCTGGAACATTCCGACAAGAGCTACAACGTACCATCCATATTTTCAGGGATCGTACCAGCTGATGTAGGAACCACTACTAGAGAATACTCCGACACAAGTCGTCCAGTAGTGAGAGAAGCCACTCTACAGTTATTAAAACTAATGAGTAGGAGGAGAGATCTACCGAGATTTCAGGCTGAACAGTGCTTGAAAGAGGTAGCTCCTAATGTATATGCTGAATCCACTGANNNNNNNNNNNNNNNNNNNNNNNN
		</sequence>
		<sequence>
			<taxon idref="GalbutVirusLike_PartA_LIS09_Dmel_Lisbon_EuropeNAf_2012-10-24"/>
			GAAGCTGTGGAATTCCCGGCTACCCGCAATAAGAGCGCGCAATTATCCAGGAGGGGCAAACAAGCCGCTACGAATTCGGCTACTGAGGCAAAGGAGTCAAAGAGCAGTCAACATGCCATGACTACAAGATTTGCCAAGATGAGAGGACCTCCTCCGTCCCCAACAACGGTGGAATCGCCACCAAGCAATGCACCATTGCATGGCATTGAAGCCATTCGAGATGGGAATTCCCACTCTGATTTCCTACTATGTCTGGAACACTCCGACAAGAGCTACAGCGTACCATCCATATTTTCAGGGATCGTACCAGCTGATGTAGGAACCACTACTAGAGAATACTCCGACACAAGTCGTCCAGTAGTGAGAGAAGCCACTCTACAGTTATTAAAACTAATGAGTAGGAGGAGAGATCTACCGAGACTTCAGGCTGAACAGTGCTTGAAAGAGGTAGCTCCCAATATATATGCTGAATCCACTGANNNNNNNNNNNNNNNNNNNNNNNN
		</sequence>
	</alignment>

	<!-- The sequence alignment (each sequence refers to a taxon above).         -->
	<!-- ntax=60 nchar=514                                                       -->
	<alignment id="alignment2" dataType="nucleotide">
		<sequence>
			<taxon idref="GalbutVirusLike_PartB_POR03_Dmel_Porto_EuropeNAf_2012-10-24"/>
			CAACAGCAACCGCGTCCAGTCCAGAAAAACGCGGGCAATAGACCANNNAAAAAGTCTAATGATAGAGGCCCAGAGCCTAAACCGACAACAGTCGAACAGGGGCAGAGAGATGATCCGATGTACGAAGGTCCATGTGCATCAACCACCGCCAGTACCACATTGTTTGGCCACAATCTGGACTATAGCGGATACACCGCCCTAATCCGTGAGTTTTACATCAATACCACGGCATTAAATCCGCGTCTAACACGCGAGTTACCCTTCTGCATGTTTCAACATGCAATGATTGGCGCTTTACACGCCCGATTAGTACAAATACAGTACTATGAGAATTCGGATCCATTGGTTCAAAACTTCCCGAATTCAACAGAAATATTCGGTGGGAAAGAATATCAAATTCCCAGGATCATCGCCGAATATTTGGACTCATTAACGACTGGACTCACACCTACCGGCGAGAAAATTAAGATCAATTTCCCTGAAGTGTCGTTACCACAGGGACCAGTTAATGAGG
		</sequence>
		<sequence>
			<taxon idref="GalbutVirusLike_PartB_DPG25_Dmel_Sussex_EuropeNAf_2009-08-28"/>
			CAACAGCAACCGCGTCCAGTCCAGAAAAACGCGGGCAATAGACCANNNAAAAGGTCTAATGATAGAGGCCCAGAGCCTAAACCGACAACAGTCGAGCAGGGGCAGAGAGATGATCCGATGTACGAAGGTCCATGTGCATCAACCACCGCCAGTACCACATTGTTTGGCCACAATCTGGACTATAGCGGATACACCGCCCTAATCCGTGAGTTTTACATCAATACCACGGCATTAAATCCGCGTCTAACACGCGAGTTACCCTTCTGCATGTTTCAACATGCAATGATTGGCGCTTTACACGCCCGATTAGTACAAATACAGTACTATGAGAATTCGGATCCATTGGTTCAAAACTTCCCGAATTCAACAGAAATATTCGGTGGGAAAGAATATCAAATTCCCAGGATCATCGCCGAATATTTGGACTCATTAACGACTGGACTTACACCTACCGGCGAGAAAATTAAGATCAATTTCCCTGAAGTGTCGTTACCACAGGGACCAGTTAATGAGG
		</sequence>
		<sequence>
			<taxon idref="GalbutVirusLike_PartB_LIS13_Dmel_Lisbon_EuropeNAf_2012-10-24"/>
			NNNNAGCAACCGCGTCCAGTCCAGAAAATCGCGGGCAATAGACCANNNAAAAGGTCTAATGATAGAGGCCCAGAGCCTAAACCGACAACAGTCGAGCAGGGGCAGAGAGATGATCCGATGTACGAAGGTCCATGTGCATCAACCACCGCCAGTACCACATTGTTTGGCCACAATCTGGACTATAGCGGATACACCGCCCTAATCCGTGAGTTTTACATCAATACCACGGCGTTAAATCCGCGTCTAACACGCGAGTTACCCTTCTGCATGTTTCAACATGCAATGATTGGCGCTTTACACGCCCGATTAGTACAAATACAGTACTATGAGAATTCGGATCCATTGGTTCAAAACTTCCCGAATTCAACAGAAATATTCGGTGGGAAAGAATATCAAATTCCCAGGATCATCGCCGAATATTTGGACTCATTAACGACTGGACTCACACCTACCGGCGAGAAAATTAAGATCAATTTCCCTGAAGTGTCGTTACCACAGGGACCAGTTAATGAGG
		</sequence>
		<sequence>
			<taxon idref="GalbutVirusLike_PartB_POR07_Dmel_Porto_EuropeNAf_2012-10-24"/>
			CAACAGCAACCGCGTCCAGTCCAGAAAAACGCGGGCAATAGACCANNNAAAAAGTCTAATGATAGAGGCCCAGAGCCTAAACCGACAACAGTCGAGCAGGGGCAGAGAGATGATCCGATGTACGAAGGTCCATGTGCATCAACCACCGCCAGTACCACATTGTTTGGCCACAATCTGGACTATAGCGGATACACCGCCCTAATCCGTGAGTTTTACATCAATACCACGGCATTAAATCCGCGTCTAACACGCGAGTTACCCTTCTGCATGTTTCAACATGCAATGATTGGCGCTTTACACGCCCGATTAGTACAAATACAGTACTATGAGAATTCGGATCCATTGGTTCAAAACTTCCCGAATTCAACAGAAATATTCGGTGGGAAAGAATATCAAATTCCCAGGATCATCGCCGAATATTTGGACTCATTAACGACTGGACTCACACCTACCGGCGAGAAAATTAAGATCAATTTCCCTGAAGTGTCGTTACCACAGGGACCAGTTAATGAGG
		</sequence>
		<sequence>
			<taxon idref="GalbutVirusLike_PartB_POR19_Dmel_Porto_EuropeNAf_2012-10-24"/>
			CAACAGCAACCGCGTCCAGTCCAGAAAAATGCGGGCAATAGACCANNNAAGAAGTCTAATGATAGAGGCCCAGAGCCTAAACCGACAACAGTCGAGCAGGGGCAGAGAGATGATCCGATGTACGAAGGTCCATGTGCATCAACCACCGCCAGTACCACATTGTTTGGCCACAATCTGGACTATAGCGGATACACCGCCCTAATCCGTGAGTTTTACATCAATACCACGGCATTAAATCCGCGTCTAACACGCGAGTTACCCTTCTGCATGTTTCAACATGCAATGATTGGCGCTTTACACGCCCGATTAGTACAAATACAGTACTATGAGAATTCGGATCCATTGGTTCAAAACTTCCCGAATTCCACAGAAATATTCGGTGGGAAAGAATATCAAATTCCCAGGATCATCGCCGAATATTTGGACTCATTAACGACTGGACTCACTCCTACCGGCGAGAAAATTAAGATCAATTTCCCTGAAGTGTCGCTACCACAGGGACCAGTTAATGAGG
		</sequence>
		<sequence>
			<taxon idref="GalbutVirusLike_PartB_DAN01_Dmel_Accra2_Africa_2010-01"/>
			CAACAACAACCGCGTCCAGCACAGAAAATCGCGGGCAGCAGACCANNNAAGAAGTCTAGCGATAGAGGCCCAGAGCCTAAACCGACAACAGTCGAGCAGGGGCAGAGAGATGATCCACTGTACGAAGGTCCATGTACAGCAACAACCGCCAGTACCACATTGTTTGGCCACAATCTGGACTATAGCGGATATATCACCCTGATCCGTGAGTTTTACATCAATACCACGGCCCTGAATCCGCGTCTTACACGCGAGTTACCCTTCTGCATGTTCCAACATGCAATGATTGGCGCTTTACACGCCCGACTAGTACAAATACAGTACTATGAGAATTCGGATCCATTGGTTCACAACTTCCCGAATTCAACAGAAATATTCGGTGGGAAAGATTATCAAATTCCCAGGATCATCGCCGAATATTTGGACTCATTAACGACTGGACTGACACCTACCGGCGAGAAAATTAAGATCAACTTCCCTGAAGTGTCACTACCACAGGNNNNNNNNNNNNNNN
		</sequence>
		<sequence>
			<taxon idref="GalbutVirusLike_PartB_DAN10_Dmel_Accra2_Africa_2010-01"/>
			CAACAACAACCGCGTCCAGCACAGAAAAACGCGGGCAGCAGACCANNNAAGAAGTCTAGCGATAGAGGCCCAGAGCCTAAACCGACAACAGTCGAGCAGGGGCAGAGAGATGATCCACTGTACGAAGGTCCATGTACAGCAACAACCGCCAGTACCACATTGTTTGGCCACAATCTGGACTATAGCGGATATATCACCCTGATCCGTGAGTTTTATATCAATACCACGGCCCTGAATCCGCGTCTCACACGCGAGTTACCCTTCTGCATGTTTCAACATGCAATGATTGGCGCTTTACACGCCCGATTAGTACAAATACAGTACTATGAGAATTCGGATCCATTGGTTCACAACTTCCCGAATTCGACAGAAATATTCGGTGGGAAAGATTATCAAATTCCCAGGATCATCGCCGAATATTTGGACTCATTAACGACTGGACTAACACCTACCGGCGAGAAAATTAAGATCAATTTCCCTGAAGTGTCACTACCACAGGGACCAGTTAATGAGG
		</sequence>
		<sequence>
			<taxon idref="GalbutVirusLike_PartB_DAN12_Dmel_Accra2_Africa_2010-01"/>
			CAACAACAACCGCGTCCAGCACAGAAAAACGCGGGCAGCAGACCANNNAAGAAGTCTAGCGATAGAGGCCCAGAGCCTAAACCGACAACAGTCGAGCAGGGGCAGAGAGATGATCCACTGTACGAAGGTCCATGTACAGCAACAACCGCCAGTACCACATTGTTTGGCCACAATCTGGACTATAGCGGATATATCACCCTGATCCGTGAGTTTTACATCAATACCACGGCCCTGAATCCGCGTCTTACACGCGAGTTACCCTTCTGCATGTTCCAACATGCAATGATTGGCGCTTTACACGCCCGACTAGTACAGATACAGTACTATGAGAATTCGGATCCATTGGTTCACAACTTCCCGAATTCAACAGAAATATTCGGTGGGAAAGATTATCAAATTCCCAGGATCATCGCCGAATATTTGGACTCATTAACGACTGGACTAACACCTACCGGCGAGAAAATTAAGATCAACTTCCCTGAAGTGTCATTACCACAGGGACCAGTTAATGAGG
		</sequence>
		<sequence>
			<taxon idref="GalbutVirusLike_PartB_DAN13_Dmel_Accra2_Africa_2010-01"/>
			NNNNNNNNNNNNNNNNNNNNNNNNNNNNNNNCGGGCAGCAGACCANNNAAGAAGTCTAGCGATAGAGGCCCAGAGCCTAAACCGACAACAGTCGAGCAGGGACGGAGAGATGATCCACTGTACGAAGGTCCATGTACAGCAACAACCGCCAGTACCACATTGTTTGGCCACAATCTGGACTATAGCGGATATATCACCCTGATCCGTGAGTTTTATATCAATACCACGGCCCTGAATCCGCGTCTCACACGCGAGTTACCCTTCTGCATGTTCCAACATGCAATGATTGGCGCTTTACACGCCCGATTAGTACAAATACAGTACTATGAGAATTCGGATCCATTGGTTCACAACTTCCCGAATTCAACAGAAATATTCGGTGGGAAAGATTATCAAATTCCCAGGATCATCGCCGAATATTTGGACTCATTAACGACTGGACTAACACCTACCGGCGAGAAAATTAAGATCAACTTCCCTGAAGTGTCACTACCACAGGGACCAGTTAATGAGG
		</sequence>
		<sequence>
			<taxon idref="GalbutVirusLike_PartB_MAT02_Dmel_Accra1_Africa_2010-01"/>
			CAACAACAACCGCGTCCAGTACAGAAAAACGCGGGCAGCAGACCANNNAAGAAGTCTAGCGATAGAGGCCCAGAGCCTAAACCGACAACAGTCGAGCAGGGACAGAGAGATGATCCACTGTACGAAGGTCCATGTACAGCAACAACCGCCAGTACCACATTGTTTGGCCACAATCTGGACTATAGCGGATATATCACCCTGATCCGTGAGTTTTATATCAATACCACGGCCCTGAATCCGCGTCTTACACGCGAGTTACCCTTCTGCATGTTCCAACATGCAATGATTGGCGCTTTACACGCCCGATTAGTACAAATACAGTACTATGAGAATTCGGATCCATTGGTTCACAACTTCCCGAATTCAACAGAAATATTCGGTGGGAAAGATTATCAAATTCCCAGGATCATCGCCGAATATTTGGACTCATTAACGACTGGACTAACACCTACCGGCGAGAAAATTAAGATCAACTTCCCTGAAGTGTCACTACCACAGGGACCAGTTAATGAGG
		</sequence>
		<sequence>
			<taxon idref="GalbutVirusLike_PartB_MAT30_Dmel_Accra1_Africa_2010-01"/>
			CAACAACAACCGCGTCCAGTGCAGAAAAACGCGGGCAGCAGACCANNNAAGAAGTCTAGCGATAGAGGCCCAGAGCCTAAACCGACAACAGTCGAGCAGGGACAGAGAGATGATCCACTGTACGAAGGTCCATGTACAGCAACAACCGCCAGTACCACATTGTTTGGCCACAATCTGGACTATAGCGGATATATCACCCTGATCCGTGAGTTTTATATCAATACCACGGCCCTGAATCCGCGTCTTACACGCGAGTTACCCTTCTGCATGTTCCAACATGCAATGATTGGCGCTTTACACGCCCGATTAGTACAAATACAGTACTATGAGAATTCGGATCCATTGGTTCACAACTTCCCGAATTCAACAGAAATATTCGGTGGGAAAGATTATCAAATTCCCAGGATCATCGCCGAATATTTGGACTCATTAACGACTGGACTAACACCTACCGGCGAGAAAATTAAGATCAACTTCCCTGAAGTGTCACTACCACAGGGACCAGTTAATGAGG
		</sequence>
		<sequence>
			<taxon idref="GalbutVirusLike_PartB_DAN15_Dmel_Accra2_Africa_2010-01"/>
			CAACAACAACCGCGTCCAGTACAGAAAAGCGCGGGCAGCAGACCANNNAAGAAGTCTAGCGATAGAGGCCCAGAGCCTAAACCGACAACAGTCGAGCAGGGACAGAGAGATGATCCACTGTACGAAGGTCCATGTACAGCAACAACCGCCAGTACCACATTGTTTGGCCACAATCTGGACTATAGCGGATATATCACCCTGATCCGTGAGTTTTATATCAATACCACGGCCCTGAATCCGCGTCTTACACGCGAGTTACCCTTCTGCATGTTCCAACATGCAATGATTGGCGCTTTACACGCCCGACTAGTACAAATACAGTACTATGAGAATTCGGATCCATTGGTTCACAACTTCCCGAATTCAACAGAAATATTCGGTGGGAAAGATTATCAAATTCCCAGGATCATCGCCGAATATTTGGACTCATTAACGACTGGACTAACACCTACCGGCGAGAAAATTAAGATCAACTTCCCTGAAGTGTCACTACCACAGGGACCAGTTAATGAGG
		</sequence>
		<sequence>
			<taxon idref="GalbutVirusLike_PartB_DPG03_Dmel_Sussex_EuropeNAf_2009-08-28"/>
			CAACAACAACCGCGTCCAGTCCAGAAAAACGCGGGCAGCAGACCANNNAAGAAGTCTAGCGATAGAGGCCCAGAGCCTAAACCGACAACAGTCGAGCAGGGGCAGCGAGATGATCCAATGTACGAAGGTCCATGTACATCAACAACCGCCAGTACCACATTGTTTGGCCACAATCTGGACTACAGCGGATACATTGCCCTAGTCCGTGAGTTCTACATCAATACCACGGCGTTAAATCCGCGTCTTACACGCGAGTTACCCTTCTGCATGTTTCAACATGCAATGATTGGCGCTTTACACGCCCGATTAGTACAAATACAGTACTATGAGAATTCGGATCCATTGGTTCATAACTTCCCGAATTCAACAGAAATATTCGGAGGGAAAGATTATCAAATTCCCAAGATCATCGCCGAATATTTGGACTCATTAACGACTGGACTAACACCTACCGGCGAGAAAATTAAGATCAATTTCCCTGAAGTGTCACTACCACAGGGACCAGTTAATGAGG
		</sequence>
		<sequence>
			<taxon idref="GalbutVirusLike_PartB_DPG04_Dmel_Sussex_EuropeNAf_2009-08-28"/>
			CAACAACAACCGCGTCCAGTCCAGAAAAACGCGGGCAGCAGACCANNNAAGAAGTCTAGCGATAGAGGCCCAGAGCCTAAACCGACAACAGTCGAGCAAGGGCAGCGAGATGATCCAATGTACGAAGGTCCATGTACATCAACAACCGCCAGTACCACATTGTTTGGCCACAATCTGGACTACAGCGGATACATTGCCCTAGTCCGTGAGTTCTACATCAATACCACGGCGTTAAATCCGCGTCTTACACGCGAGTTACCCTTCTGCATGTTCCAACATGCAATGATTGGCGCTTTACACGCCCGTTTAGTACAAATACAGTACTATGAGAATTCGGATCCATTGGTTCATAACTTCCCGAATTCAACAGAAATATTCGGAGGGAAAGATTATCAAATTCCCAAGATCATCGCCGAATATTTGGACTCATTAACGACTGGACTAACACCTACCGGCGAGAAAATTAAGATCAATTTCCCTGAAGTGTCATTACCACAGGGACCAGTTAATGAGG
		</sequence>
		<sequence>
			<taxon idref="GalbutVirusLike_PartB_DPG07_Dmel_Sussex_EuropeNAf_2009-08-28"/>
			CAACAACAACCGCGTCCAGTCCAGAAAAACGCGGGCAGCAGACCANNNAAGAAGTCTAGCGATAGAGGCCCAGAGCCTAAACCGACAACAGTCGAGCAGGGGCAGCGAGATGATCCAATGTACGAAGGTCCATGTACATCAACAACCGCCAGTACCACATTGTTTGGCCACAATCTGGACTACAGCGGATACATTGCCCTAGTCCGTGAGTTCTACATCAATACCACGGCGTTAAATCCGCGTCTTACACGCGAGTTACCCTTCTGCATGTTTCAACATGCAATGATTGGCGCTTTACACGCCCGATTAGTACAAATACAGTACTATGAGAATTCGGATCCATTGGTTCATAACTTCCCGAATTCAACAGAAATATTCGGAGGGAAAGATTATCAAATTCCCAAGATCATCGCCGAATATTTGGACTCATTAACGACTGGACTAACACCTACCGGCGAGAAAATTAAGATCAATTTCCCTGAAGTGTCACTACCACAGGGACCAGTTAATGAGG
		</sequence>
		<sequence>
			<taxon idref="GalbutVirusLike_PartB_DPG08_Dmel_Sussex_EuropeNAf_2009-08-28"/>
			CAACAACAACCGCGTCCAGTCCAGAAAAACGCGGGCAGCAGACCANNNAAGAAGTCTAGCGATAGAGGCCCAGAGCCTAAACCGACAACAGTCGAGCAAGGGCAGCGAGATGATCCAATGTACGAAGGTCCATGTACATCAACAACCGCCAGTACCACATTGTTTGGCCACAATCTGGACTACAGCGGATACATTGCCCTAGTCCGTGAGTTCTACATCAATACCACGGCGTTAAATCCGCGTCTTACACGCGAGTTACCCTTCTGCATGTTCCAACATGCAATGATTGGCGCTTTACACGCCCGTTTAGTACAAATACAGTACTATGAGAATTCGGATCCATTGGTTCATAACTTCCCGAATTCAACAGAAATATTCGGAGGGAAAGATTATCAAATTCCCAAGATCATCGCCGAATATTTGGACTCATTAACGACTGGACTAACACCTACCGGCGAGAAAATTAAGATCAATTTCCCTGAAGTGTCACTACCACAGGGACCAGTTAATGAGG
		</sequence>
		<sequence>
			<taxon idref="GalbutVirusLike_PartB_DPG24_Dmel_Sussex_EuropeNAf_2009-08-28"/>
			CAACAACAACCGCGTCCAGTCCAGAAAAACGCGGGCAGCAGACCANNNAAGAAGTCTAGCGATAGAGGCCCAGAGCCTAAACCGACAACAGTCGAGCAAGGGCAGCGAGATGATCCAATGTACGAAGGTCCATGTACATCAACAACCGCCAGTACCACATTGTTTGGCCACAATCTGGACTACAGCGGATACATTGCCCTAGTCCGTGAGTTCTACATCAATACCACGGCGTTAAATCCGCGTCTTACACGCGAGTTACCCTTCTGCATGTTCCAACATGCAATGATTGGCGCTTTACACGCCCGTTTAGTACAAATACAGTACTATGAGAATTCGGATCCATTGGTTCATAACTTCCCGAATTCAACAGAAATATTCGGAGGGAAAGATTATCAAATTCCCAAGATCATCGCCGAATATTTGGACTCATTAACGACTGGACTAACACCTACCGGCGAGAAAATTAAGATCAATTTCCCTGAAGTGTCACTACCACAGGGACCAGTTAATGAGG
		</sequence>
		<sequence>
			<taxon idref="GalbutVirusLike_PartB_DPG29_Dmel_Sussex_EuropeNAf_2009-08-28"/>
			CAACAACAACCGCGTCCAGTCCAGAAAAACGCGGGCAGCAGACCANNNAAGAAGTCTAGCGATAGAGGCCCAGAGCCTAAACCGACAACAGTCGAGCAGGGGCAGCGAGATGATCCAATGTACGAAGGTCCATGTACATCAACAACCGCCAGTACCACATTGTTTGGCCACAATCTGGACTACAGCGGATACATTGCCCTAGTCCGTGAGTTCTACATCAATACCACGGCGTTAAATCCGCGTCTTACACGCGAGTTACCCTTCTGCATGTTTCAACATGCAATGATTGGCGCTTTACACGCCCGATTAGTACAAATACAGTACTATGAGAATTCGGATCCATTGGTTCATAACTTCCCGAATTCAACAGAAATATTCGGAGGGAAAGATTATCAAATTCCCAAGATCATCGCCGAATATTTGGACTCATTAACGACTGGACTAACACCTACCGGCGAGAAAATTAAGATCAATTTCCCTGAAGTGTCACTACCACAGGGACCAGTTAATGAGG
		</sequence>
		<sequence>
			<taxon idref="GalbutVirusLike_PartB_EDI17_Dmel_Edinburgh2_EuropeNAf_2009-08-30"/>
			CAACAACAACCGCGTCCAGTCCAGAAAAACGCGGGCAGCAGACCANNNAAGAAGTCTAGCGATAGAGGCCCAGAGCCTAAACCGACAACAGTCGAGCAGGGGCAGCGAGATGATCCAATGTACGAAGGTCCATGTACATCAACAACCGCCAGTACCACATTGTTTGGCCACAATCTGGACTACAGCGGATACATTGCCCTAGTCCGTGAGTTCTACATCAATACCACGGCATTAAATCCGCGTCTTACACGCGAGTTACCCTTCTGCATGTTCCAACATGCAATGATTGGCGCTTTACACGCCCGATTAGTACAAATACAGTACTATGAGAATTCGGATCCATTGGTTCATAACTTCCCGAATTCAACAGAAATATTCGGAGGGAAAGATTATCAAATTCCCAAGATCATCGCCGAATATTTGGACTCATTAACGACTGGACTAACACCTACCGGCGAGAAAATTAAGATCAATTTCCCTGAAGTGTCACTACCACAGGGACCAGTTAATGAGG
		</sequence>
		<sequence>
			<taxon idref="GalbutVirusLike_PartB_GEO02_Dmel_AthensGeorgia_USA_2009-02-02"/>
			CAACAACAACCGCGTCCAGTCCAGAAAAGCGCGGGCAGCAGACCANNNAAGAAGTCTAGCGATAGAGGCCCAGAGCCTAAACCGACAACAGTCGAGCAGGGGCAGCGAGATGATCCAATGTACGAAGGTCCATGTACATCAACAACCGCCAGTACCACATTGTTTGGCCACAATCTGGACTACAGCGGATACATTGCCCTAGTCCGTGAGTTCTACATCAATACCACGGCGTTAAATCCGCGTCTTACACGCGAGTTACCCTTCTGCATGTTCCAACATGCAATGATTGGCGCTTTACACGCCCGATTAGTACAAATACAGTACTATGAGAATTCGGATCCATTGGTTCATAACTTCCCGAATTCAACAGAAATATTCGGAGGGAAAGATTATCAAATTCCCAAGATCATCGCCGAATATTTGGACTCATTAACGACTGGACTAACACCTACCGGCGAGAAAATTAAGATCAATTTCCCTGAAGTGTCACTACCACAGGGACCAGTTAATGAGG
		</sequence>
		<sequence>
			<taxon idref="GalbutVirusLike_PartB_GEO04_Dmel_AthensGeorgia_USA_2009-02-02"/>
			CAACAACAACCGCGTCCAGTCCAGAAAAACGCGGGCAGCAGACCANNNAAGAAGTCTAGCGATAGAGGCCCAGAGCCTAAACCGACAACAGTCGAGCAGGGGCAGCGAGATGATCCAATGTACGAAGGTCCATGTACATCAACAACCGCCAGTACCACATTGTTTGGCCACAATCTGGACTACAGCGGATACATTGCCCTAGTCCGTGAGTTCTACATCAATACCACGGCGTTAAATCCGCGTCTTACACGCGAGTTACCCTTCTGCATGTTTCAACATGCAATGATTGGCGCTTTACACGCCCGATTAGTACAAATACAGTACTATGAGAATTCGGATCCATTGGTTCATAACTTCCCGAATTCAACAGAAATATTCGGAGGGAAAGATTATCAAATTCCCAAGATCATCGCCGAATATTTGGACTCATTAACGACTGGACTAACACCTACCGGCGAGAAAATTAAGATCAATTTCCCTGAAGTGTCACTACCACAGGGACCAGTTAATGAGG
		</sequence>
		<sequence>
			<taxon idref="GalbutVirusLike_PartB_GEO05_Dmel_AthensGeorgia_USA_2009-02-02"/>
			CAACAACAACCGCGTCCAGTCCAGAAAAACGCGGGCAGCAGACCANNNAAGAAGTCTAGCGATAGAGGCCCAGAGCCTAAACCGACAACAGTCGAGCAGGGGCAGCGAGATGATCCAATGTACGAAGGTCCATGTACATCAACAACCGCCAGTACCACATTGTTTGGCCACAATCTGGACTACAGCGGATACATTGCCCTAGTCCGTGAGTTCTACATCAATACCACGGCGTTAAATCCGCGTCTTACACGCGAGTTACCCTTCTGCATGTTTCAACATGCAATGATTGGCGCTTTACACGCCCGATTAGTACAAATACAGTACTATGAGAATTCGGATCCATTGGTTCATAACTTCCCGAATTCAACAGAAATATTCGGAGGGAAAGATTATCAAATTCCCAAGATCATCGCCGAATATTTGGACTCATTAACGACTGGACTAACACCTACCGGCGAGAAAATTAAGATCAATTTCCCTGAAGTGTCACTACCACAGGGACCAGTTAATGAGG
		</sequence>
		<sequence>
			<taxon idref="GalbutVirusLike_PartB_GEO06_Dmel_AthensGeorgia_USA_2009-02-02"/>
			CAACAACAACCGCGTCCAGTCCAGAAAAACGCGGGCAGCAGACCANNNAAGAAGTCTAGCGATAGAGGCCCAGAGCCTAAACCGACAACAGTCGAGCAGGGGCAGCGAGATGATCCGATGTACGAAGGTCCATGTACATCAACAACCGCCAGTACCACATTGTTTGGCCACAATCTGGACTACAGCGGATACATTGCCCTAGTCCGTGAGTTCTACATCAATACCACGGCATTAAATCCGCGTCTCACACGCGAGTTACCCTTCTGCATGTTTCAACATGCAATGATTGGCGCTTTACACGCCCGATTAGTACAAATACAGTACTATGAGAATTCGGATCCATTGGTTCATAACTTCCCGAATTCAACAGAAATATTCGGAGGGAAAGATTATCAAATTCCCAAGATCATCGCCGAATATTTGGACTCATTAACGACTGGACTAACACCTACCGGCGAGAAAATTAAGATCAATTTCCCTGAAGTGTCACTACCACAGGGACCAGTTAATGAGG
		</sequence>
		<sequence>
			<taxon idref="GalbutVirusLike_PartB_GEO15_Dmel_AthensGeorgia_USA_2009-02-02"/>
			CAACAACAACCGCGTCCAGTCCAGAAAAACGCGGGCAGCAGACCANNNAAGAAGTCTAGCGATAGAGGCCCAGAGCCTAAACCGACAACAGTCGAGCAGGGGCAGCGAGATGATCCGATGTACGAAGGTCCATGTACATCAACAACCGCCAGTACCACATTGTTTGGCCACAATCTGGACTACAGCGGATACATTGCCCTAGTCCGTGAGTTCTACATCAATACCACGGCGTTAAATCCGCGTCTTACACGCGAGTTACCCTTCTGCATGTTTCAACATGCAATGATTGGCGCTTTACACGCCCGATTAGTACAAATACAGTACTATGAGAATTCGGATCCATTGGTTCATAACTTCCCGAATTCAACAGAAATATTCGGAGGGAAAGATTATCAGATTCCCAAGATCATCGCCGAATATTTGGACTCATTAACGACTGGACTAACACCTACCGGCGAGAAAATTAAGATCAATTTCCCTGAAGTGTCGTTACCACAGGGACCAGTTAATGAGG
		</sequence>
		<sequence>
			<taxon idref="GalbutVirusLike_PartB_GEO22_Dmel_AthensGeorgia_USA_2009-02-02"/>
			CAACAACAACCGCGTCCAGTCCAGAAAAACGCGGGCAGCAGACCANNNAAGAAGTCTAGCGATAGAGGCCCAGAGCCTAAACCGACAACAGTCGAGCAGGGGCAGCGAGATGATCCAATGTACGAAGGTCCATGTACATCAACAACCGCCAGTACCACATTGTTTGGCCACAATCTGGACTACAGCGGATACATTGCCCTAGTCCGTGAGTTCTACATCAATACCACGGCGTTAAATCCGCGTCTTACACGCGAGTTACCCTTCTGCATGTTTCAACATGCAATGATTGGCGCTTTACACGCCCGATTAGTACAAATACAGTACTATGAGAATTCGGATCCATTGGTTCATAACTTCCCGAATTCAACAGAAATATTCGGAGGGAAAGATTATCAAATTCCCAAGATCATCGCCGAATATTTGGACTCATTAACGACTGGACTAACACCTACCGGCGAGAAAATTAAGATCAATTTCCCTGAAGTGTCACTACCACAGGGACCAGTTAATGAGG
		</sequence>
		<sequence>
			<taxon idref="GalbutVirusLike_PartB_ITH19_Dmel_Ithaca_USA_2009-09-18"/>
			CAACAACAACCGCGTCCAGTCCAGAAAAACGCGGGCAGCAGACCANNNAAGAAGTCTAGCGATAGAGGCCCAGAGCCTAAACCGACAACAGTCGAGCAGGGGCAGCGAGATGATCCAATGTACGAAGGTCCATGTACATCAACAACCGCCAGTACCACATTGTTTGGCCACAATCTGGACTACAGCGGATACATTGCCCTAGTCCGTGAGTTCTACATCAATACCACGGCGTTAAATCCGCGTCTTACACGCGAGTTACCCTTCTGCATGTTCCAACATGCAATGATTGGCGCTTTACACGCCCGATTAGTACAAATACAGTACTATGAGAATTCGGATCCATTGGTTCATAACTTCCCGAATTCAACAGAAATATTCGGAGGGAAAGATTATCAAATTCCCAAGATCATCGCCGAATATTTGGACTCATTAACGACTGGACTAACACCTACCGGCGAGAAAATTAAGATCAATTTCCCTGAAGTGTCACTACCACAGGGACCAGTTAATGAGG
		</sequence>
		<sequence>
			<taxon idref="GalbutVirusLike_PartB_ITH27_Dmel_Ithaca_USA_2009-09-18"/>
			CAACAACAACCGCGTCCAGTCCAGAAAAACGCGGGCAGCAGACCANNNAAGAAGTCTAGCGATAGAGGCCCAGAGCCTAAACCGACAACAGTCGAGCAGGGGCAGCGAGATGATCCAATGTACGAAGGTCCATGTACATCAACAACCGCCAGTACCACATTGTTTGGCCACAATCTGGACTACAGCGGATACATTGCCCTAGTCCGTGAGTTCTACATCAATACCACGGCGTTAAATCCGCGTCTTACACGCGAGTTACCCTTCTGCATGTTCCAACATGCAATGATTGGCGCTTTACACGCCCGATTAGTACAAATACAGTACTATGAGAATTCGGATCCATTGGTTCATAACTTCCCGAATTCAACAGAAATATTCGGAGGGAAAGATTATCAAATTCCCAAGATCATCGCCGAATATTTGGACTCATTAACGACTGGACTAACACCTACCGGCGAGAAAATTAAGATCAATTTCCCTGAAGTGTCACTACCACAGGGACCAGTTAATGAGG
		</sequence>
		<sequence>
			<taxon idref="GalbutVirusLike_PartB_LIS01_Dmel_Lisbon_EuropeNAf_2012-10-24"/>
			CAACAACAACCGCGTCCAGTCCAGAAAAACGCGGGCAGCAGACCANNNAAGAAGTCTAGCGATAGAGGCCCAGAGCCTAAACCGACAACAGTCGAGCAGGGGCAGCGAGATGATCCAATGTACGAAGGTCCATGTACATCAACAACCGCCAGTACCACATTGTTTGGCCACAATCTGGACTACAGCGGATACATTGCCCTAGTCCGTGAGTTCTACATCAATACCACGGCATTAAATCCGCGTCTTACACGCGAGTTACCCTTCTGCATGTTTCAACATGCAATGATTGGCGCTTTACACGCCCGATTAGTACAAATACAGTACTATGAGAATTCGGATCCATTGGTTCATAACTTCCCGAATTCAACAGAAATATTCGGAGGGAAAGATTATCAAATTCCCAAGATCATCGCCGAATATTTGGACTCATTAACGACTGGACTTACACCTACCGGCGAGAAAATTAAGATCAATTTCCCTGAAGTGTCACTACCACAGGGACCAGTTAATGAGG
		</sequence>
		<sequence>
			<taxon idref="GalbutVirusLike_PartB_LIS02_Dmel_Lisbon_EuropeNAf_2012-10-24"/>
			CAACAACAACCGCGTCCAGTCCAGAAAAACGCGGGCAGCAGACCANNNAAGAAGTCTAGCGATAGAGGCCCAGAGCCTAAACCGACAACAGTCGAGCAGGGGCAGCGAGATGATCCAATGTACGAAGGTCCATGTACATCAACAACCGCCAGTACCACATTGTTTGGCCACAATCTGGACTACAGCGGATACATTGCCCTAGTCCGTGAGTTCTACATCAATACCACGGCATTAAATCCGCGTCTTACACGCGAGTTACCCTTCTGCATGTTTCAACATGCAATGATTGGCGCTTTACACGCCCGATTAGTACAAATACAGTACTATGAGAATTCGGATCCATTGGTTCATAACTTCCCGAATTCAACAGAAATATTCGGAGGGAAAGATTATCAAATTCCCAAGATCATCGCCGAATATTTGGACTCATTAACGACTGGACTTACACCTACCGGCGAGAAAATTAAGATCAATTTCCCTGAAGTGTCACTACCACAGGGACCAGTTAATGAGG
		</sequence>
		<sequence>
			<taxon idref="GalbutVirusLike_PartB_RAK12_Dmel_Marrakesh_EuropeNAf_2010-09-30"/>
			CAACAACAACCGCGTCCAGTCCAGAAAAACGCGGGCAGCAGACCANNNAAGAAGTCTAGCGATAGAGGCCCAGAGCCTAAACCGACAACAGTCGAGCAGGGGCAGCGAGATGATCCAATGTACGAAGGTCCATGTACATCAACAACCGCCAGTACCACATTGTTTGGCCACAATCTGGACTACAGCGGATACATTGCCCTAGTCCGTGAGTTCTACATCAATACCACGGCGTTAAATCCGCGTCTTACACGCGAGTTACCCTTCTGCATGTTTCAACATGCAATGATTGGCGCTTTACACGCCCGATTAGTACAAATACAGTACTATGAGAATTCGGATCCATTGGTTCATAACTTCCCGAATTCAACAGAAATATTCGGAGGGAAAGATTATCAGATTCCCAAGATCATCGCCGAATATTTGGACTCATTAACGACTGGACTAACACCTACCGGCGAGAAAATTAAGATCAATTTCCCTGAAGTGTCACTACCACAGGGACCAGTTAATGAGG
		</sequence>
		<sequence>
			<taxon idref="GalbutVirusLike_PartB_SAF28_Dmel_SouthAfrica_Africa_2010-01"/>
			CAACAACAACCGCGTCCAGTCCAGAAAAACGCGGGCAGCAGACCANNNAAGAAGTCTAGCGATAGAGGCCCAGAGCCTAAACCGACAACAGTCGAGCAGGGGCAGCGAGATGATCCAATGTACGAAGGTCCATGTACATCAACAACCGCCAGTACCACATTGTTTGGCCACAATCTGGACTACAGCGGATATATTGCCCTAGTCCGTGAGTTCTACATCAATACCACGGCGTTAAATCCGCGTCTTACACGCGAGTTACCCTTCTGCATGTTTCAACATGCAATGATTGGCGCTTTACACGCCCGATTAGTACAAATACAGTACTATGAGAATTCGGATCCATTGGTCCATAACTTCCCGAATTCAACAGAAATATTCGGAGGGAAAGATTATCAAATTCCCAAGATCATCGCCGAATATTTGGACTCATTAACGACTGGACTAACACCTACCGGCGAGAAAATTAAGATCAATTTCCCTGAAGTGTCACTACCACAGGGACCAGTTAATGAGG
		</sequence>
		<sequence>
			<taxon idref="GalbutVirusLike_PartB_U02_Dmel_SanDiego2_USA_2008-12-05"/>
			CAACAGCAACCGCGTCCAGTCCAGAAAAACGCGGGCAGCAGACCANNNAAGAAGTCTAGCGATAGAGGCCCAGAGCCTAAACCGACAACAGTCGAGCAGGGGCAGCGAGATGATCCAATGTACGAAGGTCCATGTACATCAACAACCGCCAGTACCACATTGTTTGGCCACAATCTGGACTACAGCGGATACATTGCCCTAGTCCGTGAGTTTTACATCAATACCACGGCGTTAAATCCGCGTCTTACACGCGAGTTACCCTTCTGCATGTTCCAACATGCAATGATTGGCGCTTTACACGCCCGATTAGTACAAATACAGTACTATGAGAATTCGGATCCATTGGTTCATAACTTCCCGAATTCAACAGAAATATTCGGAGGGAAAGATTATCAAATTCCCAAGATCATCGCCGAATATTTGGACTCATTAACGACTGGACTAACACCTACCGGCGAGAAAATTAAGATCAATTTCCCTGAAGTGTCACTACCACAGGGACCAGTTAATGAGG
		</sequence>
		<sequence>
			<taxon idref="GalbutVirusLike_PartB_ATH12_Dsim_AthensGreece_EuropeNAf_2009-08-08"/>
			CAACAACAACCCCGTCCAGTACAACGGAACACGGGAAGTAGACAGNNNAAGAAGTCTACTGACAGAGGCCCAGAGCCTAAACCGACAACAGTCGAACAAGGGCAGAGAGATGATCCGATGTACGAAGGTCCATGTACATCCACAACCGCTAGTACCACATTGTTTGGCCACAATCTGGATTACAGCGGATATATCGCCCTAGTCCGTGAGTTCTACATCAATACCACGGCACTCAATCCGCGTTTAACGCGTGAACTTCCCTTCTGCATGTTTCAACATGCAATGATTGGCGCTTTACACGCCCGATTAGTACAAATACAGTACTATGAGAATTCGGATCCATTGGTTCAGAACTTCCCGAATTCCACAGAAATATTCGGTGGGAAAGATTATCAGATTCCCAAGATCATCGCCGAATATTTGGACTCATTAACGACTGGACTTACACCTACCGGCGAGAAAATAAAGGTAAACTTCCCTGAAGTGTCACTACCACAGGGACCAGTTAATGAGG
		</sequence>
		<sequence>
			<taxon idref="GalbutVirusLike_PartB_AUS04_Dsim_Australia_Australia_2011-02-28"/>
			CAACAACAACCCCGTCCAGTACAACGGAACACGGGAAGTAGACAANNNAAGAAGTCTACTGACAGAGGCCCAGAGCCTAAACCGACAACAGTCGAGCAAGGGCAGAGAGATGATCCGATGTACGAAGGTCCATGTACATCCACAACCGCTAGTACCACATTGTTTGGCCACAATCTGGATTACAGCGGATATATCGCCCTAGTCCGTGAGTTCTACATCAATACCACGGCACTCAATCCGCGTTTAACGCGTGAACTTCCCTTCTGCATGTTTCAACATGCAATGATTGGCGCTTTACACGCCCGATTAGTACAAATACAGTACTATGAGAATTCGGATCCATTGGTTCAGAACTTCCCGAATTCTACAGAAATATTCGGTGGGAAAGATTATCAGATTCCCAAGATCATCGCCGAATATTTGGACTCATTAACGACTGGACTTACACCTACCGGCGAGAAAATAAAGGTAAATTTCCCTGAAGTGTCGTTACCACAGGGACCAGTTAATGAGG
		</sequence>
		<sequence>
			<taxon idref="GalbutVirusLike_PartB_AUS14_Dsim_Australia_Australia_2011-02-28"/>
			CAACAACAACCCCGTCCAGTACAACGGAACACGGGAAGTAGACAANNNAAGAAGTCTACTGACAGAGGCCCAGAGCCTAAACCGACAACAGTCGAGCAAGGGCAGAGAGATGATCCGATGTACGAAGGTCCATGTACATCCACAACCGCTAGTACCACATTGTTTGGCCACAATCTGGATTACAGCGGATATATCGCCCTAGTCCGTGAGTTCTACATCAATACCACGGCACTCAATCCGCGTTTAACGCGTGAACTTCCCTTCTGCATGTTTCAACATGCAATGATTGGCGCTTTACACGCCCGATTAGTACAGATACAGTACTATGAGAATTCGGATCCATTGGTTCAGAACTTCCCGAATTCTACAGAAATATTCGGTGGGAAAGATTATCAAATTCCCAAGATCATCGCCGAATATTTGGACTCATTAACGACTGGACTTACACCTACCGGCGAGAAAATAAAGGTAAATTTCCCTGAAGTGTCGTTACCACAGGGACCAGTTAATGAGG
		</sequence>
		<sequence>
			<taxon idref="GalbutVirusLike_PartB_GEO08_Dsim_AthensGeorgia_USA_2009-02-02"/>
			CAACAACAACCCCGTCCAGTACAACGGAACACGGGAAGTAGACAANNNAAGAAGTCTACCGACAGAGGCCCAGAGCCTAAACCGACAACAGTCGAGCAGGGGCAGAGAGATGATCCGATGTACGAAGGTCCATGTACATCCACAACCGCTAGCACCACATTGTTTGGCCACAATCTGGATTACAGCGGATATATCGCCCTAGTCCGTGAGTTTTACATCAATACCACGGCACTCAATCCGCGTTTAACGCGTGAACTTCCCTTCTGCATGTTTCAACATGCAATGATTGGCGCTCTACACGCCAGATTAGTACAGATACAGTACTATGAGAATTCGGATCCATTGGTTCAGAACTTCCCGAATTCAACAGAAATATTCGGTGGGAAAGATTATCAAATTCCCAAGATCATCGCCGAATATTTGGACTCATTAACGACTGGACTTACACCTACCGGCGAGAAAATAAAGGTAAACTTCCCTGAAGTGTCACTACCACAGGGACCAGTTAATGAGG
		</sequence>
		<sequence>
			<taxon idref="GalbutVirusLike_PartB_GEO13_Dsim_AthensGeorgia_USA_2009-02-02"/>
			CAACAACAACCCCGTCCAGTACAACGGAACACGGGAAGTAGACAANNNAAGAAGTCTACCGACAGAGGCCCAGAGCCTAAACCGACAACAGTCGAGCAGGGGCAGAGAGATGATCCGATGTACGAAGGTCCATGTACATCCACAACCGCTAGCACCACATTGTTTGGCCACAATCTGGATTACAGCGGATATATCGCCCTAGTCCGTGAGTTTTACATCAATACCACGGCACTCAATCCGCGTTTAACGCGTGAACTTCCCTTCTGCATGTTTCAACATGCAATGATTGGCGCTCTACACGCCAGATTAGTACAGATACAGTACTATGAGAATTCGGATCCATTGGTTCAGAACTTCCCGAATTCAACAGAAATATTCGGTGGGAAAGATTATCAAATTCCCAAGATCATCGCCGAATACTTGGACTCATTAACGACTGGACTTACACCTACCGGCGAGAAAATAAAGGTAAACTTCCCTGAAGTGTCACTACCACAGGGACCAGTTAATGAGG
		</sequence>
		<sequence>
			<taxon idref="GalbutVirusLike_PartB_GEO17_Dsim_AthensGeorgia_USA_2009-02-02"/>
			CAACAACAACCCCGTCCAGTACAACGGAACACGGGAAGTAGACAANNNAAGAAGTCTACCGACAGAGGCCCAGAGCCTAAACCGACAACAGTCGAGCAGGGGCAGAGAGATGATCCGATGTACGAAGGTCCATGTACATCCACAACCGCTAGCACCACATTGTTTGGCCACAATCTGGATTACAGCGGATATATCGCCCTAGTCCGTGAGTTTTACATCAATACCACGGCACTCAATCCGCGTTTAACGCGTGAACTTCCCTTCTGCATGTTTCAACATGCAATGATTGGCGCTCTACACGCCAGATTAGTACAGATACAGTACTATGAGAATTCGGATCCATTGGTTCAGAACTTCCCGAATTCAACAGAAATATTCGGTGGGAAAGATTATCAAATTCCCAAGATCATCGCCGAATATTTGGACTCATTAACGACTGGACTTACACCTACCGGCGAGAAAATAAAGGTAAACTTCCCTGAAGTGTCACTACCACAGGGACCAGTTAATGAGG
		</sequence>
		<sequence>
			<taxon idref="GalbutVirusLike_PartB_GEO18_Dsim_AthensGeorgia_USA_2009-02-02"/>
			CAACAACAACCCCGTCCAGTACAACGGAACACGGGAAGTAGACAANNNAAGAAGTCTACCGACAGAGGCCCAGAGCCTAAACCGACAACAGTCGAGCAGGGGCAGAGAGATGATCCGATGTACGAAGGTCCATGTACATCCACAACCGCTAGTACCACATTGTTTGGCCACAATCTGGATTACAGCGGATATATCGCCCTAGTCCGTGAGTTTTACATCAATACCACGGCACTCAATCCGCGTTTAACGCGTGAACTTCCCTTCTGCATGTTTCAACATGCAATGATTGGCGCTCTACACGCCAGATTAGTACAGATACAGTACTATGAGAATTCGGATCCATTGGTTCAGAACTTCCCGAATTCAACAGAAATATTCGGTGGGAAAGATTATCAAATTCCCAAGATCATCGCCGAATATTTGGACTCATTAACGACTGGACTTACACCTACCGGCGAGAAAATAAAGGTAAATTTCCCTGAAGTGTCACTACCACAGGGACCAGTTGATGAGG
		</sequence>
		<sequence>
			<taxon idref="GalbutVirusLike_PartB_GEO20_Dsim_AthensGeorgia_USA_2009-02-02"/>
			CAACAACAACCCCGTCCAGTACAACGGAACACGGGAAGTAGACAANNNAAGAAGTCTACCGACAGAGGCCCAGAGCCTAAACCGACAACAGTCGAGCAGGGGCAGAGAGATGATCCGATGTACGAAGGTCCATGTACATCCACAACCGCTAGTACCACATTGTTTGGCCACAATCTGGATTACAGCGGATATATCGCCCTAGTCCGTGAGTTTTACATCAATACCACGGCACTCAATCCGCGTTTAACGCGTGAACTTCCTTTCTGCATGTTTCAACATGCAATGATTGGCGCTCTACACGCCAGATTAGTACAGATACAGTACTATGAGAATTCGGATCCATTGGTTCAGAACTTCCCGAATTCAACAGAAATATTCGGTGGGAAAGATTATCAAATTCCCAAGATCATCGCCGAATATTTGGACTCATTAACGACTGGACTTACACCTACCGGCGAGAAAATAAAGGTAAACTTCCCTGAAGTGTCACTACCACGGGGACCAGTTAATGAGG
		</sequence>
		<sequence>
			<taxon idref="GalbutVirusLike_PartB_GEO21_Dsim_AthensGeorgia_USA_2009-02-02"/>
			CAACAACAACCCCGTCCAGTACAACGGAACACGGGAAGTAGACAANNNAAGAAGTCTACCGACAGAGGCCCAGAGCCTAAACCGACAACAGTCGAGCAGGGGCAGAGAGATGATCCGATGTACGAAGGTCCATGTACATCCACAACCGCTAGCACCACATTGTTTGGCCACAATCTGGATTACAGCGGATATATCGCCCTAGTCCGTGAGTTTTACATCAATACCACGGCACTCAATCCGCGTTTAACGCGTGAACTTCCTTTCTGCATGTTTCAACATGCAATGATTGGCGCTCTACACGCCAGATTAGTACAAATACAGTACTATGAGAATTCGGATCCATTGGTTCAGAACTTCCCGAATTCAACAGAAATATTCGGTGGGAAAGATTATCAAATTCCCAAGATCATCGCCGAATATTTGGACTCATTAACGACTGGACTTACACCTACCGGCGAGAAAATAAAGGTAAACTTCCCTGAAGTGTCACTACCACAGGGACCAGTTAATGAGG
		</sequence>
		<sequence>
			<taxon idref="GalbutVirusLike_PartB_GEO23_Dsim_AthensGeorgia_USA_2009-02-02"/>
			CAACAACAACCCCGTCCAGTACAACGGAACACGGGAAGTAGACAANNNAAGAAGTCTACTGACAGAGGCCCAGAGCCTAAACCGACAACAGTCGAGCAGGGGCAGAGAGATGATCCGATGTACGAAGGTCCATGTACATCCACAACCGCTAGTACCACATTGTTTGGCCACAATCTGGATTACAGCGGATATATCGCCCTAGTCCGTGAGTTTTACATCAATACCACGGCACTCAATCCGCGTTTACCGCGTGAACTTCCTTTCTGCATGTTTCAACATGCAATGATTGGCGCTCTACACGCCAGATTAGTACAGATACAGTACTATGAGAATTCGGATCCATTGGTTCAGAACTTCCCGAATTCAACAGAAATATTCGGTGGGAAAGATTATCAAATTCCCAAGATCATCGCCGAATATTTGGACTCATTAACGACTGGACTTACACCTACCGGCGAGAAAATAAAGGTAAACTTCCCTGAAGTGTCACTACCACAGGGACCAGTTAATGAGG
		</sequence>
		<sequence>
			<taxon idref="GalbutVirusLike_PartB_GEO28_Dsim_AthensGeorgia_USA_2009-02-02"/>
			CAACAACAACCCCGTCCAGTACAACGGAACACGGGAAGTAGACAANNNAAGAAGTCTACCGACAGAGGCCCAGAGCCTAAACCGACAACAGTCGAGCAGGGGCAGAGAGATGATCCGATGTACGAAGGTCCATGTACATCTACAACCGCTAGCACCACATTGTTTGGCCACAATCTGGATTACAGCGGATATATCGCCCTAGTCCGTGAGTTTTACATCAATACCACGGCACTCAATCCGCGTTTAACGCGTGAACTTCCCTTCTGCATGTTTCAACATGCAATGATTGGCGCTCTACACGCCAGATTAGTACAGATACAGTACTATGAGAATTCGGATCCATTGGTTCAGAACTTCCCGAATTCAACAGAAATATTCGGTGGGAAAGATTATCAAATTCCCAAGATCATCGCCGAATATTTGGACTCATTAACGACTGGACTTACACCTACCGGCGAGAAAATAAAAGTAAACTTCCCTGAAGTGTCACTACCACAGGGACCAGTTAATGAGG
		</sequence>
		<sequence>
			<taxon idref="GalbutVirusLike_PartB_K03_Dsim_Thika_Africa_2009-02"/>
			CAACAACAACCCCGTCCAGTACAACGGAACACGGGAAGTAGACAANNNAAGAAGTCTACCGACAGAGGCCCAGAGCCTAAACCGACAACAGTCGAGCAAGGGCAGAGAGATGATCCGATGTACGAAGGTCCATGTACATCCACAACCGCTAGTACCACATTGTTTGGCCACAATCTGGATTACAGCGGATATATCGCCCTAGTCCGTGAGTTTTACATCAATACCACGGCACTTAATCCGCGTTTAACGCGTGAACTCCCCTTCTGCATGTTTCAACATGCAATGATTGGCGCTCTACACGCCAGATTAGTACAAATACAGTACTATGAGAATTCGGATCCATTGGTTCAGAACTTCCCGAATTCAACAGAAATATTCGGTGGGAAAGATTATCAAATTCCCAAGATCATCGCCGAATATTTGGACTCATTAACAACTGGACTTACACCTACCGGCGAGAAAATAAAGGTAAATTTCCCTGAAGTGTCACTACCACAGGGACCAGTTAATGAGG
		</sequence>
		<sequence>
			<taxon idref="GalbutVirusLike_PartB_LIS04_Dsim_Lisbon_EuropeNAf_2012-10-24"/>
			CAACAACAACCCCGTCCAGTACAACGGAACACGGGAAGTAGACAANNNAAGAAGTCTACTGACAGAGGCCCAGAGCCTAAACCGACAACAGTCGAACAAGGGCAGAGAGATGATCCGATGTACGAAGGTCCATGTACATCCACAACCGCTAGTACCACATTGTTTGGCCACAATCTGGATTACAGCGGATATATCGCCCTAGTCCGTGAGTTTTACATCAATACCACGGCACTCAATCCGCGTTTAACGCGTGAACTTCCCTTCTGCATGTTTCAACATGCAATGATTGGCGCTTTACACGCCCGATTAGTACAAATACAGTACTATGAGAATTCGGATCCATTGGTTCAGAACTTCCCGAATTCTACAGAAATATTCGGTGGGAAAGATTATCAGATTCCCAAGATCATCGCCGAATATTTGGACTCATTAACGACTGGACTTACACCTACCGGCGAGAAAATAAAGGTAAACTTCCCTGAAGTGTCACTACCACAGGGACCAGTTAATGAGG
		</sequence>
		<sequence>
			<taxon idref="GalbutVirusLike_PartB_LIS10_Dsim_Lisbon_EuropeNAf_2012-10-24"/>
			CAACAACAACCCCGTCCAGTACAACGGAACACGGGAAGTAGACAANNNAAGAAGTCTACTGACAGAGGCCCAGAGCCTAAACCGACAACAGTCGAGCAAGGGCAGAGAGATGATCCGATGTACGAAGGTCCATGTACATCCACAACCGCTAGTACCACATTGTTTGGCCACAATCTGGATTACAGCGGATATATCGCCCTAGTCCGTGAGTTCTACATCAATACCACGGCACTTAATCCGCGTTTAACGCGTGAACTTCCCTTCTGCATGTTTCAACATGCAATGATTGGCGCTTTACACGCCCGATTAGTACAAATACAGTACTATGAGAATTCGGATCCATTGGTTCAGAACTTCCCGAATTCCACAGAAATATTCGGTGGGAAAGATTATCAGATTCCCAAGATCATCGCCGAATATTTGGACTCATTAACGACTGGACTTACACCTACCGGCGAGAAAATAAAGGTAAACTTCCCTGAAGTGTCACTACCACAGGGACCAGTTAATGAGG
		</sequence>
		<sequence>
			<taxon idref="GalbutVirusLike_PartB_MON01_Dsim_Montpellier_EuropeNAf_2010-08-11"/>
			CAACAACAACCCCGTCCAGTACAACGGAACACGGGAAGTAGACAANNNAAGAAGTCTACTGACAGAGGCCCAGAGCCTAAACCGACAACAGTCGAACAAGGGCAGAGAGATGATCCGATGTACGAAGGTCCATGTACATCCACAACCGCTAGTACCACATTGTTTGGCCACAATCTGGATTACAGCGGATATATCGCCCTAGTCCGTGAGTTCTACATCAATACCACGGCACTCAATCCGCGTTTAACGCGTGAACTTCCCTTCTGCATGTTTCAACATGCAATGATTGGCGCTTTACACGCCCGATTAGTACAAATACAGTACTATGAGAATTCGGATCCATTGGTTCAGAACTTCCCGAATTCTACAGAAATATTCGGTGGGAAAGATTATCAGATTCCCAAGATCATCGCCGAATATTTGGACTCATTAACGACTGGACTTACACCTACCGGCGAGAAAATAAAGGTAAACTTCCCTGAAGTGTCACTACCACAGGGACCAGTTAATGAGG
		</sequence>
		<sequence>
			<taxon idref="GalbutVirusLike_PartB_MRS20_Dsim_Marseille_EuropeNAf_2009-08-15"/>
			CAACAACAACCCCGTCCAGTACAACGGAACACGGGAAGTAGACAANNNAAGAAGTCTACTGACAGAGGCCCAGAGCCTAAACCGACGACAGTCGAACAAGGGCAGAGAGATGATCCGATGTACGAAGGTCCATGTACATCCACAACCGCTAGTACCACATTGTTTGGCCACAATCTGGATTACAGCGGATATATCGCCCTAGTCCGTGAGTTTTACATCAATACCACGGCACTCAATCCGCGTTTAACGCGTGAACTTCCCTTCTGCATGTTTCAACATGCAATGATTGGCGCTTTACACGCCCGATTAGTACAAATACAGTACTATGAGAATTCGGATCCATTGGTTCAGAACTTCCCGAATTCCACAGAAATATTCGGTGGGAAAGATTATCAGATTCCCAAGATCATCGCCGAATATTTGGACTCATTAACGACTGGACTTACACCTACCGGCGAGAAAATAAAGGTAAACTTCCCTGAAGTGTCACTACCACAGGGACCAGTTAATGAGG
		</sequence>
		<sequence>
			<taxon idref="GalbutVirusLike_PartB_POR04_Dsim_Porto_EuropeNAf_2012-10-24"/>
			CAACAACAACCCCGTCCAGTACAACGGAACACGGGAAGTAGACAANNNAAGAAGTCTACTGACAGAGGCCCAGAGCCTAAACCGACAACAGTCGAACAAGGGCAGAGAGATGATCCGATGTACGAAGGTCCATGTACATCCACAACCGCTAGTACCACATTGTTTGGCCACAATCTGGATTACAGCGGATATATCGCCCTAGTCCGTGAGTTCTACATCAATACCACGGCACTCAATCCGCGTTTAACGCGTGAACTTCCCTTCTGCATGTTTCAACATGCAATGATTGGCGCTTTGCACGCCCGATTAGTACAAATACAGTACTATGAGAATTCGGATCCATTGGTTCAGAACTTCCCGAATTCCACAGAAATATTCGGTGGGAAAGATTATCAGATTCCCAAGATCATCGCCGAATATTTGGACTCATTAACGACTGGACTTACACCTACCGGCGAGAAAATAAAGGTAAACTTCCCTGAAGTGTCACTACCACAGGGACCAGTTAATGAGG
		</sequence>
		<sequence>
			<taxon idref="GalbutVirusLike_PartB_POR09_Dsim_Porto_EuropeNAf_2012-10-24"/>
			CAACAACAACCCCGTCCAGTACAACGGAACACGGGAAGTAGACAANNNAAGAAGTCTACTGACAGAGGCCCAGAGCCTAAACCGACAACAGTCGAGCAAGGGCAGAGAGATGATCCGATGTACGAAGGTCCATGTACATCCACAACCGCTAGTACCACATTGTTTGGCCACAATCTGGATTACAGCGGATATATCGCCCTAGTCCGTGAGTTCTACATCAATACCACGGCACTTAATCCGCGTTTAACGCGTGAACTTCCCTTCTGCATGTTTCAACATGCAATGATTGGCGCTTTACACGCCCGATTAGTACAAATACAGTACTATGAGAATTCGGATCCATTGGTTCAGAACTTCCCGAATTCCACAGAAATATTCGGTGGGAAAGATTATCAGATTCCCAAGATCATCGCCGAATATTTGGACTCATTAACGACTGGACTTACACCTACCGGCGAGAAAATAAAGGTAAACTTCCCTGAAGTGTCACTACCACAGGGACCAGTTAATGAGG
		</sequence>
		<sequence>
			<taxon idref="GalbutVirusLike_PartB_RAK14_Dsim_Marrakesh_EuropeNAf_2010-09-30"/>
			NNNNNNNNNCCCCGTCCAGTACAACGGAACACGGGAAGTAGACAANNNAAGAAGTCTACTGACAGAGGCCCAGAGCCTAAACCGACAACAGTCGAGCAAGGGCAGAGAGATGATCCGATGTACGAAGGTCCATGTACATCCACAACCGCTAGTACCACATTGTTTGGCCACAATCTGGATTACAGCGGATATATCGCCCTAGTCCGTGAGTTCTACATCAATACCACGGCACTCAATCCGCGTTTAACGCGTGAACTTCCCTTCTGCATGTTTCAACATGCAATGATTGGCGCTTTACACGCCCGATTAGTACAAATACAGTACTATGAGAATTCGGATCCATTGGTTCAGAACTTCCCGAATTCCACAGAAATATTCGGTGGGAAAGATTATCAGATTCCCAAGATCATCGCCGAATATTTGGACTCATTAACGACTGGACTTACACCTACCGGCGAGAAAATAAAGGTAAACTTCCCTGAAGTGTCACTACCACAGGGACCAGTTAATGAGG
		</sequence>
		<sequence>
			<taxon idref="GalbutVirusLike_PartB_SAF42_Dsim_SouthAfrica_Africa_2010-01"/>
			NNNNNNNNNNNNNNNNNNNNNNAACGGAACACGGGAAGTAGGCAGNNNAAGAAGTCTACCGATAGAGGCCCAGAGCCTAAACCGACGACAGTCGAGCAAGGGCAGAGAGATGATCCGATGTACGAAGGTCCATGTACATCCACAACCGCTAGTACCACATTGTTTGGCCACAATCTGGATTACAGCGGATATATCGCCCTAGTCCGTGAGTTTTACATCAATACCACGGCACTCAATCCGCGTTTAACGCGTGAACTTCCTTTCTGCATGTTTCAACATGCAATGATTGGCGCTTTACACGCCAGATTAGTACAAATACAGTACTATGAGAATTCGGATCCATTGGTTCAGAACTTCCCGAATTCAACAGAAATATTCGGTGGGAAAGATTATCAGATTCCCAAGATCATCGCCGAATATTTGGACTCATTAACGACTGGACTTACACCTACCGGCGAGAAAATAAAGGTAAACTTCCCTGAAGTGTCGTTACCACAGGGACCAGTTAATGAGG
		</sequence>
		<sequence>
			<taxon idref="GalbutVirusLike_PartB_DAN09_Dmel_Accra2_Africa_2010-01"/>
			CAACAGCAACCCCGTCCAGTACAGAAGAGCACGGGCAGTAGACAGCAGAAGAAGCCTGTCGACAGAGGCCCAGAGCCGAAACCGACAACAGTCGAGCAAGGGCAAAGAGACGATCCGATGTACGAAGGTCCATGTGCATCAACAACCGCCAGTACCACATTGTTTGGCCACAATCTGGACTATAGCGGATACGTCGCCCTAATCCGTGAGTTTTACATCAATACCACGGCATTGAATCCGCGTTTACCGCGTGAGCTTCCGTTCTGCATGTTTCAACATGCAATGTTTGGCGCTTTACACGCCAGATTAGTACAAATACAGTACTATGAGAATTCGGATCCATTGGTTCAGAACTTCCCGAATTCAGTAGAAGTATTCGGAGGGAAAGACTATCAGATTCCCAAGATTATTGCCGAATACCTGGACTCATTAACGACTGGACTAACACCTACCGGCGAGAAAATAAAGATAAATTTCCCTGAACTATCACTACCACAGGGACCAGTTAATGAGG
		</sequence>
		<sequence>
			<taxon idref="GalbutVirusLike_PartB_DAN05_Dmel_Accra2_Africa_2010-01"/>
			CAACAACAACCCCGTCCAGTACAGAAAAGCACGGGCAGTAGACAGCAGAAAAAGTCTACCGACAGAGGCCCAGAGCCGAAACCGACAACAGTCGAGCAAGGGCAAAGAGACGATCCGATGTACGAAGGTCCATGTGCATCAACGACCGCTAGTACCACATTGTTTGGCCACAATCTGGACTATAGCGGATACGTCGCCCTAATCCGTGAGTTCTACATCAATACCACGGCGCTAAATCCGCGCTTGCCGCGCGAGCTTCCCTTCTGCATGTTTCAGCATGCAATGTTTGGCGCTTTACACGCCAGATTAGTACAAATACAGTACTATGAGAATTCGGATCCATTGGTTCAGAACTTCCCGAATTCAGTAGAAGTATTCGGCGGGAAAGAATATCAAATCCCCAAGATCATTGCCGAATACCTGGACTCATTAACGACTGGACTAACACCTACCGGCGAGAAAATTAAGATCAACTTCCCTGAAATTTCACTACCACAGGGACCAGTTAATGAGA
		</sequence>
		<sequence>
			<taxon idref="GalbutVirusLike_PartB_REEF22_Dmel_Mombassa_Africa_2011-04-05"/>
			CAACCACAACCCCGTCCAGCACAGAGAAGCACGGGCAGTAGACAGCAGAAGAAGTCTACCGACAGAGGCCCAGAGCCGAAACCGACAACAGTCGAGCAAGGGCAAAGAGACGACCCGATGTACGAAGGTCCATGTGCATCAACAACCGCTAGCACCACATTGTTTGGCCACAATCTGGACTATAGCGGATACGTCGCCCTAATCCGTGAGTTCTACATCAATACCACGGCGTTGAATCCGCGCTTACCGCGCGAGCTTCCCTTCTGCATGTTTCAGCATGCAATGTTTGGCGCTTTACACGCCAGATTAGTACAAATACAGTACTATGAGAATTCGGATCCATTGGTTCAGAACTTCCCGAATTCAGTAGAAGTATTCGGCGGGAAAGAATATCAGATTCCCAAGATCATTGCCGAATACCTGGACTCATTAACGACTGGACTAACACCTACCGGCGAGAAAATCAAGATCAATTTCCCTGAAATTTCACTACCACAGGGACCAGTTAATGAGG
		</sequence>
		<sequence>
			<taxon idref="GalbutVirusLike_PartB_EDI16_Dmel_Edinburgh2_EuropeNAf_2009-08-30"/>
			CAACAGCAACCCCGTCCAGTACAGAAGAGCACGGGCAGTAGACAGCAGAAGAAGCCTGCCGACAGAGGCCCAGAGCCGAAACCGACAACAGTCGAGCAAGGGCAAAGAGACGACCCGATGTACGAAGGTCCATGTGCATCAACAACCGCCAGTACCACATTGTTTGGCCACAATCTGGACTATAGCGGATACGTCGCCCTAATCCGTGAGTTTTACATCAATACCACGGCATTGAATCCGCGTTTACCGCGTGAGCTTCCGTTCTGCATGTTTCAACATGCAATGTTTGGCGCTTTACACGCCAGATTAGTACAAATACAGTACTATGAGAATTCGGATCCATTGGTTCAGAACTTCCCGAATTCAGTAGAAGTATTCGGAGGGAAAGACTATCAGATTCCCAAGATTATTGCCGAATACCTGGACTCATTAACGACTGGACTAACACCTACCGGCGAGAAAATAAAGATTAATTTCCCTGAATTGTCACTACCACAGGGACCAGTTAATGAGG
		</sequence>
		<sequence>
			<taxon idref="GalbutVirusLike_PartB_ATH05_Dmel_AthensGreece_EuropeNAf_2009-08-08"/>
			CAACAACAACCCCGTCCAGTACAAAAGAGCACGGGCAGTAGACAACAGAAGAAGTCTACCGACAGAGGCCCAGAGCCGAAACCGACAACAGTCGAGCAAGGGCAAAGAGACGACCCGATGTACGAAGGTCCATGTGCATCAACAACCGCTAGTACCACATTGTTTGGCCATAATCTGGACTATAGCGGATACGTCGCCCTAATCCGTGAGTTCTACATCAATACCACGGCGTTGAACCCGCGCTTACCACGCGAGCTTCCATTCTGCATGTTTCAACATGCAATGTTCGGCGCTTTACACGCCAGATTAGTACAAATACAGTACTATGAGAATTCGGATCCATTGGTTCAGAACTTCCCGAATTCAGTAGAAGTATTCGGTGGGAAAGACTATCAGATTCCCAAGGTTATTGCCGAATACCTGGACTCATTAACGACTGGACTAACACCTACCGGCGAGAAAATTAAGATCAATTTCCCTGAAATTTCACTACCACAGGGACCAGTTAATGAGG
		</sequence>
		<sequence>
			<taxon idref="GalbutVirusLike_PartB_DAN11_Dmel_Accra2_Africa_2010-01"/>
			CAACAACAACCCCGTCCAGTACAGAGAAGCACGGGCAACAAGCAGCAGAAGAAGCCTGCCGACAGAGGCCCTGAGCCGAAACCGACAACAGTCGAGCAAGGGCAAAGAGACGATCCGATGTACGAAGGTCCATGTACATCAACGACCGCCAGTACCACATTGTTTGGCCACAATCTGGACTATAGCGGATACGTCGCCCTGATCCGTGAGTTTTACATCAATACCACGGCGTTAAATCCGCGTTTACCGCGTGAGCTTCCGTTCTGCATGTTTCAACATGCAATGATTGGCGCTTTACACGCCAGATTAGTACAAATACAGTACTATGAGAATTCGGATCCATTGGTTCAAAACTTCCCGAATTCAGTAGAAGTATTCGGAGGGAAAGACTATCAGATTCCCAAAATCATTGCCGAATACCTGGACTCATTAACGACTGGACTAACACCTACCGGCGAGAAAATAAAAGTGAACTTCCCTGAATTGTCACTACCACAGGGACCAGTTAATGAGG
		</sequence>
		<sequence>
			<taxon idref="GalbutVirusLike_PartB_MAT38_Dmel_Accra1_Africa_2010-01"/>
			CAACAACAACCCCGTCCAGTACAGAAAAGCACGGGCAACAGACAGCAGAAGAAGCCTGCCGACAGAGGCCCAGAGCCGAAACCGACAACAGTCGAGCAAGGGCAGAGAGACGATCCGATGTACGAAGGTCCATGTACATCAACAACCGCCAGTACCACATTGTTTGGCCACAATCTGGACTATAGCGGATACGTCGCCCTAATCCGTGAGTTCTACATCAATACCACGGCATTAAATCCGCGTTTACCGCGTGAGCTTCCGTTCTGCATGTTTCAACATGCAATGTTTGGCGCTTTACACGCCAGATTAGTACAAATACAGTACTATGAGAATTCGGATCCATTGGTTCAAAACTTCCCGAATTCAGTAGAAGTATTCGGAGGGAAAGACTATCAGATTCCCAAAGTCATTGCCGAATACCTGGACTCATTAACGACTGGACTAACACCTACCGGCGAGAAAATAAAAGTGAATTTCCCTGAATTGTCACTACCACAGGGACCAGTTAATGAGG
		</sequence>
		<sequence>
			<taxon idref="GalbutVirusLike_PartB_DAN06_Dmel_Accra2_Africa_2010-01"/>
			NNNNNNNNNNNNNNNNNNNNNNNNNNNNNNNNNNNNNNNNNNNNNNNNNNNNNNNNNNNNNACAGAGGCCCAGAGCCGAAACCGACAACAGTCGAGCAAGGGCAGAGAGACGATCCGATGTACGAAGGTCCATGTACATCAACAACCGCCAGTACCACATTGTTTGGCCACAATCTGGACTATAGCGGATACGTCGCCCTAATCCGTGAGTTTTACATCAATACCACGGCATTAAATCCGCGTTTACCGCGTGAGCTTCCGTTCTGCATGTTTCAACATGCAATGTTTGGCGCTTTACACGCCAGATTAGTACAAATACAGTACTATGAGAATTCGGATCCATTGGTTCAAAACTTCCCGAATTCAGTAGAAGTATTCGGAGGGAAAGACTATCAGATTCCCAAAGTCATTGCCGAATACCTGGACTCATTAACGACTGGACTAACACCTACCGGCGAGAAAATAAAAGTAAATTTCCCTGAATTGTCACTACCACAGGGACCAGTTAATGAGG
		</sequence>
	</alignment>

	<!-- The unique patterns for codon positions 1 & 2                           -->
	<mergePatterns id="GalbutVirusLike_PartA.CP1+2.patterns">

		<!-- The unique patterns from 1 to end every 3                               -->
		<!-- npatterns=68                                                            -->
		<patterns from="1" every="3" strip="false">
			<alignment idref="alignment1"/>
		</patterns>

		<!-- The unique patterns from 2 to end every 3                               -->
		<!-- npatterns=60                                                            -->
		<patterns from="2" every="3" strip="false">
			<alignment idref="alignment1"/>
		</patterns>
	</mergePatterns>

	<!-- The unique patterns for codon position 3                                -->

	<!-- The unique patterns from 3 to end every 3                               -->
	<!-- npatterns=109                                                           -->
	<patterns id="GalbutVirusLike_PartA.CP3.patterns" from="3" every="3" strip="false">
		<alignment idref="alignment1"/>
	</patterns>

	<!-- The unique patterns for codon positions 1 & 2                           -->
	<mergePatterns id="GalbutVirusLike_PartB.CP1+2.patterns">

		<!-- The unique patterns from 1 to end every 3                               -->
		<!-- npatterns=41                                                            -->
		<patterns from="1" every="3" strip="false">
			<alignment idref="alignment2"/>
		</patterns>

		<!-- The unique patterns from 2 to end every 3                               -->
		<!-- npatterns=31                                                            -->
		<patterns from="2" every="3" strip="false">
			<alignment idref="alignment2"/>
		</patterns>
	</mergePatterns>

	<!-- The unique patterns for codon position 3                                -->

	<!-- The unique patterns from 3 to end every 3                               -->
	<!-- npatterns=84                                                            -->
	<patterns id="GalbutVirusLike_PartB.CP3.patterns" from="3" every="3" strip="false">
		<alignment idref="alignment2"/>
	</patterns>

	<!-- START Discrete Traits Model                                             -->

	<!-- general data type for discrete trait model, 'Host'                      -->
	<generalDataType id="Host.dataType">

		<!-- Number Of States = 3                                                    -->
		<state code="DUNK"/>
		<state code="Dmel"/>
		<state code="Dsim"/>
	</generalDataType>


	<!-- general data type for discrete trait model, 'Continent'                 -->
	<generalDataType id="Continent.dataType">

		<!-- Number Of States = 4                                                    -->
		<state code="Africa"/>
		<state code="Australia"/>
		<state code="EuropeNAf"/>
		<state code="USA"/>
	</generalDataType>


	<!-- Data pattern for discrete trait, 'Host'                                 -->
	<attributePatterns id="Host_A.pattern" attribute="Host">
		<taxa idref="GalbutVirusLike_PartA.taxa"/>
		<generalDataType idref="Host.dataType"/>
	</attributePatterns>


	<!-- Data pattern for discrete trait, 'Host'                                 -->
	<attributePatterns id="Host_B.pattern" attribute="Host">
		<taxa idref="GalbutVirusLike_PartB.taxa"/>
		<generalDataType idref="Host.dataType"/>
	</attributePatterns>


	<!-- Data pattern for discrete trait, 'Continent'                            -->
	<attributePatterns id="Continent_A.pattern" attribute="Continent">
		<taxa idref="GalbutVirusLike_PartA.taxa"/>
		<generalDataType idref="Continent.dataType"/>
	</attributePatterns>


	<!-- Data pattern for discrete trait, 'Continent'                            -->
	<attributePatterns id="Continent_B.pattern" attribute="Continent">
		<taxa idref="GalbutVirusLike_PartB.taxa"/>
		<generalDataType idref="Continent.dataType"/>
	</attributePatterns>

	<!-- END Discrete Traits Model                                               -->


	<!-- A prior assumption that the population size has remained constant       -->
	<!-- throughout the time spanned by the genealogy.                           -->
	<constantSize id="constant" units="years">
		<populationSize>
			<parameter id="constant.popSize" value="39.0" lower="0.0"/>
		</populationSize>
	</constantSize>

	<!-- Construct a starting tree that is compatible with specified clade heights-->
	<rescaledTree id="GalbutVirusLike_PartA.startingTree">

		<!-- Construct a rough-and-ready UPGMA tree as an starting tree              -->
		<upgmaTree>
			<distanceMatrix correction="JC">
				<patterns>

					<!-- To generate UPGMA starting tree, only use the 1st aligment, which may be 1 of many aligments using this tree.-->
					<alignment idref="alignment1"/>
				</patterns>
			</distanceMatrix>
		</upgmaTree>
	</rescaledTree>

	<!-- Construct a starting tree that is compatible with specified clade heights-->
	<rescaledTree id="GalbutVirusLike_PartB.startingTree">

		<!-- Construct a rough-and-ready UPGMA tree as an starting tree              -->
		<upgmaTree>
			<distanceMatrix correction="JC">
				<patterns>

					<!-- To generate UPGMA starting tree, only use the 1st aligment, which may be 1 of many aligments using this tree.-->
					<alignment idref="alignment2"/>
				</patterns>
			</distanceMatrix>
		</upgmaTree>
	</rescaledTree>

	<!-- Generate a tree model                                                   -->
	<treeModel id="GalbutVirusLike_PartA.treeModel">
		<upgmaTree idref="GalbutVirusLike_PartA.startingTree"/>
		<rootHeight>
			<parameter id="GalbutVirusLike_PartA.treeModel.rootHeight"/>
		</rootHeight>
		<nodeHeights internalNodes="true">
			<parameter id="GalbutVirusLike_PartA.treeModel.internalNodeHeights"/>
		</nodeHeights>
		<nodeHeights internalNodes="true" rootNode="true">
			<parameter id="GalbutVirusLike_PartA.treeModel.allInternalNodeHeights"/>
		</nodeHeights>
	</treeModel>

	<!-- Generate a tree model                                                   -->
	<treeModel id="GalbutVirusLike_PartB.treeModel">
		<upgmaTree idref="GalbutVirusLike_PartB.startingTree"/>
		<rootHeight>
			<parameter id="GalbutVirusLike_PartB.treeModel.rootHeight"/>
		</rootHeight>
		<nodeHeights internalNodes="true">
			<parameter id="GalbutVirusLike_PartB.treeModel.internalNodeHeights"/>
		</nodeHeights>
		<nodeHeights internalNodes="true" rootNode="true">
			<parameter id="GalbutVirusLike_PartB.treeModel.allInternalNodeHeights"/>
		</nodeHeights>
	</treeModel>

	<!-- Generate a coalescent likelihood                                        -->
	<coalescentLikelihood id="GalbutVirusLike_PartA.coalescent">
		<model>
			<constantSize idref="constant"/>
		</model>
		<populationTree>
			<treeModel idref="GalbutVirusLike_PartA.treeModel"/>
		</populationTree>
	</coalescentLikelihood>

	<!-- Generate a coalescent likelihood                                        -->
	<coalescentLikelihood id="GalbutVirusLike_PartB.coalescent">
		<model>
			<constantSize idref="constant"/>
		</model>
		<populationTree>
			<treeModel idref="GalbutVirusLike_PartB.treeModel"/>
		</populationTree>
	</coalescentLikelihood>

	<!-- The strict clock (Uniform rates across branches)                        -->
	<strictClockBranchRates id="GalbutVirusLike_PartA.branchRates">
		<rate>
			<parameter id="GalbutVirusLike_PartA.clock.rate" value="4.0E-4" lower="0.0"/>
		</rate>
	</strictClockBranchRates>

	<!-- The strict clock (Uniform rates across branches)                        -->
	<strictClockBranchRates id="GalbutVirusLike_PartB.branchRates">
		<rate>
			<parameter id="GalbutVirusLike_PartB.clock.rate" value="4.0E-4" lower="0.0"/>
		</rate>
	</strictClockBranchRates>

	<!-- The strict clock (Uniform rates across branches)                        -->
	<strictClockBranchRates id="GalbutHostClock.branchRates">
		<rate>
			<parameter id="GalbutHostClock.clock.rate" value="1.0" lower="0.0"/>
		</rate>
	</strictClockBranchRates>

	<!-- The strict clock (Uniform rates across branches)                        -->
	<strictClockBranchRates id="GalbutContinentClock.branchRates">
		<rate>
			<parameter id="GalbutContinentClock.clock.rate" value="1.0" lower="0.0"/>
		</rate>
	</strictClockBranchRates>

	<!-- The HKY substitution model (Hasegawa, Kishino & Yano, 1985)             -->
	<HKYModel id="CP1+2.hky">
		<frequencies>
			<frequencyModel dataType="nucleotide">
				<frequencies>
					<parameter id="CP1+2.frequencies" value="0.25 0.25 0.25 0.25"/>
				</frequencies>
			</frequencyModel>
		</frequencies>
		<kappa>
			<parameter id="CP1+2.kappa" value="2.0" lower="0.0"/>
		</kappa>
	</HKYModel>

	<!-- The HKY substitution model (Hasegawa, Kishino & Yano, 1985)             -->
	<HKYModel id="CP3.hky">
		<frequencies>
			<frequencyModel dataType="nucleotide">
				<frequencies>
					<parameter id="CP3.frequencies" value="0.25 0.25 0.25 0.25"/>
				</frequencies>
			</frequencyModel>
		</frequencies>
		<kappa>
			<parameter id="CP3.kappa" value="2.0" lower="0.0"/>
		</kappa>
	</HKYModel>

	<!-- site model                                                              -->
	<siteModel id="CP1+2.siteModel">
		<substitutionModel>
			<HKYModel idref="CP1+2.hky"/>
		</substitutionModel>
		<relativeRate>
			<parameter id="CP1+2.mu" value="1.0" lower="0.0"/>
		</relativeRate>
		<gammaShape gammaCategories="4">
			<parameter id="CP1+2.alpha" value="0.5" lower="0.0"/>
		</gammaShape>
	</siteModel>

	<!-- site model                                                              -->
	<siteModel id="CP3.siteModel">
		<substitutionModel>
			<HKYModel idref="CP3.hky"/>
		</substitutionModel>
		<relativeRate>
			<parameter id="CP3.mu" value="1.0" lower="0.0"/>
		</relativeRate>
		<gammaShape gammaCategories="4">
			<parameter id="CP3.alpha" value="0.5" lower="0.0"/>
		</gammaShape>
	</siteModel>

	<compoundParameter id="allMus">
		<parameter idref="CP1+2.mu"/>
		<parameter idref="CP3.mu"/>
	</compoundParameter>

	<!-- Likelihood for tree given sequence data                                 -->
	<treeLikelihood id="GalbutVirusLike_PartA.CP1+2.treeLikelihood" useAmbiguities="false">
		<mergePatterns idref="GalbutVirusLike_PartA.CP1+2.patterns"/>
		<treeModel idref="GalbutVirusLike_PartA.treeModel"/>
		<siteModel idref="CP1+2.siteModel"/>
		<strictClockBranchRates idref="GalbutVirusLike_PartA.branchRates"/>
	</treeLikelihood>

	<!-- Likelihood for tree given sequence data                                 -->
	<treeLikelihood id="GalbutVirusLike_PartA.CP3.treeLikelihood" useAmbiguities="false">
		<patterns idref="GalbutVirusLike_PartA.CP3.patterns"/>
		<treeModel idref="GalbutVirusLike_PartA.treeModel"/>
		<siteModel idref="CP3.siteModel"/>
		<strictClockBranchRates idref="GalbutVirusLike_PartA.branchRates"/>
	</treeLikelihood>

	<!-- Likelihood for tree given sequence data                                 -->
	<treeLikelihood id="GalbutVirusLike_PartB.CP1+2.treeLikelihood" useAmbiguities="false">
		<mergePatterns idref="GalbutVirusLike_PartB.CP1+2.patterns"/>
		<treeModel idref="GalbutVirusLike_PartB.treeModel"/>
		<siteModel idref="CP1+2.siteModel"/>
		<strictClockBranchRates idref="GalbutVirusLike_PartB.branchRates"/>
	</treeLikelihood>

	<!-- Likelihood for tree given sequence data                                 -->
	<treeLikelihood id="GalbutVirusLike_PartB.CP3.treeLikelihood" useAmbiguities="false">
		<patterns idref="GalbutVirusLike_PartB.CP3.patterns"/>
		<treeModel idref="GalbutVirusLike_PartB.treeModel"/>
		<siteModel idref="CP3.siteModel"/>
		<strictClockBranchRates idref="GalbutVirusLike_PartB.branchRates"/>
	</treeLikelihood>

	<!-- START Discrete Traits Model                                             -->

	<!-- symmetric CTMC model for discrete state reconstructions                 -->
	<generalSubstitutionModel id="Host.model">
		<generalDataType idref="Host.dataType"/>
		<frequencies>
			<frequencyModel id="Host.frequencyModel" normalize="true">
				<generalDataType idref="Host.dataType"/>
				<frequencies>
					<parameter id="Host.frequencies" dimension="3"/>
				</frequencies>
			</frequencyModel>
		</frequencies>

		<!-- rates and indicators                                                    -->
		<rates>
			<parameter id="Host.rates" dimension="3" value="1.0"/>
		</rates>
	</generalSubstitutionModel>
	<siteModel id="Host.siteModel">
		<substitutionModel>
			<generalSubstitutionModel idref="Host.model"/>
		</substitutionModel>
	</siteModel>

	<!-- symmetric CTMC model for discrete state reconstructions                 -->
	<generalSubstitutionModel id="Continent.model">
		<generalDataType idref="Continent.dataType"/>
		<frequencies>
			<frequencyModel id="Continent.frequencyModel" normalize="true">
				<generalDataType idref="Continent.dataType"/>
				<frequencies>
					<parameter id="Continent.frequencies" dimension="4"/>
				</frequencies>
			</frequencyModel>
		</frequencies>

		<!-- rates and indicators                                                    -->
		<rates>
			<parameter id="Continent.rates" dimension="6" value="1.0"/>
		</rates>
	</generalSubstitutionModel>
	<siteModel id="Continent.siteModel">
		<substitutionModel>
			<generalSubstitutionModel idref="Continent.model"/>
		</substitutionModel>
	</siteModel>

	<!-- Likelihood for tree given discrete trait data                           -->
	<ancestralTreeLikelihood id="Host_A.treeLikelihood" stateTagName="Host_A.states">
		<attributePatterns idref="Host_A.pattern"/>
		<treeModel idref="GalbutVirusLike_PartA.treeModel"/>
		<siteModel idref="Host.siteModel"/>
		<generalSubstitutionModel idref="Host.model"/>
		<strictClockBranchRates idref="GalbutHostClock.branchRates"/>
	</ancestralTreeLikelihood>
	<ancestralTreeLikelihood id="Host_B.treeLikelihood" stateTagName="Host_B.states">
		<attributePatterns idref="Host_B.pattern"/>
		<treeModel idref="GalbutVirusLike_PartB.treeModel"/>
		<siteModel idref="Host.siteModel"/>
		<generalSubstitutionModel idref="Host.model"/>
		<strictClockBranchRates idref="GalbutHostClock.branchRates"/>
	</ancestralTreeLikelihood>
	<ancestralTreeLikelihood id="Continent_A.treeLikelihood" stateTagName="Continent_A.states">
		<attributePatterns idref="Continent_A.pattern"/>
		<treeModel idref="GalbutVirusLike_PartA.treeModel"/>
		<siteModel idref="Continent.siteModel"/>
		<generalSubstitutionModel idref="Continent.model"/>
		<strictClockBranchRates idref="GalbutContinentClock.branchRates"/>
	</ancestralTreeLikelihood>
	<ancestralTreeLikelihood id="Continent_B.treeLikelihood" stateTagName="Continent_B.states">
		<attributePatterns idref="Continent_B.pattern"/>
		<treeModel idref="GalbutVirusLike_PartB.treeModel"/>
		<siteModel idref="Continent.siteModel"/>
		<generalSubstitutionModel idref="Continent.model"/>
		<strictClockBranchRates idref="GalbutContinentClock.branchRates"/>
	</ancestralTreeLikelihood>

	<!-- END Discrete Traits Model                                               -->


	<!-- Define operators                                                        -->
	<operators id="operators" optimizationSchedule="log">
		<scaleOperator scaleFactor="0.75" weight="0.1">
			<parameter idref="CP1+2.kappa"/>
		</scaleOperator>
		<scaleOperator scaleFactor="0.75" weight="0.1">
			<parameter idref="CP3.kappa"/>
		</scaleOperator>
		<deltaExchange delta="0.01" weight="0.1">
			<parameter idref="CP1+2.frequencies"/>
		</deltaExchange>
		<deltaExchange delta="0.01" weight="0.1">
			<parameter idref="CP3.frequencies"/>
		</deltaExchange>
		<scaleOperator scaleFactor="0.75" weight="0.1">
			<parameter idref="CP1+2.alpha"/>
		</scaleOperator>
		<scaleOperator scaleFactor="0.75" weight="0.1">
			<parameter idref="CP3.alpha"/>
		</scaleOperator>
		<deltaExchange delta="0.75" parameterWeights="679 338" weight="4">
			<parameter idref="allMus"/>
		</deltaExchange>
		<scaleOperator scaleFactor="0.75" weight="3">
			<parameter idref="GalbutVirusLike_PartA.clock.rate"/>
		</scaleOperator>
		<scaleOperator scaleFactor="0.75" weight="3">
			<parameter idref="GalbutVirusLike_PartB.clock.rate"/>
		</scaleOperator>
		<scaleOperator scaleFactor="0.75" weight="3">
			<parameter idref="GalbutHostClock.clock.rate"/>
		</scaleOperator>
		<scaleOperator scaleFactor="0.75" weight="3">
			<parameter idref="GalbutContinentClock.clock.rate"/>
		</scaleOperator>
		<subtreeSlide size="3.9" gaussian="true" weight="15">
			<treeModel idref="GalbutVirusLike_PartA.treeModel"/>
		</subtreeSlide>
		<narrowExchange weight="15">
			<treeModel idref="GalbutVirusLike_PartA.treeModel"/>
		</narrowExchange>
		<wideExchange weight="3">
			<treeModel idref="GalbutVirusLike_PartA.treeModel"/>
		</wideExchange>
		<wilsonBalding weight="3">
			<treeModel idref="GalbutVirusLike_PartA.treeModel"/>
		</wilsonBalding>
		<scaleOperator scaleFactor="0.75" weight="3">
			<parameter idref="GalbutVirusLike_PartA.treeModel.rootHeight"/>
		</scaleOperator>
		<uniformOperator weight="30">
			<parameter idref="GalbutVirusLike_PartA.treeModel.internalNodeHeights"/>
		</uniformOperator>
		<subtreeSlide size="3.9" gaussian="true" weight="15">
			<treeModel idref="GalbutVirusLike_PartB.treeModel"/>
		</subtreeSlide>
		<narrowExchange weight="15">
			<treeModel idref="GalbutVirusLike_PartB.treeModel"/>
		</narrowExchange>
		<wideExchange weight="3">
			<treeModel idref="GalbutVirusLike_PartB.treeModel"/>
		</wideExchange>
		<wilsonBalding weight="3">
			<treeModel idref="GalbutVirusLike_PartB.treeModel"/>
		</wilsonBalding>
		<scaleOperator scaleFactor="0.75" weight="3">
			<parameter idref="GalbutVirusLike_PartB.treeModel.rootHeight"/>
		</scaleOperator>
		<uniformOperator weight="30">
			<parameter idref="GalbutVirusLike_PartB.treeModel.internalNodeHeights"/>
		</uniformOperator>
		<scaleOperator scaleFactor="0.75" weight="3">
			<parameter idref="constant.popSize"/>
		</scaleOperator>
		<upDownOperator scaleFactor="0.75" weight="3">
			<up>
				<parameter idref="GalbutVirusLike_PartA.clock.rate"/>
			</up>
			<down>
				<parameter idref="GalbutVirusLike_PartA.treeModel.allInternalNodeHeights"/>
			</down>
		</upDownOperator>
		<upDownOperator scaleFactor="0.75" weight="3">
			<up>
				<parameter idref="GalbutVirusLike_PartB.clock.rate"/>
			</up>
			<down>
				<parameter idref="GalbutVirusLike_PartB.treeModel.allInternalNodeHeights"/>
			</down>
		</upDownOperator>
		<upDownOperator scaleFactor="0.75" weight="3">
			<up>
				<parameter idref="GalbutHostClock.clock.rate"/>
			</up>
			<down>
				<parameter idref="GalbutVirusLike_PartA.treeModel.allInternalNodeHeights"/>
			</down>
		</upDownOperator>
		<upDownOperator scaleFactor="0.75" weight="3">
			<up>
				<parameter idref="GalbutHostClock.clock.rate"/>
			</up>
			<down>
				<parameter idref="GalbutVirusLike_PartB.treeModel.allInternalNodeHeights"/>
			</down>
		</upDownOperator>
		<upDownOperator scaleFactor="0.75" weight="3">
			<up>
				<parameter idref="GalbutContinentClock.clock.rate"/>
			</up>
			<down>
				<parameter idref="GalbutVirusLike_PartA.treeModel.allInternalNodeHeights"/>
			</down>
		</upDownOperator>
		<upDownOperator scaleFactor="0.75" weight="3">
			<up>
				<parameter idref="GalbutContinentClock.clock.rate"/>
			</up>
			<down>
				<parameter idref="GalbutVirusLike_PartB.treeModel.allInternalNodeHeights"/>
			</down>
		</upDownOperator>
		<scaleOperator scaleFactor="0.75" weight="15" scaleAllIndependently="true">
			<parameter idref="Host.rates"/>
		</scaleOperator>
		<scaleOperator scaleFactor="0.75" weight="15" scaleAllIndependently="true">
			<parameter idref="Continent.rates"/>
		</scaleOperator>
	</operators>

	<!-- Define MCMC                                                             -->
	<mcmc id="mcmc" chainLength="1000000000" autoOptimize="true" operatorAnalysis="GalbutFixed1.ops.txt">
		<posterior id="posterior">
			<prior id="prior">
				<logNormalPrior mean="1.0" stdev="1.25" offset="0.0" meanInRealSpace="false">
					<parameter idref="CP1+2.kappa"/>
				</logNormalPrior>
				<logNormalPrior mean="1.0" stdev="1.25" offset="0.0" meanInRealSpace="false">
					<parameter idref="CP3.kappa"/>
				</logNormalPrior>

				<!-- Improper uniform prior: CP1+2.mu                                        -->

				<!-- Improper uniform prior: CP3.mu                                          -->
				<uniformPrior lower="0.0" upper="1.0">
					<parameter idref="CP1+2.frequencies"/>
				</uniformPrior>
				<uniformPrior lower="0.0" upper="1.0">
					<parameter idref="CP3.frequencies"/>
				</uniformPrior>
				<exponentialPrior mean="0.5" offset="0.0">
					<parameter idref="CP1+2.alpha"/>
				</exponentialPrior>
				<exponentialPrior mean="0.5" offset="0.0">
					<parameter idref="CP3.alpha"/>
				</exponentialPrior>
				<logNormalPrior mean="4.0E-4" stdev="0.6" offset="0.0" meanInRealSpace="true">
					<parameter idref="GalbutVirusLike_PartA.clock.rate"/>
				</logNormalPrior>
				<logNormalPrior mean="4.0E-4" stdev="0.6" offset="0.0" meanInRealSpace="true">
					<parameter idref="GalbutVirusLike_PartB.clock.rate"/>
				</logNormalPrior>
				<ctmcScalePrior>
					<ctmcScale>
						<parameter idref="GalbutHostClock.clock.rate"/>
					</ctmcScale>
					<treeModel idref="GalbutVirusLike_PartA.treeModel"/>
				</ctmcScalePrior>
				<ctmcScalePrior>
					<ctmcScale>
						<parameter idref="GalbutContinentClock.clock.rate"/>
					</ctmcScale>
					<treeModel idref="GalbutVirusLike_PartA.treeModel"/>
				</ctmcScalePrior>
				<oneOnXPrior>
					<parameter idref="constant.popSize"/>
				</oneOnXPrior>
				<uniformPrior lower="0.0" upper="1.0">
					<parameter idref="Host.frequencies"/>
				</uniformPrior>
				<cachedPrior>
					<gammaPrior shape="1.0" scale="1.0" offset="0.0">
						<parameter idref="Host.rates"/>
					</gammaPrior>
					<parameter idref="Host.rates"/>
				</cachedPrior>
				<uniformPrior lower="0.0" upper="1.0">
					<parameter idref="Continent.frequencies"/>
				</uniformPrior>
				<cachedPrior>
					<gammaPrior shape="1.0" scale="1.0" offset="0.0">
						<parameter idref="Continent.rates"/>
					</gammaPrior>
					<parameter idref="Continent.rates"/>
				</cachedPrior>
				<coalescentLikelihood idref="GalbutVirusLike_PartA.coalescent"/>
				<coalescentLikelihood idref="GalbutVirusLike_PartB.coalescent"/>
			</prior>
			<likelihood id="likelihood">
				<treeLikelihood idref="GalbutVirusLike_PartA.CP1+2.treeLikelihood"/>
				<treeLikelihood idref="GalbutVirusLike_PartA.CP3.treeLikelihood"/>
				<treeLikelihood idref="GalbutVirusLike_PartB.CP1+2.treeLikelihood"/>
				<treeLikelihood idref="GalbutVirusLike_PartB.CP3.treeLikelihood"/>

				<!-- START Discrete Traits Model                                             -->
				<ancestralTreeLikelihood idref="Host_A.treeLikelihood"/>
				<ancestralTreeLikelihood idref="Host_B.treeLikelihood"/>
				<ancestralTreeLikelihood idref="Continent_A.treeLikelihood"/>
				<ancestralTreeLikelihood idref="Continent_B.treeLikelihood"/>

				<!-- END Discrete Traits Model                                               -->

			</likelihood>
		</posterior>
		<operators idref="operators"/>

		<!-- write log to screen                                                     -->
		<log id="screenLog" logEvery="50000">
			<column label="Posterior" dp="4" width="12">
				<posterior idref="posterior"/>
			</column>
			<column label="Prior" dp="4" width="12">
				<prior idref="prior"/>
			</column>
			<column label="Likelihood" dp="4" width="12">
				<likelihood idref="likelihood"/>
			</column>
			<column label="GalbutVirusLike_PartA.rootHeight" sf="6" width="12">
				<parameter idref="GalbutVirusLike_PartA.treeModel.rootHeight"/>
			</column>
			<column label="GalbutVirusLike_PartB.rootHeight" sf="6" width="12">
				<parameter idref="GalbutVirusLike_PartB.treeModel.rootHeight"/>
			</column>
			<column label="GalbutVirusLike_PartA.clock.rate" sf="6" width="12">
				<parameter idref="GalbutVirusLike_PartA.clock.rate"/>
			</column>
			<column label="GalbutVirusLike_PartB.clock.rate" sf="6" width="12">
				<parameter idref="GalbutVirusLike_PartB.clock.rate"/>
			</column>
			<column label="GalbutHostClock.clock.rate" sf="6" width="12">
				<parameter idref="GalbutHostClock.clock.rate"/>
			</column>
			<column label="GalbutContinentClock.clock.rate" sf="6" width="12">
				<parameter idref="GalbutContinentClock.clock.rate"/>
			</column>

			<!-- START Discrete Traits Model                                             -->

			<!-- END Discrete Traits Model                                               -->

		</log>

		<!-- write log to file                                                       -->
		<log id="fileLog" logEvery="50000" fileName="GalbutFixed1.log.txt" overwrite="false">
			<posterior idref="posterior"/>
			<prior idref="prior"/>
			<likelihood idref="likelihood"/>
			<parameter idref="GalbutVirusLike_PartA.treeModel.rootHeight"/>
			<parameter idref="GalbutVirusLike_PartB.treeModel.rootHeight"/>
			<parameter idref="constant.popSize"/>
			<parameter idref="CP1+2.kappa"/>
			<parameter idref="CP3.kappa"/>
			<parameter idref="CP1+2.frequencies"/>
			<parameter idref="CP3.frequencies"/>
			<parameter idref="CP1+2.alpha"/>
			<parameter idref="CP3.alpha"/>
			<compoundParameter idref="allMus"/>
			<parameter idref="GalbutVirusLike_PartA.clock.rate"/>
			<parameter idref="GalbutVirusLike_PartB.clock.rate"/>
			<parameter idref="GalbutHostClock.clock.rate"/>
			<parameter idref="GalbutContinentClock.clock.rate"/>

			<!-- START Discrete Traits Model                                             -->
			<parameter idref="Host.rates"/>
			<parameter idref="Continent.rates"/>

			<!-- END Discrete Traits Model                                               -->

			<treeLikelihood idref="GalbutVirusLike_PartA.CP1+2.treeLikelihood"/>
			<treeLikelihood idref="GalbutVirusLike_PartA.CP3.treeLikelihood"/>
			<treeLikelihood idref="GalbutVirusLike_PartB.CP1+2.treeLikelihood"/>
			<treeLikelihood idref="GalbutVirusLike_PartB.CP3.treeLikelihood"/>

			<!-- START Discrete Traits Model                                             -->
			<ancestralTreeLikelihood idref="Host_A.treeLikelihood"/>
			<ancestralTreeLikelihood idref="Host_B.treeLikelihood"/>
			<ancestralTreeLikelihood idref="Continent_A.treeLikelihood"/>
			<ancestralTreeLikelihood idref="Continent_B.treeLikelihood"/>

			<!-- END Discrete Traits Model                                               -->

			<coalescentLikelihood idref="GalbutVirusLike_PartA.coalescent"/>
			<coalescentLikelihood idref="GalbutVirusLike_PartB.coalescent"/>
		</log>

		<!-- START Discrete Traits Model                                             -->
		<log id="GalbutFixed1.HostrateMatrixLog" logEvery="50000" fileName="GalbutFixed1.Host.rates.log">
			<parameter idref="Host.rates"/>
		</log>
		<log id="GalbutFixed1.ContinentrateMatrixLog" logEvery="50000" fileName="GalbutFixed1.Continent.rates.log">
			<parameter idref="Continent.rates"/>
		</log>

		<!-- END Discrete Traits Model                                               -->


		<!-- write tree log to file                                                  -->
		<logTree id="GalbutVirusLike_PartA.treeFileLog" logEvery="50000" nexusFormat="true" fileName="GalbutFixed1.GalbutVirusLike_PartA.trees.txt" sortTranslationTable="true">
			<treeModel idref="GalbutVirusLike_PartA.treeModel"/>
			<trait name="rate" tag="GalbutVirusLike_PartA.rate">
				<strictClockBranchRates idref="GalbutVirusLike_PartA.branchRates"/>
			</trait>
			<trait name="rate" tag="GalbutHostClock.rate">
				<strictClockBranchRates idref="GalbutHostClock.branchRates"/>
			</trait>
			<trait name="rate" tag="GalbutContinentClock.rate">
				<strictClockBranchRates idref="GalbutContinentClock.branchRates"/>
			</trait>
			<posterior idref="posterior"/>

			<!-- START Ancestral state reconstruction                                    -->
			<trait name="Host_A.states" tag="Host_A">
				<ancestralTreeLikelihood idref="Host_A.treeLikelihood"/>
			</trait>
			<trait name="Continent_A.states" tag="Continent_A">
				<ancestralTreeLikelihood idref="Continent_A.treeLikelihood"/>
			</trait>

			<!-- END Ancestral state reconstruction                                      -->

		</logTree>
		<logTree id="GalbutVirusLike_PartB.treeFileLog" logEvery="50000" nexusFormat="true" fileName="GalbutFixed1.GalbutVirusLike_PartB.trees.txt" sortTranslationTable="true">
			<treeModel idref="GalbutVirusLike_PartB.treeModel"/>
			<trait name="rate" tag="GalbutVirusLike_PartB.rate">
				<strictClockBranchRates idref="GalbutVirusLike_PartB.branchRates"/>
			</trait>
			<trait name="rate" tag="GalbutHostClock.rate">
				<strictClockBranchRates idref="GalbutHostClock.branchRates"/>
			</trait>
			<trait name="rate" tag="GalbutContinentClock.rate">
				<strictClockBranchRates idref="GalbutContinentClock.branchRates"/>
			</trait>
			<posterior idref="posterior"/>

			<!-- START Ancestral state reconstruction                                    -->
			<trait name="Host_B.states" tag="Host_B">
				<ancestralTreeLikelihood idref="Host_B.treeLikelihood"/>
			</trait>
			<trait name="Continent_B.states" tag="Continent_B">
				<ancestralTreeLikelihood idref="Continent_B.treeLikelihood"/>
			</trait>

			<!-- END Ancestral state reconstruction                                      -->

		</logTree>

		<!-- START Ancestral state reconstruction                                    -->

		<!-- Ancestral state reconstruction for: Host_A                              -->
		<log id="fileLog_Host_A" logEvery="50000" fileName="GalbutFixed1.Host_A.states.log">
			<ancestralTrait name="Host_A" traitName="Host_A.states">
				<treeModel idref="GalbutVirusLike_PartA.treeModel"/>
				<ancestralTreeLikelihood idref="Host_A.treeLikelihood"/>
			</ancestralTrait>
		</log>

		<!-- Ancestral state reconstruction for: Host_B                              -->
		<log id="fileLog_Host_B" logEvery="50000" fileName="GalbutFixed1.Host_B.states.log">
			<ancestralTrait name="Host_B" traitName="Host_B.states">
				<treeModel idref="GalbutVirusLike_PartB.treeModel"/>
				<ancestralTreeLikelihood idref="Host_B.treeLikelihood"/>
			</ancestralTrait>
		</log>

		<!-- Ancestral state reconstruction for: Continent_A                         -->
		<log id="fileLog_Continent_A" logEvery="50000" fileName="GalbutFixed1.Continent_A.states.log">
			<ancestralTrait name="Continent_A" traitName="Continent_A.states">
				<treeModel idref="GalbutVirusLike_PartA.treeModel"/>
				<ancestralTreeLikelihood idref="Continent_A.treeLikelihood"/>
			</ancestralTrait>
		</log>

		<!-- Ancestral state reconstruction for: Continent_B                         -->
		<log id="fileLog_Continent_B" logEvery="50000" fileName="GalbutFixed1.Continent_B.states.log">
			<ancestralTrait name="Continent_B" traitName="Continent_B.states">
				<treeModel idref="GalbutVirusLike_PartB.treeModel"/>
				<ancestralTreeLikelihood idref="Continent_B.treeLikelihood"/>
			</ancestralTrait>
		</log>

		<!-- END Ancestral state reconstruction                                      -->

	</mcmc>
	<report>
		<property name="timer">
			<mcmc idref="mcmc"/>
		</property>
	</report>
</beast>
