# Supplementary material for: The Discovery, Distribution, and Evolution of Viruses Associated with Drosophila melanogaster
Source: PLoS Biol. 2015 Jul 14;13(7):e1002210. doi: 10.1371/journal.pbio.1002210 (PMC4501690; doi:10.1371/journal.pbio.1002210)
Supplement: S7 Data — Alignments and BEAST models as BEAST xml for Figs 6 and S13. (ZIP) [file pbio.1002210.s007.zip › LaJollaFixed1.xml]

<?xml version="1.0" standalone="yes"?>

<!-- Generated by BEAUTi v1.8.1                                              -->
<!--       by Alexei J. Drummond, Andrew Rambaut and Marc A. Suchard         -->
<!--       Department of Computer Science, University of Auckland and        -->
<!--       Institute of Evolutionary Biology, University of Edinburgh        -->
<!--       David Geffen School of Medicine, University of California, Los Angeles-->
<!--       http://beast.bio.ed.ac.uk/                                        -->
<beast>

	<!-- The list of taxa to be analysed (can also include dates/ages).          -->
	<!-- ntax=61                                                                 -->
	<taxa id="taxa">
		<taxon id="LaJolla_Iflavirus_MAT03_Dmel_Accra1_Africa_2010-01">
			<date value="2010.0" direction="forwards" units="years" precision="0.08333333333333333"/>
			<attr name="Host">
				Dmel
			</attr>
			<attr name="Continent">
				Africa
			</attr>
		</taxon>
		<taxon id="LaJolla_Iflavirus_MONMEL09_Dmel_Montpellier_EuropeNAf_2010-08-11">
			<date value="2010.6082191780822" direction="forwards" units="years"/>
			<attr name="Host">
				Dmel
			</attr>
			<attr name="Continent">
				EuropeNAf
			</attr>
		</taxon>
		<taxon id="LaJolla_Iflavirus_LJ19_Dmel_SanDiego1_USA_2008-12-05">
			<date value="2008.9262295081967" direction="forwards" units="years"/>
			<attr name="Host">
				Dmel
			</attr>
			<attr name="Continent">
				USA
			</attr>
		</taxon>
		<taxon id="LaJolla_Iflavirus_GEO24_Dsim_AthensGeorgia_USA_2009-02-02">
			<date value="2009.0876712328768" direction="forwards" units="years"/>
			<attr name="Host">
				Dsim
			</attr>
			<attr name="Continent">
				USA
			</attr>
		</taxon>
		<taxon id="LaJolla_Iflavirus_GEO58_Dmel_AthensGeorgia_USA_2009-02-02">
			<date value="2009.0876712328768" direction="forwards" units="years"/>
			<attr name="Host">
				Dmel
			</attr>
			<attr name="Continent">
				USA
			</attr>
		</taxon>
		<taxon id="LaJolla_Iflavirus_MRSBULK03_DUNK_Marseille_EuropeNAf_2009-08-15">
			<date value="2009.6191780821919" direction="forwards" units="years"/>
			<attr name="Host">
				?
			</attr>
			<attr name="Continent">
				EuropeNAf
			</attr>
		</taxon>
		<taxon id="LaJolla_Iflavirus_MONMEL05_Dmel_Montpellier_EuropeNAf_2010-08-11">
			<date value="2010.6082191780822" direction="forwards" units="years"/>
			<attr name="Host">
				Dmel
			</attr>
			<attr name="Continent">
				EuropeNAf
			</attr>
		</taxon>
		<taxon id="LaJolla_Iflavirus_ATH32_Dsim_AthensGreece_EuropeNAf_2009-08-08">
			<date value="2009.6" direction="forwards" units="years"/>
			<attr name="Host">
				Dsim
			</attr>
			<attr name="Continent">
				EuropeNAf
			</attr>
		</taxon>
		<taxon id="LaJolla_Iflavirus_IM06_Dmel_Ithaca_USA_2009-09-18">
			<date value="2009.7123287671234" direction="forwards" units="years"/>
			<attr name="Host">
				Dmel
			</attr>
			<attr name="Continent">
				USA
			</attr>
		</taxon>
		<taxon id="LaJolla_Iflavirus_GEO11_Dmel_AthensGeorgia_USA_2009-02-02">
			<date value="2009.0876712328768" direction="forwards" units="years"/>
			<attr name="Host">
				Dmel
			</attr>
			<attr name="Continent">
				USA
			</attr>
		</taxon>
		<taxon id="LaJolla_Iflavirus_GEO51_Dsim_AthensGeorgia_USA_2009-02-02">
			<date value="2009.0876712328768" direction="forwards" units="years"/>
			<attr name="Host">
				Dsim
			</attr>
			<attr name="Continent">
				USA
			</attr>
		</taxon>
		<taxon id="LaJolla_Iflavirus_LJ23_Dmel_SanDiego1_USA_2008-12-05">
			<date value="2008.9262295081967" direction="forwards" units="years"/>
			<attr name="Host">
				Dmel
			</attr>
			<attr name="Continent">
				USA
			</attr>
		</taxon>
		<taxon id="LaJolla_Iflavirus_GEO01_Dmel_AthensGeorgia_USA_2009-02-02">
			<date value="2009.0876712328768" direction="forwards" units="years"/>
			<attr name="Host">
				Dmel
			</attr>
			<attr name="Continent">
				USA
			</attr>
		</taxon>
		<taxon id="LaJolla_Iflavirus_AUSSIM14_Dsim_Australia_Australia_2011-02-28">
			<date value="2011.158904109589" direction="forwards" units="years"/>
			<attr name="Host">
				Dsim
			</attr>
			<attr name="Continent">
				Australia
			</attr>
		</taxon>
		<taxon id="LaJolla_Iflavirus_ATH19_Dsim_AthensGreece_EuropeNAf_2009-08-08">
			<date value="2009.6" direction="forwards" units="years"/>
			<attr name="Host">
				Dsim
			</attr>
			<attr name="Continent">
				EuropeNAf
			</attr>
		</taxon>
		<taxon id="LaJolla_Iflavirus_MONMEL03_Dmel_Montpellier_EuropeNAf_2010-08-11">
			<date value="2010.6082191780822" direction="forwards" units="years"/>
			<attr name="Host">
				Dmel
			</attr>
			<attr name="Continent">
				EuropeNAf
			</attr>
		</taxon>
		<taxon id="LaJolla_Iflavirus_IM07_Dmel_Ithaca_USA_2009-09-18">
			<date value="2009.7123287671234" direction="forwards" units="years"/>
			<attr name="Host">
				Dmel
			</attr>
			<attr name="Continent">
				USA
			</attr>
		</taxon>
		<taxon id="LaJolla_Iflavirus_RAKMEL05_Dmel_Marrakesh_EuropeNAf_2010-09-30">
			<date value="2010.7452054794521" direction="forwards" units="years"/>
			<attr name="Host">
				Dmel
			</attr>
			<attr name="Continent">
				EuropeNAf
			</attr>
		</taxon>
		<taxon id="LaJolla_Iflavirus_IM13_Dmel_Ithaca_USA_2009-09-18">
			<date value="2009.7123287671234" direction="forwards" units="years"/>
			<attr name="Host">
				Dmel
			</attr>
			<attr name="Continent">
				USA
			</attr>
		</taxon>
		<taxon id="LaJolla_Iflavirus_ATH20_Dsim_AthensGreece_EuropeNAf_2009-08-08">
			<date value="2009.6" direction="forwards" units="years"/>
			<attr name="Host">
				Dsim
			</attr>
			<attr name="Continent">
				EuropeNAf
			</attr>
		</taxon>
		<taxon id="LaJolla_Iflavirus_MONMEL01_Dmel_Montpellier_EuropeNAf_2010-08-11">
			<date value="2010.6082191780822" direction="forwards" units="years"/>
			<attr name="Host">
				Dmel
			</attr>
			<attr name="Continent">
				EuropeNAf
			</attr>
		</taxon>
		<taxon id="LaJolla_Iflavirus_IM08_Dmel_Ithaca_USA_2009-09-18">
			<date value="2009.7123287671234" direction="forwards" units="years"/>
			<attr name="Host">
				Dmel
			</attr>
			<attr name="Continent">
				USA
			</attr>
		</taxon>
		<taxon id="LaJolla_Iflavirus_GEO18_Dsim_AthensGeorgia_USA_2009-02-02">
			<date value="2009.0876712328768" direction="forwards" units="years"/>
			<attr name="Host">
				Dsim
			</attr>
			<attr name="Continent">
				USA
			</attr>
		</taxon>
		<taxon id="LaJolla_Iflavirus_LISMEL03_Dmel_Lisbon_EuropeNAf_2012-10-24">
			<date value="2012.811475409836" direction="forwards" units="years"/>
			<attr name="Host">
				Dmel
			</attr>
			<attr name="Continent">
				EuropeNAf
			</attr>
		</taxon>
		<taxon id="LaJolla_Iflavirus_LISMEL07_Dmel_Lisbon_EuropeNAf_2012-10-24">
			<date value="2012.811475409836" direction="forwards" units="years"/>
			<attr name="Host">
				Dmel
			</attr>
			<attr name="Continent">
				EuropeNAf
			</attr>
		</taxon>
		<taxon id="LaJolla_Iflavirus_GEO12_Dmel_AthensGeorgia_USA_2009-02-02">
			<date value="2009.0876712328768" direction="forwards" units="years"/>
			<attr name="Host">
				Dmel
			</attr>
			<attr name="Continent">
				USA
			</attr>
		</taxon>
		<taxon id="LaJolla_Iflavirus_GEO02_Dmel_AthensGeorgia_USA_2009-02-02">
			<date value="2009.0876712328768" direction="forwards" units="years"/>
			<attr name="Host">
				Dmel
			</attr>
			<attr name="Continent">
				USA
			</attr>
		</taxon>
		<taxon id="LaJolla_Iflavirus_GEO05_Dmel_AthensGeorgia_USA_2009-02-02">
			<date value="2009.0876712328768" direction="forwards" units="years"/>
			<attr name="Host">
				Dmel
			</attr>
			<attr name="Continent">
				USA
			</attr>
		</taxon>
		<taxon id="LaJolla_Iflavirus_GEO25_Dmel_AthensGeorgia_USA_2009-02-02">
			<date value="2009.0876712328768" direction="forwards" units="years"/>
			<attr name="Host">
				Dmel
			</attr>
			<attr name="Continent">
				USA
			</attr>
		</taxon>
		<taxon id="LaJolla_Iflavirus_GEO17_Dsim_AthensGeorgia_USA_2009-02-02">
			<date value="2009.0876712328768" direction="forwards" units="years"/>
			<attr name="Host">
				Dsim
			</attr>
			<attr name="Continent">
				USA
			</attr>
		</taxon>
		<taxon id="LaJolla_Iflavirus_GEO21_Dsim_AthensGeorgia_USA_2009-02-02">
			<date value="2009.0876712328768" direction="forwards" units="years"/>
			<attr name="Host">
				Dsim
			</attr>
			<attr name="Continent">
				USA
			</attr>
		</taxon>
		<taxon id="LaJolla_Iflavirus_GEO68_Dmel_AthensGeorgia_USA_2009-02-02">
			<date value="2009.0876712328768" direction="forwards" units="years"/>
			<attr name="Host">
				Dmel
			</attr>
			<attr name="Continent">
				USA
			</attr>
		</taxon>
		<taxon id="LaJolla_Iflavirus_GEO66_Dsim_AthensGeorgia_USA_2009-02-02">
			<date value="2009.0876712328768" direction="forwards" units="years"/>
			<attr name="Host">
				Dsim
			</attr>
			<attr name="Continent">
				USA
			</attr>
		</taxon>
		<taxon id="LaJolla_Iflavirus_GM09_Dmel_AthensGeorgia_USA_2009-02-02">
			<date value="2009.0876712328768" direction="forwards" units="years"/>
			<attr name="Host">
				Dmel
			</attr>
			<attr name="Continent">
				USA
			</attr>
		</taxon>
		<taxon id="LaJolla_Iflavirus_IM02_Dmel_Ithaca_USA_2009-09-18">
			<date value="2009.7123287671234" direction="forwards" units="years"/>
			<attr name="Host">
				Dmel
			</attr>
			<attr name="Continent">
				USA
			</attr>
		</taxon>
		<taxon id="LaJolla_Iflavirus_AM04_Dmel_AthensGreece_EuropeNAf_2009-08-08">
			<date value="2009.6" direction="forwards" units="years"/>
			<attr name="Host">
				Dmel
			</attr>
			<attr name="Continent">
				EuropeNAf
			</attr>
		</taxon>
		<taxon id="LaJolla_Iflavirus_ATH02_Dmel_AthensGreece_EuropeNAf_2009-08-08">
			<date value="2009.6" direction="forwards" units="years"/>
			<attr name="Host">
				Dmel
			</attr>
			<attr name="Continent">
				EuropeNAf
			</attr>
		</taxon>
		<taxon id="LaJolla_Iflavirus_GM03_Dmel_AthensGeorgia_USA_2009-02-02">
			<date value="2009.0876712328768" direction="forwards" units="years"/>
			<attr name="Host">
				Dmel
			</attr>
			<attr name="Continent">
				USA
			</attr>
		</taxon>
		<taxon id="LaJolla_Iflavirus_LISMEL01_DUNK_Lisbon_EuropeNAf_2012-10-24">
			<date value="2012.811475409836" direction="forwards" units="years"/>
			<attr name="Host">
				?
			</attr>
			<attr name="Continent">
				EuropeNAf
			</attr>
		</taxon>
		<taxon id="LaJolla_Iflavirus_GM08_Dmel_AthensGeorgia_USA_2009-02-02">
			<date value="2009.0876712328768" direction="forwards" units="years"/>
			<attr name="Host">
				Dmel
			</attr>
			<attr name="Continent">
				USA
			</attr>
		</taxon>
		<taxon id="LaJolla_Iflavirus_GM07_Dmel_AthensGeorgia_USA_2009-02-02">
			<date value="2009.0876712328768" direction="forwards" units="years"/>
			<attr name="Host">
				Dmel
			</attr>
			<attr name="Continent">
				USA
			</attr>
		</taxon>
		<taxon id="LaJolla_Iflavirus_GS07_Dsim_AthensGeorgia_USA_2009-02-02">
			<date value="2009.0876712328768" direction="forwards" units="years"/>
			<attr name="Host">
				Dsim
			</attr>
			<attr name="Continent">
				USA
			</attr>
		</taxon>
		<taxon id="LaJolla_Iflavirus_GM05_Dmel_AthensGeorgia_USA_2009-02-02">
			<date value="2009.0876712328768" direction="forwards" units="years"/>
			<attr name="Host">
				Dmel
			</attr>
			<attr name="Continent">
				USA
			</attr>
		</taxon>
		<taxon id="LaJolla_Iflavirus_LIS03_Dmel_Lisbon_EuropeNAf_2012-10-24">
			<date value="2012.811475409836" direction="forwards" units="years"/>
			<attr name="Host">
				Dmel
			</attr>
			<attr name="Continent">
				EuropeNAf
			</attr>
		</taxon>
		<taxon id="LaJolla_Iflavirus_MRSBULK09_Dsim_Marseille_EuropeNAf_2009-08-15">
			<date value="2009.6191780821919" direction="forwards" units="years"/>
			<attr name="Host">
				Dsim
			</attr>
			<attr name="Continent">
				EuropeNAf
			</attr>
		</taxon>
		<taxon id="LaJolla_Iflavirus_ATH01_Dsim_AthensGreece_EuropeNAf_2009-08-08">
			<date value="2009.6" direction="forwards" units="years"/>
			<attr name="Host">
				Dsim
			</attr>
			<attr name="Continent">
				EuropeNAf
			</attr>
		</taxon>
		<taxon id="LaJolla_Iflavirus_DANMEL08_Dmel_Accra2_Africa_2010-01">
			<date value="2010.0" direction="forwards" units="years" precision="0.08333333333333333"/>
			<attr name="Host">
				Dmel
			</attr>
			<attr name="Continent">
				Africa
			</attr>
		</taxon>
		<taxon id="LaJolla_Iflavirus_UM01_Dmel_SanDiego2_USA_2008-12-05">
			<date value="2008.9262295081967" direction="forwards" units="years"/>
			<attr name="Host">
				Dmel
			</attr>
			<attr name="Continent">
				USA
			</attr>
		</taxon>
		<taxon id="LaJolla_Iflavirus_DANMEL11_Dmel_Accra2_Africa_2010-01">
			<date value="2010.0" direction="forwards" units="years" precision="0.08333333333333333"/>
			<attr name="Host">
				Dmel
			</attr>
			<attr name="Continent">
				Africa
			</attr>
		</taxon>
		<taxon id="LaJolla_Iflavirus_DANMEL14_Dmel_Accra2_Africa_2010-01">
			<date value="2010.0" direction="forwards" units="years" precision="0.08333333333333333"/>
			<attr name="Host">
				Dmel
			</attr>
			<attr name="Continent">
				Africa
			</attr>
		</taxon>
		<taxon id="LaJolla_Iflavirus_MONMEL04_Dmel_Montpellier_EuropeNAf_2010-08-11">
			<date value="2010.6082191780822" direction="forwards" units="years"/>
			<attr name="Host">
				Dmel
			</attr>
			<attr name="Continent">
				EuropeNAf
			</attr>
		</taxon>
		<taxon id="LaJolla_Iflavirus_MATMEL24_Dmel_Accra1_Africa_2010-01">
			<date value="2010.0" direction="forwards" units="years" precision="0.08333333333333333"/>
			<attr name="Host">
				Dmel
			</attr>
			<attr name="Continent">
				Africa
			</attr>
		</taxon>
		<taxon id="LaJolla_Iflavirus_MATMEL21_Dmel_Accra1_Africa_2010-01">
			<date value="2010.0" direction="forwards" units="years" precision="0.08333333333333333"/>
			<attr name="Host">
				Dmel
			</attr>
			<attr name="Continent">
				Africa
			</attr>
		</taxon>
		<taxon id="LaJolla_Iflavirus_K10_Dsim_Thika_Africa_2009-02">
			<date value="2009.0849315068492" direction="forwards" units="years" precision="0.08333333333333333"/>
			<attr name="Host">
				Dsim
			</attr>
			<attr name="Continent">
				Africa
			</attr>
		</taxon>
		<taxon id="LaJolla_Iflavirus_K05_Dmel_Thika_Africa_2009-02">
			<date value="2009.0849315068492" direction="forwards" units="years" precision="0.08333333333333333"/>
			<attr name="Host">
				Dmel
			</attr>
			<attr name="Continent">
				Africa
			</attr>
		</taxon>
		<taxon id="LaJolla_Iflavirus_LJ33_Dmel_SanDiego1_USA_2008-12-05">
			<date value="2008.9262295081967" direction="forwards" units="years"/>
			<attr name="Host">
				Dmel
			</attr>
			<attr name="Continent">
				USA
			</attr>
		</taxon>
		<taxon id="LaJolla_Iflavirus_LJ34_Dmel_SanDiego1_USA_2008-12-05">
			<date value="2008.9262295081967" direction="forwards" units="years"/>
			<attr name="Host">
				Dmel
			</attr>
			<attr name="Continent">
				USA
			</attr>
		</taxon>
		<taxon id="LaJolla_Iflavirus_LJ35_Dmel_SanDiego1_USA_2008-12-05">
			<date value="2008.9262295081967" direction="forwards" units="years"/>
			<attr name="Host">
				Dmel
			</attr>
			<attr name="Continent">
				USA
			</attr>
		</taxon>
		<taxon id="LaJolla_Iflavirus_LJ32_Dmel_SanDiego1_USA_2008-12-05">
			<date value="2008.9262295081967" direction="forwards" units="years"/>
			<attr name="Host">
				Dmel
			</attr>
			<attr name="Continent">
				USA
			</attr>
		</taxon>
		<taxon id="LaJolla_Iflavirus_LJ36_Dmel_SanDiego1_USA_2008-12-05">
			<date value="2008.9262295081967" direction="forwards" units="years"/>
			<attr name="Host">
				Dmel
			</attr>
			<attr name="Continent">
				USA
			</attr>
		</taxon>
		<taxon id="LaJolla_Iflavirus_AM07_Dmel_AthensGreece_EuropeNAf_2009-08-08">
			<date value="2009.6" direction="forwards" units="years"/>
			<attr name="Host">
				Dmel
			</attr>
			<attr name="Continent">
				EuropeNAf
			</attr>
		</taxon>
	</taxa>

	<!-- gene name = LaJolla_Iflavirus_1-461_NonCoding, ntax= 8                  -->
	<taxa id="LaJolla_Iflavirus_1-461_NonCoding.taxa">
		<taxon idref="LaJolla_Iflavirus_MAT03_Dmel_Accra1_Africa_2010-01"/>
		<taxon idref="LaJolla_Iflavirus_MONMEL09_Dmel_Montpellier_EuropeNAf_2010-08-11"/>
		<taxon idref="LaJolla_Iflavirus_LJ19_Dmel_SanDiego1_USA_2008-12-05"/>
		<taxon idref="LaJolla_Iflavirus_GEO24_Dsim_AthensGeorgia_USA_2009-02-02"/>
		<taxon idref="LaJolla_Iflavirus_GEO58_Dmel_AthensGeorgia_USA_2009-02-02"/>
		<taxon idref="LaJolla_Iflavirus_MRSBULK03_DUNK_Marseille_EuropeNAf_2009-08-15"/>
		<taxon idref="LaJolla_Iflavirus_MONMEL05_Dmel_Montpellier_EuropeNAf_2010-08-11"/>
		<taxon idref="LaJolla_Iflavirus_ATH32_Dsim_AthensGreece_EuropeNAf_2009-08-08"/>
	</taxa>

	<!-- gene name = LaJolla_Iflavirus_462-945, ntax= 6                          -->
	<taxa id="LaJolla_Iflavirus_462-945.taxa">
		<taxon idref="LaJolla_Iflavirus_MAT03_Dmel_Accra1_Africa_2010-01"/>
		<taxon idref="LaJolla_Iflavirus_MONMEL09_Dmel_Montpellier_EuropeNAf_2010-08-11"/>
		<taxon idref="LaJolla_Iflavirus_LJ19_Dmel_SanDiego1_USA_2008-12-05"/>
		<taxon idref="LaJolla_Iflavirus_GEO24_Dsim_AthensGeorgia_USA_2009-02-02"/>
		<taxon idref="LaJolla_Iflavirus_GEO58_Dmel_AthensGeorgia_USA_2009-02-02"/>
		<taxon idref="LaJolla_Iflavirus_ATH32_Dsim_AthensGreece_EuropeNAf_2009-08-08"/>
	</taxa>

	<!-- gene name = LaJolla_Iflavirus_946-1635, ntax= 53                        -->
	<taxa id="LaJolla_Iflavirus_946-1635.taxa">
		<taxon idref="LaJolla_Iflavirus_MAT03_Dmel_Accra1_Africa_2010-01"/>
		<taxon idref="LaJolla_Iflavirus_MONMEL09_Dmel_Montpellier_EuropeNAf_2010-08-11"/>
		<taxon idref="LaJolla_Iflavirus_LJ19_Dmel_SanDiego1_USA_2008-12-05"/>
		<taxon idref="LaJolla_Iflavirus_GEO24_Dsim_AthensGeorgia_USA_2009-02-02"/>
		<taxon idref="LaJolla_Iflavirus_GEO58_Dmel_AthensGeorgia_USA_2009-02-02"/>
		<taxon idref="LaJolla_Iflavirus_IM06_Dmel_Ithaca_USA_2009-09-18"/>
		<taxon idref="LaJolla_Iflavirus_GEO11_Dmel_AthensGeorgia_USA_2009-02-02"/>
		<taxon idref="LaJolla_Iflavirus_GEO51_Dsim_AthensGeorgia_USA_2009-02-02"/>
		<taxon idref="LaJolla_Iflavirus_LJ23_Dmel_SanDiego1_USA_2008-12-05"/>
		<taxon idref="LaJolla_Iflavirus_GEO01_Dmel_AthensGeorgia_USA_2009-02-02"/>
		<taxon idref="LaJolla_Iflavirus_AUSSIM14_Dsim_Australia_Australia_2011-02-28"/>
		<taxon idref="LaJolla_Iflavirus_ATH19_Dsim_AthensGreece_EuropeNAf_2009-08-08"/>
		<taxon idref="LaJolla_Iflavirus_MONMEL03_Dmel_Montpellier_EuropeNAf_2010-08-11"/>
		<taxon idref="LaJolla_Iflavirus_IM07_Dmel_Ithaca_USA_2009-09-18"/>
		<taxon idref="LaJolla_Iflavirus_RAKMEL05_Dmel_Marrakesh_EuropeNAf_2010-09-30"/>
		<taxon idref="LaJolla_Iflavirus_IM13_Dmel_Ithaca_USA_2009-09-18"/>
		<taxon idref="LaJolla_Iflavirus_ATH20_Dsim_AthensGreece_EuropeNAf_2009-08-08"/>
		<taxon idref="LaJolla_Iflavirus_MONMEL01_Dmel_Montpellier_EuropeNAf_2010-08-11"/>
		<taxon idref="LaJolla_Iflavirus_MRSBULK03_DUNK_Marseille_EuropeNAf_2009-08-15"/>
		<taxon idref="LaJolla_Iflavirus_MONMEL05_Dmel_Montpellier_EuropeNAf_2010-08-11"/>
		<taxon idref="LaJolla_Iflavirus_IM08_Dmel_Ithaca_USA_2009-09-18"/>
		<taxon idref="LaJolla_Iflavirus_GEO18_Dsim_AthensGeorgia_USA_2009-02-02"/>
		<taxon idref="LaJolla_Iflavirus_LISMEL03_Dmel_Lisbon_EuropeNAf_2012-10-24"/>
		<taxon idref="LaJolla_Iflavirus_LISMEL07_Dmel_Lisbon_EuropeNAf_2012-10-24"/>
		<taxon idref="LaJolla_Iflavirus_ATH32_Dsim_AthensGreece_EuropeNAf_2009-08-08"/>
		<taxon idref="LaJolla_Iflavirus_GEO12_Dmel_AthensGeorgia_USA_2009-02-02"/>
		<taxon idref="LaJolla_Iflavirus_GEO02_Dmel_AthensGeorgia_USA_2009-02-02"/>
		<taxon idref="LaJolla_Iflavirus_GEO05_Dmel_AthensGeorgia_USA_2009-02-02"/>
		<taxon idref="LaJolla_Iflavirus_GEO25_Dmel_AthensGeorgia_USA_2009-02-02"/>
		<taxon idref="LaJolla_Iflavirus_GEO17_Dsim_AthensGeorgia_USA_2009-02-02"/>
		<taxon idref="LaJolla_Iflavirus_GEO21_Dsim_AthensGeorgia_USA_2009-02-02"/>
		<taxon idref="LaJolla_Iflavirus_GEO68_Dmel_AthensGeorgia_USA_2009-02-02"/>
		<taxon idref="LaJolla_Iflavirus_GEO66_Dsim_AthensGeorgia_USA_2009-02-02"/>
		<taxon idref="LaJolla_Iflavirus_GM09_Dmel_AthensGeorgia_USA_2009-02-02"/>
		<taxon idref="LaJolla_Iflavirus_IM02_Dmel_Ithaca_USA_2009-09-18"/>
		<taxon idref="LaJolla_Iflavirus_AM04_Dmel_AthensGreece_EuropeNAf_2009-08-08"/>
		<taxon idref="LaJolla_Iflavirus_ATH02_Dmel_AthensGreece_EuropeNAf_2009-08-08"/>
		<taxon idref="LaJolla_Iflavirus_GM03_Dmel_AthensGeorgia_USA_2009-02-02"/>
		<taxon idref="LaJolla_Iflavirus_LISMEL01_DUNK_Lisbon_EuropeNAf_2012-10-24"/>
		<taxon idref="LaJolla_Iflavirus_GM08_Dmel_AthensGeorgia_USA_2009-02-02"/>
		<taxon idref="LaJolla_Iflavirus_GM07_Dmel_AthensGeorgia_USA_2009-02-02"/>
		<taxon idref="LaJolla_Iflavirus_GS07_Dsim_AthensGeorgia_USA_2009-02-02"/>
		<taxon idref="LaJolla_Iflavirus_GM05_Dmel_AthensGeorgia_USA_2009-02-02"/>
		<taxon idref="LaJolla_Iflavirus_LIS03_Dmel_Lisbon_EuropeNAf_2012-10-24"/>
		<taxon idref="LaJolla_Iflavirus_MRSBULK09_Dsim_Marseille_EuropeNAf_2009-08-15"/>
		<taxon idref="LaJolla_Iflavirus_ATH01_Dsim_AthensGreece_EuropeNAf_2009-08-08"/>
		<taxon idref="LaJolla_Iflavirus_DANMEL08_Dmel_Accra2_Africa_2010-01"/>
		<taxon idref="LaJolla_Iflavirus_UM01_Dmel_SanDiego2_USA_2008-12-05"/>
		<taxon idref="LaJolla_Iflavirus_DANMEL11_Dmel_Accra2_Africa_2010-01"/>
		<taxon idref="LaJolla_Iflavirus_DANMEL14_Dmel_Accra2_Africa_2010-01"/>
		<taxon idref="LaJolla_Iflavirus_MONMEL04_Dmel_Montpellier_EuropeNAf_2010-08-11"/>
		<taxon idref="LaJolla_Iflavirus_MATMEL24_Dmel_Accra1_Africa_2010-01"/>
		<taxon idref="LaJolla_Iflavirus_MATMEL21_Dmel_Accra1_Africa_2010-01"/>
	</taxa>

	<!-- gene name = LaJolla_Iflavirus_1636-2839, ntax= 5                        -->
	<taxa id="LaJolla_Iflavirus_1636-2839.taxa">
		<taxon idref="LaJolla_Iflavirus_MAT03_Dmel_Accra1_Africa_2010-01"/>
		<taxon idref="LaJolla_Iflavirus_MONMEL09_Dmel_Montpellier_EuropeNAf_2010-08-11"/>
		<taxon idref="LaJolla_Iflavirus_LJ19_Dmel_SanDiego1_USA_2008-12-05"/>
		<taxon idref="LaJolla_Iflavirus_GEO24_Dsim_AthensGeorgia_USA_2009-02-02"/>
		<taxon idref="LaJolla_Iflavirus_GEO58_Dmel_AthensGeorgia_USA_2009-02-02"/>
	</taxa>

	<!-- gene name = LaJolla_Iflavirus_2840-3566, ntax= 5                        -->
	<taxa id="LaJolla_Iflavirus_2840-3566.taxa">
		<taxon idref="LaJolla_Iflavirus_MAT03_Dmel_Accra1_Africa_2010-01"/>
		<taxon idref="LaJolla_Iflavirus_MONMEL09_Dmel_Montpellier_EuropeNAf_2010-08-11"/>
		<taxon idref="LaJolla_Iflavirus_GEO24_Dsim_AthensGeorgia_USA_2009-02-02"/>
		<taxon idref="LaJolla_Iflavirus_GEO58_Dmel_AthensGeorgia_USA_2009-02-02"/>
		<taxon idref="LaJolla_Iflavirus_ATH32_Dsim_AthensGreece_EuropeNAf_2009-08-08"/>
	</taxa>

	<!-- gene name = LaJolla_Iflavirus_3567-4794, ntax= 5                        -->
	<taxa id="LaJolla_Iflavirus_3567-4794.taxa">
		<taxon idref="LaJolla_Iflavirus_MAT03_Dmel_Accra1_Africa_2010-01"/>
		<taxon idref="LaJolla_Iflavirus_MONMEL09_Dmel_Montpellier_EuropeNAf_2010-08-11"/>
		<taxon idref="LaJolla_Iflavirus_GEO24_Dsim_AthensGeorgia_USA_2009-02-02"/>
		<taxon idref="LaJolla_Iflavirus_GEO58_Dmel_AthensGeorgia_USA_2009-02-02"/>
		<taxon idref="LaJolla_Iflavirus_ATH32_Dsim_AthensGreece_EuropeNAf_2009-08-08"/>
	</taxa>

	<!-- gene name = LaJolla_Iflavirus_4795-7649, ntax= 5                        -->
	<taxa id="LaJolla_Iflavirus_4795-7649.taxa">
		<taxon idref="LaJolla_Iflavirus_MAT03_Dmel_Accra1_Africa_2010-01"/>
		<taxon idref="LaJolla_Iflavirus_MONMEL09_Dmel_Montpellier_EuropeNAf_2010-08-11"/>
		<taxon idref="LaJolla_Iflavirus_LJ19_Dmel_SanDiego1_USA_2008-12-05"/>
		<taxon idref="LaJolla_Iflavirus_GEO24_Dsim_AthensGeorgia_USA_2009-02-02"/>
		<taxon idref="LaJolla_Iflavirus_ATH32_Dsim_AthensGreece_EuropeNAf_2009-08-08"/>
	</taxa>

	<!-- gene name = LaJolla_Iflavirus_7650-8853, ntax= 32                       -->
	<taxa id="LaJolla_Iflavirus_7650-8853.taxa">
		<taxon idref="LaJolla_Iflavirus_MAT03_Dmel_Accra1_Africa_2010-01"/>
		<taxon idref="LaJolla_Iflavirus_MONMEL09_Dmel_Montpellier_EuropeNAf_2010-08-11"/>
		<taxon idref="LaJolla_Iflavirus_LJ19_Dmel_SanDiego1_USA_2008-12-05"/>
		<taxon idref="LaJolla_Iflavirus_GEO24_Dsim_AthensGeorgia_USA_2009-02-02"/>
		<taxon idref="LaJolla_Iflavirus_K10_Dsim_Thika_Africa_2009-02"/>
		<taxon idref="LaJolla_Iflavirus_K05_Dmel_Thika_Africa_2009-02"/>
		<taxon idref="LaJolla_Iflavirus_LJ33_Dmel_SanDiego1_USA_2008-12-05"/>
		<taxon idref="LaJolla_Iflavirus_LJ34_Dmel_SanDiego1_USA_2008-12-05"/>
		<taxon idref="LaJolla_Iflavirus_LJ35_Dmel_SanDiego1_USA_2008-12-05"/>
		<taxon idref="LaJolla_Iflavirus_LJ32_Dmel_SanDiego1_USA_2008-12-05"/>
		<taxon idref="LaJolla_Iflavirus_LJ36_Dmel_SanDiego1_USA_2008-12-05"/>
		<taxon idref="LaJolla_Iflavirus_GEO58_Dmel_AthensGeorgia_USA_2009-02-02"/>
		<taxon idref="LaJolla_Iflavirus_IM06_Dmel_Ithaca_USA_2009-09-18"/>
		<taxon idref="LaJolla_Iflavirus_GEO11_Dmel_AthensGeorgia_USA_2009-02-02"/>
		<taxon idref="LaJolla_Iflavirus_GEO51_Dsim_AthensGeorgia_USA_2009-02-02"/>
		<taxon idref="LaJolla_Iflavirus_LJ23_Dmel_SanDiego1_USA_2008-12-05"/>
		<taxon idref="LaJolla_Iflavirus_GEO01_Dmel_AthensGeorgia_USA_2009-02-02"/>
		<taxon idref="LaJolla_Iflavirus_AUSSIM14_Dsim_Australia_Australia_2011-02-28"/>
		<taxon idref="LaJolla_Iflavirus_ATH19_Dsim_AthensGreece_EuropeNAf_2009-08-08"/>
		<taxon idref="LaJolla_Iflavirus_MONMEL03_Dmel_Montpellier_EuropeNAf_2010-08-11"/>
		<taxon idref="LaJolla_Iflavirus_IM07_Dmel_Ithaca_USA_2009-09-18"/>
		<taxon idref="LaJolla_Iflavirus_RAKMEL05_Dmel_Marrakesh_EuropeNAf_2010-09-30"/>
		<taxon idref="LaJolla_Iflavirus_IM13_Dmel_Ithaca_USA_2009-09-18"/>
		<taxon idref="LaJolla_Iflavirus_ATH20_Dsim_AthensGreece_EuropeNAf_2009-08-08"/>
		<taxon idref="LaJolla_Iflavirus_MONMEL01_Dmel_Montpellier_EuropeNAf_2010-08-11"/>
		<taxon idref="LaJolla_Iflavirus_MRSBULK03_DUNK_Marseille_EuropeNAf_2009-08-15"/>
		<taxon idref="LaJolla_Iflavirus_MONMEL05_Dmel_Montpellier_EuropeNAf_2010-08-11"/>
		<taxon idref="LaJolla_Iflavirus_IM08_Dmel_Ithaca_USA_2009-09-18"/>
		<taxon idref="LaJolla_Iflavirus_GEO18_Dsim_AthensGeorgia_USA_2009-02-02"/>
		<taxon idref="LaJolla_Iflavirus_LISMEL03_Dmel_Lisbon_EuropeNAf_2012-10-24"/>
		<taxon idref="LaJolla_Iflavirus_AM07_Dmel_AthensGreece_EuropeNAf_2009-08-08"/>
		<taxon idref="LaJolla_Iflavirus_LISMEL07_Dmel_Lisbon_EuropeNAf_2012-10-24"/>
	</taxa>

	<!-- The sequence alignment (each sequence refers to a taxon above).         -->
	<!-- ntax=8 nchar=461                                                        -->
	<alignment id="alignment1" dataType="nucleotide">
		<sequence>
			<taxon idref="LaJolla_Iflavirus_MAT03_Dmel_Accra1_Africa_2010-01"/>
			ACTACAGTTTATAGTCATGTCTTATAAAATGTAGCTAGTAGTTTTGATATACTAAAGTACATTCACGTATACGTGTTACCGCTCCGATTCTTGGAATCAAGTGTATCAGAATTATGAAATTGTTATGTTGGGCAGTAAAGATCTCGGCATACCTCTTACTAAATTCTTTACCGCCTTACAGAGCTATACGTAATTGGAAGTGGGTAGTTTTGAGTGGTGTTAATCTAACGCAGGAGAAAATGCTTCGGCTCTATTACNATTGTATATAGAGGCGAGTAGGGAGCTCTGAAGGCCTTGGAAACCTTCATCTCTAATCCGGGACGATTTTAACATTCGGCTGCTTTTAGTTCGTATATGATGATCATAAGGTTGCTCACACCCGCGGAGGTCGGCTGTGTAGTATTTGGGAGGATAAAAGGTTAGCCACACCTTCCTTCTTGTACCTCTTCTCTCTATTGAAT
		</sequence>
		<sequence>
			<taxon idref="LaJolla_Iflavirus_MONMEL09_Dmel_Montpellier_EuropeNAf_2010-08-11"/>
			ACTACAGTTTATAGTCATGTCTTATAAAATGTAGCTAGTAGTTTTGATATACTAAAGTACATTCACGTATACGTGTTACCGCTCCGATTCTTGGAATCAAGTGTATCAGAATTACGAAATTGTTATGTTGGGCAGTAAAGATCTCGACATAGCTCTTATTAAATTCTTTACCGCCTTGCAGAGCTATACGTAATTAGAAGTGGGTAGTTTTGAGTGGTGTTAATCTAACGCAGGAGAAAATGCTTCGGCCCTATTANNNTTGTAGATAGGGGCGAGTAGGGAGCTCTGAAGGCCTTGGAAACCTTCACCTCTAATCCGGGTCGATTTTAACATTCGGCTGCTTCTAGTTCGTATATGATGATCACAAGGTTGCTCACACCCGCGGAGGTCGGCTGTGTAGTATTTGGGAGGATAAAAGGTTAGCCACACCTTCCTTCTTGTACCTCTTCTCTCTATTGAAC
		</sequence>
		<sequence>
			<taxon idref="LaJolla_Iflavirus_LJ19_Dmel_SanDiego1_USA_2008-12-05"/>
			ACTACAGTTTATAGTCATGTCTTATAAAATGTAGCTAGTAGTTTTGATATACTAAAGTACATTCACGTATACGTGTTACCGCTCCGATTCTTGGAATCAAGTGTATCAGAATTACGAGATTGTTATGTTGGGCAGTAAAGATCTCGGCATAGCTCTTATTAAATTCTTTACCGCCTTGCAGAGCTATACGTAATTAGAAGTGGGTAGTTTTGAGTGGTGTTAATCTAACGCAGGAGAAAATGCTTTGGCCCTATTACTTTTGTAGATAGGGGCGGGTAGGGAGCTCTGAAGGCCTTGGAAACCTTCATCTCTAATCCGGGACGATTTTAACATTCGGCTGCTTCTAGTTCGTATATGATGATCACAAGGTTGCTCACACCCGTGGAGGTCGGCTGTGTAGTATTTGGGAGGATAAAAGGTTAGCCACACCTTCCTTCTTGTACCTCTTCTCTCTATTGAAT
		</sequence>
		<sequence>
			<taxon idref="LaJolla_Iflavirus_GEO24_Dsim_AthensGeorgia_USA_2009-02-02"/>
			ACTACAGTTTATAGTCATGTCTTATAAAATGTAGCTAGTAGTTTTGATATACTAAAGTACATTCACGTATACGTGTTACCGCTCCGATTCTTGGAATCAAGTGTATCAGAATTACGAGATTGTTATGTTGGGCAGTAAAGATCTCGGCATAGCTCTTATTAAATTCTTTACCGCCTTGCAGAGCTATACGTAATTAGAAGTGGGTAGTTTTGAGTGGTGTTAATCTAACGCAGGAGAAAATGCTTCGGCCCTATTACTTTTGTAGATAGGGGCGAGTAGGGAGCTCTGAAGGCCTTGGAAACCTTCATCTCTAATCCGGGACGATTTTAACATTCGGCTGCTTCTAGTTCGTATATGATGATCACAAGGTTGCTCACACCCGTGGAGGTCGGCTGTGTAGTATTTGGGAGGATAAAAGGTTAGCCACACCTTCCTTCTTGTACCTCTTCTCTCTATTGAAT
		</sequence>
		<sequence>
			<taxon idref="LaJolla_Iflavirus_GEO58_Dmel_AthensGeorgia_USA_2009-02-02"/>
			ACTACAGTTTATAGTCATGTCTTATAAAATGTAGCTAGTAGTTTTGATATACTAAAGTACATTCACGTATACGTGTTACCGCTCCGATTCTTGGAATCAAGTGTATCAGAATTACGAGATTGTTATGTTGGGCAGTAAAGATCTCGGCATAGCTCTTATTAAATTCTTTACCGCCTTGCAGAGCTATACGTAATTAGAAGTGGGTAGTTTTGAGTGGTGTTAATCTAACGCAGGAGAAAATGCTTCGGCCCTATTACTTTTGTAGATAGGGGCGAGTAGGGAGCTCTGAAGGCCTTGGAAACCTTCATCTCTAATCCGGGACGATTTTAACATTCGGCTGCTTCTAGTTCGTATATGATGATCACAAGGTTGCTCACACCCGTGGAGGTCGGCTGTGTAGTATTTGGGAGGATAAAAGGTTAGCCATACCTTCCTTCTTGTACCTCTTCTCTCTATTGAAT
		</sequence>
		<sequence>
			<taxon idref="LaJolla_Iflavirus_MRSBULK03_DUNK_Marseille_EuropeNAf_2009-08-15"/>
			ACTACAGTTTATAGTCATGTCTTATAAAATGTAGCTAGTAGTTTTGATATACTAAAGTACATTCACGTATACGTGTTACCGCTCCGATTCTTGGAATCAAGTGTATCAGAATTACGAAATTGTTATGTTGGGCAGTAAAGATCTCGACATAGCTCTTATTAAATTCTTTACCGCCTTGCAGAGCTATACGTAATTAGAAGTGGGTAGTTTTGAGTGGTGTTAATCTAACGCAGGAGAAAATGCTTCGGCCCTATTANNNTTGTAGATAGGGGCGAGTAGGGAGCTCTGAAGGCCTTGGAAACCTTCACCTCTAATCCGGGTCGATTTTAACATTCGGCTGCTTCTAGTTCGTATATGATGATCACAAGGTTGCTCACACCCGCGGAGGTCGGCTGTGTAGTATTTGGGAGGATAAAAGGTTAGCCACACCTTCCTTCTTGTACCTCTTCTCTCTATTGAAC
		</sequence>
		<sequence>
			<taxon idref="LaJolla_Iflavirus_MONMEL05_Dmel_Montpellier_EuropeNAf_2010-08-11"/>
			ACTACAGTTTATAGTCATGTCTTATAAAATGTAGCTAGTAGTTTTGATATACTAAAGTACATTCACGTATACGTGTTACCGCTCCGATTCTTGGAATCAAGTGTATCAGAATTACGAAATTGTTATGTTGGGCAGTAAAGATCTCGACATAGCTCTTATTAAATTCTTTACCGCCTTGCAGAGCTATACGTAATTAGAAGTGGGTAGTTTTGAGTGGTGTTAATCTAACGCAGGAGAAAATGCTTCGGCCCTATTANNNTTGTAGATAGGGGCGAGTAGGGAGCTCTGAAGGCCTTGGAAACCTTCACCTCTAATCCGGGTCGATTTTAACATTCGGCTGCTTCTAGTTCGTATATGATGATCACAAGGTTGCTCACACCCGCGGAGGTCGGCTGTGTAGTATTTGGGAGGATAAAAGGTTAGCCACACCTTCCTTCTTGTACCTCTTCTCTCTATTGAAC
		</sequence>
		<sequence>
			<taxon idref="LaJolla_Iflavirus_ATH32_Dsim_AthensGreece_EuropeNAf_2009-08-08"/>
			ACTACAGTTTATAGTCATGTCTTATAAAATGTAGCTAGTAGTTTTGATATACTAAAGTACATTCACGTATACGTGTTACCGCTCCGATTCTTGGAATCAAGTGTATCAGAATTACGAAATTGTTATGTTGGGCAGTAAAGATCTCGACATAGCTCTTATTAAATTCTTTACCGCCTTGCAGAGCTATACGTAATTAGAAGTGGGTAGTTTTGAGTGGTGTTAATCTAACGCAGGAGAAAATGCTTCGGCCCTATTACTTTTGTAGATAGGGGCGAGTAGGGAGCTCTGAAGGCCTTGGAAACCTTCACCTCTAATCCGGGTCGATTTTAACATTCGGCTGCTTCTAGTTCGTATATGATGATCACAAGGTTGCTCACACCCGCGGAGGTCGGCTGTGTAGTATTTGGGAGGATAAAAGGTTAGCCACACCTTCCTTCTTGTACCTCTTCTCTCTATTGAAC
		</sequence>
	</alignment>

	<!-- The sequence alignment (each sequence refers to a taxon above).         -->
	<!-- ntax=6 nchar=328                                                        -->
	<alignment id="alignment2" dataType="nucleotide">
		<sequence>
			<taxon idref="LaJolla_Iflavirus_MAT03_Dmel_Accra1_Africa_2010-01"/>
			ATGCAATCTTTTGTGGAAGCTATTCAAAATATGGAAAAACTTGACAATGGAGGAATTAAAAGCACTAAACACATCCCCAAAGGATTCAAACCAATCTGCAATAGACCATACGAAACTAGTAAGGATGAATCAGGACGAGGTTATATCAATATATCCTTCAAGCCCCTTGACAATACAGACACAAGGGAGACGTTGGCAAGTGCACTGGAACGCTTTACAAGACTACATCTCAAGTGCAAATCCAATCGGGTTAATAGGTCTAATCTTACTGCTCTTTTCAACGATTGGGTGTGTGGCGTTACGATTCTTGAAAAGCAAACCTCTCGAA
		</sequence>
		<sequence>
			<taxon idref="LaJolla_Iflavirus_MONMEL09_Dmel_Montpellier_EuropeNAf_2010-08-11"/>
			ATGCAATCTTTTGTGGAAGGTATTCATAATATGGAACAACTTGACAATGGAAGAATTAAGCGCTCTAAACACATCTCCAAAGGGTTCAAACCAATCTGCAACAGACAATACGAAACTTGTAAGGATGAGTCAGGACGAGGTTATATCAATATATCCTTCAAGCCCCTTGACAATACAGACTCAAGGGAGACGCTGGCAAGTGCACTGGAACGCTTTGCAAGACTACGTCTCAAGCGCAAATGCAATCGGGTTAATCGGCCTAATCTTACTGCTCTTTTCAACGATTGGGTGTGTGGCGTTACGATTCTTGAAAAGCAAACCTCTAGAG
		</sequence>
		<sequence>
			<taxon idref="LaJolla_Iflavirus_LJ19_Dmel_SanDiego1_USA_2008-12-05"/>
			ATGCAATCTTTTGTGGAAGGTATTCATAATATGGAACAACTTGACAATGGAAGAATTAAAAGCTCTAAACACATCCCCAAAGGATTCAAGCCAATCTGCAACAGACAGTACGAAACTTGTAAGGATGAGTCAGGACGAGGTTATATCAATATATCCTTCAAGCCCCTTGACAATACAGACTCAAGGGAGACGCTGGCATGTGCACTGGAACGCTTTGCAAGACTACGTCTCAAGCGCAAATCCAATCGGGTTAATCGGCCTAATCTTACTGCTCTTTTCAACGATTGGGTGTGTGGCGTTACGATTCTTGAAAAGCAAACCTCCAGAG
		</sequence>
		<sequence>
			<taxon idref="LaJolla_Iflavirus_GEO24_Dsim_AthensGeorgia_USA_2009-02-02"/>
			ATGCAATCTTTTGTGGAAGGTATTCATAATATGGAACAACTTGACAATGGAAGAATTAAAAGCTCTAAACACATCCCCAAAGGATTCAAGCCAATCTGCAACAGACAATACGAAACTTGTAAGGATGAGTCAGGACGAGGTTATATCAATATATCCTTCAAGCCCCTTGACAATACAGACTCAAGGGAGACGCTGGCATGTGCACTGGAACGCTTTGCAAGACTACGTCTCAAGCGCAAATCCAATCGGGTTAATCGGCCTAATCTTACTGCTCTTTTCAACGATTGGGTGTGTGGCGTTACGATTCTTGAAAAGCAAACCTCCAGAG
		</sequence>
		<sequence>
			<taxon idref="LaJolla_Iflavirus_GEO58_Dmel_AthensGeorgia_USA_2009-02-02"/>
			ATGCAATCTTTTGTGGAAGGTATTCATAATATGGAACAACTTGACAATGGAAGAATTAAAAGCTCTAAACACATCCCCAAAGGATTCAAGCCAATCTGCAACAGACAATACGAAACTTGTAAGGATGAGTCAGGACGAGGTTATATCAATATATCCTTCAAGCCCCTTGACAATACAGACTCAAGGGAGACGCTGGCATGTGCACTGGAACGCTTTGCAAGACTACGTCTCAAGCGCAAATCCAATCGGGTTAATCGGCCTAATCTTACTGCTCTTTTCAACGATTGGGTGTGTGGCGTTACGATTCTTGAAAAGCAAACCTCCAGAG
		</sequence>
		<sequence>
			<taxon idref="LaJolla_Iflavirus_ATH32_Dsim_AthensGreece_EuropeNAf_2009-08-08"/>
			ATGCAATCTTTTGTGGAAGGTATTCATAATATGGAACAACTTGACAATGGAAGAATTAAGCGCTCTAAACACATCCCCAAAGGGTTCAAACCAATCTGCAACAGACAATACGAAACTTGTAAGGATGAGTCAGGACGAGGTTATATCAATATATCCTTCAAGCCCCTTGACAATACAGACTCAAGGGAGACGCTGGCAAGTGCACTGGAACGCTTTGCAAGACTACGTCTCAAGCGCAAATGCAATCGGGTTAATCGGCCTAATCTTACTGCTCTTTTCAACGATTGGGTGTGTGGCGTTACGATTCTTGAAAAGCAAACCTCTAGAG
		</sequence>
	</alignment>

	<!-- The sequence alignment (each sequence refers to a taxon above).         -->
	<!-- ntax=53 nchar=691                                                       -->
	<alignment id="alignment3" dataType="nucleotide">
		<sequence>
			<taxon idref="LaJolla_Iflavirus_MAT03_Dmel_Accra1_Africa_2010-01"/>
			NCCCAAGAACGACACAATCAGCAAGGAGACAGAACCCGATACGTCGAACGAAATGCCTACGTGCTCCAGTTCATGGATGGAATGCTAAGAGTTAGCTGTTCCTTTAAGTCTTTCAAGTTCAGGAATTTGCAGGAAATTATTTATGAAGCAATAATTATGGAACTTCTGAATATTCCTCATTCGCAAATGGAAGATGATGGTGGACAAGGAGACACTACACAGGACTCAGACAAAGCAGGTAATACTATTATTACAAGAGATGCAGATCAAAGTATTGCACAAGAAGAAGGCATAAACATTCCACAACTTATAAGTATTTGTTCAACTGAACCAATGCACCAATTTGAATCAATTACAAATCGGTGGATGGCTCTCCCTAGTATTGAAGTTAAAACATCTGATGCTTTTAATACTATTTTGCAAACTTATAACTTACCTTCTTTTCTTTATTCAGAGAACACTGCCCCTAATATGATGCCGTTTGAAAATTTTATGTTTGGCAAGTACGATATATGGTTTAAGTTTGTCGTTAATGCTAATAAATTTCACGTTGGCAAAGTTTTGGCTAGTGTTAAGTATGACTCGTATCAAATCGACACGCTCCGGAATTCTCTTCCGGCTCTGATATCCCGGCCACATGTTATGATGGATCTTGCGGCCAATAATGAAGGTATGTTGTGTGTACCTTTTA
		</sequence>
		<sequence>
			<taxon idref="LaJolla_Iflavirus_MONMEL09_Dmel_Montpellier_EuropeNAf_2010-08-11"/>
			NCCCAAGAAAAACATAACCAACAAGGAGACAGAACCCGATATGTCGAACGAAATACCTACGTGCTCCAGTTCATGGATGGAATGTTGAGAGTTAATTGCTCTTTTAAGTCCTTTAAGTTCAGGAACTTGCAGGAAATCATCTATGAGGCTATTATTATGGAACTTTTGAACATTCCTCAGCCTCAGATGGAAGATGATGGCGGACAGGGCGATACAACTCAGGACTCGGATAAAGCAGGAAATACTATCATTACAAGAGATGCAGACCAGAGTGTAGCCAAAGAAGAAGGCATTTCTATTCCCCAACTTATAAGTATATGTTCCACCGAACCTATGCACCAATTTGAATCAATTACAAATCGGTGGATGGCACTCCCTAGTATTGAAGTCAAGACATCTGATGCCTTTAATACTATTTTGCAGACTTATAATCTACCTTCATTCCTTTATTCAGAGAATTCCGCCCCCAATATGATGCCCTTCGAAAATTTTATGTTTGGCAAGTATGACATATGGTTTAAATTTGTCGTAAATGCTAATAAATTTCATGTTGGTAAAGTTTTGGCTAGTGTTAAGTATGATTCATACCAAATCGATACACTCCGTAATTCTCTTCCAGCTTTGATATCCCGGCCTCATGTTATGATGGATCTCGCAGCCAACAATGAAGGTATGTTGTGTGTGCCCTTTA
		</sequence>
		<sequence>
			<taxon idref="LaJolla_Iflavirus_LJ19_Dmel_SanDiego1_USA_2008-12-05"/>
			NCCCAAGAAAGACACAACCAACAAGGAGACAGAACCCGATACGTCGAACGAAATACCTACGTGCTCCAGTTCATGGATGGAATGTTGAGAGTTAATTGCTCTTTTAAGTCCTTTAAGTTCAGGAACTTGCAGGAAATCATCTATGAGGCTATTATTATGGAACTTTTGAGTATTCCACAGCCTCAAATGGAAGATGATGGCGGACAAGGCGACACAACTCAGGATTCGGATAAAGCAGGAAATACTATCATTACAAGAGATGCGGACCAGAGTGTAGCTAAGGAAGAAGGTATTGCTATTCCTCAACTTATAAGTATATGTTCCACTGAACCCATGCACCAGTTTGAATCAATTACAAATCGATGGATGGCACTCCCTAGTATTGAAGTCAAGACATCTGATGCCTTTAATACTATTTTGCAGACTTATAATCTACCTTCATTCCTTTACTCAGAGAATTCTGCCCCCAATATGATGCCCTTCGAAAATTTTATGTTTGGCAAGTATGACATATGGTTTAAATTTGTCGTAAACGCCAATAAGTTTCATGTTGGTAAAGTTTTGGCTAGTGTTAAGTATGATTCATACCAAATCGATACACTCCGTAATTCTCTCCCAGCTCTGGTATCCCGGCCTCATGTTATGATGGATCTTGCAGCCAATAATGAAGGTATGTTGTGTGTACCTTTTA
		</sequence>
		<sequence>
			<taxon idref="LaJolla_Iflavirus_GEO24_Dsim_AthensGeorgia_USA_2009-02-02"/>
			NCCCAAGAAAGACACAACCAACAAGGAGACAGAACCCGATACGTCGAACGAAATACCTACGTGCTCCAGTTCATGGATGGAATGTTGAGAGTTAATTGCTCTTTTAAGTCCTTTAAGTTCAGGAACTTGCAGGAAATCATCTACGAGGCTATTATTATGGAACTTTTGAGTATTCCACAGCCTCAAATGGAAGATGATGGTGGACAAGGCGACACAACTCAGGATTCGGATAAAGCAGGAAATACTATCATTACAAGAGATGCGGACCAGAGTGTAGCTAAGGAAGAAGGTATTGCTATTCCTCAACTTATAAGTATATGTTCTACTGAACCCATGCACCAGTTTGAATCAATTACAAATCGATGGATGGCACTCCCTAGTATTGAAGTCAAGACATCTGATGCCTTCAATACTATTTTGCAGACTTATAATCTACCTTCATTCCTTTACTCAGAGAATTCTGCCCCCAATATGATGCCCTTCGAAAATTTTATGTTTGGCAAGTATGACATATGGTTTAAATTTGTCGTAAACGCCAATAAGTTTCATGTTGGTAAAGTTTTGGCTAGTGTTAAGTATGATTCATACCAAATCGATACACTCCGTAATTCTCTCCCAGCTCTGGTATCCCGGCCTCATGTTATGATGGATCTTGCAGCCAATAATGAAGGTATGTTGTGTGTACCTTTTA
		</sequence>
		<sequence>
			<taxon idref="LaJolla_Iflavirus_GEO58_Dmel_AthensGeorgia_USA_2009-02-02"/>
			NCCCAAGAAAGACACAACCAACAAGGAGACAGAACCCGATACGTCGAACGAAATACCTACGTGCTCCAGTTCATGGATGGAATGTTGAGAGTTAATTGCTCTTTTAAGTCCTTTAAGTTCAGGAACTTGCAGGAAATCATTTATGAGGCTATTATTATGGAACTTTTGAGTATTCCACAGCCTCAAATGGAAGATGATGGCGGACAAGGCGACACAACTCAGGATTCGGATAAAGCAGGAAATACTATCATTACAAGAGATGCGGATCAGAGTGTAGCTAAGGAAGAAGGTATTGCTATTCCTCAACTTATAAGTATATGTTCCACTGAACCCATGCACCAGTTTGAATCAATTACAAATCGATGGATGGCACTCCCTAGTATTGAAGTCAAGACATCTGATGCCTTTAATACTATTTTGCAGACTTATAATCTACCTTCATTTCTTTACTCAGAGAATTCTGCCCCCAATATGATGCCCTTCGAAAATTTTATGTTTGGCAAGTATGACATATGGTTTAAATTTGTCGTAAACGCCAATAAGTTTCATGTTGGTAAAGTTTTGGCTAGTGTTAAGTATGATTCATACCAAATCGATACACTCCGTAATTCTCTCCCAGCTCTGGTATCCCGGCCTCATGTTATGATGGATCTTGCAGCCAATAATGAAGGCATGTTGTGTGTACCTTTTA
		</sequence>
		<sequence>
			<taxon idref="LaJolla_Iflavirus_IM06_Dmel_Ithaca_USA_2009-09-18"/>
			NCCCAAGAAAGACATAACCAACAAGGAGACAGAACCCGATACGTCGAACGAAATACCTACGTGCTCCAGTTCATGGATGGAATGTTGAGAGTTAATTGCTCTTTTAAGTCCTTTAAGTTCAGGAACTTGCAGGAAATTATCTATGAGGCTATTATAATGGAACTTTTGAATATTCCTCAGCCCCAGATGGAAGATGATGGCGGACAGGGCGATACGACTCAGGATTCGGATAAAGCAGGAAACACTATCATTACAAGAGATGCGGACCAGAGTGTAGCCAAGGAAGAAGGTATTACTATTCCTCAACTTATAAGTATTTGCTCCACTGAACCTATGCACCAATTTGAATCAATTACAAATCGGTGGATGGCACTCCCTAGTATTGAAGTCAAAACATCTGATGCCTTTAATACTATTTTGCAGACTTATAATCTACCTTCATTCCTTTACTCAGAGAATTCTGCTCCCAACATGATGCCCTTTGAAAATTTTATGTTTGGCAAGTATGACATATGGTTTAAATTTGTCGTAAACGCTAATAAGTTTCATGTTGGTAAAGTTTTGGCTAGTGTTAAGTATGATTCATACCAAATTGATACACTCCGTAATTCTCTCCCAGCTCTGATATCCCGGCCCCATGTTATGATGGATCTCGCAGCTAATAATGAAGGTATGTTGTGCGTGCCCTTTN
		</sequence>
		<sequence>
			<taxon idref="LaJolla_Iflavirus_GEO11_Dmel_AthensGeorgia_USA_2009-02-02"/>
			NCCCAAGAAAGACACAACCAACAAGGAGACAGAACCCGATACGTCGAACGAAATACCTACGTGCTCCAGTTCATGGATGGAATGTTGAGAGTTAATTGCTCTTTTAAGTCCTTTAAGTTCAGGAACTTGCAGGAAATTATCTATGAGGCTATTATTATGGAACTTTTGAGTATTCCACAGCCTCAAATGGAAGATGATGGCGGACAAGGCGACACAACTCAGGATTCGGATAAAGCAGGAAATACTATCATTACAAGAGATGCGGATCAGAGTGTAGCTAAGGAAGAAGGTATTGCTATTCCTCAACTTATAAGTATATGTTCCACTGAACCCATGCACCAGTTTGAATCAATTACAAATCGATGGATGGCACTCCCTAGTATTGAAGTCAAGACATCTGATGCCTTTAATACTATTTTGCAGACTTATAATCTACCTTCATTTCTTTACTCAGAGAATTCTGCCCCAAATATGATGCCCTTCGAAAATTTTATGTTTGGCAAGTATGACATATGGTTTAAATTTGTCGTAAACGCCAATAAGTTTCATGTTGGTAAAGTTTTGGCTAGTGTTAAGTATGATTCATACCAAATCGATACACTCCGTAATTCTCTCCCAGCTCTGGTATCCCGGCCTCATGTTATGATGGATCTTGCAGCCAATAATGAAGGCATGTTGTGTGTACCTTTTA
		</sequence>
		<sequence>
			<taxon idref="LaJolla_Iflavirus_GEO51_Dsim_AthensGeorgia_USA_2009-02-02"/>
			NNNNNNNNNNNNNNNNNNNNNNNNNNNNNNNNNNNNNNNNNNNNNNNNNNNNNNNNNNNNNNNNTCCAGTTCATGGATGGAATGTTGAGAGTTAATTGCTCTTTTAAGTCCTTTAAGTTCAGGAATTTGCAGGAAATCATCTATGAGGCTATTATTATGGAACTTTTGAGTATCCCTCAGCCTCAGATGGAAGATGATGGCGGACAAGGCGACACAACTCAGGATTCGGATAAAGCAGGAAATACTATCATTACAAGAGATGCAGACCAGAGTGTAGCCAAGGAAGAAGGTATTGCTATTCCCCAACTTATAAGTATATGTTCCACTGAACCTATGCACCAGTTTGAATCAATTACCAATCGGTGGATGGCACTCCCTAGTATTGAAGTCAAGACATCTGACGCCTTTAATACTATTTTGCAGACTTATAATCTACCTTCATTCCTTTACTCAGAGAATTCTGCTCCCAATATGATGCCCTTTGAAAATTTTATGTTTGGCAAGTATGACATATGGTTTAAATTTGTCGTAAACGCCAATAAGTTTCATGTTGGTAAAGTTTTGGCTAGTGTTAAGTATGATTCATACCAAATCGATANNNNNNNNNNNNNNNNNNNNNNNNNNNNNNNNNNNNNNNNNNNNNNNNNNNNNNNNNNNNNNNNNNNNNNNNNNNNNNNNNNNNNNNNNNNNN
		</sequence>
		<sequence>
			<taxon idref="LaJolla_Iflavirus_LJ23_Dmel_SanDiego1_USA_2008-12-05"/>
			NCCCAAGAAAGACACAACCAACAAGGAGACAGAACCCGATACGTCGAACGAAATACCTACGTGCTCCAGTTCATGGATGGAATGTTGAGAGTTAATTGCTCTTTTAAGTCCTTTAAGTTCAGGAACTTGCAGGAAATCATCTATGAGGCTATTATTATGGAACTTTTGAGTATTCCACAGCCTCAAATGGAAGATGATGGCGGACAAGGCGACACAACTCAGGATTCGGATAAAGCAGGAAATACTATCATTACAAGAGATGCGGACCAGAGTGTAGCTAAGGAAGAAGGTATTGCTATTCCTCAACTTATAAGTATATGTTCCACTGAACCCATGCACCAGTTTGAATCAATTACAAATCGATGGATGGCGCTCCCTAGTATTGAAGTCAAGACATCTGATGCCTTTAATACTATTTTGCAGACTTATAATCTACCTTCATTCCTTTACTCAGAGAATTCTGCCCCCAATATGATGCCCTTCGAAAATTTTATGTTTGGCAAGTATGACATATGGTTTAAATTTGTCGTAAACGCCAATAAGTTTCATGTTGGTAAAGTTTTGGCTAGTGTTAAGTATGATTCATACCAAATCGATACACTCCGTAATTCTCTCCCAGCTCTGGTATCCCGGCCTCATGTTATGATGGATCTTGCAGCCAATAATGAAGGTATGTTGTGTGTACCTTTTN
		</sequence>
		<sequence>
			<taxon idref="LaJolla_Iflavirus_GEO01_Dmel_AthensGeorgia_USA_2009-02-02"/>
			NNNNNNNNNNNNCACAATCAACAAGGAGACAGAACCCGATACGTCGAACGAAATACCTACGTGCTCCAGTTCATGGATGGAATGTTGAGAGTTAATTGCTCTTTTAAGTCCTTTAAGTTCAGGAATTTGCAGGAAATCATCTATGAGGCTATTATTATGGAACTTTTGAGTATCCCTCAGCCTCAGATGGAAGATGATGGCGGACAAGGCGACACAACTCAGGATTCGGATAAAGCAGGAAATACTATCATTACAAGAGATGCAGACCAGAGTGTAGCCAAGGAAGAAGGTATTGCTATTCCCCAACTTATAAGTATATGTTCCACTGAACCTATGCACCAGTTTGAATCAATTACCAATCGGTGGATGGCACTCCCTAGTATTGAAGTCAAGACATCTGACGCCTTTAATACTATTTTGCAGACTTATAATCTACCTTCATTCCTTTACTCAGAGAATTCTGCTCCCAATATGATGCCCTTTGAAAATTTTATGTTTGGCAAGTATGACATATGGTTTAAATTTGTCGTAAACGCCAATAAGTTTCATGTTGGTAAAGTTTTGGCTAGTGTTAAGTATGATTCATACCAAATCGATACACTCCGTAATTCTCTCCCAGCTCTGGTATCCCGGCCTCATGTTATGATGGACCTCGCAGCCAATAATGAAGGTATGTTGTGTGNNNNNNNNN
		</sequence>
		<sequence>
			<taxon idref="LaJolla_Iflavirus_AUSSIM14_Dsim_Australia_Australia_2011-02-28"/>
			NCCCAAGAAAAACATAACCAACAAGGAGACAGAACCCGATACGTCGAACGAAATACCTATGTGCTCCAGTTCATGGATGGAATGTTGAGAGTTAATTGCTCTTTTAAGTCCTTTAAGTTCAGGAACTTGCAGGAAATCATCTATGAGGCTATTATTATAGAACTTTTGAATATTCCTCAGCCTCAGATGGAAGATGATGGCGGACAGGGCGATACAACTCAGGACTCGGATAAAGCAGGAAATACTATCATTACAAGAGACGCGGATCAGAGTGTAGCCAAAGAAGAAGGCATTTCTATTCCCCAACTTATAAGTATATGTTCCACTGAACCTATGCACCAATTTGAATCAATTACAAACCGGTGGATGGCGCTCCCTAGTATTGAAGTCAAGACATCTGATGCCTTTAATACTATTTTGCAGACTTATAATCTACCTTCATTCCTTTATTCAGAGAACTCCGCCCCCAACATGATGCCCTTCGAAAATTTTATGTTTGGCAAGTATGACATATGGTTTAAATTTGTCGTAAACGCTAATAAATTTCATGTTGGTAAAGTTTTGGCTAGTGTTAAGTATGATTCATACCAAATCGATACACTCCGTAATTCTCTCCCAGCTTTGATATCCCGGCCTCATGTCATGATGGATCTCGCAGCCAATAATGAAGGTATGTTGTGTGTACCCTTTN
		</sequence>
		<sequence>
			<taxon idref="LaJolla_Iflavirus_ATH19_Dsim_AthensGreece_EuropeNAf_2009-08-08"/>
			NCCCAAGAAAAACATAACCAACAAGGAGACAGAACCCGATACGTCGAACGAAATACCTACGTGCTCCAGTTCATGGATGGAATGTTGAGAGTTAATTGCTCTTTTAAGTCCTTTAAGTTCAGGAACTTGCAGGAAATCATCTATGAGGCTATTATTATGGAACTTTTGAACATTCCTCAGCCTCAGATGGAAGATGATGGCGGACAGGGCGATACAACTCAGGACTCGGATAAAGCAGGAAATACTATCATTACAAGAGATGCGGACCAGAGTGTAGCCAAGGAAGAAGGCATTTCTATTCCCCAACTTATAAGTATATGTTCCACCGAACCTATGCACCAATTTGAATCAATTACAAATCGGTGGATGGCACTCCCTAGTATTGAAGTCAAGACATCTGATGCCTTTAATACTATTTTGCAGACTTATAATCTACCTTCATTCCTTTATTCAGAAAATTCCGCCCCCAATATGATGCCCTTCGAAAATTTTATGTTTGGCAAGTATGACATATGGTTTAAATTTGTCGTAAACGCTAATAAATTTCATGTTGGTAAAGTTTTGGCTAGTGTTAAGTATGATTCATACCAAATCGATACACTCCGTAATTCTCTTCCAGCTTTGATATCCCGGCCTCATGTTATGATGGATCTCGCAGCCAATAATGAAGGTATGTTGTGTGTGCCCTTTA
		</sequence>
		<sequence>
			<taxon idref="LaJolla_Iflavirus_MONMEL03_Dmel_Montpellier_EuropeNAf_2010-08-11"/>
			NCCCAAGAAAAACATAACCAACAAGGAGACAGAACCCGATATGTCGAACGAAATACCTACGTGCTCCAGTTCATGGATGGAATGTTGAGAGTTAATTGCTCTTTTAAGTCCTTTAAGTTCAGGAACTTGCAGGAAATCATCTATGAGGCTATTATTATGGAACTTTTGAACATTCCTCAGCCTCAGATGGAAGATGATGGCGGACAGGGCGATACAACTCAGGACTCGGATAAAGCAGGAAATACTATCATTACAAGAGATGCAGACCAGAGTGTAGCCAAAGAAGAAGGCATTTCTATTCCCCAACTTATAAGTATATGTTCCACCGAACCTATGCACCAATTTGAATCAATTACAAATCGGTGGATGGCACTCCCTAGTATTGAAGTCAAGACATCTGATGCCTTTAATACTATTTTGCAGACTTATAATCTACCTTCATTCCTTTATTCAGAGAATTCCGCCCCCAATATGATGCCCTTCGAAAATTTTATGTTTGGCAAGTATGACATATGGTTTAAATTTGTCGTAAATGCTAATAAATTTCATGTTGGTAAAGTTTTGGCTAGTGTTAAGTATGATTCATACCAAATCGATACACTCCGTAATTCTCTTCCAGCTTTGATATCCCGGCCTCATGTTATGATGGATCTCGCAGCCAACAATGAAGGTATGTTGTGTGTGCCCTTTA
		</sequence>
		<sequence>
			<taxon idref="LaJolla_Iflavirus_IM07_Dmel_Ithaca_USA_2009-09-18"/>
			NCCCAAGAAAGACATAACCAACAAGGAGACAGAACCCGATACGTCGAACGAAATACCTACGTGCTCCAGTTCATGGATGGAATGTTGAGAGTTAATTGCTCTTTTAAGTCCTTTAAGTTCAGGAACTTGCAGGAAATTATCTATGAGGCTATTATAATGGAACTTTTGAATATTCCTCAGCCCCAGATGGAAGATGATGGCGGACAGGGCGATACGACTCAGGATTCGGATAAAGCAGGAAACACTATCATTACAAGAGATGCGGACCAGAGTGTAGCCAAGGAAGAAGGTATTACTATTCCTCAACTTATAAGTATTTGCTCCACTGAACCTATGCACCAATTTGAATCAATTACAAATCGGTGGATGGCACTCCCTAGTATTGAAGTCAAAACATCTGATGCCTTTAATACTATTTTGCAGACTTATAATCTACCTTCATTCCTTTACTCAGAGAATTCTGCTCCCAACATGATGCCCTTTGAAAATTTTATGTTTGGCAAGTATGACATATGGTTTAAATTTGTCGTAAACGCTAATAAGTTTCATGTTGGTAAAGTTTTGGCTAGTGTTAAGTATGATTCATACCAAATTGATACACTCCGTAATTCTCTCCCAGCTCTGATATCCCGGCCCCATGTTATGATGGATCTCGCAGCTAATAATGAAGGTATGTTGTGCGTGCCCTTTA
		</sequence>
		<sequence>
			<taxon idref="LaJolla_Iflavirus_RAKMEL05_Dmel_Marrakesh_EuropeNAf_2010-09-30"/>
			NCCCAAGAACAACATAACCAACAAGGAGACAGAACCCGATACGTCGAACGAAATACCTACGTGCTCCAGTTCATGGATGGAATGTTGAGAGTTAATTGTTCTTTTAAGTCCTTTAAGTTCAGGAATTTGCAGGAAATCATCTATGAAGCTATTATTATGGAGCTTTTGAATATTCCTCAGCCTCAGATGGAAGACGATGGCGGACAGGGTGACACAACTCAGGATTCGGATAAAGCAGGAAATACTATCATTACAAGAGATGCGGACCAGAGTGTAGCCAAGGAAGAAGGTATTGCTATTCCCCAACTTATAAGTATATGTTCCACTGAACCTATGCACCAGTTTGAATCAATTACAAATCGGTGGATGGCACTCCCTAGTATTGAAGTCAAGACATCTGATGCCTTTAATACTATTTTGCAGACTTATAATCTACCTTCATTCCTTTACTCAGAGAATTCTGCCCCAAATATGATGCCCTTTGAAAACTTTATGTTTGGCAAGTATGACATATGGTTTAAATTTGTCGTAAACGCCAATAAATTTCATGTTGGTAAAGTTTTGGCCAGTGTTAAGTATGATTCATACCAAATCGATACACTCCGTAATTCTCTCCCAGCTCTAGTATCCCGTCCCCATGTTATGATGGACCTTGCAGCCAATAATGAAGGTATGTTGTGTGTACCTTTTA
		</sequence>
		<sequence>
			<taxon idref="LaJolla_Iflavirus_IM13_Dmel_Ithaca_USA_2009-09-18"/>
			NNNNNNNNNNNACACAACCAACAAGGAGACAGAACCCGATACGTCGAACGAAATACCTACGTGCTCCAGTTCATGGATGGAATGTTGAGAGTTAATTGCTCTTTTAAGTCCTTTAAGTTCAGGAACTTGCAGGAAATYATCTATGAGGCTATTATTATGGAACTTTTGAGTATTCCACAGCCTCAAATGGAAGATGATGGCGGACAAGGCGACACAACTCAGGATTCGGATAAAGCAGGAAATACTATCATTACAAGAGATGCGGATCAGAGTGTAGCTAAGGAAGAAGGTATTGCTATTCCTCAACTTATAAGTATATGTTCCACTGAACCCATGCACCAGTTTGAATCAATTACAAATCGATGGATGGCACTCCCTAGTATTGAAGTCAAGACATCTGATGCCTTTAATACTATTTTGCAGACTTATAATCTACCTTCATTTCTTTACTCAGAGAATTCTGCCCCCAATATGATGCCCTTCGAAAATTTTATGTTTGGCAAGTATGACATATGGTTTAAATTTGTCGTAAACGCCAATAAGTTTCATGTTGGTAAAGTTTTGGCTAGTGTTAAGTATGATTCATACCAAATCGATACACTCCGTAATTCTCTCCCAGCTCTGGTATCCCGGCCTCATGTTATGATGGATCTTGCAGCCAATAATGAAGGCATGTTGTGTGTACCTTTTA
		</sequence>
		<sequence>
			<taxon idref="LaJolla_Iflavirus_ATH20_Dsim_AthensGreece_EuropeNAf_2009-08-08"/>
			NCCCAAGAAAAACATAACCAACAAGGAGACAGAACCCGATACGTCGAACGAAATACCTACGTGCTCCAGTTCATGGATGGAATGTTGAGAGTTAATTGCTCTTTTAAGTCCTTTAAGTTCAGGAACTTGCAGGAAATCATCTATGAGGCTATTATTATGGAACTTTTGAACATTCCTCAGCCTCAGATGGAAGATGATGGCGGACAGGGCGATACAACTCAGGACTCGGATAAAGCAGGAAATACTATCATTACAAGAGATGCGGACCAGAGTGTAGCCAAGGAAGAAGGCATTTCTATTCCCCAACTTATAAGTATATGTTCCACCGAACCTATGCACCAATTTGAATCAATTACAAATCGGTGGATGGCACTCCCTAGTATTGAAGTCAAGACATCTGATGCCTTTAATACTATTTTGCAGACTTATAATCTACCTTCATTCCTTTATTCAGAGAATTCCGCCCCCAATATGATGCCCTTCGAAAATTTTATGTTTGGCAAGTATGACATATGGTTTAAATTTGTCGTAAACGCTAATAAATTTCATGTTGGTAAAGTTTTGGCTAGTGTTAAGTATGATTCATACCAAATCGATACACTCCGTAATTCTCTTCCAGCTTTGATATCCCGGCCTCATGTTATGATGGATCTCGCAGCCAATAATGAAGGTATGTTGTGTGTGCCCTTTA
		</sequence>
		<sequence>
			<taxon idref="LaJolla_Iflavirus_MONMEL01_Dmel_Montpellier_EuropeNAf_2010-08-11"/>
			NCCCAAGAAAAACATAACCAACAAGGAGACAGAACCCGATATGTCGAACGAAATACCTACGTGCTCCAGTTCATGGATGGAATGTTGAGAGTTAATTGCTCTTTTAAGTCCTTTAAGTTCAGGAACTTGCAGGAAATCATCTATGAGGCTATTATTATGGAACTTTTGAACATTCCTCAGCCTCAGATGGAAGATGATGGCGGACAGGGCGATACAACTCAGGACTCGGATAAAGCAGGAAATACTATCATTACAAGAGATGCAGACCAGAGTGTAGCCAAAGAAGAAGGCATTTCTATTCCCCAACTTATAAGTATATGTTCCACCGAACCTATGCACCAATTTGAATCAATTACAAATCGGTGGATGGCACTCCCTAGTATTGAAGTCAAGACATCTGATGCCTTTAATACTATTTTGCAGACTTATAATCTACCTTCATTCCTTTATTCAGAGAATTCCGCCCCCAATATGATGCCCTTCGAAAATTTTATGTTTGGCAAGTATGACATATGGTTTAAATTTGTCGTAAATGCTAATAAATTTCATGTTGGTAAAGTTTTGGCTAGTGTTAAGTATGATTCATACCAAATCGATACACTCCGTAATTCTCTTCCAGCTTTGATATCCCGGCCTCATGTTATGATGGATCTCGCAGCCAACAATGAAGGTATGTTGTGTGTGCCCTTTA
		</sequence>
		<sequence>
			<taxon idref="LaJolla_Iflavirus_MRSBULK03_DUNK_Marseille_EuropeNAf_2009-08-15"/>
			NNCCAAGAAAAACATAACCAACAAGGAGACAGAACCCGATACGTCGAACGAAATACCTACGTGCTCCAGTTCATGGATGGAATGTTGAGAGTTAATTGCTCTTTTAAGTCCTTTAAGTTCAGGAACTTGCAGGAAATCATCTATGAGGCTATTATTATGGAACTTTTGAACATTCCTCAGCCTCAGATGGAAGATGATGGCGGACAGGGCGATACAACTCAGGACTCGGATAAAGCAGGAAATACTATCATTACAAGAGATGCAGACCAGAGTGTAGCCAAAGAAGAAGGCATTTCTATTCCCCAACTTATAAGTATATGTTCCACCGAACCTATGCACCAATTTGAATCAATTACAAATCGGTGGATGGCACTCCCTAGTATTGAAGTCAAGACATCTGATGCCTTTAATACTATTTTGCAGACTTATAATCTACCTTCATTCCTTTATTCAGAGAATTCCGCCCCCAATATGATGCCCTTCGAAAATTTTATGTTTGGCAAGTATGACATATGGTTTAAATTTGTCGTAAATGCTAATAAATTTCATGTTGGTAAAGTTTTGGCTAGTGTTAAGTATGATTCATACCAAATCGATACACTCCGTAATTCTCTTCCAGCTTTGATATCCCGGCCTCATGTTATGATGGATCTCGCAGCCAACAATGAAGGTATGTTGTGTGTGCCCTTTN
		</sequence>
		<sequence>
			<taxon idref="LaJolla_Iflavirus_MONMEL05_Dmel_Montpellier_EuropeNAf_2010-08-11"/>
			NCCCAAGAAAAACATAACCAACAAGGAGACAGAACCCGATATGTCGAACGAAATACCTACGTGCTCCAGTTCATGGATGGAATGTTGAGAGTTAATTGCTCTTTTAAGTCCTTTAAGTTCAGGAACTTGCAGGAAATCATCTATGAGGCTATTATTATGGAACTTTTGAACATTCCTCAGCCTCAGATGGAAGATGATGGCGGACAGGGCGATACAACTCAGGACTCGGATAAAGCAGGAAATACTATCATTACAAGAGATGCAGACCAGAGTGTAGCCAAAGAAGAAGGCATTTCTATTCCCCAACTTATAAGTATATGTTCCACCGAACCTATGCACCAATTTGAATCAATTACAAATCGGTGGATGGCACTCCCTAGTATTGAAGTCAAGACATCTGATGCCTTTAATACTATTTTGCAGACTTATAATCTACCTTCATTCCTTTATTCAGAGAATTCCGCCCCCAATATGATGCCCTTCGAAAATTTTATGTTTGGCAAGTATGACATATGGTTTAAATTTGTCGTAAATGCTAATAAATTTCATGTTGGTAAAGTTTTGGCTAGTGTTAAGTATGATTCATACCAAATCGATACACTCCGTAATTCTCTTCCAGCTTTGATATCCCGGCCTCATGTTATGATGGATCTCGCAGCCAACAATGAAGGTATGTTGTGTGTGCCCTTTN
		</sequence>
		<sequence>
			<taxon idref="LaJolla_Iflavirus_IM08_Dmel_Ithaca_USA_2009-09-18"/>
			NNNNNNNNNNNNNNNNNNNNNNNNNNNNNNNNNNNNNNNNNNNNNNNNNNNNNNNNNNNNNNNNTCCAGTTCATGGATGGAATGTTGAGAGTTAATTGCTCTTTTAAGTCCTTTAAGTTCAGGAACTTGCAGGAAATTATCTATGAGGCTATTATTATGGAACTTTTGAGTATTCCACAGCCTCAAATGGAAGATGATGGCGGTCAAGGCGACACAACTCAGGATTCGGATAAAGCAGGAAATACTATCATTACAAGAGATGCGGATCAGAGTGTAGCTAAGGAAGAAGGTATTGCTATTCCTCAACTTATAAGTATATGTTCCACTGAACCCATGCACCAGTTTGAATCAATTACAAATCGATGGATGGCACTCCCTAGTATTGAAGTCAAGACATCTGATGCCTTTAATACTATTTTGCAGACTTATAATCTACCTTCATTTCTTTACTCAGAGAATTCTGCCCCCAATATGATGCCCTTCGAAAATTTTATGTTTGGCAAGTATGACATATGGTTTAAATTTGTCGTAAACGCCAATAAGTTTCATGTTGGTAAAGTTCTGGCTAGTGTTAAGTATGATTCATACCAAATCGATACACTCCGTAATTCTCTCCCAGCTCTGGTATCCCGGCCTCATGTTATGATGGATCTTGCAGCCAATAATGAAGGCATGTTGTGTGTACCTTTTA
		</sequence>
		<sequence>
			<taxon idref="LaJolla_Iflavirus_GEO18_Dsim_AthensGeorgia_USA_2009-02-02"/>
			NCCCAAGAAAGACACAATCAACAAGGAGACAGAACCCGATACGTCGAACGAAATACCTACGTGCTCCAGTTCATGGATGGAATGTTGAGAGTTAATTGCTCTTTTAAGTCCTTTAAGTTCAGGAATTTGCAGGAAATCATCTATGAGGCTATTATTATGGAACTTTTGAGTATCCCTCAGCCTCAGATGGAAGATGATGGCGGACAAGGCGACACAACTCAGGATTCGGATAAAGCAGGAAATACTATCATTACAAGAGATGCAGACCAGAGTGTAGCCAAGGAAGAAGGTATTGCTATTCCCCAACTTATAAGTATATGTTCCACTGAACCTATGCACCAGTTTGAATCAATTACCAATCGGTGGATGGCACTCCCTAGTATTGAAGTCAAGACATCTGACGCCTTTAATACTATTTTGCAGACTTATAATCTACCTTCATTCCTTTACTCAGAGAATTCTGCTCCCAATATGATGCCCTTTGAAAATTTTATGTTTGGCAAGTATGACATATGGTTTAAATTTGTCGTAAACGCCAATAAGTTTCATGTTGGTAAAGTTTTGGCTAGTGTTAAGTATGATTCATACCAAATCGATACACTCCGTAATTCTCTCCCAGCTCTGGTATCCCGGCCTCATGTTATGATGGACCTCGCAGCCAATAATGAAGGTATGTTGTGTGTACCTTTTA
		</sequence>
		<sequence>
			<taxon idref="LaJolla_Iflavirus_LISMEL03_Dmel_Lisbon_EuropeNAf_2012-10-24"/>
			NNNNNNNNNNNNNATAACCAACAAGGAGACAGAACCCGATACGTCGAACGAAATACCTACGTGCTCCAGTTCATGGATGGAATGTTGAGAGTTAATTGCTCTTTTAAGTCCTTCAAGTTCAGGAACTTGCAGGAAATCATCTATGAGGCTATTATTATGGAACTTTTGAGTATCCCTCAGCCTCAGATGGAAGATGATGGTGGACAAGGCGACACAACTCAGGATTCGGATAAAGCAGGAAATACTATCATTACAAGAGATGCGGACCAGAGTGTAGCCAAGGAAGAAGGTATTGCTATTCCCCAACTTATAAGTATATGTTCCACTGAACCTATGCACCAGTTTGAATCAATTACAAATCGGTGGATGGCACTTCCTAGTATTGAAGTCAAGACATCTGATGCCTTTAATACTATTTTGCAGACTTATAATCTACCTTCATTCCTTTACTCAGAGAATTCTGCCCCCAATATGATGCCCTTCGAAAATTTTATGTTTGGCAAGTATGACATATGGTTTAAATTTGTCGTAAACGCCAATAAGTTTCATGTTGGTAAAGTTTTGGCTAGTGTTAAGTATGATTCATACCAAATCGATACACTCCGTAATTCTCTCCCAGCTCTGGTATCCCGTCCTCATGTTATGATGGACCTCGCAGCCAATAATGAAGGTATGTTGTGTGTTCCTTTTA
		</sequence>
		<sequence>
			<taxon idref="LaJolla_Iflavirus_LISMEL07_Dmel_Lisbon_EuropeNAf_2012-10-24"/>
			NCCCAAGAAAGACATAACCAACAAGGAGACAGAACCCGATACGTCGAACGAAATACCTACGTGCTCCAGTTCATGGATGGAATGTTGAGAGTTAATTGCTCTTTTAAGTCCTTTAAGTTCAGGAATTTGCAGGAAATCATCTATGAGGCTATTATTATGGAACTTTTGAATATCCCTCAGCCTCAGATGGAAGATGATGGTGGACAAGGCGACACAACTCAGGATTCGGATAAAGCAGGAAATACTATCATTACAAGAGATGCGGATCAGAGTGTAGCCAAGGAAGAAGGTATTGCTATTCCCCAACTTATAAGTATATGTTCCACTGAACCTATGCATCAGTTTGAATCAATTACAAATCGGTGGATGGCACTCCCTAGTATTGAAGTCAAGACATCTGATGCCTTTAATACTATTTTGCAGACTTATAATCTACCTTCATTCCTTTACTCAGAGAATACTGCCCCCAATATGATGCCCTTCGAAAATTTTATGTTTGGCAAGTATGACATATGGTTTAAATTTGTCGTAAACGCCAATAAGTTTCATGTTGGTAAAGTTTTGGCTAGTGTTAAATATGATTCATACCAAATCGATACACTCCGTAATTCTCTCCCAGCTCTGGTATCCCGTCCTCACGTTATGATGGACCTCGCAGCCAATAATGAAGGTATGTTGTGTGTACCTTTTA
		</sequence>
		<sequence>
			<taxon idref="LaJolla_Iflavirus_ATH32_Dsim_AthensGreece_EuropeNAf_2009-08-08"/>
			NCCCAAGAAAAACATAACCAACAAGGAGACAGAACCCGATACGTCGAACGAAATACCTACGTGCTCCAGTTCATGGATGGAATGTTGAGAGTTAATTGCTCTTTTAAGTCCTTTAAGTTTAGGAACTTGCAGGAAATCATCTATGAGGCTATTATTATGGAACTTTTGAACATTCCTCAGCCTCAGATGGAAGATGATGGCGGACAGGGCGATACAACTCAGGACTCGGATAAAGCAGGAAATACTATCATTACAAGAGATGCGGACCAGAGTGTAGCCAAGGAAGAAGGCATTTCTATTCCCCAACTTATAAGTATATGTTCCACCGAACCTATGCACCAATTTGAATCAATTACAAATCGGTGGATGGCACTCCCTAGTATTGAAGTCAAGACATCTGATGCCTTTAATACTATTTTGCAGACTTATAATCTACCTTCATTCCTTTATTCAGAGAATTCCGCCCCCAATATGATGCCTTTCGAAAATTTTATGTTTGGCAAGTATGACATATGGTTTAAATTTGTCGTAAACGCTAATAAATTTCATGTTGGTAAAGTTTTGGCTAGTGTTAAGTATGATTCATACCAAATCGATACACTCCGTAATTCTCTTCCAGCTTTGATATCCCGGCCTCATGTTATGATGGATCTCGCAGCCAATAATGAAGGTATGTTGTGTGTGCCCTTTA
		</sequence>
		<sequence>
			<taxon idref="LaJolla_Iflavirus_GEO12_Dmel_AthensGeorgia_USA_2009-02-02"/>
			NCCCAAGAAAGACACAACCAACAAGGAGACAGAACCCGATACGTCGAACGAAATACCTACGTGCTCCAGTTCATGGATGGAATGTTGAGAGTTAATTGCTCTTTTAAGTCCTTTAAGTTCAGGAACTTGCAGGAAATTATCTATGAGGCTATTATTATGGAACTTTTGAGTATTCCACAGCCTCAAATGGAAGATGATGGCGGACAAGGCGACACAACTCAGGATTCGGATAAAGCAGGAAATACTATCATTACAAGAGATGCGGATCAGAGTGTAGCTAAGGAAGAAGGTATTGCTATTCCTCAACTTATAAGTATATGTTCCACTGAACCCATGCACCAGTTTGAATCAATTACAAATCGATGGATGGCACTCCCTAGTATTGAAGTCAAGACATCTGATGCCTTTAATACTATTTTGCAGACTTATAATCTACCTTCATTTCTTTACTCAGAGAATTCTGCCCCAAATATGATGCCCTTCGAAAATTTTATGTTTGGCAAGTATGACATATGGTTTAAATTTGTCGTAAACGCCAATAAGTTTCATGTTGGTAAAGTTTTGGCTAGTGTTAAGTATGATTCATACCAAATCGATACACTCCGTAATTCTCTCCCAGCTCTGGTATCCCGGCCTCATGTTATGATGGATCTTGCAGCCAATAATGAAGGCATGTTGTGTGTACCTTTTA
		</sequence>
		<sequence>
			<taxon idref="LaJolla_Iflavirus_GEO02_Dmel_AthensGeorgia_USA_2009-02-02"/>
			NCCCAAGAAAGACACAACCAACAAGGAGACAGAACCCGATACGTCGAACGAAATACCTACGTGCTCCAGTTCATGGATGGAATGTTGAGAGTTAATTGCTCTTTTAAGTCCTTTAAGTTCAGGAACTTGCAGGAAATTATCTATGAGGCTATTATTATGGAACTTTTGAGTATTCCACAGCCTCAAATGGAAGATGATGGCGGACAAGGCGACACAACTCAGGATTCGGATAAAGCAGGAAATACTATCATTACAAGAGATGCGGATCAGAGTGTAGCTAAGGAAGAAGGCATTGCTATTCCTCAACTTATAAGTATATGTTCCACTGAACCCATGCACCAGTTTGAATCAATTACAAATCGATGGATGGCACTCCCTAGTATTGAAGTCAAGACATCTGATGCCTTTAATACTATTTTGCAGACTTATAATCTACCTTCATTTCTTTACTCAGAGAATTCTGCCCCCAATATGATGCCCTTCGAAAATTTTATGTTTGGCAAGTATGACATATGGTTTAAATTTGTCGTAAACGCCAATAAGTTTCATGTTGGTAAAGTTTTGGCTAGTGTTAAGTATGATTCATACCAAATCGATACACTCCGTAATTCTCTCCCAGCTCTGGTATCCCGGCCTCATGTTATGATGGATCTTGCAGCCAATAATGAAGGCATGTTGTGTGTACCTTTTA
		</sequence>
		<sequence>
			<taxon idref="LaJolla_Iflavirus_GEO05_Dmel_AthensGeorgia_USA_2009-02-02"/>
			NCCCAAGAAAGACACAACCAACAAGGAGACAGAACCCGATACGTCGAACGAAATACCTACGTGCTCCAGTTCATGGATGGAATGTTGAGAGTTAATTGCTCTTTTAAGTCCTTTAAGTTCAGGAACTTGCAGGAAATTATCTATGAGGCTATTATTATGGAACTTTTGAGTATTCCACAGCCTCAAATGGAAGATGATGGCGGACAAGGCGACACAACTCAGGATTCGGATAAAGCAGGAAATACTATCATTACAAGAGATGCGGATCAGAGTGTAGCTAAGGAAGAAGGTATTGCTATTCCTCAACTTATAAGTATATGTTCCACTGAACCCATGCACCAGTTTGAATCAATTACAAATCGATGGATGGCACTCCCTAGTATTGAAGTCAAGACATCTGATGCCTTTAATACTATTTTGCAGACTTATAATCTACCTTCATTTCTTTACTCAGAGAATTCTGCCCCAAATATGATGCCCTTCGAAAATTTTATGTTTGGCAAGTATGACATATGGTTTAAATTTGTCGTAAACGCCAATAAGTTTCATGTTGGTAAAGTTTTGGCTAGTGTTAAGTATGATTCATACCAAATCGATACACTCCGTAATTCTCTCCCAGCTCTGGTATCCCGGCCTCATGTTATGATGGATCTTGCAGCCAATAATGAAGGCATGTTGTGTGTACCTTTTA
		</sequence>
		<sequence>
			<taxon idref="LaJolla_Iflavirus_GEO25_Dmel_AthensGeorgia_USA_2009-02-02"/>
			NCCCAAGAAAGACACAACCAACAAGGAGACAGAACCCGATACGTCGAACGAAATACCTACGTGCTCCAGTTCATGGATGGAATGTTGAGAGTTAATTGCTCTTTTAAGTCCTTTAAGTTCAGGAACTTGCAGGAAATTATCTATGAGGCTATTATTATGGAACTTTTGAGTATTCCACAGCCTCAAATGGAAGATGATGGCGGACAAGGCGACACAACTCAGGATTCGGATAAAGCAGGAAATACTATCATTACAAGAGATGCGGATCAGAGTGTAGCTAAGGAAGAAGGCATTGCTATTCCTCAACTTATAAGTATATGTTCCACTGAACCCATGCACCAGTTTGAATCAATTACAAATCGATGGATGGCACTCCCTAGTATTGAAGTCAAGACATCTGATGCCTTTAATACTATTTTGCAGACTTATAATCTACCTTCATTTCTTTACTCAGAGAATTCTGCCCCCAATATGATGCCCTTCGAAAATTTTATGTTTGGCAAGTATGACATATGGTTTAAATTTGTCGTAAACGCCAATAAGTTTCATGTTGGTAAAGTTTTGGCTAGTGTTAAGTATGATTCATACCAAATCGATACACTCCGTAATTCTCTCCCAGCTCTGGTATCCCGGCCTCATGTTATGATGGATCTTGCAGCCAATAATGAAGGCATGTTGTGTGTACNNNNNN
		</sequence>
		<sequence>
			<taxon idref="LaJolla_Iflavirus_GEO17_Dsim_AthensGeorgia_USA_2009-02-02"/>
			NNNNNNNNNNNNNNNNNNNNNNNNNNNNNNNNNNNNNNNNNNNNNNNNNNNNNNNNNNNNNNNNTCCAGTTCATGGATGGAATGTTGAGAGTTAATTGCTCTTTTAAGTCCTTTAAGTTCAGGAATTTGCAGGAAATCATCTATGAGGCTATTATTATGGAACTTTTGAGTATCCCTCAGCCTCAGATGGAAGATGATGGCGGACAAGGCGACACAACTCAGGATTCGGATAAAGCAGGAAATACTATCATTACAAGAGATGCAGACCAGAGTGTAGCCAAGGAAGAAGGTATTGCTATTCCCCAACTTATAAGTATATGTTCCACTGAACCTATGCACCAGTTTGAATCAATTACCAATCGGTGGATGGCACTCCCTAGTATTGAAGTCAAGACATCTGACGCCTTTAATACTATTTTGCAGACTTATAATCTACCTTCATTCCTTTACTCAGAGAATTCTGCTCCCAATATGATGCCCTTTGAAAATTTTATGTTTGGCAAGTATGACATATGGTTTAAATTTGTCGTAAACGCCAATAAGTTTCATGTTGGTAAAGTTTTGGCTAGTGTTAAGTATGATTCATACCAAATCGATACACTCCGTAATTCTCTCCCAGCTCTGGTATCCCGGCCTCATGTTATGATGGACCTCGCAGNNNNNNNNNNNNNNNNNNNNNNNNNNNNNNNNN
		</sequence>
		<sequence>
			<taxon idref="LaJolla_Iflavirus_GEO21_Dsim_AthensGeorgia_USA_2009-02-02"/>
			NNNNNNNNAAGACACAATCAACAAGGAGACAGAACCCGATACGTCGAACGAAATACCTACGTGCTCCAGTTCATGGATGGAATGTTGAGAGTTAATTGCTCTTTTAAGTCCTTTAAGTTCAGGAATTTGCAGGAAATCATCTATGAGGCTATTATTATGGAACTTTTGAGTATCCCTCAGCCTCAGATGGAAGATGATGGCGGACAAGGCGACACAACTCAGGATTCGGATAAAGCAGGAAATACTATCATTACAAGAGATGCAGACCAGAGTGTAGCCAAGGAAGAAGGTATTGCTATTCCCCAACTTATAAGTATATGTTCCACTGAACCTATGCACCAGTTTGAATCAATTACCAATCGGTGGATGGCACTCCCTAGTATTGAAGTCAAGACATCTGACGCCTTTAATACTATTTTGCAGACTTATAATCTACCTTCATTCCTTTACTCAGAGAATTCTGCTCCCAATATGATGCCCTTTGAAAATTTTATGTTTGGCAAGTATGACATATGGTTTAAATTTGTCGTAAACGCCAATAAGTTTCATGTTGGTAAAGTTTTGGCTAGTGTTAAGTATGATTCATACCAAATCGATACACTCCGTAATTCTCTCCCAGCTCTGGTATCCCGGCCTCATGTTATGATGGACCTCGCAGCCAATAATGAAGGTATGTTGTGTGTACCTTTTN
		</sequence>
		<sequence>
			<taxon idref="LaJolla_Iflavirus_GEO68_Dmel_AthensGeorgia_USA_2009-02-02"/>
			NCCCAAGAAAGACACAACCAACAAGGAGACAGAACCCGATACGTCGAACGAAATACCTACGTGCTCCAGTTCATGGATGGAATGTTGAGAGTTAATTGCTCTTTTAAGTCCTTTAAGTTCAGGAACTTGCAGGAAATTATCTATGAGGCTATTATTATGGAACTTTTGAGTATTCCACAGCCTCAAATGGAAGATGATGGCGGACAAGGCGACACAACTCAGGATTCGGATAAAGCAGGAAATACTATCATTACAAGAGATGCGGATCAGAGTGTAGCTAAGGAAGAAGGTATTGCTATTCCTCAACTTATAAGTATATGTTCCACTGAACCCATGCACCAGTTTGAATCAATTACAAATCGATGGATGGCACTCCCTAGTATTGAAGTCAAGACATCTGATGCCTTTAATACTATTTTGCAGACTTATAATCTACCTTCATTTCTTTACTCAGAGAATTCTGCCCCAAATATGATGCCCTTCGAAAATTTTATGTTTGGCAAGTATGACATATGGTTTAAATTTGTCGTAAACGCCAATAAGTTTCATGTTGGTAAAGTTTTGGCTAGTGTTAAGTATGATTCATACCAAATCGATACACTCCGTAATTCTCTCCCAGCTCTGGTATCCCGGCCTCATGTTATGATGGATCTTGCAGCCAATAATGAAGGCATGTTGTGTGTACCTTTTA
		</sequence>
		<sequence>
			<taxon idref="LaJolla_Iflavirus_GEO66_Dsim_AthensGeorgia_USA_2009-02-02"/>
			NNNNNNNNNNNNNNNNNCCAACAAGGAGACAGAACCCGATACGTCGAACGAAATACCTACGTGCTCCAGTTCATGGATGGAATGTTGAGAGTTAATTGCTCTTTTAAGTCCTTTAAGTTCAGGAACTTGCAGGAAATTATCTATGAGGCTATTATTATGGAACTTTTGAGTATTCCACAGCCTCAAATGGAAGATGATGGCGGACAAGGCGACACAACTCAGGATTCGGATAAAGCAGGAAATACTATCATTACAAGAGATGCGGATCAGAGTGTAGCTAAGGAAGAAGGCATTGCTATTCCTCAACTTATAAGTATATGTTCCACTGAACCCATGCACCAGTTTGAATCAATTACAAATCGATGGATGGCACTCCCTAGTATTGAAGTCAAGACATCTGATGCCTTTAATACTATTTTGCAGACTTATAATCTACCTTCATTTCTTTACTCAGAGAATTCTGCCCCCAATATGATGCCCTTCGAAAATTTTATGTTTGGCAAGTATGACATATGGTTTAAATTTGTCGTAAACGCCAATAAGTTTCATGTTGGTAAAGTTTTGGCTAGTGTTAAGTATGATTCATACCAAATCGATACACTCCGTAATTCTCTCCCAGCTCTGGTATCCCGGCCTCATGTTATGATGGATCTTGCAGCCAATAATGAAGGCATGTTGTGTGTACCTTTTA
		</sequence>
		<sequence>
			<taxon idref="LaJolla_Iflavirus_GM09_Dmel_AthensGeorgia_USA_2009-02-02"/>
			NCCCAAGAAAGACACAACCAACAAGGAGACAGAACCCGATACGTCGAACGAAATACCTACGTGCTCCAGTTCATGGATGGAATGTTGAGAGTTAATTGCTCTTTTAAGTCCTTTAAGTTCAGGAACTTGCAGGAAATTATCTATGAGGCTATTATTATGGAACTTTTGAGTATTCCACAGCCTCAAATGGAAGATGATGGCGGACAAGGCGACACAACTCAGGATTCGGATAAAGCAGGAAATACTATCATTACAAGAGATGCGGATCAGAGTGTAGCTAAGGAAGAAGGCATTGCTATTCCTCAACTTATAAGTATATGTTCCACTGAACCCATGCACCAGTTTGAATCAATTACAAATCGATGGATGGCACTCCCTAGTATTGAAGTCAAGACATCTGATGCCTTTAATACTATTTTGCAGACTTATAATCTACCTTCATTTCTTTACTCAGAGAATTCTGCCCCCAATATGATGCCCTTCGAAAATTTTATGTTTGGCAAGTATGACATATGGTTTAAATTTGTCGTAAACGCCAATAAGTTTCATGTTGGTAAAGTTTTGGCTAGTGTTAAGTATGATTCATACCAAATCGATACACTCCGTAATTCTCTCCCAGCTCTGGTATCCCGGCCTCATGTTATGATGGATCTTGCAGCCAATAATGAAGGCATGTTGTGTGTACCTTTTA
		</sequence>
		<sequence>
			<taxon idref="LaJolla_Iflavirus_IM02_Dmel_Ithaca_USA_2009-09-18"/>
			NCCCAAGAAAGACACAACCAACAAGGAGACAGAACCCGATACGTCGAACGAAATACCTACGTGCTCCAGTTCATGGATGGAATGTTGAGAGTTAATTGCTCTTTTAAGTCCTTTAAGTTCAGGAACTTGCAGGAAATCATCTATGAGGCTATTATTATGGAACTTTTGAGTATTCCACAGCCTCAAATGGAAGATGATGGCGGACAAGGCGACACAACTCAGGATTCGGATAAAGCAGGAAATACTATCATTACAAGAGATGCGGATCAGAGTGTAGCTAAGGAAGAAGGTATTGCTATTCCTCAACTTATAAGTATATGTTCCACTGAACCCATGCACCAGTTTGAATCAATTACAAATCGATGGATGGCACTCCCTAGTATTGAAGTCAAGACATCTGATGCCTTTAATACTATTTTGCAGACTTATAATCTACCTTCATTTCTTTACTCAGAGAATTCTGCCCCCAATATGATGCCCTTCGAAAATTTTATGTTTGGCAAGTATGACATATGGTTTAAATTTGTCGTAAACGCCAATAAGTTTCATGTTGGTAAAGTTTTGGCTAGTGTTAAGTATGATTCATACCAAATCGATACACTCCGTAATTCTCTCCCAGCTCTGGTATCCCGGCCTCATGTTATGATGGATCTTGCAGCCAATAATGAAGGCATGTTGTGTGTACCTTTTA
		</sequence>
		<sequence>
			<taxon idref="LaJolla_Iflavirus_AM04_Dmel_AthensGreece_EuropeNAf_2009-08-08"/>
			NCCCAAGAACAACATAACCAACAAGGAGACAGAACCCGATACGTCGAACGAAATACCTACGTGCTCCAGTTCATGGATGGAATGTTGAGAGTTAATTGTTCTTTTAAGTCCTTTAAGTTCAGGAACTTGCAGGAAATCATCTATGAGGCTATTATTATGGAGCTTTTGAATATTCCTCAGCCTCAGATGGAAGACGATGGCGGACAGGGTGACACAACTCAGGATTCGGATAAAGCAGGAAATACTATCATTACAAGAGACGCAGACCAGAGTGTAGCTAAGGAAGAAGGTATTGCTATTCCCCAACTTATAAGTATATGTTCCACTGAACCTATGCACCAGTTTGAATCGATTACAAATCGGTGGATGGCACTCCCTAGTATTGAAGTCAAGACATCTGATGCCTTTAATACTATTTTGCAGACTTATAATCTACCTTCATTCCTTTACTCAGAGAATTCTGCCCCCAATATGATGCCCTTTGAAAATTTCATGTTTGGCAAGTATGACATATGGTTTAAGTTTGTCGTAAACGCCAATAAATTTCATGTTGGTAAAGTTTTGGCTAGTGTTAAGTATGATTCATACCAAATCGATACACTCCGTAATTCTCTCCCAGCTCTGGTATCCCGTCCCCATGTTATGATGGACCTTGCAGCCAATAATGAAGGTATGTTGTGNNNNNNNNNNN
		</sequence>
		<sequence>
			<taxon idref="LaJolla_Iflavirus_ATH02_Dmel_AthensGreece_EuropeNAf_2009-08-08"/>
			NCCCAAGAAAAACATAACCAACAAGGAGACAGAACCCGATACGTCGAACGAAATACCTACGTGCTCCAGTTCATGGATGGAATGTTGAGAGTTAATTGCTCTTTTAAGTCCTTTAAGTTCAGGAACTTGCAGGAAATCATCTATGAGGCTATTATTATGGAACTTTTGAACATTCCTCAGCCTCAGATGGAAGATGATGGCGGACAGGGCGATACAACTCAGGACTCGGATAAAGCAGGAAATACTATCATTACAAGAGATGCGGACCAGAGTGTAGCCAAGGAAGAAGGCATTTCTATTCCCCAACTTATAAGTATATGTTCCACCGAACCTATGCACCAATTTGAATCAATTACAAATCGGTGGATGGCACTCCCTAGTATTGAAGTCAAGACATCTGATGCCTTTAATACTATTTTGCAGACTTATAATCTACCTTCATTCCTTTATTCAGAGAATTCCGCCCCCAATATGATGCCCTTCGAAAATTTTATGTTTGGCAAGTATGACATATGGTTTAAATTTGTCGTAAACGCTAATAAATTTCATGTTGGTAAAGTTTTGGCTAGTGTTAAGTATGATTCATACCAAATCGATACACTCCGTAATTCTCTTCCAGCTTTGATATCCCGGCCTCATGTTATGATGGATCTCGCAGCCAATAATGAAGGTATGTTGTGTGTGCCCTTTN
		</sequence>
		<sequence>
			<taxon idref="LaJolla_Iflavirus_GM03_Dmel_AthensGeorgia_USA_2009-02-02"/>
			NCCCAAGAAAGACACAACCAACAAGGAGACAGAACCCGATACGTCGAACGAAATACCTACGTGCTCCAGTTCATGGATGGAATGTTGAGAGTTAATTGCTCTTTTAAGTCCTTTAAGTTCAGGAACTTGCAGGAAATTATCTATGAGGCTATTATTATGGAACTTTTGAGTATTCCACAGCCTCAAATGGAAGATGATGGCGGACAAGGCGACACAACTCAGGATTCGGATAAAGCAGGAAATACTATCATTACAAGAGATGCGGATCAGAGTGTAGCTAAGGAAGAAGGTATTGCTATTCCTCAACTTATAAGTATATGTTCCACTGAACCCATGCACCAGTTTGAATCAATTACAAATCGATGGATGGCACTCCCTAGTATTGAAGTCAAGACATCTGATGCCTTTAATACTATTTTGCAGACTTATAATCTACCTTCATTTCTTTACTCAGAGAATTCTGCCCCAAATATGATGCCCTTCGAAAATTTTATGTTTGGCAAGTATGACATATGGTTTAAATTTGTCGTAAACGCCAATAAGTTTCATGTTGGTAAAGTTTTGGCTAGTGTTAAGTATGATTCATACCAAATCGATACACTCCGTAATTCTCTCCCAGCTCTGGTATCCCGGCCTCATGTTATGATGGATCTTGCAGCCAATAATGAAGGCATGTTGTGTGTACCTTTTA
		</sequence>
		<sequence>
			<taxon idref="LaJolla_Iflavirus_LISMEL01_DUNK_Lisbon_EuropeNAf_2012-10-24"/>
			NNNNNNNNNNNNNNNAACCAACAAGGAGACAGAACCCGATACGTCGAACGAAATACCTACGTGCTCCAGTTCATGGATGGAATGTTGAGAGTTAATTGCTCTTTTAAGTCCTTTAAGTTCAGGAATTTGCAGGAAATCATCTATGAGGCTATTATTATGGAACTTTTGAGTATCCCTCAGCCTCAGATGGAAGATGATGGTGGACAAGGCGACACAACTCAGGATTCGGATAAAGCAGGAAATACTATCATTACAAGAGATGCGGACCAGAGTGTAGCCAAGGAAGAAGGTATTGCTATTCCCCAACTTATAAGTATATGTTCCACTGAACCTATGCATCAGTTTGAATCAATTACAAATCGGTGGATGGCACTCCCTAGTATTGAAGTCAAGACATCTGATGCCTTTAATACTATTTTGCAGACTTATAATTTACCTTCATTCCTTTACTCAGAGAATACTGCCCCCAATATGATGCCCTTCGAAAATTTTATGTTTGGCAAGTATGACATATGGTTTAAATTTGTCGTAAACGCCAATAAGTTTCATGTTGGTAAAGTTTTGGCTAGTGTTAAGTATGATTCATACCAAATCGATACACTCCGTAATTCTCTCCCAGCTCTGGTATCCCGTCCTCATGTTATGATGGACCTCGCAGCCAATAATGAAGGTATGTTGTGTGTACCTTTTA
		</sequence>
		<sequence>
			<taxon idref="LaJolla_Iflavirus_GM08_Dmel_AthensGeorgia_USA_2009-02-02"/>
			NCCCAAGAAAGACACAACCAACAAGGAGACAGAACCCGATACGTCGAACGAAATACCTACGTGCTCCAGTTCATGGATGGAATGTTGAGAGTTAATTGCTCTTTTAAGTCCTTTAAGTTCAGGAACTTGCAGGAAATTATCTATGAGGCTATTATTATGGAACTTTTGAGTATTCCACAGCCTCAAATGGAAGATGATGGCGGACAAGGCGACACAACTCAGGATTCGGATAAAGCAGGAAATACTATCATTACAAGAGATGCGGATCAGAGTGTAGCTAAGGAAGAAGGCATTGCTATTCCTCAACTTATAAGTATATGTTCCACTGAACCCATGCACCAGTTTGAATCAATTACAAATCGATGGATGGCACTCCCTAGTATTGAAGTCAAGACATCTGATGCCTTTAATACTATTTTGCAGACTTATAATCTACCTTCATTTCTTTACTCAGAGAATTCTGCCCCCAATATGATGCCCTTCGAAAATTTTATGTTTGGCAAGTATGACATATGGTTTAAATTTGTCGTAAACGCCAATAAGTTTCATGTTGGTAAAGTTTTGGCTAGTGTTAAGTATGATTCATACCAAATCGATACACTCCGTAATTCTCTCCCAGCTCTGGTATCCCGGCCTCATGTTATGATGGATCTTGCAGCCAATAATGAAGGCATGTTGTGTGTACCTTTTA
		</sequence>
		<sequence>
			<taxon idref="LaJolla_Iflavirus_GM07_Dmel_AthensGeorgia_USA_2009-02-02"/>
			NCCCAAGAAAGACACAACCAACAAGGAGACAGAACCCGATACGTCGAACGAAATACCTACGTGCTCCAGTTCATGGATGGAATGTTGAGAGTTAATTGCTCTTTTAAGTCCTTTAAGTTCAGGAACTTGCAGGAAATCATCTACGAGGCTATTATTATGGAACTTTTGAGTATTCCACAGCCTCAAATGGAAGATGATGGTGGACAAGGCGACACAACTCAGGATTCGGATAAAGCAGGAAATACTATCATTACAAGAGATGCGGACCAGAGTGTAGCTAAGGAAGAAGGTATTGCTATTCCTCAACTTATAAGTATATGTTCTACTGAACCCATGCACCAGTTTGAATCAATTACAAATCGATGGATGGCACTCCCTAGTATTGAAGTCAAGACATCTGATGCCTTCAATACTATTTTGCAGACTTATAATCTACCTTCATTCCTTTACTCAGAGAATTCTGCCCCCAATATGATGCCCTTCGAAAATTTTATGTTTGGCAAGTATGACATATGGTTTAAATTTGTCGTAAACGCCAATAAGTTTCATGTTGGTAAAGTTTTGGCTAGTGTTAAGTATGATTCATACCAAATCGATACACTCCGTAATTCTCTCCCAGCTCTGGTATCCCGGCCTCATGTTATGATGGATCTTGCAGCCAATAATGAAGGTATGTTGTGTGTACCTTTTA
		</sequence>
		<sequence>
			<taxon idref="LaJolla_Iflavirus_GS07_Dsim_AthensGeorgia_USA_2009-02-02"/>
			NNNNNNNNAAGACACAACCAACAAGGAGACAGAACCCGATACGTCGAACGAAATACCTACGTGCTCCAGTTCATGGATGGAATGTTGAGAGTTAATTGCTCTTTTAAGTCCTTTAAGTTCAGGAACTTGCAGGAAATCATCTACGAGGCTATTATTATGGAACTTTTGAGTATTCCACAGCCTCAAATGGAAGATGATGGTGGACAAGGCGACACAACTCAGGATTCGGATAAAGCAGGAAATACTATCATTACAAGAGATGCGGACCAGAGTGTAGCTAAGGAAGAAGGTATTGCTATTCCTCAACTTATAAGTATATGTTCTACTGAACCCATGCACCAGTTTGAATCAATTACAAATCGATGGATGGCACTCCCTAGTATTGAAGTCAAGACATCTGATGCCTTCAATACTATTTTGCAGACTTATAATCTACCTTCATTCCTTTACTCAGAGAATTCTGCCCCCAATATGATGCCCTTCGAAAATTTTATGTTTGGCAAGTATGACATATGGTTTAAATTTGTCGTAAACGCCAATAAGTTTCATGTTGGTAAAGTTTTGGCTAGTGTTAAGTATGATTCATACCAAATCGATACACTCCGTAATTCTCTCCCAGCTCTGGTATCCCGGCCTCATGTTATGATGGATCTTGCAGCCAATAATGAAGGTATGTTGTGTGTACCTTTTA
		</sequence>
		<sequence>
			<taxon idref="LaJolla_Iflavirus_GM05_Dmel_AthensGeorgia_USA_2009-02-02"/>
			NCCCAAGAAAGACACAACCAACAAGGAGACAGAACCCGATACGTCGAACGAAATACCTACGTGCTCCAGTTCATGGATGGAATGTTGAGAGTTAATTGCTCTTTTAAGTCCTTTAAGTTCAGGAACTTGCAGGAAATCATCTACGAGGCTATTATTATGGAACTTTTGAGTATTCCACAGCCTCAAATGGAAGATGATGGTGGACAAGGCGACACAACTCAGGATTCGGATAAAGCAGGAAATACTATCATTACAAGAGATGCGGACCAGAGTGTAGCTAAGGAAGAAGGTATTGCTATTCCTCAACTTATAAGTATATGTTCTACTGAACCCATGCACCAGTTTGAATCAATTACAAATCGATGGATGGCACTCCCTAGTATTGAAGTCAAGACATCTGATGCCTTCAATACTATTTTGCAGACTTATAATCTACCTTCATTCCTTTACTCAGAGAATTCTGCCCCCAATATGATGCCCTTCGAAAATTTTATGTTTGGCAAGTATGACATATGGTTTAAATTTGTCGTAAACGCCAATAAGTTTCATGTTGGTAAAGTTTTGGCTAGTGTTAAGTATGATTCATACCAAATCGATACACTCCGTAATTCTCTCCCAGCTCTGGTATCCCGGCCTCATGTTATGATGGATCTTGCAGCCAATAATGAAGGTATGTTGTGTGTACCTTTTA
		</sequence>
		<sequence>
			<taxon idref="LaJolla_Iflavirus_LIS03_Dmel_Lisbon_EuropeNAf_2012-10-24"/>
			NCCCAAGAAAGACATAACCAACAAGGAGACAGAACCCGATACGTCGAACGAAATACCTACGTGCTCCAGTTCATGGATGGAATGTTGAGAGTTAATTGCTCTTTTAAGTCCTTTAAGTTCAGGAATTTGCAGGAAATCATCTATGAGGCTATTATTATGGAACTTTTGAATATCCCTCAGCCTCAGATGGAAGATGATGGTGGACAAGGCGACACAACTCAGGATTCGGATAAAGCAGGAAATACTATCATTACAAGAGATGCGGACCAGAGTGTAGCCAAGGAAGAAGGTATTGCTATTCCCCAACTTATAAGTATATGTTCCACTGAACCTATGCATCAGTTTGAATCAATTACAAATCGGTGGATGGCACTCCCTAGTATTGAAGTCAAGACATCTGATGCCTTTAATACTATTTTGCAGACTTATAATCTACCTTCATTCCTTTACTCAGAGAATACTGCCCCCAATATGATGCCCTTCGAAAATTTTATGTTTGGCAAGTATGACATATGGTTTAAATTTGTCGTAAACGCCAATAAGTTTCATGTTGGTAAAGTTTTGGCTAGTGTTAAATATGATTCATACCAAATCGATACACTCCGTAATTCTCTCCCAGCTCTGGTATCCCGTCCTCACGTTATGATGGACCTCGCAGCCAATAATGAAGGTATGTTGTGTGTACCTTTTA
		</sequence>
		<sequence>
			<taxon idref="LaJolla_Iflavirus_MRSBULK09_Dsim_Marseille_EuropeNAf_2009-08-15"/>
			NCCCAAGAAAGACATAACCAACAAGGAGACAGAACCCGATACGTCGAACGAAATACCTACGTGCTCCAGTTCATGGATGGAATGTTGAGAGTTAATTGCTCTTTTAAGTCCTTCAAGTTCAGGAACTTGCAGGAAATCATCTATGAGGCTATTATTATGGAACTTTTGAGTATCCCTCAGCCTCAGATGGAAGATGATGGTGGACAAGGCGACACAACTCAGGATTCGGATAAAGCAGGAAATACTATCATTACAAGAGATGCGGACCAGAGTGTGGCCAAGGAAGAAGGTATTGCTATTCCCCAACTTATAAGTATATGTTCCACTGAACCTATGCACCAGTTTGAATCAATTACAAATCGGTGGATGGCACTCCCTAGTATTGAAGTCAAGACATCTGATGCCTTTAATACTATTTTACAGACTTATAATCTACCTTCATTCCTTTACTCAGAGAATTCTGCCCCCAATATGATGCCCTTCGAAAATTTTATGTTTGGCAAGTATGACATATGGTTTAAATTTGTCGTAAACGCCAATAAGTTTCATGTTGGTAAAGTTTTGGCTAGTGTTAAGTATGATTCATACCAAATCGATACACTCCGTAATTCTCTCCCAGCTCTGGTATCCCGTCCTCATGTTATGATGGACCTCGCAGCCAATAATGAAGGTATGTTGTGTGTACCTTTTA
		</sequence>
		<sequence>
			<taxon idref="LaJolla_Iflavirus_ATH01_Dsim_AthensGreece_EuropeNAf_2009-08-08"/>
			NNNNNNNNNNNNNNNNNNNNACAAGGAGACAGAACCCGATACGTCGAACGAAATACCTACGTGCTCCAGTTCATGGATGGAATGTTGAGAGTTAATTGCTCTTTTAAGTCCTTTAAGTTCAGGAACTTGCAGGAAATCATCTATGAGGCTATTATTATGGAACTTTTGAACATTCCTCAGCCTCAGATGGAAGATGATGGCGGACAGGGCGATACAACTCAGGACTCGGATAAAGCAGGAAATACTATCATTACAAGAGATGCGGACCAGAGTGTAGCCAAGGAAGAAGGCATTTCTATTCCCCAACTTATAAGTATATGTTCCACCGAACCTATGCACCAATTTGAATCAATTACAAATCGGTGGATGGCACTCCCTAGTATTGAAGTCAAGACATCTGATGCCTTTAATACTATTTTGCAGACTTATAATCTACCTTCATTCCTTTATTCAGAGAATTCCGCCCCCAATATGATGCCCTTCGAAAATTTTATGTTTGGCAAGTATGACATATGGTTTAAATTTGTCGTAAACGCTAATAAATTTCATGTTGGTAAAGTTTTGGCTAGTGTTAAGTATGATTCATACCAAATCGATACACTCCGTAATTCTCTTCCAGCTTTGATATCCCGGCCTCATGTTATGATGGATCTCGCAGCCAATAATGAAGGTATGTTGTGTGTGCCCTTTA
		</sequence>
		<sequence>
			<taxon idref="LaJolla_Iflavirus_DANMEL08_Dmel_Accra2_Africa_2010-01"/>
			NCCCAAGAAACCCATAATCAACAAGGAGACAGAACCCGATATGTCGAACGAAATACCTACGTGCTCCAGTTCATGGATGGAATGTTGAGAATTAATTGCTCCTTTAAGTCTTTTAAGTATAGGAATTTGCAGGAAATTATTTATGAGACCATTATGATGGAACTTTTGAATATCCCGCAGCCTCAGATGGAAGATGATGGCGGACAGGGAGACACAACCCAGGACTCGGATAAGGCAGGAAATACTATCATCACAAGAGATGCGGACCAGAGTGTAGCCAAGGAAGAAGGTATCACTATTCCCCAACTTATAAGTATATGCTCAACTGAACCTATGCACCAATTTGAATCAATTACGAATCGGTGGATGGCACTCCCTAGTATTGAAGTTAAAACATCTGATGCTTTTAATACTATTTTGCAAACTTATAACTTACCTTCGTTCCTCTACTCAGAGAATTCTGCTCCCAATATGATGCCCTTTGAAAATTTTATGTTTGGCAAGTATGACATCTGGTTTAAATTTGTCGTAAACGCTAATAAATTCCATGTCGGCAAAGTTTTGGCTAGTGTGAAGTATGATTCATATCAAATTGATACACTACGTAATTCTCTCCCAGCTCTGATATCTCGGCCTCATGTTATGATGGACCTCGCAGCTAACAATGAAGGTATGTTGTGTGTACCTTTCA
		</sequence>
		<sequence>
			<taxon idref="LaJolla_Iflavirus_UM01_Dmel_SanDiego2_USA_2008-12-05"/>
			NCCCAAGAAAGACATAACCAACAAGGAGACAGAACCCGATACGTCGAACGAAATACCTACGTGCTCCAGTTCATGGATGGAATGTTGAGAGTTAATTGCTCTTTTAAGTCCTTTAAGTTCAGGAACTTGCAGGAAATCATCTATGAGGCTATTATAATGGAACTTTTGAATATTCCTCAGCCCCAGATGGAAGATGATGGCGGACAGGGAGATACAACTCAGGACTCGGATAAAGCGGGAAACACTATTATTACAAGAGATGCGGACCAGAGTGTAGCTAAGGAAGAAGGTATTACTATTCCCCAACTTATAAGTATTTGCTCCACTGAACCTATGCACCAATTTGAATCAATTACAAATCGGTGGATGGCACTCCCTAGTATTGAAGTCAAGACATCTGATGCCTTTAATACTATTTTGCAGACTTATAATTTACCTTCATTCCTTTACTCAGAGAATTCTGCTCCCAATATGATGCCCTTTGAAAACTTTATGTTTGGCAAGTATGACATATGGTTTAAATTTGTCGTAAACGCTAATAAGTTTCATGTGGGTAAAGTTTTGGCTAGTGTTAAGTATGATTCATACCAAATTGATACACTCCGTAATTCTCTCCCAGCTCTGATATCCCGGCCCCATGTTATGATGGACCTCGCAGCCAACAATGAAGGTATGTTGTGTGTGCCCTTTA
		</sequence>
		<sequence>
			<taxon idref="LaJolla_Iflavirus_DANMEL11_Dmel_Accra2_Africa_2010-01"/>
			NNNNNNNNNNNNNNNNNNNNNNNNNNNNNNNNNNNNNNNNNNNNNNNNNNNNNNNNNNNNNNNNTCCAGTTCATGGATGGAATGTTGAGAATTAATTGCTCCTTTAAGTCTTTTAAGTATAGGAATTTGCAGGAAATTATTTATGAGACCATTATGATGGAACTTTTGAATATCCCGCAGCCTCAGATGGAAGATGATGGCGGACAGGGAGACACAACCCAGGACTCGGATAAGGCAGGAAATACTATCATCACAAGAGATGCGGACCAGAGTGTAGCCAAGGAAGAAGGTATCACTATTCCCCAACTTATAAGTATATGCTCAACTGAACCTATGCACCAATTTGAATCAATTACGAATCGGTGGATGGCACTCCCTAGTATTGAAGTTAAAACATCTGATGCTTTTAATACTATTTTGCAAACTTATAACTTACCTTCGTTCCTCTACTCAGAGAATTCTGCTCCCAATATGATGCCCTTTGAAAATTTTATGTTTGGCAAGTATGACATCTGGTTTAAATTTGTCGTAAACGCTAATAAATTCCATGTCGGCAAAGTTTTGGCTAGTGTGAAGTATGATTCATATCAAATTGATACACTACGTAATTCTCTCCCAGCTCTGATATCTCGGCCTCATGTTATGATGGACCTCGCAGCTAACAATGAAGGTATGTTGTGTGTACCTTTCA
		</sequence>
		<sequence>
			<taxon idref="LaJolla_Iflavirus_DANMEL14_Dmel_Accra2_Africa_2010-01"/>
			NNNNNNNNNNNNNNNNNNNNNNNNNNNNNNNNNNNNNNNNNNNNNNNNNNNNNNNNNNNNNNNNTCCAGTTCATGGATGGAATGTTGAGAATTAATTGCTCCTTTAAGTCTTTTAAGTATAGGAATTTGCAGGAAATTATTTATGAGACCATTATGACGGAACTTTTGAATATCCCACAGCCTCAGATGGAAGATGATGGCGGACAGGGAGATACAACTCAGGACTCGGATAAGGCAGGAAATACTATCATCACAAGAGATGCGGATCAGAGTGTGGCTAAGGAAGAAGGTATCACTATTCCCCAACTTATAAGTATATGTTCAACTGAACCTATGCACCAATTTGAATCAATTACAAATCGGTGGATGGCACTCCCTAGTATTGAAGTTAAAACATCTGATGCTTTTAATACTATTTTGCAAACTTATAACCTACCTTCATTCCTTTACTCAGAGAATTCAGCTCCAAATATGATGCCCTTTGAAAATTTTATGTTTGGCAAGTACGACATATGGTTTAAATTTGTTGTGAACGCTAACAAGTTTCATGTTGGTAAAGTTTTGGCCAGTGTAAAGTATGATTCATATCAAATTGACACACTCCGTAATTCCCTCCCAGCTCTGATATCCCGACCTCATGTTATGATGGACCTTGCAGCTAATAATGAAGGCATGTTGTGTGTACCTNNNN
		</sequence>
		<sequence>
			<taxon idref="LaJolla_Iflavirus_MONMEL04_Dmel_Montpellier_EuropeNAf_2010-08-11"/>
			NNNNNNNNNNNNNNNNNNNNNNNNNNNNNNNNNNNNNNNNNNNNNNNNNNNNNNNNNNNNNNNNTCCAGTTCATGGATGGAATGTTGAGAGTTAATTGCTCTTTTAAGTCCTTTAAGTTCAGGAACTTGCAGGAAATCATCTATGAGGCTATTATTATGGAACTTTTGAACATTCCTCAGCCTCAGATGGAAGATGATGGCGGACAGGGCGATACAACTCAGGACTCGGATAAAGCAGGAAATACTATCATTACAAGAGATGCAGACCAGAGTGTAGCCAAAGAAGAAGGCATTTCTATTCCCCAACTTATAAGTATATGTTCCACCGAACCTATGCACCAATTTGAATCAATTACAAATCGGTGGATGGCACTCCCTAGTATTGAAGTCAAGACATCTGATGCCTTTAATACTATTTTGCAGACTTATAATCTACCTTCATTCCTTTATTCAGAGAATTCCGCCCCCAATATGATGCCCTTCGAAAATTTTATGTTTGGCAAGTATGACATATGGTTTAAATTTGTCGTAAATGCTAATAAATTTCATGTTGGTAAAGTTTTGGCTAGTGTTAAGTATGATTCATACCAAATCGATACACTCCGTAATTCTCTTCCAGCTTTGATATCCCGGCCTCATGTTATGATGGATCTCGCAGCCAACAATGAAGGTATGTTGTGTGTGCCCTTTA
		</sequence>
		<sequence>
			<taxon idref="LaJolla_Iflavirus_MATMEL24_Dmel_Accra1_Africa_2010-01"/>
			NNNNNNNNNNNNNNNNNNNNNNNNNNNNNNNNNNNNNNNNNNNNNNNNNNNNNNNNNNNNNNNNTCCAGTTCATGGATGGAATGTTGAGAATTAATTGCTCCTTTAAGTCTTTTAAGTATAGGAATTTGCAGGAAATTATTTATGAGACCATTATGACGGAACTTTTGAGTATCCCACAGCCTCAGATGGAAGATGATGGCGGACAGGGAGATACAACTCAGGACTCGGATAAGGCAGGAAATACTATCATCACAAGAGATGCGGATCAGAGTGTGGCTAAAGAAGAAGGTATCACTATTCCCCAACTTATAAGTATATGCTCAACTGAACCTATGCATCAATTTGAATCAATTACAAATCGGTGGATGGCACTTCCTAGTATTGAAGTTAAAACATCTGACGCTTTTAATACTATTTTGCAAACTTATAACTTACCTTCATTTCTATATTCAGAGAATTCTGCCCCTAATATGATGCCCTTTGAAAATTTTATGTTTGGCAAGTACGACATATGGTTTAAATTTGTTGTGAACGCTAACAAATTTCATGTTGGCAAAGTTTTGGCTAGTGTGAAGTATGATTCATATCAAATTGATACACTACGTAATTCCCTTCCAGCTCTGATATCCCGGCCTCATGTTATGATGGACCTCGCAGCTAACAATGAAGGTATGTTGTGTGTACCTTTCA
		</sequence>
		<sequence>
			<taxon idref="LaJolla_Iflavirus_MATMEL21_Dmel_Accra1_Africa_2010-01"/>
			NNNNNNNNNNNNNNNNNNNNNNNNNNNNNNNNNNNNNNNNNNNNNNNNNNNNNNNNNNNNNNNNTCCAGTTCATGGATGGAATGTTGAGAATTAATTGCTCCTTTAAGTCTTTTAAGTATAGGAATTTGCAGGAAATTATTTATGAGACCATTATGACGGAACTTTTGAGTATCCCACAGCCTCAGATGGAAGATGATGGCGGACAGGGAGATACAACTCAGGACTCGGATAAGGCAGGAAATACTATCATCACAAGAGATGCGGATCAGAGTGTGGCTAAAGAAGAAGGTATCACTATTCCCCAACTTATAAGTATATGCTCAACTGAACCTATGCATCAATTTGAATCAATTACAAATCGGTGGATGGCACTTCCTAGTATTGAAGTTAAAACATCTGACGCTTTTAATACTATTTTGCAAACTTATAACTTACCTTCATTTCTATATTCAGAGAATTCTGCCCCTAATATGATGCCCTTTGAAAATTTTATGTTTGGCAAGTACGACATATGGTTTAAATTTGTTGTGAACGCTAACAAATTTCATGTTGGCAAAGTTTTGGCTAGTGTGAAGTATGATTCATATCAAATTGATACACTACGTAATTCCCTTCCAGCTCTGATATCCCGGCCTCATGTTATGATGGACCTCGCAGCTAACAATGAAGGTATGTTGTGTGTACCTTTCA
		</sequence>
	</alignment>

	<!-- The sequence alignment (each sequence refers to a taxon above).         -->
	<!-- ntax=5 nchar=1205                                                       -->
	<alignment id="alignment4" dataType="nucleotide">
		<sequence>
			<taxon idref="LaJolla_Iflavirus_MAT03_Dmel_Accra1_Africa_2010-01"/>
			NAATACCATCGCACTTTTGTCCGTAATGCTTCTCTTGCTAATTCACAATATGGTTCAAAAGCTGCTCAGTACGCAAGTGTAGTATTGAGCATTATGAGTCCTCTCGCTGCAGCCGTAGGTGCACCAAGTAATATGTACATTCGCCCCTTCTATGCTATTAAGAAGGCTAGTTTCACCGGAATGTCGTATAAGATTCCTGTTGCACAAATGGAAACCGCTGGTGCAATTGTATCTATGCTCGATAAAGGACTAAAAGTCTGTGGAGCCATCAAAAATATGGATAAACCCTATGATGATCAGCGTGTTCAGCAAGTTATCTTGCGGCCACGAATGAATTTTCAGACAGGCGTTGGAGCAAGTGACAGTGTTCCTCTCCGACTTGACCCATTGGCCCAGACCACATACTTACCTGACCACGAATACCCTGACGATCCAACAACTGTTCTTGACATAGCCAAAATTTGGGGTTTTGCTGGAGCTTTCACGTGGAAAGCTAGTTCTACTGAAGGTTCAGAACTCTTTAGTATACCTATTGAACCTACCTGGAGGAATCGTGATAACTGGGCAGGAGTACCAACACCCCTTGAGTACATTTCATCAATGTACCAATTTTGGTCTGGTCCCCTTGAAGTGCGTCTGGATTTTGTTTCCAACGCATTTCACACTGGCTCTATTATGCTATCAGCAGAATTTGGGCGTGCCTCTACAAACGTTGAACAAAGTGGTTCAACATACACTAAGGTGTTCCATCTTGGAAATCAGAAGACTGTAAGTTTTGTAGTGCCATATATTTATGACACAGTATGGCGTCGCACATCTACAGTTCCCTTTAGTGTATTACGCACAAATCTGGCTGCCAGTGCTCGAAGTGGTCAAATCAGCACAATGAGAGCAAACTCATCGGCTTTCAAAGTAAGAGTTATTAATAAACTCGTACCAGTGCAATCAGTGGTTCAGGATATTCAAGTTCTTGTCTTCATTCGCGCAGCAGATACATTTACTCTTCACAGCCCCATTATGTCCAATATGTTGAATTCGGAACAAGTATACGCCCTGCAAGACTTCCCTGGTACCTATCCACTTGAGAATGTTTCTGAGCTATCCAAAATTTCACTCACGGACAGCGTAAGAGAACCCGGAGCTGTGCAAGTCTCCCATAAGTGGATGAAGGGCCGAACACCAGATCAGATCCAGAATGCCATACT
		</sequence>
		<sequence>
			<taxon idref="LaJolla_Iflavirus_MONMEL09_Dmel_Montpellier_EuropeNAf_2010-08-11"/>
			NAGTATCATCGAACTTTTGTTCGTAATGCATCGCTCGCCAATTCACAATATGGCTCAAAAGCTGCACAATATGCAAGCGTGGTATTAAGCATTATGAGCCCTCTTGCCGCAGCTGTAGGTGCCCCGAGTAACATGTACATTCGCCCTTTTTACGCAATTAAGAAGGCAAGTTTCACCGGAATGTCATACAAAATTCCTGTAGTGCAAATGGAGACTGCTGGAGCAGTTGTTTCTATGTTGGATAAAGGGCTCAAAATATGTGGAGCTATTAAAAACATGGATAAGCCTTACGATGACCAGCGCGTTCAACAAGTTATCTTGCGACCACGTATGAACTTCCAAACTGGCGTTGGTGCTAGTGATAGTGTGCCTTTAAGACTTGATCCTCTAGCTCAGACTACTTACCTGCCCGACCACGAATACCCTGATGATCCAACGACTGTACTTGACATAGCAAAAATTTGGGGATTTGCAGGAGCTTTTACTTGGAAAGCTAGTTCTACTGAAGGCTCTGAATTATTTAATATTCCCATTGAGCCTACGTGGAGAAACCGTGCTAGCTGGGCAGGTGTCCCGACGCCTCTTGAGTACATTTCATCCATGTACCAATTTTGGTCTGGCCCACTCGAAGTGAGATTAGACTTTGTATCCAACGCATTCCACACTGGCTCTATTATGCTATCAGCTGAATTTGGGCGTGCCTCTACAAATGTTGAACAAAGTGGTTCAACGTACACTAAAGTTTTTCATCTTGGAAATCAGAAAACTGTAAGTTTTGTTATACCGTATATTTATGATACTGTATGGCGTCGCACTTCAACAGTTCCCTTTAGTGTACTACGCACAAATTTGGATGCTAGTGCTCGTAGTGGTCAAATTAGCACAATGAGAGCAAATTCATCAGCTTTCAAAGTAAGAGTTATAAATAAACTCGTACCTGTGCAATCAGTGGTTCAGGATATTCAAGTACTTGTGTTCATTCGCGCTGCTGATACTTTTACACTTCATAGCCCTATAATGTCTAACATGCTAAATTCAGAACAAGTGTACGCTTTGCAAGACTTTCCAGGCAATTATCCACTTGAAAATGTCTCTGAGCTATCCAAAATTTCGTTGACAGATAGTGTGCGAGAACCTGGAGCTGTGCAAGTTTCTCACAAGTGGATGAAGGGGCGAACACCAGATCAAATTCAGAATGCTATTTT
		</sequence>
		<sequence>
			<taxon idref="LaJolla_Iflavirus_LJ19_Dmel_SanDiego1_USA_2008-12-05"/>
			NNNNNNNNNNNNNNNNNNNNNNNNNNNNNNNNNNNNNNNNNNNNNNNNNNNNNNNNNNNNNNNNNNNNNNNNNNNNNNNNNNNNNNNNNNNNNNNNNNNNNNNNNNNNNNNNNNNNNNNNNNNNNNNNNNNNNNNNNNNNNNNNNNNNNNNNNNNNNNNNNNNNNNNNNNNNNNNNNNNNNNNNNNNNNNNNNNNNNNNNNNNNNNNATGGAGACAGCTGGCGCAGTTGTTTCTATGTTGGATAAGGGGCTTAAAATATGTGGAGCTATTAAAAACATGGATAAGCCTTACGATGATCAGCGCGTTCAACAAGTTATTTTGCGACCACGTATGAACTTCCAAACTGGCGTTGGTGCTAGCGATAGCGTGCCTTTAAGACTTGACCCTCTAGCTCAGACCACTTACCTGCCCGATCACGAATACCCTGATGATCCAACTACCGTTCTTGACATAGCAAAAATTTGGGGATTCGCGGGAGCTTTTACTTGGAAAGCTAGTTCTACTGAAGGCTCTGAATTATTTAACATTCCCATTGAGCCGACGTGGAGAAACCGTGACAGCTGGGCAGGTGTTCCGACGCCTCTTGAGTATATTTCATCCATGTACCAGTTTTGGTCTGGCCCACTTGAAGTGAGATTAGACTTCGTATCCAACGCATTCCACACTGGCTCTATTATGCTATCAGCCGAATTTGGGCGTGCCTCTACAAATGTTGAACAAAGTGGTTCAACGTACACTAAAGTTTTTCATCTTGGAAATCAGNNNNNNNNNNNNNNNNNNNNNNNNNNNNNNNNNNNNNNNNNNNNNNNNNNNNNNNNNNNNNNNNNNNNNNNNNNNNNNNNNNNNNNNNNNNNNNNNNNNNNNNNNNNNNNNNNNNNNNNNNNNNNNNNNNNNNNNNNNNNNNNNNNNNNNNNNNNNNNNNNNNNNNNNNNNNNNNNNNNNNNNNNNNNNNNNNNNNNNNNNNNNNNNNNNNNNNNNNNNNNNNNNNNNNNNNNNNNNNNNNNNNNNNNNNNNNNNNNNNNNNNNNNNNNNNNNNNNNNNNNNNNNNNNNNNNNNNNNNNNNNNNNNNNNNNNNNNNNNNNNNNNNNNNNNNNNNNNNNNNNNNNNNNNNNNNNNNNNNNNNNNNNNNNNNNNNNNNNNNNNNNNNNNNNNNNNNNNNNNNNNNNNNNNNNNNNNNNNNNNNNNNNNNNNNNNNNNNNNNNNNN
		</sequence>
		<sequence>
			<taxon idref="LaJolla_Iflavirus_GEO24_Dsim_AthensGeorgia_USA_2009-02-02"/>
			NAGTATCACCGGACTTTTGTTCGTAATGCATCGCTCGCCAATTCACAATATGGTTCAAAAGCTGCACAATATGCAAGCGTAGTGTTAAGCATTATGAGTCCTCTTGCCGCAGCTGTAGGCGCCCCGAGTAACATGTACATTCGCCCTTTTTACGCAATTAAGAAGGCAAGTTTTACCGGAATGTCATACAAAATCCCTGTAGTGCAGATGGAGACAGCTGGCGCAGTTGTTTCTATGTTGGATAAGGGGCTTAAAATATGTGGAGCTATTAAAAACATGGATAAGCCTTACGATGATCAGCGCGTTCAACAAGTTATTTTGCGACCACGTATGAACTTCCAAACTGGCGTTGGTGCTAGCGATAGCGTGCCTTTAAGACTTGACCCTCTAGCTCAGACCACTTACCTGCCCGATCACGAATACCCTGATGATCCAACTACCGTTCTTGACATAGCAAAAATTTGGGGATTCGCGGGAGCTTTTACTTGGAAAGCTAGTTCTACTGAAGGCTCTGAATTATTTAACATTCCCATTGAGCCGACGTGGAGAAACCGTGACAGCTGGGCAGGTGTTCCGACGCCTCTTGAGTACATTTCATCCATGTACCAGTTTTGGTCTGGCCCACTTGAAGTGAGATTAGACTTCGTATCCAACGCATTCCACACTGGCTCTATTATGCTATCAGCCGAATTTGGGCGTGCCTCTACAAATGTTGAACAAAGTGGTTCAACGTACACTAAAGTTTTTCATCTTGGAAATCAGAAAACTGTAAGTTTTGTTATACCATATATTTATGATACTGTATGGCGTCGTACTTCTACAGTTCCCTTTAGTGTACTACGCACAAATTTGGATGCTAGTGCTCGCAGTGGTCAAATTAGCACAATGAGAGCAAACTCATCAGCTTTCAAAGTAAGAGTTATAAATAAACTCGTACCTGTGCAATCGGTGGTTCAGGATATTCAAGTACTCGTGTTCATTCGCGCTGCTGATACTTTCACACTTCATAGCCCTATAATGTCCAACATGCTAAATTCAGAACAAGTGTACGCTTTGCAAGACTTCCCGGGCAATTATCCACTCGAAAACGTTTCTGAGTTGTCTAAGATTTCGTTGACGGACAGTGTACGAGAACCTGGAGCTGTGCAAGTTTCTCATAAGTGGATGAAAGGGCAAACACCGGATCAAATTCAGAATGCTATTTT
		</sequence>
		<sequence>
			<taxon idref="LaJolla_Iflavirus_GEO58_Dmel_AthensGeorgia_USA_2009-02-02"/>
			NNNNNNNNNNNNNNNNNNNNNNNNNNNNNNNNNNNNNNNNNNNNNNNNNNNNNNNNNNNNNNNNNNNNNNNNNNNNNNNNNNNNNNNNNNNNNNNNNNNNNNNNNNNNNNNNNNNNNNGCGCCCCGAGTAACATGTACATCCGCCCTTTTTACGCAATTAAGAAGGCAAGTTTTACCGGAATGTCATACAAAATCCCTGTAGTGCAGATGGAGACAGCTGGCGCAGTTGTTTCTATGTTGGATAAGGGGCTTAAAATATGTGGAGCTATTAAAAACATGGATAAGCCTTACGATGATCAGCGCGTTCAACAAGTTATTTTGCGACCACGTATGAACTTCCAAACTGGCGTTGGTGCTAGCGATAGCGTGCCTTTAAGACTTGACCCTCTAGCTCAGACCACTTACCTGCCCGATCACGAATACCCTGATGATCCAACTACCGTTCTTGACATAGCAAAAATTTGGGGATTCGCGGGAGCTTTTACTTGGAAAGCTAGTTCTACTGAAGGCTCTGAATTATTTAACATTCCCATTGAGCCGACGTGGAGAAACCGTGACAGCTGGGCAGGTGTTCCGACGCCTCTTGAGTACATTTCATCCATGTACCAGTTTTGGTCTGGCCCACTTGAAGTGAGATTAGACTTCGTATCCAACGCATTCCACACTGGCTCTATTATGCTATCAGCCGAATTTGGGCGTGCCTCTACAAATGTTGAACAAAGTGGTTCAACGTACACTAAAGTTTTTCATCTTGGAAATCAGAAGACTGTAAGTTTTGTTATACCGTATATTTATGATACTGTATGGCGTCGTACTTCTACAGTTCCCTTTAGTGTACTACGCACAAATTTGGATGCTAGTGCTCGCAGTGGTCAAATTAGCACAATGAGAGCAAATTCATCAGCTTTCAAAGTAAGAGTTATAAATAAACTCGTACCTGTGCAATCGGTGGTTCAGGATATTCAAGTACTCGTGTTCATTCGCGCTGCTGATACTTTCACACTTCATAGCCCTATAATGTCCAACATGCTAAATTCAGAACAAGTGTACGCTTTGCAAGACTTCCCGGGCAATTATCCACTCGAAAACGTTTCTGAGTTGTCTAAGATTTCGTTGACGGACAGTGTACGAGAACCTGGAGCTGTGCAAGTTTCTCATAAGTGGATGAAAGGGCAAACACCGGATCAAATTCAGAATGCTATTTT
		</sequence>
	</alignment>

	<!-- The sequence alignment (each sequence refers to a taxon above).         -->
	<!-- ntax=5 nchar=729                                                        -->
	<alignment id="alignment5" dataType="nucleotide">
		<sequence>
			<taxon idref="LaJolla_Iflavirus_MAT03_Dmel_Accra1_Africa_2010-01"/>
			NNTGTTACGAACGAAGGCACAATCCTTAGTTCTAACCCTGACCACCCTACGGTAGATCCAAAGAATATAAGCAACATTCCTGATCCTAAAGTTGAAAGTGGTATTATTGCAGCACCCAACCCTGCTTCAAGATATTTTTGGGTGAACAGCCAGGGTTCTCGTATTACATACAACCCATCCATCTTGCCTCCTGACGATTATCAACACGTTGTACTTCCTGACTTTGAAGCCAAGAAAGACGCATATTATTGGAACACCACTAAAACCCGTCGTTATCGTTACAACCGGACATATCGCTCGTTCGATATTGGAGGTGGAACTTGGATGGATCAGCCGGCATTTGCTCAGATGGATGATGGCGTGAAAGAAGATACTGATCCAACGGAAACATTCCAAATTGGTACCAATCGTAGTAACGTGCAAACAATTGAGAGCCATATTCGCATAAAAGATATCTTGCGGCGCCCGGTATGTATTGTATCCCATTTTAATGTTCCAGCTTATCGTAATGTTGCTGCTGGTGCAACTTTGAGTGTAAACCCCTTCTTTGTCCCATGCCTTCCTCCTTCCCACATGATAACGTATGGAACTACTGCAAATAGGATTTTCACACCACTTATTGGTCGCTCTGCCCATACTCATCTTCTTGATTTGTTCCGATTTTGGCGCGGTTCCCAAAGATATTCCATTATAAGTCACCGAGTTACAGGGGCTCCCATATATGCTTCA
		</sequence>
		<sequence>
			<taxon idref="LaJolla_Iflavirus_MONMEL09_Dmel_Montpellier_EuropeNAf_2010-08-11"/>
			NNGGTAACAAATGAGGGTACAATCCTTAGTTCTAATCCAGACCGTCCTCTAATTGATCCCAAGAATGTAAGTACTGCTCCTGCCTCGAAGATAGAAAGTGGTATTATAGCTGCACCAAACCCAGCCTCAAAGTATTTCTGGATAAATAATCAGGGCTCACGAATTACATACAACCCCTCCATTTTGCCCCCAGATGATTACCAACACGTTGTGCTGCCTGATTTTGAAGCTAAGAAAGATGCATACTACTGGAATACAGCTAAGACTCGGCGTTACCGTTACAACCGCACATATCGTACATTTGATATTGGAGGTGGAGTTTGGATGGATCAGCCAGCGTTTGCACAAATGGATGACGGCGTTAAAGAAGATACTGACCCAACAGAGACATTCCAGATAGGTACTAATCGGACTAACATACAAACAGTAGAAAGCCATATTCGTATTAAAGACATTTTGAGGCGTCCTGTTTGCATTGTATCGCACTTTAATATTCCAGCTTATCGTAATGTGGCTGCAGGAGCTACCCTAAGTGTGAATCCTTTCTTTGTACCTTGCCTACCCCCATCCCACATGATCACATATGGCACTAGTGCAAACAGGATCTTTACTCCTCTCATAGGTCGATCAGCCCACACTCATCTCCTTGACTTGTTCCGATTTTGGCGTGGTTCACAGCGGTATTCTATAATTAGTCATCGAATTGCAGGCGCCCCTATTTATGCTGTG
		</sequence>
		<sequence>
			<taxon idref="LaJolla_Iflavirus_GEO24_Dsim_AthensGeorgia_USA_2009-02-02"/>
			NNGGTAACAAATGAGGGTACAATCCTTAGTTCTAATCCGGACCATCCTCTAATTGATCCCAAGAACGTGAGCACTGCTCCTGACTCGAAGATAGAAAGTGGTATTATAGCTGCACCTAACCCAGCCTCAAAGTATTTCTGGGTAAATAGTCAGGGTTCGCGAATTACATACAACCCCTCCATTTTGCCCCCAGATGATTACCAACACGTTGTGCTGCCTGATTTTGAAGCCAAGAAAGATGCGTATTATTGGAATACAGCTAGGACTCGGCGTTATCGTTACAATCGCACATATCGCACATTTGATATTGGAGGTGGAGTTTGGATGGATCAGCCAGCGTTTGCACAAATGGACGATGGCGTTAAAGAAGACACTGACCCAACAGAGACATTCCAGATAGGCACTAATCGGAATAACGTACAAACAGTAGAAAGTCACATTCGTATTAAAGACATTTTGCGGCGTCCTGTTTGCATTGTATCGCACTTTAATATTCCAGCTTATCGTAATGTGGCTGCAGGAGCTACCCTGAGTGTAAATCCTTTCTTTGTACCTTGCCTACCCCCATCCCACATGATCACATACGGCACTAGTGCAAATAGGATTTTTACTCCTCTCATAGGTCGTTCTGCTCACACTCATCTCCTTGATTTGTTCCGATTTTGGCGTGGTTCACAGCGGTATTCTATAATTAGTCATCGAATTACAGGTGCCCCCATTTATGCTGTG
		</sequence>
		<sequence>
			<taxon idref="LaJolla_Iflavirus_GEO58_Dmel_AthensGeorgia_USA_2009-02-02"/>
			NNGGTAACAAATGAGGGTACAATCCTTAGTTCTAATCCAGACCATCCTCTAATTGATCCCAAGAACGTGAGCACTGCTCCTGACTCGAAGATAGAAAGTGGTATTATAGCTGCACCTAACCCAGCCTCAAAGTATTTCTGGGTAAATAGTCAGGGTTCGCGAATTACATACAACCCCTCCATTTTGCCCCCAGATGATTACCAACACGTTGTGCTGCCTGATTTTGAAGCCAAGAAAGATGCGTATTATTGGAATACAGCTAGGACTCGGCGTTATCGTTACAATCGCACATATCGCACATTTGATATTGGAGGTGGAGTTTGGATGGATCAGCCAGCGTTTGCACAAATGGACGATGGCGTTAAAGAAGACACTGACCCAACAGAGACATTCCAGATAGGCACTAATCGGAATAACGTACAAACAGTAGAAAGTCACATTCGTATTAAAGACATTTTGCGGCGTCCTGTTTGCATTGTATCGCACTTTAATATTCCAGCTTATCGTAATGTGGCTGCAGGAGCTACCCTGAGTGTAAATCCTTTCTTTGTACCTTGCCTACCCCCATCCCACATGATCACATATGGCACTAGTGCAAATAGGATTTTTACTCCTCTCATAGGTCGTTCCGCTCACACTCATCTCCTTGATTTGTTCCGATTTTGGCGTGGTTCACAGCGGTATTCTATAATTAGTCATCGAATTACAGGTGCCCCCATTTATGCTGTG
		</sequence>
		<sequence>
			<taxon idref="LaJolla_Iflavirus_ATH32_Dsim_AthensGreece_EuropeNAf_2009-08-08"/>
			NNGGTAACAAATGAGGGTACAATCCTTAGTTCTAATCCAGACCGTCCTCTAATTGATCCCAAAAATGTAAGTACTGCTCCTGCCTCGAAGATAGAAAGTGGTATTATAGCTGCACCAAATCCAGCCTCAAAGTATTTCTGGATAAATAATCAGGGCTCACGAATTACATACAACCCCTCCATTTTACCCCCAGATGATTACCAACACGTTGTGCTGCCTGATTTTGAAGCTAAGAAAGATGCATACTATTGGAATACAGCTAAGACTCGGCGTTACCGTTACAACCGCACATATCGTACATTTGATATTGGAGGTGGAGTTTGGATGGATCAGCCAGCGTTTGCACAAATGGATGACGGCGTTAAAGAAGATACTGACCCAACAGAGACATTCCAGATAGGTACTAATCGGACTAATATACAAACAGTAGAAAGCCATATTCGTATTAAAGACATTTTGAGGCGTCCTGTTTGCATTGTATCGCACTTTAATATTCCAGCTTATCGTAATGTGGCTGCAGGAGCTACCCTAAGTGTGAATCCTTTCTTTGTTCCTTGCCTACCCCCATCCCACATGATCACATACGGCACTAGTGCAAACAGGATCTTTACTCCTCTCATAGGTCGATCAGCCCACACTCATCTCCTTGACTTGTTCCGATTTTGGCGTGGTTCACAGCGGTATTCTATAATTAGTCATCGAATTGCAGGCGCCCCTATTTATGCTGTG
		</sequence>
	</alignment>

	<!-- The sequence alignment (each sequence refers to a taxon above).         -->
	<!-- ntax=5 nchar=1228                                                       -->
	<alignment id="alignment6" dataType="nucleotide">
		<sequence>
			<taxon idref="LaJolla_Iflavirus_MAT03_Dmel_Accra1_Africa_2010-01"/>
			TATGTTCCACACTCTGGAGCAATGAATTGTGGCACAGTTACCTTCCTCACAGTAGATCTACTTGATACTNACTGCCCCCCGAGTTCATTTGGACTTGCTACCGAAATAATGATTCCAAGCGTTAACCCAACTATGTCAATTGAAGTTCCTTATGAAACCGAGAACAATTGGACTTTGATGCAATGTGAAAATTGGGAAAGGAATTTTTCGTGGCGTGATCATGGCGACTATAATGTAGGTCACATCGTACTTTGGAGCGAAGAAGCTTTTACGTGTGATATCTTTTGGAGTGCTGGAGATGATTTTGATGTTAAGAATTTCCTAGGCCCTCCTCCTGTTATAGCGCCCTTCTCTAAATTTGCCCTATCAGATAATCACCCTTCCACACAAATGGAGGATTTTAGCCCGAGGGAAAGACCGAGTTTAGCTCGCTCTATCTGTGATAAAATTTCAACTCCCCTCGCATGTGCTGGTGCTTCCCAAATCCCTATTATTGGACCAGCAGTGGCAACAGGAATCGGTGCGTACAAATTAGGAACAACTATTGCAAATATCGAAGACAGAGTTGGGGAGACAACAAATAATGTGAACAGCCTAATTCACAACGCTGATGATCTTATTAACATGATCAAACAAAAGATATCAGCAGGACTTAACATCACTAACAACATTTACACAGCTGTTGTTAACGGCATCATTGACTTGCTCACAAATATGGGGCGGTGGGATTTTAAAGCTATATCTCTTAGCATTTTGCGACTTATAATAAACACCATAAATGTCCCACTTACATCAATTGCTTCCTACATTCCTGAATTTCAGAATTTATTCCGGAGAAGCCCACATGCTCAAGCTGAAGACTCGATAGAACAAATTTCAGAGTCCTTTTGGAATGAACAGAATATTAAGGATGCATTCAAGCTTATTTGCTCAATCGTAGGAACAGCAATTGGTGCTGTGCTAATAGCCCCTTCCAACTTGCCCACAGATATTATCAAGTCAATTCTTACAGCACCGTTTCGTACAACCACTGTTGTATTGGCCAATGGAATACTCAGATTCGCCGATATCACATTCAACATCATCAAGCAAGCATGTCTTTGGGTTGCCAGCTATTTTGACCCACGCGTGCGTATTGTACAGGAATTGCGCCTTCAGAGCCCAGTTATTAATGACTTTATGAAAGAGAGTCAGATTTTAACGAATGAAATTAACCGCTCTGCTATGC
		</sequence>
		<sequence>
			<taxon idref="LaJolla_Iflavirus_MONMEL09_Dmel_Montpellier_EuropeNAf_2010-08-11"/>
			TATGTTCCACACTCTGGTGCAATGAATTGTGGTACGGTTACTTTCCTCACATCGGATTTGCTTGACACAAATTGTCCTCCTAGTTCATTCGGGCTGGCCACCGAAGTCATGATTCCAAGCGTTAACCCAACTATGTCTATTGAGGTCCCATATGAGACTGAAAACAATTGGACATTGATGCAATGCGAAAATTGGGAGAGGAATTTCTCGTGGCGAGACCATGGAGATTACAATGTTGGCCACATTGTACTATGGAGTGAAGAAGCCTTTACTTGCGATATCTTTTGGAGTGCTGGGGATGATTTTGAGATTAAGAATTTCCTAGGTCCTCCGCCTGTGCTAGCACCTTTTTCCAAATTTGCTCTGTCAGACAATCATCCTTCTTCACAAATGGAGGATTTTAGTCCAAGGGAAAGACCGAGTCTAGCTCGTTCTATCTATGACAGAATCTCAACTCCTCTTGCCTGTGCTGGAGCTGCTCAAATCCCAGTTATTGGGACTGCAGTTGCAACAGGAATAGGAGCGTATAAATTAGGAACAACTATTGCTAACATTGAAGATAAAGTAGGGGAAACAGCAAACAATGTGAATAATCTGATTCACAACGCAGATGACCTTGTTAGCATGATCAAACAAAAGATATCAACAGGCCTTAATATCACCAACAACATTTATACAGCTGTTGTTAACGGTATCATTGATCTGCTTACAAACATGGGGCGCTGGGATTTTAAAGCTATATCCCTTAGTATTTTGAGGCTAATTATTAACACCGTTAACGTACCGCTTACATCAATTGCTTCCTATATTCCTGAATTTCAGAATTTATTCCGAAGAAGCCCGAGTGCTCAGGCTGAAGACTCGATAGAACAAATTTCAGAGTCCTTTTGGAATGAACAGAATATCAAGGATGCATTTAAGCTTATTTGCTCAATTGTAGGAACAGCAATTGGTGCGGTGCTAATAGCCCCTTCAAACCTCCCAACAGATATCATCAAGTCAATTCTCACAGCACCATTCCGAACAACAACTGTAGTCTTAGCTAATGGAATTCTAAGGTTTGCCGATATAACTTTCAACATCATTAAACAAGCCTGTCTTTGGGTTGCCAGTTATTTTGACCCACGCGTTCGCATCGTACAGGAACTGCGTCTTCAGAGCCCTGTCATTAACGACTTCATGAAAGAAAGTCAAATTCTAACTAATGAAATCAACCGCTCAGCAATGC
		</sequence>
		<sequence>
			<taxon idref="LaJolla_Iflavirus_GEO24_Dsim_AthensGeorgia_USA_2009-02-02"/>
			TATGTTCCACACTCCGGTGCAATGAATTGTGGCACGGTTACTTTCCTCACAGTGGATTTGCTGGACACAAATTGTCCTCCTAGTTCATTCGGATTGGCTACCGAAGTCATGATTCCAAGTGTTAACCCAACTATGTCTATTGAAGTTCCATACGAGACTGAAAATAACTGGACATTGATGCAGTGCGAAAATTGGGAGAGGAATTTCTCATGGCGAGACCATGGAGATTACAATGTTGGCCACATTGTACTATGGAGTGAAGAAGCCTTTACTTGCGATATCTTTTGGAGTGCTGGAGATGATTTTGAGGTTAAGAATTTTCTAGGCCCTCCGCCTGTGCTAGCACCTTTTTCCAAATTTGCTCTGTCAGACAATCATCCTTCGTCACAAATGGAGGATTTTAGTCCCAGGGAAAGACCGAGTCTAGCTCGTTCTATCTATGACAGAATCTCAACTCCTCTCGCCTGTGCTGGAGCTGCTCAAATCCCAGTTATTGGGACTGCAGTTGCAACAGGAATAGGAGCGTATAAATTAGGAACAACTATTGCTAACATTGAAGATAAAGTAGGGGAAACAACAAACAATGTGAATAATCTGATTCACAATGCTGATGACCTTGTTAGCATGATCAAACAAAAGATATCAACAGGCCTTAACATCACTAACAACATTTATACAGCTGTTGTTAACGGTATCATTGATTTGCTCACAAACATGGGGCGCTGGGATTTTAAAGCTATATCCCTTAGCATTTTGAGGCTAATTATTAATACCATCAACGTACCACTAACATCAATTGCTTCCTATATTCCTGAATTTCAGAACTTATTCCGAAGAAGCCCGACTGCTCAGGCTGAAGATTCGATAGAACAAATTTCAGAGTCCTTTTGGAATGAACAGAATATTAAGGATGCATTTAAGCTTATTTGCTCAATTGTAGGAACAGCAATTGGTGCGGTGCTAATAGCCCCTTCAAACCTCCCAACGGATATCATCAAGTCAATTCTTACAGCACCATTCCGAACAACAACTGTAGTTTTAGCTAATGGAATTTTAAGGTTTGCCGATATAACATTCAACATCATTAAACAAGCGTGTCTCTGGGTTGCCAGTTATTTTGACCCCCGCGTTCGAATCGTACAGGAGTTGCGTCTTCAGAGCCCTGTCATAAACGACTTCATGAAAGAAAGTCAAATTTTGACTAATGAAATCAACCGCTCAGCAATGC
		</sequence>
		<sequence>
			<taxon idref="LaJolla_Iflavirus_GEO58_Dmel_AthensGeorgia_USA_2009-02-02"/>
			TATGTTCCACACTCCGGTGCAATGAATTGTGGCACGGTTACTTTCCTTACAGTGGATTTGCTGGACACAAATTGTCCTCCTAGTTCATTCGGATTGGCTACCGAAGTCATGATTCCAAGTGTTAACCCAACTATGTCTATTGAAGTTCCATACGAGACTGAAAATAACTGGACATTGATGCAGTGCGAAAATTGGGAGAGGAATTTCTCATGGCGAGACCATGGAGATTACAATGTTGGCCACATTGTACTATGGAGTGAAGAAGCCTTTACTTGCGATATCTTTTGGAGTGCTGGAGATGATTTTGAGGTTAAGAATTTTCTAGGCCCTCCGCCTGTGCTAGCACCTTTTTCCAAATTTGCTCTGTCAGACAATCATCCTTCGTCACAAATGGAGGATTTTAGTCCCAGGGAAAGACCGAGTCTAGCTCGTTCTATCTATGACAGAATCTCAACTCCTCTCGCCTGTGCTGGAGCTGCTCAAATCCCAGTTATTGGGACTGCAGTTGCAACAGGAATAGGAGCGTATAAATTAGGAACAACTATTGCTAACATTGAAGATAAAGTAGGGGAAACAACAAACAATGTGAATAATCTGATTCACAATGCTGATGACCTTGTCAGCATGATCAAACAAAAGATATCAACAGGCCTTAACATCACTAACAACATTTATACAGCTGTTGTTAACGGTATCATTGATTTGCTTACAAACATGGGGCGCTGGGATTTTAAAGCTATATCCCTTAGCATTTTGAGGCTAATTATTAATACCATCAACGTACCACTAACATCAATTGCTTCCTATATTCCTGAATTTCAGAACTTATTCCGAAGAAGCCCGACTGCTCAGGCTGAAGATTCGATAGAACAAATTTCAGAGTCCTTTTGGAATGAACAGAATATTAAGGATGCATTTAAACTTATTTGCTCAATTGTAGGAACAGCAATTGGTGCGGTGCTAATAGCCCCCTCAAACCTCCCAACAGATATCATCAAGTCAATTCTTACAGCACCATTCCGAACAACAACTGTAGTTTTAGCTAATGGAATTTTGAGGTTTGCCGATATAACATTCAACATCATTAAACAAGCGTGTCTCTGGGTTGCCAGTTATTTTGACCCCCGCGTTCGAATCGTACAGGAGTTGCGTCTTCAGAGCCCTGTCATAAACGACTTCATGAAAGAAAGTCAAATTTTGACTAATGAAATCAACCGCTCAGCAATGC
		</sequence>
		<sequence>
			<taxon idref="LaJolla_Iflavirus_ATH32_Dsim_AthensGreece_EuropeNAf_2009-08-08"/>
			TATGTTCCACACTCTGGTGCAATGAATTGTGGTACGGTTACTTTCCTCACATCGGATTTGCTTGACACAAATTGTCCTCCTAGCTCATTCGGGCTGGCCACCGAAGTCATGATTCCAAGCGTTAACCCAACTATGTCTATTGAGGTCCCATATGAGACTGAAAACAATTGGACATTGATGCAATGCGAAAATTGGGAGAGGAATTTCTCGTGGCGAGACCATGGAGATTACAATGTTGGCCACATTGTACTATGGAGTGAAGAAGCCTTTACTTGCGATATCTTTTGGAGTGCTGGGGATGATTTTGAGATTAAGAATTTCCTAGGTCCTCCGCCTGTGCTAGCACCTTTTTCCAAATTTGCTCTGTCAGACAATCATCCTTCTTCACAAATGGAGGATTTTAGTCCAAGGGAAAGACCGAGTCTAGCTCGTTCTATCTATGACAGAATCTCAACTCCTCTTGCCTGTGCTGGAGCTGCTCAAATCCCAGTTATTGGGACTGCAGTTGCAACAGGAATAGGAGCATATAAATTAGGAACAACTATTGCTAACATTGAAGATAAAGTAGGGGAAACAGCAAACAATGTGAATAATCTGATTCACAACGCAGATGACCTTGTTAGCATGATCAAACAAAAGATATCAACAGGCCTTAATATCACCAACAACATTTATACAGCTGTTGTTAACGGTATCATTGATCTGCTTACAAACATGGGGCGCTGGGATTTTAAAGCTATATCCCTTAGTATTTTGAGGCTAATTATTAACACCGTCAACGTACCGCTTACATCAATTGCTTCCTATATTCCTGAATTTCAGAATTTATTCCGAAGAAGCCCGAATGCTCAGGCTGAAGACTCGATAGAACAAATTTCAGAGTCCTTCTGGAATGAACAGAATATTAAGGATGCATTTAAGCTTATTTGCTCAATTGTAGGAACAGCAATTGGTGCGGTGCTAATAGCCCCTTCAAACCTCCCAACAGATATCATCAAGTCAATTCTCACAGCACCATTCCGAACAACAACTGTAGTCTTAGCTAATGGAATTCTAAGGTTTGCCGATATAACTTTCAACATCATTAAACAAGCCTGTCTTTGGGTTGCCAGTTATTTTGACCCACGCGTTCGTATCGTACAGGAATTGCGTCTTCAGAGCCCTGTCATTAACGACTTCATGAAAGAAAGTCAAATTCTAACTAATGAAATTAACCGCTCAGCAATGC
		</sequence>
	</alignment>

	<!-- The sequence alignment (each sequence refers to a taxon above).         -->
	<!-- ntax=5 nchar=2856                                                       -->
	<alignment id="alignment7" dataType="nucleotide">
		<sequence>
			<taxon idref="LaJolla_Iflavirus_MAT03_Dmel_Accra1_Africa_2010-01"/>
			NAGCTCCCTGCTTTCCGCCTTCGCTATTGGGTTAATGTGGTCAAAGCTTATGAAATTCAGCGACGTGTAATTGACCTTCCACGAAATGCAGTATCACCAGTATTGGTGCGAATGTGTGCAGATGTCATTAAACACGGCAAAGAAAACATGGCAGATTTGAGGTGCTCTCCTGTTAAGTATGAACCATTTGTGTTGGTTATACACGGGCCTGCAGGAATTGGGAAATCAAATTTGGTCACCCACCTTGCCAAGGAAATGTTAGCTGCTATTGGTTTGACGCGTTTCCAAAGTGATCCTGTACACATTCGTTCTGCTGGCTCTAAACACTGGAATACTTATTCAGACCAACCAGTTGTAGTGTACGATGACTGGCTAAACATCACCAGCCCCGAATTGGTAGCGAGCACTCTTAACGAACTATACCAACTGAAGTCATGTGCCACTTTTGTACCAGAGCAGGCCGCTATTGAGGACAAGAAAATTAAAGCAACACCCCGGCTAGTTATACTCCTATGTAACAACGCATACCCGGATTCAGTTCTTACAAACATGGTGAGCTGCAAAGATGCTGTGTACAGACGACGTGAACTTACAGTACATTGCGCGAGAAAACCCGAATATGAGAATAGGAATTTGCGCGAAATGAGTGATGAAGAGAGTTTGTCAATGGCCCACCTTATATTTAGGCAAGACCGTGGCTTTGACAGTATGAACTTGTCAAAGAAAGCAGTTGGATATACTGAATTTAAGAAATTTGCTGTGGAATCGTTTAAAGAATACGATAATCAAGAACGCCGGAACGTACGCCAACGACTCGATAAACTCATGGGTTACTTCAGCTCAACACCTTGCGATATCAGAGATCCTTTCGCTGTTTTTTACGAAGGATGTGCCTTTGCCATGCAAGATGATATGCCCTTGCGCTCAGAAATGTTGGATCATGAAATTCGACAAGTAGCTGGAGTCATCGAAAATGCGCGTTCAGATAATGCAGCCCTTAACTTATCAGTTCATAACCCTTGGTCAGAAGAGGTGAGTGCCCAAATGATAGCTGAAGCTGCATGTGTACTCACAGTAGGAACTGCTGTTTTGGGAGGATTGTATTGTTGTTTGCGCAAACTCGGAGCATATAATGCTAGTGAAGGATTAGAAGCCCAATGCAATATTTGCCTTGAAACAACTAAAATACATTATGTATGTGGGGCTTCTTATTCAATGCTACAAACTCGATCATTGGAAGGAGTACATAAGTTTTGCCGAACTTGTGTTAACCGCGCGCAATCTGTGGGTACATGGTCGTGTGCAGTTTGCCGGAATAATGCTGATCCAGTTCTAGTAATGTCGCAATCTATGTATGAATCTATAGGAATTCTCAGCAAGTTGCATAAAGCTTCAAATTGGGCAACTAATGTTATAGGGAACTTTATTAATGAGTTTGACCGGCTAGTTGGCGTTAAGAATTGGGGAATGTTTTTGCTTGGATGTTCATATATTAGCAGTATTAATACGCGTGTGAGGCTCAGTGGCAATGAAGATTATCCATATCTAATGATATATAATGCTTCAACTGCAATTCTATCAGCAGTTGCATTTCCGCACTTGTACCGATTCTCCAGATTGACACCGGCAACGCGCACTTACATTGACTTAACTCGCACCAAACTTATTGATAATATTCCTTCGTTTAACGCAGATGCTGAAGCCATTATCTCGCGCATTCTTGAATACAATAATAACGTATCAAATAATCGCTTTGTCCCAGAAGCAACGCGAGCCACATTGGAAAGAGATATTTCTGAACTTGTGAGAAATAGACTCGGTGAAAATTATTCCCGCTATATTAAACCTATTAGGGGCATATTCTTTACTGAGGAAATTGCGACACTATCAGCCAACATTGAACAATACAACATATCCTTGCTTGCCAATCCTAACGAGTGGAATGAAGAATTGTACAACAGCTTAATTGCGCGGATTCCACCTGTAGCACAAAACGACTC
			AGATGAAGAAGATGACTGGTCAATGCCTTTGCACATTGGCGCTCGCCGGGTTAACCACTTTTCTGTAGGACTACAAAATGCACAAGATTATTATCCCTACACATGTGACGTTTCAAAGTGGACTGGAGTAGCTGAGTTTAACACAATTTGCCCTCACAAACATTTTGTGGAACACAAAGAACACATTCTTTATGACAAGGGCAACTACTTCTGGAACTCTGTGCAAGGTGAAGTGCCAATAAAAGACGGTTGGTGTTCAAATTATCCTGACTGCCCTATGGCCCCTGGAAATCGGGAACCTCATTTGCTAGCATATTTTGAGCAACATAAGAACTTGTGGTTTGGACTATTTATCAACAAACCTCCTCATGTGCAAAAGCAATTTATCGAACAACTCGTTCCCCGTTTCGCCTGGCCCCAGTGGATTATGACTGAGCAAAATAACATAGAAAATCCCATTTTGGAAACTTCCAGCTGGTGGGATTATCTGAATGTTCACCCAATGCTTGTCTATATCCTCAAGGTAGCAGCAGTTGGCACTGTTACACTAGGCATTCTGGCAGGGTCATACTCATTGTTTAGATGGCTTTTCCCGACACCAGAATCGCAAATCATTCCTTCCGGCGATTCAGTCATCCGTCACTTCCGTGCACGTGTTCAGCAAGTATCACGTATTCCAGCTTCGCAGAGTGAATTTATGGACGCTATTGTAGATAAGATTAACAATAATTACTTTGTGATCATTGTTATTGAGAGTCAAGGTAACGAGCGTCATCTCATTGGTTGTGGAGTAAAACAACGGCTCGGAATTATGCCCAAACATTACTACGAGTATATCTGCAAAAAGAAGAGGGAA
		</sequence>
		<sequence>
			<taxon idref="LaJolla_Iflavirus_MONMEL09_Dmel_Montpellier_EuropeNAf_2010-08-11"/>
			NAACTTCCCGCATTTCGTCTACGGTATTGGGTTAATGTGGTTAAAGCCTATGAAATTCAACGGCGTGTAATTGATCTTCCAAGAAATGCAGTATCCCCAGTACTTGTAAGAATGTGTGCAGATGTCATAAAACACGGGAAAGAAAATATGGCCGATTTAAGGTGTTCGCCAGTTAAGTATGAACCATACGTTCTAGTCATACATGGCCCAGCAGGAATTGGTAAGTCAAACTTAGTCACTCATCTTGCAAAAGAAATGTTGGCTGCCATTGGTTTAACTCGTTTCCAAAGTGATCCTGTTCATATTCGTTCTGCTGGTTCAAAACATTGGAACACATACTCAGACCAACCAGTTGTTGTATATGATGACTGGCTAAACATCACAAGCCCAGAGTTAGTGGCAAGTACTCTGAATGAATTGTACCAACTTAAATCGTGCGCTACCTTTGTTCCGGAACAGGCTGCTATTGAGGACAAAAAGATTAAAGCAACGCCTCGACTAGTCATACTCTTATGTAATAACGCGTATCCAGACTCGGTTCTTACAAATATGGTAAGTTGTAAAGATGCTGTGTATAGACGGCGCGAACTTACTGTACACTGTGCTCGTAAACCTGAGTATGAGAATAGGAATTTACGCGAGATGAGTGACGAAGAGAGTTTGTCTATGGCACATCTACTATTTAGGCAAGACCGAGGATTTGATAGTATGAACTTATCGAAAAAGGCAGTTGGGTACACTGAATTCAAAAAGTTTGCCATAGAATCATTCAAGGAGTATGACAACCAAGAACGTCGAAATGTTCGCCAGCGTTTGGATAAACTTATGGGCTACTTCAGCACAACTCCATGTGACATTAGAGATCCTTTTGCTGTTTTCTATGAGGGTTGTGCCTTTGCTACACAGGATGACATGCCACTACGCTCTGAAATGTTGGAGCATGAAATTAGGCAAGTAGCAGGTGTCATAGAAACCGCACGCTCAGATAATGAAGCTTTAAATTTGTCTGTTCATAATCCCTGGTCAGAGGAAGTTCGTGCACAAATGATAGCCGAAGCTGCTTGCGTACTTTCTGTTGGAACTGCCGCTATAGGAGGGTTGTACTACTGCTTGCGTAAGTTGGGTTCATACAACGCTAGCGAAGGATTGGAGGCCCAGTGTAACATTTGCCTTGAAACCACTAAAATACACTATGTTTGTGGAGCCTCTTATTCTATGTTGCAAACCCGCTCGCTGGAAGGAGTGCACAAATTTTGCCGAACATGTGTAAACCGTGTCCAATCAGTAGGCCCGTGGTCCTGTGCAGTCTGCCGCAACAATGCTGATCCTGTCCTTGTAATGTCCCAATCAATGTACGAGTCTATCAGTGTCCTTAGCAAATTACACAAAGCTTCCAACTGGGCGACTAATGTTATTGGCAATTTCATTAACGAGTTTGATCGAGTTGTTGGGGTTAAAAATTGGGGAATGTTTCTATTAGGATGCTCCTACATTAGTAGTATCAATACGCGTGTGAGATTAAACGGCGGTGACAATTATCCATACTTGATGATATATAATGCAACAACGGCAATTCTTTCATCAGTGTGTTTCCCGCAGTTGTACCGTTTTTCTCGACTAACACCAGCTACGCGCACTTATATTGATCTAGCTCGCACTAAGCTCATTGATAATATTCCCTCCTTTAGTCCAGAAGCAGAGATCATTCTTGCGCGCATCCTCGAGTATAACAACAAAGTATCCACTAACCAATTTGTGCCAGAAGCAACACGCATCGCCCTGGAAAGAGATATTACCGAACTTATCAGGCACAGACTTGGTGACAATTTCACCCGTTACATTAAGCCAATTAAGGGGTTGTTTTTTACTGAGGAAATTGCAACACTATCTGCTAACATCGAGCAATATAACGTAGCTCTGCTAGCTAATCCAAATGAGTGGGATGAAGAATTGTATAACAGCCTGATTGCACGTATTCCACCAACAGCACAGAATGATTC
			GGATGAAGAAGATGACTGGTCAATGCCTTTGCACATTGGTGCCCGACGTGTTAACCACTTTTCTGTTGGGTTGCAAAATGCACAGGATTATTACCCTTATACTTGTGATGTTACAAAGTGGACTGGAGTTGCTGAATTTAATATAGTTTGTCCACACAAACACTTCGTAGAACACAAAGAACACATTCTCTACGATAAGGGTAATTATTTCTGGAATTCTGTACAAGGCGAGGTCCCAATTAAAGATGGATGGTGCTCAAACTACCCTGAATGCCCCATGGCTCCTGAAAACCGAGAACCACATTTGCTGGCATATTTTGAGCAACACAAGAATCTGTGGTTTGGAATCTTTATTAACAAACCCCCCCACGTGCAAAAGCAATTTATTGAGCAGCTTGTTCCTCGTTTTGCTTGGCCTCAATGGATAATGACAGAGCAGAATAACATTGAAAATCCCATTCTAGAAACTTCTAGCTGGTGGGATTATCTTAATGTTCATCCAACACTTGTGAACATCCTTAAGGTTGCAGCAGTGGGAACTGTTACGCTTGGTATCTTAGCAGGATCTTACTCCTTGTTCAGGTGGCTCTTCCCAACGCCAGAATCACAGATAATTCCCTCTGGTGACTCTGTCATCCGCCACTTCCGTGCTCGTGCTCAACAAATCACGCGTGTTCCAGCATCTCAAAGTGAATTTATGGATGTTATTGTGGACAAAATTAATAACAACTATTTTGTGATTATTGTTGTTGAAAATCAAGGAAATGAACGTCACCTGATTGGCTGTGGAGTGAAACAACGGCTTGGTATTATGCCTAAACACTACTATGAATACATCTGCAAGAAAAAGAAGGAA
		</sequence>
		<sequence>
			<taxon idref="LaJolla_Iflavirus_LJ19_Dmel_SanDiego1_USA_2008-12-05"/>
			NAACTTCCCGCATTTCGTCTACGGTATTGGGTCAATGTGGTTAAAGCCTATGAAATTCAACGGCGTGTGATTGACCTTCCAAGAAATGCAGTATCCCCAGTGCTTGTAAGAATGTGTGCAGATGTTATAAAACACGGTAAAGAAAATATGGCCGATCTAAGATGTTCACCAGTTAAGTACGAACCATATGTTTTAGTTATACACGGCCCAGCAGGAATTGGTAAGTCAAACTTGGTCACTCATCTTGCGAAAGAAATGTTGGCTGCCATTGGCTTAACTCGTTTCCAAAGTGATCCTGTTCATATCCGTTCTGCTGGCTCAAAACATTGGAACACATACTCAGACCAACCAGTTGTTGTATATGATGATTGGCTAAACATCACGAGCCCAGAGTTAGTAGCAAGCACTCTAAATGAATTGTACCAACTTAAATCGTGCGCCACCTTTGTTCCAGAACAAGCTGCTATTGAAGACAAAAAGATTAAAGCAACACCTCGATTGGTCATACTCCTGTGTAATAACGCGTATCCAGACTCGGTTCTTACGAATATGGTAAGTTGTAAAGATGCTGTGTATAGACGGCGCGAACTTACTGTACACTGTGCTCGTAAACCTGAGTATGAGAATAGGAACTTGCGTGAAATGAGTGACGAAGAGAGTTTGTCTATGGCACATCTGCTATTTAGGCAAGACAAAGGATTTGATAGCATGAACTTATCGAAAAAGGCAGTTGGGTACACTGAATTTAAAAAGTTTGCCATAGAATCATTCAAGGAGTATGACAACCAGGAACGTCGAAATGTTCGCCAGCGTTTGGATAAACTTATGGGCTACTTTAGCACAACTCCATGTGACATTAGAGATCCTTTTGCTGTTTTCTATGAGGGTTGTGCTTTTGCTACACAAGATGACATGCCACTACGCTCTGAAATGTTGGAGCATGAAATTAGGCAAGTAGCAGGTGTTATAGAAACTGCACGTTCAGATAATGAGGCTTTAAACCTATCTGTTCATAATCCCTGGTCAGAGGAAGTTCGTGCACAAATGATAGCCGAAGCTGCTTGCTTACTCTCTGTTGGAACTGCTGCTATAGGAGGATTGTACTACTGCTTGCGTAAGTTGGGTTCATATAACGCTAGCGAAGGATTGGAGGCCCAGTGTAACATTTGCCTTGAAACTACTAAAATACACTATGTTTGTGGGGCCTCTTATTCTATGTTGCAAACCCGCTCGCTGGAAGGAGTGCACAAATTTTGCCGAACATGTGTAAACCGTGTCCAATCAGTAGGTCCGTGGTCCTGTGCAGTTTGTCGCAACAATGCTGAGCCTGTCCTTGTAATGCCCCAATCGATGTATGAATCTATCAGTGTCCTTAGCAGATTACACAAAGCTTCCAACTGGGCAACTAATGTTATTGGCAATTTCATTAACGAATTTGATAGAGTTGTTGGGGTTAAAAATTGGGGAATGTTTCTATTAGGGTGCTCATACATTAGTAGTATCAATACGCGTGTGAGATTAAACGGTGGTGACAATTATCCATACTTGATGATTTATAATGCATCAACAGCAATTCTTTCATCAGTGTGTTTTCCACAGTTGTACCGTTTTTCCCGACTAACACCAGCGACGCGCACTTATATTGATTTGGCACGCACTAAGCTCATTGATAATATTCCCTCCTTTAGTCCAGAAGCAGAGGCCATTCTTGCGCGCATCCTTGAGTATAATAACAGTGTATCCAACAACCAATTTGTGCCAGAAGCAACACGCACCAACCTGGAAAGAGATATTACCGAACTTGTCAGGCATAGACTTGGTGATAATTTTACTCGTTACATTAAGCCAATTAAGGGGTTGTTTTTTACTGAGGAAATTGCAACACTATCTGCTAACATCGAGCAATACAATGTAGCTCTGTTAGCTAATCCAAATGAGTGGAATGAAGAATTGTACAACAGCCTAATTGCACGTATTCCACCTTCGGCACAGAATGACTC
			GGATGAAGAAGATGACTGGTCAATGCCCTTGCGCATCGGCGCCCGACGTGTTAACCATTTTTCTGTTGGGTTACAAAATGCCCAGGATTATTACCCTTACACTTGCGATGTTACAAAGTGGACTGGAGTTGCTGAATTCAATACAATTTGTCCACATAAGCATTTCGTAGAACACAAAGAACACATCCTCTACGAAAGGGGTAATTATTTCTGGAATTCTGTACAAGGCGAGGTTCCAATTAAAGATGGGTGGTGCTCGAATTACCCTGAATGCCCCATGGCTCCTGGAAATCGAGAACCTCATTTGCTGGCATATTTTGAGCAACACAAGAATCTGTGGTTTGGAATCTTCATCAACAAACCCCCCCACGTGCAAAAGCAATTTATTGAACAGCTCGTGCCACGTTTTGCTTGGCCTCAATGGATAATGACAGAGCAGAATGACATTGAAAACCCCATTCTAGAAACTTCTAGCTGGTGGGATTATCTTAATGTTCATCCAATGCTTGTGAACGTCCTTAAGGTTGCAGCAGTGGGAACTGTTACGATTGGTATCTTAGCGGGATCTTACTCCTTGTTCAGATGGCTTTTCCCAACACCAGAATCACAGATAATTCCTTCTGGTGACTCTGTCATCCGCCACTTCCGTGCCCGTACTCAACAAATCACGCGTGTCCCGGCATCTCAAAGTGAATTTATGGATGTTATTGTGGACAAAATTAATAACAACTATTTCGTGATTATTGTTGTTGAAAATCAAGGAAATGAGCGTCACCTGATTGGCTGTGGAGTGAAACAACGGCTTGGTATTATGCCTAAACACTACTATGAATACATCTGCAAGAAAAAGAAGGAA
		</sequence>
		<sequence>
			<taxon idref="LaJolla_Iflavirus_GEO24_Dsim_AthensGeorgia_USA_2009-02-02"/>
			NAACTTCCCGCATTTCGTCTACGGTATTGGGTCAATGTGGTTAAAGCCTATGAAATTCAACGGCGTGTGATTGACCTTCCAAGAAATGCAGTATCCCCAGTGCTTGTAAGAATGTGTGCAGATGTTATAAAACACGGAAAAGAAAATATGGCCGATCTAAGATGTTCACCAGTTAAGTACGAACCATATGTTTTAGTTATACACGGCCCAGCAGGAATTGGTAAGTCAAACTTGGTCACTCATCTTGCGAAAGAAATGTTGGCTGCCATTGGCTTAACTCGTTTCCAAAGTGATCCTGTTCATATCCGTTCTGCTGGCTCAAAACATTGGAACACATACTCAGACCAACCAGTTGTTGTATATGATGATTGGCTAAACATCACGAGCCCAGAATTAGTAGCAAGCACTCTAAATGAATTGTACCAACTTAAATCGTGCGCCACCTTTGTTCCAGAACAAGCTGCTATTGAAGACAAAAAGATTAAAGCAACACCTCGATTGGTCATACTCCTGTGTAATAACGCGTATCCAGACTCGGTTCTTACGAATATGGTAAGTTGTAAAGATGCTGTGTATAGACGGCGCGAACTTACTGTACACTGTGCTCGTAAACCTGAGTATGAGAATAGGAACTTGCGTGAAATGAGTGACGAAGAGAGTTTGTCTATGGCACATCTGCTATTTAGGCAAGACAAAGGATTTGATAGTATGAACTTATCGAAAAAGGCAGTTGGGTACACTGAATTTAAAAAGTTTGCCATAGAATCATTCAAGGAGTATGACAACCAGGAACGTCGAAATGTTCGCCAGCGTTTGGATAAACTTATGGGCTACTTTAGCACAACTCCATGTGACATTAGAGATCCTTTTGCTGTTTTCTATGAGGGTTGTGCTTTTGCTACACAAGATGACATGCCACTACGCTCTGAAATGTTGGAGCATGAAATTAGGCAAGTAGCAGGTGTTATAGAAACTGCACGTTCAGATAATGAGGCTTTAAACCTATCTGTTCATAATCCCTGGTCAGAGGAAGTTCGTGCACAAATGATAGCCGAAGCTGCTTGCTTACTCTCTGTTGGAACTGCTGCTATAGGAGGATTGTACTACTGCTTGCGTAAGTTGGGTTCATATAACGCTAGCGAAGGATTGGAGGCCCAGTGTAACATTTGCCTTGAAACTACTAAAATACACTATGTTTGTGGGGCCTCTTATTCTATGTTGCAAACCCGCTCGCTGGAAGGAGTGCACAAATTTTGCCGAACATGTGTAAATCGTGTCCAATCAGTAGGTCCGTGGTCCTGTGCAGTTTGTCGCAACAACGCTGAGCCTGTCCTTGTAATGCCCCAATCAATGTATGAATCTATCAGTGTCCTTAGCAGATTACACAAAGCTTCCAACTGGGCAACTAATGTTATTGGCAATTTCATTAACGAATTTGATAGAGTTGTTGGGGTTAAAAATTGGGGAATGTTTCTATTAGGGTGCTCATACATTAGTAGTATCAATACGCGTGTGAGATTAAACGGTGGTGACAATTATCCATACTTGATGATTTATAATGCATCAACAGCAATTCTTTCATCAGTGTGTTTTCCACAGTTGTACCGTTTTTCTCGACTAACACCAGCAACGCGCACTTATATTGATTTGGCACGCACTAAGCTCATTGATAATATCCCCTCCTTTAGTCCAGAAGCAGAGGCCATTCTTGCGCGCATCCTTGAGTATAACAACAGTGTATCCAACAACCAATTTGTGCCAGAAGCAACACGCACCAACCTGGAAAGAGACATTACCGAACTTGTCAGGCATAGACTTGGTGACAATTTTACTCGTTACATTAAGCCAATTAAGGGGTTGTTTTTTACTGAGGAAATTGCAACACTATCTGCTAACATCGAGCAATACAATGTAGCTCTGTTAGCTAATCCAAATGAGTGGAATGAAGAATTGTACAACAGCCTAATTGCACGTATTCCACCTACGGCACAGAATGACTC
			GGATGAAGAAGATGACTGGTCAATGCCCTTGCGCATCGGCGCCCGACGTGTTAACCATTTTTCTGTTGGGTTACAAAATGCCCAGGACTATTACCCTTACACTTGCGATGTTACAAAGTGGACTGGAGTTGCTGAATTCAATACAATTTGTCCACATAAGCATTTCGTAGAACACAAAGAACACATCCTCTACGAAAGGGGTAATTATTTCTGGAATTCTGTACAAGGCGAGGTTCCAATTAAAGATGGGTGGTGCTCAAATTACCCTGAATGCCCCATGGCTCCTGGAAATCGAGAACCTCATTTGCTGGCATATTTTGAGCAACACAAGAATCTGTGGTTTGGAATCTTCATCAACAAACCCCCCCACGTGCAAAAGCAATTTATTGAACAGCTCGTGCCACGTTTTGCTTGGCCTCAATGGATAATGACAGAGCAGAATGACATTGAAAACCCCATTCTAGAAACTTCTAGCTGGTGGGATTATCTTAATGTTCATCCAATGCTTGTGAACGTCCTTAAGGTTGCAGCAGTGGGAACTGTTACGATTGGTATCTTAGCGGGATCTTACTCCTTGTTCAGATGGCTTTTCCCAACACCAGAATCACAGATAATTCCTTCTGGTGACTCTGTCATCCGCCACTTCCGTGCCCGTGCTCAACAAATCACGCGTGTCCCAGCATCTCAAAGTGAATTTATGGATGTTATTGTGGACAAAATTAATAACAACTATTTCGTGATTATTGTTGTTGAAAATCAAGGAAATGAGCGTCACCTGATTGGCTGTGGAGTAAAACAACGGCTTGGTATTATGCCTAAACACTACTATGAATACATCTGCAAGAAAAAGAAGGAA
		</sequence>
		<sequence>
			<taxon idref="LaJolla_Iflavirus_ATH32_Dsim_AthensGreece_EuropeNAf_2009-08-08"/>
			NAACTCCCCGCATTTCGTCTACGGTATTGGGTTAATGTGGTTAAAGCCTATGAAATTCAACGGCGTGTAATTGATCTTCCAAGAAATGCAGTATCCCCAGTGCTTGTAAGAATGTGTGCAGATGTCATAAAACACGGGAAAGAAAATATGGCCGATTTAAGGTGTTCGCCAGTTAAGTATGAACCATACGTTCTAGTCATACATGGCCCAGCAGGAATTGGTAAGTCAAATTTAGTCACTCATCTTGCAAAAGAAATGTTGGCCGCTATTGGTTTAACTCGTTTCCAAAGTGATCCTGTTCATATTCGTTCTGCTGGTTCAAAACATTGGAACACATACTCAGACCAACCAGTTGTTGTATATGATGATTGGCTAAACATCACAAGCCCAGAGTTAGTGGCAAGTACTCTGAATGAATTGTACCAACTTAAATCATGCGCTACCTTTGTTCCGGAACAGGCTGCTATTGAAGACAAAAAGATTAAAGCAACGCCCCGACTAGTCATACTCCTATGTAATAACGCGTATCCAGACTCGGTTCTTACAAATATGGTAAGTTGTAAAGATGCTGTGTATAGACGGCGCGAACTTACTGTACACTGTGCTCGTAAACCTGAGTATGAGAATAGGAATTTGCGCGAAATGAGTGACGAAGAGAGTTTGTCTATGGCACATCTACTATTTAGGCAAGACCGAGGATTTGATAGTATGAACTTATCGAAAAAGGCAGTTGGGTACACTGAATTTAAAAAGTTTGCCATAGAATCATTCAAGGAGTATGACAATCAAGAACGTCGAAATGTTCGCCAGCGTTTGGATAAACTTATGGGCTACTTCAGCACAACTCCATGTGACATTAGAGATCCTTTTGCTGTTTTCTATGAGGGTTGTGCCTTTGCTACACAGGATGATATGCCACTACGCTCTGAAATGTTGGAGCATGAAATTAGGCAAGTAGCAGGTGTCATAGAAACCGCACGTTCAGATAATGAAGCTTTAAATTTGTCTGTTCATAATCCCTGGTCAGAGGAAGTTCGTGCACAAATGATAGCTGAAGCTGCTTGCGTACTCTCTGTTGGAACTGCCGCTATAGGAGGGTTGTACTACTGCTTGCGTAAGTTGGGTTCATATAACGCTAGCGAAGGATTGGAGGCCCAGTGTAACATTTGCCTTGAAACCACTAAAATACACTATGTTTGTGGGGCCTCTTATTCTATGTTGCAAACTCGCTCGCTGGAAGGAGTGCACAAATTTTGCCGAACATGTGTAAACCGTGTCCAATCAGTAGGCCCGTGGTCCTGTGCAGTTTGCCGCAACAATGCTGAGCCTGTCCTTGTAATGTCCCAATCAATGTACGAGTCTATCAGTGTCCTTAGTAGATTACACAAAGCTTCCAACTGGGCGACTAATGTTATAGGCAATTTCATTAATGAATTTGATCGAGTTGTTGGGGTTAAAAATTGGGGAATGTTTCTATTAGGGTGCTCCTACATTAGTAGTATCAATACGCGTGTGAGATTAAATGGCGGCGATAATTATCCATACTTGATGATTTATAATGCAACAACAGCAATTCTTTCATCAGTGTGTTTCCCACAGTTGTACCGTTTTTCTCGACTAACACCAGCAACGCGCACTTATATTGATCTAGCTCGCACTAAGCTCATTGATAATATTCCCTCCTTTAGTCCAGAAGCAGAGATCATTCTTGCGCGCATCCTCGAGTATAACAACAAAGTATCCACTAATCAATTTGTGCCAGAAGCAACACGCATCGCCCTGGAAAGAGATATTACCGAACTTATCAGGCACAGACTTGGTAACAATTTCACCCGTTACATTAAGCCAATTAAGGGGTTGTTTTTTACTGAGGAAATTGCAACGCTATCTGCTAACATCGAGCAATATAACGTAGCTCTGCTAGCTAATCCAAATGAGTGGGATGAAGAATTGTATAACAGCCTGATTGCACGTATTCCACCTACGGCACAGAATGATTC
			GGACGAAGAAGATGACTGGTCAATGCCTTTGCACATTGGTGCCCGACGTGTTAACCACTTTTCTGTTGGGTTGCAAAATGCACAGGACTATTACCCTTATACTTGTGATGTTACAAAGTGGACTGGAGTTGCTGAATTTAATATAGTTTGTCCACACAAGCACTTCGTAGAACACAAAGAACACATTCTCTACGATAAGGGTAATTATTTCTGGAATTCTGTACAAGGCGAGGTTCCAATTAAAGATGGATGGTGCTCAAACTACCCTGAATGCCCCATGGCTCCTGAAAACCGAGAACCACATTTGCTGGCATATTTTGAGCAACACAAGAATCTGTGGTTTGGAATCTTCATCAACAAACCCCCCCACGTGCAAAAGCAATTTATTGAGCAGCTTGTTCCTCGTTTTGCTTGGCCTCAATGGATAATGACAGAGCAGAATAACATTGAAAATCCCATTCTAGAAACTTCTAGCTGGTGGGATTATCTTAATGTTCATCCAACACTTGTGAACATCCTTAAGGTTGCAGCAGTGGGAACTGTTACGCTTGGTATATTAGCAGGATCTTACTCCTTGTTCAGGTGGCTCTTCCCAACGCCAGAATCACAGATAATTCCCTCTGGTGACTCTGTCATCCGCCACTTCCGTGCTCGTGCTCAACAAATCACGCGTGTTCCAGCATCTCAAAGTGAATTTATGGATGTTATTGTGGACAAAATTAATAACAACTATTTTGTGATTATTGTTGTTGAAAATCAAGGAAATGAACGTCACCTGATTGGCTGTGGGGTGAAACAACGGCTTGGTATTATGCCTAAACACTACTATGAATACATCTGCAAGAAAAAGAAGGAA
		</sequence>
	</alignment>

	<!-- The sequence alignment (each sequence refers to a taxon above).         -->
	<!-- ntax=32 nchar=1204                                                      -->
	<alignment id="alignment8" dataType="nucleotide">
		<sequence>
			<taxon idref="LaJolla_Iflavirus_MAT03_Dmel_Accra1_Africa_2010-01"/>
			GATGGAGTGCAATTTTTCTTGGCCAAGCCCCATTTAATTAAGCAACGCGTGCAAATTGCAATTGATGAGAATGATTTCACTTACAGCAACACTGCTGATATTTGTCTATACCAACTACCGGCCTCATGGAATATGTTCCGAGACATTACAAAGTATATGTCGCTGGATGCTGATTTGCAGAAGAAAATGGCAAATAGTGGTGTAATTGTAAAACCACCTCTTAAAAGCAACAATTACACTTCTATCATCCCCGTTGACATCAAGGGGTATGTGAAAAATCAGTTCATCATGGGAGAGAATGGTGGGTTTAACAGCCAACATTGCTTGAAGTACACGTTCTCACAAAAAGGAGCTTGTGGATCCATGGTGTTGAAAGAACAATCGCAACGCCCAATAGTAGCAATGCATATTGCCGGAATTGGAGAGGGTGTTAGTGGCATAGGATATGGTGTAATTCTCACTGATGAAATGTTTGCAGAGTTCCAGTGTGAAGTTTCGGGCAAGTGTGCAGAACATGAAGAACCACCATATGTTGGAGAAATAGATACGGCCAAAATGCACTTGCCTGAGGATGCGGTAGTAGGATATGTTGGTGTTCTTCCAAACAATTTGAAGCCTTTTTCGCCTTTCAAATCCAAGATTAAGCCTTCTCTGATTCAAGACCTGCTACCCTGGACAACAACAAAAGCACCTGCTATACTTTCCCAAAAAGATGAGCGTTATACACACACCATATCGCCTCTCGTTGCTGGGTGTGCTAAGCATGGTTATCTCACTGCAAATTTTACCACTTCAGAGTTGCACAAGGTTAGAGATTTGCGTTTTGAACAACTTCGCCGTATGAAACCCGGTATTTCACCTTGCAATCGTTTGAGTATTGAAGAAGCCATTATGGGTTTTGCTGGAATTGAGTTTTACGACCCACTACACTTGGATACATCAGCAGGCTGGCCATTATGCACATCAAAGAAAACATTGAAGAAAGATTGGTGTGACATTGAACGAGATGAGAGTGGCGTGCTCATTTCTTGCAAATTGCATCCTGAAGTTGAGAATCAGATAGAAAGTGAAACCGACAAACGCAGAAGAGGAATCGTTCCATTCACAGTTTTTGTGGATACTTTGAAGGATGAAAAGAAGCCTTTGGCGAAGATCCATAAGCTAGGAGGAACTCGTGTATTCTGCGCATCTCCTTTTGCTTACA
		</sequence>
		<sequence>
			<taxon idref="LaJolla_Iflavirus_MONMEL09_Dmel_Montpellier_EuropeNAf_2010-08-11"/>
			GAAGGTGTACAGTTTTTCTTAGCCAAGCCTCACCTAATTAAACAACGCGTGCAAATTGCTATTGATGAAGCTGATTTTACATATAGCGCCACAGCAGATATTTGCCTATACCAGCTCCCAGCATCATGGAATATGTTCCGTGACATAACAAAATACATGTCACTTGATGCAGATTTGCAAAAGAAAATGGCAAATAATGGTGTGATTGTGAAACCACCCCTTAAGAGCAACAATTATACTTCAGTTATCCCAGTCGACATCAAAGGATATGTGAAGAATCAATTCATTATGGGGGAGAATGGCGGATTTAATAGCCAACATTGTCTGAAATACACTTTCTCTCAAAAAGGAGCTTGCGGATCCATGGTACTGAAAGAACAATCACAACGCCCAATAGTAGCAATGCATATCGCTGGAATTGGAGAGGGTGTGAGTGGCATTGGGTATGGAGTTATTCTCACTGATGAAATGTTTGCAGAATTTCAATGCGAAGTTTCTGGTAAGTGCGCAGAACACGAAGAACCACCATACGTTGAAGAAATCGATACGGCCAAAATGCACTTACCTGAAGATGCTGTAGTAGGGTACGTTGGTGTTCTCCCAAATAACTTGAAGCCTTTTTCACCATTCAAATCCAAGATTAAGCCTTCTTTGATTCAAGACCTGCTGCCCTGGACAACGACAAAAGCACCAGCCATACTTTCCCAAAAGGATGAGCGTTATACACATACCATATCACCACTGGTTGCTGGGTGTGCCAAGCACGGCTATCTAACTGCAAACTTTACTACTTCACAATTGCATAAAGTTAGAGATTTGCGCTTTGAGCAACTTCGCCGCATGAAACCAGGCATTTCACCTTGCAACCGATTGACTGTTGAAGAAGCCATTATAGGTTTTGCCGGAATTGAGTTCTATGATCCCTTACACTTGGACACTTCAGCAGGTTGGCCACTATGCACATCAAAGAAAACGCTAAAGAAAGATTGGTGTGACATTGAGCGAGATGAAAGTGGCGTGCTTATTTCATGCAAGTTACATTCTGAAGTTGCGAACCAGATAGAAAGTGAAACAAATAAGCGCAGGAGAGGAATTGTCCCATTCACTGTTTTTGTGGATACGCTGAAGGACGAAAAGAAACCTTTGGCAAAGATTCATAAGTTAGGAGGGACTCGTGTATTCTGTGCATCTCCTTTTGCTTACA
		</sequence>
		<sequence>
			<taxon idref="LaJolla_Iflavirus_LJ19_Dmel_SanDiego1_USA_2008-12-05"/>
			GAAGGTGTACAGTTTTTCTTAGCCAAGCCTCACCTAATTAAACAACGCGTGCAAATTGCTATTGATGAAGCTGATTTTACATATAGTGCCACTGCGGATATTTGCCTATACCAACTCCCAGCATCTTGGAATATGTTCCGTGACATAACAAAATACATGTCGCTTGATGCAGATTTGCAAAAGAAGATGGCAAATAATGGTGTGATTGTGAAACCACCCCTTAAGAGCAATAATTACACTTCGGTTATCCCAGTCGACATTAAAGGATATGTTAAGAATCAATTCATTATGGGGGAGAATGGCGGATTTAATAGCCAACATTGTTTGAAATACACTTTCTCTCAAAAAGGAGCTTGCGGATCCATGGTATTGAAAGATCAATCACAACGCCCTATAGTAGCAATGCATATCGCTGGAATCGGAGAGGGTGTAAGTGGCATTGGGTATGGAGTTATTCTTACTGATGAAATGTTTGCAGAGTTCCAATGCGAGGTTTCCGGTAAGTGTGCAGAACACGAAGAACCACCATATGTTGAAGAAATTGATACAGCCAAAATGCACCTACCTGAGGACTCTGTAGTAGGATATGTTGGTGTTCTTCCGAACAACTTGAAGCCATTTTCACCATTCAAGTCCAAGATTAAGCCTTCTTTGATTCAAGACTTGCTACCCTGGACAACAACAAAAGCACCGGCTATACTTTCCCAAAAGGATGAGCGCTATACACACACCATATCACCACTGGTTGCTGGGTGTGCCAAACACGGTTATCTAACTGCAAACTTTACTACTTCACAGTTGCATAAAGTTAGAGATTTGCGCTTTGAGCAACTTCGCCGTATGAAACCAGGCATTTCACCTTGCAACCGATTGACTGTTGAAGAAGCCATTATAGGTTTTGCCGGAATTGAATTTTATGACCCCTTGCACTTGGATACCTCAGCAGGTTGGCCACTATGCACATCAAAGAAAACGCTAAAGAAAGATTGGTGTGACATTGAGCGGGATGAAAGTGGCGTGCTTATTTCGTGCAAGTTACATCCTGAAGTTGCGAACCAGATAGAAAGTGAAACAGATAAGCGCAGGAGAGGAATCGTTCCGTTCACTGTTTTTGTGGATACTCTGAAGGATGAAAAGAAANNNNNNNNNNNNNNNNNNNNNNNNNNNNNNNNNNNNNNNNNNNNNNNNNNNNNNNNNNNNNNNN
		</sequence>
		<sequence>
			<taxon idref="LaJolla_Iflavirus_GEO24_Dsim_AthensGeorgia_USA_2009-02-02"/>
			GAAGGTGTACAGTTTTTCTTAGCCAAGCCTCACCTAATTAAACAACGCGTGCAAATTGCTATTGATGAAGCTGATTTTACATATAGTGCCACTGCGGATATTTGCCTATACCAACTCCCAGCATCTTGGAATATGTTCCGTGACATAACAAAATACATGTCGCTTGATGCAGATTTGCAAAAGAAGATGGCAAATAATGGTGTGATTGTGAAACCACCCCTTAAGAGCAATAATTACACTTCGGTTATCCCAGTCGACATTAAAGGATATGTTAAGAATCAATTCATTATGGGGGAGAATGGCGGATTTAATAGCCAACATTGTTTGAAATACACTTTCTCTCAAAAAGGAGCTTGCGGATCCATGGTATTGAAAGATCAATCACAACGCCCTATAGTAGCAATGCATATCGCTGGAATCGGAGAGGGTGTAAGTGGCATTGGGTATGGAGTTATTCTTACTGATGAAATGTTTGCAGAGTTCCAATGCGAGGTTTCCGGTAAGTGTGCAGAACACGAAGAACCACCATATGTTGAAGAAATTGATACAGCCAAAATGCACCTACCTGAGGACTCTGTAGTAGGATATGTTGGTGTTCTTCCGAACAACTTGAAGCCATTTTCACCATTTAAGTCCAAGATTAAGCCTTCTTTGATTCAAGACTTGCTACCCTGGACAACAACAAAAGCACCGGCTATACTTTCCCAAAAGGATGAGCGCTACACACACACCATATCACCACTGGTTGCTGGGTGTGCCAAGCACGGTTATCTAACTGCAAACTTTACTACTTCACAGTTGCATAAAGTTAGAGATTTGCGCTTTGAGCAACTTCGCCGCATGAAACCAGGCATTTCACCTTGCAATCGATTGACTGTTGAAGAGGCCATTATAGGTTTTGCTGGAATTGAGTTTTATGATCCCTTACACTTGGACACTTCAGCAGGTTGGCCACTATGCACATCGAAGAAAACGCTGAAGAAAGATTGGTGTGACATTGAACGAGATGAAAGTGGCGTGCTTATTTCATGCAAGTTACATCCTGAAGTTGCGAACCAGATAGAGAGTGAAACTAATAAGCGTAGGAGAGGAATCGTTCCGTTCACTGTTTTTGTGGATACTCTGAAGGATGAAAAGAAACCTTTGGCAAAGATTCATAAGTTAGGAGGGACTCGTGTGTTTTGCGCATCTCCTTTTGCTTACA
		</sequence>
		<sequence>
			<taxon idref="LaJolla_Iflavirus_K10_Dsim_Thika_Africa_2009-02"/>
			GAAGGAGTGCAATTTTTCTTGGCCAAACCCCATTTGATTAAGCAACGCGTGCAGATAGCTATTGATGAAAACGACTTTACTTATAGCAATACAGCCGACATTTGCCTGTATCAGCTTCCAGCATCGTGGAATATGTTCCGTGACATTACGAAATACATGTCATTGGATGCTGATTTGCAAAAGAAGATGGCAAATAGCGGTGTAATTGTGAAACCACCCCTCAAAAGCAACAATTACACGTCTATTATTCCTATTGACATCAAGGGATATGTGAAGAATCAGTTCATCATGGGAGAAAATGGTGGATTTAATAGCCAACATTGCTTAAAATACACTTTCTCACAGAAAGGAGCTTGCGGATCTATGGTGCTTAAAGAACAATCACAGCGCCCGATAGTAGCAATGCATATTGCTGGAATTGGAGAAGGTGTAAGCGGCATTGGATATGGTGTTATTCTTACTGATGAGATGTTCGCTGAATTCCAGTGTGAAGTATCTGGCAAGTGCGTAGAACACGAAGAACCACCATATGTCGGGGAAATTGATACAGCTAAGATGCATTTACCTGAAGATGCAGTTGTAGGATATGTTGGTGTCCTTCCAAATAATTTGAAACCTTTTGCCCCTTTCAAATCCAAGATTAAGCCTTCCCTCATTCAAGATTTGCTGCCCTGGACAACAACAAAAGCACCAGCCATACTTTCCCAAAAAGATGAGCGTTACACACACACCATATCACCTCTAGTTGCTGGATGTGCCAAGCATGGTTATCTAACTGCAAACTTTACCACTGCACAATTGCACAAAGTTAGGGACTTGCGTTTTGAACAACTTCGCCGTATGAAACCTGGCATTTCACCCTGCAATCGTTTGAGTATTGAAGAGGCAGTTATGGGTTTTGCTGGCATTGAGTTTTACGACCCACTACATTTGGATACATCAGCAGGTTGGCCGTTATGCACATCAAAGAAAACATTGAAGAAAGATTGGTGTGACATTGAACGAGATGAAAGTGGCGTTCTTGTTTCTTGCAAATTGCACCCTGAAGTTGCTAGCCAGATAGAGAGCGAAACTGATAAGCGCAGAAGAGGAATTGTTCCATTCACCGTATTTGTAGATACTTTGAAGGATGAGAAGAAACCCTTGGCCAAGATTCACAAGTTAGGAGGTACTCGCGTATTTTGTGCTTCTCCTTTCGCATACA
		</sequence>
		<sequence>
			<taxon idref="LaJolla_Iflavirus_K05_Dmel_Thika_Africa_2009-02"/>
			NNNNNNNNNNAATTTTTCTTGGCCAAACCCCATTTGATTAAGCAACGCGTGCAGATAGCTATTGATGAAAACGACTTTACTTATAGCAATACAGCCGACATTTGCCTGTATCAGCTTCCAGCATCGTGGAATATGTTCCGTGACATTACGAAATACATGTCATTGGATGCTGATTTGCAAAAGAAGATGGCAAATAGCGGTGTAATTGTGAAACCACCCCTCAAAAGCAACAATTACACGTCTATTATTCCTATTGACATCAAGGGATATGTGAAGAATCAGTTCATCATGGGAGAAAATGGTGGATTTAATAGCCAACATTGCTTAAAATACACTTTCTCACAGAAAGGAGCTTGCGGATCTATGGTGCTTAAAGAACAATCACAGCGCCCGATAGTAGCAATGCATATTGCTGGAATTGGAGAAGGTGTAAGCGGCATTGGATATGGTGTTATTCTTACTGATGAGATGTTCGCTGAATTCCAGTGTGAAGTATCTGGCAAGTGCGTAGAACACGAAGAACCACCATATGTCGGGGAAATTGATACAGCTAAGATGCATTTACCTGAAGATGCAGTTGTAGGATATGTTGGTGTCCTTCCAAATAATTTGAAACCTTTTGCCCCTTTCAAATCCAAGATTAAGCCTTCCCTCATTCAAGATTTGCTGCCCTGGACAACAACAAAAGCACCAGCCATACTTTCCCAAAAAGATGAGCGTTACACACACACCATATCACCTCTAGTTGCTGGATGTGCCAAGCATGGTTATCTAACTGCAAACTTTACCACTGCACAATTGCACAAAGTTAGGGACTTGCGTTTTGAACAACTTCGCCGTATGAAACCTGGCATTTCACCCTGCAATCGTTTGAGTATTGAAGAGGCAGTTATGGGTTTTGCTGGCATTGAGTTTTACGACCCACTACATTTGGATACATCAGCAGGTTGGCCGTTATGCACATCAAAGAAAACATTGAAGAAAGATTGGTGTGACATTGAACGAGATGAAAGTGGCGTTCTTGTTTCTTGCAAATTGCACCCTGAAGTTGCTAGCCAGATAGAGAGCGAAACTGATAAGCGCAGAAGAGGAATTGTTCCATTCACCGTATTTGTAGATACTTTGAAGGATGAGAAGAAACCCTTGGCCAAGATTCACAAGTTAGGAGGTACTCGCGTATTTTGTGCTTCTCCTTTCGCATACA
		</sequence>
		<sequence>
			<taxon idref="LaJolla_Iflavirus_LJ33_Dmel_SanDiego1_USA_2008-12-05"/>
			GAAGGAGTGCAATTTTTCTTGGCCAAACCCCATTTGATTAAGCAACGCGTGCAGATAGCTATTGATGAAAACGACTTTACTTATAGCAATACAGCCGACATTTGCCTGTATCAGCTTCCAGCATCGTGGAATATGTTCCGTGACATTACGAAATACATGTCATTGGATGCTGATTTGCAAAAGAAGATGGCAAATAGCGGTGTAATTGTGAAACCACCCCTCAAAAGCAACAATTACACGTCTATTATTCCTGTTGACATCAAGGGATATGTGAAGAATCAGTTCATCATGGGAGAAAATGGTGGATTTAATAGCCAACATTGCTTAAAATACACTTTCTCACAGAAAGGAGCTTGCGGATCTATGGTGCTTAAAGAACAATCACAGCGCCCGATAGTAGCAATGCATATTGCTGGAATTGGAGAAGGTGTAAGCGGCATTGGATATGGTGTTATTCTTACTGATGAGATGTTCGCTGAATTCCAGTGTGAAGTATCTGGCAAGTGCGTAGAACACGAAGAACCACCATATGTCGGGGAAATTGATACAGCTAAGATGCATTTACCTGAAGATGCAGTTGTAGGATATGTTGGTGTCCTTCCAAATAATTTGAAACCTTTTGCCCCTTTCAAATCCAAGATTAAGCCTTCCCTCATTCAAGATTTGCTGCCCTGGACAACAACAAAAGCACCAGCCATACTTTCCCAAAAAGATGAGCGTTACACACACACCATATCACCTCTAGTTGCTGGATGTGCCAAGCATGGTTATCTAACTGCAAACTTTACCACTGCACAATTGCACAAAGTTAGGGACTTGCGTTTTGAACAACTTCGCCGTATGAAACCTGGCATTTCACCCTGCAATCGTTTGAGTATTGAAGAGGCAGTTATGGGTTTTGCTGGCATTGAGTTTTACGACCCACTACATTTGGATACATCAGCAGGTTGGCCGTTATGCACATCAAAGAAAACATTGAAGAAAGATTGGTGTGACATTGAACGAGATGAAAGTGGCGTTCTTGTTTCTTGCAAATTGCACCCTGAAGTTGCTAGCCAGATAGAGAGCGAAACTGATAAGCGCAGAAGAGGAATTGTTCCATTCACCGTATTTGTAGATACTTTGAAGGATGAGAAGAAACCCTTGGCCAAGATTCACAAGTTAGGAGGTACTCGCGTATTTTGTGCTTCTCCTTTCGCATACA
		</sequence>
		<sequence>
			<taxon idref="LaJolla_Iflavirus_LJ34_Dmel_SanDiego1_USA_2008-12-05"/>
			GAAGGAGTGCAATTTTTCTTGGCCAAACCCCATTTGATTAAGCAACGCGTGCAGATAGCTATTGATGAAAACGACTTTACTTATAGCAATACAGCCGACATTTGCCTGTATCAGCTTCCAGCATCGTGGAATATGTTCCGTGACATTACGAAATACATGTCATTGGATGCTGATTTGCAAAAGAAGATGGCAAATAGCGGTGTAATTGTGAAACCACCCCTCAAAAGCAACAATTACACGTCTATTATTCCTATTGACATCAAGGGATATGTGAAGAATCAGTTCATCATGGGAGAAAATGGTGGATTTAATAGCCAACATTGCTTAAAATACACTTTCTCACAGAAAGGAGCTTGCGGATCTATGGTGCTTAAAGAACAATCACAGCGCCCGATAGTAGCAATGCATATTGCTGGAATTGGAGAAGGTGTAAGCGGCATTGGATATGGTGTTATTCTTACTGATGAGATGTTCGCTGAATTCCAGTGTGAAGTATCTGGCAAGTGCGTAGAACACGAAGAACCACCATATGTCGGGGAAATTGATACAGCTAAGATGCATTTACCTGAAGATGCAGTTGTAGGATATGTTGGTGTCCTTCCAAATAATTTGAAACCTTTTGCCCCTTTCAAATCCAAGATTAAGCCTTCCCTCATTCAAGATTTGCTGCCCTGGACAACAACAAAAGCACCAGCCATACTTTCCCAAAAAGATGAGCGTTACACACACACCATATCACCTCTAGTTGCTGGATGTGCCAAGCATGGTTATCTAACTGCAAACTTTACCACTGCACAATTGCACAAAGTTAGGGACTTGCGTTTTGAACAACTTCGCCGTATGAAACCTGGCATTTCACCCTGCAATCGTTTGAGTATTGAAGAGGCAGTTATGGGTTTTGCTGGCATTGAGTTTTACGACCCACTACATTTGGATACATCAGCAGGTTGGCCGTTATGCACATCAAAGAAAACATTGAAGAAAGATTGGTGTGACATTGAACGAGATGAAAGTGGCGTTCTTGTTTCTTGCAAATTGCACCCTGAAGTTGCTAGCCAGATAGAGAGCGAAACTGATAAGCGCAGAAGAGGAATTGTTCCATTCACCGTATTTGTAGATACTTTGAAGGATGAGAAGAAACCCTTGGCCAAGATTCACAAGTTAGGAGGTACTCGCGTATTTTGTGCTTCTCCTTTCGCATACA
		</sequence>
		<sequence>
			<taxon idref="LaJolla_Iflavirus_LJ35_Dmel_SanDiego1_USA_2008-12-05"/>
			GAAGGAGTGCAATTTTTCTTGGCCAAACCCCATTTGATTAAGCAACGCGTGCAGATAGCTATTGATGAAAACGACTTTACTTATAGCAATACAGCCGACATTTGCCTGTATCAGCTTCCAGCATCGTGGAATATGTTCCGTGACATTACGAAATACATGTCATTGGATGCTGATTTGCAAAAGAAGATGGCAAATAGCGGTGTAATTGTGAAACCACCCCTCAAAAGCAACAATTACACGTCTATTATTCCTATTGACATCAAGGGATATGTGAAGAATCAGTTCATCATGGGAGAAAATGGTGGATTTAATAGCCAACATTGCTTAAAATACACTTTCTCACAGAAAGGAGCTTGCGGATCTATGGTGCTTAAAGAACAATCACAGCGCCCGATAGTAGCAATGCATATTGCTGGAATTGGAGAAGGTGTAAGCGGCATTGGATATGGTGTTATTCTTACTGATGAGATGTTCGCTGAATTCCAGTGTGAAGTATCTGGCAAGTGCGTAGAACACGAAGAACCACCATATGTCGGGGAAATTGATACAGCTAAGATGCATTTACCTGAAGATGCAGTTGTAGGATATGTTGGTGTCCTTCCAAATAATTTGAAACCTTTTGCCCCTTTCAAATCCAAGATTAAGCCTTCCCTCATTCAAGATTTGCTGCCCTGGACAACAACAAAAGCACCAGCCATACTTTCCCAAAAAGATGAGCGTTACACACACACCATATCACCTCTAGTTGCTGGATGTGCCAAGCATGGTTATCTAACTGCAAACTTTACCACTGCACAATTGCACAAAGTTAGGGACTTGCGTTTTGAACAACTTCGCCGTATGAAACCTGGCATTTCACCCTGCAATCGTTTGAGTATTGAAGAGGCAGTTATGGGTTTTGCTGGCATTGAGTTTTACGACCCACTACATTTGGATACATCAGCAGGTTGGCCGTTATGCACATCAAAGAAAACATTGAAGAAAGATTGGTGTGACATTGAACGAGATGAAAGTGGCGTTCTTGTTTCTTGCAAATTGCACCCTGAAGTTGCTAGCCAGATAGAGAGCGAAACTGATAAGCGCAGAAGAGGAATTGTTCCATTCACCGTATTTGTAGATACTTTGAAGGATGAGAAGAAACCCTTGGCCAAGATTCACAAGTTAGGAGGTACTCGCGTATTTTGTGCTTCTCCTTTCGCATACA
		</sequence>
		<sequence>
			<taxon idref="LaJolla_Iflavirus_LJ32_Dmel_SanDiego1_USA_2008-12-05"/>
			GAAGGAGTGCAATTTTTCTTGGCCAAACCCCATTTGATTAAGCAACGCGTGCAGATAGCTATTGATGAAAACGACTTTACTTATAGCAATACAGCCGACATTTGCCTGTATCAGCTTCCAGCATCGTGGAATATGTTCCGTGACATTACGAAATACATGTCATTGGATGCTGATTTGCAAAAGAAGATGGCAAATAGCGGTGTAATTGTGAAACCACCCCTCAAAAGCAACAATTACACGTCTATTATTCCTGTTGACATCAAGGGATATGTGAAGAATCAGTTCATCATGGGAGAAAATGGTGGATTTAATAGCCAACATTGCTTAAAATACACTTTCTCACAGAAAGGAGCTTGCGGATCTATGGTGCTTAAAGAACAATCACAGCGCCCGATAGTAGCAATGCATATTGCTGGAATTGGAGAAGGTGTAAGCGGCATTGGATATGGTGTTATTCTTACTGATGAGATGTTCGCTGAATTCCAGTGTGAAGTATCTGGCAAGTGCGTAGAACACGAAGAACCACCATATGTCGGGGAAATTGATACAGCTAAGATGCATTTACCTGAAGATGCAGTTGTAGGATATGTTGGTGTCCTTCCAAATAATTTGAAACCTTTTGCCCCTTTCAAATCCAAGATTAAGCCTTCCCTCATTCAAGATTTGCTGCCCTGGACAACAACAAAAGCACCAGCCATACTTTCCCAAAAAGATGAGCGTTACACACACACCATATCACCTCTAGTTGCTGGATGTGCCAAGCATGGTTATCTAACTGCAAACTTTACCACTGCACAATTGCACAAAGTTAGGGACTTGCGTTTTGAACAACTTCGCCGTATGAAACCTGGCATTTCACCCTGCAATCGTTTGAGTATTGAAGAGGCAGTTATGGGTTTTGCTGGCATTGAGTTTTACGACCCACTACATTTGGATACATCAGCAGGTTGGCCGTTATGCACATCGAAGAAAACATTGAAGAAAGATTGGTGTGACATTGAACGAGATGAAAGTGGCGTTCTTGTTTCTTGCAAATTGCACCCTGAAGTTGCTAGCCAGATAGAGAGCGAAACTGATAAGCGCAGAAGAGGAATTGTTCCATTCACCGTATTTGTAGATACTTTGAAGGATGAGAAGAAACCCTTGGCCAAGATTCACAAGTTAGGAGGTACTCGCGTATTTTGTGCTTCTCCTTTCGCATACA
		</sequence>
		<sequence>
			<taxon idref="LaJolla_Iflavirus_LJ36_Dmel_SanDiego1_USA_2008-12-05"/>
			GAAGGAGTGCAATTTTTCTTGGCCAAACCCCATTTGATTAAGCAACGCGTGCAGATAGCTATTGATGAAAACGACTTTACTTATAGCAATACAGCCGACATTTGCCTGTATCAGCTTCCAGCATCGTGGAATATGTTCCGTGACATTACGAAATACATGTCATTGGATGCTGATTTGCAAAAGAAGATGGCAAATAGCGGTGTAATTGTGAAACCACCCCTCAAAAGCAACAATTACACGTCTATTATTCCTGTTGACATCAAGGGATATGTGAAGAATCAGTTCATCATGGGAGAAAATGGTGGATTTAATAGCCAACATTGCTTAAAATACACTTTCTCACAGAAAGGAGCTTGCGGATCTATGGTGCTTAAAGAACAATCACAGCGCCCGATAGTAGCAATGCATATTGCTGGAATTGGAGAAGGTGTAAGCGGCATTGGATATGGTGTTATTCTTACTGATGAGATGTTCGCTGAATTCCAGTGTGAAGTATCTGGCAAGTGCGTAGAACACGAAGAACCACCATATGTCGGGGAAATTGATACAGCTAAGATGCATTTACCTGAAGATGCAGTTGTAGGATATGTTGGTGTCCTTCCAAATAATTTGAAACCTTTTGCCCCTTTCAAATCCAAGATTAAGCCTTCCCTCATTCAAGATTTGCTGCCCTGGACAACAACAAAAGCACCAGCCATACTTTCCCAAAAAGATGAGCGTTACACACACACCATATCACCTCTAGTTGCTGGATGTGCCAAGCATGGTTATCTAACTGCAAACTTTACCACTGCACAATTGCACAAAGTTAGGGACTTGCGTTTTGAACAACTTCGCCGTATGAAACCTGGCATTTCACCCTGCAATCGTTTGAGTATTGAAGAGGCAGTTATGGGTTTTGCTGGCATTGAGTTTTACGACCCACTACATTTGGATACATCAGCAGGTTGGCCGTTATGCACATCGAAGAAAACATTGAAGAAAGATTGGTGTGACATTGAACGAGATGAAAGTGGCGTTCTTGTTTCTTGCAAATTGCACCCTGAAGTTGCTAGCCAGATAGAGAGCGAAACTGATAAGCGCAGAAGAGGAATTGTTCCATTCACCGTATTTGTAGATACTTTGAAGGATGAGAAGAAACCCTTGGCCAAGATTCACAAGTTAGGAGGTACTCGCGTATTTTGTGCTTCTCCTTTCGCATACA
		</sequence>
		<sequence>
			<taxon idref="LaJolla_Iflavirus_GEO58_Dmel_AthensGeorgia_USA_2009-02-02"/>
			GAAGGTGTACAGTTTTTCTTAGCCAAGCCTCACCTAATTAAACAACGCGTGCAAATTGCTATTGATGAAGCTGATTTTACATATAGTGCCACTGCGGATATTTGCCTATACCAACTCCCAGCATCTTGGAATATGTTCCGTGACATAACAAAATACATGTCGCTTGATGCAGATTTGCAAAAGAAGATGGCAAATAATGGTGTGATTGTGAAACCACCCCTTAAGAGCAATAATTACACTTCGGTTATCCCAGTCGACATTAAAGGATATGTTAAGAATCAATTCATTATGGGGGAGAATGGCGGATTTAATAGCCAACATTGTTTGAAATACACTTTCTCTCAAAAAGGAGCTTGCGGATCCATGGTATTGAAAGATCAATCACAACGCCCTATAGTAGCAATGCATATCGCTGGAATCGGAGAGGGTGTAAGTGGCATTGGGTATGGAGTTATTCTTACTGATGAAATGTTTGCAGAGTTCCAATGCGAGGTTTCCGGTAAGTGTGCAGAACACGAAGAACCACCATATGTTGAAGAAATTGATACAGCCAAAATGCACCTACCTGAGGACTCTGTAGTAGGATATGTTGGTGTTCTTCCGAACAACTTGAAGCCATTTTCACCATTCAAGTCCAAGATTAAGCCTTCTTTGATTCAAGACTTGCTACCCTGGACAACAACAAAAGCACCGGCTATACTTTCCCAAAAGGATGAGCGCTATACACACACCATATCACCACTGGTTGCTGGGTGTGCCAAGCACGGTTATCTAACTGCAAACTTTACTACTTCACAGTTGCATAAAGTTAGAGATTTGCGCTTTGAGCAACTTCGCCGCATGAAACCAGGCATTTCACCTTGCAACCGATTGACTATTGAAGAAGCCATTATAGGTTTTGCCGGAATTGAGTTTTATGATCCCTTGCACTTGGACACTTCAGCAGGTTGGCCACTATGCACATCGAAGAAAACGCTAAAGAAAGATTGGTGTGATATTGAGCGAGATGAAAGTGGCGTGCTTATTTCGTGTAAGTTACATCCTGAAGTTGCGAATCAGATAGAAAGTGAAACGAATAAGCGTAGGAGAGGAATCGTTCCATTCACTGTTTTTGTGGATACTCTGAAGGACGAAAAGAAACCTTTGGCAAAAATTCATAAGTTAGGAGGGACTCGTGTGTTCTGCGCTTCTCCTTTTGCTTACA
		</sequence>
		<sequence>
			<taxon idref="LaJolla_Iflavirus_IM06_Dmel_Ithaca_USA_2009-09-18"/>
			GAAGGTGTACAGTTTTTCTTAGCCAAGCCTCACCTCATTAAACAACGCGTGCAACTTGCTATTGATGAAGCTGATTTCACATATAGCGCCACAGCAGATATTTGCCTATACCAGCTTCCAGCATCATGGAATATGTTCCGTGACATAACAAAATACATGTCACTTGATGCAGATTTGCAAAAGAAGATGGCAAATAATGGTGTGATTGTGAAACCACCCCTTAAGAGCAACAATTACACTTCGATTATCCCAGTCGACATCAAAGGATATGTGAAGAATCAATTCATTATGGGAGAGAATGGCGGATTTAATAGCCAACATTGTCTGAAATACACTTTCTCTCAAAAAGGAGCTTGCGGATCTATGGTACTTAAAGATCAATCACAACGCCCAATAGTCGCAATGCATATTGCTGGAATTGGAGAAGGTGTGAGTGGCATAGGGTATGGAGTTATTCTTACTGATGAAATGTTTGCAGAGTTCCAATGCGAGGTTTCCGGTAAGTGCGCAGAACATGAAGAACCACCATACGTCGAAGAAATCGATACGGCCAAAATGCACTTACCTGAAGACGCTGTAGTAGGATACGTTGGTGTTCTTCCGAATAACTTGAAACCTTTTTCACCATTCAAATCCAAGATTAAGCCTTCTTTGATTCAAGACTTGCTGCCCTGGACAACAACAAAAGCACCAGCCATACTTTCCCAAAAGGATGAGCGTTATACACATACCATATCACCACTGGTTGCTGGGTGTGCTAAGCACGGTTATCTAACTGCAAACTTCACTACTTCACAATTGCATAAAGTTAGAGATTTGCGCTTTGAGCAACTTCGCCGTATGAAACCAGGCATTTCACCTTGCAACCGATTGACTGTTGAAGAAGCCATTATAGGTTTTGCCGGAATTGAATTTTATGACCCCTTGCACTTGGATACCTCAGCAGGTTGGCCACTATGCACATCAAAGAAAACGCTAAAGAAAGATTGGTGTGATATTGAGCGAGATGAAAGTGGCGTGCTTATTTCGTGTAAGTTACATCCTGAAGTTGCGAACCAAATAGAAAGTGAAACAAGTAAGCGCAGGAGAGGAATCGTTCCGTTCACTGTTTTTGTGGATACTCTGAAAGACGAAAAGAAACCTTTGGCCAAGATTCATAAGTTAGGGGGTACTCGTGTGTTTTGCGCATCTCCTTTTGCTTACA
		</sequence>
		<sequence>
			<taxon idref="LaJolla_Iflavirus_GEO11_Dmel_AthensGeorgia_USA_2009-02-02"/>
			NAAGGTGTACAGTTTTTCTTAGCCAAGCCTCACCTAATTAAACAACGCGTGCAAATTGCTATTGATGAAGCTGATTTTACATATAGTGCCACTGCGGATATTTGCCTATACCAACTCCCAGCATCTTGGAATATGTTCCGTGACATAACAAAATACATGTCGCTTGATGCAGATTTGCAAAAGAAGATGGCAAATAATGGTGTGATTGTGAAACCACCCCTTAAGAGCAATAATTACACTTCGGTTATCCCAGTCGACATTAAAGGATATGTTAAGAATCAATTCATTATGGGGGAGAATGGCGGATTTAATAGCCAACATTGTTTGAAATACACTTTCTCTCAAAAAGGAGCTTGCGGATCCATGGTATTGAAAGATCAATCACAACGCCCTATAGTAGCAATGCATATCGCTGGAATCGGAGAGGGTGTAAGTGGCATTGGGTATGGAGTTATTCTTACTGATGAAATGTTTGCAGAGTTCCAATGCGAGGTTTCCGGTAAGTGTGCAGAACACGAAGAACCACCATATGTTGAAGAAATTGATACAGCCAAAATGCACCTACCTGAGGACTCTGTAGTAGGATATGTTGGTGTTCTTCCGAACAACTTGAAGCCATTTTCACCATTTAAGTCCAAGATTAAGCCTTCTTTGATTCAAGACTTGCTACCCTGGACAACAACAAAAGCACCGGCTATACTTTCCCAAAAGGATGAGCGCTACACACACACCATATCACCACTGGTTGCTGGGTGTGCCAAGCACGGTTATCTAACTGCAAACTTTACTACTTCACAGTTGCATAAAGTTAGAGATTTGCGCTTTGAGCAACTTCGCCGCATGAAACCAGGCATTTCACCTTGCAATCGATTGACTGTTGAAGAGGCCATTATAGGTTTTGCTGGAATTGAGTTTTATGATCCCTTACACTTGGACACTTCAGCAGGTTGGCCACTATGCACATCGAAGAAAACGCTGAAGAAAGATTGGTGTGACATTGAACGAGATGAAAGTGGCGTGCTTATTTCATGCAAGTTACATCCTGAAGTTGCGAACCAGATAGAGAGTGAAACTAATAAGCGTAGGAGAGGAATCGTTCCGTTCACTGTTTTTGTGGATACTCTGAAGGATGAAAAGAAACCTTTGGCAAAGATTCATAAGTTAGGAGGGACTCGTGTGTTTTGCGCATCTCCTTTTGCTTACA
		</sequence>
		<sequence>
			<taxon idref="LaJolla_Iflavirus_GEO51_Dsim_AthensGeorgia_USA_2009-02-02"/>
			GAAGGTGTACAGTTTTTCTTAGCCAAGCCTCACCTAATTAAACAACGCGTGCAAATTGCTATTGATGAAGCTGATTTTACATATAGTGCCACTGCGGATATTTGCCTATACCAACTCCCAGCATCTTGGAATATGTTCCGTGACATAACAAAATACATGTCGCTTGATGCAGATTTGCAAAAGAAGATGGCAAATAATGGTGTGATTGTGAAACCACCCCTTAAGAGCAATAATTACACTTCGGTTATCCCAGTCGACATTAAAGGATATGTTAAGAATCAATTCATTATGGGGGAGAATGGCGGATTTAATAGCCAACATTGTTTGAAATACACTTTCTCTCAAAAAGGAGCTTGCGGATCCATGGTATTGAAAGATCAATCACAACGCCCTATAGTAGCAATGCATATCGCTGGAATCGGAGAGGGTGTAAGTGGCATTGGGTATGGAGTTATTCTTACTGATGAAATGTTTGCAGAGTTCCAATGCGAGGTTTCCGGTAAGTGTGCAGAACACGAAGAACCACCATATGTTGAAGAAATTGATACAGCCAAAATGCACCTACCTGAGGACTCTGTAGTAGGATATGTTGGTGTTCTTCCGAACAACTTGAAGCCATTTTCACCATTTAAGTCCAAGATTAAGCCTTCTTTGATTCAAGACTTGCTACCCTGGACAACAACAAAAGCACCGGCTATACTTTCCCAAAAGGATGAGCGCTACACACACACCATATCACCACTGGTTGCTGGGTGTGCCAAGCACGGTTATCTAACTGCAAACTTTACTACTTCACAGTTGCATAAAGTTAGAGATTTGCGCTTTGAGCAACTTCGCCGCATGAAACCAGGCATTTCACCTTGCAATCGATTGACTGTTGAAGAGGCCATTATAGGTTTTGCTGGAATTGAGTTTTATGATCCCTTACACTTGGACACTTCAGCAGGTTGGCCACTATGCACATCGAAGAAAACGCTGAAGAAAGATTGGTGTGACATTGAACGAGATGAAAGTGGCGTGCTTATTTCATGCAAGTTACATCCTGAAGTTGCGAACCAGATAGAGAGTGAAACTAATAAGCGTAGGAGAGGAATCGTTCCGTTCACTGTTTTTGTGGATACTCTGAAGGATGAAAAGAAACCTTTGGCAAAGATTCATAAGTTAGGAGGGACTCGTGTGTTTTGCGCATCTCCTTTTGCTTACA
		</sequence>
		<sequence>
			<taxon idref="LaJolla_Iflavirus_LJ23_Dmel_SanDiego1_USA_2008-12-05"/>
			GAAGGTGTACAGTTTTTCTTAGCCAAGCCTCACCTAATTAAACAACGCGTGCAAATTGCTATTGATGAAGCTGATTTTACATATAGTGCCACTGCGGATATTTGCCTATACCAACTCCCAGCATCTTGGAATATGTTCCGTGACATAACAAAATACATGTCGCTTGATGCAGATTTGCAAAAGAAGATGGCAAATAATGGTGTGATTGTGAAACCACCCCTTAAGAGCAATAATTACACTTCGGTTATCCCAGTCGACATTAAAGGATATGTTAAGAATCAATTCATTATGGGGGAGAATGGCGGATTTAATAGCCAACATTGTTTGAAATACACTTTCTCTCAAAAAGGAGCTTGCGGATCCATGGTATTGAAAGATCAATCACAACGCCCTATAGTAGCAATGCATATCGCTGGAATCGGAGAGGGTGTAAGTGGCATTGGGTATGGAGTTATTCTTACTGATGAAATGTTTGCAGAATTCCAATGCGAGGTTTCCGGTAAGTGTGCAGAACACGAAGAACCACCATATGTTGAAGAAATTGATACAGCCAAAATGCACCTACCTGAGGACTCTGTAGTAGGATATGTTGGTGTTCTTCCGAACAACTTGAAGCCATTTTCACCATTCAAGTCCAAGATTAAGCCTTCTTTGATTCAAGACTTGCTACCCTGGACAACAACAAAAGCACCGGCTATACTTTCCCAAAAGGATGAGCGCTATACACACACCATATCACCACTGGTTGCTGGGTGTGCCAAACACGGTTATCTAACTGCAAACTTTACTACTTCACAGTTGCATAAAGTTAGAGATTTGCGCTTTGAGCAACTTCGCCGTATGAAACCAGGCATTTCACCTTGCAACCGATTGACTGTTGAAGAAGCCATTATAGGTTTTGCCGGAATTGAATTTTATGACCCCTTGCACTTGGATACCTCAGCAGGTTGGCCACTATGCACATCAAAGAAAACGCTAAAGAAAGATTGGTGTGACATTGAGCGGGATGAAAGTGGCGTGCTTATTTCGTGCAAGTTACATCCTGAAGTTGCGAACCAGATAGAAAGTGAAACAGATAAGCGCAGGAGAGGAATCGTTCCGTTCACTGTTTTTGTGGATACTCTGAAGGATGAAAAGAAACCTTTGGCAAAGATTCATAAGTTAGGGGGGACTCGTGTATTCTGCGCATCTCCTTTTGCTTACA
		</sequence>
		<sequence>
			<taxon idref="LaJolla_Iflavirus_GEO01_Dmel_AthensGeorgia_USA_2009-02-02"/>
			GAAGGTGTACAGTTTTTCTTAGCCAAGCCTCACCTCATTAAACAACGCGTGCAACTTGCTATTGATGAAGCTGATTTCACATATAGCGCCACAGCAGATATTTGCCTATACCAGCTTCCAGCATCATGGAATATGTTCCGTGACATAACAAAATACATGTCACTTGATGCAGATTTGCAAAAGAAGATGGCAAATAATGGTGTGATTGTGAAACCACCCCTTAAGAGCAACAATTACACTTCGATTATCCCAGTCGACATCAAAGGATATGTGAAGAATCAATTCATTATGGGAGAGAATGGCGGATTTAATAGCCAACATTGTCTGAAATACACTTTCTCTCAAAAAGGAGCTTGCGGATCTATGGTACTTAAAGATCAATCACAACGCCCAATAGTCGCAATGCATATCGCTGGAATTGGAGAAGGTGTGAGTGGCATAGGGTATGGAGTTATTCTTACTGATGAAATGTTTGCAGAGTTCCAATGCGAGGTTTCCGGTAAGTGCGCAGAACATGAAGAACCACCATACGTCGAAGAAATCGATACGGCCAAAATGCACTTACCTGAAGACGCTGTAGTAGGATACGTTGGTGTTCTTCCGAATAACTTGAAACCTTTTTCACCATTCAAATCCAAGATTAAGCCTTCTTTGATTCAAGACTTGCTGCCCTGGACAACAACAAAAGCACCAGCCATACTTTCCCAAAAGGATGAGCGTTATACACATACCATATCACCACTGGTTGCTGGGTGTGCCAAGCACGGTTATCTAACTGCAAACTTCACTACTTCACAATTGCATAAAGTTAGAGATTTGCGCTTTGAGCAACTTCGCCGTATGAAACCAGGCATTTCACCTTGCAACCGATTGACTGTTGAAGAAGCCATTATAGGTTTTGCCGGAATTGAATTTTATGACCCCTTGCACTTGGATACCTCAGCAGGTTGGCCACTATGCACATCAAAGAAAACGCTAAAGAAAGATTGGTGTGATATTGAGCGAGATGAAAGTGGCGTGCTTATTTCGTGTAAGTTACATCCTGAAGTTGCGAACCAAATAGAAAGTGAAACAAGTAAGCGCAGGAGAGGAATCGTTCCGTTCACTGTTTTTGTGGATACTCTGAAAGACGAAAAGAAACCTTTGGCCAAGATTCATAAGTTAGGGGGTACTCGAGTGTTTTGCGCATCTCCTTTTGCTTACA
		</sequence>
		<sequence>
			<taxon idref="LaJolla_Iflavirus_AUSSIM14_Dsim_Australia_Australia_2011-02-28"/>
			GAAGGTGTACAGTTTTTCTTAGCCAAGCCTCACCTAATTAAACAACGCGTGCAAATTGCTATTGATGAAGCTGATTTCACATATAGCTCCACAGCAGACATTTGCCTATACCAGCTCCCAGCATCATGGAATATGTTCCGTGACATAACAAAATACATGTCACTTGATGTAGATTTGCAAAAGAAAATGGCAAATAATGGTGTGATTGTGAAGCCACCCCTTAAGAGCAACAATTACACTTCAGTTATCCCAGTCGACATCAAAGGATATGTGAAGAATCAATTCATTATGGGGGAGAATGGCGGATTTAATAGTCAACATTGTCTGAAATACACTTTCTCTCAAAAAGGAGCTTGCGGATCCATGGTACTGAAAGAACAATCACAACGCCCGATAGTAGCAATGCATATCGCTGGAATTGGAGAAGGTGTGAGTGGCATTGGGTATGGAGTTATTCTCACTGATGAAATGTTTGCAGAGTTCCAATGCGAGGTTTCTGGTAAGTGCGCAGAACACGAAGAACCACCCTACGTTGAAGAAATCGATACGGCCAAAATGCACTTACCTGAAGACGCTGTAGTAGGGTACGTTGGTGTTCTTCCGGATAACTTGAAACCGTTTTCACCATTCAAATCCAAGATTAAGCCTTCTTTGATTCAAGACTTGCTGCCCTGGACAACAACAAAAGCACCAGCCATACTTTCTCAAAAGGATGAGCGTTACACACATACCGTATCACCACTGATTGCTGGGTGTGCCAAGCATGGTTATCTAACTGCAAACTTTACTACTTCACAATTGCATAAAGTTAGAGATTTGCGCTTTGAGCAACTTCGCCGCATGAAACCAGGCATCTCACCTTGCAACCGATTGACTGTTGAAGAAGCTGTCGTAGGTTTTGCCGGAATTGAGTTTTACGACCCCTTACACTTGGACACCTCAGCAGGTTGGCCGCTATGCACATCAAAGAAAACGCTAAAGAAGGATTGGTGTGACATTGAGCGAGATGAAAGTGGTGTGCTTATTTCGTGCAAGTTACATCCTGAAGTTGCGAACCAGATAGAAAGTGAAACAAATAAGCGCAGGAGAGGGATTGTTCCGTTCACTGTTTTTGTGGATACTCTGAAGGACGAAAAGAAACCTTTGGCAAAGATTCATAAGTTAGGAGGGACTCGTGTATTTTGTGCATCTCCCTTTGCTTATA
		</sequence>
		<sequence>
			<taxon idref="LaJolla_Iflavirus_ATH19_Dsim_AthensGreece_EuropeNAf_2009-08-08"/>
			GAAGGTGTCCAGTTTTTCTTAGCCAAGCCTCACCTAATTAAACAACGCGTGCAAATTGCTATTGATGAAGCTGATTTTACATATAGCGCCACAGCAGATATTTGCCTATACCAGCTCCCAGCATCATGGAATATGTTCCGTGACATAACAAAATACATGTCACTTGATGCAGATTTGCAAAAGAAAATGGCAAATAATGGTGTGATTGTGAAGCCACCCCTTAAGAGCAACAATTACACTTCAGTTATCCCAGTTGACATCAAAGGATATGTGAAGAATCAATTCATTATGGGGGAGAATGGCGGATTTAATAGCCAACATTGTCTGAAATATACTTTCTCTCAAAAAGGAGCTTGCGGATCCATGGTACTGAAAGAACAATCACAACGCCCAATAGTAGCAATGCATATCGCTGGAATTGGAGAGGGTGTGAGTGGCATTGGGTATGGAGTTATTCTCACTGATGAAATGTTTGCAGAATTCCAATGCGAAGTTTCTGGTAAGTGCGCAGAACACGAAGAACCACCATACGTTGAAGAAATTGACACGGCCAAAATGCACTTACCTGAAGACGCTGTAGTAGGGTACGTTGGTGTTCTTCCAAATAACTTGAAGCCTTTTTCACCATTCAAATCCAAGATTAAGCCTTCTTTGATTCAAGACCTGCTGCCCTGGACAACGACAAAAGCACCAGCCATACTTTCCCAAAAGGATGAGCGTTATACACATACCATATCACCACTGGTTGCTGGGTGTGCTAAGCACGGCTATCTAACTGCAAACTTTACTACTTCACAATTGCATAAAGTTAGAGATTTGCGCTTTGAACAACTTCGCCGCATGAAACCAGGCATTTCCCCTTGCAACCGATTGACTGTTGAAGAAGCCATTATAGGTTTTGCCGGAATTGAGTTTTATGATCCCTTACACTTGGACACTTCAGCAGGTTGGCCACTATGCACATCAAAGAAAACGCTAAAGAAAGATTGGTGTGACATTGAGCGAGATGAAAGTGGCGTGCTTATTTCATGCAAGTTACATCCTGAAGTTACGAACCAGATAGAAAGTGAAACAGATAAGCGCAGGAGAGGAATTGTCCCATTCACTGTTTTTGTGGATACTCTGAAGGACGAAAAGAAACCTTTGGCAAAGATTCATAAGTTAGGAGGGACCCGTGTATTCTGCGCATCTCCTTTTGCTTACA
		</sequence>
		<sequence>
			<taxon idref="LaJolla_Iflavirus_MONMEL03_Dmel_Montpellier_EuropeNAf_2010-08-11"/>
			GAAGGTGTACAGTTTTTCTTAGCCAAGCCTCACCTAATTAAACAACGCGTGCAAATTGCTATTGATGAAGCTGATTTTACATATAGCGCCACAGCAGATATTTGCCTATACCAGCTCCCAGCATCATGGAATATGTTCCGTGACATAACAAAATACATGTCACTTGATGCAGATTTGCAAAAGAAAATGGCAAATAATGGTGTGATTGTGAAACCACCCCTTAAGAGCAACAATTATACTTCAGTTATCCCAGTCGACATCAAAGGATATGTGAAGAATCAATTCATTATGGGGGAGAATGGCGGATTTAATAGCCAACATTGTCTGAAATACACTTTCTCTCAAAAAGGAGCTTGCGGATCCATGGTACTGAAAGAACAATCACAACGCCCAATAGTAGCAATGCATATCGCTGGAATTGGAGAGGGTGTGAGTGGCATTGGGTATGGAGTTATTCTCACTGATGAAATGTTTGCAGAATTTCAATGCGAAGTTTCTGGTAAGTGCGCAGAACACGAAGAACCACCATACGTTGAAGAAATCGATACGGCCAAAATGCACTTACCTGAAGATGCTGTAGTAGGGTACGTTGGTGTTCTCCCAAATAACTTGAAGCCTTTTTCACCATTCAAATCCAAGATTAAGCCTTCTTTGATTCAAGACCTGCTGCCCTGGACAACGACAAAAGCACCAGCCATACTTTCCCAAAAGGATGAGCGTTATACACATACCATATCACCACTGGTTGCTGGGTGTGCCAAGCACGGCTATCTAACTGCAAACTTTACTACTTCACAATTGCATAAAGTTAGAGATTTGCGCTTTGAGCAACTTCGCCGCATGAAACCAGGCATTTCACCTTGCAACCGATTGACTGTTGAAGAAGCCATTATAGGTTTTGCCGGAATTGAGTTCTATGATCCCTTACACTTGGACACTTCAGCAGGTTGGCCACTATGCACATCAAAGAAAACGCTAAAGAAAGATTGGTGTGACATTGAGCGAGATGAAAGTGGCGTGCTTATTTCATGCAAGTTACATTCTGAAGTTGCGAACCAGATAGAAAGTGAAACAAATAAGCGCAGGAGAGGAATTGTCCCATTCACTGTTTTTGTGGATACGCTGAAGGACGAAAAGAAACCTTTGGCAAAGATTCATAAGTTAGGAGGGACTCGTGTATTCTGTGCATCTCCTTTTGCTTACA
		</sequence>
		<sequence>
			<taxon idref="LaJolla_Iflavirus_IM07_Dmel_Ithaca_USA_2009-09-18"/>
			GAAGGTGTACAGTTTTTCTTAGCCAAGCCTCACCTCATTAAACAACGCGTGCAACTTGCTATTGATGAAGCTGATTTCACATATAGCGCCACAGCAGATATTTGCCTATACCAGCTTCCAGCATCATGGAATATGTTCCGTGACATAACAAAATACATGTCACTTGATGCAGATTTGCAAAAGAAGATGGCAAATAATGGTGTGATTGTGAAACCACCCCTTAAGAGCAACAATTACACTTCGATTATCCCAGTCGACATCAAAGGATATGTGAAGAATCAATTCATTATGGGAGAGAATGGCGGATTTAATAGCCAACATTGTCTGAAATACACTTTCTCTCAAAAAGGAGCTTGCGGATCTATGGTACTTAAAGATCAATCACAACGCCCAATAGTCGCAATGCATATTGCTGGAATTGGAGAAGGTGTGAGTGGCATAGGGTATGGAGTTATTCTTACTGATGAAATGTTTGCAGAGTTCCAATGCGAGGTTTCCGGTAAGTGCGCAGAACATGAAGAACCACCATACGTCGAAGAAATCGATACGGCCAAAATGCACTTACCTGAAGACGCTGTAGTAGGATACGTTGGTGTTCTTCCGAATAACTTGAAACCTTTTTCACCATTCAAATCCAAGATTAAGCCTTCTTTGATTCAAGACTTGCTGCCCTGGACAACAACAAAAGCACCAGCCATACTTTCCCAAAAGGATGAGCGTTATACACATACCATATCACCACTGGTTGCTGGGTGTGCTAAGCACGGTTATCTAACTGCAAACTTCACTACTTCACAATTGCATAAAGTTAGAGATTTGCGCTTTGAGCAACTTCGCCGTATGAAACCAGGCATTTCACCTTGCAACCGATTGACTGTTGAAGAAGCCATTATAGGTTTTGCCGGAATTGAATTTTATGACCCCTTGCACTTGGATACCTCAGCAGGTTGGCCACTATGCACATCAAAGAAAACGCTAAAGAAAGATTGGTGTGATATTGAGCGAGATGAAAGTGGCGTGCTTATTTCGTGTAAGTTACATCCTGAAGTTGCGAACCAAATAGAAAGTGAAACAAGTAAGCGCAGGAGAGGAATCGTTCCGTTCACTGTTTTTGTGGATACTCTGAAAGACGAAAAGAAACCTTTGGCCAAGATTCATAAGTTAGGGGGTACTCGTGTGTTTTGCGCATCTCCTTTTGCTTACA
		</sequence>
		<sequence>
			<taxon idref="LaJolla_Iflavirus_RAKMEL05_Dmel_Marrakesh_EuropeNAf_2010-09-30"/>
			NNNNNNNNNNNNNNNNNNNNNNNCAAGCCTCACCTAATTAAACAACGCGTGCAGATTGCTATTGATGAAGCTGATTTTACATATAGTGCCACTGCAGATATTTGCTTATACCAGCTCCCAGCATCATGGAATATGTTCCGTGACATAACAAAATACATGTCACTTGATGCAGATTTGCAAAAGAAGATGGCAAATAATGGTGTGATTGTGAAACCACCCCTTAAGAGTAATAATTATACTTCGGTTATCCCAGTCGATATTAAAGGATATGTGAAGAATCAATTCATTATGGGGGAGAATGGCGGATTTAATAGCCAACATTGTTTGAAATACACTTTCTCTCAAAAAGGAGCTTGCGGATCCATGGTATTGAAAGACCAATCACAACGCCCTATAGTAGCAATGCATATCGCTGGAATCGGAGAGGGTGTGAGTGGCATTGGGTATGGAGTTATTCTTACTGACGAGATGTTTGCAGAGTTCCAATGCGAGGTTTCCGGTAAGTGCACAGAACATGAAGAACCACCATATGTTGAAGAAATTGATACAGCCAAAATGCACTTACCCGAGGACGCTGTAGTAGGATATGTTGGTGTTCTTCCGAACAACTTGAAGCCTTTTTCACCATTCAAATCCAAGATTAAGCCTTCTTTGATTCAAGACTTGCTACCCTGGACAACAACAAAAGCACCGGCTATACTTTCCCAAAAGGATGAGCGCTATACACACACCATATCACCACTGGTTGCTGGGTGTGCCAAGCACGGTTATCTAACTGCAAACTTTACTACTTCCCAGTTGCATAAAGTTAGAGATTTGCGCTTTGAGCAACTTCGCCGCATGAAACCAGGCATTTCACCTTGCAACCGATTGACTATTGAAGAAGCTGTTATAGGTTTTGCCGGAATTGAGTTTTATGATCCCTTGCACTTGGATACTTCAGCAGGTTGGCCACTATGCACATCGAAGAAAACGCTAAAGAAAGATTGGTGTGATATTGAGCGAGATGAAAGTGGTGTGCTTATTTCGTGTAAGTTACATCCTGAAGTTGCGAACCAGATAGAAAGTGAAACAAACAAGCGTAGGAGAGGAATCGTTCCATTCACTGTTTTTGTGGATACTCTGAAGGACGAAAAGAAACCTTTGGCAAAAATTCATAAGTTAGGAGGGNNNNNNNNNNNNNNNNNNNNNNNNNNNNNNNNNN
		</sequence>
		<sequence>
			<taxon idref="LaJolla_Iflavirus_IM13_Dmel_Ithaca_USA_2009-09-18"/>
			GAAGGTGTACAGTTTTTCTTAGCCAAGCCTCACCTAATTAAACAACGCGTGCAAATTGCTATTGATGAAGCTGATTTTACATATAGTGCCACTGCGGATATTTGCCTATACCAACTCCCAGCATCTTGGAATATGTTCCGTGACATAACAAAATACATGTCGCTTGATGCAGATTTGCAAAAGAAGATGGCAAATAATGGTGTGATTGTGAAACCACCCCTTAAGAGCAATAATTACACTTCGGTTATCCCAGTCGACATTAAAGGATATGTTAAGAATCAATTCATTATGGGGGAGAATGGCGGATTTAATAGCCAACATTGTTTGAAATACACTTTCTCTCAAAAAGGAGCTTGCGGATCCATGGTATTGAAAGATCAATCACAACGCCCTATAGTAGCAATGCATATCGCTGGAATCGGAGAGGGTGTAAGTGGCATTGGGTATGGAGTTATTCTTACTGATGAAATGTTTGCAGAGTTCCAATGCGAGGTTTCCGGTAAGTGTGCAGAACACGAAGAACCACCATATGTTGAAGAAATTGATACAGCCAAAATGCACCTACCTGAGGACTCTGTAGTAGGATATGTTGGTGTTCTTCCGAACAACTTGAAGCCATTTTCACCATTCAAGTCCAAGATTAAGCCTTCTTTGATTCAAGACTTGCTACCCTGGACAACAACAAAAGCACCGGCTATACTTTCCCAAAAGGATGAGCGCTATACACACACCATATCACCACTGGTTGCTGGGTGTGCCAAGCACGGTTATCTAACTGCAAACTTTACTACTTCACAGTTGCATAAAGTTAGAGATTTGCGCTTTGAGCAACTTCGCCGCATGAAACCAGGCATTTCACCTTGCAACCGATTGACTATTGAAGAAGCCATTATAGGTTTTGCCGGAATTGAGTTTTATGATCCCTTGCACTTGGACACTTCAGCAGGTTGGCCACTATGCACATCGAAGAAAACGCTAAAGAAAGATTGGTGTGATATTGAGCGAGATGAAAGTGGCGTGCTTATTTCGTGTAAGTTACATCCTGAAGTTGCGAACCAGATAGAAAGTGAAACGAATAAGCGTAGGAGAGGAATCGTTCCATTCACTGTTTTTGTGGATACTCTGAAGGACGAAAAGAAACCTTTGGCAAAAATTCATAAGTTAGGAGGGNNNNNNNNNNNNNNNNNNNNNNNNNNNNNNNNNN
		</sequence>
		<sequence>
			<taxon idref="LaJolla_Iflavirus_ATH20_Dsim_AthensGreece_EuropeNAf_2009-08-08"/>
			GAAGGTGTACAGTTTTTCTTAGCCAAGCCTCACCTAATTAAACAACGCGTGCAAATTGCTATTGATGAAGCTGACTTTACATATAGCGCCACAGCAGATATTTGCCTATACCAGCTCCCAGCATCATGGAATATGTTCCGTGACATAACAAAATACATGTCACTTGATGCAGATTTGCAAAAGAAAATGGCAAATAATGGTGTGATTGTGAAACCACCCCTTAAGAGCAACAATTACACTTCAGTTATCCCAGTCGACATCAAAGGATATGTGAAGAATCAATTCATTATGGGGGAGAATGGAGGATTTAATAGCCAACATTGTCTGAAATATACTTTCTCTCAAAAAGGAGCTTGCGGATCCATGGTACTGAAAGAACAATCACAACGCCCAATAGTAGCAATGCATATCGCTGGAATTGGAGAGGGTGTGAGTGGTATTGGGTATGGAGTTATTCTCACTGATGAAATGTTTGCAGAATTTCAATGCGAAGTTTCTGGGAAGTGCGCAGAACACGAAGAACCACCATACGTTGAAGAAATCGATACGGCCAAAATGCACTTACCTGAAGACGCTGTAGTAGGGTACGTTGGTGTTCTTCCAAATAACTTGAAGCCTTTTTCACCATATAAATCCAAGATTAAGCCTTCTTTGATTCAAGACCTGCTGCCCTGGACAACGACAAAAGCACCAGCCATACTTTCCCAAAAGGATGAGCGTTATACACATACCATATCACCACTGGTTGCTGGGTGTGCCAAGCACGGCTATCTAACTGCAAACTTTACTACTTCACAATTGCATAAAGTTAGAGATTTGCGCTTTGAGCAACTTCGCCGTATGAAACCAGGCATTTCACCTTGCAACCGATTGACTGTTGAAGAAGCCATTATAGGTTTTGCCGGAATTGAGTTTTATGATCCCTTACACTTGGACACTTCAGCAGGTTGGCCACTATGCACATCAAAGAAAACGCTAAAGAAAGATTGGTGTGACATTGAGCGAGATGAAAGTGGCGTGCTTATTTCGTGCAAGTTACATCCTGAAGTTGCGAACCAGATAGAAAGTGAAACAAATAAGCGCAGGAGAGGAATTGTCCCATTCACTGTTTTTGTGGATACGCTGAAGGACGAAAAGAAACCTTTGGCAAAGATCCATAAGTTAGGAGGGACTCGTGTATTCTGCGCATCTCCTTTTGCTTACA
		</sequence>
		<sequence>
			<taxon idref="LaJolla_Iflavirus_MONMEL01_Dmel_Montpellier_EuropeNAf_2010-08-11"/>
			NNNNGTGTACAGTTTTTCTTAGCCAAGCCTCACCTAATTAAACAACGCGTGCAAATTGCTATTGATGAAGCTGATTTTACATATAGCGCCACAGCAGATATTTGCCTATACCAGCTCCCAGCATCATGGAATATGTTCCGTGACATAACAAAATACATGTCACTTGATGCAGATTTGCAAAAGAAAATGGCAAATAATGGTGTGATTGTGAAACCACCCCTTAAGAGCAACAATTACACTTCAGTTATCCCAGTCGACATCAAAGGATATGTGAAGAATCAATTCATTATGGGGGAGAATGGCGGATTTAATAGCCAACATTGTCTGAAATACACTTTCTCTCAAAAAGGAGCTTGCGGATCCATGGTACTGAAAGAACAATCACAACGCCCAATAGTAGCAATGCATATCGCTGGAATTGGAGAGGGTGTGAGTGGCATTGGGTATGGAGTTATTCTCACTGATGAAATGTTTGCAGAATTTCAATGCGAAGTTTCTGGTAAGTGCGCAGAACACGAAGAACCACCATACGTTGAAGAAATCGATACGGCCAAAATGCACTTACCTGAAGATGCTGTAGTAGGGTACGTTGGTGTTCTCCCAAATAACTTGAAGCCTTTTTCACCATTCAAATCCAAGATTAAGCCTTCTTTGATTCAAGACCTGCTGCCCTGGACAACGACAAAAGCACCAGCCATACTTTCCCAAAAGGATGAGCGTTATACACATACCATATCACCACTGGTTGCTGGGTGTGCCAAGCACGGCTATCTAACTGCAAACTTTACTACTTCACAATTGCATAAAGTTAGAGATTTGCGCTTTGAGCAACTTCGCCGCATGAAACCAGGCATTTCACCTTGCAACCGATTGACTGTTGAAGAAGCCATTATAGGTTTTGCCGGAATTGAGTTCTATGATCCCTTACACTTGGACACTTCAGCAGGTTGGCCACTATGCACATCAAAGAAAACGCTAAAGAAAGATTGGTGTGACATTGAGCGAGATGAAAGTGGCGTGCTTATTTCATGCAAGTTACATTCTGAAGTTGCGAACCAGATAGAAAGTGAAACAAATAAGCGCAGGAGAGGAATTGTCCCATTCACTGTTTTTGTGGATACGCTGAAGGACGAAAAGAAACCTTTGGCAAAGATTCATAAGTTAGGAGGGACTCGTGTATTCTGTGCATCTCCTTTTGCTTACA
		</sequence>
		<sequence>
			<taxon idref="LaJolla_Iflavirus_MRSBULK03_DUNK_Marseille_EuropeNAf_2009-08-15"/>
			GAAGGTGTACAGTTTTTCTTAGCCAAGCCTCACCTAATTAAACAACGCGTGCAAATTGCTATTGATGAAGCTGATTTTACATATAGCGCCACAGCAGATATTTGCCTATACCAGCTCCCAGCATCATGGAATATGTTCCGTGACATAACAAAATACATGTCACTTGATGCAGATTTGCAAAAGAAAATGGCAAATAATGGTGTAATTGTGAAACCACCCCTTAAGAGCAACAATTACACTTCAGTTATCCCAGTCGACATCAAAGGATATGTGAAGAATCAATTCATTATGGGGGAGAATGGCGGATTTAATAGCCAACATTGTCTGAAATACACTTTCTCTCAAAAAGGAGCTTGCGGATCCATGGTACTGAAAGAACAATCACAACGCCCAATAGTAGCAATGCATATCGCTGGAATTGGAGAGGGTGTGAGTGGTATTGGGTATGGAGTTATTCTCACTGATGAAATGTTTGCAGAATTTCAATGCGAAGTTTCTGGTAAGTGCGCAGAACACGAAGAACCACCATACGTTGAAGAAATTGATACGGCCAAAATGCACTTACCTGAAGATGCTGTAGTAGGGTACGTTGGTGTTCTCCCAAATAACTTGAAGCCTTTTTCACCATTCAAATCCAAGATTAAGCCTTCTTTGATTCAAGACCTGCTGCCCTGGACAACGACAAAAGCACCAGCCATACTTTCCCAAAAGGATGAGCGTTATACACATACCATATCACCACTGGTTGCTGGGTGTGCCAAGCACGGCTATCTAACTGCAAACTTTACTACTTCACAATTGCATAAAGTTAGAGATTTGCGCTTTGAGCAACTTCGCCGCATGAAACCAGGCATTTCACCTTGCAACCGATTGACTGTTGAAGAAGCCATTATAGGTTTTGCCGGAATTGAGTTCTATGATCCCTTACACTTGGACACTTCAGCAGGTTGGCCACTATGCACATCAAAGAAAACGCTAAAGAAAGATTGGTGTGACATTGAGCGAGATGAAAGTGGCGTGCTTATTTCATGCAAGTTACATTCTGAAGTTGCGAACCAGATAGAAAGTGAAACAAATAAGCGCAGGAGAGGAATTGTCCCATTCACTGTTTTTGTGGATACGCTGAAGGACGAAAAGAAACCTTTGGCAAAGATTCATAAGTTAGGAGGGACTCGTGTATTCTGTGCATCTCCTTTTGCTTACA
		</sequence>
		<sequence>
			<taxon idref="LaJolla_Iflavirus_MONMEL05_Dmel_Montpellier_EuropeNAf_2010-08-11"/>
			GAAGGTGTACAGTTTTTCTTAGCCAAGCCTCACCTAATTAAACAACGCGTGCAAATTGCTATTGATGAAGCTGATTTTACATATAGCGCCACAGCAGATATTTGCCTATACCAGCTCCCAGCATCATGGAATATGTTCCGTGACATAACAAAATACATGTCACTTGATGCAGATTTGCAAAAGAAAATGGCAAATAATGGTGTGATTGTGAAACCACCCCTTAAGAGCAACAATTATACTTCAGTTATCCCAGTCGACATCAAAGGATATGTGAAGAATCAATTCATTATGGGGGAGAATGGCGGATTTAATAGCCAACATTGTCTGAAATACACTTTCTCTCAAAAAGGAGCTTGCGGATSCATGGTACTGAAAGAACAATCACAACGCCCAATAGTAGCAATGCATATCGCTGGAATTGGAGAGGGTGTGAGTGGCATTGGGTATGGAGTTATTCTCACTGATGAAATGTTTGCAGAATTTCAATGCGAAGTTTCTGGTAAGTGCGCAGAACACGAAGAACCACCATACGTTGAAGAAATCGATACGGCCAAAATGCACTTACCTGAAGATGCTGTAGTAGGGTACGTTGGTGTTCTCCCAAATAACTTGAAGCCTTTTTCACCATTCAAATCCAAGATTAAGCCTTCTTTGATTCAAGACCTGCTGCCCTGGACAACGACAAAAGCACCAGCCATACTTTCCCAAAAGGATGAGCGTTATACACATACCATATCACCACTGGTTGCTGGGTGTGCCAAGCACGGCTATCTAACTGCAAACTTTACTACTTCACAATTGCATAAAGTTAGAGATTTGCGCTTTGAGCAACTTCGCCGCATGAAACCAGGCATTTCACCTTGCAACCGATTGACTGTTGAAGAAGCCATTATAGGTTTTGCCGGAATTGAGTTCTATGATCCCTTACACTTGGACACTTCAGCAGGTTGGCCACTATGCACATCAAAGAAAACGCTAAAGAAAGATTGGTGTGACATTGAGCGAGATGAAAGTGGCGTGCTTATTTCATGCAAGTTACATTCTGAAGTTGCGAACCAGATAGAAAGTGAAACAAATAAGCGCAGGAGAGGAATTGTCCCATTCACTGTTTTTGTGGATACGCTGAAGGACGAAAAGAAACCTTTGGCAAAGATTCATAAGTTAGGAGGGACTCGTGTATTCTGTGCATCTCCTTTTGCTTACA
		</sequence>
		<sequence>
			<taxon idref="LaJolla_Iflavirus_IM08_Dmel_Ithaca_USA_2009-09-18"/>
			NNNNNNNNNNNNNNNNNNNNNNNNNNNNNNNNNNNNNNNNNNNNNNNNNNNNNNNNNNNNNNNNNNNNNNNNNNNNNNNNNNNNNNNNNNNNNNNNNNNNNNNNNNNNNNNNNNNNNNNNNNNNNNNNNNNNNNNNNNNNNNNNNNNNNNNNNNNNNNNNNNNNNNNNNNNNNNNNNNNNNNGAAGATGGCAAATAATGGTGTGATTGTGAAACCACCCCTTAAGAGCAATAATTACACTTCGGTTATCCCAGTCGACATTAAAGGATATGTTAAGAATCAATTCATTATGGGGGAGAATGGCGGATTTAATAGCCAACATTGTTTGAAATACACTTTCTCTCAAAAAGGAGCTTGCGGATCCATGGTATTGAAAGATCAATCACAACGCCCTATAGTAGCAATGCATATCGCTGGAATCGGAGAGGGTGTGAGTGGCATTGGGTATGGAGTTATTCTTACTGATGAAATGTTTGCAGAGTTCCAATGCGAGGTTTCCGGTAAGTGTGCAGAACACGAAGAACCACCATATGTTGAAGAAATTGATACAGCCAAAATGCACCTACCTGAGGACTCTGTAGTAGGATATGTTGGTGTTCTTCCGAACAACTTGAAGCCATTTTCACCATTCAAGTCCAAGATTAAGCCTTCTTTGATTCAAGACTTGCTACCCTGGACAACAACAAAAGCACCGGCTATACTTTCCCAAAAGGATGAGCGCTATACACACACCATATCACCACTGGTTGCTGGGTGTGCCAAGCACGGTTATCTAACTGCAAACTTTACTACTTCACAGTTGCATAAAGTTAGAGATTTGCGCTTTGAGCAACTTCGCCGCATGAAACCAGGCATTTCACCTTGCAACCGATTGACTATTGAAGAAGCCATTATAGGTTTTGCCGGAATTGAGTTTTATGATCCCTTGCACTTGGACACTTCAGCAGGTTGGCCACTATGCACATCGAAGAAAACGCTAAAGAAAGATTGGTGTGATATTGAGCGAGATGAAAGTGGCGTGCTTATTTCGTGTAAGTTACATCCTGAAGTTGCGAACCAGATAGAAAGTGAAACGAATAAGCGTAGGAGAGGAATCGTTCCATTCACTGTTTTTGTGGATACTCTGAAGGACGAAAAGAAACCTTTGGCAAAAATTCATAAGTTAGGAGGGNNNNNNNNNNNNNNNNNNNNNNNNNNNNNNNNNN
		</sequence>
		<sequence>
			<taxon idref="LaJolla_Iflavirus_GEO18_Dsim_AthensGeorgia_USA_2009-02-02"/>
			GAAGGTGTACAGTTTTTCTTAGCCAAGCCTCACCTCATTAAACAACGCGTGCAACTTGCTATTGATGAAGCTGATTTCACATATAGCGCCACAGCAGATATTTGCCTATACCAGCTTCCAGCATCATGGAATATGTTCCGTGACATAACAAAATACATGTCACTTGATGCAGATTTGCAAAAGAAGATGGCAAATAATGGTGTGATTGTGAAACCACCCCTTAAGAGCAACAATTACACTTCGATTATCCCAGTCGACATCAAAGGATATGTGAAGAATCAATTCATTATGGGAGAGAATGGCGGATTTAATAGCCAACATTGTCTGAAATACACTTTCTCTCAAAAAGGAGCTTGCGGATCTATGGTACTTAAAGATCAATCACAACGCCCAATAGTCGCAATGCATATCGCTGGAATTGGAGAAGGTGTGAGTGGCATAGGGTATGGAGTTATTCTTACTGATGAAATGTTTGCAGAGTTCCAATGCGAGGTTTCCGGTAAGTGCGCAGAACATGAAGAACCACCATACGTCGAAGAAATCGATACGGCCAAAATGCACTTACCTGAAGACGCTGTAGTAGGATACGTTGGTGTTCTTCCGAATAACTTGAAACCTTTTTCACCATTCAAATCCAAGATTAAGCCTTCTTTGATTCAAGACTTGCTGCCCTGGACAACAACAAAAGCACCAGCCATACTTTCCCAAAAGGATGAGCGTTATACACATACCATATCACCACTGGTTGCTGGGTGTGCCAAGCACGGTTATCTAACTGCAAACTTCACTACTTCACAATTGCATAAAGTTAGAGATTTGCGCTTTGAGCAACTTCGCCGTATGAAACCAGGCATTTCACCTTGCAACCGATTGACTGTTGAAGAAGCCATTATAGGTTTTGCCGGAATTGAATTTTATGACCCCTTGCACTTGGATACCTCAGCAGGTTGGCCACTATGCACATCAAAGAAAACGCTAAAGAAAGATTGGTGTGATATTGAGCGAGATGAAAGTGGCGTGCTTATTTCGTGTANNNNNNNNNNNNNNNNNNNNNNNNNNNNNNNNNNNNNNNNNNNNNNNNNNNNNNNNNNNNNNNNNNNNNNNNNNNNNNNNNNNNNNNNNNNNNNNNNNNNNNNNNNNNNNNNNNNNNNNNNNNNNNNNNNNNNNNNNNNNNNNNNNNNNNNNNNNNNNNNNNNNNNNNNNN
		</sequence>
		<sequence>
			<taxon idref="LaJolla_Iflavirus_LISMEL03_Dmel_Lisbon_EuropeNAf_2012-10-24"/>
			GAAGGTGTACAGTTTTTCTTAGCCAAGCCTCACCTAATTAAACAACGCGTGCAACTTGCTATTGATGAAGCTGATTTTACATATAGCGCCACTGCAGATATTTGCTTATACCAGCTCCCAGCATCATGGAATATGTTCCGTGACATAACAAAATACATGTCACTTGATGCGGATTTGCAAAAGAAGATGGCAAATAATGGTGTGATTGTGAAACCACCCCTTAAGAGCAACAATTACACTTCGGTTATCCCAGTCGACATTAAAGGATATGTGAAGAATCAATTCATTATGGGGGAGAATGGCGGATTTAATAGCCAACATTGTTTGAAATACACTTTCTCTCAAAAAGGAGCTTGCGGATCCATGGTGTTGAAAGATCAATCACAACGCCCGATAGTAGCAATGCATATCGCTGGAATTGGAGAGGGTGTGAGTGGCATTGGGTATGGAGTTATTCTTACTGATGAAATGTTTGCAGAGTTCCAATGTGAAGTTTCCGGTAAGTGCGCAGAACACGAAGAACCACCATATGTTGAAGAAATTGATACGGCCAAAATGCACTTACCTGAAGACGCTGTAGTAGGATACGTTGGGGTTCTTCCGAATAACTTGAAGCCTTTTTCACCATTCAAATCCAAGATTAAGCCTTCTTTGATTCAAGACTTGCTGCCCTGGACAACAACAAAAGCACCAGCTATACTTTCCCAAAAGGATGAGCGCTATACACACACCATATCACCACTGGTCGCTGGGTGTGCCAAGCACGGTTATCTAACTGCAAACTTTACTACTTCACAGTTGCATAAGGTTAGAGATTTGCGCTTTGAGCAACTTCGCCGCATGAAACCAGGCATTTCACCTTGCAACCGATTGACTGTTGAAGAAGCCATTATAGGTTTTGCCGGAATTGAGTTTTATGATCCCTTACATTTGGACACCTCAGCAGGTTGGCCACTATGCACATCGAAGAAAACGCTAAAGAAAGATTGGTGTGACATTGAGCGAGATGAAAGTGGCGTGCTTATTTCGTGCANNNNNNNNNNNNNNNNNNNNNNNNNNNNNNNNNNNNNNNNNNNNNNNNNNNNNNNNNNNNNNNNNNNNNNNNNNNNNNNNNNNNNNNNNNNNNNNNNNNNNNNNNNNNNNNNNNNNNNNNNNNNNNNNNNNNNNNNNNNNNNNNNNNNNNNNNNNNNNNNNNNNNNNNNNN
		</sequence>
		<sequence>
			<taxon idref="LaJolla_Iflavirus_AM07_Dmel_AthensGreece_EuropeNAf_2009-08-08"/>
			GAAGGTGTACAGTTTTTCTTAGCCAAGCCTCACCTAATTAAACAACGCGTGCAAATTGCTATTGATGAAGCTGATTTTACATATAGCGCTACTGCAGATATTTGCTTATACCAGCTCCCAGCATCATGGAATATGTTCCGTGACATAACAAAATACATGTCACTTGATGCAGATTTACAAAAGAAGATGGCAAATAATGGTGTGATTGTGAAACCACCCCTTAAAAGCAACAATTACACTTCGGTTATCCCAGTCGACATTAAAGGATATGTGAAGAATCAATTCATTATGGGGGAGAATGGCGGATTTAATAGCCAACATTGTTTGAAATACACTTTCTCTCAAAAAGGAGCTTGCGGATCCATGGTGTTGAAAGATCAATCACAACGCCCGATAGTAGCAATGCATATCGCTGGAATTGGAGAGGGTGTGAGTGGCATTGGGTATGGTGTTATTCTTACTGATGAAATGTTTGCAGAGTTCCAATGCGAAGTTTCCGGTAAGTGCGCAGAACACGAAGAACCACCATATGTTGAAGAAATTGATACAGCCAAAATGCACTTACCTGAAGACGCTGTAGTAGGATACGTTGGTGTTCTTCCGAATAACTTGAAGCCTTTTTCACCATTCAAATCCAAGATCAAGCCTTCTTTGATTCAAGAATTGCTACCCTGGACAACAACAAAAGCACCAGCTATACTTTCCCAAAAGGATGAGCGTTATACACACACCATATCACCACTGGTCGCTGGGTGTGCCAAGCACGGTTATCTAACTGCAAACTTTACTACTTCACAGTTGCATAAAGTTAGAGATTTGCGCTTTGAGCAACTTCGCCGCATGAAACCAGGCATTTCACCTTGCAACCGATTGACTGTTGAAGAAGCCATTATAGGTTTTGCCGGAATTGAGTTTTATGATCCCTTACACTTGGACACCTCAGCAGGTTGGCCACTATGCACATCGAAGAAAACGCTAAAGAAAGATTGGTGTGACATTGAGCGAGATGAAAGTGGCGTGCTTATTTCGTGCANNNNNNNNNNNNNNNNNNNNNNNNNNNNNNNNNNNNNNNNNNNNNNNNNNNNNNNNNNNNNNNNNNNNNNNNNNNNNNNNNNNNNNNNNNNNNNNNNNNNNNNNNNNNNNNNNNNNNNNNNNNNNNNNNNNNNNNNNNNNNNNNNNNNNNNNNNNNNNNNNNNNNNNNNNN
		</sequence>
		<sequence>
			<taxon idref="LaJolla_Iflavirus_LISMEL07_Dmel_Lisbon_EuropeNAf_2012-10-24"/>
			NNNNNNNTACAGTTTTTCTTAGCCAAGCCTCACCTAATTAAACAACGCGTGCAACTTGCTATTGATGAAGCTGATTTTACATATAGCGCCACTGCAGATATTTGCTTATACCAGCTCCCAGCATCATGGAATATGTTCCGTGACATAACAAAATACATGTCACTTGATGCGGATTTGCAAAAGAAGATGGCAAATAATGGTGTGATTGTGAAACCACCCCTTAAGAGCAACAATTACACTTCGGTTATCCCAGTCGACATTAAAGGATATGTGAAGAATCAATTCATTATGGGGGAGAATGGCGGATTTAATAGCCAACATTGTTTGAAATACACTTTCTCTCAAAAAGGAGCTTGCGGATCCATGGTGTTGAAAGATCAATCACAACGCCCTATAGTAGCAATGCATATCGCTGGAATTGGAGAGGGTGTGAGTGGCATTGGGTATGGAGTTATTCTTACTGATGAAATGTTTGCAGAGTTCCAATGTGAAGTTTCCGGTAAGTGCGCAGAACACGAAGAACCACCATATGTTGAAGAAATTGATACGGCCAAAATGCACTTACCTGAAGACGCTGTAGTAGGATACGTTGGTGTTCTTCCGAATAACTTGAAGCCTTTTTCACCATTCAAATCCAAGATTAAGCCTTCTTTGATTCAAGACTTGCTGCCCTGGACAACAACAAAAGCACCAGCTATACTTTCCCAAAAGGATGAGCGCTATACACACACCATCTCACCACTGGTCGCTGGGTGTGCCAAGCACGGTTATCTAACTGCAAACTTTACTACTTCACAGTTGCATAAGGTTAGAGATTTGCGCTTTGAGCAACTTCGCCGCATGAAACCAGGCATTTCACCTTGCAACCGATTGACTGTTGAAGAAGCCATTATAGGTTTTGCCGGAATTGAGTTTTATGATCCCTTACATTTGGACACCTCAGCAGGTTGGCCACTATGCACATCGAAGAAAACGCTAAAGAAAGATTGGTGTGACATTGAGCGAGATGAAAGTGGCGTGCTTATTTCGTGCANNNNNNNNNNNNNNNNNNNNNNNNNNNNNNNNNNNNNNNNNNNNNNNNNNNNNNNNNNNNNNNNNNNNNNNNNNNNNNNNNNNNNNNNNNNNNNNNNNNNNNNNNNNNNNNNNNNNNNNNNNNNNNNNNNNNNNNNNNNNNNNNNNNNNNNNNNNNNNNNNNNNNNNNNNN
		</sequence>
	</alignment>

	<!-- The unique patterns from 1 to end                                       -->
	<!-- npatterns=21                                                            -->
	<patterns id="LaJolla_Iflavirus_1-461_NonCoding.patterns" from="1" strip="false">
		<alignment idref="alignment1"/>
	</patterns>

	<!-- The unique patterns for codon positions 1 & 2                           -->
	<mergePatterns id="LaJolla_Iflavirus_462-945.CP1+2.patterns">

		<!-- The unique patterns from 1 to end every 3                               -->
		<!-- npatterns=13                                                            -->
		<patterns from="1" every="3" strip="false">
			<alignment idref="alignment2"/>
		</patterns>

		<!-- The unique patterns from 2 to end every 3                               -->
		<!-- npatterns=8                                                             -->
		<patterns from="2" every="3" strip="false">
			<alignment idref="alignment2"/>
		</patterns>
	</mergePatterns>

	<!-- The unique patterns for codon position 3                                -->

	<!-- The unique patterns from 3 to end every 3                               -->
	<!-- npatterns=11                                                            -->
	<patterns id="LaJolla_Iflavirus_462-945.CP3.patterns" from="3" every="3" strip="false">
		<alignment idref="alignment2"/>
	</patterns>

	<!-- The unique patterns for codon positions 1 & 2                           -->
	<mergePatterns id="LaJolla_Iflavirus_946-1635.CP1+2.patterns">

		<!-- The unique patterns from 1 to end every 3                               -->
		<!-- npatterns=37                                                            -->
		<patterns from="1" every="3" strip="false">
			<alignment idref="alignment3"/>
		</patterns>

		<!-- The unique patterns from 2 to end every 3                               -->
		<!-- npatterns=30                                                            -->
		<patterns from="2" every="3" strip="false">
			<alignment idref="alignment3"/>
		</patterns>
	</mergePatterns>

	<!-- The unique patterns for codon position 3                                -->

	<!-- The unique patterns from 3 to end every 3                               -->
	<!-- npatterns=138                                                           -->
	<patterns id="LaJolla_Iflavirus_946-1635.CP3.patterns" from="3" every="3" strip="false">
		<alignment idref="alignment3"/>
	</patterns>

	<!-- The unique patterns for codon positions 1 & 2                           -->
	<mergePatterns id="LaJolla_Iflavirus_1636-2839.CP1+2.patterns">

		<!-- The unique patterns from 1 to end every 3                               -->
		<!-- npatterns=22                                                            -->
		<patterns from="1" every="3" strip="false">
			<alignment idref="alignment4"/>
		</patterns>

		<!-- The unique patterns from 2 to end every 3                               -->
		<!-- npatterns=18                                                            -->
		<patterns from="2" every="3" strip="false">
			<alignment idref="alignment4"/>
		</patterns>
	</mergePatterns>

	<!-- The unique patterns for codon position 3                                -->

	<!-- The unique patterns from 3 to end every 3                               -->
	<!-- npatterns=71                                                            -->
	<patterns id="LaJolla_Iflavirus_1636-2839.CP3.patterns" from="3" every="3" strip="false">
		<alignment idref="alignment4"/>
	</patterns>

	<!-- The unique patterns for codon positions 1 & 2                           -->
	<mergePatterns id="LaJolla_Iflavirus_2840-3566.CP1+2.patterns">

		<!-- The unique patterns from 1 to end every 3                               -->
		<!-- npatterns=14                                                            -->
		<patterns from="1" every="3" strip="false">
			<alignment idref="alignment5"/>
		</patterns>

		<!-- The unique patterns from 2 to end every 3                               -->
		<!-- npatterns=14                                                            -->
		<patterns from="2" every="3" strip="false">
			<alignment idref="alignment5"/>
		</patterns>
	</mergePatterns>

	<!-- The unique patterns for codon position 3                                -->

	<!-- The unique patterns from 3 to end every 3                               -->
	<!-- npatterns=33                                                            -->
	<patterns id="LaJolla_Iflavirus_2840-3566.CP3.patterns" from="3" every="3" strip="false">
		<alignment idref="alignment5"/>
	</patterns>

	<!-- The unique patterns for codon positions 1 & 2                           -->
	<mergePatterns id="LaJolla_Iflavirus_3567-4794.CP1+2.patterns">

		<!-- The unique patterns from 1 to end every 3                               -->
		<!-- npatterns=19                                                            -->
		<patterns from="1" every="3" strip="false">
			<alignment idref="alignment6"/>
		</patterns>

		<!-- The unique patterns from 2 to end every 3                               -->
		<!-- npatterns=8                                                             -->
		<patterns from="2" every="3" strip="false">
			<alignment idref="alignment6"/>
		</patterns>
	</mergePatterns>

	<!-- The unique patterns for codon position 3                                -->

	<!-- The unique patterns from 3 to end every 3                               -->
	<!-- npatterns=43                                                            -->
	<patterns id="LaJolla_Iflavirus_3567-4794.CP3.patterns" from="3" every="3" strip="false">
		<alignment idref="alignment6"/>
	</patterns>

	<!-- The unique patterns for codon positions 1 & 2                           -->
	<mergePatterns id="LaJolla_Iflavirus_4795-7649.CP1+2.patterns">

		<!-- The unique patterns from 1 to end every 3                               -->
		<!-- npatterns=29                                                            -->
		<patterns from="1" every="3" strip="false">
			<alignment idref="alignment7"/>
		</patterns>

		<!-- The unique patterns from 2 to end every 3                               -->
		<!-- npatterns=21                                                            -->
		<patterns from="2" every="3" strip="false">
			<alignment idref="alignment7"/>
		</patterns>
	</mergePatterns>

	<!-- The unique patterns for codon position 3                                -->

	<!-- The unique patterns from 3 to end every 3                               -->
	<!-- npatterns=70                                                            -->
	<patterns id="LaJolla_Iflavirus_4795-7649.CP3.patterns" from="3" every="3" strip="false">
		<alignment idref="alignment7"/>
	</patterns>

	<!-- The unique patterns for codon positions 1 & 2                           -->
	<mergePatterns id="LaJolla_Iflavirus_7650-8853.CP1+2.patterns">

		<!-- The unique patterns from 1 to end every 3                               -->
		<!-- npatterns=54                                                            -->
		<patterns from="1" every="3" strip="false">
			<alignment idref="alignment8"/>
		</patterns>

		<!-- The unique patterns from 2 to end every 3                               -->
		<!-- npatterns=36                                                            -->
		<patterns from="2" every="3" strip="false">
			<alignment idref="alignment8"/>
		</patterns>
	</mergePatterns>

	<!-- The unique patterns for codon position 3                                -->

	<!-- The unique patterns from 3 to end every 3                               -->
	<!-- npatterns=216                                                           -->
	<patterns id="LaJolla_Iflavirus_7650-8853.CP3.patterns" from="3" every="3" strip="false">
		<alignment idref="alignment8"/>
	</patterns>

	<!-- START Discrete Traits Model                                             -->

	<!-- general data type for discrete trait model, 'Host'                      -->
	<generalDataType id="Host.dataType">

		<!-- Number Of States = 2                                                    -->
		<state code="Dmel"/>
		<state code="Dsim"/>
	</generalDataType>


	<!-- general data type for discrete trait model, 'Continent'                 -->
	<generalDataType id="Continent.dataType">

		<!-- Number Of States = 4                                                    -->
		<state code="Africa"/>
		<state code="Australia"/>
		<state code="EuropeNAf"/>
		<state code="USA"/>
	</generalDataType>


	<!-- Data pattern for discrete trait, 'Host'                                 -->
	<attributePatterns id="Host_A.pattern" attribute="Host">
		<taxa idref="LaJolla_Iflavirus_1-461_NonCoding.taxa"/>
		<generalDataType idref="Host.dataType"/>
	</attributePatterns>


	<!-- Data pattern for discrete trait, 'Host'                                 -->
	<attributePatterns id="Host_B.pattern" attribute="Host">
		<taxa idref="LaJolla_Iflavirus_462-945.taxa"/>
		<generalDataType idref="Host.dataType"/>
	</attributePatterns>


	<!-- Data pattern for discrete trait, 'Host'                                 -->
	<attributePatterns id="Host_C.pattern" attribute="Host">
		<taxa idref="LaJolla_Iflavirus_946-1635.taxa"/>
		<generalDataType idref="Host.dataType"/>
	</attributePatterns>


	<!-- Data pattern for discrete trait, 'Host'                                 -->
	<attributePatterns id="Host_D.pattern" attribute="Host">
		<taxa idref="LaJolla_Iflavirus_1636-2839.taxa"/>
		<generalDataType idref="Host.dataType"/>
	</attributePatterns>


	<!-- Data pattern for discrete trait, 'Host'                                 -->
	<attributePatterns id="Host_E.pattern" attribute="Host">
		<taxa idref="LaJolla_Iflavirus_2840-3566.taxa"/>
		<generalDataType idref="Host.dataType"/>
	</attributePatterns>


	<!-- Data pattern for discrete trait, 'Host'                                 -->
	<attributePatterns id="Host_F.pattern" attribute="Host">
		<taxa idref="LaJolla_Iflavirus_3567-4794.taxa"/>
		<generalDataType idref="Host.dataType"/>
	</attributePatterns>


	<!-- Data pattern for discrete trait, 'Host'                                 -->
	<attributePatterns id="Host_G.pattern" attribute="Host">
		<taxa idref="LaJolla_Iflavirus_4795-7649.taxa"/>
		<generalDataType idref="Host.dataType"/>
	</attributePatterns>


	<!-- Data pattern for discrete trait, 'Host'                                 -->
	<attributePatterns id="Host_H.pattern" attribute="Host">
		<taxa idref="LaJolla_Iflavirus_7650-8853.taxa"/>
		<generalDataType idref="Host.dataType"/>
	</attributePatterns>


	<!-- Data pattern for discrete trait, 'Continent'                            -->
	<attributePatterns id="Continent_A.pattern" attribute="Continent">
		<taxa idref="LaJolla_Iflavirus_1-461_NonCoding.taxa"/>
		<generalDataType idref="Continent.dataType"/>
	</attributePatterns>


	<!-- Data pattern for discrete trait, 'Continent'                            -->
	<attributePatterns id="Continent_B.pattern" attribute="Continent">
		<taxa idref="LaJolla_Iflavirus_462-945.taxa"/>
		<generalDataType idref="Continent.dataType"/>
	</attributePatterns>


	<!-- Data pattern for discrete trait, 'Continent'                            -->
	<attributePatterns id="Continent_C.pattern" attribute="Continent">
		<taxa idref="LaJolla_Iflavirus_946-1635.taxa"/>
		<generalDataType idref="Continent.dataType"/>
	</attributePatterns>


	<!-- Data pattern for discrete trait, 'Continent'                            -->
	<attributePatterns id="Continent_D.pattern" attribute="Continent">
		<taxa idref="LaJolla_Iflavirus_1636-2839.taxa"/>
		<generalDataType idref="Continent.dataType"/>
	</attributePatterns>


	<!-- Data pattern for discrete trait, 'Continent'                            -->
	<attributePatterns id="Continent_E.pattern" attribute="Continent">
		<taxa idref="LaJolla_Iflavirus_2840-3566.taxa"/>
		<generalDataType idref="Continent.dataType"/>
	</attributePatterns>


	<!-- Data pattern for discrete trait, 'Continent'                            -->
	<attributePatterns id="Continent_F.pattern" attribute="Continent">
		<taxa idref="LaJolla_Iflavirus_3567-4794.taxa"/>
		<generalDataType idref="Continent.dataType"/>
	</attributePatterns>


	<!-- Data pattern for discrete trait, 'Continent'                            -->
	<attributePatterns id="Continent_G.pattern" attribute="Continent">
		<taxa idref="LaJolla_Iflavirus_4795-7649.taxa"/>
		<generalDataType idref="Continent.dataType"/>
	</attributePatterns>


	<!-- Data pattern for discrete trait, 'Continent'                            -->
	<attributePatterns id="Continent_H.pattern" attribute="Continent">
		<taxa idref="LaJolla_Iflavirus_7650-8853.taxa"/>
		<generalDataType idref="Continent.dataType"/>
	</attributePatterns>

	<!-- END Discrete Traits Model                                               -->


	<!-- A prior assumption that the population size has remained constant       -->
	<!-- throughout the time spanned by the genealogy.                           -->
	<constantSize id="constant" units="years">
		<populationSize>
			<parameter id="constant.popSize" value="39.0" lower="0.0"/>
		</populationSize>
	</constantSize>

	<!-- Construct a starting tree that is compatible with specified clade heights-->
	<rescaledTree id="LaJolla_Iflavirus_1-461_NonCoding.startingTree">

		<!-- Construct a rough-and-ready UPGMA tree as an starting tree              -->
		<upgmaTree>
			<distanceMatrix correction="JC">
				<patterns>

					<!-- To generate UPGMA starting tree, only use the 1st aligment, which may be 1 of many aligments using this tree.-->
					<alignment idref="alignment1"/>
				</patterns>
			</distanceMatrix>
		</upgmaTree>
	</rescaledTree>

	<!-- Construct a starting tree that is compatible with specified clade heights-->
	<rescaledTree id="LaJolla_Iflavirus_462-945.startingTree">

		<!-- Construct a rough-and-ready UPGMA tree as an starting tree              -->
		<upgmaTree>
			<distanceMatrix correction="JC">
				<patterns>

					<!-- To generate UPGMA starting tree, only use the 1st aligment, which may be 1 of many aligments using this tree.-->
					<alignment idref="alignment2"/>
				</patterns>
			</distanceMatrix>
		</upgmaTree>
	</rescaledTree>

	<!-- Construct a starting tree that is compatible with specified clade heights-->
	<rescaledTree id="LaJolla_Iflavirus_946-1635.startingTree">

		<!-- Construct a rough-and-ready UPGMA tree as an starting tree              -->
		<upgmaTree>
			<distanceMatrix correction="JC">
				<patterns>

					<!-- To generate UPGMA starting tree, only use the 1st aligment, which may be 1 of many aligments using this tree.-->
					<alignment idref="alignment3"/>
				</patterns>
			</distanceMatrix>
		</upgmaTree>
	</rescaledTree>

	<!-- Construct a starting tree that is compatible with specified clade heights-->
	<rescaledTree id="LaJolla_Iflavirus_1636-2839.startingTree">

		<!-- Construct a rough-and-ready UPGMA tree as an starting tree              -->
		<upgmaTree>
			<distanceMatrix correction="JC">
				<patterns>

					<!-- To generate UPGMA starting tree, only use the 1st aligment, which may be 1 of many aligments using this tree.-->
					<alignment idref="alignment4"/>
				</patterns>
			</distanceMatrix>
		</upgmaTree>
	</rescaledTree>

	<!-- Construct a starting tree that is compatible with specified clade heights-->
	<rescaledTree id="LaJolla_Iflavirus_2840-3566.startingTree">

		<!-- Construct a rough-and-ready UPGMA tree as an starting tree              -->
		<upgmaTree>
			<distanceMatrix correction="JC">
				<patterns>

					<!-- To generate UPGMA starting tree, only use the 1st aligment, which may be 1 of many aligments using this tree.-->
					<alignment idref="alignment5"/>
				</patterns>
			</distanceMatrix>
		</upgmaTree>
	</rescaledTree>

	<!-- Construct a starting tree that is compatible with specified clade heights-->
	<rescaledTree id="LaJolla_Iflavirus_3567-4794.startingTree">

		<!-- Construct a rough-and-ready UPGMA tree as an starting tree              -->
		<upgmaTree>
			<distanceMatrix correction="JC">
				<patterns>

					<!-- To generate UPGMA starting tree, only use the 1st aligment, which may be 1 of many aligments using this tree.-->
					<alignment idref="alignment6"/>
				</patterns>
			</distanceMatrix>
		</upgmaTree>
	</rescaledTree>

	<!-- Construct a starting tree that is compatible with specified clade heights-->
	<rescaledTree id="LaJolla_Iflavirus_4795-7649.startingTree">

		<!-- Construct a rough-and-ready UPGMA tree as an starting tree              -->
		<upgmaTree>
			<distanceMatrix correction="JC">
				<patterns>

					<!-- To generate UPGMA starting tree, only use the 1st aligment, which may be 1 of many aligments using this tree.-->
					<alignment idref="alignment7"/>
				</patterns>
			</distanceMatrix>
		</upgmaTree>
	</rescaledTree>

	<!-- Construct a starting tree that is compatible with specified clade heights-->
	<rescaledTree id="LaJolla_Iflavirus_7650-8853.startingTree">

		<!-- Construct a rough-and-ready UPGMA tree as an starting tree              -->
		<upgmaTree>
			<distanceMatrix correction="JC">
				<patterns>

					<!-- To generate UPGMA starting tree, only use the 1st aligment, which may be 1 of many aligments using this tree.-->
					<alignment idref="alignment8"/>
				</patterns>
			</distanceMatrix>
		</upgmaTree>
	</rescaledTree>

	<!-- Generate a tree model                                                   -->
	<treeModel id="LaJolla_Iflavirus_1-461_NonCoding.treeModel">
		<upgmaTree idref="LaJolla_Iflavirus_1-461_NonCoding.startingTree"/>
		<rootHeight>
			<parameter id="LaJolla_Iflavirus_1-461_NonCoding.treeModel.rootHeight"/>
		</rootHeight>
		<nodeHeights internalNodes="true">
			<parameter id="LaJolla_Iflavirus_1-461_NonCoding.treeModel.internalNodeHeights"/>
		</nodeHeights>
		<nodeHeights internalNodes="true" rootNode="true">
			<parameter id="LaJolla_Iflavirus_1-461_NonCoding.treeModel.allInternalNodeHeights"/>
		</nodeHeights>
	</treeModel>

	<!-- Generate a tree model                                                   -->
	<treeModel id="LaJolla_Iflavirus_462-945.treeModel">
		<upgmaTree idref="LaJolla_Iflavirus_462-945.startingTree"/>
		<rootHeight>
			<parameter id="LaJolla_Iflavirus_462-945.treeModel.rootHeight"/>
		</rootHeight>
		<nodeHeights internalNodes="true">
			<parameter id="LaJolla_Iflavirus_462-945.treeModel.internalNodeHeights"/>
		</nodeHeights>
		<nodeHeights internalNodes="true" rootNode="true">
			<parameter id="LaJolla_Iflavirus_462-945.treeModel.allInternalNodeHeights"/>
		</nodeHeights>
	</treeModel>

	<!-- Generate a tree model                                                   -->
	<treeModel id="LaJolla_Iflavirus_946-1635.treeModel">
		<upgmaTree idref="LaJolla_Iflavirus_946-1635.startingTree"/>
		<rootHeight>
			<parameter id="LaJolla_Iflavirus_946-1635.treeModel.rootHeight"/>
		</rootHeight>
		<nodeHeights internalNodes="true">
			<parameter id="LaJolla_Iflavirus_946-1635.treeModel.internalNodeHeights"/>
		</nodeHeights>
		<nodeHeights internalNodes="true" rootNode="true">
			<parameter id="LaJolla_Iflavirus_946-1635.treeModel.allInternalNodeHeights"/>
		</nodeHeights>
	</treeModel>

	<!-- Generate a tree model                                                   -->
	<treeModel id="LaJolla_Iflavirus_1636-2839.treeModel">
		<upgmaTree idref="LaJolla_Iflavirus_1636-2839.startingTree"/>
		<rootHeight>
			<parameter id="LaJolla_Iflavirus_1636-2839.treeModel.rootHeight"/>
		</rootHeight>
		<nodeHeights internalNodes="true">
			<parameter id="LaJolla_Iflavirus_1636-2839.treeModel.internalNodeHeights"/>
		</nodeHeights>
		<nodeHeights internalNodes="true" rootNode="true">
			<parameter id="LaJolla_Iflavirus_1636-2839.treeModel.allInternalNodeHeights"/>
		</nodeHeights>
	</treeModel>

	<!-- Generate a tree model                                                   -->
	<treeModel id="LaJolla_Iflavirus_2840-3566.treeModel">
		<upgmaTree idref="LaJolla_Iflavirus_2840-3566.startingTree"/>
		<rootHeight>
			<parameter id="LaJolla_Iflavirus_2840-3566.treeModel.rootHeight"/>
		</rootHeight>
		<nodeHeights internalNodes="true">
			<parameter id="LaJolla_Iflavirus_2840-3566.treeModel.internalNodeHeights"/>
		</nodeHeights>
		<nodeHeights internalNodes="true" rootNode="true">
			<parameter id="LaJolla_Iflavirus_2840-3566.treeModel.allInternalNodeHeights"/>
		</nodeHeights>
	</treeModel>

	<!-- Generate a tree model                                                   -->
	<treeModel id="LaJolla_Iflavirus_3567-4794.treeModel">
		<upgmaTree idref="LaJolla_Iflavirus_3567-4794.startingTree"/>
		<rootHeight>
			<parameter id="LaJolla_Iflavirus_3567-4794.treeModel.rootHeight"/>
		</rootHeight>
		<nodeHeights internalNodes="true">
			<parameter id="LaJolla_Iflavirus_3567-4794.treeModel.internalNodeHeights"/>
		</nodeHeights>
		<nodeHeights internalNodes="true" rootNode="true">
			<parameter id="LaJolla_Iflavirus_3567-4794.treeModel.allInternalNodeHeights"/>
		</nodeHeights>
	</treeModel>

	<!-- Generate a tree model                                                   -->
	<treeModel id="LaJolla_Iflavirus_4795-7649.treeModel">
		<upgmaTree idref="LaJolla_Iflavirus_4795-7649.startingTree"/>
		<rootHeight>
			<parameter id="LaJolla_Iflavirus_4795-7649.treeModel.rootHeight"/>
		</rootHeight>
		<nodeHeights internalNodes="true">
			<parameter id="LaJolla_Iflavirus_4795-7649.treeModel.internalNodeHeights"/>
		</nodeHeights>
		<nodeHeights internalNodes="true" rootNode="true">
			<parameter id="LaJolla_Iflavirus_4795-7649.treeModel.allInternalNodeHeights"/>
		</nodeHeights>
	</treeModel>

	<!-- Generate a tree model                                                   -->
	<treeModel id="LaJolla_Iflavirus_7650-8853.treeModel">
		<upgmaTree idref="LaJolla_Iflavirus_7650-8853.startingTree"/>
		<rootHeight>
			<parameter id="LaJolla_Iflavirus_7650-8853.treeModel.rootHeight"/>
		</rootHeight>
		<nodeHeights internalNodes="true">
			<parameter id="LaJolla_Iflavirus_7650-8853.treeModel.internalNodeHeights"/>
		</nodeHeights>
		<nodeHeights internalNodes="true" rootNode="true">
			<parameter id="LaJolla_Iflavirus_7650-8853.treeModel.allInternalNodeHeights"/>
		</nodeHeights>
	</treeModel>

	<!-- Generate a coalescent likelihood                                        -->
	<coalescentLikelihood id="LaJolla_Iflavirus_1-461_NonCoding.coalescent">
		<model>
			<constantSize idref="constant"/>
		</model>
		<populationTree>
			<treeModel idref="LaJolla_Iflavirus_1-461_NonCoding.treeModel"/>
		</populationTree>
	</coalescentLikelihood>

	<!-- Generate a coalescent likelihood                                        -->
	<coalescentLikelihood id="LaJolla_Iflavirus_462-945.coalescent">
		<model>
			<constantSize idref="constant"/>
		</model>
		<populationTree>
			<treeModel idref="LaJolla_Iflavirus_462-945.treeModel"/>
		</populationTree>
	</coalescentLikelihood>

	<!-- Generate a coalescent likelihood                                        -->
	<coalescentLikelihood id="LaJolla_Iflavirus_946-1635.coalescent">
		<model>
			<constantSize idref="constant"/>
		</model>
		<populationTree>
			<treeModel idref="LaJolla_Iflavirus_946-1635.treeModel"/>
		</populationTree>
	</coalescentLikelihood>

	<!-- Generate a coalescent likelihood                                        -->
	<coalescentLikelihood id="LaJolla_Iflavirus_1636-2839.coalescent">
		<model>
			<constantSize idref="constant"/>
		</model>
		<populationTree>
			<treeModel idref="LaJolla_Iflavirus_1636-2839.treeModel"/>
		</populationTree>
	</coalescentLikelihood>

	<!-- Generate a coalescent likelihood                                        -->
	<coalescentLikelihood id="LaJolla_Iflavirus_2840-3566.coalescent">
		<model>
			<constantSize idref="constant"/>
		</model>
		<populationTree>
			<treeModel idref="LaJolla_Iflavirus_2840-3566.treeModel"/>
		</populationTree>
	</coalescentLikelihood>

	<!-- Generate a coalescent likelihood                                        -->
	<coalescentLikelihood id="LaJolla_Iflavirus_3567-4794.coalescent">
		<model>
			<constantSize idref="constant"/>
		</model>
		<populationTree>
			<treeModel idref="LaJolla_Iflavirus_3567-4794.treeModel"/>
		</populationTree>
	</coalescentLikelihood>

	<!-- Generate a coalescent likelihood                                        -->
	<coalescentLikelihood id="LaJolla_Iflavirus_4795-7649.coalescent">
		<model>
			<constantSize idref="constant"/>
		</model>
		<populationTree>
			<treeModel idref="LaJolla_Iflavirus_4795-7649.treeModel"/>
		</populationTree>
	</coalescentLikelihood>

	<!-- Generate a coalescent likelihood                                        -->
	<coalescentLikelihood id="LaJolla_Iflavirus_7650-8853.coalescent">
		<model>
			<constantSize idref="constant"/>
		</model>
		<populationTree>
			<treeModel idref="LaJolla_Iflavirus_7650-8853.treeModel"/>
		</populationTree>
	</coalescentLikelihood>

	<!-- The strict clock (Uniform rates across branches)                        -->
	<strictClockBranchRates id="LaJolla_Iflavirus_1-461_NonCoding.branchRates">
		<rate>
			<parameter id="LaJolla_Iflavirus_1-461_NonCoding.clock.rate" value="4.0E-4" lower="0.0"/>
		</rate>
	</strictClockBranchRates>

	<!-- The strict clock (Uniform rates across branches)                        -->
	<strictClockBranchRates id="LaJolla_Iflavirus_462-945.branchRates">
		<rate>
			<parameter id="LaJolla_Iflavirus_462-945.clock.rate" value="4.0E-4" lower="0.0"/>
		</rate>
	</strictClockBranchRates>

	<!-- The strict clock (Uniform rates across branches)                        -->
	<strictClockBranchRates id="LaJolla_Iflavirus_946-1635.branchRates">
		<rate>
			<parameter id="LaJolla_Iflavirus_946-1635.clock.rate" value="4.0E-4" lower="0.0"/>
		</rate>
	</strictClockBranchRates>

	<!-- The strict clock (Uniform rates across branches)                        -->
	<strictClockBranchRates id="LaJolla_Iflavirus_1636-2839.branchRates">
		<rate>
			<parameter id="LaJolla_Iflavirus_1636-2839.clock.rate" value="4.0E-4" lower="0.0"/>
		</rate>
	</strictClockBranchRates>

	<!-- The strict clock (Uniform rates across branches)                        -->
	<strictClockBranchRates id="LaJolla_Iflavirus_2840-3566.branchRates">
		<rate>
			<parameter id="LaJolla_Iflavirus_2840-3566.clock.rate" value="4.0E-4" lower="0.0"/>
		</rate>
	</strictClockBranchRates>

	<!-- The strict clock (Uniform rates across branches)                        -->
	<strictClockBranchRates id="LaJolla_Iflavirus_3567-4794.branchRates">
		<rate>
			<parameter id="LaJolla_Iflavirus_3567-4794.clock.rate" value="4.0E-4" lower="0.0"/>
		</rate>
	</strictClockBranchRates>

	<!-- The strict clock (Uniform rates across branches)                        -->
	<strictClockBranchRates id="LaJolla_Iflavirus_4795-7649.branchRates">
		<rate>
			<parameter id="LaJolla_Iflavirus_4795-7649.clock.rate" value="4.0E-4" lower="0.0"/>
		</rate>
	</strictClockBranchRates>

	<!-- The strict clock (Uniform rates across branches)                        -->
	<strictClockBranchRates id="LaJolla_Iflavirus_7650-8853.branchRates">
		<rate>
			<parameter id="LaJolla_Iflavirus_7650-8853.clock.rate" value="4.0E-4" lower="0.0"/>
		</rate>
	</strictClockBranchRates>

	<!-- The strict clock (Uniform rates across branches)                        -->
	<strictClockBranchRates id="LaJollaHostClock.branchRates">
		<rate>
			<parameter id="LaJollaHostClock.clock.rate" value="1.0" lower="0.0"/>
		</rate>
	</strictClockBranchRates>

	<!-- The strict clock (Uniform rates across branches)                        -->
	<strictClockBranchRates id="LaJollaContinentClock.branchRates">
		<rate>
			<parameter id="LaJollaContinentClock.clock.rate" value="1.0" lower="0.0"/>
		</rate>
	</strictClockBranchRates>

	<!-- The HKY substitution model (Hasegawa, Kishino & Yano, 1985)             -->
	<HKYModel id="LaJolla_Iflavirus_1-461_NonCoding.hky">
		<frequencies>
			<frequencyModel dataType="nucleotide">
				<frequencies>
					<parameter id="LaJolla_Iflavirus_1-461_NonCoding.frequencies" value="0.25 0.25 0.25 0.25"/>
				</frequencies>
			</frequencyModel>
		</frequencies>
		<kappa>
			<parameter id="LaJolla_Iflavirus_1-461_NonCoding.kappa" value="2.0" lower="0.0"/>
		</kappa>
	</HKYModel>

	<!-- site model                                                              -->
	<siteModel id="LaJolla_Iflavirus_1-461_NonCoding.siteModel">
		<substitutionModel>
			<HKYModel idref="LaJolla_Iflavirus_1-461_NonCoding.hky"/>
		</substitutionModel>
		<gammaShape gammaCategories="4">
			<parameter id="LaJolla_Iflavirus_1-461_NonCoding.alpha" value="0.5" lower="0.0"/>
		</gammaShape>
	</siteModel>

	<!-- The HKY substitution model (Hasegawa, Kishino & Yano, 1985)             -->
	<HKYModel id="LaJollaSubModel.CP1+2.hky">
		<frequencies>
			<frequencyModel dataType="nucleotide">
				<frequencies>
					<parameter id="LaJollaSubModel.CP1+2.frequencies" value="0.25 0.25 0.25 0.25"/>
				</frequencies>
			</frequencyModel>
		</frequencies>
		<kappa>
			<parameter id="LaJollaSubModel.CP1+2.kappa" value="2.0" lower="0.0"/>
		</kappa>
	</HKYModel>

	<!-- The HKY substitution model (Hasegawa, Kishino & Yano, 1985)             -->
	<HKYModel id="LaJollaSubModel.CP3.hky">
		<frequencies>
			<frequencyModel dataType="nucleotide">
				<frequencies>
					<parameter id="LaJollaSubModel.CP3.frequencies" value="0.25 0.25 0.25 0.25"/>
				</frequencies>
			</frequencyModel>
		</frequencies>
		<kappa>
			<parameter id="LaJollaSubModel.CP3.kappa" value="2.0" lower="0.0"/>
		</kappa>
	</HKYModel>

	<!-- site model                                                              -->
	<siteModel id="LaJollaSubModel.CP1+2.siteModel">
		<substitutionModel>
			<HKYModel idref="LaJollaSubModel.CP1+2.hky"/>
		</substitutionModel>
		<relativeRate>
			<parameter id="LaJollaSubModel.CP1+2.mu" value="1.0" lower="0.0"/>
		</relativeRate>
		<gammaShape gammaCategories="4">
			<parameter id="LaJollaSubModel.CP1+2.alpha" value="0.5" lower="0.0"/>
		</gammaShape>
	</siteModel>

	<!-- site model                                                              -->
	<siteModel id="LaJollaSubModel.CP3.siteModel">
		<substitutionModel>
			<HKYModel idref="LaJollaSubModel.CP3.hky"/>
		</substitutionModel>
		<relativeRate>
			<parameter id="LaJollaSubModel.CP3.mu" value="1.0" lower="0.0"/>
		</relativeRate>
		<gammaShape gammaCategories="4">
			<parameter id="LaJollaSubModel.CP3.alpha" value="0.5" lower="0.0"/>
		</gammaShape>
	</siteModel>

	<compoundParameter id="LaJollaSubModel.allMus">
		<parameter idref="LaJollaSubModel.CP1+2.mu"/>
		<parameter idref="LaJollaSubModel.CP3.mu"/>
	</compoundParameter>

	<!-- Likelihood for tree given sequence data                                 -->
	<treeLikelihood id="LaJolla_Iflavirus_1-461_NonCoding.treeLikelihood" useAmbiguities="false">
		<patterns idref="LaJolla_Iflavirus_1-461_NonCoding.patterns"/>
		<treeModel idref="LaJolla_Iflavirus_1-461_NonCoding.treeModel"/>
		<siteModel idref="LaJolla_Iflavirus_1-461_NonCoding.siteModel"/>
		<strictClockBranchRates idref="LaJolla_Iflavirus_1-461_NonCoding.branchRates"/>
	</treeLikelihood>

	<!-- Likelihood for tree given sequence data                                 -->
	<treeLikelihood id="LaJolla_Iflavirus_462-945.CP1+2.treeLikelihood" useAmbiguities="false">
		<mergePatterns idref="LaJolla_Iflavirus_462-945.CP1+2.patterns"/>
		<treeModel idref="LaJolla_Iflavirus_462-945.treeModel"/>
		<siteModel idref="LaJollaSubModel.CP1+2.siteModel"/>
		<strictClockBranchRates idref="LaJolla_Iflavirus_462-945.branchRates"/>
	</treeLikelihood>

	<!-- Likelihood for tree given sequence data                                 -->
	<treeLikelihood id="LaJolla_Iflavirus_462-945.CP3.treeLikelihood" useAmbiguities="false">
		<patterns idref="LaJolla_Iflavirus_462-945.CP3.patterns"/>
		<treeModel idref="LaJolla_Iflavirus_462-945.treeModel"/>
		<siteModel idref="LaJollaSubModel.CP3.siteModel"/>
		<strictClockBranchRates idref="LaJolla_Iflavirus_462-945.branchRates"/>
	</treeLikelihood>

	<!-- Likelihood for tree given sequence data                                 -->
	<treeLikelihood id="LaJolla_Iflavirus_946-1635.CP1+2.treeLikelihood" useAmbiguities="false">
		<mergePatterns idref="LaJolla_Iflavirus_946-1635.CP1+2.patterns"/>
		<treeModel idref="LaJolla_Iflavirus_946-1635.treeModel"/>
		<siteModel idref="LaJollaSubModel.CP1+2.siteModel"/>
		<strictClockBranchRates idref="LaJolla_Iflavirus_946-1635.branchRates"/>
	</treeLikelihood>

	<!-- Likelihood for tree given sequence data                                 -->
	<treeLikelihood id="LaJolla_Iflavirus_946-1635.CP3.treeLikelihood" useAmbiguities="false">
		<patterns idref="LaJolla_Iflavirus_946-1635.CP3.patterns"/>
		<treeModel idref="LaJolla_Iflavirus_946-1635.treeModel"/>
		<siteModel idref="LaJollaSubModel.CP3.siteModel"/>
		<strictClockBranchRates idref="LaJolla_Iflavirus_946-1635.branchRates"/>
	</treeLikelihood>

	<!-- Likelihood for tree given sequence data                                 -->
	<treeLikelihood id="LaJolla_Iflavirus_1636-2839.CP1+2.treeLikelihood" useAmbiguities="false">
		<mergePatterns idref="LaJolla_Iflavirus_1636-2839.CP1+2.patterns"/>
		<treeModel idref="LaJolla_Iflavirus_1636-2839.treeModel"/>
		<siteModel idref="LaJollaSubModel.CP1+2.siteModel"/>
		<strictClockBranchRates idref="LaJolla_Iflavirus_1636-2839.branchRates"/>
	</treeLikelihood>

	<!-- Likelihood for tree given sequence data                                 -->
	<treeLikelihood id="LaJolla_Iflavirus_1636-2839.CP3.treeLikelihood" useAmbiguities="false">
		<patterns idref="LaJolla_Iflavirus_1636-2839.CP3.patterns"/>
		<treeModel idref="LaJolla_Iflavirus_1636-2839.treeModel"/>
		<siteModel idref="LaJollaSubModel.CP3.siteModel"/>
		<strictClockBranchRates idref="LaJolla_Iflavirus_1636-2839.branchRates"/>
	</treeLikelihood>

	<!-- Likelihood for tree given sequence data                                 -->
	<treeLikelihood id="LaJolla_Iflavirus_2840-3566.CP1+2.treeLikelihood" useAmbiguities="false">
		<mergePatterns idref="LaJolla_Iflavirus_2840-3566.CP1+2.patterns"/>
		<treeModel idref="LaJolla_Iflavirus_2840-3566.treeModel"/>
		<siteModel idref="LaJollaSubModel.CP1+2.siteModel"/>
		<strictClockBranchRates idref="LaJolla_Iflavirus_2840-3566.branchRates"/>
	</treeLikelihood>

	<!-- Likelihood for tree given sequence data                                 -->
	<treeLikelihood id="LaJolla_Iflavirus_2840-3566.CP3.treeLikelihood" useAmbiguities="false">
		<patterns idref="LaJolla_Iflavirus_2840-3566.CP3.patterns"/>
		<treeModel idref="LaJolla_Iflavirus_2840-3566.treeModel"/>
		<siteModel idref="LaJollaSubModel.CP3.siteModel"/>
		<strictClockBranchRates idref="LaJolla_Iflavirus_2840-3566.branchRates"/>
	</treeLikelihood>

	<!-- Likelihood for tree given sequence data                                 -->
	<treeLikelihood id="LaJolla_Iflavirus_3567-4794.CP1+2.treeLikelihood" useAmbiguities="false">
		<mergePatterns idref="LaJolla_Iflavirus_3567-4794.CP1+2.patterns"/>
		<treeModel idref="LaJolla_Iflavirus_3567-4794.treeModel"/>
		<siteModel idref="LaJollaSubModel.CP1+2.siteModel"/>
		<strictClockBranchRates idref="LaJolla_Iflavirus_3567-4794.branchRates"/>
	</treeLikelihood>

	<!-- Likelihood for tree given sequence data                                 -->
	<treeLikelihood id="LaJolla_Iflavirus_3567-4794.CP3.treeLikelihood" useAmbiguities="false">
		<patterns idref="LaJolla_Iflavirus_3567-4794.CP3.patterns"/>
		<treeModel idref="LaJolla_Iflavirus_3567-4794.treeModel"/>
		<siteModel idref="LaJollaSubModel.CP3.siteModel"/>
		<strictClockBranchRates idref="LaJolla_Iflavirus_3567-4794.branchRates"/>
	</treeLikelihood>

	<!-- Likelihood for tree given sequence data                                 -->
	<treeLikelihood id="LaJolla_Iflavirus_4795-7649.CP1+2.treeLikelihood" useAmbiguities="false">
		<mergePatterns idref="LaJolla_Iflavirus_4795-7649.CP1+2.patterns"/>
		<treeModel idref="LaJolla_Iflavirus_4795-7649.treeModel"/>
		<siteModel idref="LaJollaSubModel.CP1+2.siteModel"/>
		<strictClockBranchRates idref="LaJolla_Iflavirus_4795-7649.branchRates"/>
	</treeLikelihood>

	<!-- Likelihood for tree given sequence data                                 -->
	<treeLikelihood id="LaJolla_Iflavirus_4795-7649.CP3.treeLikelihood" useAmbiguities="false">
		<patterns idref="LaJolla_Iflavirus_4795-7649.CP3.patterns"/>
		<treeModel idref="LaJolla_Iflavirus_4795-7649.treeModel"/>
		<siteModel idref="LaJollaSubModel.CP3.siteModel"/>
		<strictClockBranchRates idref="LaJolla_Iflavirus_4795-7649.branchRates"/>
	</treeLikelihood>

	<!-- Likelihood for tree given sequence data                                 -->
	<treeLikelihood id="LaJolla_Iflavirus_7650-8853.CP1+2.treeLikelihood" useAmbiguities="false">
		<mergePatterns idref="LaJolla_Iflavirus_7650-8853.CP1+2.patterns"/>
		<treeModel idref="LaJolla_Iflavirus_7650-8853.treeModel"/>
		<siteModel idref="LaJollaSubModel.CP1+2.siteModel"/>
		<strictClockBranchRates idref="LaJolla_Iflavirus_7650-8853.branchRates"/>
	</treeLikelihood>

	<!-- Likelihood for tree given sequence data                                 -->
	<treeLikelihood id="LaJolla_Iflavirus_7650-8853.CP3.treeLikelihood" useAmbiguities="false">
		<patterns idref="LaJolla_Iflavirus_7650-8853.CP3.patterns"/>
		<treeModel idref="LaJolla_Iflavirus_7650-8853.treeModel"/>
		<siteModel idref="LaJollaSubModel.CP3.siteModel"/>
		<strictClockBranchRates idref="LaJolla_Iflavirus_7650-8853.branchRates"/>
	</treeLikelihood>

	<!-- START Discrete Traits Model                                             -->

	<!-- symmetric CTMC model for discrete state reconstructions                 -->
	<generalSubstitutionModel id="Host.model">
		<generalDataType idref="Host.dataType"/>
		<frequencies>
			<frequencyModel id="Host.frequencyModel" normalize="true">
				<generalDataType idref="Host.dataType"/>
				<frequencies>
					<parameter id="Host.frequencies" dimension="2"/>
				</frequencies>
			</frequencyModel>
		</frequencies>

		<!-- rates and indicators                                                    -->
		<rates>
			<parameter id="Host.rates" value="1.0"/>
		</rates>
	</generalSubstitutionModel>
	<siteModel id="Host.siteModel">
		<substitutionModel>
			<generalSubstitutionModel idref="Host.model"/>
		</substitutionModel>
	</siteModel>

	<!-- symmetric CTMC model for discrete state reconstructions                 -->
	<generalSubstitutionModel id="Continent.model">
		<generalDataType idref="Continent.dataType"/>
		<frequencies>
			<frequencyModel id="Continent.frequencyModel" normalize="true">
				<generalDataType idref="Continent.dataType"/>
				<frequencies>
					<parameter id="Continent.frequencies" dimension="4"/>
				</frequencies>
			</frequencyModel>
		</frequencies>

		<!-- rates and indicators                                                    -->
		<rates>
			<parameter id="Continent.rates" dimension="6" value="1.0"/>
		</rates>
	</generalSubstitutionModel>
	<siteModel id="Continent.siteModel">
		<substitutionModel>
			<generalSubstitutionModel idref="Continent.model"/>
		</substitutionModel>
	</siteModel>

	<!-- Likelihood for tree given discrete trait data                           -->
	<ancestralTreeLikelihood id="Host_A.treeLikelihood" stateTagName="Host_A.states">
		<attributePatterns idref="Host_A.pattern"/>
		<treeModel idref="LaJolla_Iflavirus_1-461_NonCoding.treeModel"/>
		<siteModel idref="Host.siteModel"/>
		<generalSubstitutionModel idref="Host.model"/>
		<strictClockBranchRates idref="LaJollaHostClock.branchRates"/>
	</ancestralTreeLikelihood>
	<ancestralTreeLikelihood id="Host_B.treeLikelihood" stateTagName="Host_B.states">
		<attributePatterns idref="Host_B.pattern"/>
		<treeModel idref="LaJolla_Iflavirus_462-945.treeModel"/>
		<siteModel idref="Host.siteModel"/>
		<generalSubstitutionModel idref="Host.model"/>
		<strictClockBranchRates idref="LaJollaHostClock.branchRates"/>
	</ancestralTreeLikelihood>
	<ancestralTreeLikelihood id="Host_C.treeLikelihood" stateTagName="Host_C.states">
		<attributePatterns idref="Host_C.pattern"/>
		<treeModel idref="LaJolla_Iflavirus_946-1635.treeModel"/>
		<siteModel idref="Host.siteModel"/>
		<generalSubstitutionModel idref="Host.model"/>
		<strictClockBranchRates idref="LaJollaHostClock.branchRates"/>
	</ancestralTreeLikelihood>
	<ancestralTreeLikelihood id="Host_D.treeLikelihood" stateTagName="Host_D.states">
		<attributePatterns idref="Host_D.pattern"/>
		<treeModel idref="LaJolla_Iflavirus_1636-2839.treeModel"/>
		<siteModel idref="Host.siteModel"/>
		<generalSubstitutionModel idref="Host.model"/>
		<strictClockBranchRates idref="LaJollaHostClock.branchRates"/>
	</ancestralTreeLikelihood>
	<ancestralTreeLikelihood id="Host_E.treeLikelihood" stateTagName="Host_E.states">
		<attributePatterns idref="Host_E.pattern"/>
		<treeModel idref="LaJolla_Iflavirus_2840-3566.treeModel"/>
		<siteModel idref="Host.siteModel"/>
		<generalSubstitutionModel idref="Host.model"/>
		<strictClockBranchRates idref="LaJollaHostClock.branchRates"/>
	</ancestralTreeLikelihood>
	<ancestralTreeLikelihood id="Host_F.treeLikelihood" stateTagName="Host_F.states">
		<attributePatterns idref="Host_F.pattern"/>
		<treeModel idref="LaJolla_Iflavirus_3567-4794.treeModel"/>
		<siteModel idref="Host.siteModel"/>
		<generalSubstitutionModel idref="Host.model"/>
		<strictClockBranchRates idref="LaJollaHostClock.branchRates"/>
	</ancestralTreeLikelihood>
	<ancestralTreeLikelihood id="Host_G.treeLikelihood" stateTagName="Host_G.states">
		<attributePatterns idref="Host_G.pattern"/>
		<treeModel idref="LaJolla_Iflavirus_4795-7649.treeModel"/>
		<siteModel idref="Host.siteModel"/>
		<generalSubstitutionModel idref="Host.model"/>
		<strictClockBranchRates idref="LaJollaHostClock.branchRates"/>
	</ancestralTreeLikelihood>
	<ancestralTreeLikelihood id="Host_H.treeLikelihood" stateTagName="Host_H.states">
		<attributePatterns idref="Host_H.pattern"/>
		<treeModel idref="LaJolla_Iflavirus_7650-8853.treeModel"/>
		<siteModel idref="Host.siteModel"/>
		<generalSubstitutionModel idref="Host.model"/>
		<strictClockBranchRates idref="LaJollaHostClock.branchRates"/>
	</ancestralTreeLikelihood>
	<ancestralTreeLikelihood id="Continent_A.treeLikelihood" stateTagName="Continent_A.states">
		<attributePatterns idref="Continent_A.pattern"/>
		<treeModel idref="LaJolla_Iflavirus_1-461_NonCoding.treeModel"/>
		<siteModel idref="Continent.siteModel"/>
		<generalSubstitutionModel idref="Continent.model"/>
		<strictClockBranchRates idref="LaJollaContinentClock.branchRates"/>
	</ancestralTreeLikelihood>
	<ancestralTreeLikelihood id="Continent_B.treeLikelihood" stateTagName="Continent_B.states">
		<attributePatterns idref="Continent_B.pattern"/>
		<treeModel idref="LaJolla_Iflavirus_462-945.treeModel"/>
		<siteModel idref="Continent.siteModel"/>
		<generalSubstitutionModel idref="Continent.model"/>
		<strictClockBranchRates idref="LaJollaContinentClock.branchRates"/>
	</ancestralTreeLikelihood>
	<ancestralTreeLikelihood id="Continent_C.treeLikelihood" stateTagName="Continent_C.states">
		<attributePatterns idref="Continent_C.pattern"/>
		<treeModel idref="LaJolla_Iflavirus_946-1635.treeModel"/>
		<siteModel idref="Continent.siteModel"/>
		<generalSubstitutionModel idref="Continent.model"/>
		<strictClockBranchRates idref="LaJollaContinentClock.branchRates"/>
	</ancestralTreeLikelihood>
	<ancestralTreeLikelihood id="Continent_D.treeLikelihood" stateTagName="Continent_D.states">
		<attributePatterns idref="Continent_D.pattern"/>
		<treeModel idref="LaJolla_Iflavirus_1636-2839.treeModel"/>
		<siteModel idref="Continent.siteModel"/>
		<generalSubstitutionModel idref="Continent.model"/>
		<strictClockBranchRates idref="LaJollaContinentClock.branchRates"/>
	</ancestralTreeLikelihood>
	<ancestralTreeLikelihood id="Continent_E.treeLikelihood" stateTagName="Continent_E.states">
		<attributePatterns idref="Continent_E.pattern"/>
		<treeModel idref="LaJolla_Iflavirus_2840-3566.treeModel"/>
		<siteModel idref="Continent.siteModel"/>
		<generalSubstitutionModel idref="Continent.model"/>
		<strictClockBranchRates idref="LaJollaContinentClock.branchRates"/>
	</ancestralTreeLikelihood>
	<ancestralTreeLikelihood id="Continent_F.treeLikelihood" stateTagName="Continent_F.states">
		<attributePatterns idref="Continent_F.pattern"/>
		<treeModel idref="LaJolla_Iflavirus_3567-4794.treeModel"/>
		<siteModel idref="Continent.siteModel"/>
		<generalSubstitutionModel idref="Continent.model"/>
		<strictClockBranchRates idref="LaJollaContinentClock.branchRates"/>
	</ancestralTreeLikelihood>
	<ancestralTreeLikelihood id="Continent_G.treeLikelihood" stateTagName="Continent_G.states">
		<attributePatterns idref="Continent_G.pattern"/>
		<treeModel idref="LaJolla_Iflavirus_4795-7649.treeModel"/>
		<siteModel idref="Continent.siteModel"/>
		<generalSubstitutionModel idref="Continent.model"/>
		<strictClockBranchRates idref="LaJollaContinentClock.branchRates"/>
	</ancestralTreeLikelihood>
	<ancestralTreeLikelihood id="Continent_H.treeLikelihood" stateTagName="Continent_H.states">
		<attributePatterns idref="Continent_H.pattern"/>
		<treeModel idref="LaJolla_Iflavirus_7650-8853.treeModel"/>
		<siteModel idref="Continent.siteModel"/>
		<generalSubstitutionModel idref="Continent.model"/>
		<strictClockBranchRates idref="LaJollaContinentClock.branchRates"/>
	</ancestralTreeLikelihood>

	<!-- END Discrete Traits Model                                               -->


	<!-- Define operators                                                        -->
	<operators id="operators" optimizationSchedule="log">
		<scaleOperator scaleFactor="0.75" weight="0.1">
			<parameter idref="LaJolla_Iflavirus_1-461_NonCoding.kappa"/>
		</scaleOperator>
		<deltaExchange delta="0.01" weight="0.1">
			<parameter idref="LaJolla_Iflavirus_1-461_NonCoding.frequencies"/>
		</deltaExchange>
		<scaleOperator scaleFactor="0.75" weight="0.1">
			<parameter idref="LaJolla_Iflavirus_1-461_NonCoding.alpha"/>
		</scaleOperator>
		<scaleOperator scaleFactor="0.75" weight="0.1">
			<parameter idref="LaJollaSubModel.CP1+2.kappa"/>
		</scaleOperator>
		<scaleOperator scaleFactor="0.75" weight="0.1">
			<parameter idref="LaJollaSubModel.CP3.kappa"/>
		</scaleOperator>
		<deltaExchange delta="0.01" weight="0.1">
			<parameter idref="LaJollaSubModel.CP1+2.frequencies"/>
		</deltaExchange>
		<deltaExchange delta="0.01" weight="0.1">
			<parameter idref="LaJollaSubModel.CP3.frequencies"/>
		</deltaExchange>
		<scaleOperator scaleFactor="0.75" weight="0.1">
			<parameter idref="LaJollaSubModel.CP1+2.alpha"/>
		</scaleOperator>
		<scaleOperator scaleFactor="0.75" weight="0.1">
			<parameter idref="LaJollaSubModel.CP3.alpha"/>
		</scaleOperator>
		<deltaExchange delta="0.75" parameterWeights="5496 2745" weight="5">
			<parameter idref="LaJollaSubModel.allMus"/>
		</deltaExchange>
		<scaleOperator scaleFactor="0.75" weight="3">
			<parameter idref="LaJolla_Iflavirus_1-461_NonCoding.clock.rate"/>
		</scaleOperator>
		<scaleOperator scaleFactor="0.75" weight="3">
			<parameter idref="LaJolla_Iflavirus_462-945.clock.rate"/>
		</scaleOperator>
		<scaleOperator scaleFactor="0.75" weight="3">
			<parameter idref="LaJolla_Iflavirus_946-1635.clock.rate"/>
		</scaleOperator>
		<scaleOperator scaleFactor="0.75" weight="3">
			<parameter idref="LaJolla_Iflavirus_1636-2839.clock.rate"/>
		</scaleOperator>
		<scaleOperator scaleFactor="0.75" weight="3">
			<parameter idref="LaJolla_Iflavirus_2840-3566.clock.rate"/>
		</scaleOperator>
		<scaleOperator scaleFactor="0.75" weight="3">
			<parameter idref="LaJolla_Iflavirus_3567-4794.clock.rate"/>
		</scaleOperator>
		<scaleOperator scaleFactor="0.75" weight="3">
			<parameter idref="LaJolla_Iflavirus_4795-7649.clock.rate"/>
		</scaleOperator>
		<scaleOperator scaleFactor="0.75" weight="3">
			<parameter idref="LaJolla_Iflavirus_7650-8853.clock.rate"/>
		</scaleOperator>
		<scaleOperator scaleFactor="0.75" weight="3">
			<parameter idref="LaJollaHostClock.clock.rate"/>
		</scaleOperator>
		<scaleOperator scaleFactor="0.75" weight="3">
			<parameter idref="LaJollaContinentClock.clock.rate"/>
		</scaleOperator>
		<subtreeSlide size="3.9" gaussian="true" weight="15">
			<treeModel idref="LaJolla_Iflavirus_1-461_NonCoding.treeModel"/>
		</subtreeSlide>
		<narrowExchange weight="15">
			<treeModel idref="LaJolla_Iflavirus_1-461_NonCoding.treeModel"/>
		</narrowExchange>
		<wideExchange weight="3">
			<treeModel idref="LaJolla_Iflavirus_1-461_NonCoding.treeModel"/>
		</wideExchange>
		<wilsonBalding weight="3">
			<treeModel idref="LaJolla_Iflavirus_1-461_NonCoding.treeModel"/>
		</wilsonBalding>
		<scaleOperator scaleFactor="0.75" weight="3">
			<parameter idref="LaJolla_Iflavirus_1-461_NonCoding.treeModel.rootHeight"/>
		</scaleOperator>
		<uniformOperator weight="30">
			<parameter idref="LaJolla_Iflavirus_1-461_NonCoding.treeModel.internalNodeHeights"/>
		</uniformOperator>
		<subtreeSlide size="3.9" gaussian="true" weight="15">
			<treeModel idref="LaJolla_Iflavirus_462-945.treeModel"/>
		</subtreeSlide>
		<narrowExchange weight="15">
			<treeModel idref="LaJolla_Iflavirus_462-945.treeModel"/>
		</narrowExchange>
		<wideExchange weight="3">
			<treeModel idref="LaJolla_Iflavirus_462-945.treeModel"/>
		</wideExchange>
		<wilsonBalding weight="3">
			<treeModel idref="LaJolla_Iflavirus_462-945.treeModel"/>
		</wilsonBalding>
		<scaleOperator scaleFactor="0.75" weight="3">
			<parameter idref="LaJolla_Iflavirus_462-945.treeModel.rootHeight"/>
		</scaleOperator>
		<uniformOperator weight="30">
			<parameter idref="LaJolla_Iflavirus_462-945.treeModel.internalNodeHeights"/>
		</uniformOperator>
		<subtreeSlide size="3.9" gaussian="true" weight="15">
			<treeModel idref="LaJolla_Iflavirus_946-1635.treeModel"/>
		</subtreeSlide>
		<narrowExchange weight="15">
			<treeModel idref="LaJolla_Iflavirus_946-1635.treeModel"/>
		</narrowExchange>
		<wideExchange weight="3">
			<treeModel idref="LaJolla_Iflavirus_946-1635.treeModel"/>
		</wideExchange>
		<wilsonBalding weight="3">
			<treeModel idref="LaJolla_Iflavirus_946-1635.treeModel"/>
		</wilsonBalding>
		<scaleOperator scaleFactor="0.75" weight="3">
			<parameter idref="LaJolla_Iflavirus_946-1635.treeModel.rootHeight"/>
		</scaleOperator>
		<uniformOperator weight="30">
			<parameter idref="LaJolla_Iflavirus_946-1635.treeModel.internalNodeHeights"/>
		</uniformOperator>
		<subtreeSlide size="3.9" gaussian="true" weight="15">
			<treeModel idref="LaJolla_Iflavirus_1636-2839.treeModel"/>
		</subtreeSlide>
		<narrowExchange weight="15">
			<treeModel idref="LaJolla_Iflavirus_1636-2839.treeModel"/>
		</narrowExchange>
		<wideExchange weight="3">
			<treeModel idref="LaJolla_Iflavirus_1636-2839.treeModel"/>
		</wideExchange>
		<wilsonBalding weight="3">
			<treeModel idref="LaJolla_Iflavirus_1636-2839.treeModel"/>
		</wilsonBalding>
		<scaleOperator scaleFactor="0.75" weight="3">
			<parameter idref="LaJolla_Iflavirus_1636-2839.treeModel.rootHeight"/>
		</scaleOperator>
		<uniformOperator weight="30">
			<parameter idref="LaJolla_Iflavirus_1636-2839.treeModel.internalNodeHeights"/>
		</uniformOperator>
		<subtreeSlide size="3.9" gaussian="true" weight="15">
			<treeModel idref="LaJolla_Iflavirus_2840-3566.treeModel"/>
		</subtreeSlide>
		<narrowExchange weight="15">
			<treeModel idref="LaJolla_Iflavirus_2840-3566.treeModel"/>
		</narrowExchange>
		<wideExchange weight="3">
			<treeModel idref="LaJolla_Iflavirus_2840-3566.treeModel"/>
		</wideExchange>
		<wilsonBalding weight="3">
			<treeModel idref="LaJolla_Iflavirus_2840-3566.treeModel"/>
		</wilsonBalding>
		<scaleOperator scaleFactor="0.75" weight="3">
			<parameter idref="LaJolla_Iflavirus_2840-3566.treeModel.rootHeight"/>
		</scaleOperator>
		<uniformOperator weight="30">
			<parameter idref="LaJolla_Iflavirus_2840-3566.treeModel.internalNodeHeights"/>
		</uniformOperator>
		<subtreeSlide size="3.9" gaussian="true" weight="15">
			<treeModel idref="LaJolla_Iflavirus_3567-4794.treeModel"/>
		</subtreeSlide>
		<narrowExchange weight="15">
			<treeModel idref="LaJolla_Iflavirus_3567-4794.treeModel"/>
		</narrowExchange>
		<wideExchange weight="3">
			<treeModel idref="LaJolla_Iflavirus_3567-4794.treeModel"/>
		</wideExchange>
		<wilsonBalding weight="3">
			<treeModel idref="LaJolla_Iflavirus_3567-4794.treeModel"/>
		</wilsonBalding>
		<scaleOperator scaleFactor="0.75" weight="3">
			<parameter idref="LaJolla_Iflavirus_3567-4794.treeModel.rootHeight"/>
		</scaleOperator>
		<uniformOperator weight="30">
			<parameter idref="LaJolla_Iflavirus_3567-4794.treeModel.internalNodeHeights"/>
		</uniformOperator>
		<subtreeSlide size="3.9" gaussian="true" weight="15">
			<treeModel idref="LaJolla_Iflavirus_4795-7649.treeModel"/>
		</subtreeSlide>
		<narrowExchange weight="15">
			<treeModel idref="LaJolla_Iflavirus_4795-7649.treeModel"/>
		</narrowExchange>
		<wideExchange weight="3">
			<treeModel idref="LaJolla_Iflavirus_4795-7649.treeModel"/>
		</wideExchange>
		<wilsonBalding weight="3">
			<treeModel idref="LaJolla_Iflavirus_4795-7649.treeModel"/>
		</wilsonBalding>
		<scaleOperator scaleFactor="0.75" weight="3">
			<parameter idref="LaJolla_Iflavirus_4795-7649.treeModel.rootHeight"/>
		</scaleOperator>
		<uniformOperator weight="30">
			<parameter idref="LaJolla_Iflavirus_4795-7649.treeModel.internalNodeHeights"/>
		</uniformOperator>
		<subtreeSlide size="3.9" gaussian="true" weight="15">
			<treeModel idref="LaJolla_Iflavirus_7650-8853.treeModel"/>
		</subtreeSlide>
		<narrowExchange weight="15">
			<treeModel idref="LaJolla_Iflavirus_7650-8853.treeModel"/>
		</narrowExchange>
		<wideExchange weight="3">
			<treeModel idref="LaJolla_Iflavirus_7650-8853.treeModel"/>
		</wideExchange>
		<wilsonBalding weight="3">
			<treeModel idref="LaJolla_Iflavirus_7650-8853.treeModel"/>
		</wilsonBalding>
		<scaleOperator scaleFactor="0.75" weight="3">
			<parameter idref="LaJolla_Iflavirus_7650-8853.treeModel.rootHeight"/>
		</scaleOperator>
		<uniformOperator weight="30">
			<parameter idref="LaJolla_Iflavirus_7650-8853.treeModel.internalNodeHeights"/>
		</uniformOperator>
		<scaleOperator scaleFactor="0.75" weight="3">
			<parameter idref="constant.popSize"/>
		</scaleOperator>
		<upDownOperator scaleFactor="0.75" weight="3">
			<up>
				<parameter idref="LaJolla_Iflavirus_1-461_NonCoding.clock.rate"/>
			</up>
			<down>
				<parameter idref="LaJolla_Iflavirus_1-461_NonCoding.treeModel.allInternalNodeHeights"/>
			</down>
		</upDownOperator>
		<upDownOperator scaleFactor="0.75" weight="3">
			<up>
				<parameter idref="LaJolla_Iflavirus_462-945.clock.rate"/>
			</up>
			<down>
				<parameter idref="LaJolla_Iflavirus_462-945.treeModel.allInternalNodeHeights"/>
			</down>
		</upDownOperator>
		<upDownOperator scaleFactor="0.75" weight="3">
			<up>
				<parameter idref="LaJolla_Iflavirus_946-1635.clock.rate"/>
			</up>
			<down>
				<parameter idref="LaJolla_Iflavirus_946-1635.treeModel.allInternalNodeHeights"/>
			</down>
		</upDownOperator>
		<upDownOperator scaleFactor="0.75" weight="3">
			<up>
				<parameter idref="LaJolla_Iflavirus_1636-2839.clock.rate"/>
			</up>
			<down>
				<parameter idref="LaJolla_Iflavirus_1636-2839.treeModel.allInternalNodeHeights"/>
			</down>
		</upDownOperator>
		<upDownOperator scaleFactor="0.75" weight="3">
			<up>
				<parameter idref="LaJolla_Iflavirus_2840-3566.clock.rate"/>
			</up>
			<down>
				<parameter idref="LaJolla_Iflavirus_2840-3566.treeModel.allInternalNodeHeights"/>
			</down>
		</upDownOperator>
		<upDownOperator scaleFactor="0.75" weight="3">
			<up>
				<parameter idref="LaJolla_Iflavirus_3567-4794.clock.rate"/>
			</up>
			<down>
				<parameter idref="LaJolla_Iflavirus_3567-4794.treeModel.allInternalNodeHeights"/>
			</down>
		</upDownOperator>
		<upDownOperator scaleFactor="0.75" weight="3">
			<up>
				<parameter idref="LaJolla_Iflavirus_4795-7649.clock.rate"/>
			</up>
			<down>
				<parameter idref="LaJolla_Iflavirus_4795-7649.treeModel.allInternalNodeHeights"/>
			</down>
		</upDownOperator>
		<upDownOperator scaleFactor="0.75" weight="3">
			<up>
				<parameter idref="LaJolla_Iflavirus_7650-8853.clock.rate"/>
			</up>
			<down>
				<parameter idref="LaJolla_Iflavirus_7650-8853.treeModel.allInternalNodeHeights"/>
			</down>
		</upDownOperator>
		<upDownOperator scaleFactor="0.75" weight="3">
			<up>
				<parameter idref="LaJollaHostClock.clock.rate"/>
			</up>
			<down>
				<parameter idref="LaJolla_Iflavirus_1-461_NonCoding.treeModel.allInternalNodeHeights"/>
			</down>
		</upDownOperator>
		<upDownOperator scaleFactor="0.75" weight="3">
			<up>
				<parameter idref="LaJollaHostClock.clock.rate"/>
			</up>
			<down>
				<parameter idref="LaJolla_Iflavirus_462-945.treeModel.allInternalNodeHeights"/>
			</down>
		</upDownOperator>
		<upDownOperator scaleFactor="0.75" weight="3">
			<up>
				<parameter idref="LaJollaHostClock.clock.rate"/>
			</up>
			<down>
				<parameter idref="LaJolla_Iflavirus_946-1635.treeModel.allInternalNodeHeights"/>
			</down>
		</upDownOperator>
		<upDownOperator scaleFactor="0.75" weight="3">
			<up>
				<parameter idref="LaJollaHostClock.clock.rate"/>
			</up>
			<down>
				<parameter idref="LaJolla_Iflavirus_1636-2839.treeModel.allInternalNodeHeights"/>
			</down>
		</upDownOperator>
		<upDownOperator scaleFactor="0.75" weight="3">
			<up>
				<parameter idref="LaJollaHostClock.clock.rate"/>
			</up>
			<down>
				<parameter idref="LaJolla_Iflavirus_2840-3566.treeModel.allInternalNodeHeights"/>
			</down>
		</upDownOperator>
		<upDownOperator scaleFactor="0.75" weight="3">
			<up>
				<parameter idref="LaJollaHostClock.clock.rate"/>
			</up>
			<down>
				<parameter idref="LaJolla_Iflavirus_3567-4794.treeModel.allInternalNodeHeights"/>
			</down>
		</upDownOperator>
		<upDownOperator scaleFactor="0.75" weight="3">
			<up>
				<parameter idref="LaJollaHostClock.clock.rate"/>
			</up>
			<down>
				<parameter idref="LaJolla_Iflavirus_4795-7649.treeModel.allInternalNodeHeights"/>
			</down>
		</upDownOperator>
		<upDownOperator scaleFactor="0.75" weight="3">
			<up>
				<parameter idref="LaJollaHostClock.clock.rate"/>
			</up>
			<down>
				<parameter idref="LaJolla_Iflavirus_7650-8853.treeModel.allInternalNodeHeights"/>
			</down>
		</upDownOperator>
		<upDownOperator scaleFactor="0.75" weight="3">
			<up>
				<parameter idref="LaJollaContinentClock.clock.rate"/>
			</up>
			<down>
				<parameter idref="LaJolla_Iflavirus_1-461_NonCoding.treeModel.allInternalNodeHeights"/>
			</down>
		</upDownOperator>
		<upDownOperator scaleFactor="0.75" weight="3">
			<up>
				<parameter idref="LaJollaContinentClock.clock.rate"/>
			</up>
			<down>
				<parameter idref="LaJolla_Iflavirus_462-945.treeModel.allInternalNodeHeights"/>
			</down>
		</upDownOperator>
		<upDownOperator scaleFactor="0.75" weight="3">
			<up>
				<parameter idref="LaJollaContinentClock.clock.rate"/>
			</up>
			<down>
				<parameter idref="LaJolla_Iflavirus_946-1635.treeModel.allInternalNodeHeights"/>
			</down>
		</upDownOperator>
		<upDownOperator scaleFactor="0.75" weight="3">
			<up>
				<parameter idref="LaJollaContinentClock.clock.rate"/>
			</up>
			<down>
				<parameter idref="LaJolla_Iflavirus_1636-2839.treeModel.allInternalNodeHeights"/>
			</down>
		</upDownOperator>
		<upDownOperator scaleFactor="0.75" weight="3">
			<up>
				<parameter idref="LaJollaContinentClock.clock.rate"/>
			</up>
			<down>
				<parameter idref="LaJolla_Iflavirus_2840-3566.treeModel.allInternalNodeHeights"/>
			</down>
		</upDownOperator>
		<upDownOperator scaleFactor="0.75" weight="3">
			<up>
				<parameter idref="LaJollaContinentClock.clock.rate"/>
			</up>
			<down>
				<parameter idref="LaJolla_Iflavirus_3567-4794.treeModel.allInternalNodeHeights"/>
			</down>
		</upDownOperator>
		<upDownOperator scaleFactor="0.75" weight="3">
			<up>
				<parameter idref="LaJollaContinentClock.clock.rate"/>
			</up>
			<down>
				<parameter idref="LaJolla_Iflavirus_4795-7649.treeModel.allInternalNodeHeights"/>
			</down>
		</upDownOperator>
		<upDownOperator scaleFactor="0.75" weight="3">
			<up>
				<parameter idref="LaJollaContinentClock.clock.rate"/>
			</up>
			<down>
				<parameter idref="LaJolla_Iflavirus_7650-8853.treeModel.allInternalNodeHeights"/>
			</down>
		</upDownOperator>
		<scaleOperator scaleFactor="0.75" weight="15" scaleAllIndependently="true">
			<parameter idref="Host.rates"/>
		</scaleOperator>
		<scaleOperator scaleFactor="0.75" weight="15" scaleAllIndependently="true">
			<parameter idref="Continent.rates"/>
		</scaleOperator>
	</operators>

	<!-- Define MCMC                                                             -->
	<mcmc id="mcmc" chainLength="1000000000" autoOptimize="true">
		<posterior id="posterior">
			<prior id="prior">
				<logNormalPrior mean="1.0" stdev="1.25" offset="0.0" meanInRealSpace="false">
					<parameter idref="LaJolla_Iflavirus_1-461_NonCoding.kappa"/>
				</logNormalPrior>
				<uniformPrior lower="0.0" upper="1.0">
					<parameter idref="LaJolla_Iflavirus_1-461_NonCoding.frequencies"/>
				</uniformPrior>
				<exponentialPrior mean="0.5" offset="0.0">
					<parameter idref="LaJolla_Iflavirus_1-461_NonCoding.alpha"/>
				</exponentialPrior>
				<logNormalPrior mean="1.0" stdev="1.25" offset="0.0" meanInRealSpace="false">
					<parameter idref="LaJollaSubModel.CP1+2.kappa"/>
				</logNormalPrior>
				<logNormalPrior mean="1.0" stdev="1.25" offset="0.0" meanInRealSpace="false">
					<parameter idref="LaJollaSubModel.CP3.kappa"/>
				</logNormalPrior>

				<!-- Improper uniform prior: LaJollaSubModel.CP1+2.mu                        -->

				<!-- Improper uniform prior: LaJollaSubModel.CP3.mu                          -->
				<uniformPrior lower="0.0" upper="1.0">
					<parameter idref="LaJollaSubModel.CP1+2.frequencies"/>
				</uniformPrior>
				<uniformPrior lower="0.0" upper="1.0">
					<parameter idref="LaJollaSubModel.CP3.frequencies"/>
				</uniformPrior>
				<exponentialPrior mean="0.5" offset="0.0">
					<parameter idref="LaJollaSubModel.CP1+2.alpha"/>
				</exponentialPrior>
				<exponentialPrior mean="0.5" offset="0.0">
					<parameter idref="LaJollaSubModel.CP3.alpha"/>
				</exponentialPrior>
				<logNormalPrior mean="4.0E-4" stdev="0.6" offset="0.0" meanInRealSpace="true">
					<parameter idref="LaJolla_Iflavirus_1-461_NonCoding.clock.rate"/>
				</logNormalPrior>
				<logNormalPrior mean="4.0E-4" stdev="0.6" offset="0.0" meanInRealSpace="true">
					<parameter idref="LaJolla_Iflavirus_462-945.clock.rate"/>
				</logNormalPrior>
				<logNormalPrior mean="4.0E-4" stdev="0.6" offset="0.0" meanInRealSpace="true">
					<parameter idref="LaJolla_Iflavirus_946-1635.clock.rate"/>
				</logNormalPrior>
				<logNormalPrior mean="4.0E-4" stdev="0.6" offset="0.0" meanInRealSpace="true">
					<parameter idref="LaJolla_Iflavirus_1636-2839.clock.rate"/>
				</logNormalPrior>
				<logNormalPrior mean="4.0E-4" stdev="0.6" offset="0.0" meanInRealSpace="true">
					<parameter idref="LaJolla_Iflavirus_2840-3566.clock.rate"/>
				</logNormalPrior>
				<logNormalPrior mean="4.0E-4" stdev="0.6" offset="0.0" meanInRealSpace="true">
					<parameter idref="LaJolla_Iflavirus_3567-4794.clock.rate"/>
				</logNormalPrior>
				<logNormalPrior mean="4.0E-4" stdev="0.6" offset="0.0" meanInRealSpace="true">
					<parameter idref="LaJolla_Iflavirus_4795-7649.clock.rate"/>
				</logNormalPrior>
				<logNormalPrior mean="4.0E-6" stdev="0.6" offset="0.0" meanInRealSpace="true">
					<parameter idref="LaJolla_Iflavirus_7650-8853.clock.rate"/>
				</logNormalPrior>
				<ctmcScalePrior>
					<ctmcScale>
						<parameter idref="LaJollaHostClock.clock.rate"/>
					</ctmcScale>
					<treeModel idref="LaJolla_Iflavirus_1-461_NonCoding.treeModel"/>
				</ctmcScalePrior>
				<ctmcScalePrior>
					<ctmcScale>
						<parameter idref="LaJollaContinentClock.clock.rate"/>
					</ctmcScale>
					<treeModel idref="LaJolla_Iflavirus_1-461_NonCoding.treeModel"/>
				</ctmcScalePrior>
				<oneOnXPrior>
					<parameter idref="constant.popSize"/>
				</oneOnXPrior>
				<uniformPrior lower="0.0" upper="1.0">
					<parameter idref="Host.frequencies"/>
				</uniformPrior>
				<cachedPrior>
					<gammaPrior shape="1.0" scale="1.0" offset="0.0">
						<parameter idref="Host.rates"/>
					</gammaPrior>
					<parameter idref="Host.rates"/>
				</cachedPrior>
				<uniformPrior lower="0.0" upper="1.0">
					<parameter idref="Continent.frequencies"/>
				</uniformPrior>
				<cachedPrior>
					<gammaPrior shape="1.0" scale="1.0" offset="0.0">
						<parameter idref="Continent.rates"/>
					</gammaPrior>
					<parameter idref="Continent.rates"/>
				</cachedPrior>
				<coalescentLikelihood idref="LaJolla_Iflavirus_1-461_NonCoding.coalescent"/>
				<coalescentLikelihood idref="LaJolla_Iflavirus_462-945.coalescent"/>
				<coalescentLikelihood idref="LaJolla_Iflavirus_946-1635.coalescent"/>
				<coalescentLikelihood idref="LaJolla_Iflavirus_1636-2839.coalescent"/>
				<coalescentLikelihood idref="LaJolla_Iflavirus_2840-3566.coalescent"/>
				<coalescentLikelihood idref="LaJolla_Iflavirus_3567-4794.coalescent"/>
				<coalescentLikelihood idref="LaJolla_Iflavirus_4795-7649.coalescent"/>
				<coalescentLikelihood idref="LaJolla_Iflavirus_7650-8853.coalescent"/>
			</prior>
			<likelihood id="likelihood">
				<treeLikelihood idref="LaJolla_Iflavirus_1-461_NonCoding.treeLikelihood"/>
				<treeLikelihood idref="LaJolla_Iflavirus_462-945.CP1+2.treeLikelihood"/>
				<treeLikelihood idref="LaJolla_Iflavirus_462-945.CP3.treeLikelihood"/>
				<treeLikelihood idref="LaJolla_Iflavirus_946-1635.CP1+2.treeLikelihood"/>
				<treeLikelihood idref="LaJolla_Iflavirus_946-1635.CP3.treeLikelihood"/>
				<treeLikelihood idref="LaJolla_Iflavirus_1636-2839.CP1+2.treeLikelihood"/>
				<treeLikelihood idref="LaJolla_Iflavirus_1636-2839.CP3.treeLikelihood"/>
				<treeLikelihood idref="LaJolla_Iflavirus_2840-3566.CP1+2.treeLikelihood"/>
				<treeLikelihood idref="LaJolla_Iflavirus_2840-3566.CP3.treeLikelihood"/>
				<treeLikelihood idref="LaJolla_Iflavirus_3567-4794.CP1+2.treeLikelihood"/>
				<treeLikelihood idref="LaJolla_Iflavirus_3567-4794.CP3.treeLikelihood"/>
				<treeLikelihood idref="LaJolla_Iflavirus_4795-7649.CP1+2.treeLikelihood"/>
				<treeLikelihood idref="LaJolla_Iflavirus_4795-7649.CP3.treeLikelihood"/>
				<treeLikelihood idref="LaJolla_Iflavirus_7650-8853.CP1+2.treeLikelihood"/>
				<treeLikelihood idref="LaJolla_Iflavirus_7650-8853.CP3.treeLikelihood"/>

				<!-- START Discrete Traits Model                                             -->
				<ancestralTreeLikelihood idref="Host_A.treeLikelihood"/>
				<ancestralTreeLikelihood idref="Host_B.treeLikelihood"/>
				<ancestralTreeLikelihood idref="Host_C.treeLikelihood"/>
				<ancestralTreeLikelihood idref="Host_D.treeLikelihood"/>
				<ancestralTreeLikelihood idref="Host_E.treeLikelihood"/>
				<ancestralTreeLikelihood idref="Host_F.treeLikelihood"/>
				<ancestralTreeLikelihood idref="Host_G.treeLikelihood"/>
				<ancestralTreeLikelihood idref="Host_H.treeLikelihood"/>
				<ancestralTreeLikelihood idref="Continent_A.treeLikelihood"/>
				<ancestralTreeLikelihood idref="Continent_B.treeLikelihood"/>
				<ancestralTreeLikelihood idref="Continent_C.treeLikelihood"/>
				<ancestralTreeLikelihood idref="Continent_D.treeLikelihood"/>
				<ancestralTreeLikelihood idref="Continent_E.treeLikelihood"/>
				<ancestralTreeLikelihood idref="Continent_F.treeLikelihood"/>
				<ancestralTreeLikelihood idref="Continent_G.treeLikelihood"/>
				<ancestralTreeLikelihood idref="Continent_H.treeLikelihood"/>

				<!-- END Discrete Traits Model                                               -->

			</likelihood>
		</posterior>
		<operators idref="operators"/>

		<!-- write log to screen                                                     -->
		<log id="screenLog" logEvery="50000">
			<column label="Posterior" dp="4" width="12">
				<posterior idref="posterior"/>
			</column>
			<column label="Prior" dp="4" width="12">
				<prior idref="prior"/>
			</column>
			<column label="Likelihood" dp="4" width="12">
				<likelihood idref="likelihood"/>
			</column>
			<column label="LaJolla_Iflavirus_1-461_NonCoding.rootHeight" sf="6" width="12">
				<parameter idref="LaJolla_Iflavirus_1-461_NonCoding.treeModel.rootHeight"/>
			</column>
			<column label="LaJolla_Iflavirus_462-945.rootHeight" sf="6" width="12">
				<parameter idref="LaJolla_Iflavirus_462-945.treeModel.rootHeight"/>
			</column>
			<column label="LaJolla_Iflavirus_946-1635.rootHeight" sf="6" width="12">
				<parameter idref="LaJolla_Iflavirus_946-1635.treeModel.rootHeight"/>
			</column>
			<column label="LaJolla_Iflavirus_1636-2839.rootHeight" sf="6" width="12">
				<parameter idref="LaJolla_Iflavirus_1636-2839.treeModel.rootHeight"/>
			</column>
			<column label="LaJolla_Iflavirus_2840-3566.rootHeight" sf="6" width="12">
				<parameter idref="LaJolla_Iflavirus_2840-3566.treeModel.rootHeight"/>
			</column>
			<column label="LaJolla_Iflavirus_3567-4794.rootHeight" sf="6" width="12">
				<parameter idref="LaJolla_Iflavirus_3567-4794.treeModel.rootHeight"/>
			</column>
			<column label="LaJolla_Iflavirus_4795-7649.rootHeight" sf="6" width="12">
				<parameter idref="LaJolla_Iflavirus_4795-7649.treeModel.rootHeight"/>
			</column>
			<column label="LaJolla_Iflavirus_7650-8853.rootHeight" sf="6" width="12">
				<parameter idref="LaJolla_Iflavirus_7650-8853.treeModel.rootHeight"/>
			</column>
			<column label="LaJolla_Iflavirus_1-461_NonCoding.clock.rate" sf="6" width="12">
				<parameter idref="LaJolla_Iflavirus_1-461_NonCoding.clock.rate"/>
			</column>
			<column label="LaJolla_Iflavirus_462-945.clock.rate" sf="6" width="12">
				<parameter idref="LaJolla_Iflavirus_462-945.clock.rate"/>
			</column>
			<column label="LaJolla_Iflavirus_946-1635.clock.rate" sf="6" width="12">
				<parameter idref="LaJolla_Iflavirus_946-1635.clock.rate"/>
			</column>
			<column label="LaJolla_Iflavirus_1636-2839.clock.rate" sf="6" width="12">
				<parameter idref="LaJolla_Iflavirus_1636-2839.clock.rate"/>
			</column>
			<column label="LaJolla_Iflavirus_2840-3566.clock.rate" sf="6" width="12">
				<parameter idref="LaJolla_Iflavirus_2840-3566.clock.rate"/>
			</column>
			<column label="LaJolla_Iflavirus_3567-4794.clock.rate" sf="6" width="12">
				<parameter idref="LaJolla_Iflavirus_3567-4794.clock.rate"/>
			</column>
			<column label="LaJolla_Iflavirus_4795-7649.clock.rate" sf="6" width="12">
				<parameter idref="LaJolla_Iflavirus_4795-7649.clock.rate"/>
			</column>
			<column label="LaJolla_Iflavirus_7650-8853.clock.rate" sf="6" width="12">
				<parameter idref="LaJolla_Iflavirus_7650-8853.clock.rate"/>
			</column>
			<column label="LaJollaHostClock.clock.rate" sf="6" width="12">
				<parameter idref="LaJollaHostClock.clock.rate"/>
			</column>
			<column label="LaJollaContinentClock.clock.rate" sf="6" width="12">
				<parameter idref="LaJollaContinentClock.clock.rate"/>
			</column>

			<!-- START Discrete Traits Model                                             -->

			<!-- END Discrete Traits Model                                               -->

		</log>

		<!-- write log to file                                                       -->
		<log id="fileLog" logEvery="50000" fileName="LaJollaFixed1.log.txt" overwrite="false">
			<posterior idref="posterior"/>
			<prior idref="prior"/>
			<likelihood idref="likelihood"/>
			<parameter idref="LaJolla_Iflavirus_1-461_NonCoding.treeModel.rootHeight"/>
			<parameter idref="LaJolla_Iflavirus_462-945.treeModel.rootHeight"/>
			<parameter idref="LaJolla_Iflavirus_946-1635.treeModel.rootHeight"/>
			<parameter idref="LaJolla_Iflavirus_1636-2839.treeModel.rootHeight"/>
			<parameter idref="LaJolla_Iflavirus_2840-3566.treeModel.rootHeight"/>
			<parameter idref="LaJolla_Iflavirus_3567-4794.treeModel.rootHeight"/>
			<parameter idref="LaJolla_Iflavirus_4795-7649.treeModel.rootHeight"/>
			<parameter idref="LaJolla_Iflavirus_7650-8853.treeModel.rootHeight"/>
			<parameter idref="constant.popSize"/>
			<parameter idref="LaJolla_Iflavirus_1-461_NonCoding.kappa"/>
			<parameter idref="LaJolla_Iflavirus_1-461_NonCoding.frequencies"/>
			<parameter idref="LaJolla_Iflavirus_1-461_NonCoding.alpha"/>
			<parameter idref="LaJollaSubModel.CP1+2.kappa"/>
			<parameter idref="LaJollaSubModel.CP3.kappa"/>
			<parameter idref="LaJollaSubModel.CP1+2.frequencies"/>
			<parameter idref="LaJollaSubModel.CP3.frequencies"/>
			<parameter idref="LaJollaSubModel.CP1+2.alpha"/>
			<parameter idref="LaJollaSubModel.CP3.alpha"/>
			<compoundParameter idref="LaJollaSubModel.allMus"/>
			<parameter idref="LaJolla_Iflavirus_1-461_NonCoding.clock.rate"/>
			<parameter idref="LaJolla_Iflavirus_462-945.clock.rate"/>
			<parameter idref="LaJolla_Iflavirus_946-1635.clock.rate"/>
			<parameter idref="LaJolla_Iflavirus_1636-2839.clock.rate"/>
			<parameter idref="LaJolla_Iflavirus_2840-3566.clock.rate"/>
			<parameter idref="LaJolla_Iflavirus_3567-4794.clock.rate"/>
			<parameter idref="LaJolla_Iflavirus_4795-7649.clock.rate"/>
			<parameter idref="LaJolla_Iflavirus_7650-8853.clock.rate"/>
			<parameter idref="LaJollaHostClock.clock.rate"/>
			<parameter idref="LaJollaContinentClock.clock.rate"/>

			<!-- START Discrete Traits Model                                             -->
			<parameter idref="Host.rates"/>
			<parameter idref="Continent.rates"/>

			<!-- END Discrete Traits Model                                               -->

			<treeLikelihood idref="LaJolla_Iflavirus_1-461_NonCoding.treeLikelihood"/>
			<treeLikelihood idref="LaJolla_Iflavirus_462-945.CP1+2.treeLikelihood"/>
			<treeLikelihood idref="LaJolla_Iflavirus_462-945.CP3.treeLikelihood"/>
			<treeLikelihood idref="LaJolla_Iflavirus_946-1635.CP1+2.treeLikelihood"/>
			<treeLikelihood idref="LaJolla_Iflavirus_946-1635.CP3.treeLikelihood"/>
			<treeLikelihood idref="LaJolla_Iflavirus_1636-2839.CP1+2.treeLikelihood"/>
			<treeLikelihood idref="LaJolla_Iflavirus_1636-2839.CP3.treeLikelihood"/>
			<treeLikelihood idref="LaJolla_Iflavirus_2840-3566.CP1+2.treeLikelihood"/>
			<treeLikelihood idref="LaJolla_Iflavirus_2840-3566.CP3.treeLikelihood"/>
			<treeLikelihood idref="LaJolla_Iflavirus_3567-4794.CP1+2.treeLikelihood"/>
			<treeLikelihood idref="LaJolla_Iflavirus_3567-4794.CP3.treeLikelihood"/>
			<treeLikelihood idref="LaJolla_Iflavirus_4795-7649.CP1+2.treeLikelihood"/>
			<treeLikelihood idref="LaJolla_Iflavirus_4795-7649.CP3.treeLikelihood"/>
			<treeLikelihood idref="LaJolla_Iflavirus_7650-8853.CP1+2.treeLikelihood"/>
			<treeLikelihood idref="LaJolla_Iflavirus_7650-8853.CP3.treeLikelihood"/>

			<!-- START Discrete Traits Model                                             -->
			<ancestralTreeLikelihood idref="Host_A.treeLikelihood"/>
			<ancestralTreeLikelihood idref="Host_B.treeLikelihood"/>
			<ancestralTreeLikelihood idref="Host_C.treeLikelihood"/>
			<ancestralTreeLikelihood idref="Host_D.treeLikelihood"/>
			<ancestralTreeLikelihood idref="Host_E.treeLikelihood"/>
			<ancestralTreeLikelihood idref="Host_F.treeLikelihood"/>
			<ancestralTreeLikelihood idref="Host_G.treeLikelihood"/>
			<ancestralTreeLikelihood idref="Host_H.treeLikelihood"/>
			<ancestralTreeLikelihood idref="Continent_A.treeLikelihood"/>
			<ancestralTreeLikelihood idref="Continent_B.treeLikelihood"/>
			<ancestralTreeLikelihood idref="Continent_C.treeLikelihood"/>
			<ancestralTreeLikelihood idref="Continent_D.treeLikelihood"/>
			<ancestralTreeLikelihood idref="Continent_E.treeLikelihood"/>
			<ancestralTreeLikelihood idref="Continent_F.treeLikelihood"/>
			<ancestralTreeLikelihood idref="Continent_G.treeLikelihood"/>
			<ancestralTreeLikelihood idref="Continent_H.treeLikelihood"/>

			<!-- END Discrete Traits Model                                               -->

			<coalescentLikelihood idref="LaJolla_Iflavirus_1-461_NonCoding.coalescent"/>
			<coalescentLikelihood idref="LaJolla_Iflavirus_462-945.coalescent"/>
			<coalescentLikelihood idref="LaJolla_Iflavirus_946-1635.coalescent"/>
			<coalescentLikelihood idref="LaJolla_Iflavirus_1636-2839.coalescent"/>
			<coalescentLikelihood idref="LaJolla_Iflavirus_2840-3566.coalescent"/>
			<coalescentLikelihood idref="LaJolla_Iflavirus_3567-4794.coalescent"/>
			<coalescentLikelihood idref="LaJolla_Iflavirus_4795-7649.coalescent"/>
			<coalescentLikelihood idref="LaJolla_Iflavirus_7650-8853.coalescent"/>
		</log>

		<!-- START Discrete Traits Model                                             -->
		<log id="LaJollaFixed1.HostrateMatrixLog" logEvery="50000" fileName="LaJollaFixed1.Host.rates.log">
			<parameter idref="Host.rates"/>
		</log>
		<log id="LaJollaFixed1.ContinentrateMatrixLog" logEvery="50000" fileName="LaJollaFixed1.Continent.rates.log">
			<parameter idref="Continent.rates"/>
		</log>

		<!-- END Discrete Traits Model                                               -->


		<!-- write tree log to file                                                  -->
		<logTree id="LaJolla_Iflavirus_1-461_NonCoding.treeFileLog" logEvery="50000" nexusFormat="true" fileName="LaJollaFixed1.LaJolla_Iflavirus_1-461_NonCoding.trees.txt" sortTranslationTable="true">
			<treeModel idref="LaJolla_Iflavirus_1-461_NonCoding.treeModel"/>
			<trait name="rate" tag="LaJolla_Iflavirus_1-461_NonCoding.rate">
				<strictClockBranchRates idref="LaJolla_Iflavirus_1-461_NonCoding.branchRates"/>
			</trait>
			<trait name="rate" tag="LaJollaHostClock.rate">
				<strictClockBranchRates idref="LaJollaHostClock.branchRates"/>
			</trait>
			<trait name="rate" tag="LaJollaContinentClock.rate">
				<strictClockBranchRates idref="LaJollaContinentClock.branchRates"/>
			</trait>
			<posterior idref="posterior"/>

			<!-- START Ancestral state reconstruction                                    -->
			<trait name="Host_A.states" tag="Host_A">
				<ancestralTreeLikelihood idref="Host_A.treeLikelihood"/>
			</trait>
			<trait name="Continent_A.states" tag="Continent_A">
				<ancestralTreeLikelihood idref="Continent_A.treeLikelihood"/>
			</trait>

			<!-- END Ancestral state reconstruction                                      -->

		</logTree>
		<logTree id="LaJolla_Iflavirus_462-945.treeFileLog" logEvery="50000" nexusFormat="true" fileName="LaJollaFixed1.LaJolla_Iflavirus_462-945.trees.txt" sortTranslationTable="true">
			<treeModel idref="LaJolla_Iflavirus_462-945.treeModel"/>
			<trait name="rate" tag="LaJolla_Iflavirus_462-945.rate">
				<strictClockBranchRates idref="LaJolla_Iflavirus_462-945.branchRates"/>
			</trait>
			<trait name="rate" tag="LaJollaHostClock.rate">
				<strictClockBranchRates idref="LaJollaHostClock.branchRates"/>
			</trait>
			<trait name="rate" tag="LaJollaContinentClock.rate">
				<strictClockBranchRates idref="LaJollaContinentClock.branchRates"/>
			</trait>
			<posterior idref="posterior"/>

			<!-- START Ancestral state reconstruction                                    -->
			<trait name="Host_B.states" tag="Host_B">
				<ancestralTreeLikelihood idref="Host_B.treeLikelihood"/>
			</trait>
			<trait name="Continent_B.states" tag="Continent_B">
				<ancestralTreeLikelihood idref="Continent_B.treeLikelihood"/>
			</trait>

			<!-- END Ancestral state reconstruction                                      -->

		</logTree>
		<logTree id="LaJolla_Iflavirus_946-1635.treeFileLog" logEvery="50000" nexusFormat="true" fileName="LaJollaFixed1.LaJolla_Iflavirus_946-1635.trees.txt" sortTranslationTable="true">
			<treeModel idref="LaJolla_Iflavirus_946-1635.treeModel"/>
			<trait name="rate" tag="LaJolla_Iflavirus_946-1635.rate">
				<strictClockBranchRates idref="LaJolla_Iflavirus_946-1635.branchRates"/>
			</trait>
			<trait name="rate" tag="LaJollaHostClock.rate">
				<strictClockBranchRates idref="LaJollaHostClock.branchRates"/>
			</trait>
			<trait name="rate" tag="LaJollaContinentClock.rate">
				<strictClockBranchRates idref="LaJollaContinentClock.branchRates"/>
			</trait>
			<posterior idref="posterior"/>

			<!-- START Ancestral state reconstruction                                    -->
			<trait name="Host_C.states" tag="Host_C">
				<ancestralTreeLikelihood idref="Host_C.treeLikelihood"/>
			</trait>
			<trait name="Continent_C.states" tag="Continent_C">
				<ancestralTreeLikelihood idref="Continent_C.treeLikelihood"/>
			</trait>

			<!-- END Ancestral state reconstruction                                      -->

		</logTree>
		<logTree id="LaJolla_Iflavirus_1636-2839.treeFileLog" logEvery="50000" nexusFormat="true" fileName="LaJollaFixed1.LaJolla_Iflavirus_1636-2839.trees.txt" sortTranslationTable="true">
			<treeModel idref="LaJolla_Iflavirus_1636-2839.treeModel"/>
			<trait name="rate" tag="LaJolla_Iflavirus_1636-2839.rate">
				<strictClockBranchRates idref="LaJolla_Iflavirus_1636-2839.branchRates"/>
			</trait>
			<trait name="rate" tag="LaJollaHostClock.rate">
				<strictClockBranchRates idref="LaJollaHostClock.branchRates"/>
			</trait>
			<trait name="rate" tag="LaJollaContinentClock.rate">
				<strictClockBranchRates idref="LaJollaContinentClock.branchRates"/>
			</trait>
			<posterior idref="posterior"/>

			<!-- START Ancestral state reconstruction                                    -->
			<trait name="Host_D.states" tag="Host_D">
				<ancestralTreeLikelihood idref="Host_D.treeLikelihood"/>
			</trait>
			<trait name="Continent_D.states" tag="Continent_D">
				<ancestralTreeLikelihood idref="Continent_D.treeLikelihood"/>
			</trait>

			<!-- END Ancestral state reconstruction                                      -->

		</logTree>
		<logTree id="LaJolla_Iflavirus_2840-3566.treeFileLog" logEvery="50000" nexusFormat="true" fileName="LaJollaFixed1.LaJolla_Iflavirus_2840-3566.trees.txt" sortTranslationTable="true">
			<treeModel idref="LaJolla_Iflavirus_2840-3566.treeModel"/>
			<trait name="rate" tag="LaJolla_Iflavirus_2840-3566.rate">
				<strictClockBranchRates idref="LaJolla_Iflavirus_2840-3566.branchRates"/>
			</trait>
			<trait name="rate" tag="LaJollaHostClock.rate">
				<strictClockBranchRates idref="LaJollaHostClock.branchRates"/>
			</trait>
			<trait name="rate" tag="LaJollaContinentClock.rate">
				<strictClockBranchRates idref="LaJollaContinentClock.branchRates"/>
			</trait>
			<posterior idref="posterior"/>

			<!-- START Ancestral state reconstruction                                    -->
			<trait name="Host_E.states" tag="Host_E">
				<ancestralTreeLikelihood idref="Host_E.treeLikelihood"/>
			</trait>
			<trait name="Continent_E.states" tag="Continent_E">
				<ancestralTreeLikelihood idref="Continent_E.treeLikelihood"/>
			</trait>

			<!-- END Ancestral state reconstruction                                      -->

		</logTree>
		<logTree id="LaJolla_Iflavirus_3567-4794.treeFileLog" logEvery="50000" nexusFormat="true" fileName="LaJollaFixed1.LaJolla_Iflavirus_3567-4794.trees.txt" sortTranslationTable="true">
			<treeModel idref="LaJolla_Iflavirus_3567-4794.treeModel"/>
			<trait name="rate" tag="LaJolla_Iflavirus_3567-4794.rate">
				<strictClockBranchRates idref="LaJolla_Iflavirus_3567-4794.branchRates"/>
			</trait>
			<trait name="rate" tag="LaJollaHostClock.rate">
				<strictClockBranchRates idref="LaJollaHostClock.branchRates"/>
			</trait>
			<trait name="rate" tag="LaJollaContinentClock.rate">
				<strictClockBranchRates idref="LaJollaContinentClock.branchRates"/>
			</trait>
			<posterior idref="posterior"/>

			<!-- START Ancestral state reconstruction                                    -->
			<trait name="Host_F.states" tag="Host_F">
				<ancestralTreeLikelihood idref="Host_F.treeLikelihood"/>
			</trait>
			<trait name="Continent_F.states" tag="Continent_F">
				<ancestralTreeLikelihood idref="Continent_F.treeLikelihood"/>
			</trait>

			<!-- END Ancestral state reconstruction                                      -->

		</logTree>
		<logTree id="LaJolla_Iflavirus_4795-7649.treeFileLog" logEvery="50000" nexusFormat="true" fileName="LaJollaFixed1.LaJolla_Iflavirus_4795-7649.trees.txt" sortTranslationTable="true">
			<treeModel idref="LaJolla_Iflavirus_4795-7649.treeModel"/>
			<trait name="rate" tag="LaJolla_Iflavirus_4795-7649.rate">
				<strictClockBranchRates idref="LaJolla_Iflavirus_4795-7649.branchRates"/>
			</trait>
			<trait name="rate" tag="LaJollaHostClock.rate">
				<strictClockBranchRates idref="LaJollaHostClock.branchRates"/>
			</trait>
			<trait name="rate" tag="LaJollaContinentClock.rate">
				<strictClockBranchRates idref="LaJollaContinentClock.branchRates"/>
			</trait>
			<posterior idref="posterior"/>

			<!-- START Ancestral state reconstruction                                    -->
			<trait name="Host_G.states" tag="Host_G">
				<ancestralTreeLikelihood idref="Host_G.treeLikelihood"/>
			</trait>
			<trait name="Continent_G.states" tag="Continent_G">
				<ancestralTreeLikelihood idref="Continent_G.treeLikelihood"/>
			</trait>

			<!-- END Ancestral state reconstruction                                      -->

		</logTree>
		<logTree id="LaJolla_Iflavirus_7650-8853.treeFileLog" logEvery="50000" nexusFormat="true" fileName="LaJollaFixed1.LaJolla_Iflavirus_7650-8853.trees.txt" sortTranslationTable="true">
			<treeModel idref="LaJolla_Iflavirus_7650-8853.treeModel"/>
			<trait name="rate" tag="LaJolla_Iflavirus_7650-8853.rate">
				<strictClockBranchRates idref="LaJolla_Iflavirus_7650-8853.branchRates"/>
			</trait>
			<trait name="rate" tag="LaJollaHostClock.rate">
				<strictClockBranchRates idref="LaJollaHostClock.branchRates"/>
			</trait>
			<trait name="rate" tag="LaJollaContinentClock.rate">
				<strictClockBranchRates idref="LaJollaContinentClock.branchRates"/>
			</trait>
			<posterior idref="posterior"/>

			<!-- START Ancestral state reconstruction                                    -->
			<trait name="Host_H.states" tag="Host_H">
				<ancestralTreeLikelihood idref="Host_H.treeLikelihood"/>
			</trait>
			<trait name="Continent_H.states" tag="Continent_H">
				<ancestralTreeLikelihood idref="Continent_H.treeLikelihood"/>
			</trait>

			<!-- END Ancestral state reconstruction                                      -->

		</logTree>

		<!-- START Ancestral state reconstruction                                    -->

		<!-- Ancestral state reconstruction for: Host_A                              -->
		<log id="fileLog_Host_A" logEvery="50000" fileName="LaJollaFixed1.Host_A.states.log">
			<ancestralTrait name="Host_A" traitName="Host_A.states">
				<treeModel idref="LaJolla_Iflavirus_1-461_NonCoding.treeModel"/>
				<ancestralTreeLikelihood idref="Host_A.treeLikelihood"/>
			</ancestralTrait>
		</log>

		<!-- Ancestral state reconstruction for: Host_B                              -->
		<log id="fileLog_Host_B" logEvery="50000" fileName="LaJollaFixed1.Host_B.states.log">
			<ancestralTrait name="Host_B" traitName="Host_B.states">
				<treeModel idref="LaJolla_Iflavirus_462-945.treeModel"/>
				<ancestralTreeLikelihood idref="Host_B.treeLikelihood"/>
			</ancestralTrait>
		</log>

		<!-- Ancestral state reconstruction for: Host_C                              -->
		<log id="fileLog_Host_C" logEvery="50000" fileName="LaJollaFixed1.Host_C.states.log">
			<ancestralTrait name="Host_C" traitName="Host_C.states">
				<treeModel idref="LaJolla_Iflavirus_946-1635.treeModel"/>
				<ancestralTreeLikelihood idref="Host_C.treeLikelihood"/>
			</ancestralTrait>
		</log>

		<!-- Ancestral state reconstruction for: Host_D                              -->
		<log id="fileLog_Host_D" logEvery="50000" fileName="LaJollaFixed1.Host_D.states.log">
			<ancestralTrait name="Host_D" traitName="Host_D.states">
				<treeModel idref="LaJolla_Iflavirus_1636-2839.treeModel"/>
				<ancestralTreeLikelihood idref="Host_D.treeLikelihood"/>
			</ancestralTrait>
		</log>

		<!-- Ancestral state reconstruction for: Host_E                              -->
		<log id="fileLog_Host_E" logEvery="50000" fileName="LaJollaFixed1.Host_E.states.log">
			<ancestralTrait name="Host_E" traitName="Host_E.states">
				<treeModel idref="LaJolla_Iflavirus_2840-3566.treeModel"/>
				<ancestralTreeLikelihood idref="Host_E.treeLikelihood"/>
			</ancestralTrait>
		</log>

		<!-- Ancestral state reconstruction for: Host_F                              -->
		<log id="fileLog_Host_F" logEvery="50000" fileName="LaJollaFixed1.Host_F.states.log">
			<ancestralTrait name="Host_F" traitName="Host_F.states">
				<treeModel idref="LaJolla_Iflavirus_3567-4794.treeModel"/>
				<ancestralTreeLikelihood idref="Host_F.treeLikelihood"/>
			</ancestralTrait>
		</log>

		<!-- Ancestral state reconstruction for: Host_G                              -->
		<log id="fileLog_Host_G" logEvery="50000" fileName="LaJollaFixed1.Host_G.states.log">
			<ancestralTrait name="Host_G" traitName="Host_G.states">
				<treeModel idref="LaJolla_Iflavirus_4795-7649.treeModel"/>
				<ancestralTreeLikelihood idref="Host_G.treeLikelihood"/>
			</ancestralTrait>
		</log>

		<!-- Ancestral state reconstruction for: Host_H                              -->
		<log id="fileLog_Host_H" logEvery="50000" fileName="LaJollaFixed1.Host_H.states.log">
			<ancestralTrait name="Host_H" traitName="Host_H.states">
				<treeModel idref="LaJolla_Iflavirus_7650-8853.treeModel"/>
				<ancestralTreeLikelihood idref="Host_H.treeLikelihood"/>
			</ancestralTrait>
		</log>

		<!-- Ancestral state reconstruction for: Continent_A                         -->
		<log id="fileLog_Continent_A" logEvery="50000" fileName="LaJollaFixed1.Continent_A.states.log">
			<ancestralTrait name="Continent_A" traitName="Continent_A.states">
				<treeModel idref="LaJolla_Iflavirus_1-461_NonCoding.treeModel"/>
				<ancestralTreeLikelihood idref="Continent_A.treeLikelihood"/>
			</ancestralTrait>
		</log>

		<!-- Ancestral state reconstruction for: Continent_B                         -->
		<log id="fileLog_Continent_B" logEvery="50000" fileName="LaJollaFixed1.Continent_B.states.log">
			<ancestralTrait name="Continent_B" traitName="Continent_B.states">
				<treeModel idref="LaJolla_Iflavirus_462-945.treeModel"/>
				<ancestralTreeLikelihood idref="Continent_B.treeLikelihood"/>
			</ancestralTrait>
		</log>

		<!-- Ancestral state reconstruction for: Continent_C                         -->
		<log id="fileLog_Continent_C" logEvery="50000" fileName="LaJollaFixed1.Continent_C.states.log">
			<ancestralTrait name="Continent_C" traitName="Continent_C.states">
				<treeModel idref="LaJolla_Iflavirus_946-1635.treeModel"/>
				<ancestralTreeLikelihood idref="Continent_C.treeLikelihood"/>
			</ancestralTrait>
		</log>

		<!-- Ancestral state reconstruction for: Continent_D                         -->
		<log id="fileLog_Continent_D" logEvery="50000" fileName="LaJollaFixed1.Continent_D.states.log">
			<ancestralTrait name="Continent_D" traitName="Continent_D.states">
				<treeModel idref="LaJolla_Iflavirus_1636-2839.treeModel"/>
				<ancestralTreeLikelihood idref="Continent_D.treeLikelihood"/>
			</ancestralTrait>
		</log>

		<!-- Ancestral state reconstruction for: Continent_E                         -->
		<log id="fileLog_Continent_E" logEvery="50000" fileName="LaJollaFixed1.Continent_E.states.log">
			<ancestralTrait name="Continent_E" traitName="Continent_E.states">
				<treeModel idref="LaJolla_Iflavirus_2840-3566.treeModel"/>
				<ancestralTreeLikelihood idref="Continent_E.treeLikelihood"/>
			</ancestralTrait>
		</log>

		<!-- Ancestral state reconstruction for: Continent_F                         -->
		<log id="fileLog_Continent_F" logEvery="50000" fileName="LaJollaFixed1.Continent_F.states.log">
			<ancestralTrait name="Continent_F" traitName="Continent_F.states">
				<treeModel idref="LaJolla_Iflavirus_3567-4794.treeModel"/>
				<ancestralTreeLikelihood idref="Continent_F.treeLikelihood"/>
			</ancestralTrait>
		</log>

		<!-- Ancestral state reconstruction for: Continent_G                         -->
		<log id="fileLog_Continent_G" logEvery="50000" fileName="LaJollaFixed1.Continent_G.states.log">
			<ancestralTrait name="Continent_G" traitName="Continent_G.states">
				<treeModel idref="LaJolla_Iflavirus_4795-7649.treeModel"/>
				<ancestralTreeLikelihood idref="Continent_G.treeLikelihood"/>
			</ancestralTrait>
		</log>

		<!-- Ancestral state reconstruction for: Continent_H                         -->
		<log id="fileLog_Continent_H" logEvery="50000" fileName="LaJollaFixed1.Continent_H.states.log">
			<ancestralTrait name="Continent_H" traitName="Continent_H.states">
				<treeModel idref="LaJolla_Iflavirus_7650-8853.treeModel"/>
				<ancestralTreeLikelihood idref="Continent_H.treeLikelihood"/>
			</ancestralTrait>
		</log>

		<!-- END Ancestral state reconstruction                                      -->

	</mcmc>
	<report>
		<property name="timer">
			<mcmc idref="mcmc"/>
		</property>
	</report>
</beast>
