# Supplementary material for: The Discovery, Distribution, and Evolution of Viruses Associated with Drosophila melanogaster
Source: PLoS Biol. 2015 Jul 14;13(7):e1002210. doi: 10.1371/journal.pbio.1002210 (PMC4501690; doi:10.1371/journal.pbio.1002210)
Supplement: S7 Data — Alignments and BEAST models as BEAST xml for Figs 6 and S13. (ZIP) [file pbio.1002210.s007.zip › MottsMillFixed1.xml]

<?xml version="1.0" standalone="yes"?>

<!-- Generated by BEAUTi v1.8.1                                              -->
<!--       by Alexei J. Drummond, Andrew Rambaut and Marc A. Suchard         -->
<!--       Department of Computer Science, University of Auckland and        -->
<!--       Institute of Evolutionary Biology, University of Edinburgh        -->
<!--       David Geffen School of Medicine, University of California, Los Angeles-->
<!--       http://beast.bio.ed.ac.uk/                                        -->
<beast>

	<!-- The list of taxa to be analysed (can also include dates/ages).          -->
	<!-- ntax=91                                                                 -->
	<taxa id="taxa">
		<taxon id="MottsMillVirus_LuteovirusLikePartA_DANMEL06_Dmel_Accra2_Africa_2010-01">
			<date value="2010.0" direction="forwards" units="years" precision="0.08333333333333333"/>
			<attr name="Continent">
				Africa
			</attr>
		</taxon>
		<taxon id="MottsMillVirus_LuteovirusLikePartA_DANMEL09_Dmel_Accra2_Africa_2010-01">
			<date value="2010.0" direction="forwards" units="years" precision="0.08333333333333333"/>
			<attr name="Continent">
				Africa
			</attr>
		</taxon>
		<taxon id="MottsMillVirus_LuteovirusLikePartA_MAT19_Dmel_Accra1_Africa_2010-01">
			<date value="2010.0" direction="forwards" units="years" precision="0.08333333333333333"/>
			<attr name="Continent">
				Africa
			</attr>
		</taxon>
		<taxon id="MottsMillVirus_LuteovirusLikePartA_MATMEL28_Dmel_Accra1_Africa_2010-01">
			<date value="2010.0" direction="forwards" units="years" precision="0.08333333333333333"/>
			<attr name="Continent">
				Africa
			</attr>
		</taxon>
		<taxon id="MottsMillVirus_LuteovirusLikePartA_DAN01_Dmel_Accra2_Africa_2010-01">
			<date value="2010.0" direction="forwards" units="years" precision="0.08333333333333333"/>
			<attr name="Continent">
				Africa
			</attr>
		</taxon>
		<taxon id="MottsMillVirus_LuteovirusLikePartA_MATMEL21_Dmel_Accra1_Africa_2010-01">
			<date value="2010.0" direction="forwards" units="years" precision="0.08333333333333333"/>
			<attr name="Continent">
				Africa
			</attr>
		</taxon>
		<taxon id="MottsMillVirus_LuteovirusLikePartA_GM07_Dmel_AthensGeorgia_USA_2009-02-02">
			<date value="2009.0876712328768" direction="forwards" units="years"/>
			<attr name="Continent">
				USA
			</attr>
		</taxon>
		<taxon id="MottsMillVirus_LuteovirusLikePartA_U28_Dmel_SanDiego2_USA_2008-12-05">
			<date value="2008.9262295081967" direction="forwards" units="years"/>
			<attr name="Continent">
				USA
			</attr>
		</taxon>
		<taxon id="MottsMillVirus_LuteovirusLikePartA_ITH19_Dmel_Ithaca_USA_2009-09-18">
			<date value="2009.7123287671234" direction="forwards" units="years"/>
			<attr name="Continent">
				USA
			</attr>
		</taxon>
		<taxon id="MottsMillVirus_LuteovirusLikePartA_IM14_Dmel_Ithaca_USA_2009-09-18">
			<date value="2009.7123287671234" direction="forwards" units="years"/>
			<attr name="Continent">
				USA
			</attr>
		</taxon>
		<taxon id="MottsMillVirus_LuteovirusLikePartA_IM20_Dmel_Ithaca_USA_2009-09-18">
			<date value="2009.7123287671234" direction="forwards" units="years"/>
			<attr name="Continent">
				USA
			</attr>
		</taxon>
		<taxon id="MottsMillVirus_LuteovirusLikePartA_GEO73_Dmel_AthensGeorgia_USA_2009-02-02">
			<date value="2009.0876712328768" direction="forwards" units="years"/>
			<attr name="Continent">
				USA
			</attr>
		</taxon>
		<taxon id="MottsMillVirus_LuteovirusLikePartA_GM01_Dmel_AthensGeorgia_USA_2009-02-02">
			<date value="2009.0876712328768" direction="forwards" units="years"/>
			<attr name="Continent">
				USA
			</attr>
		</taxon>
		<taxon id="MottsMillVirus_LuteovirusLikePartA_IM19_DUNK_Ithaca_USA_2009-09-18">
			<date value="2009.7123287671234" direction="forwards" units="years"/>
			<attr name="Continent">
				USA
			</attr>
		</taxon>
		<taxon id="MottsMillVirus_LuteovirusLikePartA_IM13_Dmel_Ithaca_USA_2009-09-18">
			<date value="2009.7123287671234" direction="forwards" units="years"/>
			<attr name="Continent">
				USA
			</attr>
		</taxon>
		<taxon id="MottsMillVirus_LuteovirusLikePartA_LISMEL05_Dmel_Lisbon_EuropeNAf_2012-10-24">
			<date value="2012.811475409836" direction="forwards" units="years"/>
			<attr name="Continent">
				EuropeNAf
			</attr>
		</taxon>
		<taxon id="MottsMillVirus_LuteovirusLikePartA_IM16_Dmel_Ithaca_USA_2009-09-18">
			<date value="2009.7123287671234" direction="forwards" units="years"/>
			<attr name="Continent">
				USA
			</attr>
		</taxon>
		<taxon id="MottsMillVirus_LuteovirusLikePartA_U22_Dmel_SanDiego2_USA_2008-12-05">
			<date value="2008.9262295081967" direction="forwards" units="years"/>
			<attr name="Continent">
				USA
			</attr>
		</taxon>
		<taxon id="MottsMillVirus_LuteovirusLikePartA_U25_Dmel_SanDiego2_USA_2008-12-05">
			<date value="2008.9262295081967" direction="forwards" units="years"/>
			<attr name="Continent">
				USA
			</attr>
		</taxon>
		<taxon id="MottsMillVirus_LuteovirusLikePartA_IM15_Dmel_Ithaca_USA_2009-09-18">
			<date value="2009.7123287671234" direction="forwards" units="years"/>
			<attr name="Continent">
				USA
			</attr>
		</taxon>
		<taxon id="MottsMillVirus_LuteovirusLikePartA_POR02_Dmel_Porto_EuropeNAf_2012-10-24">
			<date value="2012.811475409836" direction="forwards" units="years"/>
			<attr name="Continent">
				EuropeNAf
			</attr>
		</taxon>
		<taxon id="MottsMillVirus_LuteovirusLikePartA_U17_Dmel_SanDiego2_USA_2008-12-05">
			<date value="2008.9262295081967" direction="forwards" units="years"/>
			<attr name="Continent">
				USA
			</attr>
		</taxon>
		<taxon id="MottsMillVirus_LuteovirusLikePartA_LJ28_Dmel_SanDiego1_USA_2008-12-05">
			<date value="2008.9262295081967" direction="forwards" units="years"/>
			<attr name="Continent">
				USA
			</attr>
		</taxon>
		<taxon id="MottsMillVirus_LuteovirusLikePartA_U16_Dmel_SanDiego2_USA_2008-12-05">
			<date value="2008.9262295081967" direction="forwards" units="years"/>
			<attr name="Continent">
				USA
			</attr>
		</taxon>
		<taxon id="MottsMillVirus_LuteovirusLikePartA_LJ25_Dmel_SanDiego1_USA_2008-12-05">
			<date value="2008.9262295081967" direction="forwards" units="years"/>
			<attr name="Continent">
				USA
			</attr>
		</taxon>
		<taxon id="MottsMillVirus_LuteovirusLikePartA_GM08_Dmel_AthensGeorgia_USA_2009-02-02">
			<date value="2009.0876712328768" direction="forwards" units="years"/>
			<attr name="Continent">
				USA
			</attr>
		</taxon>
		<taxon id="MottsMillVirus_LuteovirusLikePartA_ITH29_Dmel_Ithaca_USA_2009-09-18">
			<date value="2009.7123287671234" direction="forwards" units="years"/>
			<attr name="Continent">
				USA
			</attr>
		</taxon>
		<taxon id="MottsMillVirus_LuteovirusLikePartA_LIS16_Dmel_Lisbon_EuropeNAf_2012-10-24">
			<date value="2012.811475409836" direction="forwards" units="years"/>
			<attr name="Continent">
				EuropeNAf
			</attr>
		</taxon>
		<taxon id="MottsMillVirus_LuteovirusLikePartA_K12_Dmel_Thika_Africa_2009-02">
			<date value="2009.0849315068492" direction="forwards" units="years" precision="0.08333333333333333"/>
			<attr name="Continent">
				Africa
			</attr>
		</taxon>
		<taxon id="MottsMillVirus_LuteovirusLikePartA_SAFM01_Dmel_SouthAfrica_Africa_2010-01">
			<date value="2010.0" direction="forwards" units="years" precision="0.08333333333333333"/>
			<attr name="Continent">
				Africa
			</attr>
		</taxon>
		<taxon id="MottsMillVirus_LuteovirusLikePartA_POR22_Dmel_Porto_EuropeNAf_2012-10-24">
			<date value="2012.811475409836" direction="forwards" units="years"/>
			<attr name="Continent">
				EuropeNAf
			</attr>
		</taxon>
		<taxon id="MottsMillVirus_LuteovirusLikePartA_POR26_Dmel_Porto_EuropeNAf_2012-10-24">
			<date value="2012.811475409836" direction="forwards" units="years"/>
			<attr name="Continent">
				EuropeNAf
			</attr>
		</taxon>
		<taxon id="MottsMillVirus_LuteovirusLikePartA_CM06_Dmel_Edinburgh1_EuropeNAf_2009-07-10">
			<date value="2009.5205479452054" direction="forwards" units="years"/>
			<attr name="Continent">
				EuropeNAf
			</attr>
		</taxon>
		<taxon id="MottsMillVirus_LuteovirusLikePartA_CM14_Dmel_Edinburgh1_EuropeNAf_2009-07-10">
			<date value="2009.5205479452054" direction="forwards" units="years"/>
			<attr name="Continent">
				EuropeNAf
			</attr>
		</taxon>
		<taxon id="MottsMillVirus_LuteovirusLikePartA_CM03_Dmel_Edinburgh1_EuropeNAf_2009-07-10">
			<date value="2009.5205479452054" direction="forwards" units="years"/>
			<attr name="Continent">
				EuropeNAf
			</attr>
		</taxon>
		<taxon id="MottsMillVirus_LuteovirusLikePartA_CM12_Dmel_Edinburgh1_EuropeNAf_2009-07-10">
			<date value="2009.5205479452054" direction="forwards" units="years"/>
			<attr name="Continent">
				EuropeNAf
			</attr>
		</taxon>
		<taxon id="MottsMillVirus_LuteovirusLikePartA_CM17_Dmel_Edinburgh1_EuropeNAf_2009-07-10">
			<date value="2009.5205479452054" direction="forwards" units="years"/>
			<attr name="Continent">
				EuropeNAf
			</attr>
		</taxon>
		<taxon id="MottsMillVirus_LuteovirusLikePartA_IM01_Dmel_Ithaca_USA_2009-09-18">
			<date value="2009.7123287671234" direction="forwards" units="years"/>
			<attr name="Continent">
				USA
			</attr>
		</taxon>
		<taxon id="MottsMillVirus_LuteovirusLikePartA_IM08_Dmel_Ithaca_USA_2009-09-18">
			<date value="2009.7123287671234" direction="forwards" units="years"/>
			<attr name="Continent">
				USA
			</attr>
		</taxon>
		<taxon id="MottsMillVirus_LuteovirusLikePartA_CM01_Dmel_Edinburgh1_EuropeNAf_2009-07-10">
			<date value="2009.5205479452054" direction="forwards" units="years"/>
			<attr name="Continent">
				EuropeNAf
			</attr>
		</taxon>
		<taxon id="MottsMillVirus_LuteovirusLikePartA_ITH16_Dmel_Ithaca_USA_2009-09-18">
			<date value="2009.7123287671234" direction="forwards" units="years"/>
			<attr name="Continent">
				USA
			</attr>
		</taxon>
		<taxon id="MottsMillVirus_LuteovirusLikePartA_IM09_Dmel_Ithaca_USA_2009-09-18">
			<date value="2009.7123287671234" direction="forwards" units="years"/>
			<attr name="Continent">
				USA
			</attr>
		</taxon>
		<taxon id="MottsMillVirus_LuteovirusLikePartA_IM04_Dmel_Ithaca_USA_2009-09-18">
			<date value="2009.7123287671234" direction="forwards" units="years"/>
			<attr name="Continent">
				USA
			</attr>
		</taxon>
		<taxon id="MottsMillVirus_LuteovirusLikePartA_IM05_Dmel_Ithaca_USA_2009-09-18">
			<date value="2009.7123287671234" direction="forwards" units="years"/>
			<attr name="Continent">
				USA
			</attr>
		</taxon>
		<taxon id="MottsMillVirus_LuteovirusLikePartA_IM06_Dmel_Ithaca_USA_2009-09-18">
			<date value="2009.7123287671234" direction="forwards" units="years"/>
			<attr name="Continent">
				USA
			</attr>
		</taxon>
		<taxon id="MottsMillVirus_LuteovirusLikePartA_U09_Dmel_SanDiego2_USA_2008-12-05">
			<date value="2008.9262295081967" direction="forwards" units="years"/>
			<attr name="Continent">
				USA
			</attr>
		</taxon>
		<taxon id="MottsMillVirus_LuteovirusLikePartA_U13_Dmel_SanDiego2_USA_2008-12-05">
			<date value="2008.9262295081967" direction="forwards" units="years"/>
			<attr name="Continent">
				USA
			</attr>
		</taxon>
		<taxon id="MottsMillVirus_LuteovirusLikePartA_GEO49_Dmel_AthensGeorgia_USA_2009-02-02">
			<date value="2009.0876712328768" direction="forwards" units="years"/>
			<attr name="Continent">
				USA
			</attr>
		</taxon>
		<taxon id="MottsMillVirus_LuteovirusLikePartA_U02_Dmel_SanDiego2_USA_2008-12-05">
			<date value="2008.9262295081967" direction="forwards" units="years"/>
			<attr name="Continent">
				USA
			</attr>
		</taxon>
		<taxon id="MottsMillVirus_LuteovirusLikePartA_U20_Dmel_SanDiego2_USA_2008-12-05">
			<date value="2008.9262295081967" direction="forwards" units="years"/>
			<attr name="Continent">
				USA
			</attr>
		</taxon>
		<taxon id="MottsMillVirus_LuteovirusLikePartA_GM03_Dmel_AthensGeorgia_USA_2009-02-02">
			<date value="2009.0876712328768" direction="forwards" units="years"/>
			<attr name="Continent">
				USA
			</attr>
		</taxon>
		<taxon id="MottsMillVirus_LuteovirusLikePartA_U33_Dmel_SanDiego2_USA_2008-12-05">
			<date value="2008.9262295081967" direction="forwards" units="years"/>
			<attr name="Continent">
				USA
			</attr>
		</taxon>
		<taxon id="MottsMillVirus_LuteovirusLikePartA_UM02_Dmel_SanDiego2_USA_2008-12-05">
			<date value="2008.9262295081967" direction="forwards" units="years"/>
			<attr name="Continent">
				USA
			</attr>
		</taxon>
		<taxon id="MottsMillVirus_LuteovirusLikePartA_UM06_Dmel_SanDiego2_USA_2008-12-05">
			<date value="2008.9262295081967" direction="forwards" units="years"/>
			<attr name="Continent">
				USA
			</attr>
		</taxon>
		<taxon id="MottsMillVirus_LuteovirusLikePartA_PORMEL08_Dmel_Porto_EuropeNAf_2012-10-24">
			<date value="2012.811475409836" direction="forwards" units="years"/>
			<attr name="Continent">
				EuropeNAf
			</attr>
		</taxon>
		<taxon id="MottsMillVirus_LuteovirusLikePartA_PORMEL01_Dmel_Porto_EuropeNAf_2012-10-24">
			<date value="2012.811475409836" direction="forwards" units="years"/>
			<attr name="Continent">
				EuropeNAf
			</attr>
		</taxon>
		<taxon id="MottsMillVirus_LuteovirusLikePartA_PORMEL07_Dmel_Porto_EuropeNAf_2012-10-24">
			<date value="2012.811475409836" direction="forwards" units="years"/>
			<attr name="Continent">
				EuropeNAf
			</attr>
		</taxon>
		<taxon id="MottsMillVirus_LuteovirusLikePartB_GEO73_Dmel_AthensGeorgia_USA_2009-02-02">
			<date value="2009.0876712328768" direction="forwards" units="years"/>
			<attr name="Continent">
				USA
			</attr>
		</taxon>
		<taxon id="MottsMillVirus_LuteovirusLikePartB_GM01_Dmel_AthensGeorgia_USA_2009-02-02">
			<date value="2009.0876712328768" direction="forwards" units="years"/>
			<attr name="Continent">
				USA
			</attr>
		</taxon>
		<taxon id="MottsMillVirus_LuteovirusLikePartB_GM03_Dmel_AthensGeorgia_USA_2009-02-02">
			<date value="2009.0876712328768" direction="forwards" units="years"/>
			<attr name="Continent">
				USA
			</attr>
		</taxon>
		<taxon id="MottsMillVirus_LuteovirusLikePartB_GM07_Dmel_AthensGeorgia_USA_2009-02-02">
			<date value="2009.0876712328768" direction="forwards" units="years"/>
			<attr name="Continent">
				USA
			</attr>
		</taxon>
		<taxon id="MottsMillVirus_LuteovirusLikePartB_GM08_Dmel_AthensGeorgia_USA_2009-02-02">
			<date value="2009.0876712328768" direction="forwards" units="years"/>
			<attr name="Continent">
				USA
			</attr>
		</taxon>
		<taxon id="MottsMillVirus_LuteovirusLikePartB_IM08_Dmel_Ithaca_USA_2009-09-18">
			<date value="2009.7123287671234" direction="forwards" units="years"/>
			<attr name="Continent">
				USA
			</attr>
		</taxon>
		<taxon id="MottsMillVirus_LuteovirusLikePartB_IM14_Dmel_Ithaca_USA_2009-09-18">
			<date value="2009.7123287671234" direction="forwards" units="years"/>
			<attr name="Continent">
				USA
			</attr>
		</taxon>
		<taxon id="MottsMillVirus_LuteovirusLikePartB_IM16_Dmel_Ithaca_USA_2009-09-18">
			<date value="2009.7123287671234" direction="forwards" units="years"/>
			<attr name="Continent">
				USA
			</attr>
		</taxon>
		<taxon id="MottsMillVirus_LuteovirusLikePartB_IM19_DUNK_Ithaca_USA_2009-09-18">
			<date value="2009.7123287671234" direction="forwards" units="years"/>
			<attr name="Continent">
				USA
			</attr>
		</taxon>
		<taxon id="MottsMillVirus_LuteovirusLikePartB_IM20_Dmel_Ithaca_USA_2009-09-18">
			<date value="2009.7123287671234" direction="forwards" units="years"/>
			<attr name="Continent">
				USA
			</attr>
		</taxon>
		<taxon id="MottsMillVirus_LuteovirusLikePartB_ITH19_Dmel_Ithaca_USA_2009-09-18">
			<date value="2009.7123287671234" direction="forwards" units="years"/>
			<attr name="Continent">
				USA
			</attr>
		</taxon>
		<taxon id="MottsMillVirus_LuteovirusLikePartB_ITH29_Dmel_Ithaca_USA_2009-09-18">
			<date value="2009.7123287671234" direction="forwards" units="years"/>
			<attr name="Continent">
				USA
			</attr>
		</taxon>
		<taxon id="MottsMillVirus_LuteovirusLikePartB_LISMEL05_Dmel_Lisbon_EuropeNAf_2012-10-24">
			<date value="2012.811475409836" direction="forwards" units="years"/>
			<attr name="Continent">
				EuropeNAf
			</attr>
		</taxon>
		<taxon id="MottsMillVirus_LuteovirusLikePartB_LJ25_Dmel_SanDiego1_USA_2008-12-05">
			<date value="2008.9262295081967" direction="forwards" units="years"/>
			<attr name="Continent">
				USA
			</attr>
		</taxon>
		<taxon id="MottsMillVirus_LuteovirusLikePartB_LJ28_Dmel_SanDiego1_USA_2008-12-05">
			<date value="2008.9262295081967" direction="forwards" units="years"/>
			<attr name="Continent">
				USA
			</attr>
		</taxon>
		<taxon id="MottsMillVirus_LuteovirusLikePartB_POR01_Dmel_Porto_EuropeNAf_2012-10-24">
			<date value="2012.811475409836" direction="forwards" units="years"/>
			<attr name="Continent">
				EuropeNAf
			</attr>
		</taxon>
		<taxon id="MottsMillVirus_LuteovirusLikePartB_POR02_Dmel_Porto_EuropeNAf_2012-10-24">
			<date value="2012.811475409836" direction="forwards" units="years"/>
			<attr name="Continent">
				EuropeNAf
			</attr>
		</taxon>
		<taxon id="MottsMillVirus_LuteovirusLikePartB_POR26_Dmel_Porto_EuropeNAf_2012-10-24">
			<date value="2012.811475409836" direction="forwards" units="years"/>
			<attr name="Continent">
				EuropeNAf
			</attr>
		</taxon>
		<taxon id="MottsMillVirus_LuteovirusLikePartB_PORMEL06_Dmel_Porto_EuropeNAf_2012-10-24">
			<date value="2012.811475409836" direction="forwards" units="years"/>
			<attr name="Continent">
				EuropeNAf
			</attr>
		</taxon>
		<taxon id="MottsMillVirus_LuteovirusLikePartB_SAFM01_Dmel_SouthAfrica_Africa_2010-01">
			<date value="2010.0" direction="forwards" units="years" precision="0.08333333333333333"/>
			<attr name="Continent">
				Africa
			</attr>
		</taxon>
		<taxon id="MottsMillVirus_LuteovirusLikePartB_U17_Dmel_SanDiego2_USA_2008-12-05">
			<date value="2008.9262295081967" direction="forwards" units="years"/>
			<attr name="Continent">
				USA
			</attr>
		</taxon>
		<taxon id="MottsMillVirus_LuteovirusLikePartB_U20_Dmel_SanDiego2_USA_2008-12-05">
			<date value="2008.9262295081967" direction="forwards" units="years"/>
			<attr name="Continent">
				USA
			</attr>
		</taxon>
		<taxon id="MottsMillVirus_LuteovirusLikePartB_U22_Dmel_SanDiego2_USA_2008-12-05">
			<date value="2008.9262295081967" direction="forwards" units="years"/>
			<attr name="Continent">
				USA
			</attr>
		</taxon>
		<taxon id="MottsMillVirus_LuteovirusLikePartB_U25_Dmel_SanDiego2_USA_2008-12-05">
			<date value="2008.9262295081967" direction="forwards" units="years"/>
			<attr name="Continent">
				USA
			</attr>
		</taxon>
		<taxon id="MottsMillVirus_LuteovirusLikePartB_U28_Dmel_SanDiego2_USA_2008-12-05">
			<date value="2008.9262295081967" direction="forwards" units="years"/>
			<attr name="Continent">
				USA
			</attr>
		</taxon>
		<taxon id="MottsMillVirus_LuteovirusLikePartB_MATMEL21_Dmel_Accra1_Africa_2010-01">
			<date value="2010.0" direction="forwards" units="years" precision="0.08333333333333333"/>
			<attr name="Continent">
				Africa
			</attr>
		</taxon>
		<taxon id="MottsMillVirus_LuteovirusLikePartB_MATMEL28_Dmel_Accra1_Africa_2010-01">
			<date value="2010.0" direction="forwards" units="years" precision="0.08333333333333333"/>
			<attr name="Continent">
				Africa
			</attr>
		</taxon>
		<taxon id="MottsMillVirus_LuteovirusLikePartB_DANMEL06_Dmel_Accra2_Africa_2010-01">
			<date value="2010.0" direction="forwards" units="years" precision="0.08333333333333333"/>
			<attr name="Continent">
				Africa
			</attr>
		</taxon>
		<taxon id="MottsMillVirus_LuteovirusLikePartB_CM17_Dmel_Edinburgh1_EuropeNAf_2009-07-10">
			<date value="2009.5205479452054" direction="forwards" units="years"/>
			<attr name="Continent">
				EuropeNAf
			</attr>
		</taxon>
		<taxon id="MottsMillVirus_LuteovirusLikePartB_CM19_Dmel_Edinburgh1_EuropeNAf_2009-07-10">
			<date value="2009.5205479452054" direction="forwards" units="years"/>
			<attr name="Continent">
				EuropeNAf
			</attr>
		</taxon>
		<taxon id="MottsMillVirus_LuteovirusLikePartB_CM06_Dmel_Edinburgh1_EuropeNAf_2009-07-10">
			<date value="2009.5205479452054" direction="forwards" units="years"/>
			<attr name="Continent">
				EuropeNAf
			</attr>
		</taxon>
		<taxon id="MottsMillVirus_LuteovirusLikePartB_CM03_Dmel_Edinburgh1_EuropeNAf_2009-07-10">
			<date value="2009.5205479452054" direction="forwards" units="years"/>
			<attr name="Continent">
				EuropeNAf
			</attr>
		</taxon>
		<taxon id="MottsMillVirus_LuteovirusLikePartB_CM14_Dmel_Edinburgh1_EuropeNAf_2009-07-10">
			<date value="2009.5205479452054" direction="forwards" units="years"/>
			<attr name="Continent">
				EuropeNAf
			</attr>
		</taxon>
		<taxon id="MottsMillVirus_LuteovirusLikePartB_IM13_Dmel_Ithaca_USA_2009-09-18">
			<date value="2009.7123287671234" direction="forwards" units="years"/>
			<attr name="Continent">
				USA
			</attr>
		</taxon>
	</taxa>

	<!-- gene name = MottsMillVirus_LuteovirusLikePartA_1-594, ntax= 54          -->
	<taxa id="MottsMillVirus_LuteovirusLikePartA_1-594.taxa">
		<taxon idref="MottsMillVirus_LuteovirusLikePartA_DANMEL06_Dmel_Accra2_Africa_2010-01"/>
		<taxon idref="MottsMillVirus_LuteovirusLikePartA_DANMEL09_Dmel_Accra2_Africa_2010-01"/>
		<taxon idref="MottsMillVirus_LuteovirusLikePartA_MAT19_Dmel_Accra1_Africa_2010-01"/>
		<taxon idref="MottsMillVirus_LuteovirusLikePartA_MATMEL28_Dmel_Accra1_Africa_2010-01"/>
		<taxon idref="MottsMillVirus_LuteovirusLikePartA_DAN01_Dmel_Accra2_Africa_2010-01"/>
		<taxon idref="MottsMillVirus_LuteovirusLikePartA_MATMEL21_Dmel_Accra1_Africa_2010-01"/>
		<taxon idref="MottsMillVirus_LuteovirusLikePartA_GM07_Dmel_AthensGeorgia_USA_2009-02-02"/>
		<taxon idref="MottsMillVirus_LuteovirusLikePartA_U28_Dmel_SanDiego2_USA_2008-12-05"/>
		<taxon idref="MottsMillVirus_LuteovirusLikePartA_ITH19_Dmel_Ithaca_USA_2009-09-18"/>
		<taxon idref="MottsMillVirus_LuteovirusLikePartA_IM14_Dmel_Ithaca_USA_2009-09-18"/>
		<taxon idref="MottsMillVirus_LuteovirusLikePartA_IM20_Dmel_Ithaca_USA_2009-09-18"/>
		<taxon idref="MottsMillVirus_LuteovirusLikePartA_GEO73_Dmel_AthensGeorgia_USA_2009-02-02"/>
		<taxon idref="MottsMillVirus_LuteovirusLikePartA_GM01_Dmel_AthensGeorgia_USA_2009-02-02"/>
		<taxon idref="MottsMillVirus_LuteovirusLikePartA_IM19_DUNK_Ithaca_USA_2009-09-18"/>
		<taxon idref="MottsMillVirus_LuteovirusLikePartA_IM13_Dmel_Ithaca_USA_2009-09-18"/>
		<taxon idref="MottsMillVirus_LuteovirusLikePartA_LISMEL05_Dmel_Lisbon_EuropeNAf_2012-10-24"/>
		<taxon idref="MottsMillVirus_LuteovirusLikePartA_IM16_Dmel_Ithaca_USA_2009-09-18"/>
		<taxon idref="MottsMillVirus_LuteovirusLikePartA_U22_Dmel_SanDiego2_USA_2008-12-05"/>
		<taxon idref="MottsMillVirus_LuteovirusLikePartA_U25_Dmel_SanDiego2_USA_2008-12-05"/>
		<taxon idref="MottsMillVirus_LuteovirusLikePartA_IM15_Dmel_Ithaca_USA_2009-09-18"/>
		<taxon idref="MottsMillVirus_LuteovirusLikePartA_POR02_Dmel_Porto_EuropeNAf_2012-10-24"/>
		<taxon idref="MottsMillVirus_LuteovirusLikePartA_U17_Dmel_SanDiego2_USA_2008-12-05"/>
		<taxon idref="MottsMillVirus_LuteovirusLikePartA_LJ28_Dmel_SanDiego1_USA_2008-12-05"/>
		<taxon idref="MottsMillVirus_LuteovirusLikePartA_U16_Dmel_SanDiego2_USA_2008-12-05"/>
		<taxon idref="MottsMillVirus_LuteovirusLikePartA_LJ25_Dmel_SanDiego1_USA_2008-12-05"/>
		<taxon idref="MottsMillVirus_LuteovirusLikePartA_GM08_Dmel_AthensGeorgia_USA_2009-02-02"/>
		<taxon idref="MottsMillVirus_LuteovirusLikePartA_ITH29_Dmel_Ithaca_USA_2009-09-18"/>
		<taxon idref="MottsMillVirus_LuteovirusLikePartA_LIS16_Dmel_Lisbon_EuropeNAf_2012-10-24"/>
		<taxon idref="MottsMillVirus_LuteovirusLikePartA_K12_Dmel_Thika_Africa_2009-02"/>
		<taxon idref="MottsMillVirus_LuteovirusLikePartA_SAFM01_Dmel_SouthAfrica_Africa_2010-01"/>
		<taxon idref="MottsMillVirus_LuteovirusLikePartA_POR22_Dmel_Porto_EuropeNAf_2012-10-24"/>
		<taxon idref="MottsMillVirus_LuteovirusLikePartA_POR26_Dmel_Porto_EuropeNAf_2012-10-24"/>
		<taxon idref="MottsMillVirus_LuteovirusLikePartA_CM06_Dmel_Edinburgh1_EuropeNAf_2009-07-10"/>
		<taxon idref="MottsMillVirus_LuteovirusLikePartA_CM14_Dmel_Edinburgh1_EuropeNAf_2009-07-10"/>
		<taxon idref="MottsMillVirus_LuteovirusLikePartA_CM03_Dmel_Edinburgh1_EuropeNAf_2009-07-10"/>
		<taxon idref="MottsMillVirus_LuteovirusLikePartA_CM12_Dmel_Edinburgh1_EuropeNAf_2009-07-10"/>
		<taxon idref="MottsMillVirus_LuteovirusLikePartA_CM17_Dmel_Edinburgh1_EuropeNAf_2009-07-10"/>
		<taxon idref="MottsMillVirus_LuteovirusLikePartA_IM01_Dmel_Ithaca_USA_2009-09-18"/>
		<taxon idref="MottsMillVirus_LuteovirusLikePartA_IM08_Dmel_Ithaca_USA_2009-09-18"/>
		<taxon idref="MottsMillVirus_LuteovirusLikePartA_CM01_Dmel_Edinburgh1_EuropeNAf_2009-07-10"/>
		<taxon idref="MottsMillVirus_LuteovirusLikePartA_ITH16_Dmel_Ithaca_USA_2009-09-18"/>
		<taxon idref="MottsMillVirus_LuteovirusLikePartA_IM09_Dmel_Ithaca_USA_2009-09-18"/>
		<taxon idref="MottsMillVirus_LuteovirusLikePartA_IM04_Dmel_Ithaca_USA_2009-09-18"/>
		<taxon idref="MottsMillVirus_LuteovirusLikePartA_IM05_Dmel_Ithaca_USA_2009-09-18"/>
		<taxon idref="MottsMillVirus_LuteovirusLikePartA_IM06_Dmel_Ithaca_USA_2009-09-18"/>
		<taxon idref="MottsMillVirus_LuteovirusLikePartA_U09_Dmel_SanDiego2_USA_2008-12-05"/>
		<taxon idref="MottsMillVirus_LuteovirusLikePartA_U13_Dmel_SanDiego2_USA_2008-12-05"/>
		<taxon idref="MottsMillVirus_LuteovirusLikePartA_GEO49_Dmel_AthensGeorgia_USA_2009-02-02"/>
		<taxon idref="MottsMillVirus_LuteovirusLikePartA_U02_Dmel_SanDiego2_USA_2008-12-05"/>
		<taxon idref="MottsMillVirus_LuteovirusLikePartA_U20_Dmel_SanDiego2_USA_2008-12-05"/>
		<taxon idref="MottsMillVirus_LuteovirusLikePartA_GM03_Dmel_AthensGeorgia_USA_2009-02-02"/>
		<taxon idref="MottsMillVirus_LuteovirusLikePartA_U33_Dmel_SanDiego2_USA_2008-12-05"/>
		<taxon idref="MottsMillVirus_LuteovirusLikePartA_UM02_Dmel_SanDiego2_USA_2008-12-05"/>
		<taxon idref="MottsMillVirus_LuteovirusLikePartA_UM06_Dmel_SanDiego2_USA_2008-12-05"/>
	</taxa>

	<!-- gene name = MottsMillVirus_LuteovirusLikePartA_595-1493, ntax= 46       -->
	<taxa id="MottsMillVirus_LuteovirusLikePartA_595-1493.taxa">
		<taxon idref="MottsMillVirus_LuteovirusLikePartA_DANMEL06_Dmel_Accra2_Africa_2010-01"/>
		<taxon idref="MottsMillVirus_LuteovirusLikePartA_DANMEL09_Dmel_Accra2_Africa_2010-01"/>
		<taxon idref="MottsMillVirus_LuteovirusLikePartA_MAT19_Dmel_Accra1_Africa_2010-01"/>
		<taxon idref="MottsMillVirus_LuteovirusLikePartA_DAN01_Dmel_Accra2_Africa_2010-01"/>
		<taxon idref="MottsMillVirus_LuteovirusLikePartA_GM07_Dmel_AthensGeorgia_USA_2009-02-02"/>
		<taxon idref="MottsMillVirus_LuteovirusLikePartA_U28_Dmel_SanDiego2_USA_2008-12-05"/>
		<taxon idref="MottsMillVirus_LuteovirusLikePartA_ITH19_Dmel_Ithaca_USA_2009-09-18"/>
		<taxon idref="MottsMillVirus_LuteovirusLikePartA_IM14_Dmel_Ithaca_USA_2009-09-18"/>
		<taxon idref="MottsMillVirus_LuteovirusLikePartA_IM20_Dmel_Ithaca_USA_2009-09-18"/>
		<taxon idref="MottsMillVirus_LuteovirusLikePartA_GEO73_Dmel_AthensGeorgia_USA_2009-02-02"/>
		<taxon idref="MottsMillVirus_LuteovirusLikePartA_GM01_Dmel_AthensGeorgia_USA_2009-02-02"/>
		<taxon idref="MottsMillVirus_LuteovirusLikePartA_IM19_DUNK_Ithaca_USA_2009-09-18"/>
		<taxon idref="MottsMillVirus_LuteovirusLikePartA_IM13_Dmel_Ithaca_USA_2009-09-18"/>
		<taxon idref="MottsMillVirus_LuteovirusLikePartA_LISMEL05_Dmel_Lisbon_EuropeNAf_2012-10-24"/>
		<taxon idref="MottsMillVirus_LuteovirusLikePartA_IM16_Dmel_Ithaca_USA_2009-09-18"/>
		<taxon idref="MottsMillVirus_LuteovirusLikePartA_U22_Dmel_SanDiego2_USA_2008-12-05"/>
		<taxon idref="MottsMillVirus_LuteovirusLikePartA_U25_Dmel_SanDiego2_USA_2008-12-05"/>
		<taxon idref="MottsMillVirus_LuteovirusLikePartA_IM15_Dmel_Ithaca_USA_2009-09-18"/>
		<taxon idref="MottsMillVirus_LuteovirusLikePartA_POR02_Dmel_Porto_EuropeNAf_2012-10-24"/>
		<taxon idref="MottsMillVirus_LuteovirusLikePartA_U17_Dmel_SanDiego2_USA_2008-12-05"/>
		<taxon idref="MottsMillVirus_LuteovirusLikePartA_LJ28_Dmel_SanDiego1_USA_2008-12-05"/>
		<taxon idref="MottsMillVirus_LuteovirusLikePartA_U16_Dmel_SanDiego2_USA_2008-12-05"/>
		<taxon idref="MottsMillVirus_LuteovirusLikePartA_LJ25_Dmel_SanDiego1_USA_2008-12-05"/>
		<taxon idref="MottsMillVirus_LuteovirusLikePartA_ITH29_Dmel_Ithaca_USA_2009-09-18"/>
		<taxon idref="MottsMillVirus_LuteovirusLikePartA_CM03_Dmel_Edinburgh1_EuropeNAf_2009-07-10"/>
		<taxon idref="MottsMillVirus_LuteovirusLikePartA_CM17_Dmel_Edinburgh1_EuropeNAf_2009-07-10"/>
		<taxon idref="MottsMillVirus_LuteovirusLikePartA_IM01_Dmel_Ithaca_USA_2009-09-18"/>
		<taxon idref="MottsMillVirus_LuteovirusLikePartA_IM08_Dmel_Ithaca_USA_2009-09-18"/>
		<taxon idref="MottsMillVirus_LuteovirusLikePartA_CM01_Dmel_Edinburgh1_EuropeNAf_2009-07-10"/>
		<taxon idref="MottsMillVirus_LuteovirusLikePartA_ITH16_Dmel_Ithaca_USA_2009-09-18"/>
		<taxon idref="MottsMillVirus_LuteovirusLikePartA_IM09_Dmel_Ithaca_USA_2009-09-18"/>
		<taxon idref="MottsMillVirus_LuteovirusLikePartA_IM04_Dmel_Ithaca_USA_2009-09-18"/>
		<taxon idref="MottsMillVirus_LuteovirusLikePartA_IM05_Dmel_Ithaca_USA_2009-09-18"/>
		<taxon idref="MottsMillVirus_LuteovirusLikePartA_IM06_Dmel_Ithaca_USA_2009-09-18"/>
		<taxon idref="MottsMillVirus_LuteovirusLikePartA_U09_Dmel_SanDiego2_USA_2008-12-05"/>
		<taxon idref="MottsMillVirus_LuteovirusLikePartA_U13_Dmel_SanDiego2_USA_2008-12-05"/>
		<taxon idref="MottsMillVirus_LuteovirusLikePartA_GEO49_Dmel_AthensGeorgia_USA_2009-02-02"/>
		<taxon idref="MottsMillVirus_LuteovirusLikePartA_U02_Dmel_SanDiego2_USA_2008-12-05"/>
		<taxon idref="MottsMillVirus_LuteovirusLikePartA_U20_Dmel_SanDiego2_USA_2008-12-05"/>
		<taxon idref="MottsMillVirus_LuteovirusLikePartA_GM03_Dmel_AthensGeorgia_USA_2009-02-02"/>
		<taxon idref="MottsMillVirus_LuteovirusLikePartA_U33_Dmel_SanDiego2_USA_2008-12-05"/>
		<taxon idref="MottsMillVirus_LuteovirusLikePartA_UM02_Dmel_SanDiego2_USA_2008-12-05"/>
		<taxon idref="MottsMillVirus_LuteovirusLikePartA_UM06_Dmel_SanDiego2_USA_2008-12-05"/>
		<taxon idref="MottsMillVirus_LuteovirusLikePartA_PORMEL08_Dmel_Porto_EuropeNAf_2012-10-24"/>
		<taxon idref="MottsMillVirus_LuteovirusLikePartA_PORMEL01_Dmel_Porto_EuropeNAf_2012-10-24"/>
		<taxon idref="MottsMillVirus_LuteovirusLikePartA_PORMEL07_Dmel_Porto_EuropeNAf_2012-10-24"/>
	</taxa>

	<!-- gene name = MottsMillVirus_LuteovirusLikePartB, ntax= 34                -->
	<taxa id="MottsMillVirus_LuteovirusLikePartB.taxa">
		<taxon idref="MottsMillVirus_LuteovirusLikePartB_GEO73_Dmel_AthensGeorgia_USA_2009-02-02"/>
		<taxon idref="MottsMillVirus_LuteovirusLikePartB_GM01_Dmel_AthensGeorgia_USA_2009-02-02"/>
		<taxon idref="MottsMillVirus_LuteovirusLikePartB_GM03_Dmel_AthensGeorgia_USA_2009-02-02"/>
		<taxon idref="MottsMillVirus_LuteovirusLikePartB_GM07_Dmel_AthensGeorgia_USA_2009-02-02"/>
		<taxon idref="MottsMillVirus_LuteovirusLikePartB_GM08_Dmel_AthensGeorgia_USA_2009-02-02"/>
		<taxon idref="MottsMillVirus_LuteovirusLikePartB_IM08_Dmel_Ithaca_USA_2009-09-18"/>
		<taxon idref="MottsMillVirus_LuteovirusLikePartB_IM14_Dmel_Ithaca_USA_2009-09-18"/>
		<taxon idref="MottsMillVirus_LuteovirusLikePartB_IM16_Dmel_Ithaca_USA_2009-09-18"/>
		<taxon idref="MottsMillVirus_LuteovirusLikePartB_IM19_DUNK_Ithaca_USA_2009-09-18"/>
		<taxon idref="MottsMillVirus_LuteovirusLikePartB_IM20_Dmel_Ithaca_USA_2009-09-18"/>
		<taxon idref="MottsMillVirus_LuteovirusLikePartB_ITH19_Dmel_Ithaca_USA_2009-09-18"/>
		<taxon idref="MottsMillVirus_LuteovirusLikePartB_ITH29_Dmel_Ithaca_USA_2009-09-18"/>
		<taxon idref="MottsMillVirus_LuteovirusLikePartB_LISMEL05_Dmel_Lisbon_EuropeNAf_2012-10-24"/>
		<taxon idref="MottsMillVirus_LuteovirusLikePartB_LJ25_Dmel_SanDiego1_USA_2008-12-05"/>
		<taxon idref="MottsMillVirus_LuteovirusLikePartB_LJ28_Dmel_SanDiego1_USA_2008-12-05"/>
		<taxon idref="MottsMillVirus_LuteovirusLikePartB_POR01_Dmel_Porto_EuropeNAf_2012-10-24"/>
		<taxon idref="MottsMillVirus_LuteovirusLikePartB_POR02_Dmel_Porto_EuropeNAf_2012-10-24"/>
		<taxon idref="MottsMillVirus_LuteovirusLikePartB_POR26_Dmel_Porto_EuropeNAf_2012-10-24"/>
		<taxon idref="MottsMillVirus_LuteovirusLikePartB_PORMEL06_Dmel_Porto_EuropeNAf_2012-10-24"/>
		<taxon idref="MottsMillVirus_LuteovirusLikePartB_SAFM01_Dmel_SouthAfrica_Africa_2010-01"/>
		<taxon idref="MottsMillVirus_LuteovirusLikePartB_U17_Dmel_SanDiego2_USA_2008-12-05"/>
		<taxon idref="MottsMillVirus_LuteovirusLikePartB_U20_Dmel_SanDiego2_USA_2008-12-05"/>
		<taxon idref="MottsMillVirus_LuteovirusLikePartB_U22_Dmel_SanDiego2_USA_2008-12-05"/>
		<taxon idref="MottsMillVirus_LuteovirusLikePartB_U25_Dmel_SanDiego2_USA_2008-12-05"/>
		<taxon idref="MottsMillVirus_LuteovirusLikePartB_U28_Dmel_SanDiego2_USA_2008-12-05"/>
		<taxon idref="MottsMillVirus_LuteovirusLikePartB_MATMEL21_Dmel_Accra1_Africa_2010-01"/>
		<taxon idref="MottsMillVirus_LuteovirusLikePartB_MATMEL28_Dmel_Accra1_Africa_2010-01"/>
		<taxon idref="MottsMillVirus_LuteovirusLikePartB_DANMEL06_Dmel_Accra2_Africa_2010-01"/>
		<taxon idref="MottsMillVirus_LuteovirusLikePartB_CM17_Dmel_Edinburgh1_EuropeNAf_2009-07-10"/>
		<taxon idref="MottsMillVirus_LuteovirusLikePartB_CM19_Dmel_Edinburgh1_EuropeNAf_2009-07-10"/>
		<taxon idref="MottsMillVirus_LuteovirusLikePartB_CM06_Dmel_Edinburgh1_EuropeNAf_2009-07-10"/>
		<taxon idref="MottsMillVirus_LuteovirusLikePartB_CM03_Dmel_Edinburgh1_EuropeNAf_2009-07-10"/>
		<taxon idref="MottsMillVirus_LuteovirusLikePartB_CM14_Dmel_Edinburgh1_EuropeNAf_2009-07-10"/>
		<taxon idref="MottsMillVirus_LuteovirusLikePartB_IM13_Dmel_Ithaca_USA_2009-09-18"/>
	</taxa>

	<!-- The sequence alignment (each sequence refers to a taxon above).         -->
	<!-- ntax=54 nchar=595                                                       -->
	<alignment id="alignment1" dataType="nucleotide">
		<sequence>
			<taxon idref="MottsMillVirus_LuteovirusLikePartA_DANMEL06_Dmel_Accra2_Africa_2010-01"/>
			NATCAACTGGACCAACAAAATGCTGATCTTTTAGGTAACATTGCGAATTTGACTGATGAAGCCATAAAGCTGCGAGTTTTGATTTCAGAACTCGAACAGTCGAATACGGAGTTGCGTATAGAGATCGCAAGGCTCAAGCACGATCATGTGTTTGGGGCTTTTGATTTTATTGGGACTGGTTGTATCGTGCTTGTTTCCTTGGCTTTTCTATGGTGGTTGGTGCCCCATGTAATTAAGTTTACCTTGTTTGTTAGGGGAAGCGTTAGCTCGTTTGTTCTCGCCACGTGGAGACTCATACCCTCGATGGCTTCCAACCGCCAAGCGGCAGCTGGAAACTATGAGGAGTTTGATTTGCCGTACCGTCATGAGGCTACGATCGCAGGTTCTTGTATTCAGACATTGAAGCCTGGGTCGTATGCCTCTAGTGTGTTTAAAATATTTAAACGCGATGAGTACATGGCAAACCAGCTGACTTTTGTCGGCTTGGGTTTCTGGGCAGATGTTGGAGACAAAATCCTAAAGAAGGGAGTCTTCATCACAGCTGGTCACAACATCATGGGAGATGTTGTGTTAAAGAATGCAAACGATCCTACTC
		</sequence>
		<sequence>
			<taxon idref="MottsMillVirus_LuteovirusLikePartA_DANMEL09_Dmel_Accra2_Africa_2010-01"/>
			NATCAACTGGACCAACAAAATGCTGATCTTTTAGGTAACATTGCGAATTTGACTGATGAAGCCATAAAGCTGCGAGTTTTGATTTCAGAACTCGAACAGTCGAATACGGAGTTGCGTATAGAGATCGCAAGGCTCAAGCACGATCATGTGTTTGGGGCTTTTGATTTTATTGGGACTGGTTGTATCGTGCTTGTTTCCTTGGCTTTTCTATGGTGGTTGGTGCCCCATGTAATTAAGTTTACCTTGTTTGTTAGGGGAAGCGTTAGCTCGTTTGTTCTTGCCACGTGGAGACTCATACCCTCGATGGCTTCCAACCGCCAAGCGGCGGCTGGAAACTATGAGGAGTTTGATTTGCCGTACCGTCACGAGGCTACGATCGCAGGTTCTTGTATTCAGACATTGAAGCCTGGGTCGTATGCCTCTAGTGTGTTTAAAATATTTAAACGCGATGAGTACATGGCAAACCAGCTGACTTTTGTCGGCTTGGGTTTCTGGGCAGATGTTGGAGACAAAATCCTAAAGAAGGGAGTCTTCATCACAGCTGGTCACAACATCATGGGAGATGTTGTGTTAAAGAATGCAAACGATCCTACTC
		</sequence>
		<sequence>
			<taxon idref="MottsMillVirus_LuteovirusLikePartA_MAT19_Dmel_Accra1_Africa_2010-01"/>
			NATCAACTGGACCAACAAAATGCTGATCTTTTAGGTAACATTGCGAATTTGACTGATGAAGCTATAAAGCTGCGAGTTTTGATTTCAGAACTCGAACAGTCGAATACGGAGTTGCGTATAGAGATCGCAAGGCTCAAGCACGATCATGTGTTTGGGGCTTTTGATTTTATTGGGACTGGTTGTATCGTGCTTGTTTCCTTGGCTTTTCTATGGTGGTTGGTGCCCCATGTAATTAAGTTTACCTTGTTTGTTAGGGGAAGCGTTAGCTCGTTTGTTCTTGCCACGTGGAGACTCATACCCTCGATGGCTTCCAACCGCCAAGCGGCGGCTGGAAACTATGAGGAGTTTGATTTGCCGTACCGTCACGAGGCTACGATCGCAGGTTCTTGTATTCAGACATTGAAGCCTGGGTCGTATGCCTCTAGTGTGTTTAAAATATTTAAACGCGATGAGTACATGGCAAACCAGCTGACTTTTGTCGGCTTGGGTTTCTGGGCAGATGTTGGAGACAAAATCCTAAAGAAGGGAGTCTTCATCACAGCTGGTCACAACATCATGGGAGATGTTGTGTTAAAGAATGCAAACGATCCTACTC
		</sequence>
		<sequence>
			<taxon idref="MottsMillVirus_LuteovirusLikePartA_MATMEL28_Dmel_Accra1_Africa_2010-01"/>
			NATCAACTGGACCAACAAAATGCTGATCTTTTAGGTAACATTGCGAATTTGACTGATGAAGCCATAAAGCTGCGAGTTTTGATTTCAGAACTCGAACAGTCGAATACGGAGTTGCGTATAGAGGTCGCAAGGCTCAAGCACGATCATGTGTTTGGGGCTTTTGATTTTATTGGGACTGGTTGTATCGTGCTTGTTTCCTTGGCTTTTCTATGGTGGTTGGTGCCCCATGTAATTAAGTTTACCTTGTTTGTTAGGGGAAGCGTTAGCTCGTTTGTTCTCGCCACGTGGAGACTCATACCCTCGATGGCTTCCAACCGCCAAGCGGCGGCTGGAAACTATGAGGAGTTTGATTTGCCGTACCGTCATGAGGCCACGATTGCAGGTTCTTGTATTCAGACATTGAAGCCTGGGTCGTATGCCTCTAGTGTGTTTAAAATATTTAAACGCGATGAGTACATGGCAAACCAGCTGACTTTTGTCGGCTTGGGTTTCTGGGCAGATGTTGGAGACAAAATCCTAAAGAAGGGAGTCTTCATCACAGCTGGTCACAACATCATGGGAGATGTTGTGTTAAAGAATGCAAACGATCCTACTC
		</sequence>
		<sequence>
			<taxon idref="MottsMillVirus_LuteovirusLikePartA_DAN01_Dmel_Accra2_Africa_2010-01"/>
			NATCAACTGGACCAACAAAATGCTGATCTTTTAGGCAACATTGCGAATTTGACTGATGAAGCCATAAAGCTGCGAGTTTTGATTTCAGAACTCGAACAGTCGAATACGGAGTTGCGTATAGAGATCGCAAGGCTCAAGCACGATCATGTGTTTGGGGCTTTTGATTTTATTGGGACTGGTTGTATCGTGCTTGTTTCCTTGGCTTTTCTATGGTGGTTGGTGCCCCATGTAATTAAGTTTACCTTGTTTGTTAGGGGAAGCGTTAGCTCGTTTGTTCTCGCCACGTGGAGACTCATACCCTCGATGGCTTCCAACCGCCAAGCGGCGGCTGGAAACTATGAGGAGTTTGATTTGCCGTACCGTCATGAGGCCACGATCGCAGGTTCTTGTATTCAGACATTGAAGCCTGGGTCATACGCCTCTAGTGTGTTTAAAATATTTAAACGCGATGAGTACATGGCAAACCAGCTGACTTTTGTCGGCTTGGGTTTCTGGGCAGATGTTGGAGACAAAATCCTAAAGAAGGGAGTCTTCATCACAGCTGGTCACAACATCATGGGAGATGTTGTGTTAAAGAATGCAAACGATCCTACTC
		</sequence>
		<sequence>
			<taxon idref="MottsMillVirus_LuteovirusLikePartA_MATMEL21_Dmel_Accra1_Africa_2010-01"/>
			NATCAACTGGACCAACAAAATGCTGATCTTTTAGGCAACATTGCGAATTTGACTGATGAAGCCATAAAGCTGCGAGTTTTGATTTCAGAACTCGAACAGTCGAATACGGAGTTGCGTATAGAGATCGCAAGGCTCAAGCACGATCATGTGTTTGGGGCTTTTGATTTTATTGGGACTGGTTGTATCGTGCTTGTTTCCTTGGCTTTTCTATGGTGGTTGGTGCCCCATGTAATTAAGTTTACCTTGTTTGTTAGGGGAAGCGTTAGCTCGTTTGTTCTCGCCACGTGGAGACTCATACCCTCGATGGCTTCCAACCGCCAAGCGGCGGCTGGAAACTATGAGGAGTTTGATTTGCCGTACCGTCATGAGGCCACGATCGCAGGTTCTTGTATTCAGACATTGAAGCCTGGGTCATACGCCTCTAGTGTGTTTAAAATATTTAAACGCGATGAGTACATGGCAAACCAGCTGACTTTTGTCGGCTTGGGTTTCTGGGCAGATGTTGGAGACAAAATCCTAAAGAAGGGAGTCTTCATCACAGCTGGTCACAACATCATGGGAGATGTTGTGTTAAAGAATGCAAACGATCCTACTC
		</sequence>
		<sequence>
			<taxon idref="MottsMillVirus_LuteovirusLikePartA_GM07_Dmel_AthensGeorgia_USA_2009-02-02"/>
			NATCAACTGGACCAACAAAATGCCGATCTTTTGGGCAACATTGCGAATTTGACTGATGAAGCTATAAAGCTGCGAGTCTTGATTTCAGAACTCGAGCAGTCGAATACAGAGTTGCGCATTGAGATCGCGAGACTCAAGCACAATCATGTGTTTGGGGCTTTTGATTTTATCGGGACTGGTTGTATCGTGCTTGTTTCCTTGGCTTTTCTATGGTGGTTGGTGCCCCATGTAATTAGGTTTACCTTGTTTGTTAGGGGAAGCGTTAGCTCGTTTGTTATCGCCACGTGGAGACTCATACCCTCGATGGCTTCCAATCGCCAAGCGGCGGCTGGAAACTATGAGGAGTTTGATTTGCCGTACCGTGATGAGGCTACGATTGCGGGATCTTGTATTCAGACCTTGAAGCCCGGATCGTATGCCTCTAGTGTGTTTAAAATTTTTAAACGCGATGAGTACATGGCGAACCAGCTGACTTTTGTCGGCTTGGGTTTCTGGGCAGATGTTGGAGACAAGATCCTAAAGAAGGGAGTCTTCATCACAGCTGGTCACAACATCATGGGAGATGTTGTGTTAAAGAACGCAAACGATCCTACTC
		</sequence>
		<sequence>
			<taxon idref="MottsMillVirus_LuteovirusLikePartA_U28_Dmel_SanDiego2_USA_2008-12-05"/>
			NATCAACTGGACCAACAAAATGCCGATCTTTTGGGCAACATTGCGAATTTGACTGATGAAGCTATAAAGCTGCGAGTCTTGATTTCAGAACTCGAGCAGTCGAATACGGAGTTGCGCATTGAGATCGCGAGACTCAAGCACAATCATGTGTTTGGGGCTTTTGATTTTATCGGGACTGGTTGTATCGTGCTTGTTTCCTTGGCTTTTCTATGGTGGTTGGTGCCCCATGTAATTAGGTTTACCTTGTTTGTTAGGGGAAGCGTTAGCTCGTTTGTTATCGCCACGTGGAGACTCATACCCTCGATGGCTTCCAATCGCCAAGCGGCGGCTGGAAACTATGAGGAGTTTGATTTGCCGTACCGTGATGAGGCTACGATTGCGGGATCTTGTATTCAGACCTTGAAGCCCGGATCGTATGCCTCTAGTGTGTTTAAAATTTTTAAACGCGATGAGTACATGGCGAACCAGCTGACTTTTGTCGGCTTGGGTTTCTGGGCAGATGTTGGAGACAAGATCCTAAAGAAGGGAGTCTTCATCACAGCTGGTCACAACATCATGGGAGATGTTGTGTTAAAGAATGCAAACGATCCTACTC
		</sequence>
		<sequence>
			<taxon idref="MottsMillVirus_LuteovirusLikePartA_ITH19_Dmel_Ithaca_USA_2009-09-18"/>
			NATCAACTGGACCAACAAAATGCCGATCTTTTGGGCAACATTGCGAATTTGACTGATGAAGCTATAAAGCTGCGAGTCTTGATTTCAGAACTCGAGCAGTCGAATACGGAGTTGCGCATTGAGATCGCGAGACTCAAGCACAATCATGTGTTTGGGGCTTTTGATTTTATCGGGACTGGTTGTATCGTGCTTGTTTCCTTGGCTTTTCTATGGTGGTTGGTGCCCCATGTAATTAGGTTTACCTTGTTTGTTAGGGGAAGCGTTAGCTCGTTTGTTATCGCCACGTGGAGACTCATACCCTCGATGGCTTCCAATCGCCAAGCGGCGGCTGGAAACTATGAGGAGTTTGATTTGCCGTACCGTGATGAGGCTACGATTGCGGGATCTTGTATTCAAACCTTGAAGCCCGGATCGTATGCCTCTAGTGTGTTTAAAATTTTTAAACGCGATGAGTACATGGCGAACCAGCTGACTTTTGTCGGCTTGGGTTTCTGGGCAGATGTTGGAGACAAGATCCTAAAGAAGGGAGTCTTCATCACAGCTGGTCACAACATCATGGGAGATGTTGTGTTAAAGAATGCAAACGATCCTACTC
		</sequence>
		<sequence>
			<taxon idref="MottsMillVirus_LuteovirusLikePartA_IM14_Dmel_Ithaca_USA_2009-09-18"/>
			NATCAACTGGACCAACAAAATGCCGATCTTTTGGGCAACATTGCGAATTTGACTGATGAAGCTATAAAGCTGCGAGTCTTGATTTCAGAACTCGAGCAGTCGAATACGGAGTTGCGCATTGAGATCGCGAGACTCAAGCACAATCATGTGTTTGGGGCTTTTGATTTTATCGGGACTGGTTGTATCGTGCTTGTTTCCTTGGCTTTTCTATGGTGGTTGGTGCCCCATGTAATTAGGTTTACCTTGTTTGTTAGGGGAAGCGTTAGCTCGTTTGTTATCGCCACGTGGAGACTCATACCCTCGATGGCTTCCAATCGCCAAGCGGCGGCTGGAAACTATGAGGAGTTTGATTTGCCGTACCGTGATGAGGCCACGATTGCGGGATCTTGTATTCAGACCTTGAAGCCCGGATCGTATGCCTCTAGTGTGTTTAAAATTTTTAAACGCGATGAGTACATGGCGAACCAGCTGACTTTTGTCGGCTTGGGTTTCTGGGCAGATGTTGGAGACAAGATCCTAAAGAAGGGAGTCTTCATCACAGCTGGTCACAACATCATGGGAGATGTTGTGTTAAAGAATGCAAACGATCCTACTC
		</sequence>
		<sequence>
			<taxon idref="MottsMillVirus_LuteovirusLikePartA_IM20_Dmel_Ithaca_USA_2009-09-18"/>
			NATCAACTGGACCAACAAAATGCCGATCTTTTGGGCAACATTGCGAATTTGACTGATGAAGCTATAAAGCTGCGAGTCTTGATTTCAGAACTCGAGCAGTCGAATACGGAGTTGCGCATTGAGATCGCGAGACTCAAGCACAATCATGTGTTTGGGGCTTTTGATTTTATCGGGACTGGTTGTATCGTGCTTGTTTCCTTGGCTTTTCTATGGTGGTTGGTGCCCCATGTAATTAGGTTTACCTTGTTTGTTAGGGGAAGCGTTAGCTCGTTTGTTATCGCCACGTGGAGACTCATACCCTCGATGGCTTCCAATCGCCAAGCGGCGGCTGGAAACTATGAGGAGTTTGATTTGCCGTACCGTGATGAGGCCACGATTGCGGGATCTTGTATTCAGACCTTGAAGCCCGGATCGTATGCCTCTAGTGTGTTTAAAATTTTTAAACGCGATGAGTACATGGCGAACCAGCTGACTTTTGTCGGCTTGGGTTTCTGGGCAGATGTTGGAGACAAGATCCTAAAGAAGGGAGTCTTCATCACAGCTGGTCACAACATCATGGGAGATGTTGTGTTAAAGAATGCAAACGATCCTACTC
		</sequence>
		<sequence>
			<taxon idref="MottsMillVirus_LuteovirusLikePartA_GEO73_Dmel_AthensGeorgia_USA_2009-02-02"/>
			NATCAACTGGACCAACAAAATGCCGATCTTTTGGGCAACATTGCGAATTTGACTGATGAAGCTATAAAGCTGCGAGTCTTGATTTCAGAACTCGAGCAGTCGAACACGGAGTTGCGCATTGAGATCGCGAGACTCAAGCACAATCACGTGTTTGGGGCTTTTGATTTTATCGGGACTGGTTGCATCGTGCTTGTTTCCTTGGCTTTTCTATGGTGGTTGGTGCCCCATGTAATTAGGTTTACCTTGTTTGTTAGGGGAAGCGTTAGCTCGTTTGTTATCGCCACGTGGAGACTCATACCCTCGATGGCTTCCAATCGCCAAGCGGCGGCTGGAAACTACGAGGAGTTTGATTTGCCGTACCGTGATGAGGCTACGATTGCGGGTTCTTGTATTCAGACTTTGAAGCCCGGATCGTATGCCTCTAGTGTGTTTAAAATTTTTAAACGCGATGAGTACATGGCGAACCAGTTGACTTTCGTCGGCTTGGGTTTCTGGGCAGATGTTGGAGACAAGATCCTAAAGAAGGGAGTCTTCATCACAGCTGGTCACAACATCATGGGAGATGTTGTGTTAAAGAATGCAAACGATCCTACTC
		</sequence>
		<sequence>
			<taxon idref="MottsMillVirus_LuteovirusLikePartA_GM01_Dmel_AthensGeorgia_USA_2009-02-02"/>
			NATCAACTGGACCAACAAAATGCCGATCTTTTGGGCAACATTGCGAATTTGACTGATGAAGCTATAAAGCTGCGAGTCTTGATTTCAGAACTCGAGCAGTCGAATACGGAGTTGCGCATTGAGATCGCGAGACTCAAGCACAATCATGTGTTTGGGGCTTTTGATTTTATTGGGACTGGTTGTATCGTGCTTGTTTCCTTGGCTTTTCTATGGTGGTTGGTGCCCCATGTAATTAGGTTTACCTTGTTTGTTAGGGGAAGCGTTAGCTCGTTTGTTATCGCCACGTGGAGACTCATACCCTCGATGGCTTCCAATCGCCAAGCGGCGGCTGGAAACTATGAGGAGTTTGATTTGCCGTACCGTGATGAGGCTACGATTGCGGGATCTTGTATTCAGACCTTGAAGCCCGGATCGTATGCCTCTAGTGTGTTTAAAATTTTTAAACGCGATGAGTACATGGCGAACCAGCTGACTTTTGTCGGCTTGGGTTTCTGGGCAGATGTTGGAGACAAGATCCTAAAGAAGGGAGTCTTCATCACAGCTGGTCACAACATCATGGGAGATGTTGTGTTAAAGAATGCAAACGATCCTACTC
		</sequence>
		<sequence>
			<taxon idref="MottsMillVirus_LuteovirusLikePartA_IM19_DUNK_Ithaca_USA_2009-09-18"/>
			NATCAACTGGACCAACAAAATGCCGATCTTTTGGGCAACATTGCGAATTTGACTGATGAAGCTATAAAGCTGCGAGTCTTGATTTCAGAACTCGAGCAGTCGAATACGGAGTTGCGCATTGAGATCGCGAGACTCAAGCACAATCATGTGTTTGGGGCTTTTGATTTTATCGGGACTGGTTGTATCGTGCTTGTTTCCTTGGCTTTTCTATGGTGGTTGGTGCCCCATGTAATTAGGTTTACCTTGTTTGTTAGGGGAAGCGTTAGCTCGTTTGTTATCGCCACGTGGAGACTCATACCCTCGATGGCTTCCAATCGCCAAGCGGCGGCTGGAAACTATGAGGAGTTTGATTTGCCGTACCGTGATGAGGCCACGATTGCGGGATCTTGTATTCAGACCTTGAAGCCCGGATCGTATGCCTCTAGTGTGTTTAAAATTTTTAAACGCGATGAGTACATGGCGAACCAGCTGACTTTTGTCGGCTTGGGTTTCTGGGCAGATGTTGGAGACAAGATCCTAAAGAAGGGAGTCTTCATCACAGCTGGTCACAACATCATGGGAGATGTTGTGTTAAAGAATGCAAACGATCCTACTC
		</sequence>
		<sequence>
			<taxon idref="MottsMillVirus_LuteovirusLikePartA_IM13_Dmel_Ithaca_USA_2009-09-18"/>
			NATCAACTGGACCAACAAAATGCCGATCTTTTGGGCAACATTGCGAATTTGACTGATGAAGCTATAAAGCTGCGAGTCTTGATTTCAGAACTCGAGCAGTCGAATACGGAGTTGCGCATTGAGATCGCGAGACTCAAGCACAATCATGTGTTTGGGGCTTTTGATTTTATCGGGACTGGTTGTATCGTGCTTGTTTCCTTGGCTTTTCTATGGTGGTTGGTGCCCCATGTAATTAGGTTTACCTTGTTTGTTAGGGGAAGCGTTAGCTCGTTTGTTATCGCCACGTGGAGACTCATACCCTCGATGGCTTCCAATCGCCAAGCGGCGGCTGGAAACTATGAGGAGTTTGATTTGCCGTACCGTGATGAGGCCACGATTGCGGGATCTTGTATTCAGACCTTGAAGCCCGGATCGTATGCCTCTAGTGTGTTTAAAATTTTTAAACGCGATGAGTACATGGCGAACCAGCTGACTTTTGTCGGCTTGGGTTTCTGGGCAGATGTTGGAGACAAGATCCTAAAGAAGGGAGTCTTCATCACAGCTGGTCACAACATCATGGGAGATGTTGTGTTAAAGAATGCAAACGATCCTACTC
		</sequence>
		<sequence>
			<taxon idref="MottsMillVirus_LuteovirusLikePartA_LISMEL05_Dmel_Lisbon_EuropeNAf_2012-10-24"/>
			NATCAACTGGACCAACAAAATGCCGATCTTTTGGGCAACATTGCGAATTTGACTGATGAAGCTATAAAGCTGCGAGTCTTGATTTCAGAACTCGAGCAGTCGAATACGGAGTTGCGCATTGAGATCGCGAGACTCAAGCACAATCATGTGTTTGGGGCTTTTGATTTTATCGGGACTGGTTGTATCGTGCTTGTTTCCTTGGCTTTTCTATGGTGGTTGGTGCCCCATGTAATTAGGTTTACCTTGTTTGTTAGGGGAAGCGTTAGCTCGTTTGTTATCGCCACGTGGAGACTCATACCCTCGATGGCTTCCAATCGCCAAGCGGCGGCTGGAAACTATGAGGAGTTTGATTTGCCGTACCGTGATGAGGCTACGATTGCGGGATCTTGTATTCAGACCTTGAAGCCCGGATCGTATGCCTCTAGTGTGTTTAAAATTTTTAAACGCGATGAGTACATGGCGAACCAGCTGACTTTTGTCGGCTTGGGTTTCTGGGCAGATGTTGGAGACAAGATCCTAAAGAAGGGAGTCTTCATCACAGCTGGTCACAACATCATGGGAGATGTTGTGTTAAAGAATGCAAACGATCCTACTC
		</sequence>
		<sequence>
			<taxon idref="MottsMillVirus_LuteovirusLikePartA_IM16_Dmel_Ithaca_USA_2009-09-18"/>
			NATCAACTGGACCAACAAAATGCCGATCTTTTGGGCAACATTGCGAATTTGACTGATGAAGCTATAAAGCTGCGAGTCTTGATTTCAGAACTCGAGCAGTCGAATACGGAGTTGCGCATTGAGATCGCGAGACTCAAGCACAATCATGTGTTTGGGGCTTTTGATTTTATCGGGACTGGTTGTATCGTGCTTGTTTCCTTGGCTTTTCTATGGTGGTTGGTGCCCCATGTAATTAGGTTTACCTTGTTTGTTAGGGGAAGCGTTAGCTCGTTTGTTATCGCCACGTGGAGACTCATACCCTCGATGGCTTCCAATCGCCAAGCGGCGGCTGGAAACTATGAGGAGTTTGATTTGCCGTACCGTGATGAGGCCACGATTGCGGGATCTTGTATTCAGACCTTGAAGCCCGGATCGTATGCCTCTAGTGTGTTTAAAATTTTTAAACGCGATGAGTACATGGCGAACCAGCTGACTTTTGTCGGCTTGGGTTTCTGGGCAGATGTTGGAGACAAGATCCTAAAGAAGGGAGTCTTCATCACAGCTGGTCACAACATCATGGGAGATGTTGTGTTAAAGAATGCAAACGATCCTACTC
		</sequence>
		<sequence>
			<taxon idref="MottsMillVirus_LuteovirusLikePartA_U22_Dmel_SanDiego2_USA_2008-12-05"/>
			NATCAACTGGACCAACAAAATGCCGATCTTTTGGGCAACATTGCGAATTTGACTGATGAAGCTATAAAGCTGCGAGTCTTGATTTCAGAACTCGAGCAGTCGAATACGGAGTTGCGCATTGAGATCGCGAGACTCAAGCACAATCATGTGTTTGGGGCTTTTGATTTTATTGGGACTGGTTGTATCGTGCTTGTTTCCTTGGCTTTTCTATGGTGGTTGGTGCCCCATGTAATTAGGTTTACCTTGTTTGTTAGGGGAAGCGTTAGCTCGTTTGTTATCGCCACGTGGAGACTCATACCCTCGATGGCTTCCAATCGCCAAGCGGCGGCTGGAAACTATGAGGAGTTTGATTTGCCGTACCGTGATGAGGCTACGATTGCGGGATCTTGTATTCAGACCTTGAAGCCCGGATCGTATGCCTCTAGTGTGTTTAAAATTTTTAAACGCGATGAGTACATGGCGAACCAGCTGACTTTTGTCGGCTTGGGTTTCTGGGCAGATGTTGGAGACAAGATCCTAAAGAAGGGAGTCTTCATCACAGCTGGTCACAACATCATGGGAGATGTTGTGTTAAAGAATGCAAACGATCCTACTC
		</sequence>
		<sequence>
			<taxon idref="MottsMillVirus_LuteovirusLikePartA_U25_Dmel_SanDiego2_USA_2008-12-05"/>
			NATCAACTGGACCAACAAAATGCCGATCTTTTGGGCAACATTGCGAATTTGACTGATGAAGCTATAAAGCTGCGAGTCTTGATTTCAGAACTCGAGCAGTCGAATACGGAGTTGCGCATTGAGATCGCGAGACTCAAGCACAATCATGTGTTTGGGGCTTTTGATTTTATCGGGACTGGTTGTATCGTGCTTGTTTCCTTGGCTTTTCTATGGTGGTTGGTGCCCCATGTAATTAGGTTTACCTTGTTTGTTAGGGGAAGCGTTAGCTCGTTTGTTATCGCCACGTGGAGACTCATACCCTCGATGGCTTCCAATCGCCAAGCGGCGGCTGGAAACTATGAGGAGTTTGATTTGCCGTACCGTGATGAGGCTACGATTGCGGGATCTTGTATTCAGACCTTGAAGCCCGGATCGTATGCCTCTAGTGTGTTTAAAATTTTTAAACGCGATGAGTACATGGCGAACCAGCTGACTTTTGTCGGCTTGGGTTTCTGGGCAGATGTTGGAGACAAGATCCTAAAGAAGGGAGTCTTCATCACAGCTGGTCACAACATCATGGGAGATGTTGTGTTAAAGAATGCAAACGATCCTACTC
		</sequence>
		<sequence>
			<taxon idref="MottsMillVirus_LuteovirusLikePartA_IM15_Dmel_Ithaca_USA_2009-09-18"/>
			NATCAACTGGACCAACAAAATGCCGATCTTTTGGGCAACATTGCGAATTTGACTGATGAAGCTATAAAGCTGCGAGTCTTGATTTCAGAACTCGAGCAGTCGAATACGGAGTTGCGCATTGAGATCGCGAGACTCAAGCACAATCATGTGTTTGGGGCTTTTGATTTTATCGGGACTGGTTGTATCGTGCTTGTTTCCTTGGCTTTTCTATGGTGGTTGGTGCCCCATGTAATTAGGTTTACCTTGTTTGTTAGGGGAAGCGTTAGCTCGTTTGTTATCGCCACGTGGAGACTCATACCCTCGATGGCTTCCAATCGCCAAGCGGCGGCTGGAAACTATGAGGAGTTTGATTTGCCGTACCGTGATGAGGCCACGATTGCGGGATCTTGTATTCAGACCTTGAAGCCCGGATCGTATGCCTCTAGTGTGTTTAAAATTTTTAAACGCGATGAGTACATGGCGAACCAGCTGACTTTTGTCGGCTTGGGTTTCTGGGCAGATGTTGGAGACAAGATCCTAAAGAAGGGAGTCTTCATCACAGCTGGTCACAACATCATGGGAGATGTTGTGTTAAAGAATGCAAACGATCCTACTC
		</sequence>
		<sequence>
			<taxon idref="MottsMillVirus_LuteovirusLikePartA_POR02_Dmel_Porto_EuropeNAf_2012-10-24"/>
			NATCAACTGGACCAACAAAATGCCGATCTTTTGGGCAACATTGCGAATTTGACTGATGAAGCTATAAAGCTGCGAGTCTTGATTTCAGAACTCGAGCAGTCGAATACGGAGTTGCGCATTGAGATCGCGAGACTCAAGCACAATCATGTGTTTGGGGCTTTTGATTTTATCGGGACTGGTTGTATCGTGCTTGTTTCCTTGGCTTTTCTATGGTGGTTGGTGCCCCATGTAATTAGGTTTACCTTGTTTGTTAGGGGAAGCGTTAGCTCGTTTGTTATCGCCACGTGGAGACTCATACCCTCGATGGCTTCCAATCGCCAAGCGGCGGCTGGAAACTATGAGGAGTTTGATTTGCCGTACCGTGATGAGGCTACGATTGCGGGATCTTGTATTCAGACCTTGAAGCCCGGATCGTATGCCTCTAGTGTGTTTAAAATTTTTAAACGCGATGAGTACATGGCGAACCAGCTGACTTTTGTCGGCTTGGGTTTCTGGGCAGATGTTGGAGACAAGATCCTAAAGAAGGGAGTCTTCATCACAGCTGGTCACAACATCATGGGAGATGTTGTGTTAAAGAATGCAAACGATCCTACTC
		</sequence>
		<sequence>
			<taxon idref="MottsMillVirus_LuteovirusLikePartA_U17_Dmel_SanDiego2_USA_2008-12-05"/>
			NATCAACTGGACCAACAAAATGCCGATCTTTTGGGCAACATTGCGAATTTGACTGATGAAGCTATAAAGCTGCGAGTCTTGATTTCAGAACTCGAGCAGTCGAATACGGAGTTGCGCATTGAGATCGCGAGACTCAAGCACAATCATGTGTTTGGGGCTTTTGATTTTATCGGGACTGGTTGTATCGTGCTTGTTTCCTTGGCTTTTCTATGGTGGTTGGTGCCCCATGTAATTAGGTTTACCTTGTTTGTTAGGGGAAGCGTTAGCTCGTTTGTTATCGCCACGTGGAGACTCATACCCTCGATGGCTTCCAATCGCCAAGCGGCGGCTGGAAACTATGAGGAGTTTGATTTGCCGTACCGTGATGAGGCTACGATTGCGGGATCTTGTATTCAGACCTTGAAGCCCGGATCGTATGCCTCTAGTGTGTTTAAAATTTTTAAACGCGATGAGTACATGGCGAACCAGCTGACTTTTGTCGGCTTGGGTTTCTGGGCAGATGTTGGAGACAAGATCCTAAAGAAGGGAGTCTTCATCACAGCTGGTCACAACATCATGGGAGATGTTGTGTTAAAGAATGCAAACGATCCTACTC
		</sequence>
		<sequence>
			<taxon idref="MottsMillVirus_LuteovirusLikePartA_LJ28_Dmel_SanDiego1_USA_2008-12-05"/>
			NATCAACTGGACCAACAAAATGCCGATCTTTTGGGCAACATTGCGAATTTGACTGATGAAGCTATAAAGCTGCGAGTCTTGATTTCAGAACTCGAGCAGTCGAATACGGAGTTGCGCATTGAGATCGCGAGACTCAAGCACAATCATGTGTTTGGGGCTTTTGATTTTATCGGGACTGGTTGTATCGTGCTTGTTTCCTTGGCTTTTCTATGGTGGTTGGTGCCCCATGTAATTAGGTTTACCTTGTTTGTTAGGGGAAGCGTTAGCTCGTTTGTTATCGCCACGTGGAGACTCATACCCTCGATGGCTTCCAATCGCCAAGCGGCGGCTGGAAACTATGAGGAGTTTGATTTGCCGTACCGTGATGAGGCTACGATTGCGGGATCTTGTATTCAGACCTTGAAGCCCGGATCGTATGCCTCTAGTGTGTTTAAAATTTTTAAACGCGATGAGTACATGGCGAACCAGCTGACTTTTGTCGGCTTGGGTTTCTGGGCAGATGTTGGAGACAAGATCCTAAAGAAGGGAGTCTTCATCACAGCTGGTCACAACATCATGGGAGATGTTGTGTTAAAGAATGCAAACGATCCTACTC
		</sequence>
		<sequence>
			<taxon idref="MottsMillVirus_LuteovirusLikePartA_U16_Dmel_SanDiego2_USA_2008-12-05"/>
			NATCAACTGGACCAACAGAATGCCGATCTTTTGGGCAACATTGCGAATTTGACTGATGAAGCTATAAAGCTGCGAGTCTTGATTTCAGAACTCGAGCAGTCGAATACGGAGTTGCGCATTGAGATCGCAAGACTCAAGCACAATCATGTGTTTGGGGCTTTTGATTTTATCGGGACTGGTTGTATCGTGCTTGTTTCCTTGGCTTTTCTATGGTGGTTGGTGCCCCATGTAATTAGGTTTACCTTGTTTGTTAGGGGAAGCGTTAGCTCGTTTGTTATCGCCACGTGGAGACTCATACCCTCGATGGCTTCCAATCGCCAAGCGGCGGCTGGAAACTATGAGGAGTTTGATTTGCCGTACCGTGATGAGGCTACGATTGCGGGATCTTGTATTCAGACCTTGAAGCCCGGATCGTATGCCTCTAGTGTGTTTAAAATTTTTAAACGCGATGAGTACATGGCGAACCAGTTGACTTTTGTCGGCTTGGGTTTCTGGGCAGATGTTGGAGACAAGATCCTAAAGAAGGGAGTCTTCATCACAGCTGGTCACAACATCATGGGAGATGTTGTGTTAAAGAATGCAAACGATCCTACTC
		</sequence>
		<sequence>
			<taxon idref="MottsMillVirus_LuteovirusLikePartA_LJ25_Dmel_SanDiego1_USA_2008-12-05"/>
			NATCAACTGGACCAACAAAATGCCGATCTTTTGGGCAACATTGCGAATTTGACTGGAGAAGCTATAAAGCTGCGAGTCTTGATTTCAGAACTCGAGCAGTCGAATACGGAGTTGCGCATTGAGATCGCGAGACTCAAGCACAATCATGTGTTTGGGGCTTTTGATTTTATCGGGACTGGTTGTATCGTGCTTGTTTCCTTGGCTTTTCTATGGTGGTTGGTGCCCCATGTAATTAGGTTTACCTTGTTTGTTAGGGGAAGCGTTAGCTCGTTTGTTATCGCCACGTGGAGACTCATACCCTCGATGGCTTCCAATCGCCAAGCGGCGGCTGGAAACTATGAGGAGTTTGATTTGCCGTACCGTGATGAGGCTACGATTGCGGGATCTTGTATTCAGACCTTGAAGCCCGGATCGTATGCCTCTAGTGTGTTTAAAATTTTTAAACGCGATGAGTACATGGCGAACCAGCTGACTTTTGTCGGCTTGGGTTTCTGGGCAGATGTTGGAGATAAGATCCTAAAGAAGGGAGTCTTCATCACAGCTGGTCACAACATCATGGGAGATGTTGTGTTAAAGAATGCAAACGATCCTACTC
		</sequence>
		<sequence>
			<taxon idref="MottsMillVirus_LuteovirusLikePartA_GM08_Dmel_AthensGeorgia_USA_2009-02-02"/>
			NATCAACTGGACCAACAAAATGCCGATCTTTTGGGCAACATTGCGAATTTGACTGACGAAGCTATAAAGCTGCGAGTCTTGATTTCAGAACTCGAGCAGTCGAATACGGAGTTGCGCATTGAGATCGCGAGACTCAAGCACAATCACGTGTTTGGGGCTTTTGATTTTATCGGGACTGGTTGCATCGTGCTTGTTTCCTTGGCTTTTCTATGGTGGTTGGTGCCCCATGTAATTAGGTTTACCTTGTTTGTTAGGGGAAGCGTTAGCTCGTTTGTTATCGCCACGTGGAGACTCATACCCTCGATGGCTTCCAATCGCCAAGCGGCGGCTGGAAACTACGAGGAGTTTGATTTGCCGTACCGTGATGAGGCTACGATTGCGGGTTCTTGTATTCAGACTTTGAAGCCCGGATCGTATGCCTCTAGTGTGTTTAAAATTTTTAAACGCGATGAGTACATGGCGAACCAGTTGACTTTTGTCGGCTTGGGTTTCTGGGCAGATGTTGGAGACAAGNNNNNNNNNNNNNNNNNNNNNNNNNNNNNNNNNNNNNNNNNNNNNNNNNNNNNNNNNNNNNNNNNNNNNNNNNNNNNNNNNN
		</sequence>
		<sequence>
			<taxon idref="MottsMillVirus_LuteovirusLikePartA_ITH29_Dmel_Ithaca_USA_2009-09-18"/>
			NATCAACTGGACCAACAAAATGCCGATCTTTTGGGCAACATTGCGAATTTGACTGACGAAGCTATCAAGCTGCGAGTCTTGATTTCAGAACTCGAGCAGTCGAATACGGAGTTGCGCATTGAGATCGCGAGACTCAAGCACAATCATGTGTTTGGGGCTTTTGATTTTATTGGGACTGGTTGTATCGTGCTTGTTTCCTTGGCTTTTCTATGGTGGTTGGTGCCCCATGTAATTAGGTTTACCTTGTTTGTTAGGGGAAGCGTTAGCTCGTTTGTTATCGCCACGTGGAGACTCATACCCTCGATGGCTTCCAATCGCCAAGCGGCGGCTGGAAACTATGAGGAGTTTGATTTGCCGTACCGTGATGAGGCTACGATTGCGGGATCTTGTATTCAGACCTTGAAGCCCGGATCGTATGCCTCTAGTGTGTTTAAAATCTTTAAACGCGATGAGTACATGGCGAACCAGCTGACTTTTGTCGGCTTGGGTTTCTGGGCAGATGTTGGAGACAAGATCCTAAAGAAGGGAGTCTTCATCACAGCTGGTCACAACATCATGGGAGATGTTGTGTTAAAGAATGCAAACGATCCTACTC
		</sequence>
		<sequence>
			<taxon idref="MottsMillVirus_LuteovirusLikePartA_LIS16_Dmel_Lisbon_EuropeNAf_2012-10-24"/>
			NATCAACTGGACCAACAAAATGCCGATCTTCTGGGTAATATTGCGAATTTGACTGAGGCAGCTATAAAGCTGCGAGTTTTGATTTCAGAACTCGAACAGTCAAATACGGAGTTGCGCCTGGAGATCGCCAGACTCAAGCACGATCATGTGTTTGGGGCTTTTGATTTTATTGGAACCGGATGTATCATGCTTGTTTCTTTGGCTTTTCTATGGTGGTTGGTGCCCCATGTAATTAGGTTTACCTTGTTTGTTAGGGGAAGCGTTAGCTCGTTTGTTATCGCCACGTGGAGACTCATTCCCTCAATGGCTTCCAATCGCCAAGCAGCGGCTGGAAACTATGAGGAGTTTGATTTGCCGTACCGTCATGAGGCTACGATCGCGGGATCTTGTATTCAAACCTTGAAACCTGGGTCGTATGCCTCTAGTGTGTTTAAGATATTTAAGCGCGATGAGTACATGGCGAACCAGCTGACTTTTGTCGGCTTGGGTTTCTGGGCGGATGTTGGAGATAAAATCCTAAAGAAAGGAATCTTCATCACAGCCGGTCACAACATCATGGGAGATGTTGTGTTAAAGAATGCAAACGATCCTACTC
		</sequence>
		<sequence>
			<taxon idref="MottsMillVirus_LuteovirusLikePartA_K12_Dmel_Thika_Africa_2009-02"/>
			NATCAACTGGACCAACAAAATGCCGATCTTCTGGGTAATATTGCGAATTTGACTGAGGCAGCTATAAAGCTGCGAGTTTTGATTTCAGAGCTCGAACAGTCAAATACGGAGTTGCGCCTGGAGATCGCCAGACTCAAGCACGATCATGTGTTTGGGGCTTTTGATTTTATTGGAACCGGATGTATCATGCTTGTTTCTTTGGCTTTTCTATGGTGGTTGGTGCCCCATGTAATTAGGTTTACCTTGTTTGTTAGGGGAAGCGTTAGCTCGTTTGTTATCGCCACGTGGAGACTCATTCCCTCAATGGCTTCCAATCGCCAAGCAGCGGCTGGAAACTATGAGGAGTTTGATTTGCCGTACCGTCATGAGGCTACGATCGCGGGATCTTGTATTCAAACCTTGAAACCTGGGTCGTATGCCTCTAGTGTGTTTAAGATATTTAAGCGCGATGAGTACATGGCGAACCAGCTGACTTTTGTCGGCTTGGGTTTCTGGGCGGATGTTGGAGACAAAATCCTAAAGAAAGGAATCTTCATCACAGCCGGTCACAACATCATGGGAGATGTTGTGTTAAAGAATGCAAACGATCCTACTC
		</sequence>
		<sequence>
			<taxon idref="MottsMillVirus_LuteovirusLikePartA_SAFM01_Dmel_SouthAfrica_Africa_2010-01"/>
			NATCAACTGGACCAACAAAATGCCGATCTTCTGGGTAATATTGCGAATTTGACTGAGGCAGCTATAAAGCTGCGAGTTTTGATTTCAGAACTCGAACAGTCAAATACGGAGTTGCGCCTGGAGATCGCCAGACTCAAGCACGATCATGTGTTTGGGGCTTTTGATTTTATTGGAACCGGATGTATCATGCTTGTTTCTTTGGCTTTTCTATGGTGGTTGGTGCCCCATGTAATTAGGTTTACCTTGTTTGTTAGGGGAAGCGTTAGCTCGTTTGTTATCGCCACGTGGAGACTCATTCCCTCAATGGCTTCCAATCGCCAAGCAGCGGCTGGAAACTATGAGGAGTTTGATTTGCCGTACCGTCATGAGGCTACGATCGCGGGATCTTGTATTCAAACCTTGAAACCTGGGTCGTATGCCTCTAGTGTGTTTAAGATATTTAAGCGCGATGAGTACATGGCGAACCAGCTGACTTTTGTCGGCTTGGGTTTCTGGGCGGATGTTGGAGATAAAATCCTAAAGAAAGGAATCTTCATCACAGCCGGTCACAACATCATGGGAGATGTTGTGTTAAAGAATGCAAACGATCCTACTC
		</sequence>
		<sequence>
			<taxon idref="MottsMillVirus_LuteovirusLikePartA_POR22_Dmel_Porto_EuropeNAf_2012-10-24"/>
			NATCAACTGGACCAACAAAATGCCGATCTTCTGGGTAATATTGCGAATTTGACTGAGGCAGCTATAAAGCTGCGAGTTTTGATTTCAGAACTCGAACAGTCAAATACGGAGTTGCGCCTGGAGATCGCCAGACTCAAGCACGATCATGTGTTTGGGGCTTTTGATTTTGTTGGAACCGGATGTATCATGCTTGTTTCTTTGGCTTTTCTATGGTGGTTGGTGCCCCATGTAATTAGGTTTACCTTGTTTGTTAGGGGAAGCGTTAGCTCGTTTGTTATCGCCACGTGGAGACTCATTCCCTCAATGGCTTCCAATCGCCAAGCAGCGGCTGGAAACTATGAGGAGTTTGATTTGCCGTACCGTCATGAGGCTACGATCGCGGGATCTTGTATTCAAACCTTGAAACCTGGGTCGTATGCCTCTAGTGTGTTTAAGATATTTAAGCGCGATGAGTATATGGCGAACCAGCTGACTTTTGTCGGCTTGGGTTTCTGGGCGGATGTTGGAGATAAAATCCTAAAGAAAGGAATCTTCATCACAGCCGGTCACAACATCATGGGAGATGTTGTGTTAAAGAATGCAAACGATCCTACTC
		</sequence>
		<sequence>
			<taxon idref="MottsMillVirus_LuteovirusLikePartA_POR26_Dmel_Porto_EuropeNAf_2012-10-24"/>
			NATCAACTGGACCAACAAAATGCCGATCTTCTGGGTAATATTGCGAATTTGACTGAGGCAGCTATAAAGCTGCGAGTTTTGATTTCAGAACTCGAACAGTCAAATACGGAGTTGCGCCTGGAGATCGCCAGACTCAAGCACGATCATGTGTTTGGGGCTTTTGATTTTATTGGAACCGGATGTATCATGCTTGTTTCTTTGGCTTTTCTATGGTGGTTGGTGCCCCATGTAATTAGGTTTACCTTGTTTGTTAGGGGAAGCGTTAGCTCGTTTGTTATCGCCACGTGGAGACTCATTCCCTCAATGGCTTCCAATCGCCAAGCAGCGGCTGGAAACTATGAGGAGTTTGATTTGCCGTACCGTCATGAGGCTACGATCGCGGGATCTTGTATTCAAACTTTGAAACCTGGGTCGTATGCCTCTAGTGTGTTTAAGATATTTAAGCGCGATGAGTACATGGCGAACCAGCTGACTTTTGTCGGCTTGGGTTTCTGGGCGGATGTTGGAGATAAAATCCTAAAGAAAGGAATCTTCATCACAGCCGGTCACAACATCATGGGAGATGTTGTGTTAAAGAATGCAAACGATCCTACTC
		</sequence>
		<sequence>
			<taxon idref="MottsMillVirus_LuteovirusLikePartA_CM06_Dmel_Edinburgh1_EuropeNAf_2009-07-10"/>
			NATCAACTGGACCAACAAAATGCCGATCTTTTGGGTAACATTGCGAATTTGACTGAAGCGGCTATAAAGCTGCGAGTTCTGATTTCAGAACTCGAAGAGTCAAATACGGAGTTGCGCCTTGAGATCGCGAGACTCAAGCACGATCACGTGTTTGGGGCTTTTGATTTTATTGGTACGGGGTGTATCATGCTAGTTTCCTTGGCTTTTCTATGGTGGTTGGTGCCCCATGTAATTAAGTTTACCTTGTTTGTTAGGGGAAGCGTTAGCTCATTTGTTATCGCCACGTGGAGACTCATCCCCTCAATGGCTTCTAATCGCCAAGCAGCGGCTGGAAATTATGAGGAGTTTGATTTGCCGTACCGTGACGAAGCTACGATCGCAGGATCATGTATTCAAACTTTGAAGCCTGGATCGTATGCTTCTAGTGTGTTTAAAATATTTAAGCGCGATCAGTACATGGCAAACCAGTTGACTTTTGTTGGCTTGGGTTTCTGGGCAGATGTTGGAGACAAAATCCTAAAGAAAGGAGTTTTCATCACAGCTGGTCACAACATTATGGAAGATGTTGTGTTAAAGAATGCAAATGATCCTACTC
		</sequence>
		<sequence>
			<taxon idref="MottsMillVirus_LuteovirusLikePartA_CM14_Dmel_Edinburgh1_EuropeNAf_2009-07-10"/>
			NATCAACTGGACCAACAAAATGCCGATCTTTTGGGTAACATTGCGAATTTGACTGAAGCGGCTATAAAGCTGCGAGTTCTGATTTCAGAACTCGAAGAGTCAAATACGGAGTTGCGCCTTGAGATCGCGAGACTCAAGCACGATCACGTGTTTGGGGCTTTTGATTTTATTGGTACAGGGTGTATCATGCTAGTTTCCTTGGCTTTTCTATGGTGGTTGGTGCCCCATGTAATTAAGTTTACCTTGTTTGTTAGGGGAAGCGTTAGCTCATTTGTTATCGCCACGTGGAGACTCATCCCCTCAATGGCTTCTAATCGCCAAGCAGCGGCTGGAAATTATGAGGAGTTTGATTTGCCGTACCGTGATGAAGCTACGATCGCAGGATCATGTATTCAAACTTTGAAGCCTGGATCGTATGCTTCTAGTGTGTTTAAAATATTTAAGCGCGATCAGTACATGGCAAACCAGTTGACTTTTGTTGGCTTGGGTTTCTGGGCAGATGTTGGAGACAAAATCCTAAAGAAAGGAGTCTTCATCACAGCTGGTCACAACATTATGGAAGATGTTGTGTTAAAGAATGCAAATGATCCTACTC
		</sequence>
		<sequence>
			<taxon idref="MottsMillVirus_LuteovirusLikePartA_CM03_Dmel_Edinburgh1_EuropeNAf_2009-07-10"/>
			NATCAACTGGACCAACAAAATGCCGATCTTTTGGGTAACATTGCGAATTTGACTGAAGCGGCTATAAAGCTGCGAGTTCTGATTTCAGAACTCGAAGAGTCAAATACGGAGTTACGCCTTGAGATCGCGAGACTCAAGCACGATCACGTGTTTGGGGCTTTTGATTTTATTGGTACGGGGTGTATCATGCTAGTTTCCTTGGCTTTTCTATGGTGGTTGGTGCCCCATGTAATTAAGTTTACCTTGTTTGTTAGGGGAAGCGTTAGCTCATTTGTTATCGCCACGTGGAGACTCATCCCCTCAATGGCTTCTAACCGCCAAGCAGCGGCTGGAAATTATGAGGAGTTTGATTTGCCGTACCGTGACGAAGCTACGATCGCAGGATCATGTATTCAAACTTTGAAGCCTGGATCGTATGCTTCTAGTGTGTTTAAAATATTTAAGCGCGATCAGTACATGGCAAACCAGCTGACTTTTGTTGGCTTGGGTTTCTGGGCAGATGTTGGAGACAAAATCCTAAAGAAAGGAGTCTTCATCACAGCTGGTCACAACATTATGGAAGATGTTGTGTTAAAGAATGCAAATGATCCTACTC
		</sequence>
		<sequence>
			<taxon idref="MottsMillVirus_LuteovirusLikePartA_CM12_Dmel_Edinburgh1_EuropeNAf_2009-07-10"/>
			NATCAACTGGACCAACAAAATGCCGATCTTTTGGGTAACATTGCGAATTTGACTGAAGCGGCTATAAAGCTGCGAGTTCTGATTTCAGAACTCGAAGAGTCAAATACGGAGTTACGCCTTGAGATCGCGAGACTCAAGCACGATCACGTGTTTGGGGCTTTTGATTTTATTGGTACGGGGTGTATCATGCTAGTTTCCTTGGCTTTTCTATGGTGGTTGGTGCCCCATGTAATTAAGTTTACCTTGTTTGTTAGGGGAAGCGTTAGCTCATTTGTTATCGCCACGTGGAGACTCATCCCCTCAATGGCTTCTAACCGCCAAGCAGCGGCTGGAAATTATGAGGAGTTTGATTTGCCGTACCGTGACGAAGCTACGATCGCAGGATCATGTATTCAAACTTTGAAGCCTGGATCGTATGCTTCTAGTGTGTTTAAAATATTTAAGCGCGATCAGTACATGGCAAACCAGCTGACTTTTGTTGGCTTGGGTTTCTGGGCAGATGTTGGAGACAAAATCCTAAAGAAAGGAGTCTTCATCACAGCTGGTCACAACATTATGGAAGATGTTGTGTTAAAGAATGCAAATGATCCTACTC
		</sequence>
		<sequence>
			<taxon idref="MottsMillVirus_LuteovirusLikePartA_CM17_Dmel_Edinburgh1_EuropeNAf_2009-07-10"/>
			NNNNNNNNNNNNNNNNNNNNNNNNNNNNNNNNNNNNNNNNNNNNNNNNNNNNNNNNNNNNNNNNNNNNNNNNNNNNNNNNNNNNNNNNNNNNNNNNNNNNNNNNNNNNNNNNNNNNNNNNNNNNNNNNNNNNNNNNNNNNNNNNNNNNNNNNNNNNNNNNNNNNNNNNNNNNNNNNNNNNNNNNNNNNNNNNNNNNNNNNNNNNNNNNNNNNNNNNNNNNNNNNNNNNNNNNNNNNNNNNNNNNNNNNNNNNNNNNNNNNNNNNNNNNNNNNNNNNATCGCCACGTGGAGACTCATCCCCTCAATGGCTTCTAACCGCCAAGCAGCGGCTGGAAATTATGAGGAGTTTGATTTGCCGTACCGTGACGAAGCTACGATCGCAGGATCATGTATTCAAACTTTGAAGCCTGGATCGTATGCTTCTAGTGTGTTTAAAATATTTAAGCGCGATCAGTACATGGCAAACCAGCTGACTTTTGTTGGCTTGGGTTTCTGGGCAGATGTTGGAGACAAAATCCTAAAGAAAGGAGTCTTCATCACAGCTGGTCACAACATTATGGAAGATGTTGTGTTAAAGAATGCAAATGATCCTACTC
		</sequence>
		<sequence>
			<taxon idref="MottsMillVirus_LuteovirusLikePartA_IM01_Dmel_Ithaca_USA_2009-09-18"/>
			NNNNNNNNNNNNNNNNNNNNNNNNNNNNNNNNNNNNNNNNNNNNNNNNNNNNNNNNNNNNNNNNNNNNNNNNNNNNNNNNNNNNNNNNNNNNNNNNNNNNNNNNNNNNNNNNNNNNNNNNNNNNNNNNNNNNNNNNNNNNNNNNNNNNNNNNNNNNNNNNNNNNNNNNNNNNNNNNNNNNNNNNNNNNNNNNNNNNNNNNNNNNNNNNNNNNNNNNNNNNNNNNNNNNNNNNNNNNNNNNNNNNNNNNNNNNNNNNNNNNNNNNNNNNNNNNNNNNATCGCCACGTGGAGACTCATACCCTCGATGGCTTCCAATCGCCAAGCGGCGGCTGGAAACTATGAGGAGTTTGATTTGCCGTACCGTGATGAGGCTACGATTGCGGGATCTTGTATTCAGACCTTGAAGCCCGGATCGTATGCCTCTAGTGTGTTTAAAATCTTTAAACGCGATGAGTACATGGCGAACCAGCTGACTTTTGTCGGCTTGGGTTTCTGGGCAGATGTTGGAGACAAGATCCTAAAGAAGGGAGTCTTCATCACAGCTGGTCACAACATCATGGGAGATGTTGTGTTAAAGAATGCAAACGATCCTACTC
		</sequence>
		<sequence>
			<taxon idref="MottsMillVirus_LuteovirusLikePartA_IM08_Dmel_Ithaca_USA_2009-09-18"/>
			NNNNNNNNNNNNNNNNNNNNNNNNNNNNNNNNNNNNNNNNNNNNNNNNNNNNNNNNNNNNNNNNNNNNNNNNNNNNNNNNNNNNNNNNNNNNNNNNNNNNNNNNNNNNNNNNNNNNNNNNNNNNNNNNNNNNNNNNNNNNNNNNNNNNNNNNNNNNNNNNNNNNNNNNNNNNNNNNNNNNNNNNNNNNNNNNNNNNNNNNNNNNNNNNNNNNNNNNNNNNNNNNNNNNNNNNNNNNNNNNNNNNNNNNNNNNNNNNNNNNNNNNNNNNNNNNNNNNATCGCCACGTGGAGACTCATACCCTCGATGGCTTCCAATCGCCAAGCGGCGGCTGGAAACTATGAGGAGTTTGATTTGCCGTACCGTGATGAGGCTACGATTGCGGGATCTTGTATTCAGACCTTGAAGCCCGGATCGTATGCCTCTAGTGTGTTTAAAATCTTTAAACGCGATGAGTACATGGCGAACCAGCTGACTTTTGTCGGCTTGGGTTTCTGGGCAGATGTTGGAGACAAGATCCTAAAGAAGGGAGTCTTCATCACAGCTGGTCACAACATCATGGGAGATGTTGTGTTAAAGAATGCAAACGATCCTACTC
		</sequence>
		<sequence>
			<taxon idref="MottsMillVirus_LuteovirusLikePartA_CM01_Dmel_Edinburgh1_EuropeNAf_2009-07-10"/>
			NNNNNNNNNNNNNNNNNNNNNNNNNNNNNNNNNNNNNNNNNNNNNNNNNNNNNNNNNNNNNNNNNNNNNNNNNNNNNNNNNNNNNNNNNNNNNNNNNNNNNNNNNNNNNNNNNNNNNNNNNNNNNNNNNNNNNNNNNNNNNNNNNNNNNNNNNNNNNNNNNNNNNNNNNNNNNNNNNNNNNNNNNNNNNNNNNNNNNNNNNNNNNNNNNNNNNNNNNNNNNNNNNNNNNNNNNNNNNNNNNNNNNNNNNNNNNNNNNNNNNNNNNNNNNNNNNNNNATCGCCACGTGGAGACTCATACCCTCGATGGCTTCCAATCGCCAAGCGGCGGCTGGAAACTATGAGGAGTTTGATTTGCCGTACCGTGATGAGGCTACGATTGCGGGATCTTGTATTCAGACCTTGAAGCCCGGATCGTATGCCTCTAGTGTGTTTAAAATTTTTAAACGCGATGAGTACATGGCGAACCAGCTGACTTTTGTCGGCTTGGGTTTCTGGGCAGATGTTGGAGACAAGATCCTAAAGAAGGGAGTCTTCATCACAGCTGGTCACAACATCATGGGAGATGTTGTGTTAAAGAATGCAAACGATCCTACTC
		</sequence>
		<sequence>
			<taxon idref="MottsMillVirus_LuteovirusLikePartA_ITH16_Dmel_Ithaca_USA_2009-09-18"/>
			NNNNNNNNNNNNNNNNNNNNNNNNNNNNNNNNNNNNNNNNNNNNNNNNNNNNNNNNNNNNNNNNNNNNNNNNNNNNNNNNNNNNNNNNNNNNNNNNNNNNNNNNNNNNNNNNNNNNNNNNNNNNNNNNNNNNNNNNNNNNNNNNNNNNNNNNNNNNNNNNNNNNNNNNNNNNNNNNNNNNNNNNNNNNNNNNNNNNNNNNNNNNNNNNNNNNNNNNNNNNNNNNNNNNNNNNNNNNNNNNNNNNNNNNNNNNNNNNNNNNNNNNNNNNNNNNNNNNATCGCCACGTGGAGACTCATACCCTCGATGGCTTCCAATCGCCAAGCGGCGGCTGGAAACTATGAGGAGTTTGATTTGCCGTACCGTGATGAGGCTACGATTGCGGGATCTTGTATTCAGACCTTGAAGCCCGGATCGTATGCCTCTAGTGTGTTTAAAATCTTTAAACGCGATGAGTACATGGCGAACCAGCTGACTTTTGTCGGCTTGGGTTTCTGGGCAGATGTTGGAGACAAGATCCTAAAGAAGGGAGTCTTCATCACAGCTGGTCACAACATCATGGGAGATGTTGTGTTAAAGAATGCAAACGATCCTACTC
		</sequence>
		<sequence>
			<taxon idref="MottsMillVirus_LuteovirusLikePartA_IM09_Dmel_Ithaca_USA_2009-09-18"/>
			NNNNNNNNNNNNNNNNNNNNNNNNNNNNNNNNNNNNNNNNNNNNNNNNNNNNNNNNNNNNNNNNNNNNNNNNNNNNNNNNNNNNNNNNNNNNNNNNNNNNNNNNNNNNNNNNNNNNNNNNNNNNNNNNNNNNNNNNNNNNNNNNNNNNNNNNNNNNNNNNNNNNNNNNNNNNNNNNNNNNNNNNNNNNNNNNNNNNNNNNNNNNNNNNNNNNNNNNNNNNNNNNNNNNNNNNNNNNNNNNNNNNNNNNNNNNNNNNNNNNNNNNNNNNNNNNNNNNATCGCCACGTGGAGACTCATACCCTCGATGGCTTCCAATCGCCAAGCGGCGGCTGGAAACTATGAGGAGTTTGATTTGCCGTACCGTGATGAGGCCACGATTGCGGGATCTTGTATTCAGACCTTGAAGCCCGGATCGTATGCCTCTAGTGTGTTTAAAATTTTTAAACGCGATGAGTACATGGCGAACCAGCTGACTTTTGTCGGCTTGGGTTTCTGGGCAGATGTTGGAGACAAGATCCTAAAGAAGGGAGTCTTCATCACAGCTGGTCACAACATCATGGGAGATGTTGTGTTAAAGAATGCAAACGATCCTACTC
		</sequence>
		<sequence>
			<taxon idref="MottsMillVirus_LuteovirusLikePartA_IM04_Dmel_Ithaca_USA_2009-09-18"/>
			NNNNNNNNNNNNNNNNNNNNNNNNNNNNNNNNNNNNNNNNNNNNNNNNNNNNNNNNNNNNNNNNNNNNNNNNNNNNNNNNNNNNNNNNNNNNNNNNNNNNNNNNNNNNNNNNNNNNNNNNNNNNNNNNNNNNNNNNNNNNNNNNNNNNNNNNNNNNNNNNNNNNNNNNNNNNNNNNNNNNNNNNNNNNNNNNNNNNNNNNNNNNNNNNNNNNNNNNNNNNNNNNNNNNNNNNNNNNNNNNNNNNNNNNNNNNNNNNNNNNNNNNNNNNNNNNNNNNATCGCCACGTGGAGACTCATACCCTCGATGGCTTCCAATCGCCAAGCGGCGGCTGGAAACTATGAGGAGTTTGATTTGCCGTACCGTGATGAGGCCACGATTGCGGGATCTTGTATTCAGACCTTGAAGCCCGGATCGTATGCCTCTAGTGTGTTTAAAATTTTTAAACGCGATGAGTACATGGCGAACCAGCTGACTTTTGTCGGCTTGGGTTTCTGGGCAGATGTTGGAGACAAGATCCTAAAGAAGGGAGTCTTCATCACAGCTGGTCACAACATCATGGGAGATGTTGTGTTAAAGAATGCAAACGATCCTACTC
		</sequence>
		<sequence>
			<taxon idref="MottsMillVirus_LuteovirusLikePartA_IM05_Dmel_Ithaca_USA_2009-09-18"/>
			NNNNNNNNNNNNNNNNNNNNNNNNNNNNNNNNNNNNNNNNNNNNNNNNNNNNNNNNNNNNNNNNNNNNNNNNNNNNNNNNNNNNNNNNNNNNNNNNNNNNNNNNNNNNNNNNNNNNNNNNNNNNNNNNNNNNNNNNNNNNNNNNNNNNNNNNNNNNNNNNNNNNNNNNNNNNNNNNNNNNNNNNNNNNNNNNNNNNNNNNNNNNNNNNNNNNNNNNNNNNNNNNNNNNNNNNNNNNNNNNNNNNNNNNNNNNNNNNNNNNNNNNNNNNNNNNNNNNATCGCCACGTGGAGACTCATACCCTCGATGGCTTCCAATCGCCAAGCGGCGGCTGGAAACTATGAGGAGTTTGATTTGCCGTACCGTGATGAGGCTACGATTGCGGGATCTTGTATTCAGACCTTGAAGCCCGGATCGTATGCCTCTAGTGTGTTTAAAATTTTTAAACGCGATGAGTACATGGCGAACCAGCTGACTTTTGTCGGCTTGGGTTTCTGGGCAGATGTTGGAGACAAGATCCTAAAGAAGGGAGTCTTCATCACAGCTGGTCACAACATCATGGGAGATGTTGTGTTAAAGAATGCAAACGATCCTACTC
		</sequence>
		<sequence>
			<taxon idref="MottsMillVirus_LuteovirusLikePartA_IM06_Dmel_Ithaca_USA_2009-09-18"/>
			NNNNNNNNNNNNNNNNNNNNNNNNNNNNNNNNNNNNNNNNNNNNNNNNNNNNNNNNNNNNNNNNNNNNNNNNNNNNNNNNNNNNNNNNNNNNNNNNNNNNNNNNNNNNNNNNNNNNNNNNNNNNNNNNNNNNNNNNNNNNNNNNNNNNNNNNNNNNNNNNNNNNNNNNNNNNNNNNNNNNNNNNNNNNNNNNNNNNNNNNNNNNNNNNNNNNNNNNNNNNNNNNNNNNNNNNNNNNNNNNNNNNNNNNNNNNNNNNNNNNNNNNNNNNNNNNNNNNATCGCCACGTGGAGACTCATACCCTCGATGGCTTCCAATCGCCAAGCGGCGGCTGGAAACTATGAGGAGTTTGATTTGCCGTACCGTGATGAGGCCACGATTGCGGGATCTTGTATTCAGACCTTGAAGCCCGGATCGTATGCCTCTAGTGTGTTTAAAATTTTTAAACGCGATGAGTACATGGCGAACCAGCTGACTTTTGTCGGCTTGGGTTTCTGGGCAGATGTTGGAGACAAGATCCTAAAGAAGGGAGTCTTCATCACAGCTGGTCACAACATCATGGGAGATGTTGTGTTAAAGAATGCAAACGATCCTACTC
		</sequence>
		<sequence>
			<taxon idref="MottsMillVirus_LuteovirusLikePartA_U09_Dmel_SanDiego2_USA_2008-12-05"/>
			NNNNNNNNNNNNNNNNNNNNNNNNNNNNNNNNNNNNNNNNNNNNNNNNNNNNNNNNNNNNNNNNNNNNNNNNNNNNNNNNNNNNNNNNNNNNNNNNNNNNNNNNNNNNNNNNNNNNNNNNNNNNNNNNNNNNNNNNNNNNNNNNNNNNNNNNNNNNNNNNNNNNNNNNNNNNNNNNNNNNNNNNNNNNNNNNNNNNNNNNNNNNNNNNNNNNNNNNNNNNNNNNNNNNNNNNNNNNNNNNNNNNNNNNNNNNNNNNNNNNNNNNNNNNNNNNNNNNATCGCCACGTGGAGACTCATACCCTCGATGGCTTCCAATCGCCAAGCAGCGGCTGGAAACTATGAGGAGTTTGATTTGCCGTACCGTGATGAGGCTACGATTGCGGGATCTTGTATTCAGACCTTGAAGCCCGGATCGTATGCCTCTAGTGTGTTTAAAATTTTTAAACGCGATGAGTACATGGCGAACCAGCTGACTTTTGTCGGCTTGGGTTTCTGGGCAGATGTTGGAGACAAGATCCTAAAGAAGGGAGTCTTCATCACAGCTGGTCACAACATCATGGGAGATGTTGTGTTAAAGAATGCAAACGATCCTACTC
		</sequence>
		<sequence>
			<taxon idref="MottsMillVirus_LuteovirusLikePartA_U13_Dmel_SanDiego2_USA_2008-12-05"/>
			NNNNNNNNNNNNNNNNNNNNNNNNNNNNNNNNNNNNNNNNNNNNNNNNNNNNNNNNNNNNNNNNNNNNNNNNNNNNNNNNNNNNNNNNNNNNNNNNNNNNNNNNNNNNNNNNNNNNNNNNNNNNNNNNNNNNNNNNNNNNNNNNNNNNNNNNNNNNNNNNNNNNNNNNNNNNNNNNNNNNNNNNNNNNNNNNNNNNNNNNNNNNNNNNNNNNNNNNNNNNNNNNNNNNNNNNNNNNNNNNNNNNNNNNNNNNNNNNNNNNNNNNNNNNNNNNNNNNATCGCCACGTGGAGACTCATACCCTCGATGGCTTCCAATCGCCAAGCGGCGGCTGGAAACTATGAGGAGTTTGATTTGCCGTACCGTGATGAGGCTACGATTGCGGGATCTTGTATTCAGACCTTGAAGCCCGGATCGTATGCCTCTAGTGTGTTTAAAATTTTTAAACGCGATGAGTACATGGCGAACCAGCTGACTTTTGTCGGCTTGGGTTTCTGGGCAGATGTTGGAGACAAGATCCTAAAGAAGGGAGTCTTCATCACAGCTGGTCACAACATCATGGGAGATGTTGTGTTAAAGAATGCAAACGATCCTACTC
		</sequence>
		<sequence>
			<taxon idref="MottsMillVirus_LuteovirusLikePartA_GEO49_Dmel_AthensGeorgia_USA_2009-02-02"/>
			NNNNNNNNNNNNNNNNNNNNNNNNNNNNNNNNNNNNNNNNNNNNNNNNNNNNNNNNNNNNNNNNNNNNNNNNNNNNNNNNNNNNNNNNNNNNNNNNNNNNNNNNNNNNNNNNNNNNNNNNNNNNNNNNNNNNNNNNNNNNNNNNNNNNNNNNNNNNNNNNNNNNNNNNNNNNNNNNNNNNNNNNNNNNNNNNNNNNNNNNNNNNNNNNNNNNNNNNNNNNNNNNNNNNNNNNNNNNNNNNNNNNNNNNNNNNNNNNNNNNNNNNNNNNNNNNNNNNATCGCCACGTGGAGACTCATACCCTCGATGGCTTCCAATCGCCAAGCGGCGGCTGGAAACTATGAGGAGTTTGATTTGCCGTACCGTGACGAGGCTACGATTGCGGGATCTTGTATTCAGACCTTGAAGCCCGGATCGTATGCCTCTAGTGTGTTTAAAATTTTTAAACGCGATGAGTACATGGCGAACCAGCTGACTTTTGTCGGCTTGGGTTTCTGGGCAGATGTTGGAGACAAGATCCTAAAGAAGGGAGTCTTCATCACAGCTGGTCACAACATCATGGGAGATGTTGTGTTAAAGAATGCAAACGATCCTACTC
		</sequence>
		<sequence>
			<taxon idref="MottsMillVirus_LuteovirusLikePartA_U02_Dmel_SanDiego2_USA_2008-12-05"/>
			NNNNNNNNNNNNNNNNNNNNNNNNNNNNNNNNNNNNNNNNNNNNNNNNNNNNNNNNNNNNNNNNNNNNNNNNNNNNNNNNNNNNNNNNNNNNNNNNNNNNNNNNNNNNNNNNNNNNNNNNNNNNNNNNNNNNNNNNNNNNNNNNNNNNNNNNNNNNNNNNNNNNNNNNNNNNNNNNNNNNNNNNNNNNNNNNNNNNNNNNNNNNNNNNNNNNNNNNNNNNNNNNNNNNNNNNNNNNNNNNNNNNNNNNNNNNNNNNNNNNNNNNNNNNNNNNNNNNATCGCCACGTGGAGACTCATACCCTCGATGGCTTCCAATCGCCAAGCGGCGGCTGGAAACTATGAGGAGTTTGATTTGCCGTACCGTGATGAGGCTACGATTGCGGGATCTTGTATTCAGACCTTGAAGCCCGGATCGTATGCCTCTAGTGTGTTTAAAATTTTTAAACGCGATGAGTACATGGCGAACCAGCTGACTTTTGTCGGCTTGGGTTTCTGGGCAGATGTTGGAGACAAGATCCTAAAGAAGGGAGTCTTCATCACAGCTGGTCACAACATCATGGGAGATGTTGTGTTAAAGAATGCAAACGATCCTACTC
		</sequence>
		<sequence>
			<taxon idref="MottsMillVirus_LuteovirusLikePartA_U20_Dmel_SanDiego2_USA_2008-12-05"/>
			NNNNNNNNNNNNNNNNNNNNNNNNNNNNNNNNNNNNNNNNNNNNNNNNNNNNNNNNNNNNNNNNNNNNNNNNNNNNNNNNNNNNNNNNNNNNNNNNNNNNNNNNNNNNNNNNNNNNNNNNNNNNNNNNNNNNNNNNNNNNNNNNNNNNNNNNNNNNNNNNNNNNNNNNNNNNNNNNNNNNNNNNNNNNNNNNNNNNNNNNNNNNNNNNNNNNNNNNNNNNNNNNNNNNNNNNNNNNNNNNNNNNNNNNNNNNNNNNNNNNNNNNNNNNNNNNNNNNATCGCCACGTGGAGACTCATACCCTCGATGGCTTCCAATCGCCAAGCGGCGGCTGGAAACTATGAGGAGTTTGATTTGCCGTACCGTGATGAGGCTACGATTGCGGGATCTTGTATTCAGACCTTGAAGCCCGGATCGTATGCCTCTAGTGTGTTTAAAATTTTTAAACGCGATGAGTACATGGCGAACCAGCTGACTTTTGTCGGCTTGGGTTTCTGGGCAGATGTTGGAGACAAGATCCTAAAGAAGGGAGTCTTCATCACAGCTGGTCACAACATCATGGGAGATGTTGTGTTAAAGAATGCAAACGATCCTACTC
		</sequence>
		<sequence>
			<taxon idref="MottsMillVirus_LuteovirusLikePartA_GM03_Dmel_AthensGeorgia_USA_2009-02-02"/>
			NNNNNNNNNNNNNNNNNNNNNNNNNNNNNNNNNNNNNNNNNNNNNNNNNNNNNNNNNNNNNNNNNNNNNNNNNNNNNNNNNNNNNNNNNNNNNNNNNNNNNNNNNNNNNNNNNNNNNNNNNNNNNNNNNNNNNNNNNNNNNNNNNNNNNNNNNNNNNNNNNNNNNNNNNNNNNNNNNNNNNNNNNNNNNNNNNNNNNNNNNNNNNNNNNNNNNNNNNNNNNNNNNNNNNNNNNNNNNNNNNNNNNNNNNNNNNNNNNNNNNNNNNNNNNNNNNNNNATCGCCACGTGGAGACTCATACCCTCGATGGCTTCCAATCGCCAAGCGGCGGCTGGAAACTATGAGGAGTTTGATTTGCCGTACCGTGATGAGGCTACGATTGCGGGATCTTGTATTCAGACCTTGAAGCCCGGATCGTATGCCTCTAGTGTGTTTAAAATTTTTAAACGCGATGAGTACATGGCGAACCAGCTGACTTTTGTCGGCTTGGGTTTCTGGGCAGATGTTGGAGACAAGATCCTAAAGAAGGGAGTCTTCATCACAGCTGGTCACAACATCATGGGAGATGTTGTGTTAAAGAATGCAAACGATCCTACTC
		</sequence>
		<sequence>
			<taxon idref="MottsMillVirus_LuteovirusLikePartA_U33_Dmel_SanDiego2_USA_2008-12-05"/>
			NNNNNNNNNNNNNNNNNNNNNNNNNNNNNNNNNNNNNNNNNNNNNNNNNNNNNNNNNNNNNNNNNNNNNNNNNNNNNNNNNNNNNNNNNNNNNNNNNNNNNNNNNNNNNNNNNNNNNNNNNNNNNNNNNNNNNNNNNNNNNNNNNNNNNNNNNNNNNNNNNNNNNNNNNNNNNNNNNNNNNNNNNNNNNNNNNNNNNNNNNNNNNNNNNNNNNNNNNNNNNNNNNNNNNNNNNNNNNNNNNNNNNNNNNNNNNNNNNNNNNNNNNNNNNNNNNNNNATCGCCACGTGGAGACTCATACCCTCGATGGCTTCCAATCGCCAAGCGGCGGCTGGAAACTATGAGGAGTTTGATTTGCCGTACCGTGATGAGGCTACGATTGCGGGATCTTGTATTCAGACCTTGAAGCCCGGATCGTATGCCTCTAGTGTGTTTAAAATTTTTAAACGCGATGAGTACATGGCGAACCAGCTGACTTTTGTCGGCTTGGGTTTCTGGGCAGATGTTGGAGACAAGATCCTAAAGAAGGGAGTCTTCATCACAGCTGGTCACAACATCATGGGAGATGTTGTGTTAAAGAATGCAAACGATCCTACTC
		</sequence>
		<sequence>
			<taxon idref="MottsMillVirus_LuteovirusLikePartA_UM02_Dmel_SanDiego2_USA_2008-12-05"/>
			NNNNNNNNNNNNNNNNNNNNNNNNNNNNNNNNNNNNNNNNNNNNNNNNNNNNNNNNNNNNNNNNNNNNNNNNNNNNNNNNNNNNNNNNNNNNNNNNNNNNNNNNNNNNNNNNNNNNNNNNNNNNNNNNNNNNNNNNNNNNNNNNNNNNNNNNNNNNNNNNNNNNNNNNNNNNNNNNNNNNNNNNNNNNNNNNNNNNNNNNNNNNNNNNNNNNNNNNNNNNNNNNNNNNNNNNNNNNNNNNNNNNNNNNNNNNNNNNNNNNNNNNNNNNNNNNNNNNATCGCCACGTGGAGACTCATACCCTCGATGGCTTCCAATCGCCAAGCGGCGGCTGGAAACTATGAGGAGTTTGATTTGCCGTACCGTGATGAGGCTACGATTGCGGGATCTTGTATTCAGACCTTGAAGCCCGGATCGTATGCCTCTAGTGTGTTTAAAATTTTTAAACGCGATGAGTACATGGCGAACCAGCTGACTTTTGTCGGCTTGGGTTTCTGGGCAGATGTTGGAGACAAGATCCTAAAGAAGGGAGTCTTCATCACAGCTGGTCACAACATCATGGGAGATGTTGTGTTAAAGAATGCAAACGATCCTACTC
		</sequence>
		<sequence>
			<taxon idref="MottsMillVirus_LuteovirusLikePartA_UM06_Dmel_SanDiego2_USA_2008-12-05"/>
			NNNNNNNNNNNNNNNNNNNNNNNNNNNNNNNNNNNNNNNNNNNNNNNNNNNNNNNNNNNNNNNNNNNNNNNNNNNNNNNNNNNNNNNNNNNNNNNNNNNNNNNNNNNNNNNNNNNNNNNNNNNNNNNNNNNNNNNNNNNNNNNNNNNNNNNNNNNNNNNNNNNNNNNNNNNNNNNNNNNNNNNNNNNNNNNNNNNNNNNNNNNNNNNNNNNNNNNNNNNNNNNNNNNNNNNNNNNNNNNNNNNNNNNNNNNNNNNNNNNNNNNNNNNNNNNNNNNNATCGCCACGTGGAGACTCATACCCTCGATGGCTTCCAATCGCCAAGCGGCGGCTGGAAACTATGAGGAGTTTGATTTGCCGTACCGTGATGAGGCTACGATTGCGGGATCTTGTATTCAGACCTTGAAGCCCGGATCGTATGCCTCTAGTGTGTTTAAAATTTTTAAACGCGATGAGTACATGGCGAACCAGCTGACTTTTGTCGGCTTGGGTTTCTGGGCAGATGTTGGAGACAAGATCCTAAAGAAGGGAGTCTTCATCACAGCTGGTCACAACATCATGGGAGATGTTGTGTTAAAGAATGCAAACGATCCTACTC
		</sequence>
	</alignment>

	<!-- The sequence alignment (each sequence refers to a taxon above).         -->
	<!-- ntax=46 nchar=900                                                       -->
	<alignment id="alignment2" dataType="nucleotide">
		<sequence>
			<taxon idref="MottsMillVirus_LuteovirusLikePartA_DANMEL06_Dmel_Accra2_Africa_2010-01"/>
			NGCGTGGTGGAAGTGAAGCATGAGACATGGCAGTCCTTGGAAGGCTACGATGTCGTCTATTTCATCCCCGACCAACCAACCACCACCAAATTAGGCGTGACAAAGGCGAAATGCCCCGCAAATAGGTTGAGAACTCGAGAGGCCGTAATGGTCTTTGGACGAGATGTGAGAACCCAGGGAATGTTAAGTTCCATGGAAGACTCGGTTTATGTCTCGTACATGGGAACCTCGGTTGGAGGTTTCAGTGGATCTCCCTATATAGCAGGCAACTATGCGTACGGTGTTCATGTCGGATCCACTCAAGAGCAAGGCATTGGCCTAGACATGGGCTTCGTTAATATGAAGCTCAGAGCTCTTGCTCGAATGAAGGAGGAATCTTCATCTGATTGGCTCACTAATGAGCTAATTAGGGCGACTAAGGGAAAGAAAAAGATCGCCTATAAGGAATTCGGCATGGATGATGTGATAGTCGATGTAGGGGGTAAGGAAATTTTCTTGGACCGTGGAGAGTTCAATGACTTGTATGACAGGTTCAATGATACTCTCAGGCAGGTTAAGAAGTTTCCCTCTCCGTCATATGACTTTGAGACGTACGATGACTCTGAGACCCTGCCAAAAAACGTGCAGGGCCCGAGAGTGAGCGGGCCGAACCCTATTCCTGCGGAGGTGCAAGAGAAATTATTAGCACCTGTGTTGGAAATTGGGGAACAGAATGTGACCGTTGCTCAAGTCCACAATCACCCAAAGCTGAGAAAACTCTCCAGCTTAGGTGGAACTATGGAACCGAGTATGGTTGGCCCACCATCGACTCCTGTTCTGTCAAGCGCAGCTTTGCAGTCCATGCTCGAATCTTTGAGCAAGCGTATGGATCAGCAAAGCTCCCGCTCGATCAAGATAGAG
		</sequence>
		<sequence>
			<taxon idref="MottsMillVirus_LuteovirusLikePartA_DANMEL09_Dmel_Accra2_Africa_2010-01"/>
			NGCGTGGTGGAAGTGAAGCATGAGACATGGCAGTCCTTGGAAGGCTACGATGTCGTCTATTTCATCCCCGACCAACCAACCACCACCAAATTAGGCGTGACAAAGGCGAAATGCCCCGCAAATAGGTTGAGAACTCGAGAGGCCGTAATGGTCTTTGGACGAGATGTGAGAACCCAGGGAATGTTAAGTTCCATGGAAGACTCGGTTTACGTCTCGTACATGGGAACCTCGGTTGGAGGTTTCAGTGGATCTCCCTATATAGCAGGCAACTATGCGTACGGTGTTCATGTCGGATCCACTCAAGAGCAAGGCATTGGCCTGGATATGGGCTTCGTTAATATGAAGCTCAGAGCTCTTGCTCGAATGAAGGAGGAATCTTCATCTGATTGGCTCACTAATGAGCTAATTAGGGCGACTAAGGGAAAGAAAAAGATCGCCTACAAGGAATTCGGCATGGATGATGTGATAGTCGATGTAGGGGGTAAGGAAATTTTCTTGGACCGTGGAGAGTTCAATGACTTGTATGACAGGTTCAATGATACTCTCAGGCAGGTTAAGAAGTTTCCCTCTCCATCATATGACTTTGAGACGTACGATGACTCTGAGACCCTGCCAAAAAACGTGCAGGGCCCGAGAGTGAGCGGGCCGAACCCTATTCCTGCGGAGGTGCAAGAGAAATTATTAGCACCTGTGTTGGAAATTGGGGAACAGAATGTGACCGTTGCTCAAGTCCACAATCACCCAAAGCTGAGAAAACTCTCCAGCTTAGGTGGAACTATGGAACCGAGTACGGTTGGCCCACCATCGACTCCTGTTCTGTCAAGCGCAGCTTTGCAGTCCATGCTCGAATCTTTGAGCAAGCGTATGGATCAGCAAAGCTCCCGCTCGATCAAGATAGAG
		</sequence>
		<sequence>
			<taxon idref="MottsMillVirus_LuteovirusLikePartA_MAT19_Dmel_Accra1_Africa_2010-01"/>
			NGCGTGGTGGAAGTGAAGCATGAGACATGGCAGTCCTTGGAAGGCTACGACGTCGTCTATTTCATCCCCGACCAACCAACCACCACCAAATTAGGCGTGACAAAGGCGAAATGCCCCGCAAATAGGTTGAGAACTCGAGAGGCCGTAATGGTCTTTGGACGAGATGTGAGAACCCAGGGAATGTTAAGTTCCATGGAAGACTCGGTTTACGTCTCGTACATGGGAACCTCGGTTGGAGGTTTCAGTGGATCTCCCTATATAGCAGGCAACTATGCGTACGGTGTTCATGTCGGATCCACTCAAGAGCAAGGCATTGGCCTGGATATGGGCTTCGTTAATATGAAGCTCAGAGCTCTTGCTCGAATGAAGGAGGAATCTTCATCTGATTGGCTCACTAATGAGCTAATTAGGGCGACTAAGGGAAAGAAAAAGATCGCCTACAAGGAATTCGGCATGGATGATGTGATAGTCGATGTAGGGGGTAAGGAAATTTTCTTGGACCGTGGAGAGTTCAATGACTTGTATGACAGGTTCAATGATACTCTCAGGCAGGTTAAGAAGTTTCCCTCTCCGTCATATGACTTTGAGACGTACGATGACTCTGAGACCCTGCCAAAAAACGTGCAGGGCCCGAGAGTGAGCGGGCCGAACCCTATTCCTGCGGAGGTGCAAGAGAAATTATTAGCACCTGTGTTGGAAATTGGGGAACAGAATGTGACCGTTGCTCAAGTCCACAATCACCCAAAGCTGAGAAAACTCTCCAGCTTAGGTGGAACTATGGAACCGAGTACGGTTGGCCCACCATCGACTCCTGTTCTGTCAAGCGTAGCTTTGCAGTCCATGCTCGAATCTTTGAGCAAGCGTATGGATCAGCAAAGCTCCCGCTCGATCAAGATAGAG
		</sequence>
		<sequence>
			<taxon idref="MottsMillVirus_LuteovirusLikePartA_DAN01_Dmel_Accra2_Africa_2010-01"/>
			NGCGTGGTAGAAGTGAAGCATGAGACATGGCAGTCCTTGGAAGGCTACGATGTCGTCTATTTCATCCCCGACCAACCAACCACCACCAAATTAGGCGTGACAAAGGCGAAATGCCCCGCAAATAGGTTGAGAACTCGAGAGGCCGTAATGGTCTTTGGACGAGATGTGAGAACCCAGGGAATGTTAAGTTCCATGGAAGACTCGGTTTACGTCTCGTACATGGGAACCTCGGTTGGAGGTTTCAGTGGATCTCCCTATATAGCAGGCAACTATGCGTACGGTGTTCATGTCGGATCCACTCAAGAGCAAGGCATTGGCCTGGATATGGGCTTCGTTAATATGAAGCTCAGAGCTCTTGCTCGAATGAAGGAGGAATCTTCATCTGATTGGCTCACTAATGAGCTAATTAGGGCGACTAAGGGAAAGAAAAAGATCGCCTACAAGGAATTCGGCATGGATGATGTGATAGTCGATGTGGGGGGCAAGGAAATTTTCTTGGACCGTGGAGAGTTCAATGACTTGTATGACAGGTTCAATGATACTCTCAGGCAGGTCAAGAAGTTTCCCTCTCCGTCATATGACTTTGAGACGTACGATGACTCTGAGACCCTGCCAAAAAACGTGCAGGGCCCGAGAGTGAGCGGGCCGAACCCTATTCCTGCGGAGGTGCAAGAGAAATTATTAGCACCTGTGTTGGAAATTGGGGAACAGAATGTGACCGTTGCTCAAGTCCACAATCACCCAAAGCTGAGAAAACTCTCCAGCTTAGGTGGAACTATGGAACCGAGTACGGTTGGCCCACCATCGACTCCTGTTCTGTCAAGCGCAGCTTTGCAGTCCATGCTCGAATCTTTGAGCAAGCGTATAGATCAGCAAAGCTCCCGCTCGATCAAGATAGAG
		</sequence>
		<sequence>
			<taxon idref="MottsMillVirus_LuteovirusLikePartA_GM07_Dmel_AthensGeorgia_USA_2009-02-02"/>
			NGCGTGGTGGAAGTGAAGCATGAGACATGGCAGTCTTTGGAAGGCTACGATGTCGTCTATTTCATCCCCGACCAACCAACCACCACCAAATTAGGCGTGACAAAGGCGAAATGCCCCGCAAATAGGTTGAGAACCCGAGAGGCCGTGATGGTCTTTGGACGAGATGTGAGAACCCAGGGAATGTTGAGTTCCATGGAAGATTCGGTTTACGTTTCGTACATGGGAACCTCAGTTGGAGGTTTCAGTGGATCTCCCTATATAGCAGGCAACTATGCGTACGGTGTTCATGTCGGATCCACTCAAGAGCAAGGCATTGGCCTAGACATGGGCTTCGTTAACATGAAGCTCAGAGCTCTTGCTCGAATGAAGGAGGAATCTTCATCTGATTGGCTCACTAATGAGCTAATTAGGGCGACTAAGGGAAAGAAAAAGATCGCCTATAAGGAATTCGGCATGGATGATGTGATAGTCGATGTGGGGGGTAAGGAGATTTTCATGGACCGCGGAGAGTTTAATGACCTGTATGACAGGTTTAATGACACTCTCAAGGAGGTTAAGAAGTTTCCCTCTCCCTCATATGACTTTGAGACGTACGATGACTCTGAAACCCTGCCAAAAAACGTGCAGGGCCCGAGAGTGAGCGGGCCGAACCCAATTCCTGCGAAGGTGCAAGAGAAATTAATAGCACCTGTGTTGGAAATTGGGGAACAGAATGTGACCGTTGCTCAAGTCCACAATCACCCAAAGCTGAGAAAACTCTCCAGCTCAGGTGGAACTATGGAACCGAGTACGGTTGGCCCACCATCGACTCCTGTTCTGTCAAGCGCAGCTTTGCAGTCCATGCTCGAATCTTTGAGCAAGCGTATGGATCAGCAAAGCTCCCGCTCGATCAAGATAGAG
		</sequence>
		<sequence>
			<taxon idref="MottsMillVirus_LuteovirusLikePartA_U28_Dmel_SanDiego2_USA_2008-12-05"/>
			NGCGTGGTGGAAGTGAAGCATGAGACATGGCAGTCTTTGGAAGGCTACGATGTCGTCTATTTCATCCCCGACCAACCAACCACCACCAAATTAGGCGTGACAAAGGCGAAATGCCCCGCAAATAGGTTGAGAACCCGAGAGGCCGTAATGGTCTTTGGACGAGATGTGAGAACCCAGGGAATGTTGAGTTCCATGGAAGATTCGGTTTACGTCTCGTACATGGGAACCTCAGTTGGAGGTTTCAGTGGATCTCCCTATATAGCAGGCAACTATGCGTACGGTGTTCATGTCGGATCCACTCAAGAGCAAGGCATTGGCCTAGACATGGGCTTCGTTAACATGAAGCTCAGAGCTCTTGCTCGAATGAAGGAGGAATCTTCATCTGATTGGCTCACTAATGAGCTAATTAGGGCGACTAAGGGAAAGAAAAAGATCGCCTATAAGGAATTCGGCATGGATGATGTGATAGTCGATGTGGGGGGTAAGGAGATTTTCATGGACCGCGGAGAGTTTAATGACCTGTATGACAGGTTTAATGACACTCTCAAGGAGGTTAAGAAGTTTCCCTCTCCCTCATATGACTTTGAGACGTACGATGACTCTGAGACCCTGCCAAAAAACGTGCAGGGCCCGAGAGTGAGCGGGCCGAACCCAATTCCTGCGAAGGTGCAAGAGAAATTAATAGCACCTGTGTTGGAAATTGGGGAACAGAATGTGACCGTTGCTCAAGTCCACAATCACCCAAAGCTGAGAAAACTCTCCAGCTCAGGTGGAACTATGGAACCGAGTACGGTTGGCCCACCATCGACTCCTGTTCTGTCAAGCGCAGCTTTGCAGTCCATGCTCGAATCTTTGAGCAAGCGTATGGATCAGCAAAGCTCCCGCTCGATCAAGATAGAG
		</sequence>
		<sequence>
			<taxon idref="MottsMillVirus_LuteovirusLikePartA_ITH19_Dmel_Ithaca_USA_2009-09-18"/>
			NGCGTGGTGGAAGTGAAGCATGAGACATGGCAGTCTTTGGAAGGCTACGATGTCGTCTATTTCATCCCCGACCAACCAACCACCACCAAATTAGGCGTGACAAAGGCGAAATGCCCCGCAAATAGGTTGAGAACCCGAGAGGCCGTGATGGTCTTTGGACGAGATGTGAGAACCCAGGGAATGTTGAGTTCCATGGAAGATTCAGTTTACGTTTCGTACATGGGAACCTCAGTTGGAGGTTTCAGTGGATCTCCCTATATAGCAGGCAACTATGCGTACGGTGTTCATGTCGGATCCACTCAAGAGCAAGGCATTGGCCTAGACATGGGCTTCGTTAACATGAAGCTCAGAGCTCTTGCTCGAATGAAGGAGGAATCTTCATCTGATTGGCTCACTAATGAGCTAATTAGGGCGACTAAGGGAAAGAAAAAGATCGCCTATAAGGAATTCGGCATGGATGATGTGATAGTCGATGTGGGGGGTAAGGAGATCTTCATGGACCGCGGAGAGTTTAATGACCTGTATGACAGGTTTAATGATACTCTCAAGGAGGTTAAGAAGTTTCCCTCTCCCTCATATGACTTTGAGACGTACGATGACTCTGAGACCCTGCCAAAAAACGTGCAGGGCCCGAGAGTGAGCGGGCCGAACCCAATTCCTGCGAAGGTGCAAGAGAAATTAATAGCACCTGTGTTGGAAATTGGGGAACAGAATGTGACCGTTGCTCAAGTCCACAATCACCCAAAGCTGAGAAAACTCTCCAGCTCAGGTGGAACTATGGAACCGAGTACGGTTGGCCCACCATCGACTCCTGTTCTGTCAAGCGCAGTTTTGCAGTCCATGCTCGAATCTTTGAGCAAGCGTATGGATCAGCAAAGCTCCCGCTCGATCAAGATAGAG
		</sequence>
		<sequence>
			<taxon idref="MottsMillVirus_LuteovirusLikePartA_IM14_Dmel_Ithaca_USA_2009-09-18"/>
			NGCGTGGTGGAAGTGAAGCATGAGACATGGCAGTCTTTGGAAGGCTACGATGTCGTCTATTTCATCCCCGACCAACCAACCACCACCAAATTAGGCGTGACAAAGGCGAAATGCCCCGCAAATAGGTTGAGAACCCGAGAGGCCGTGATGGTCTTTGGACGAGATGTGAGAACCCAGGGAATGTTGAGTTCCATGGAAGATTCGGTTTACGTTTCGTACATGGGAACCTCAGTTGGAGGTTTCAGTGGATCTCCCTATATAGCAGGCAACTATGCGTACGGTGTTCATGTCGGATCCACTCAAGAGCAAGGCATTGGCCTAGACATGGGCTTCGTTAACATGAAGCTCAGAGCTCTTGCTCGAATGAAGGAGGAATCTTCATCTGATTGGCTCACTAATGAGCTAATTAGGGCGACTAAGGGAAAGAAAAAGATCGCCTATAAGGAATTCGGCATGGATGATGTGATAGTCGATGTGGGGGGTAAGGAGATTTTCATGGACCGCGGAGAGTTTAATGACCTGTATGACAGGTTTAATGACACTCTCAAGGAGGTTAAGAAGTTTCCCTCTCCCTCATATGACTTTGAGACGTACGATGACTCTGAGACCCTGCCAAAAAACGTGCAGGGCCCGAGAGTGAGCGGGCCGAACCCAATTCCTGCGAAGGTGCAAGAGAAATTAATAGCACCTGTGTTGGAAATTGGGGAACAGAATGTGACCGTTGCTCAAGTCCACAATCACCCAAAGCTGAGAAAACTCTCCAGCTCAGGTGGAACTATGGAACCGAGTACGGTTGGCCCACCATCGACTCCTGTTCTGTCAAGCGCAGCTTTGCAGTCCATGCTCGAATCTTTGAGCAAGCGTATGGATCAGCAAAGCTCCCGCTCGATCAAGATAGAG
		</sequence>
		<sequence>
			<taxon idref="MottsMillVirus_LuteovirusLikePartA_IM20_Dmel_Ithaca_USA_2009-09-18"/>
			NGCGTGGTGGAAGTGAAGCATGAGACATGGCAGTCTTTGGAAGGCTACGATGTCGTCTATTTCATCCCCGACCAACCAACCACCACCAAATTAGGCGTGACAAAGGCGAAATGCCCCGCAAATAGGTTGAGAACCCGAGAGGCCGTGATGGTCTTTGGACGAGATGTGAGAACCCAGGGAATGTTGAGTTCCATGGAAGATTCGGTTTACGTTTCGTACATGGGAACCTCAGTTGGAGGTTTCAGTGGATCTCCCTATATAGCAGGCAACTATGCGTACGGTGTTCATGTCGGATCCACTCAAGAGCAAGGCATTGGCCTAGACATGGGCTTCGTTAACATGAAGCTCAGAGCTCTTGCTCGAATGAAGGAGGAATCTTCATCTGATTGGCTCACTAATGAGCTAATTAGGGCGACTAAGGGAAAGAAAAAGATCGCCTATAAGGAATTCGGCATGGATGATGTGATAGTCGATGTGGGGGGTAAGGAGATTTTCATGGACCGCGGAGAGTTTAATGACCTGTATGACAGGTTTAATGACACTCTCAAGGAGGTTAAGAAGTTTCCCTCTCCCTCATATGACTTTGAGACGTACGATGACTCTGAGACCCTGCCAAAAAACGTGCAGGGCCCGAGAGTGAGCGGGCCGAACCCAATTCCTGCGAAGGTGCAAGAGAAATTAATAGCACCTGTGTTGGAAATTGGGGAACAGAATGTGACCGTTGCTCAAGTCCACAATCACCCAAAGCTGAGAAAACTCTCCAGCTCAGGTGGAACTATGGAACCGAGTACGGTTGGCCCACCATCGACTCCTGTTCTGTCAAGCGCAGCTTTGCAGTCCATGCTCGAATCTTTGAGCAAGCGTATGGATCAGCAAAGCTCCCGCTCGATCAAGATAGAG
		</sequence>
		<sequence>
			<taxon idref="MottsMillVirus_LuteovirusLikePartA_GEO73_Dmel_AthensGeorgia_USA_2009-02-02"/>
			NGCGTGGTGGAAGTGAAGCATGAGACATGGCAGTCTTTGGAAGGCTACGATGTTGTCTATTTCATCCCCGACCAACCAACCACCACCAAATTAGGCGTGACAAAGGCGAAATGCCCCGCAAATAGGTTGAGAACCCGAGAGGCCGTGATGGTCTTTGGACGAGATGTGAGAACCCAGGGAATGTTGAGTTCCATGGAAGATTCGGTTTACGTTTCGTACATGGGAACCTCAGTTGGAGGTTTCAGTGGATCTCCCTATATAGCAGGCAACTATGCGTACGGTGTTCATGTCGGATCCACTCAAGAGCAAGGCATTGGCCTAGACATGGGCTTCGTTAACATGAAGCTCAGAGCTCTTGCTCGAATGAAGGAGGAATCTTCATCTGATTGGCTTACTAATGAGCTAATTAGGGCGACTAAGGGAAAGAAAAAGATCGCCTACAAGGAATTCGGCATGGATGATGTGATAGTCGATGTGGGGGGTAAGGAGATTTTCATGGACCGCGGAGAGTTTAATGACCTGTATGACAGGTTTAATGATACTCTCAAGGAGGTTAAGAAGTTTCCCTCTCCCTCATATGACTTTGAGACGTACGATGACTCTGAGACCCTGCCAAAAAACGTGCAGGGCCCGAGAGTGAGCGGGCCGAACCCAATTCCTGCGAAGGTGCAAGAGAAATTAATAGCACCTGTGTTGGAAATTGGGGAACAGAATGTGACCGTTGCTCAAGTCCACAATCACCCAAAGCTGAGAAAACTCTCCAGCTCAGGTGGAACTATGGAACCGAGTACGGTTGGCCCACCATCGACTCCTGTTCTGTCAAGCGCAGCTTTGCAGTCCATGCTCGAATCTTTGAGCAAGCGTATGGATCAGCAAAGCTCCCGCTCGATCAAGATAGAG
		</sequence>
		<sequence>
			<taxon idref="MottsMillVirus_LuteovirusLikePartA_GM01_Dmel_AthensGeorgia_USA_2009-02-02"/>
			NGCGTGGTGGAAGTGAAGCATGAGACATGGCAGTCTTTGGAAGGCTACGATGTCGTCTATTTCATCCCCGACCAACCAACCACCACCAAATTAGGCGTGACAAAGGCGAAATGCCCCGCAAATAGGTTGAGAACCCGAGAGGCCGTGATGGTCTTTGGACGAGATGTGAGAACCCAGGGAATGTTGAGTTCCATGGAAGATTCGGTTTACGTTTCGTACATGGGAACCTCAGTTGGAGGTTTCAGTGGATCTCCCTATATAGCAGGCAACTATGCGTACGGTGTTCATGTCGGATCCACTCAAGAGCAAGGCATTGGCCTAGACATGGGCTTCGTTAACATGAAGCTCAGAGCTCTTGCTCGAATGAAGGAGGAATCTTCATCTGATTGGCTCACTAATGAGCTAATTAGGGCGACTAAGGGAAAGAAAAAGATCGCCTATAAGGAATTCGGCATGGATGATGTGATAGTCGATGTGGGGGGTAAGGAGATTTTCATGGACCGCGGAGAGTTTAATGACCTGTATGACAGGTTTAATGACACTCTCAAGGAGGTTAAGAAGTTTCCCTCTCCCTCATATGACTTTGAGACGTACGATGACTCTGAGACCCTGCCAAAAAACGTGCAGGGCCCGAGAGTGAGCGGGCCGAACCCAATTCCTGCGAAGGTGCAAGAGAAATTAATAGCACCTGTGTTGGAAATTGGGGAACAGAATGTGACCGTTGCTCAAGTCCACAATCACCCAAAGCTGAGAAAACTCTCCAGCTCAGGTGGAACTATGGAACCGAGTACGGTTGGCCCACCATCGACTCCTGTTCTGTCAAGCGCAGCTTTGCAGTCCATGCTCGAATCTTTGAGCAAGCGTATGGATCAGCAAAGCTCCCGCTCGATCAAGATAGAG
		</sequence>
		<sequence>
			<taxon idref="MottsMillVirus_LuteovirusLikePartA_IM19_DUNK_Ithaca_USA_2009-09-18"/>
			NGCGTGGTGGAAGTGAAGCATGAGACATGGCAGTCTTTGGAAGGCTACGATGTCGTCTATTTCATCCCCGACCAACCAACCACCACCAAATTAGGCGTGACAAAGGCGAAATGCCCCGCAAATAGGTTGAGAACCCGAGAGGCCGTGATGGTCTTTGGACGAGATGTGAGAACCCAGGGAATGTTGAGTTCCATGGAAGATTCGGTTTACGTTTCGTACATGGGAACCTCAGTTGGAGGTTTCAGTGGATCTCCCTATATAGCAGGCAACTATGCGTACGGTGTTCATGTCGGATCCACTCAAGAGCAAGGCATTGGCCTAGACATGGGCTTCGTTAACATGAAGCTCAGAGCTCTTGCTCGAATGAAGGAGGAATCTTCATCTGATTGGCTCACTAATGAGCTAATTAGGGCGACTAAGGGAAAGAAAAAGATCGCCTATAAGGAATTCGGCATGGATGATGTGATAGTCGATGTGGGGGGTAAGGAGATTTTCATGGACCGCGGAGAGTTTAATGACCTGTATGACAGGTTTAATGACACTCTCAAGGAGGTTAAGAAGTTTCCCTCTCCCTCATATGACTTTGAGACGTACGATGACTCTGAGACCCTGCCAAAAAACGTGCAGGGCCCGAGAGTGAGCGGGCCGAACCCAATTCCTGCGAAGGTGCAAGAGAAATTAATAGCACCTGTGTTGGAAATTGGGGAACAGAATGTGACCGTTGCTCAAGTCCACAATCACCCAAAGCTGAGAAAACTCTCCAGCTCAGGTGGAACTATGGAACCGAGTACGGTTGGCCCACCATCGACTCCTGTTCTGTCAAGCGCAGCTTTGCAGTCCATGCTCGAATCTTTGAGCAAGCGTATGGATCAGCAAAGCTCCCGCTCGATCAAGATAGAG
		</sequence>
		<sequence>
			<taxon idref="MottsMillVirus_LuteovirusLikePartA_IM13_Dmel_Ithaca_USA_2009-09-18"/>
			NGCGTGGTGGAAGTGAAGCATGAGACATGGCAGTCTTTGGAAGGCTACGATGTCGTCTATTTCATCCCCGACCAACCAACCACCACCAAATTAGGCGTGACAAAGGCGAAATGCCCCGCAAATAGGTTGAGAACCCGAGAGGCCGTGATGGTCTTTGGACGAGATGTGAGAACCCAGGGAATGTTGAGTTCCATGGAAGATTCGGTTTACGTTTCGTACATGGGAACCTCAGTTGGAGGTTTCAGTGGATCTCCCTATATAGCAGGCAACTATGCGTACGGTGTTCATGTCGGATCCACTCAAGAGCAAGGCATTGGCCTAGACATGGGCTTCGTTAACATGAAGCTCAGAGCTCTTGCTCGAATGAAGGAGGAATCTTCATCTGATTGGCTCACTAATGAGCTAATTAGGGCGACTAAGGGAAAGAAAAAGATCGCCTATAAGGAATTCGGCATGGATGATGTGATAGTCGATGTGGGGGGTAAGGAGATTTTCATGGACCGCGGAGAGTTTAATGACCTGTATGACAGGTTTAATGACACTCTCAAGGAGGTTAAGAAGTTTCCCTCTCCCTCATATGACTTTGAGACGTACGATGACTCTGAGACCCTGCCAAAAAACGTGCAGGGCCCGAGAGTGAGCGGGCCGAACCCAATTCCTGCGAAGGTGCAAGAGAAATTAATAGCACCTGTGTTGGAAATTGGGGAACAGAATGTGACCGTTGCTCAAGTCCACAATCACCCAAAGCTGAGAAAACTCTCCAGCTCAGGTGGAACTATGGAACCGAGTACGGTTGGCCCACCATCGACTCCTGTTCTGTCAAGCGCAGCTTTGCAGTCCATGCTCGAATCTTTGAGCAAGCGTATGGATCAGCAAAGCTCCCGCTCGATCAAGATAGAG
		</sequence>
		<sequence>
			<taxon idref="MottsMillVirus_LuteovirusLikePartA_LISMEL05_Dmel_Lisbon_EuropeNAf_2012-10-24"/>
			NGCGTGGTGGAAGTGAAGCATGAGACATGGCAGTCTTTGGAAGGCTACGATGTCGTCTATTTCATCCCCGACCAACCAACCACCACCAAATTAGGCGTGACAAAGGCGAAATGCCCCGCAAATAGGTTGAGAACCCGAGAGGCCGTGATGGTCTTTGGACGAGATGTGAGAACCCAGGGAATGTTGAGTTCCATGGAAGATTCGGTTTACGTTTCGTACATGGGAACCTCAGTTGGAGGTTTCAGTGGATCTCCCTATATAGCAGGCAACTATGCGTACGGTGTTCATGTCGGATCCACTCAAGAGCAAGGCATTGGCCTAGATATGGGCTTCGTTAACATGAAGCTCAGAGCTCTTGCTCGAATGAAGGAGGAATCTTCATCTGATTGGCTCACTAATGAGCTAATTAGGGCGACTAAGGGAAAGAAAAAGATCGCCTATAAGGAATTCGGCATGGATGATGTGATAGTCGATGTGGGGGGTAAGGAGATTTTCATGGACCGCGGAGAGTTTAATGACCTGTATGACAGGTTTAATGACACTCTCAGGGAGGTTAAGAAGTTTCCCTCTCCCTCATATGACTTTGAGATGTACGATGACTCTGAGACCCTGCCAAAAAACGTGCAGGGCCCGAGAGTGAGCGGGCCGAACCCAATTCCTGCGAAGGTGCAAGAGAAATTAATAGCACCTGTGTTGGAAATTGGGGAACAGAATGTGACCGTTGCTCAAGTCCACAATCACCCAAAGCTGAGAAAACTCTCCAGCTCAGGTGGNNNNNNNNNNNNNNNNNNNNNNNNNNNNNNNNNNNNNNNNNNNNNNNNNNNNNNNNNNNNNNNNNNNNNNNNNNNNNNNNNNNNNNNNNNNNNNNNNNNNNNNNNNNNNNNNNNNNNNNNNNNNNNN
		</sequence>
		<sequence>
			<taxon idref="MottsMillVirus_LuteovirusLikePartA_IM16_Dmel_Ithaca_USA_2009-09-18"/>
			NGCGTGGTGGAAGTGAAGCATGAGACATGGCAGTCTTTGGAAGGCTACGATGTCGTCTATTTCATCCCCGACCAACCAACCACCACCAAATTAGGCGTGACAAAGGCGAAATGCCCCGCAAATAGGTTGAGAACCCGAGAGGCCGTGATGGTCTTTGGACGAGATGTGAGAACCCAGGGAATGTTGAGTTCCATGGAAGATTCGGTTTACGTTTCGTACATGGGAACCTCAGTTGGAGGTTTCAGTGGATCTCCCTATATAGCAGGCAACTATGCGTACGGTGTTCATGTCGGATCCACTCAAGAGCAAGGCATTGGCCTAGACATGGGCTTCGTTAACATGAAGCTCAGAGCTCTTGCTCGAATGAAGGAGGAATCTTCATCTGATTGGCTCACTAATGAGCTAATTAGGGCGACTAAGGGAAAGAAAAAGATCGCCTATAAGGAATTCGGCATGGATGATGTGATAGTCGATGTGGGGGGTAAGGAGATTTTCATGGACCGCGGAGAGTTTAATGACCTGTATGACAGGTTTAATGACACTCTCAAGGAGGTTAAGAAGTTTCCCTCTCCCTCATATGACTTTGAGACGTACGATGACTCTGAGACCCTGCCAAAAAACGTGCAGGGCCCGAGAGTGAGCGGGCCGAACCCAATTCCTGCGAAGGTGCAAGAGAAATTAATAGCACCTGTGTTGGAAATTGGGGAACAGAATGTGACCGTTGCTCAAGTCCACAATCACCCAAAGCTGAGAAAACTCTCCAGCTCAGGTGGAACTATGGAACCGAGTACGGTTGGCCCACCATCGACTCCTGTTCTGTCAAGCGCAGCTTTGCAGTCCATGCTCGAATCTTTGAGCAAGCGTATGGATCAGCAAAGCTCCCGCTCGATCAAGATAGAG
		</sequence>
		<sequence>
			<taxon idref="MottsMillVirus_LuteovirusLikePartA_U22_Dmel_SanDiego2_USA_2008-12-05"/>
			NGCGTGGTGGAAGTGAAGCATGAGACGTGGCAGTCTTTGGAAGGCTACGATGTCGTCTATTTCATCCCCGATCAACCAACCACCACCAAATTAGGCGTGACAAAGGCGAAATGCCCCGCAAATAGGTTGAGAACCCGAGAGGCCGTGATGGTCTTTGGACGAGATGTGAGAACCCAGGGAATGTTGAGTTCCATGGAAGATTCGGTTTACGTTTCGTACATGGGAACCTCAGTTGGAGGTTTCAGTGGATCTCCCTATATAGCAGGCAACTATGCGTACGGTGTTCATGTCGGATCCACTCAAGAGCAAGGCATTGGCCTAGACATGGGCTTCGTTAACATGAAGCTCAGAGCTCTTGCTCGAATGAAGGAGGAATCTTCATCTGATTGGCTCACTAATGAGCTAATTAGGGCGACTAAGGGAAAGAAAAAGATCGCCTATAAGGAATTCGGCATGGATGATGTGATAGTCGATGTGGGGGGTAAGGAGATTTTCATGGACCGCGGAGAGTTTAATGACCTGTATGACAGGTTTAATGACACTCTCAAGGAGGTTAAGAAGTTTCCCTCTCCCTCATATGACTTTGAGACGTACGATGACTCTGAGACCCTGCCAAAAAACGTGCAGGGCCCGAGAGTGAGCGGGCCGAACCCAATTCCTACGAAGGTGCAAGAGAAATTAATAGCACCTGTGTTGGAAATTGGGGAACAGAATGTGACCGTTGCTCAAGTCCACAATCACCCAAAGCTGAGAAAACTCTCCAGCTCAGGTGGAACTATGGAACCGAGTACGGTTGGCCCACCATCGACTCCTGTTCTGTCAAGCGCAGCTTTGCAGTCCATGCTCGAATCTTTGAGCAAGCGTATGGATCAGCAAAGCTCCCGCTCGATCAAGATAGAG
		</sequence>
		<sequence>
			<taxon idref="MottsMillVirus_LuteovirusLikePartA_U25_Dmel_SanDiego2_USA_2008-12-05"/>
			NGCGTGGTGGAAGTGAAGCATGAGACATGGCAGTCTTTGGAAGGCTACGATGTCGTCTATTTCATCCCCGACCAACCAACCACCACCAAATTAGGCGTGACAAAGGCGAAATGCCCCGCAAATAGGTTGAGAACCCGAGAGGCCGTAATGGTCTTTGGACGAGATGTGAGAACCCAGGGAATGTTGAGTTCCATGGAAGATTCGGTTTACGTCTCGTACATGGGAACCTCAGTTGGAGGTTTCAGTGGATCTCCCTATATAGCAGGCAACTATGCGTACGGTGTTCATGTCGGATCCACTCAAGAGCAAGGCATTGGCCTAGACATGGGCTTCGTTAACATGAAGCTCAGAGCTCTTGCTCGAATGAAGGAGGAATCTTCATCTGATTGGCTCACTAATGAGCTAATTAGGGCGACTAAGGGAAAGAAAAAGATCGCCTATAAGGAATTCGGCATGGATGATGTGATAGTCGATGTGGGGGGTAAGGAGATTTTCATGGACCGCGGAGAGTTTAATGACCTGTATGACAGGTTTAATGACACTCTCAAGGAGGTTAAGAAGTTTCCCTCTCCCTCATATGACTTTGAGACGTACGATGACTCTGAGACCCTGCCAAAAAACGTGCAGGGCCCGAGAGTGAGCGGGCCGAACCCAATTCCTGCGAAGGTGCAAGAGAAATTAATAGCACCTGTGTTGGAAATTGGGGAACAGAATGTGACCGTTGCTCAAGTCCACAATCACCCAAAGCTGAGAAAACTCTCCAGCTCAGGTGGAACTATGGAACCGAGTACGGTTGGCCCACCATCGACTCCTGTTCTGTCAAGCGCAGCTTTGCAGTCCATGCTCGAATCTTTGAGCAAGCGTATGGATCAGCAAAGCTCCCGCTCGATCAAGATAGAG
		</sequence>
		<sequence>
			<taxon idref="MottsMillVirus_LuteovirusLikePartA_IM15_Dmel_Ithaca_USA_2009-09-18"/>
			NGCGTGGTGGAAGTGAAGCATGAGACATGGCAGTCTTTGGAAGGCTACGATGTCGTCTATTTCATCCCCGACCAACCAACCACCACCAAATTAGGCGTGACAAAGGCGAAATGCCCCGCAAATAGGTTGAGAACCCGAGAGGCCGTGATGGTCTTTGGACGAGATGTGAGAACCCAGGGAATGTTGAGTTCCATGGAAGATTCGGTTTACGTTTCGTACATGGGAACCTCAGTTGGAGGTTTCAGTGGATCTCCCTATATAGCAGGCAACTATGCGTACGGTGTTCATGTCGGATCCACTCAAGAGCAAGGCATTGGCCTAGACATGGGCTTCGTTAACATGAAGCTCAGAGCTCTTGCTCGAATGAAGGAGGAATCTTCATCTGATTGGCTCACTAATGAGCTAATTAGGGCGACTAAGGGAAAGAAAAAGATCGCCTATAAGGAATTCGGCATGGATGATGTGATAGTCGATGTGGGGGGTAAGGAGATTTTCATGGACCGCGGAGAGTTTAATGACCTGTATGACAGGTTTAATGACACTCTCAAGGAGGTTAAGAAGTTTCCCTCTCCCTCATATGACTTTGAGACGTACGATGACTCTGAGACCCTGCCAAAAAACGTGCAGGGCCCGAGAGTGAGCGGGCCGAACCCAATTCCTGCGAAGGTGCAAGAGAAATTAATAGCACCTGTGTTGGAAATTGGGGAACAGAATGTGACCGTTGCTCAAGTCCACAATCACCCAAAGCTGAGAAAACTCTCCAGCTCAGGTGGAACTATGGAACCGAGTACGGTTGGCCCACCATCGACTCCTGTTCTGTCAAGCGCAGCTTTGCAGTCCATGCTCGAATCTTTGAGCAAGCGTATGGATCAGCAAAGCTCCCGCTCGATCAAGATAGAG
		</sequence>
		<sequence>
			<taxon idref="MottsMillVirus_LuteovirusLikePartA_POR02_Dmel_Porto_EuropeNAf_2012-10-24"/>
			NGCGTGGTGGAAGTGAAGCATGAGACATGGCAGTTTTTGGAAGGCTACGATGTCGTCTATTTCATCCCCGACCAACCAACCACCACCAAATTAGGCGTGACAAAGGCGAAATGCCCCGCAAATAGGTTGAGAACCCGAGAGGCCGTGATGGTCTTTGGACGAGATGTGAGAACCCAGGGAATGTTGAGTTCCATGGAAGATTCGGTTTACGTTTCGTACATGGGAACCTCAGTTGGAGGTTTCAGTGGATCTCCCTATATAGCAGGCAACTATGCGTACGGTGTTCATGTCGGATCCACTCAAGAGCAAGGCATTGGCCTAGACATGGGCTTCGTTAATATGAAGCTCAGAGCTCTTGCTCGAATGAAGGAGGAATCTTCATCTGATTGGCTCACTAATGAGCTAATTAGGGCGACTAAGGGAAAGAAAAAGATCGCCTATAAGGAATTCGGCATGGATGATGTGATAGTCGATGTGGGGGGTAAGGAGATTTTCATGGACCGCGGAGAGTTTAATGACCTGTATGACAGGTTTAATGACACTCTCAAGGAGGTTAAGAAGTTTCCCTCTCCCTCATATGACTTTGAGACGTACGATGACTCTGAGACCCTGCCAAAAAACGTGCAGGGCCCGAGAGTGAGCGGGCCGAACCCAATTCCTGCGAAGGTGCAAGAGAAATTAATAGCACCTGTGTTGGAAGTTGGGGAACAGAATGTGACCGTTGCTCAAGTCCACAATCACCCAAAGCTGAGAAAACTCTCCAGCTCAGGTGGNNNNNNNNNNNNNNNNNNNNNNNNNNNNNNNNNNNNNNNNNNNNNNNNNNNNNNNNNNNNNNNNNNNNNNNNNNNNNNNNNNNNNNNNNNNNNNNNNNNNNNNNNNNNNNNNNNNNNNNNNNNNNNN
		</sequence>
		<sequence>
			<taxon idref="MottsMillVirus_LuteovirusLikePartA_U17_Dmel_SanDiego2_USA_2008-12-05"/>
			NGCGTGGTGGAAGTGAAGCATGAGACATGGCAGTCTTTGGAAGGCTACGATGTCGTCTATTTCATCCCCGACCAACCAACCACCACCAAATTAGGCGTGACAAAGGCGAAATGCCCCGCAAATAGGTTGAGAACCCGAGAGGCCGTGATGGTCTTTGGACGAGATGTGAGAACCCAGGGAATGTTGAGTTCCATGGAAGATTCGGTTTACGTTTCGTACATGGGAACCTCAGTTGGAGGTTTCAGTGGATCTCCCTATATAGCAGGCAACTACGCGTACGGTGTTCATGTCGGATCCACTCAAGAGCAAGGCATTGGCCTAGACATGGGCTTCGTTAACATGAAGCTCAGAGCTCTTGCTCGAATGAAGGAGGAATCTTCATCTGATTGGCTCACTAATGAGCTAATCAGGGCGACTAAGGGAAAGAAAAAGATCGCCTATAAGGAATTCGGCATGGATGATGTGATAGTCGATGTGGGGGGTAAGGAGATCTTCATGGACCGCGGAGAGTTTAATGACCTGTATGACAGGTTTAATGACACTCTCAAGGAGGTTAAGAAGTTTCCCTCTCCCTCATATGACTTTGAGACGTACGATGACTCTGAGACCCTGCCAAAAAACGTGCAGGGCCCGAGAGTGAGCGGGCCGAACCCAATTCCTGCGAAGGTGCAAGAGAAATTAATAGCACCTGTGTTGGAAATTGGGGAACAGAATGTGACCGTTGCTCAAGTCCACAATCACCCAAAGCTGAGAAAACTCTCCAGCTCAGGTGGAACTATGGAACCGAGTACGGTTGGCCCACCATCGACTCCTGTTCTGTCAAGCGCAGCTTTGCAGTCCATGCTCGAATCTTTGAGCAAGCGTATGGATCAGCAAAGCTCCCGCTCGATCAAGATAGAG
		</sequence>
		<sequence>
			<taxon idref="MottsMillVirus_LuteovirusLikePartA_LJ28_Dmel_SanDiego1_USA_2008-12-05"/>
			NGCGTGGTGGAAGTGAAGCATGAGACATGGCAGTCTTTGGAAGGCTACGATGTCGTCTATTTCATCCCCGACCAACCAACCACCACCAAATTAGGCGTGACAAAGGCGAAATGCCCCGCAAATAGGTTGAGAACCCGAGAGGCCGTAATGGTCTTTGGACGAGATGTGAGAACCCAGGGAATGTTGAGTTCCATGGAAGATTCGGTTTACGTCTCGTACATGGGAACCTCAGTTGGAGGTTTCAGTGGATCTCCCTATATAGCAGGCAACTATGCGTACGGTGTTCATGTCGGATCCACTCAAGAGCAAGGCATTGGCCTAGACATGGGCTTCGTTAACATGAAGCTCAGAGCTCTTGCTCGAATGAAGGAGGAATCTTCATCTGATTGGCTCACTAATGAGCTAATTAGGGCGACTAAGGGAAAGAAAAAGATCGCCTATAAGGAATTCGGCATGGATGATGTGATAGTCGATGTGGGGGGTAAGGAGATTTTCATGGACCGCGGAGAGTTTAATGACCTGTATGACAGGTTTAATGACACTCTCAAGGAGGTTAAGAAGTTTCCCTCTCCCTCATATGACTTTGAGACGTACGATGACTCTGAGACCCTGCCAAAAAACGTGCAGGGCCCGAGAGTGAGCGGGCCGAACCCAATTCCTGCGAAGGTGCAAGAGAAATTAATAGCACCTGTGTTGGAAATTGGGGAACAGAATGTGACCGTTGCTCAAGTCCACAATCACCCAAAGCTGAGAAAACTCTCCAGCTCAGGTGGAACTATGGAACCGAGTACGGTTGGCCCACCATCGACTCCTGTTCTGTCAAGCGCAGCTTTGCAGTCCATGCTCGAATCTTTGAGCAAGCGTATGGATCAGCAAAGCTCCCGCTCGATCAAGATAGAG
		</sequence>
		<sequence>
			<taxon idref="MottsMillVirus_LuteovirusLikePartA_U16_Dmel_SanDiego2_USA_2008-12-05"/>
			NGCGTGGTGGAAGTGAAGCATGAGACATGGCAGTCTTTGGAAGGCTACGATGTCGTCTATTTCATCCCCGACCAACCAACCACCACCAAATTAGGCGTGACAAAGGCGAAATGCCCCGCAAATAGGTTGAGAACCCGAGAGGCCGTGATGGTCTTTGGACGAGATGTGAGAACCCAGGGAATGTTGAGTTCCATGGAAGATTCGGTTTACGTTTCGTACATGGGAACCTCAGTTGGAGGTTTCAGTGGATCTCCCTATATAGCAGGCAACTACGCGTACGGTGTTCATGTCGGATCCACTCAAGAGCAAGGCATTGGCCTAGATATGGGCTTCGTTAACATGAAGCTCAGAGCTCTTGCTCGAATGAAGGAGGAATCTTCATCTGATTGGCTCACTAATGAGCTAATTAGGGCGACTAAGGGAAAGAAAAAGATCGCCTATAAGGAATTCGGCATGGATGATGTGATAGTCGATGTGGGGGGTAAGGAGATCTTCATGGACCGCGGAGAGTTTAATGATCTGTATGACAGGTTTAATGACACTCTCAAGGAGGTTAAGAAGTTTCCCTCTCCCTCATATGACTTTGAGACGTACGATGACTCTGAGACCCTGCCAAAAAACGTGCAGGGCCCGAGAGTGAGCGGGCCGAACCCAATTCCTGCGAAGGTGCAAGAGAAATTAATAGCACCTGTGTTGGAAATTGGGGAACAGAATGTGACCGTTGCTCAAGTCCACAATCACCCAAAGCTGAGAAAACTCTCCAGCTCAGGTGGAACTATGGAACCGAGTACGGTTGGCCCACCATCGACTCCTGTTCTGTCAAGCGCAGCTTTGCAGTCCATGCTCGAATCTTTGAGCAAGCGTATGGATCAGCAAAGCTCCCGCTCGATCAAGATAGAG
		</sequence>
		<sequence>
			<taxon idref="MottsMillVirus_LuteovirusLikePartA_LJ25_Dmel_SanDiego1_USA_2008-12-05"/>
			NGCGTGGTGGAAGTGAAGCATGAGACATGGCAGTCTTTGGAAGGCTACGATGTCGTCTATTTCATCCCCGACCAACCAACCACCACCAAATTAGGCGTGACAAAGGCGAAATGCCCCGCAAATAGGTTGAGAACCCGAGAGGCCGTGATGGTCTTTGGACGAGATGTGAGAACCCAGGGAATGTTGAGTTCCATGGAAGATTCGGTTTACGTTTCGTACATGGGAACCTCAGTTGGAGGTTTCAGTGGATCTCCCTATATAGCAGGCAACTATGCGTACGGTGTTCATGTCGGATCCACTCAAGAGCAAGGCATTGGCCTAGATATGGGCTTCGTTAACATGAAGCTCAGAGCTCTTGCTCGAATGAAGGAGGAATCTTCATCTGATTGGCTCACTAATGAGCTAATTAGGGCGACTAAGGGAAAGAAAAAGATCGCCTACAAGGAATTCGGCATGGATGATGTAATAGTCGATGTGGGGGGTAAGGAGATTTTCATGGACCGCGGAGAGTTTAATGACCTGTATGACAGGTTTAATGACACTCTCAAGGAGGTTAAGAAGTTTCCCTCTCCCTCATATGACTTTGAGACGTACGATGACTCTGAGACCCTGCCAAAAAACGTGCAGGGCCCGAGAGTGAGCGGGCCGAACCCAATTCCTGCGAAGGTGCAAGAGAAATTAATAGCACCTGTGTTGGAAATTGGGGAACAGAATGTGACCGTTGCTCAAGTCCACAATCACCCAAAGCTGAGAAAACTCTCCAGCTCAGGTGGAACTATGGAACCGAGTACGGTTGGCCCACCATCGACTCCTGTTCTGTCAAGCGCAGCTTTGCAGTCCATGCTCGAATCTTTGAGCAAGCGTATGGATCAGCAAAGCTCCCGCTCGATCAAGATAGAG
		</sequence>
		<sequence>
			<taxon idref="MottsMillVirus_LuteovirusLikePartA_ITH29_Dmel_Ithaca_USA_2009-09-18"/>
			NGCGTGGTGGAAGTGAAGCATGAGACATGGCAGTCTTTGGAAGGCTACGATGTCGTCTATTTCATCCCCGACCAACCAACCACCACCAAATTAGGCGTGACAAAGGCGAAATGCCCCGCAAATAGGTTGAGAACCCGAGAGGCCGTGATGGTCTTTGGACGAGACGTGAGAACCCAGGGAATGTTGAGTTCCATGGAAGATTCGGTTTACGTTTCGTACATGGGAACCTCAGTTGGAGGTTTCAGTGGATCTCCCTATATAGCAGGCAACTATGCGTACGGTGTTCATGTCGGATCCACTCAAGAGCAAGGCATTGGCCTAGACATGGGCTTCGTTAACATGAAGCTCAGAGCTCTTGCTCGAATGAAGGAGGAATCTTCATCTGATTGGCTCACTAATGAGCTAATTAGGGCGACTAAGGGAAAGAAAAAGATCGCCTATAAGGAATTCGGCATGGATGATGTGATAGTCGATGTGGGGGGTAAGGAGATTTTCATGGACCGCGGAGAGTTTAATGACCTGTATGACAGGTTTAATGACACTCTCAAGGAGGTTAAGAAATTTCCCTCTCCCTCATATGACTTTGAGACGTACGATGACTCTGAGACCCTGCCAAAAAACGTGCAGGGCCCGAGAGTGAGCGGGCCGAACCCAATTCCTGCGAAGGTGCAAGAGAAATTAATAGCACCTGTGTTGGAAATTGGGGAACAGAATGTGACCGTTGCTCAAGTCCACAATCACCCAAAGCTGAGAAAACTCTCCAGCTCAGGTGGAACTATGGAACCGAGTACGGTTGGCCCACCATCGACTCCTGTTCTGTCAAGCGCAGCTTTGCAGTCCATGCTCGAATCTTTGAGCAAGCGTATGGATCAGCAAAGCTCCCGCTCGATCAAGATAGAG
		</sequence>
		<sequence>
			<taxon idref="MottsMillVirus_LuteovirusLikePartA_CM03_Dmel_Edinburgh1_EuropeNAf_2009-07-10"/>
			NGCGTGGTAGAAGTGAAGCATGAGACATGGCAGTCCTTGGAAGGCTACGATGTTGTCTATTTCACCCCCGACCAACCAACCACCACCAAATTAGGCGTGACTAAGGCGAAATGCCCCGCAAATAGGTTGAGAACCCGAGAGGCCGTAATGGTCTTCGGACGAGACGTTAGAACCCAGGGAATGTTAAGTTCCATGGAGGATTCAGTTTATGTCTCGTACATGGGAACCTCCGTTGGAGGTTTCAGTGGATCTCCCTATATAGCAGGCAATTATGCGTATGGTGTTCATGTCGGATCCACTCAAGAGCAAGGCATAGGCCTGGACATGGGCTTCGTAAATATGAAGCTTAGAGCTCTTACTCGAATGAAGGAGGAATCTTCATCTGATTGGCTCACTAATGAGCTGATCAGGGCGACTAAAGGAAAGAAAAAGATCGCCTATAAGGAATTCGGCATTGATGATGTGATAGTCGATGTAGGGGGAAAAGAGATTTACTTGGATCGTGGAGAGTTCAATGACCTGTATGACAGGTTTAATGATACTTTAAAGGAGGTCAAGAAATTCTCTTCCCCTTCCTACGACTTTGAAACGTACGAAGACTCTGAGACCCTGCCAAAAAACGTGCAGGGCCCGAGAGTGAGCGGGCCGAACCCAATTCCGATGGAGGTGCAGATGAAATTGTCAGCGCCTGTGTTGGAAACTGGGGAACAGAATGTGACCGTTGCTCAAGTCCACAATCACCCAAAGCTGAGAAAACTCTCCAGCTCAGGTGGNNNNNNNNNNNNNNNNNNNNNNNNNNNNNNNNNNNNNNNNNNNNNNNNNNNNNNNNNNNNNNNNNNNNNNNNNNNNNNNNNNNNNNNNNNNNNNNNNNNNNNNNNNNNNNNNNNNNNNNNNNNNNNN
		</sequence>
		<sequence>
			<taxon idref="MottsMillVirus_LuteovirusLikePartA_CM17_Dmel_Edinburgh1_EuropeNAf_2009-07-10"/>
			NGCGTGGTAGAAGTGAAGCATGAGACATGGCAGTCCTTGGAAGGCTACGATGTTGTCTATTTCACCCCCGACCAACCAACCACCACCAAATTAGGCGTGACTAAGGCGAAATGCCCCGCAAATAGGTTGAGAACCCGAGAGGCCGTAATGGTCTTCGGACGAGACGTTAGAACCCAGGGAATGTTAAGTTCCATGGAGGATTCAGTTTATGTCTCGTACATGGGAACCTCCGTTGGAGGTTTCAGTGGATCTCCCTATATAGCAGGCAATTATGCGTATGGTGTTCATGTCGGATCCACTCAAGAGCAAGGCATAGGCCTGGACATGGGCTTCGTAAATATGAAGCTTAGAGCTCTTACTCGAATGAAGGAGGAATCTTCATCTGATTGGCTCACTAATGAGCTGATCAGGGCGACTAAAGGAAAGAAAAAGATCGCCTATAAGGAATTCGGCATTGATGATGTGATAGTCGATGTAGGGGGAAAAGAGATTTACTTGGATCGTGGAGAGTTCAATGACCTGTATGACAGGTTTAATGATACTTTAAAGGAGGTCAAGAAATTCTCTTCCCCTTCCTACGACTTTGAAACGTACGAAGACTCTGAGACCCTGCCAAAAAACGTGCAGGGCCCGAGAGTGAGCGGGCCGAACCCAATTCCGATGGAGGTGCAGATGAAATTGTCAGCGCCTGTGTTGGAAACTGGGGAACAGAATGTGACCGTTGCTCAAGTCCACAATCACCCAAAGCTGAGAAAACTCTCCAGCTCAGGTGGGATTATGGAACAGAGTACGGTTGGCCCACCATCGACTCCTGTTCTGTCAAGCGCAGCTTTGCAGTCCATGCTCGAATCTTTGAGCAAGCGTATGGATCAGCAAAGCTCCCGCTCGATCAAGATAGAG
		</sequence>
		<sequence>
			<taxon idref="MottsMillVirus_LuteovirusLikePartA_IM01_Dmel_Ithaca_USA_2009-09-18"/>
			NGCGTGGTGGAAGTGAAGCATGAGACATGGCAGTCTTTGGAAGGCTACGATGTCGTCTATTTCATCCCCGACCAACCAACCACCACCAAATTAGGCGTGACAAAGGCGAAATGCCCCGCAAATAGGTTGAGAACCCGAGAGGCCGTGATGGTCTTTGGACGAGACGTGAGAACCCAGGGAATGTTGAGTTCCATGGAAGATTCGGTTTACGTTTCGTACATGGGAACCTCAGTTGGAGGTTTCAGTGGATCTCCCTATATAGCAGGCAACTATGCGTACGGTGTTCATGTCGGATCCACTCAAGAGCAAGGCATTGGCCTAGACATGGGCTTCGTTAACATGAAGCTCAGAGCTCTTGCTCGAATGAAGGAGGAATCTTCATCTGATTGGCTCACTAATGAGCTAATTAGGGCGACTAAGGGAAAGAAAAAGATCGCCTATAAGGAATTCGGCATGGATGATGTGATAGTCGATGTGGGGGGTAAGGAGATTTTCATGGACCGCGGAGAGTTTAATGACCTGTATGACAGGTTTAATGACACTCTCAAGGAGGTTAAGAAATTTCCCTCTCCCTCATATGACTTTGAGACGTACGATGACTCTGAGACCCTGCCAAAAAACGTGCAGGGCCCGAGAGTGAGCGGGCCGAACCCAATTCCTGCGAAGGTGCAAGAGAAATTAATAGCACCTGTGTTGGAAATTGGGGAACAGAATGTGACCGTTGCTCAAGTCCACAATCACCCAAAGCTGAGAAAACTCTCCAGCTCAGGTGGAACTATGGAACCGAGTACGGTTGGCCCACCATCGACTCCTGTTCTGTCAAGCGCAGCTTTGCAGTCCATGCTCGAATCTTTGAGCAAGCGTATGGATCAGCAAAGCTCCCGCTCGATCAAGATAGAG
		</sequence>
		<sequence>
			<taxon idref="MottsMillVirus_LuteovirusLikePartA_IM08_Dmel_Ithaca_USA_2009-09-18"/>
			NGCGTGGTGGAAGTGAAGCATGAGACATGGCAGTCTTTGGAAGGCTACGATGTCGTCTATTTCATCCCCGACCAACCAACCACCACCAAATTAGGCGTGACAAAGGCGAAATGCCCCGCAAATAGGTTGAGAACCCGAGAGGCCGTGATGGTCTTTGGACGAGACGTGAGAACCCAGGGAATGTTGAGTTCCATGGAAGATTCGGTTTACGTTTCGTACATGGGAACCTCAGTTGGAGGTTTCAGTGGATCTCCCTATATAGCAGGCAACTATGCGTACGGTGTTCATGTCGGATCCACTCAAGAGCAAGGCATTGGCCTAGACATGGGCTTCGTTAACATGAAGCTCAGAGCTCTTGCTCGAATGAAGGAGGAATCTTCATCTGATTGGCTCACTAATGAGCTAATTAGGGCGACTAAGGGAAAGAAAAAGATCGCCTATAAGGAATTCGGCATGGATGATGTGATAGTCGATGTGGGGGGTAAGGAGATTTTCATGGACCGCGGAGAGTTTAATGACCTGTATGACAGGTTTAATGACACTCTCAAGGAGGTTAAGAAATTTCCCTCTCCCTCATATGACTTTGAGACGTACGATGACTCTGAGACCCTGCCAAAAAACGTGCAGGGCCCGAGAGTGAGCGGGCCGAACCCAATTCCTGCGAAGGTGCAAGAGAAATTAATAGCACCTGTGTTGGAAATTGGGGAACAGAATGTGACCGTTGCTCAAGTCCACAATCACCCAAAGCTGAGAAAACTCTCCAGCTCAGGTGGAACTATGGAACCGAGTACGGTTGGCCCACCATCGACTCCTGTTCTGTCAAGCGCAGCTTTGCAGTCCATGCTCGAATCTTTGAGCAAGCGTATGGATCAGCAAAGCTCCCGCTCGATCAAGATAGAG
		</sequence>
		<sequence>
			<taxon idref="MottsMillVirus_LuteovirusLikePartA_CM01_Dmel_Edinburgh1_EuropeNAf_2009-07-10"/>
			NGCGTGGTGGAAGTGAAGCATGAGACATGGCAGTCTTTGGAAGGCTACGATGTCGTCTATTTCATCCCCGACCAACCAACCACCACCAAATTAGGCGTGACAAAGGCGAAATGCCCCGCAAATAGGTTGAGAACCCGAGAGGCCGTGATGGTCTTTGGACGAGATGTGAGAACCCAGGGAATGTTGAGTTCCATGGAAGATTCGGTTTACGTTTCGTACATGGGAACCTCAGTTGGAGGTTTCAGTGGATCTCCCTATATAGCAGGCAACTATGCGTACGGTGTTCATGTCGGATCCACTCAAGAGCAAGGCATTGGCCTAGACATGGGCTTCGTTAATATGAAGCTCAGAGCTCTTGCTCGAATGAAGGAGGAATCTTCATCTGATTGGCTCACTAATGAGCTAATTAGGGCGACTAAGGGAAAGAAAAAGATCGCCTATAAGGAATTCGGCATGGATGATGTGATAGTCGATGTGGGGGGTAAGGAGATTTTCATGGACCGCGGAGAGTTTAATGACCTGTATGACAGGTTTAATGACACTCTCAAGGAGGTTAAAAAGTTTCCCTCTCCCTCATATGACTTTGAGACGTACGATGACTCTGAGACCCTGCCAAAAAACGTGCAGGGCCCGAGAGTGAGCGGGCCGAACCCAATTCCTGCGAAGGTGCAAGAGAAATTAATAGCACCTGTGTTGGAAATTGGGGAACAGAATGTGACCGTTGCTCAAGTCCACAATCACCCAAAGCTGAGAAAACTCTCCAGCTCAGGTGGAACTATGGAACCGAGTACGGTTGGCCCACCATCGACTCCTGTTCTGTCAAGCGCAGCTTTGCAGTCCATGCTCGAATCTTTGAGCAAGCGTATGGATCAGCAAAGCTCCCGCTCGATCAAGATAGAG
		</sequence>
		<sequence>
			<taxon idref="MottsMillVirus_LuteovirusLikePartA_ITH16_Dmel_Ithaca_USA_2009-09-18"/>
			NGCGTGGTGGAAGTGAAGCATGAGACATGGCAGTCTTTGGAAGGCTACGATGTCGTCTATTTCATCCCCGACCAACCAACCACCACCAAATTAGGCGTGACAAAGGCGAAATGCCCCGCAAATAGGTTGAGAACCCGAGAGGCCGTGATGGTCTTTGGACGAGACGTGAGAACCCAGGGAATGTTGAGTTCCATGGAAGATTCGGTTTACGTTTCGTACATGGGAACCTCAGTTGGAGGTTTCAGTGGATCTCCCTATATAGCAGGCAATTATGCGTACGGTGTTCATGTCGGATCCACTCAAGAGCAAGGCATTGGCCTAGACATGGGCTTCGTTAACATGAAGCTCAGAGCTCTTGCTCGAATGAAGGAGGAATCTTCATCTGATTGGCTCACTAATGAGCTAATTAGGGCGACTAAGGGAAAGAAAAAGATCGCCTATAAGGAATTCGGCATGGATGATGTGATAGTCGATGTGGGGGGTAAGGAGATTTTCATGGACCGCGGAGAGTTTAATGACCTGTATGACAGGTTTAATGACACTCTCAAGGAGGTTAAGAAATTTCCCTCTCCCTCATATGACTTTGAGACGTACGATGACTCTGAGACCCTGCCAAAAAACGTGCAGGGCCCGAGAGTGAGCGGGCCGAACCCAATTCCTGCGAAGGTGCAAGAGAAATTAATAGCACCTGTGTTGGAAATTGGGGAACAGAATGTGACCGTTGCTCAAGTCCACAATCACCCAAAGCTGAGAAAACTCTCCAGCTCAGGTGGAACTATGGAACCGAGTACGGTTGGCCCACCATCGACTCCTGTTCTGTCAAGCGCAGCTTTGCAGTCCATGCTCGAATCTTTGAGCAAGCGTATGGATCAGCAAAGCTCCCGCTCGATCAAGATAGAG
		</sequence>
		<sequence>
			<taxon idref="MottsMillVirus_LuteovirusLikePartA_IM09_Dmel_Ithaca_USA_2009-09-18"/>
			NGCGTGGTGGAAGTGAAGCATGAGACATGGCAGTCTTTGGAAGGCTACGATGTCGTCTATTTCATCCCCGACCAACCAACCACCACCAAATTAGGCGTGACAAAGGCGAAATGCCCCGCAAATAGGTTGAGAACCCGAGAGGCCGTGATGGTCTTTGGACGAGATGTGAGAACCCAGGGAATGTTGAGTTCCATGGAAGATTCGGTTTACGTTTCGTACATGGGAACCTCAGTTGGAGGTTTCAGTGGATCTCCCTATATAGCAGGCAACTATGCGTACGGTGTTCATGTCGGATCCACTCAAGAGCAAGGCATTGGCCTAGACATGGGCTTCGTTAACATGAAGCTCAGAGCTCTTGCTCGAATGAAGGAGGAATCTTCATCTGATTGGCTCACTAATGAGCTAATTAGGGCGACTAAGGGAAAGAAAAAGATCGCCTATAAGGAATTCGGCATGGATGATGTGATAGTCGATGTGGGGGGTAAGGAGATTTTCATGGACCGCGGAGAGTTTAATGACCTGTATGACAGGTTTAATGACACTCTCAAGGAGGTTAAGAAGTTTCCCTCTCCCTCATATGACTTTGAGACGTACGATGACTCTGAGACCCTGCCAAAAAACGTGCAGGGCCCGAGAGTGAGCGGGCCGAACCCAATTCCTGCGAAGGTGCAAGAGAAATTAATAGCACCTGTGTTGGAAATTGGGGAACAGAATGTGACCGTTGCTCAAGTCCACAATCACCCAAAGCTGAGAAAACTCTCCAGCTCAGGTGGAACTATGGAACCGAGTACGGTTGGCCCACCATCGACTCCTGTTCTGTCAAGCGCAGCTTTGCAGTCCATGCTCGAATCTTTGAGCAAGCGTATGGATCAGCAAAGCTCCCGCTCGATCAAGATAGAG
		</sequence>
		<sequence>
			<taxon idref="MottsMillVirus_LuteovirusLikePartA_IM04_Dmel_Ithaca_USA_2009-09-18"/>
			NGCGTGGTGGAAGTGAAGCATGAGACATGGCAGTCTTTGGAAGGCTACGATGTCGTCTATTTCATCCCCGACCAACCAACCACCACCAAATTAGGCGTGACAAAGGCGAAATGCCCCGCAAATAGGTTGAGAACCCGAGAGGCCGTGATGGTCTTTGGACGAGATGTGAGAACCCAGGGAATGTTGAGTTCCATGGAAGATTCGGTTTACGTTTCGTACATGGGAACCTCAGTTGGAGGTTTCAGTGGATCTCCCTATATAGCAGGCAACTATGCGTACGGTGTTCATGTCGGATCCACTCAAGAGCAAGGCATTGGCCTAGACATGGGCTTCGTTAACATGAAGCTCAGAGCTCTTGCTCGAATGAAGGAGGAATCTTCATCTGATTGGCTCACTAATGAGCTAATTAGGGCGACTAAGGGAAAGAAAAAGATCGCCTATAAGGAATTCGGCATGGATGATGTGATAGTCGATGTGGGGGGTAAGGAGATTTTCATGGACCGCGGAGAGTTTAATGACCTGTATGACAGGTTTAATGACACTCTCAAGGAGGTTAAGAAGTTTCCCTCTCCCTCATATGACTTTGAGACGTACGATGACTCTGAGACCCTGCCAAAAAACGTGCAGGGCCCGAGAGTGAGCGGGCCGAACCCAATTCCTGCGAAGGTGCAAGAGAAATTAATAGCACCTGTGTTGGAAATTGGGGAACAGAATGTGACCGTTGCTCAAGTCCACAATCACCCAAAGCTGAGAAAACTCTCCAGCTCAGGTGGAACTATGGAACCGAGTACGGTTGGCCCACCATCGACTCCTGTTCTGTCAAGCGCAGCTTTGCAGTCCATGCTCGAATCTTTGAGCAAGCGTATGGATCAGCAAAGCTCCCGCTCGATCAAGATAGAG
		</sequence>
		<sequence>
			<taxon idref="MottsMillVirus_LuteovirusLikePartA_IM05_Dmel_Ithaca_USA_2009-09-18"/>
			NGCGTGGTGGAAGTGAAGCATGAGACATGGCAGTCTTTGGAAGGCTACGATGTCGTCTATTTCATCCCCGACCAACCAACCACCACCAAATTAGGCGTGACAAAGGCGAAATGCCCCGCAAATAGGTTGAGAACCCGAGAGGCCGTGATGGTCTTTGGACGAGATGTGAGAACCCAGGGAATGTTGAGTTCCATGGAAGATTCGGTTTACGTTTCGTACATGGGAACCTCAGTTGGAGGTTTCAGTGGATCTCCCTATATAGCAGGCAACTATGCGTACGGTGTTCATGTCGGATCCACTCAAGAGCAAGGCATTGGCCTAGACATGGGCTTCGTTAACATGAAGCTCAGAGCTCTTGCTCGAATGAAGGAGGAATCTTCATCTGATTGGCTCACTAATGAGCTAATTAGGGCGACTAAGGGAAAGAAAAAGATCGCCTATAAGGAATTCGGCATGGATGATGTGATAGTCGATGTGGGGGGTAAGGAGATCTTCATGGACCGCGGAGTGTTTAATGACCTGTATGACAGGTTCAATGATACTCTCAAGGAGGTTAAGAAGTTTCCCTCTCCTTCATATGACTTTGAGACGTACGATGACTCTGAGACCCTGCCAAAAAACGTGCAGGGCCCGAGAGTGAGCGGGCCGAACCCAATTCCTGCGAAGGTGCAAGAGAAATTAATAGCACCTGTGTTGGAAATTGGGGAACAGAATGTGACCGTTGCTCAAGTCCACAATCACCCAAAGCTGAGAAAACTCTCCAGCTCAGGTGGAACTATGGAACCGAGTACGGTTGGCCCACCATCGACTCCTGTTCTGTCAAGCGCAGCTTTGCAGTCCATGCTCGAATCTTTGAGCAAGCGTATGGATCAGCAAAGCTCCCGCTCGATCAAGATAGAG
		</sequence>
		<sequence>
			<taxon idref="MottsMillVirus_LuteovirusLikePartA_IM06_Dmel_Ithaca_USA_2009-09-18"/>
			NGCGTGGTGGAAGTGAAGCATGAGACATGGCAGTCTTTGGAAGGCTACGATGTCGTCTATTTCATCCCCGACCAACCAACCACCACCAAATTAGGCGTGACAAAGGCGAAATGCCCCGCAAATAGGTTGAGAACCCGAGAGGCCGTGATGGTCTTTGGACGAGATGTGAGAACCCAGGGAATGTTGAGTTCCATGGAAGATTCGGTTTACGTTTCGTACATGGGAACCTCAGTTGGAGGTTTCAGTGGATCTCCCTATATAGCAGGCAACTATGCGTACGGTGTTCATGTCGGATCCACTCAAGAGCAAGGCATTGGCCTAGACATGGGCTTCGTTAACATGAAGCTCAGAGCTCTTGCTCGAATGAAGGAGGAATCTTCATCTGATTGGCTCACTAATGAGCTAATTAGGGCGACTAAGGGAAAGAAAAAGATCGCCTATAAGGAATTCGGCATGGATGATGTGATAGTCGATGTGGGGGGTAAGGAGATTTTCATGGACCGCGGAGAGTTTAATGACCTGTATGACAGGTTTAATGACACTCTCAAGGAGGTTAAGAAGTTTCCCTCTCCCTCATATGACTTTGAGACGTACGATGACTCTGAGACCCTGCCAAAAAACGTGCAGGGCCCGAGAGTGAGCGGGCCGAACCCAATTCCTGCGAAGGTGCAAGAGAAATTAATAGCACCTGTGTTGGAAATTGGGGAACAGAATGTGACCGTTGCTCAAGTCCACAATCACCCAAAGCTGAGAAAACTCTCCAGCTCAGGTGGAACTATGGAACCGAGTACGGTTGGCCCACCATCGACTCCTGTTCTGTCAAGCGCAGCTTTGCAGTCCATGCTCGAATCTTTGAGCAAGCGTATGGATCAGCAAAGCTCCCGCTCGATCAAGATAGAG
		</sequence>
		<sequence>
			<taxon idref="MottsMillVirus_LuteovirusLikePartA_U09_Dmel_SanDiego2_USA_2008-12-05"/>
			NGCGTGGTGGAAGTGAAGCATGAGACATGGCAGTCTTTGGAAGGCTACGATGTCGTCTATTTCATCCCCGACCAACCAACCACCACCAAATTAGGCGTGACAAAGGCGAAATGCCCCGCAAATAGGTTGAGAACCCGAGAGGCCGTGATGGTCTTTGGACGAGATGTGAGAACCCAGGGAATGTTGAGTTCCATGGAAGATTCGGTTTACGTTTCGTACATGGGAACCTCAGTTGGAGGTTTCAGTGGATCTCCCTATATAGCAGGCAACTACGCGTACGGTGTTCATGTCGGATCCACTCAAGAGCAAGGCATTGGCCTAGACATGGGCTTCGTAAACATGAAGCTCAGAGCTCTTGCTCGAATGAAGGAGGAATCTTCATCTGATTGGCTCACTAATGAGCTAATTAGGGCGACTAAGGGAAAGAAAAAGATCGCCTATAAGGAATTCGGCATGGATGATGTGATAGTCGATGTGGGGGGTAAGGAGATCTTCATGGACCGCGGAGAGTTTAATGACCTGTATGACAGGTTTAATGACACTCTCAAGGAGGTTAAGAAGTTTCCCTCTCCCTCATATGACTTTGAGACGTACGATGACTCTGAGACCCTGCCAAAAAACGTGCAGGGCCCGAGAGTGAGCGGGCCGAACCCAATTCCTGCGAAGGTGCAAGAGAAATTAATAGCACCTGTGTTGGAAATTGGGGAACAGAATGTGACCGTTGCTCAAGTCCACAATCACCCAAAGCTGAGAAAACTCTCCAGCTCAGGTGGAATTATGGAACCGAGTACGGTTGGCCCACCATCGACTCCTGTTCTGTCAAGCGCAGCTTTGCAGTCCATGCTCGAATCTTTGAGCAAGCGTATGGATCAGCAAAGCTCCCGCTCGATCAAGATAGAG
		</sequence>
		<sequence>
			<taxon idref="MottsMillVirus_LuteovirusLikePartA_U13_Dmel_SanDiego2_USA_2008-12-05"/>
			NGCGTGGTGGAAGTGAAGCATGAGACATGGCAGTCTTTGGAAGGCTACGATGTCGTCTATTTCATCCCCGACCAACCAACCACCACCAAATTAGGCGTGACAAAGGCGAAATGCCCCGCAAATAGGTTGAGAACCCGAGAGGCCGTAATGGTCTTTGGACGAGATGTGAGAACCCAGGGAATGTTGAGTTCCATGGAAGATTCGGTTTACGTCTCGTACATGGGAACCTCAGTTGGAGGTTTCAGTGGATCTCCCTATATAGCAGGCAACTATGCGTACGGTGTTCATGTCGGATCCACTCAAGAGCAAGGCATTGGCCTAGACATGGGCTTCGTTAACATGAAGCTCAGAGCTCTTGCTCGAATGAAGGAGGAATCTTCATCTGATTGGCTCACTAATGAGCTAATTAGGGCGACTAAGGGAAAGAAAAAGATCGCCTATAAGGAATTCGGCATGGATGATGTGATAGTCGATGTGGGGGGTAAGGAGATTTTCATGGACCGCGGAGAGTTTAATGACCTGTATGACAGGTTTAATGACACTCTCAAGGAGGTTAAGAAGTTTCCCTCTCCCTCATATGACTTTGAGACGTACGATGACTCTGAGACCCTGCCAAAAAACGTGCAGGGCCCGAGAGTGAGCGGGCCGAACCCAATTCCTGCGAAGGTGCAAGAGAAATTAATAGCACCTGTGTTGGAAATTGGGGAACAGAATGTGACCGTTGCTCAAGTCCACAATCACCCAAAGCTGAGAAAACTCTCCAGCTCAGGTGGAACTATGGAACCGAGTACGGTTGGCCCACCATCGACTCCTGTTCTGTCAAGCGCAGCTTTGCAGTCCATGCTCGAATCTTTGAGCAAGCGTATGGATCAGCAAAGCTCCCGCTCGATCAAGATAGAG
		</sequence>
		<sequence>
			<taxon idref="MottsMillVirus_LuteovirusLikePartA_GEO49_Dmel_AthensGeorgia_USA_2009-02-02"/>
			NGCGTGGTTGAAGTGAAGCATGAGACATGGCAGTCTTTGGAAGGCTACGATGTCGTCTATTTCATCCCCGACCAACCAACCACCACCAAATTAGGCGTGACAAAGGCGAAATGCCCCGCAAATAGGTTGAGAACCCGAGAGGCCGTGATGGTCTTTGGACGAGACGTGAGAACCCAGGGAATGTTGAGTTCCATGGAAGATTCGGTTTACGTTTCGTACATGGGAACCTCAGTTGGAGGTTTCAGTGGATCTCCCTATATAGCAGGCAACTATGCGTACGGTGTTCATGTCGGATCCACTCAAGAGCAAGGCATTGGCCTAGACATGGGCTTCGTTAACATGAAGCTCAGAGCTCTTGCTCGAATGAAGGAGGAATCTTCATCTGATTGGCTCACTAATGAGCTAATTAGGGCGACTAAGGGAAAGAAAAAGATCGCCTATAAGGAATTCGGCATGGATGATGTGATAGTTGATGTGGGGGGTAAGGAGATTTTCATGGACCGTGGAGAGTTTAACGACCTGTATGACAGGTTTAATGATACTCTCAAGGAGGTTAAGAAGTTTCCCTCTCCCTCATATGACTTTGAGACGTACGATGACTCTGAGACCCTGCCAAAAAACGTGCAGGGCCCGAGAGTGAGCGGGCCGAACCCAATTCCTGCGAAGGTGCAAGAGAAATTAATAGCACCTGTGTTGGAAATTGGGGAACAGAATGTGACCGTTGCTCAAGTCCACAATCACCCAAAGCTGAGAAAACTCTCCAGCTCAGGTGGAACTATGGAACCGAGTACGGTTGGCCCACCATCGACTCCTGTTCTGTCAAGCGCAGCTTTGCAGTCCATGCTCGAATCTTTGAGCAAGCGTATGGATCAGCAAAGCTCCCGCTCGATCAAGATAGAG
		</sequence>
		<sequence>
			<taxon idref="MottsMillVirus_LuteovirusLikePartA_U02_Dmel_SanDiego2_USA_2008-12-05"/>
			NGCGTGGTGGAAGTGAAGCATGAGACATGGCAGTCTTTGGAAGGCTACGATGTCGTCTATTTCATCCCCGACCAACCAACCACCACCAAATTAGGCGTGACAAAGGCGAAATGCCCCGCAAATAGGTTGAGAACCCGAGAGGCCGTGATGGTCTTTGGACGAGATGTGAGAACCCAGGGAATGTTGAGTTCCATGGAAGATTCGGTTTACGTTTCGTACATGGGAACCTCAGTTGGAGGTTTCAGTGGATCTCCCTATATAGCAGGCAACTACGCGTACGGTGTTCATGTCGGATCCACTCAAGAGCAAGGCATTGGCCTAGACATGGGCTTCGTTAACATGAAGCTCAGAGCTCTTGCTCGAATGAAGGAGGAATCTTCATCTGATTGGCTCACTAATGAGCTAATTAGGGCGACTAAGGGAAAGAAAAAGATCGCCTATAAGGAATTCGGCATGGATGATGTGATAGTCGATGTGGGGGGTAAGGAGATCTTCATGGACCGCGGAGAGTTTAATGACCTGTATGACAGGTTTAATGACACTCTCAAGGAGGTTAAGAAGTTTCCCTCTCCCTCATATGACTTTGAGACGTACGATGACTCTGAGACCCTGCCAAAAAACGTGCAGGGCCCGAGAGTGAGCGGGCCGAACCCAATTCCTGCGAAGGTGCAAGAGAAATTAATAGCACCTGTGTTGGAAATTGGGGAACAGAATGTGACCGTTGCTCAAGTCCACAATCACCCAAAGCTGAGAAAACTCTCCAGCTCAGGTGGAACTATGGAACCGAGTACGGTTGGCCCACCATCGACTCCTGTTCTGTCAAGCGCAGCTTTGCAGTCCATGCTCGAATCTTTGAGCAAGCGTATGGATCAGCAAAGCTCCCGCTCGATCAAGATAGAG
		</sequence>
		<sequence>
			<taxon idref="MottsMillVirus_LuteovirusLikePartA_U20_Dmel_SanDiego2_USA_2008-12-05"/>
			NGCGTGGTGGAAGTGAAGCATGAGACATGGCAGTCTTTGGAAGGCTACGATGTCGTCTATTTCATCCCCGACCAACCAACCACCACCAAATTAGGCGTGACAAAGGCGAAATGCCCCGCAAATAGGTTGAGAACCCGAGAGGCCGTAATGGTCTTTGGACGAGATGTGAGAACCCAGGGAATGTTGAGTTCCATGGAAGATTCGGTTTACGTCTCGTACATGGGAACCTCAGTTGGAGGTTTCAGTGGATCTCCCTATATAGCAGGCAACTATGCGTACGGTGTTCATGTCGGATCCACTCAAGAGCAAGGCATTGGCCTAGACATGGGCTTCGTTAACATGAAGCTCAGAGCTCTTGCTCGAATGAAGGAGGAATCTTCATCTGATTGGCTCACTAATGAGCTAATTAGGGCGACTAAGGGAAAGAAAAAGATCGCCTATAAGGAATTCGGCATGGATGATGTGATAGTCGATGTGGGGGGTAAGGAGATTTTCATGGACCGCGGAGAGTTTAATGACCTGTATGACAGGTTTAATGACACTCTCAAGGAGGTTAAGAAGTTTCCCTCTCCCTCATATGACTTTGAGACGTACGATGACTCTGAGACCCTGCCAAAAAACGTGCAGGGCCCGAGAGTGAGCGGGCCGAACCCAATTCCTGCGAAGGTGCAAGAGAAATTAATAGCACCTGTGTTGGAAATTGGGGAACAGAATGTGACCGTTGCTCAAGTCCACAATCACCCAAAGCTGAGAAAACTCTCCAGCTCAGGTGGAACTATGGAACCGAGTACGGTTGGCCCACCATCGACTCCTGTTCTGTCAAGCGCAGCTTTGCAGTCCATGCTCGAATCTTTGAGCAAGCGTATGGATCAGCAAAGCTCCCGCTCGATCAAGATAGAG
		</sequence>
		<sequence>
			<taxon idref="MottsMillVirus_LuteovirusLikePartA_GM03_Dmel_AthensGeorgia_USA_2009-02-02"/>
			NGCGTGGTGGAAGTGAAGCATGAGACATGGCAGTCTTTGGAAGGCTACGATGTCGTCTATTTCATCCCCGACCAACCAACCACCACCAAATTAGGCGTGACAAAGGCGAAATGCCCCGCAAATAGGTTGAGAACCCGAGAGGCCGTGATGGTCTTTGGACGAGATGTGAGAACCCAGGGAATGTTGAGTTCCATGGAAGATTCGGTTTACGTTTCGTACATGGGAACCTCAGTTGGAGGTTTCAGTGGATCTCCCTATATAGCAGGCAACTATGCGTACGGTGTTCATGTCGGATCCACTCAAGAGCAAGGCATTGGCCTAGATATGGGCTTCGTTAACATGAAGCTCAGAGCTCTTGCTCGAATGAAGGAGGAATCTTCATCTGATTGGCTCACTAATGAGCTAATTAGGGCGACTAAGGGAAAGAAAAAGATCGCCTATAAGGAATTCGGCATGGATGATGTGATAGTCGATGTGGGGGGTAAGGAGATTTTCATGGACCGCGGAGAGTTTAATGACCTGTATGACAGATTTAATGACACTCTCAAGGAGGTTAAGAAGTTTCCCTCTCCCTCATATGACTTTGAGACGTACGATGACTCTGAGACCCTGCCAAAAAACGTGCAGGGCCCGAGAGTGAGCGGGCCGAACCCAATTCCTGCGAAGGTGCAAGAGAAATTAATAGCACCTGTGTTGGAAATTGGGGAACAGAATGTGACCGTTGCTCAAGTCCACAATCACCCAAAGCTGAGAAAACTCTCCAGCTCAGGTGGAACTATGGAACCGAGTACGGTTGGCCCACCATCGACTCCTGTTCTGTCAAGCGCAGCTTTGCAGTCCATGCTCGAATCTTTGAGCAAGCGTATGGATCAGCAAAGCTCCCGCTCGATCAAGATAGAG
		</sequence>
		<sequence>
			<taxon idref="MottsMillVirus_LuteovirusLikePartA_U33_Dmel_SanDiego2_USA_2008-12-05"/>
			NGCGTGGTGGAAGTGAAGCATGAGACATGGCAGTCTTTGGAAGGCTACGATGTCGTCTATTTCATCCCCGACCAACCAACCACCACCAAATTAGGCGTGACAAAGGCGAAATGCCCCGCAAATAGGTTGAGAACCCGAGAGGCCGTAATGGTCTTTGGACGAGATGTGAGAACCCAGGGAATGTTGAGTTCCATGGAAGATTCGGTTTACGTCTCGTACATGGGAACCTCAGTTGGAGGTTTCAGTGGATCTCCCTATATAGCAGGCAACTATGCGTACGGTGTTCATGTCGGATCCACTCAAGAGCAAGGCATTGGCCTAGACATGGGCTTCGTTAACATGAAGCTCAGAGCTCTTGCTCGAATGAAGGAGGAATCTTCATCTGATTGGCTCACTAATGAGCTAATTAGGGCGACTAAGGGAAAGAAAAAGATCGCCTATAAGGAATTCGGCATGGATGATGTGATAGTCGATGTGGGGGGTAAGGAGATTTTCATGGACCGCGGAGAGTTTAATGACCTGTATGACAGGTTTAATGACACTCTCAAGGAGGTTAAGAAGTTTCCCTCTCCCTCATATGACTTTGAGACGTACGATGACTCTGAGACCCTGCCAAAAAACGTGCAGGGCCCGAGAGTGAGCGGGCCGAACCCAATTCCTGCGAAGGTGCAAGAGAAATTAATAGCACCTGTGTTGGAAATTGGGGAACAGAATGTGACCGTTGCTCAAGTCCACAATCACCCAAAGCTGAGAAAACTCTCCAGCTCAGGTGGAACTATGGAACCGAGTACGGTTGGCCCACCATCGACTCCTGTTCTGTCAAGCGCAGCTTTGCAGTCCATGCTCGAATCTTTGAGCAAGCGTATGGATCAGCAAAGCTCCCGCTCGATCAAGATAGAG
		</sequence>
		<sequence>
			<taxon idref="MottsMillVirus_LuteovirusLikePartA_UM02_Dmel_SanDiego2_USA_2008-12-05"/>
			NGCGTGGTGGAAGTGAAGCATGAGACATGGCAGTCTTTGGAAGGCTACGATGTCGTCTATTTCATCCCCGACCAACCAACCACCACCAAATTAGGCGTGACAAAGGCGAAATGCCCCGCAAATAGGTTGAGAACCCGAGAGGCCGTAATGGTCTTTGGACGAGATGTGAGAACCCAGGGAATGTTGAGTTCCATGGAAGATTCGGTTTACGTCTCGTACATGGGAACCTCAGTTGGAGGTTTCAGTGGATCTCCCTATATAGCAGGCAACTATGCGTACGGTGTTCATGTCGGATCCACTCAAGAGCAAGGCATTGGCCTAGACATGGGCTTCGTTAACATGAAGCTCAGAGCTCTTGCTCGAATGAAGGAGGAATCTTCATCTGATTGGCTCACTAATGAGCTAATTAGGGCGACTAAGGGAAAGAAAAAGATCGCCTATAAGGAATTCGGCATGGATGATGTGATAGTCGATGTGGGGGGTAAGGAGATTTTCATGGACCGCGGAGAGTTTAATGACCTGTATGACAGGTTTAATGACACTCTCAAGGAGGTTAAGAAGTTTCCCTCTCCCTCATATGACTTTGAGACGTACGATGACTCTGAGACCCTGCCAAAAAACGTGCAGGGCCCGAGAGTGAGCGGGCCGAACCCAATTCCTGCGAAGGTGCAAGAGAAATTAATAGCACCTGTGTTGGAAATTGGGGAACAGAATGTGACCGTTGCTCAAGTCCACAATCACCCAAAGCTGAGAAAACTCTCCAGCTCAGGTGGAACTATGGAACCGAGTACGGTTGGCCCACCATCGACTCCTGTTCTGTCAAGCGCAGCTTTGCAGTCCATGCTCGAATCTTTGAGCAAGCGTATGGATCAGCAAAGCTCCCGCTCGATCAAGATAGAG
		</sequence>
		<sequence>
			<taxon idref="MottsMillVirus_LuteovirusLikePartA_UM06_Dmel_SanDiego2_USA_2008-12-05"/>
			NGCGTGGTGGAAGTGAAGCATGAGACATGGCAGTCTTTGGAAGGCTACGATGTCGTCTATTTCATCCCCGACCAACCAACCACCACCAAATTAGGCGTGACAAAGGCGAAATGCCCCGCAAATAGGTTGAGAACCCGAGAGGCCGTGATGGTCTTTGGACGAGATGTGAGAACCCAGGGAATGTTGAGTTCCATGGAAGATTCGGTTTACGTTTCGTACATGGGAACCTCAGTTGGAGGTTTCAGTGGATCTCCCTATATAGCAGGCAACTACGCGTACGGTGTTCATGTCGGATCCACTCAAGAGCAAGGCATTGGCCTAGACATGGGCTTCGTTAATATGAAGCTCAGAGCTCTTGCTCGAATGAAGGAGGAATCTTCATCTGATTGGCTCACTAATGAGCTAATTAGGGCGACTAAGGGAAAGAAAAAGATCGCCTATAAGGAATTCGGCATGGATGATGTGATAGTCGATGTGGGGGGTAAGGAGATCTTCATGGACCGCGGAGAGTTTAATGACCTGTATGACAGGTTCAATGACACTCTCAAGGAGGTTAAGAAGTTTCCCTCTCCCTCATATGACTTTGAGACGTACGATGACTCTGAGACCCTGCCAAAAAACGTGCAGGGCCCGAGAGTGAGCGGGCCGAACCCAATTCCTGCGAAGGTGCAAGAGAAATTAATAGCACCTGTGTTGGAAATTGGGGAACAGAATGTGACCGTTGCTCAAGTCCACAATCACCCAAAGCTGAGAAAACTCTCCAGCTCAGGTGGAACTATGGAACTGAGTACGGTTGGCCCACCATCGACTCCTGTTCTGTCAAGCGCAGCTTTGCAGTCCATGCTCGAATCTTTGAGCAAGCGTATGGATCAGCAAAGCTCCCGCTCGATCAAGATAGAG
		</sequence>
		<sequence>
			<taxon idref="MottsMillVirus_LuteovirusLikePartA_PORMEL08_Dmel_Porto_EuropeNAf_2012-10-24"/>
			NGCGTGGTGGAAGTGAAGCATGAGACATGGCAGTCTTTGGAAGGCTACGATGTCGTCTATTTCATCCCCGACCAACCAACCACCACCAAATTAGGCGTGACAAAGGCGAAATGCCCCGCAAATAGGTTGAGAACCCGAGAGGCCGTGATGGTCTTTGGACGAGATGTGAGAACCCAGGGAATGTTGAGTTCCATGGAAGATTCGGTTTACGTTTCGTACATGGGAACCTCAGTTGGAGGTTTCAGTGGATCTCCCTATATAGCAGGCAACTATGCGTACGGTGTTCATGTCGGATCCACTCAAGAGCAAGGCATTGGCCTAGACATGGGCTTCGTTAACATGAAGCTCAGAGCTCTTGCTCGAATGAAGGAGGAATCTTCATCTGATTGGCTCACTAATGAGCTAATTAGGGCGACTAAGGGAAAGAAAAAGATCGCCTATAAGGAATTCGGCATGGATGATGTGATAGTCGATGTGGGGGGTAAGGAGATTTTCATGGACCGCGGAGAGTTTAATGACCTGTATGACAGGTTTAATGACACTCTCAAGGAGGTTAAGAAGTTTCCCTCTCCCTCATATGACTTTGAGACGTACGATGACTCTGAGACCCTGCCAAAAAACGTGCAGGGCCCGAGAGTGAGCGGGCCGAACCCAATTCCTGCGAAGGTGCAAGAGAAATTAATAGCACCTGTGTTGGAAATTGGGGAACAGAATGTGACCGTTGCTCAAGTCCACAATCACCCAAAGCTGAGAAAACTCTCCAGCTCAGGTGGNNNNNNNNNNNNNNNNNNNNNNNNNNNNNNNNNNNNNNNNNNNNNNNNNNNNNNNNNNNNNNNNNNNNNNNNNNNNNNNNNNNNNNNNNNNNNNNNNNNNNNNNNNNNNNNNNNNNNNNNNNNNNNN
		</sequence>
		<sequence>
			<taxon idref="MottsMillVirus_LuteovirusLikePartA_PORMEL01_Dmel_Porto_EuropeNAf_2012-10-24"/>
			NGCGTGGTGGAAGTGAAGCATGAGACATGGCAGTCTTTGGAAGGCTACGATGTCGTCTATTTCATCCCCGACCAACCAACCACCACCAAATTAGGCGTGACAAAGGCGAAATGCCCCGCAAATAGGTTGAGAACCCGAGAGGCCGTGATGGTCTTTGGACGAGATGTGAGAACCCAGGGAATGTTGAGTTCCATGGAAGATTCGGTTTACGTTTCGTACATGGGAACCTCAGTTGGAGGTTTCAGTGGATCTCCCTATATAGCAGGCAACTATGCGTACGGTGTTCATGTCGGATCCACTCAAGAGCAAGGCATTGGCCTAGACATGGGCTTCGTTAACATGAAGCTCAGAGCTCTTGCTCGAATGAAGGAGGAATCTTCATCTGATTGGCTCACTAATGAGCTAATTAGGGCGACTAAGGGAAAGAAAAAGATCGCCTATAAGGAATTCGGCATGGATGACGTGATAGTCGATGTGGGGGGTAAGGAGATTTTCATGGACCGCGGAGAGTTTAATGACCTGTATGACAGGTTTAATGATACTCTCAAGGAGGTTAAGAAGTTTCCCTCTCCCTCATATGACTTTGAGACGTACGATGACTCTGAGACCCTGCCAAAAAACGTGCAGGGCCCGAGAGTGAGCGGGCCGAACCCAATTCCTGCGAAGGTGCAAGAGAAATTAATAGCACCTGTGTTGGAAATTGGGGAACAGAATGTGACCGTTGCTCAAGTCCACAATCACCCAAAGCTGAGAAAACTCTCCAGCTCAGGTGGNNNNNNNNNNNNNNNNNNNNNNNNNNNNNNNNNNNNNNNNNNNNNNNNNNNNNNNNNNNNNNNNNNNNNNNNNNNNNNNNNNNNNNNNNNNNNNNNNNNNNNNNNNNNNNNNNNNNNNNNNNNNNNN
		</sequence>
		<sequence>
			<taxon idref="MottsMillVirus_LuteovirusLikePartA_PORMEL07_Dmel_Porto_EuropeNAf_2012-10-24"/>
			NGCGTGGTGGAAGTGAAGCATGAGACATGGCAGTCTTTGGAAGGCTACGATGTCGTCTATTTCATCCCCGACCAACCAACCACCACCAAATTAGGCGTGACAAAGGCGAAATGCCCCGCAAATAGGTTGAGAACCCGAGAGGCCGTGATGGTCTTTGGACGAGATGTGAGAACCCAGGGAATGTTGAGTTCCATGGAAGATTCGGTTTACGTTTCGTACATGGGAACCTCAGTTGGAGGTTTCAGTGGATCTCCCTATATAGCAGGCAACTATGCGTACGGTGTTCATGTCGGATCCACTCAAGAGCAAGGCATTGGCCTAGACATGGGCTTCGTTAACATGAAGCTCAGAGCTCTTGCTCGAATGAAGGAGGAATCTTCATCTGATTGGCTCACTAATGAGCTAATTAGGGCGACTAAGGGAAAGAAAAAGATCGCCTATAAGGAATTCGGCATGGATGATGTGATAGTCGATGTGGGGGGTAAGGAGATTTTCATGGACCGCGGAGAGTTTAATGACCTGTATGACAGGTTTAATGACACTCTCAAGGAGGTTAAGAAGTTTCCCTCTCCCTCATATGACTTTGAGACGTACGATGACTCTGAGACCCTGCCAAAAAACGTGCAGGGCCCGAGAGTGAGCGGGCCGAACCCAATTCCTGCGAAGGTGCAAGAGAAATTAATAGCACCTGTGTTGGAAATTGGGGAACAGAATGTGACCGTTGCTCAAGTCCACAATCACCCAAAGCTGAGAAAACTCTCCAGCTTAGGTGGNNNNNNNNNNNNNNNNNNNNNNNNNNNNNNNNNNNNNNNNNNNNNNNNNNNNNNNNNNNNNNNNNNNNNNNNNNNNNNNNNNNNNNNNNNNNNNNNNNNNNNNNNNNNNNNNNNNNNNNNNNNNNNN
		</sequence>
	</alignment>

	<!-- The sequence alignment (each sequence refers to a taxon above).         -->
	<!-- ntax=34 nchar=793                                                       -->
	<alignment id="alignment3" dataType="nucleotide">
		<sequence>
			<taxon idref="MottsMillVirus_LuteovirusLikePartB_GEO73_Dmel_AthensGeorgia_USA_2009-02-02"/>
			NNGGATGTTGTGGCTTCAAAAGCGGTTATAATCGATTTGAAGCCTTCCTCGTTCCCGTACTTAGGCACGTTGTCTAAAGGATTCGAGCGTTATAAATGGAGGTCAATGACTATCCATTATAAGCCTATTGTAGGCACGACTGCCGCAGGAGCAGTGACGTTGGGGGTTGATTGGACCAATACGGAGCGTAATACGCGGAAGGAGATAGCCGCGTTGACGCCCGTGTTGGACACGCCCGTCTGGCAACTGGCGAAGCTTACGCTACCAGTAGCCAGACTTAATTCTCGTAAGGAGTACATGGTGACTGGCACGGACGCAAATGATTGTGGTCCTGGCAAATTGTGTGTCGTCGTGACTGGAGCAACTGGAACGGTTGGGGATCTTTGGATCCAATACCACCTAGACATGTATGGAACATGTTAGGGGTGGGGCCCGAATCCCGGACCGGTGCCCCCAGTTCCGCCACCGCCGCCGCCGCCACCTCCTCCTGAGCCGGGAATCAAGGGGGCGAGCATGATCCAGACCCATCTATCACTAGTTCAGACTACAAATCTATTATTCAAATCTAAGGGCACGTCTCAAAGCGCGACTGCTTGGCAGATTTGGATTGATGATTTTAAGTCTTTTGGCGATGTCGTTACTAACGCCCGAGTTCTTTGTGATTTCGGATTTGAAAACATGGATCTAGTGCCGCCGTCGGAATGTCAATTCGACGGCCCGACTAGTGATAAGCTGATGGCTATAACATTTCAGCCAATGAACCGCGAAGCCAGGGACCTTTCACCTGCGCANN
		</sequence>
		<sequence>
			<taxon idref="MottsMillVirus_LuteovirusLikePartB_GM01_Dmel_AthensGeorgia_USA_2009-02-02"/>
			NNGGACGTTGTGGCTTCAAAAGCGGTTATAATCGATTTGAAGCCTTCCTCGTTCCCGTACTTAGGCACGTTGTCTAAAGGATTCGAGCGTTATAAATGGAGGTCAATGACCATCCATTATAAGCCTATTGTAGGCACGACTGCCGCAGGAGCAGTGACGTTGGGGGTTGATTGGACCAATACGGAGCGTAATACGCGGAAGGAGATAGCCGCGTTGACGCCCGTGTTGGACACGCCCGTCTGGCAACTGGCCAAGCTTACGCTACCAGTWGCCAGACTTAATTCTCGTAAGGAGTACATGGTGACCGGCACGGACGCAAATGATTGTGGTCCTGGCAAATTGTGTGTCGTCGTGACTGGAGCAACTGGAACGGTTGGGGATCTTTGGATCCAATACCACCTAGACATGTATGGAACATGTTAGGGGTGGGGCCCGAATCCCGGACCGGTGCCCCCAGTCCCGCCACCACCGCCGCCGCCACCTCCTCCTGAGCCGGGAATCAAGGGGGCGAGTATGATCCAGACCCATCTATCACTAGTTCAGACTACAAATCTATTATTCAAATCTAAGGGCACGTCTCAAAGCGCGACTGCTTGGCAGATTTGGATTGATGATTTTAGGTCTTTTGGCGATGTCGTTACTAACGCCCGAGTTCTTTGTGATTTCGGATTTGAAAACATGGATCTAGTGCCGCCGTCGGAATGTCAATTTGACGGCCCGACTAGTGATAAGCTGATGGCTATAACATTTCAGCCAATGAACCGCGAAGCCAGGGACCTTTCACCTGCGCANN
		</sequence>
		<sequence>
			<taxon idref="MottsMillVirus_LuteovirusLikePartB_GM03_Dmel_AthensGeorgia_USA_2009-02-02"/>
			NNGGACGTCGTGGCTTCAAAAGCGGTTATAATCGATCTGAAGCCTTCCTCGTTCCCGTACTTAGGCACGTTGTCTAAAGGATTCGAGCGTTATAAATGGAGGTCAATGACTATCCATTATAAGCCTATTGTAGGCACGACTGCCGCAGGAGCAGTGACGTTGGGGGTTGATTGGACCAATACGGAGCGTAATACGCGGAAGGAGATAGCCGCGTTGACGCCCGTGTTGGACACGCCCGTCTGGCAACTGGCCAAGCTTACGCTACCAGTAGCCAGACTTAATTCTCGTAAGGAGTACATGGTGACTGGCACGGACGCAAATGATTGTGGTCCTGGCAAATTGTGTGTCGTCGTGACTGGAGCAACTGGAACGGTTGGGGATCTTTGGATCCAATACCACCTAGACATGTATGGAACATGTTAGGGGTGGGGCCCGAATCCCGGACCGGTGCCCCCAGTTCCGCCACCGCCGCCGCCGCCACCTCCTCCTGAGCCGGGAATCAAGGGGGCGAGTATGATCCAGACCCATCTATCACTAGTTCAGACTACAAATCTATTATTCAAATCTAAGGGCACGTCTCAAAGCGCGACTGCTTGGCAGATTTGGATTGATGATTTTAAGTCTTTTGGCGATGTCGTTACTAACGCCCGAGTTCTTTGTGATTTCGGATTTGAAAACATGGATCTAGTGCCGCCGTCGGAATGTCAATTTGACGGCCCGACTAGTGATAAGCTGATGGCTATAACATTTCAGCCAATGAACCGCGAAGCCAGGGATCTTTCATCTGCGCANN
		</sequence>
		<sequence>
			<taxon idref="MottsMillVirus_LuteovirusLikePartB_GM07_Dmel_AthensGeorgia_USA_2009-02-02"/>
			NNGGATGTTGTGGCTTCAAAAGCGGTTATAATCGATCTGAAGCCTTCCTCGTTCCCGTACTTAGGCACGTTGTCTAAAGGATTCGAGCGTTATAAATGGAGGTCAATGACTATCCATTATAAGCCTATTGTAGGCACGACTGCCGCAGGAGCAGTGACGTTGGGGGTTGATTGGACCAATACGGAGCGTAACACGCGGAAGGAGATAGCCGCGTTGACGCCCGTGTTGGATACGCCCGTCTGGCAACTGGCCAAGCTTACGCTACCAGTAGCCAGACTTAATTCTCGTAAGGAGTACATGGTGACTGGCACGGACGCAAATGATTGTGGTCCTGGCAAATTGTGTGTCGTCGTGACTGGAGCAACTGGAACGGTTGGGGATCTTTGGATCCAATACCACCTAGACATGTATGGAACATGTTAGGGGTGGGGCCCGAATCCCGGACCGGTGCCCCCAGTCCCGCCACCGCCGCCGCCGCCACCTCCTCCTGAGCCGGGAATCAAGGGGGCGAGTATGATCCAGACCCATCTATCACTAGTTCAGACTACAAATCTATTATTCAAATCTAAGGGCACGTCTCAAAGCGCGACTGCTTGGCAGATTTGGATTGATGATTTTAAGTCTTTTGGCGATGTCGTTACTAACGCCCGAGTTCTTTGTGATTTCGGATTTGAAAACATGGATCTAGTGCCGCCGTCGGAATGTCAATTTGACGGCCCGACTAGTGATAAGCTGATGGCTATAACATTTCAGCCAATGAACCGCGAAGCCAGGGACCTTTCACCTGCGCANN
		</sequence>
		<sequence>
			<taxon idref="MottsMillVirus_LuteovirusLikePartB_GM08_Dmel_AthensGeorgia_USA_2009-02-02"/>
			NNGGATGTTGTGGCTTCAAAAGCGGTTATAATCGATTTGAAGCCTTCCTCGTTCCCGTACTTAGGCACGTTGTCTAAAGGATTCGAGCGTTATAAATGGAGGTCAATGACTATCCATTATAAGCCTATTGTAGGCACGACTGCCGCAGGAGCAGTGACGTTGGGGGTTGATTGGACCAATACGGAGCGTAATACGCGGAAGGAGATAGCCGCGTTGACGCCCGTGTTGGACACGCCCGTCTGGCAACTGGCCAAGCTTACTCTACCAGTAGCCAGACTTAATTCTCGTAAGGAGTACATGGTGACTGGCACGGACGCAAATGATTGTGGTCCTGGCAAACTGTGTGTCGTCGTGACTGGAGCAACTGGAACGGTTGGGGATCTTTGGATCCAATACCACCTAGACATGTATGGAACATGTTAGGGGTGGGGCCCGAATCCCGGACCGGTGCCCCCAGTTCCGCCACCGCCGCCGCCGCCACCTCCTCCTGAGCCGGGAATCAAGGGGGCGAGCATGATCCAGACCCATCTATCACTAGTTCAGACTACAAATCTATTATTCAAATCTAAGGGCACGTCTCAAAGCGCGACTGCTTGGCAGATTTGGATTGATGATTTTAAGTCTTTTGGCGATGTCGTTACTAACGCCCGAGTTCTTTGTGATTTCGGATTTGAAAACATGGATCTAGTGCCGCCGTCGGAATGTCAATTCGACGGCCCGACTAGTGATAAGCTGATGGCTATAACATTTCAGCCAATGAACCGCGAAGCCAGGGACCTTTCACCTGCGCANN
		</sequence>
		<sequence>
			<taxon idref="MottsMillVirus_LuteovirusLikePartB_IM08_Dmel_Ithaca_USA_2009-09-18"/>
			NNGGATGTTGTGGCTTCAAAAGCGGTTATAATCGATTTGAAGCCTTCTTCGTTCCCGTACTTAGGCACGTTGTCTAAAGGATTCGAGCGTTATAAATGGAGGTCAATGACTATCCATTATAAGCCTATTGTAGGCACGACTGCCGCAGGAGCAGTGACGTTGGGGGTTGATTGGACCAATACGGAGCGTAATACGCGGAAGGAGATAGCCGCGTTGACGCCCGTGTTGGATACGCCCGTCTGGCAACTGGCCAAGCTTACGCTACCAGTGGCCAGACTTAATTCTCGTAAGGAGTACATGGTGACTGGCACGGACGCAAATGATTGTGGTCCTGGCAAATTGTGTGTCGTCGTGACTGGAGCGACTGGAACGGTTGGGGATCTTTGGATCCAATACCACCTAGACATGTATGGAACATGTTAGGGGTGGGGCCCGAATCCCGGACCGGTGCCCCCAGTCCCGCCACCGCCGCCGCCGCCACCTCCTCCTGAGCCGGGAATCAAGGGGGCGAGTATGATCCAGACCCATCTATCACTAGTTCAGACTACAAATCTATTATTCAAATCTAAGGGCACGTCTCAAAGCGCGACTGCTTGGCAGATTTGGATTGATGATTTTAAGTCTTTTGGCGATGTCGTTACTAACGCCCGAGTTCTTTGTGATTTCGGATTTGAAAACATGGATCTAGTGCCGCCGTCGGAATGTCAATTTGACGGCCCGACTAGTGATAAGCTGATGGCTATAACATTTCAGCCAATGAACCGCGAAGCCAGGGACCTTTCACCTGCGCANN
		</sequence>
		<sequence>
			<taxon idref="MottsMillVirus_LuteovirusLikePartB_IM14_Dmel_Ithaca_USA_2009-09-18"/>
			NNGGATGTTGTGGCTTCAAAAGCGGTTATAATCGATTTGAAGCCTTCCTCGTTCCCGTACTTAGGCACGTTGTCTAAAGGATTCGAGCGTTATAAATGGAGGTCAATGACTATCCATTATAAGCCTATTGTAGGCACGACTGCCGCAGGAGCAGTGACGTTGGGGGTTGATTGGACCAATACGGAGCGTAATACGCGGAAGGAGATAGCCGCGTTGACGCCCGTGTTGGACACGCCCGTCTGGCAACTGGCCAAGCTTACGCTACCAGTAGCCAGACTTAATTCTCGTAAGGAGTACATGGTGACTGGCACGGACGCAAATGATTGTGGTCCTGGCAAATTGTGTGTCGTCGTGACTGGAGCAACTGGAACGGTTGGGGATCTTTGGATCCAATACCACCTAGACATGTATGGAACATGTTAGGGGTGGGGCCCGAATCCCGGACCGGTGCCCCCAGTCCCGCCACAGCCGCCGCCGCCACCTCCTCCTGAGCCGGGAATCAAGGGGGCGAGTATGATCCAGACCCATCTATCACTAGTTCAGACTACAAATCTATTATTCAAATCTAAGGGCACGTCTCAAAGCGCGACTGCTTGGCAGATTTGGATTGATGATTTTAAGTCTTTTGGCGATGTCGTTACTAACGCCCGAGTTCTTTGTGATTTCGGATTTGAAAACATGGATCTAGTGCCGCCGTCGGAATGTCAATTTGACGGCCCGACTAGTGATAAGCTGATGGCTATAACATTTCAGCCAATGAACCGCGAAGCCAGGGACCTTTCACCTGCGCANN
		</sequence>
		<sequence>
			<taxon idref="MottsMillVirus_LuteovirusLikePartB_IM16_Dmel_Ithaca_USA_2009-09-18"/>
			NNGGATGTTGTGGCTTCAAAAGCGGTTATAATCGATTTGAAGCCTTCCTCGTTCCCGTACTTAGGCACGTTGTCTAAAGGATTCGAGCGTTATAAATGGAGGTCAATGACTATCCATTATAAGCCTATTGTAGGCACGACTGCCGCAGGAGCAGTGACGTTGGGGGTTGATTGGACCAATACGGAGCGTAATACGCGGAAGGAGATAGCCGCGTTGACGCCCGTGTTGGACACGCCCGTCTGGCAACTGGCCAAGCTTACGCTACCAGTAGCCAGACTTAATTCTCGTAAGGAGTACATGGTGACTGGCACGGACGCAAATGATTGTGGTCCTGGCAAATTGTGTGTCGTCGTGACTGGAGCAACTGGAACGGTTGGGGATCTTTGGATCCAATACCACCTAGACATGTATGGAACATGTTAGGGGTGGGGCCCGAATCCCGGACCGGTGCCCCCAGTCCCGCCACAGCCGCCGCCGCCACCTCCTCCTGAGCCGGGAATCAAGGGGGCGAGTATGATCCAGACCCATCTATCACTAGTTCAGACTACAAATCTATTATTCAAATCTAAGGGCACGTCTCAAAGCGCGACTGCTTGGCAGATTTGGATTGATGATTTTAAGTCTTTTGGCGATGTCGTTACTAACGCCCGAGTTCTTTGTGATTTCGGATTTGAAAACATGGATCTAGTGCCGCCGTCGGAATGTCAATTTGACGGCCCGACTAGTGATAAGCTGATGGCTATAACATTTCAGCCAATGAACCGCGAAGCCAGGGACCTTTCACCTGCGCANN
		</sequence>
		<sequence>
			<taxon idref="MottsMillVirus_LuteovirusLikePartB_IM19_DUNK_Ithaca_USA_2009-09-18"/>
			NNGGATGTTGTGGCTTCAAAAGCGGTTATAATCGATTTGAAGCCTTCCTCGTTCCCGTACTTAGGCACGTTGTCTAAAGGATTCGAGCGTTATAAATGGAGGTCAATGACTATCCATTATAAGCCTATTGTAGGCACGACTGCCGCAGGAGCAGTGACGTTGGGGGTTGATTGGACCAATACGGAGCGTAATACGCGGAAGGAGATAGCCGCGTTGACGCCCGTGTTGGACACGCCCGTCTGGCAACTGGCCAAGCTTACGCTACCAGTAGCCAGACTTAATTCTCGTAAGGAGTACATGGTGACTGGCACGGACGCAAATGATTGTGGTCCTGGCAAATTGTGTGTCGTCGTGACTGGAGCAACTGGAACGGTTGGGGATCTTTGGATCCAATACCACCTAGACATGTATGGAACATGTTAGGGGTGGGGCCCGAATCCCGGACCGGTGCCCCCAGTCCCGCCACAGCCGCCGCCGCCACCTCCTCCTGAGCCGGGAATCAAGGGGGCGAGTATGATCCAGACCCATCTATCACTAGTTCAGACTACAAATCTATTATTCAAATCTAAGGGCACGTCTCAAAGCGCGACTGCTTGGCAGATTTGGATTGATGATTTTAAGTCTTTTGGCGATGTCGTTACTAACGCCCGAGTTCTTTGTGATTTCGGATTTGAAAACATGGATCTAGTGCCGCCGTCGGAATGTCAATTTGACGGCCCGACTAGTGATAAGCTGATGGCTATAACATTTCAGCCAATGAACCGCGAAGCCAGGGACCTTTCACCTGCGCANN
		</sequence>
		<sequence>
			<taxon idref="MottsMillVirus_LuteovirusLikePartB_IM20_Dmel_Ithaca_USA_2009-09-18"/>
			NNGGATGTTGTGGCTTCAAAAGCGGTTATAATCGATTTGAAGCCTTCCTCGTTCCCGTACTTAGGCACGTTGTCTAAAGGATTCGAGCGTTATAAATGGAGGTCAATGACTATCCATTATAAGCCTATTGTAGGCACGACTGCCGCAGGAGCAGTGACGTTGGGGGTTGATTGGACCAATACGGAGCGTAATACGCGGAAGGAGATAGCCGCGTTGACGCCCGTGTTGGACACGCCCGTCTGGCAACTGGCCAAGCTTACGCTACCAGTAGCCAGACTTAATTCTCGTAAGGAGTACATGGTGACTGGCACGGACGCAAATGATTGTGGTCCTGGCAAATTGTGTGTCGTCGTGACTGGAGCAACTGGAACGGTTGGGGATCTTTGGATCCAATACCACCTAGACATGTATGGAACATGTTAGGGGTGGGGCCCGAATCCCGGACCGGTGCCCCCAGTCCCGCCACAGCCGCCGCCGCCACCTCCTCCTGAGCCGGGAATCAAGGGGGCGAGTATGATCCAGACCCATCTATCACTAGTTCAGACTACAAATCTATTATTCAAATCTAAGGGCACGTCTCAAAGCGCGACTGCTTGGCAGATTTGGATTGATGATTTTAAGTCTTTTGGCGATGTCGTTACTAACGCCCGAGTTCTTTGTGATTTCGGATTTGAAAACATGGATCTAGTGCCGCCGTCGGAATGTCAATTTGACGGCCCGACTAGTGATAAGCTGATGGCTATAACATTTCAGCCAATGAACCGCGAAGCCAGGGACCTTTCACCTGCGCANN
		</sequence>
		<sequence>
			<taxon idref="MottsMillVirus_LuteovirusLikePartB_ITH19_Dmel_Ithaca_USA_2009-09-18"/>
			NNGGATGTTGTGGCTTCAAAAGCGGTTATAATCGATTTGAAGCCTTCCTCGTTCCCGTACTTAGGCACGTTGTCTAAAGGATTCGAGCGTTATAAATGGAGGTCAATGACCATCCATTATAAGCCTATTGTAGGCACGACTGCCGCAGGAGCAGTGACGTTGGGGGTTGATTGGACCAATACGGAGCGTAACACGCGGAAGGAGATAGCCGCGTTGACGCCCGTGTTGGACACGCCCGTCTGGCAACTGGCCAAGCTTACGCTACCAGTGGCCAGACTTAATTCTCGTAAGGAGTACATGGTGACTGGCACGGACGCAAATGATTGTGGTCCTGGCAAATTGTGTGTTGTCGTGACTGGAGCAACCGGAACGGTTGGGGATCTTTGGATCCAATACCACCTAGACATGTATGGAACATGTTAGGGGTGGGGCCCGAATCCCGGACCGGTGCCCCCAGTCCCGCCACCGCCGCCGCCGCCACCTCCTCCTGAGCCGGGAATCAAGGGGGCGAGTATGATCCAGACCCATCTATCACTAGTTCAGACTACAAATCTACTATTCAAATCTAAGGGCACGTCTCAAAGCGCGACTGCTTGGCAGATTTGGATTGATGATTTTAAGTCTTTTGGCGATGTCGTTACTAACGCCCGAGTTCTTTGTGATTTCGGATTTGAAAACATGGATCTAGTGCCGCCGTCTGAATGTCAATTTGACGGCCCGACTAGTGATAAGCTGATGGCTATAACATTTCAGCCAATGAACCGCGAAGCCAGGGACCTTTCACCTGCGCANN
		</sequence>
		<sequence>
			<taxon idref="MottsMillVirus_LuteovirusLikePartB_ITH29_Dmel_Ithaca_USA_2009-09-18"/>
			NNNNNNNNNNNNNNNNNNNNNNNNNNNNNNNNNNNNNNNNAGCCTTCTTCGTTCCCGTACTTAGGCACGTTGTCTAAAGGATTCGAGCGTTATAAATGGAGGTCAATGACTATCCATTATAAGCCTATTGTAGGCACGACTGCCGCAGGAGCAGTGACGTTGGGGGTTGATTGGACCAATACGGAGCGTAATACGCGGAAGGAGATAGCCGCGTTGACGCCCGTGTTGGATACGCCCGTCTGGCAACTGGCCAAGCTTACGCTACCAGTGGCCAGACTTAATTCTCGTAAGGAGTACATGGTGACTGGCACGGACGCAAATGATTGTGGTCCTGGCAAATTGTGTGTCGTCGTGACTGGAGCGACTGGAACGGTTGGGGATCTTTGGATCCAATACCACCTAGACATGTATGGAACATGTTAGGGGTGGGGCCCGAATCCCGGACCGGTGCCCCCAGTCCCGCCACCGCCGCCGCCGCCACCTCCTCCTGAGCCGGGAATCAAGGGGGCGAGTATGATCCAGACCCATCTATCACTAGTTCAGACTACAAATCTATTATTCAAATCTAAGGGCACGTCTCAAAGCGCGACTGCTTGGCAGATTTGGATTGATGATTTTAAGTCTTTTGGCGATGTCGTTACTAACGCCCGAGTTCTTTGTGATTTCGGATTTGAAAACATGGATCTAGTGCCGCCGTCGGAATGTCAATTTGACGGCCCGACTAGTGATAAGCTGATGGCTATAACATTTCAGCCAATGAACCGCGAAGCCAGGGACCTTTCACCTGCGCANN
		</sequence>
		<sequence>
			<taxon idref="MottsMillVirus_LuteovirusLikePartB_LISMEL05_Dmel_Lisbon_EuropeNAf_2012-10-24"/>
			NNGGATGTTGTGGCTTCAAAAGCGGTTATAATCGATTTGAAGCCTTCCTCGTTCCCGTACTTAGGCACGTTGTCTAAAGGATTCGAGCGTTATAAATGGAGGTCAATGACTATCCATTATAAGCCTATTGTAGGCACGACTGCCGCAGGAGCAGTGACGTTGGGGGTTGATTGGACCAATACGGAGCGTAATACGCGGAAGGAGATAGCCGCGTTGACGCCCGTGTTGGACACGCCCGTCTGGCAACTGGCCAAGCTTACGCTACCAGTAGCCAGACTTAATTCTCGTAAGGAGTACATGGTGACTGGCACGGACGCAAATGATTGTGGTCCTGGCAAATTGTGTGTCGTCGTGACTGGAGCAACTGGAACGGTTGGGGATCTTTGGATCCAATACCACCTAGACATGTATGGAACATGTTAGGGGTGGGGCCCGAATCCCGGACCGGTGCCCCCAGTCCCGCCACCGCCGCCGCCGCCACCTCCTCCTGAGCCGGGAATCAAGGGGGCGAGTATGATCCAGACCCATCTATCACTAGTTCAGACTACAAATCTATTATTCAAATCTAAGGGCACGTCTCAAAGCGCGACTGCTTGGCAGATTTGGATTGATGATTTTAAGTCTTTTGGCGATGTCGTTACTAACGCCCGAGTTCTTTGTGATTTCGGATTTGAAAACATGGATCTAGTGCCGCCGTCGGAATGTCAATTTGACGGCCCGACTAGTGACAAGCTGTTGGCTATAACATTTCAGCCAATGAACCGCGAAGCCAGGGACCTTTCACCTGCGCANN
		</sequence>
		<sequence>
			<taxon idref="MottsMillVirus_LuteovirusLikePartB_LJ25_Dmel_SanDiego1_USA_2008-12-05"/>
			NNGGATGTTGTGGCTTCAAAAGCGGTTATAATCGATCTGAAGCCTTCCTCGTTCCCGTACTTAGGCACGTTGTCTAAAGGATTCGAGCGTTATAAATGGAGGTCAATGACTATCCATTATAAGCCTATTGTAGGCACGACTGCCGCAGGAGCAGTGACGTTGGGGGTTGATTGGACCAATACGGAGCGTAATACGCGGAAGGAGATAGCCGCGTTGACGCCCGTGTTGGACACGCCCGTCTGGCAACTGGCCAAGCTTACGCTACCAGTAGCCAGACTTAATTCTCGTAAGGAGTACATGGTGACTGGCACGGACGCAAATGATTGTGGTCCTGGCAAATTGTGTGTCGTCGTGACTGGAGCAACTGGAACGGTTGGGGATCTTTGGATCCAATACCACCTAGACATGTATGGGACATGTTAGGGGTGGGGCCCGAATCCCGGACCGGTGCCCCCAGTCCCGCCACCGCCGCCGCCGCCACCTCCTCCTGAGCCGGGAATCAAGGGGGCGAGTATGATCCAGACCCATCTATCACTAGTTCAGACTACAAATCTATTATTCAAATCTAAGGGCACATCTCAAAGCGCGACTGCTTGGCAGATTTGGATTGATGATTTTAAGTCTTTTGGCGATGTCGTTACTAACGCCCGAGTTCTTTGTGATTTCGGATTTGAAAACATGGATCTAGTGCCGCCGTCGGAATGTCAATTTGACGGCCCGACTAGTGATAAGCTGATGGCTATAACATTTCAGCCAATGAACCGCGAAGCCAGGGACCTTTCACCTGCGCANN
		</sequence>
		<sequence>
			<taxon idref="MottsMillVirus_LuteovirusLikePartB_LJ28_Dmel_SanDiego1_USA_2008-12-05"/>
			NNGGATGTTGTGGCTTCAAAAGCGGTTATAATCGATCTGAAGCCTTCCTCGTTCCCGTACTTAGGCACGTTGTCTAAAGGATTCGAGCGTTATAAATGGAGGTCAATGACCATCCATTATAAGCCTATTGTAGGCACGACTGCCGCAGGAGCAGTGACGTTGGGGGTTGATTGGACCAATACGGAGCGTAATACGCGGAAGGAGATAGCCGCGTTGACGCCCGTGTTGGACACGCCCGTCTGGCAACTGGCTAAGCTTACGCTACCAGTAGCCAGACTTAATTCTCGTAAGGAGTACATGGTGACTGGCACGGACGCAAATGATTGTGGTCCTGGCAAATTGTGTGTCGTCGTGACTGGAGCAACTGGAACGGTTGGGGATCTTTGGATCCAATACCACCTAGACATGTATGGAACATGTTAGGGGTGGGGCCCGAATCCCGGACCGGTGCCCCCAGTCCCGCCACCGCCGCCGCCGCCACCTCCTCCTGAGCCGGGAATCAAGGGGGCGAGTATGATCCAGACCCATCTATCACTAGTTCAGACTACAAATCTATTATTCAAATCTAAGGGCACGTCTCAAAGCGCGACTGCTTGGCAGATTTGGATTGATGATTTTAAGTCTTTTGGCGATGTCGTTACTAACGCCCGAGTTCTTTGTGATTTCGGATTTGAAAACATGGATCTAGTGCCGCCGTCGGAATGTCAATTTGACGGCCCGACTAGTGATAAGCTGATGGCTATAACATTTCAGCCAATGAACCGCGAAGCCAGGGACCTTTCACCTGCGCANN
		</sequence>
		<sequence>
			<taxon idref="MottsMillVirus_LuteovirusLikePartB_POR01_Dmel_Porto_EuropeNAf_2012-10-24"/>
			NNGGATGTTGTGGCTTCAAAAGCGGTTATAATCGATTTGAAGCCTTCCTCGTTCCCGTACTTAGGCACGTTGTCTAAAGGATTCGAGCGTTATAAATGGAGGTCAATGACTATCCATTATAAGCCTATTGTAGGCACGACTGCCGCAGGAGCAGTGACGTTGGGGGTTGATTGGACCAATACGGAGCGTAATACGCGGAAGGAGATAGCCGCGTTGACGCCCGTGTTGGACACGCCCGTCTGGCAACTGGCCAAGCTTACGCTACCAGTAGCCAGACTTAATTCTCGTAAGGAGTACATGGTGACTGGCACGGACGCAAATGATTGTGGTCCTGGCAAATTGTGTGTCGTCGTGACTGGAGCAACTGGAACGGTTGGGGATCTTTGGATCCAGTACCACCTAGACATGTATGGAACATGTTAGGGGTGGGGCCCGAATCCCGGACCGGTGCCCCCAGTCCCGCCACCGCCGCCGCCGCCACCTCCTCCTGAGCCGGGAATCAAGGGGGCGAGTATGATCCAGACCCATCTATCACTAGTTCAGACTACAAATCTATTATTCAAATCTAAGGGCACGTCTCAAAGCGCGACTGCTTGGCAGATTTGGATCGATGATTTTAAGTCTTTTGGCGATGTCGTTACTAACGCCCGAGTTCTTTGTGATTTCGGATTTGAAAACATGGATCTAGTGCCGCCGTCGGAATGTCAATTTGATGGCCCGACTAGTGATAAGCTGTTGGCTATAACATTTCAGCCAATGAACCGCGAAGCCAGGGACCTCTCACCTGCGCANN
		</sequence>
		<sequence>
			<taxon idref="MottsMillVirus_LuteovirusLikePartB_POR02_Dmel_Porto_EuropeNAf_2012-10-24"/>
			NNGGATGTTGTGGCTTCAAAAGCGGTTGTAATCGATTTGAAGCCTTCCTCGTTCCCGTACTTAGGCACGTTGTCTAAAGGATTCGAGCGTTATAAATGGAGGTCAATGACTATCCATTATAAGCCTATTGTAGGCACGACTGCCGCAGGAGCAGTGACGTTGGGGGTTGATTGGACCAATACGGAGCGTAATACGCGGAAGGAGATAGCCGCGTTGACGCCCGTGTTGGACACGCCCGTCTGGCAACTGGCTAAGCTTACGCTACCAGTAGCCAGACTTAATTCTCGTAAGGAGTACATGGTGACTGGCACGGACGCAAATGATTGTGGTCCTGGCAAATTGTGTGTCGTCGTGACTGGAGCAACTGGAACGGTTGGGGATCTTTGGATCCAATACCACCTAGACATGTATGGAACATGTTAGGGGTGGGGCCCGAATCCCGGACCGGTGCCCCCAGTCCCGCCACCGCCGCCGCCGCCACCTCCTCCTGAGCCGGGAATCAAGGGGGCGAGTATGATCCAGACCCATCTATCACTAGTTCAGACTACAAATCTATTATTCAAATCTAAGGGCACGTCTCAAAGCGCGACTGCTTGGCAGATTTGGATTGATGATTTTAAGTCTTTTGGCGATGTCGTTACTAACGCCCGAGTTCTTTGTGATTTCGGATTTGAAAACATGGATCTAGTGCCGCCGTCGGAATGTCAATTTGACGGCCCGACTAGTGATAAGCTGTTGGCTATAACATTTCAGCCAATGAACCGCGAAGCCAGGGACCTTTCACCTGCGCANN
		</sequence>
		<sequence>
			<taxon idref="MottsMillVirus_LuteovirusLikePartB_POR26_Dmel_Porto_EuropeNAf_2012-10-24"/>
			NNGGATGTTGTGGCTTCAAAAGCGGTTATTATCGATTTGAAGCCTTCCTCATTCCCGTACTTAGGCACGTTGTCTAAGGGATTCGAGCGTTATAAATGGAGGTCAATGACTATCCATTACAAGCCTATTGTAGGCACGACTGCCGCAGGAGCAGTGACGTTGGGGGTTGATTGGACCAATACAGAGCGCAACACGCGGAAGGAAATAGCCGCGTTGACGCCTGTGTTGGACACGCCCGTCTGGCAACTGGCCAAGCTTACGCTACCAGTAGCTAGACTTAATTCTCGTAAGGAGTACATGGTGACTGGCACGGACGCAAATGATTGTGGTCCTGGCAAACTGTGTGTTGTCGTGACTGGAGCATCCGGAACGGTTGGGGATCTTTGGATCCAATACCACCTAGACATGTATGGAACATGTTAGGGGTGGGGCCCGAATCCCGGACCGGTGCCCCCAGTCCCGCCACCGCCGCCGCCGCCACCTCCTCCTGAGCCGGGAATCAAGGGGGCGAGTATGATCCAGACCCATCTATCACTAGTTCAGACTACAAATCTATTATTCAAATCTAAGGGCACGTCTCAAAGCGCGACCGCTTGGCAGATTTGGATTGATGATTTTAAGTCTTTTGGCGATGTCGTTACTAACGCCCGAGTTCTTTGTGATTTCGGCTTTGAAAACATGGATCTAGTGCCGCCGTCGGAATGTCAATTTGACGGCCCGACTAGTGATAAGCTRATGGCTATAACATTTCAGCCAATGAACCGCGAGGCCAGGGACCTTTCACCTGCGCANN
		</sequence>
		<sequence>
			<taxon idref="MottsMillVirus_LuteovirusLikePartB_PORMEL06_Dmel_Porto_EuropeNAf_2012-10-24"/>
			NNGGATGTTGTGGCTTCAAAAGCGGTTATTATCGATTTGAAGCCTTCCTCGTTCCCGTACTTAGGCACGTTGTCCAAGGGATTCGAGCGTTATAAATGGAGGTCAATGACCATCCATTATAAGCCTATTGTAGGCACGACTGCCGCAGGAGCAGTGACGTTGGGGGTTGATTGGACCAATACGGAGCGTAATACGCGGAAGGAGATAGCCGCGTTGACGCCTGTGTTGGATACGCCCGTCTGGCAACTGGCCAAGCTTACGCTACCAGTAGCTAGACTTAATTCTCGTAAGGAGTACATGGTGACTGGCACGGACGCAAATGATTGTGGTCCTGGCAAACTGTGTGTTGTCGTGACTGGAGCAACAGGGACGGTTGGGGATCTTTGGATCCAATACCACCTAGACATGTATGGTACATGTTAGGGGTGGGGCCCGAATCCCGGACCGGTGCCCCCAGTCCCGCCACCGCCGCCGCCGCCACCTCCTCCTGAGCCGGGAATCAAGGGGGCGAGTATGATCCAGACCCATCTATCACTAGTTCAGACTACAAATCTATTATTCAAATCTAAGGGCACGTCTCAAAGCGCGACTGCTTGGCAGATTTGGATTGATGATTTTAAGTCTTTTGGCGATGTCGTTACTAACGCCCGAGTTCTTTGTGATTTCGGCTTTGAAAACATGGATCTAGTGCCGCCGTCGGAATGTCAATTCGACGGCCCGACTAGTGATAAGCTGTTGGCTATAACATTTCAGCCAATGAACCGCGAGGCCAGGGACCTTTCACCTGCGCANN
		</sequence>
		<sequence>
			<taxon idref="MottsMillVirus_LuteovirusLikePartB_SAFM01_Dmel_SouthAfrica_Africa_2010-01"/>
			NNGGATGTTGTGGCTTCAAAAGCGGTTATTATCGATTTGAAGCCTTCCTCGTTCCCGTACTTAGGCACGTTGTCCAAGGGATTCGAGCGTTATAAATGGAGGTCAATGACCATCCATTATAAGCCTATTGTAGGCACGACTGCCGCAGGAGCAGTGACGTTGGGGGTTGATTGGACCAATACGGAGCGTAATACGCGGAAGGAGATAGCCGCGTTGACGCCTGTGTTGGATACGCCCGTCTGGCAACTGGCCAAGCTTACGCTACCAGTAGCTAGACTTAATTCTCGTAAGGAGTACATGGTGACTGGCACGGACGCAAATGATTGTGGTCCTGGCAAACTGTGTGTTGTCGTGACTGGAGCAACAGGGACGGTTGGGGATCTTTGGATCCAATACCACCTAGACATGTATGGTACATGTTAGGGGTGGGGCCCGAATCCCGGACCGGTGCCCCCAGTCCCGCCACCGCCGCCGCCGCCACCTCCTCCTGAGCCGGGAATCAAGGGGGCGAGTATGATCCAGACCCATCTATCACTAGTTCAGACTACAAATCTATTATTCAAATCTAAGGGCACGTCTCAAAGCGCGACTGCTTGGCAGATTTGGATTGATGATTTTAAGTCTTTTGGCGATGTCGTTACTAACGCCCGAGTTCTTTGTGATTTCGGCTTTGAAAACATGGATCTAGTGCCGCCGTCGGAATGTCAATTCGACGGCCCGACTAGTGATAAGCTGTTGGCTATAACATTTCAGCCAATGAACCGCGAGGCCAGGGACCTTTCACCTGCGCANN
		</sequence>
		<sequence>
			<taxon idref="MottsMillVirus_LuteovirusLikePartB_U17_Dmel_SanDiego2_USA_2008-12-05"/>
			NNGGATGTTGTTGCTTCAAAAGCGGTTATAATCGATTTGAAGCCCTCTTCGTTCCCGTACTTAGGCACGTTGTCTAAAGGATTCGAGCGTTATAAATGGAGGTCAATGACTATCCATTATAAGCCTATTGTAGGCACGACTGCCGCAGGAGCAGTGACGTTGGGGGTTGATTGGACCAATACGGAGCGTAATACGCGGAAGGAGATAGCCGCGTTGACGCCCGTGTTGGACACGCCCGTCTGGCAACTGGCCAAGCTTACGCTACCAGTGGCCAGACTTAATTCTCGTAAGGAGTACATGGTGACTGGCACGGACGCAAATGATTGTGGTCCTGGCAAATTGTGTGTCGTCGTGACTGGAGCAACTGGAACGGTTGGGGATCTTTGGATCCAATACCACCTAGACATGTATGGAACATGTTAGGGGTGGGGCCCGAATCCCGGACCGGTGCCCCCAGTCCCGCCACCGCCGCCGCCGCCACCTCCTCCTGAGCCGGGAATCAAGGGGGCGAGTATGATCCAGACCCATCTATCACTAGTTCAGACTACAAATCTATTATTCAAATCTAAGGGCACGTCTCAAAGCGCGACTGCTTGGCAGATTTGGATTGATGATTTTAAGTCTTTTGGCGATGTCGTTACTAACGCCCGAGTTCTTTGTGATTTCGGATTTGAAAACATGGATCTAGTGCCGCCGTCGGAATGTCAATTTGACGGCCCGACTAGTGATAAGCTGATGGCTATAACATTTCAGCCAATGAACCGCGAAGCCAGGGACCTTTCACCTGCGCANN
		</sequence>
		<sequence>
			<taxon idref="MottsMillVirus_LuteovirusLikePartB_U20_Dmel_SanDiego2_USA_2008-12-05"/>
			NNGGATGTTGTGGCTTCAAAAGCGGTTATAATCGATCTGAAGCCTTCCTCGTTCCCGTACTTGGGCACGTTGTCTAAAGGATTCGAGCGTTATAAATGGAGGTCAATGACTATCCATTATAAGCCTATTGTAGGCACGACTGCCGCAGGAGCAGTGACGTTGGGGGTTGATTGGACCAATACGGAGCGTAATACGCGGAAGGAGATAGCCGCGTTGACGCCCGTGTTGGACACGCCCGTCTGGCAACTGGCTAAGCTTACGCTACCAGTAGCCAGACTTAATTCTCGTAAGGAGTACATGGTGACTGGCACGGACGCAAATGATTGTGGTCCTGGCAAATTGTGTGTCGTCGTGACTGGAGCAACTGGAACGGTTGGGGATCTTTGGATCCAATACCACCTAGACATGTATGGAACATGTTAGGGGTGGGGCCCGAATCCCGGACCGGTGCCCCCAGTCCCGCCACCGCCGCCGCCGCCACCTCCTCCTGAGCCGGGAATCAAGGGGGCGAGTATGATCCAGACCCATCTATCACTAGTTCAGACTACAAATCTATTATTCAAATCTAAGGGCACGTCTCAAAGCGCGACTGCTTGGCAGATTTGGATTGATGATTTTAAGTCTTTTGGCGATGTCGTTACTAACGCCCGAGTTCTTTGTGATTTCGGATTTGAAAACATGGATCTAGTGCCGCCGTCGGAATGTCAATTTGACGGCCCGACTAGTGATAAGCTGATGGCTATAACATTTCAGCCAATGAACCGCGAAGCCAGGGACCTTTCACCTGCGCANN
		</sequence>
		<sequence>
			<taxon idref="MottsMillVirus_LuteovirusLikePartB_U22_Dmel_SanDiego2_USA_2008-12-05"/>
			NNGGATGTTGTGGCTTCAAAAGCGGTTATAATCGATCTGAAGCCTTCCTCGTTCCCGTACTTAGGCACGTTGTCTAAAGGATTCGAGCGTTATAAATGGAGGTCAATGACTATCCATTATAAGCCTATTGTAGGCACGACTGCCGCAGGAGCAGTGACGTTGGGGGTTGATTGGACCAATACGGAGCGTAATACGCGGAAGGAGATAGCCGCGTTGACGCCCGTGTTGGACACGCCCGTCTGGCAACTGGCCAAGCTTACGCTACCAGTAGCCAGACTTAATTCTCGTAAGGAGTACATGGTGACTGGCACGGACGCAAATGATTGTGGTCCTGGCAAATTGTGTGTCGTCGTGACTGGAGCAACTGGAACGGTTGGGGATCTTTGGATCCAATACCACCTAGACATGTATGGAACATGTTAGGGGTGGGGCCCGAATCCCGGACCGGTGCCCCCAGTCCCGCCACCGCCGCCGCCGCCACCTCCTCCTGAGCCGGGAATCAAGGGGGCGAGTATGATCCAGACCCATCTATCACTAGTTCAGACTACAAATCTATTATTCAAATCTAAGGGCACGTCTCAAAGCGCGACTGCTTGGCAGATTTGGATTGATGATTTTAAGTCTTTTGGCGATGTCGTTACTAACGCCCGAGTTCTTTGTGATTTCGGATTTGAAAACATGGATCTAGTGCCGCCGTCGGAATGTCAATTTGACGGCCCGACTAGTGATAAGCTAATGGCTATAACATTTCAGCCAATGAACCGCGAAGCCAGGGACCTTTCACCTGCGCANN
		</sequence>
		<sequence>
			<taxon idref="MottsMillVirus_LuteovirusLikePartB_U25_Dmel_SanDiego2_USA_2008-12-05"/>
			NNGGATGTTGTGGCTTCAAAAGCGGTTATAATCGATCTGAAGCCTTCCTCGTTCCCGTACTTGGGCACGTTGTCTAAAGGATTCGAGCGTTATAAATGGAGGTCAATGACTATCCATTATAAGCCTATTGTAGGCACGACTGCCGCAGGAGCAGTGACGTTGGGGGTTGATTGGACCAATACGGAGCGTAATACGCGGAAGGAGATAGCCGCGTTGACGCCCGTGTTGGACACGCCCGTCTGGCAACTGGCTAAGCTTACGCTACCAGTAGCCAGACTTAATTCTCGTAAGGAGTACATGGTGACTGGCACGGACGCAAATGATTGTGGTCCTGGCAAATTGTGTGTCGTCGTGACTGGAGCAACTGGAACGGTTGGGGATCTTTGGATCCAATACCACCTAGACATGTATGGAACATGTTAGGGGTGGGGCCCGAATCCCGGACCGGTGCCCCCAGTCCCGCCACCGCCGCCGCCGCCACCTCCTCCTGAGCCGGGAATCAAGGGGGCGAGTATGATCCAGACCCATCTATCACTAGTTCAGACTACAAATCTATTATTCAAATCTAAGGGCACGTCTCAAAGCGCGACTGCTTGGCAGATTTGGATTGATGATTTTAAGTCTTTTGGCGATGTCGTTACTAACGCCCGAGTTCTTTGTGATTTCGGATTTGAAAACATGGATCTAGTGCCGCCGTCGGAATGTCAATTTGACGGCCCGACTAGTGATAAGCTGATGGCTATAACATTTCAGCCAATGAACCGCGAAGCCAGGGACCTTTCACCTGCGCANN
		</sequence>
		<sequence>
			<taxon idref="MottsMillVirus_LuteovirusLikePartB_U28_Dmel_SanDiego2_USA_2008-12-05"/>
			NNGGATGTTGTGGCTTCAAAAGCGGTTATAATCGATCTGAAGCCTTCCTCGTTCCCGTACTTAGGCACGTTGTCTAAAGGATTCGAGCGTTATAAATGGAGGTCAATGACCATCCATTATAAGCCTATTGTAGGCACGACTGCCGCAGGAGCAGTGACGTTGGGGGTTGATTGGACCAATACGGAGCGTAATACGCGGAAGGAGATAGCCGCGTTGACGCCCGTGTTGGACACGCCCGTCTGGCAACTGGCTAAGCTTACGCTACCAGTAGCCAGACTTAATTCTCGTAAGGAGTACATGGTGACTGGCACGGACGCAAATGATTGTGGTCCTGGCAAATTGTGTGTCGTCGTGACTGGAGCAACTGGAACGGTTGGGGATCTTTGGATCCAATACCACCTAGACATGTATGGAACATGTTAGGGGTGGGGCCCGAATCCCGGACCGGTGCCCCCAGTCCCGCCACCGCCGCCGCCGCCACCTCCTCCTGAGCCGGGAATCAAGGGGGCGAGTATGATCCAGACCCATCTATCACTAGTTCAGACTACAAATCTATTATTCAAATCTAAGGGCACGTCTCAAAGCGCGACTGCTTGGCAGATTTGGATTGATGATTTTAAGTCTTTTGGCGATGTCGTTACTAACGCCCGAGTTCTTTGTGATTTCGGATTTGAAAACATGGATCTAGTGCCGCCGTCGGAATGTCAATTTGACGGCCCGACTAGTGATAAGCTGATGGCTATAACATTTCAGCCAATGAACCGCGAAGCCAGGGACCTTTCACCTGCGCANN
		</sequence>
		<sequence>
			<taxon idref="MottsMillVirus_LuteovirusLikePartB_MATMEL21_Dmel_Accra1_Africa_2010-01"/>
			NNGGACGTTGTGGCTTCTAAAGCGGTTATTATCGATTTGAAGCCTGCCTCGTTCCCGTACTTAGGCACGTTGTCTAAGGGATTCGAGCGTTATAAATGGAGGTCTATGACCATTCATTACAAGCCTATTGTAGGCACGACTGCCGCAGGAGCAGTGACGTTGGGGGTTGATTGGACCAATACGGAGCGTAATACGCGGAAGGAGATAGCCGCGTTGACGCCCGTGTTGGACACGCCCGTTTGGCAACTGGCTAAGCTTACGCTGCCTGTTGCTAGACTTAATTCTCGTAAGGAGTATATGGTGACCGGGACGGATGCAAATGATTGCGGTCCTGGTAAGTTGTGTGTCGTCGTGACTGGAGCGTCTGGAACGGTTGGGGATCTTTGGATCCAATACCACCTTGACATGTATGGTACGTGTTAGGGATGGGGCCCGAATCCCGGACCGGTGCCCCCAGTCCCGCCGCCGCCGCCACCACCACCTCCTCCTGAGCCGGGAATCAAGGGGGCGAGTTTGATCCAGACCCATCTTTCACTGGTCCAGACTACGAATCTGTTGTTCAAATCTAAGGGGACGTCCCATAGTGCGACTGCCTGGCAGATTTGGATTGATGATTTTAAGTCTTTTGGTGATGTCGTTACTAACGCCCGAGTTCTTTGTGATTTCGGTTTTGAAGACATGGATCTAGTGCCGCCGTCTGAGTGTCAATTCGACGGCCCAACCAGTGACAAGCTGTTGGCAATAACATTCTTGCCAATGAACCGCGAGGCCAGGGACCTTTCACCTGCGCANN
		</sequence>
		<sequence>
			<taxon idref="MottsMillVirus_LuteovirusLikePartB_MATMEL28_Dmel_Accra1_Africa_2010-01"/>
			NNGGACGTTGTGGCTTCTAAAGCGGTTATTATCGATTTGAAGCCTGCCTCGTTCCCGTACTTAGGCACGTTGTCTAAGGGATTCGAGCGTTATAAATGGAGGTCTATGACCATTCATTACAAGCCTATTGTAGGCACGACTGCCGCAGGAGCAGTGACGTTGGGGGTTGATTGGACCAATACGGAGCGTAATACGCGGAAGGAGATAGCCGCGTTGACGCCCGTGTTGGACACGCCCGTTTGGCAACTGGCTAAGCTTACGCTGCCTGTTGCTAGACTTAATTCTCGTAAGGAGTATATGGTGACCGGGACGGATGCAAATGATTGCGGTCCTGGTAAGTTGTGTGTCGTCGTGACTGGAGCGTCTGGAACGGTTGGGGATCTTTGGATCCAATACCACCTTGACATGTATGGTACGTGTTAGGGATGGGGCCCGAATCCCGGACCGGTGCCCCCAGTCCCGCCGCCGCCGCCACCACCACCTCCTCCTGAGCCGGGAATCAAGGGGGCGAGTTTGATCCAGACCCATCTTTCACTGGTCCAGACTACGAATCTGTTGTTCAAATCTAAGGGGACGTCCCATAGTGCGACTGCCTGGCAGATTTGGATTGATGATTTTAAGTCTTTTGGTGATGTCGTTACTAACGCCCGAGTTCTTTGTGATTTCGGTTTTGAAGACATGGATCTAGTGCCGCCGTCTGAGTGTCAATTCGACGGCCCAACCAGTGACAAGCTGTTGGCAATAACATTCTTGCCAATGAACCGCGAGGCCAGGGACCTTTCACCTGCGCANN
		</sequence>
		<sequence>
			<taxon idref="MottsMillVirus_LuteovirusLikePartB_DANMEL06_Dmel_Accra2_Africa_2010-01"/>
			NNGGACGTTGTGGCTTCTAAAGCGGTTATTATCGATTTGAAGCCTGCCTCGTTCCCGTACTTAGGCACGTTGTCTAAGGGATTCGAGCGTTATAAATGGAGGTCTATGACCATTCATTACAAGCCTATTGTAGGCACGACTGCCGCAGGAGCAGTGACGTTGGGGGTTGATTGGACCAATACGGAGCGTAATACGCGGAAGGAGATAGCCGCGTTAACGCCCGTGTTGGATACGCCCGTTTGGCAACTGGCTAAGCTTACGCTGCCTGTTGCTAGACTTAATTCTCGTAAGGAGTATATGGTGACCGGGACGGATGCAAATGATTGCGGTCCTGGTAAGTTGTGTGTCGTCGTGACTGGAGCGTCTGGAACGGTTGGGGATCTTTGGATCCAATACCACCTTGACATGTATGGTACGTGTTAGGGATGGGGCCCGAATCCCGGACCGGTGCCCCCAGTCCCGCCGCCGCCGCCACCACCACCTCCTCCTGAGCCGGGAATCAAGGGGGCGAGTTTGATCCAGACCCATCTTTCATTGGTCCAGACTACGAATCTGTTGTTCAAATCTAAGGGGACGTCCCATAGTGCGACTGCCTGGCAGATTTGGATTGATGATTTCAAGTCTTTTGGTGATGTCGTTACTAACGCCCGAGTTCTTTGTGATTTCGGTTTTGAAGACATGGATCTAGTGCCGCCGTCTGAATGTCAATTCGACGGCCCAACCAGTGACAAGCTGTTGGCAATAACATTCTTGCCAATGAACCGCGAGGCCAGGGACCTTTCACCTGCGCANN
		</sequence>
		<sequence>
			<taxon idref="MottsMillVirus_LuteovirusLikePartB_CM17_Dmel_Edinburgh1_EuropeNAf_2009-07-10"/>
			NNGGATGTTGTGGCTTCGAAAGCAGTTATTGTTGATTTGAAGCCATCTTCGTTCCCGTACTTAGGCACGTTGTCTAAGGGATTCGAGCGTTATAGGTGGAGGTCTATGACTATCCACTATAAGCCTATCGTAGGCACGACCGCCGCAGGAGCGGTGACGTTGGGGGTTGATTGGACCAATACGGAGCGGAATACGCGGAAGGAAATAGCCGCGTTGACCCCCGTGTTGGACACGCCTGTTTGGCAACTGGCTAAGCTAACGCTGCCAGTTGCCAGGCTTAATTCTCGTAAGGAGTATATGGTTACCGGGACGGATGCAAATGATTGTGGTCCCGGTAAGTTGTGTGTCGTTGTGACTGGCGCGACTGGAACGGTCGGGGATCTTTGGATTCAGTACCACCTTGATATGTATGGAACGTGTTAGGGATGGGGCCCGAATCCCGGACCGGTGCCCCCAGTTCCGCCACCGCCACCACCACCACCTCCTCCTGAGCCGGGAATCAAGGGGGCGAGTATGATCCAGACCCACCTCTCACTCGTTCAGACTACGAATCTTCTGTTCAAATCCAAGGGGACGTCACAAAGCGCGACCGCTTGGCAAATTTGGATCGATGATTTTAAGTCTTTTGGCGACGTCGTTACTAACGCCCGAGTTCTTTGTGATTTTGGTTTTGAAGACATGGATCTAGTGCCGCCTTCGGAGTGTCAATTCGAAGGCCCGACTAGTGATAAGCTGTTGGCAATAACATTCTTGCCAATGAACCGTGAAGCCAGGGACCTTTCACCTGCGCANN
		</sequence>
		<sequence>
			<taxon idref="MottsMillVirus_LuteovirusLikePartB_CM19_Dmel_Edinburgh1_EuropeNAf_2009-07-10"/>
			NNGGATGTTGTGGCTTCGAAAGCAGTTATTGTTGATTTGAAGCCATCTTCGTTCCCGTACTTAGGCACGTTGTCTAAGGGATTCGAGCGTTATAGGTGGAGGTCTATGACTATCCACTATAAGCCTATCGTAGGCACGACCGCCGCAGGAGCGGTGACGTTGGGGGTTGATTGGACCAATACGGAGCGGAATACGCGGAAGGAAATAGCCGCGTTGACCCCCGTGTTGGACACGCCTGTTTGGCAACTGGCTAAGCTAACGCTGCCAGTTGCCAGGCTTAATTCTCGTAAGGAGTATATGGTTACCGGGACGGATGCAAATGATTGTGGTCCCGGTAAGTTGTGTGTCGTTGTGACTGGCGCGACTGGAACGGTCGGGGATCTTTGGATTCAGTACCACCTTGATATGTATGGAACGTGTTAGGGATGGGGCCCGAATCCCGGACCGGTGCCCCCAGTTCCGCCACCGCCACCACCACCACCTCCTCCTGAGCCGGGAATCAAGGGGGCGAGTATGATCCAGACCCACCTCTCACTCGTTCAGACTACGAATCTTCTGTTCAAATCCAAGGGGACGTCACAAAGCGCGACCGCTTGGCAAATTTGGATCGATGATTTTAAGTCTTTTGGCGACGTCGTTACTAACGCCCGAGTTCTTTGTGATTTTGGTTTTGAAGACATGGATCTAGTGCCGCCTTCGGAGTGTCAATTCGAAGGCCCGACTAGTGATAAGCTGTTGGCAATAACATTCTTGCCAATGAACCGTGAAGCCAGGGACCTTTCACCTGCGCANN
		</sequence>
		<sequence>
			<taxon idref="MottsMillVirus_LuteovirusLikePartB_CM06_Dmel_Edinburgh1_EuropeNAf_2009-07-10"/>
			NNGGATGTTGTGGCTTCGAAAGCAGTTATTGTTGATTTGAAGCCATCTTCGTTCCCGTACTTAGGCACGTTGTCTAAGGGATTCGAGCGTTACAGGTGGAGGTCTATGACCATCCACTATAAGCCTATCGTAGGCACGACTGCCGCAGGAGCGGTGACGTTGGGGGTTGATTGGACCAATACGGAGCGGAATACGCGGAAAGAAATAGCCGCGTTGACCCCCGTGTTGGACACGCCTGTTTGGCAACTGGCTAAGCTAACGCTGCCAGTAGCCAGGCTTAATTCTCGTAAGGAGTATATGGTTACCGGGACAGATGCAAATGATTGTGGTCCCGGAAAGTTGTGTGTTGTCGTAACTGGCGCAACTGGAACGGTCGGGGATCTTTGGATCCAATACCACCTTGACATGTATGGGACATGTTAGGGATGGGGCCCGAATCCCGGACCGGTGCCCCCAGTTCCGCCACCGCCACCACCACCACCTCCTCCTGAGCCGGGAATCAAGGGGGCGAGTATGATCCAGACCCACCTCTCACTCGTTCAGACTACGAATCTTCTATTCAAATCCAAGGGGACGTCACAAAGTGCGACCGCTTGGCAAATTTGGATTGATGATTTTAAGTCTTTTGGCGATGTCGTTACTAACGCCCGAGTTCTTTGTGATTTTGGTTTTGAAGACATGGATCTAGTGCCGCCTTCGGAGTGTCAATTCGAAGGCCCGACTAGTGACAAGCTGTTGGCAATAACGTTTTTGCCGATGAACCGTGAGGCCAGGGACCTTTCACCTGCGCANN
		</sequence>
		<sequence>
			<taxon idref="MottsMillVirus_LuteovirusLikePartB_CM03_Dmel_Edinburgh1_EuropeNAf_2009-07-10"/>
			NNGGATGTTGTGGCTTCGAAAGCAGTTATTGTTGATTTGAAGCCATCTTCGTTCCCGTACTTAGGCACGTTGTCTAAGGGATTCGAGCGTTATAGGTGGAGGTCTATGACTATCCACTATAAGCCTATCGTAGGCACGACCGCCGCAGGAGCGGTGACGTTGGGGGTTGATTGGACCAATACGGAGCGGAATACGCGGAAGGAAATAGCCGCGTTGACCCCCGTGTTGGACACGCCTGTTTGGCAACTGGCTAAGCTAACGCTGCCAGTTGCCAGGCTTAATTCTCGTAAGGAGTATATGGTTACCGGGACGGATGCAAATGATTGTGGTCCCGGTAAGTTGTGTGTCGTTGTGACTGGCGCGACTGGAACGGTCGGGGATCTTTGGATTCAGTACCACCTTGATATGTATGGAACGTGTTAGGGATGGGGCCCGAATCCCGGACCGGTGCCCCCAGTTCCGCCACCGCCACCACCACCACCTCCTCCTGAGCCGGGAATCAAGGGGGCGAGTATGATCCAGACCCACCTCTCACTCGTTCAGACTACGAATCTTCTGTTCAAATCCAAGGGGACGTCACAAAGCGCGACCGCTTGGCAAATTTGGATCGATGATTTTAAGTCTTTTGGCGACGTCGTTACTAACGCCCGAGTTCTTTGTGATTTTGGTTTTGAAGACATGGATCTAGTGCCGCCTTCGGAGTGTCAATTCGAAGGCCCGACTAGTGATAAGCTGTTGGCAATAACATTCTTGCCNNNNNNNNNNNNNNNNNNNNNNNNNNNNNNNNNNNNNN
		</sequence>
		<sequence>
			<taxon idref="MottsMillVirus_LuteovirusLikePartB_CM14_Dmel_Edinburgh1_EuropeNAf_2009-07-10"/>
			NNGGATGTTGTGGCTTCGAAAGCAGTTATTGTTGATTTGAAGCCATCTTCGTTCCCGTACTTAGGCACGTTGTCTAAGGGATTCGAGCGTTATAGGTGGAGGTCTATGACCATCCACTATAAGCCTATCGTAGGCACGACTGCCGCAGGAGCGGTGACGTTGGGGGTCGATTGGACCAATACGGAGCGGAATACGCGGAAAGAAATAGCCGCGTTGACCCCCGTATTGGATACGCCTGTTTGGCAACTGGCTAAGTTAACGCTGCCAGTTGCCAGGCTTAATTCTCGTAAGGAGTATATGGTCACCGGGACAGATGCAAATGATTGTGGTCCTGGTAAGTTGTGTGTTGTTGTGACTGGCGCGACTGGAACGGTCGGGGATCTTTGGATACAATACCACCTTGACATGTATGGAACGTGTTAGGGATGGGGCCCGAATCCCGGACCGGTGCCCCCAGTTCCGCCACCGCCACCACCACCACCTCCTCCTGAGCCGGGAATCAAGGGGGCGAGTATGATCCAGACCCACCTCTCACTCGTTCAGACTACGAATCTTCTTTTCAAATCCAAGGGGACGTCACAAAGTGCGACCGCTTGGCAAATTTGGATTGATGATTTTAAGTCTTTTGGCGATGTCGTTACTAACGCCCGAGTTCTTTGTGATTTTGGTTTTGAAGACATGGATCTGGTGCCGCCTTCGGAGTGTCAATTCGAAGGCCCGACTAGTGATAAGCTGTTGGCAATAACGTTTTTGCCNNNNNNNNNNNNNNNNNNNNNNNNNNNNNNNNNNNNNN
		</sequence>
		<sequence>
			<taxon idref="MottsMillVirus_LuteovirusLikePartB_IM13_Dmel_Ithaca_USA_2009-09-18"/>
			NNGGATGTTGTGGCTTCAAAAGCGGTTATAATCGATTTGAAGCCTTCCTCGTTCCCGTACTTAGGCACGTTGTCTAAAGGATTCGAGCGTTATAAATGGAGGTCAATGACTATCCATTATAAGCCTATTGTAGGCACGACTGCCGCAGGAGCAGTGACGTTGGGGGTTGATTGGACCAATACGGAGCGTAATACGCGGAAGGAGATAGCCGCGTTGACGCCCGTGTTGGACACGCCCGTCTGGCAACTGGCCAAGCTTACGCTACCAGTAGCCAGACTTAATTCTCGTAAGGAGTACATGGTGACTGGCACGGACGCAAATGATTGTGGTCCTGGCAAATTGTGTGTCGTCGTGACTGGAGCAACTGGAACGGTTGGGGATCTTTGGATCCAATACCACCTAGACATGTATGGAACATGTTAGGGGTGGGGCCCGAATCCCGGACCGGTGCCCCCAGTCCCGCCACAGCCGCCGCCGCCACCTCCTCCTGAGCCGGGAATCAAGGGGGCGAGTATGATCCAGACCCATCTATCACTAGTTCAGACTACAAATCTATTATTCAAATCTAAGGGCACGTCTCAAAGCGCGACTGCTTGGCAGATTTGGATTGATGATTTTAAGTCTTTTGGCGATGTCGTTACTAACGCCCGAGTTCTTTGTGATTTCGGATTTGAAAACATGGATCTAGTGCCGCCGTCGGAATGTCAATTTGACGGCCCGACTAGTGATAAGCTGATGGCTATAACATTTCAGCCNNNNNNNNNNNNNNNNNNNNNNNNNNNNNNNNNNNNNN
		</sequence>
	</alignment>

	<!-- The unique patterns for codon positions 1 & 2                           -->
	<mergePatterns id="MottsMillVirus_LuteovirusLikePartA_1-594.CP1+2.patterns">

		<!-- The unique patterns from 1 to end every 3                               -->
		<!-- npatterns=25                                                            -->
		<patterns from="1" every="3" strip="false">
			<alignment idref="alignment1"/>
		</patterns>

		<!-- The unique patterns from 2 to end every 3                               -->
		<!-- npatterns=16                                                            -->
		<patterns from="2" every="3" strip="false">
			<alignment idref="alignment1"/>
		</patterns>
	</mergePatterns>

	<!-- The unique patterns for codon position 3                                -->

	<!-- The unique patterns from 3 to end every 3                               -->
	<!-- npatterns=73                                                            -->
	<patterns id="MottsMillVirus_LuteovirusLikePartA_1-594.CP3.patterns" from="3" every="3" strip="false">
		<alignment idref="alignment1"/>
	</patterns>

	<!-- The unique patterns for codon positions 1 & 2                           -->
	<mergePatterns id="MottsMillVirus_LuteovirusLikePartA_595-1493.CP1+2.patterns">

		<!-- The unique patterns from 1 to end every 3                               -->
		<!-- npatterns=16                                                            -->
		<patterns from="1" every="3" strip="false">
			<alignment idref="alignment2"/>
		</patterns>

		<!-- The unique patterns from 2 to end every 3                               -->
		<!-- npatterns=22                                                            -->
		<patterns from="2" every="3" strip="false">
			<alignment idref="alignment2"/>
		</patterns>
	</mergePatterns>

	<!-- The unique patterns for codon position 3                                -->

	<!-- The unique patterns from 3 to end every 3                               -->
	<!-- npatterns=63                                                            -->
	<patterns id="MottsMillVirus_LuteovirusLikePartA_595-1493.CP3.patterns" from="3" every="3" strip="false">
		<alignment idref="alignment2"/>
	</patterns>

	<!-- The unique patterns for codon positions 1 & 2                           -->
	<mergePatterns id="MottsMillVirus_LuteovirusLikePartB.CP1+2.patterns">

		<!-- The unique patterns from 1 to end every 3                               -->
		<!-- npatterns=25                                                            -->
		<patterns from="1" every="3" strip="false">
			<alignment idref="alignment3"/>
		</patterns>

		<!-- The unique patterns from 2 to end every 3                               -->
		<!-- npatterns=15                                                            -->
		<patterns from="2" every="3" strip="false">
			<alignment idref="alignment3"/>
		</patterns>
	</mergePatterns>

	<!-- The unique patterns for codon position 3                                -->

	<!-- The unique patterns from 3 to end every 3                               -->
	<!-- npatterns=103                                                           -->
	<patterns id="MottsMillVirus_LuteovirusLikePartB.CP3.patterns" from="3" every="3" strip="false">
		<alignment idref="alignment3"/>
	</patterns>

	<!-- START Discrete Traits Model                                             -->

	<!-- general data type for discrete trait model, 'Continent'                 -->
	<generalDataType id="Continent.dataType">

		<!-- Number Of States = 3                                                    -->
		<state code="Africa"/>
		<state code="EuropeNAf"/>
		<state code="USA"/>
	</generalDataType>


	<!-- Data pattern for discrete trait, 'Continent'                            -->
	<attributePatterns id="Continent_A.pattern" attribute="Continent">
		<taxa idref="MottsMillVirus_LuteovirusLikePartA_1-594.taxa"/>
		<generalDataType idref="Continent.dataType"/>
	</attributePatterns>


	<!-- Data pattern for discrete trait, 'Continent'                            -->
	<attributePatterns id="Continent_B.pattern" attribute="Continent">
		<taxa idref="MottsMillVirus_LuteovirusLikePartA_595-1493.taxa"/>
		<generalDataType idref="Continent.dataType"/>
	</attributePatterns>


	<!-- Data pattern for discrete trait, 'Continent'                            -->
	<attributePatterns id="Continent_C.pattern" attribute="Continent">
		<taxa idref="MottsMillVirus_LuteovirusLikePartB.taxa"/>
		<generalDataType idref="Continent.dataType"/>
	</attributePatterns>

	<!-- END Discrete Traits Model                                               -->


	<!-- A prior assumption that the population size has remained constant       -->
	<!-- throughout the time spanned by the genealogy.                           -->
	<constantSize id="constant" units="years">
		<populationSize>
			<parameter id="constant.popSize" value="39.0" lower="0.0"/>
		</populationSize>
	</constantSize>

	<!-- Construct a starting tree that is compatible with specified clade heights-->
	<rescaledTree id="MottsMillVirus_LuteovirusLikePartA_1-594.startingTree">

		<!-- Construct a rough-and-ready UPGMA tree as an starting tree              -->
		<upgmaTree>
			<distanceMatrix correction="JC">
				<patterns>

					<!-- To generate UPGMA starting tree, only use the 1st aligment, which may be 1 of many aligments using this tree.-->
					<alignment idref="alignment1"/>
				</patterns>
			</distanceMatrix>
		</upgmaTree>
	</rescaledTree>

	<!-- Construct a starting tree that is compatible with specified clade heights-->
	<rescaledTree id="MottsMillVirus_LuteovirusLikePartA_595-1493.startingTree">

		<!-- Construct a rough-and-ready UPGMA tree as an starting tree              -->
		<upgmaTree>
			<distanceMatrix correction="JC">
				<patterns>

					<!-- To generate UPGMA starting tree, only use the 1st aligment, which may be 1 of many aligments using this tree.-->
					<alignment idref="alignment2"/>
				</patterns>
			</distanceMatrix>
		</upgmaTree>
	</rescaledTree>

	<!-- Construct a starting tree that is compatible with specified clade heights-->
	<rescaledTree id="MottsMillVirus_LuteovirusLikePartB.startingTree">

		<!-- Construct a rough-and-ready UPGMA tree as an starting tree              -->
		<upgmaTree>
			<distanceMatrix correction="JC">
				<patterns>

					<!-- To generate UPGMA starting tree, only use the 1st aligment, which may be 1 of many aligments using this tree.-->
					<alignment idref="alignment3"/>
				</patterns>
			</distanceMatrix>
		</upgmaTree>
	</rescaledTree>

	<!-- Generate a tree model                                                   -->
	<treeModel id="MottsMillVirus_LuteovirusLikePartA_1-594.treeModel">
		<upgmaTree idref="MottsMillVirus_LuteovirusLikePartA_1-594.startingTree"/>
		<rootHeight>
			<parameter id="MottsMillVirus_LuteovirusLikePartA_1-594.treeModel.rootHeight"/>
		</rootHeight>
		<nodeHeights internalNodes="true">
			<parameter id="MottsMillVirus_LuteovirusLikePartA_1-594.treeModel.internalNodeHeights"/>
		</nodeHeights>
		<nodeHeights internalNodes="true" rootNode="true">
			<parameter id="MottsMillVirus_LuteovirusLikePartA_1-594.treeModel.allInternalNodeHeights"/>
		</nodeHeights>
	</treeModel>

	<!-- Generate a tree model                                                   -->
	<treeModel id="MottsMillVirus_LuteovirusLikePartA_595-1493.treeModel">
		<upgmaTree idref="MottsMillVirus_LuteovirusLikePartA_595-1493.startingTree"/>
		<rootHeight>
			<parameter id="MottsMillVirus_LuteovirusLikePartA_595-1493.treeModel.rootHeight"/>
		</rootHeight>
		<nodeHeights internalNodes="true">
			<parameter id="MottsMillVirus_LuteovirusLikePartA_595-1493.treeModel.internalNodeHeights"/>
		</nodeHeights>
		<nodeHeights internalNodes="true" rootNode="true">
			<parameter id="MottsMillVirus_LuteovirusLikePartA_595-1493.treeModel.allInternalNodeHeights"/>
		</nodeHeights>
	</treeModel>

	<!-- Generate a tree model                                                   -->
	<treeModel id="MottsMillVirus_LuteovirusLikePartB.treeModel">
		<upgmaTree idref="MottsMillVirus_LuteovirusLikePartB.startingTree"/>
		<rootHeight>
			<parameter id="MottsMillVirus_LuteovirusLikePartB.treeModel.rootHeight"/>
		</rootHeight>
		<nodeHeights internalNodes="true">
			<parameter id="MottsMillVirus_LuteovirusLikePartB.treeModel.internalNodeHeights"/>
		</nodeHeights>
		<nodeHeights internalNodes="true" rootNode="true">
			<parameter id="MottsMillVirus_LuteovirusLikePartB.treeModel.allInternalNodeHeights"/>
		</nodeHeights>
	</treeModel>

	<!-- Generate a coalescent likelihood                                        -->
	<coalescentLikelihood id="MottsMillVirus_LuteovirusLikePartA_1-594.coalescent">
		<model>
			<constantSize idref="constant"/>
		</model>
		<populationTree>
			<treeModel idref="MottsMillVirus_LuteovirusLikePartA_1-594.treeModel"/>
		</populationTree>
	</coalescentLikelihood>

	<!-- Generate a coalescent likelihood                                        -->
	<coalescentLikelihood id="MottsMillVirus_LuteovirusLikePartA_595-1493.coalescent">
		<model>
			<constantSize idref="constant"/>
		</model>
		<populationTree>
			<treeModel idref="MottsMillVirus_LuteovirusLikePartA_595-1493.treeModel"/>
		</populationTree>
	</coalescentLikelihood>

	<!-- Generate a coalescent likelihood                                        -->
	<coalescentLikelihood id="MottsMillVirus_LuteovirusLikePartB.coalescent">
		<model>
			<constantSize idref="constant"/>
		</model>
		<populationTree>
			<treeModel idref="MottsMillVirus_LuteovirusLikePartB.treeModel"/>
		</populationTree>
	</coalescentLikelihood>

	<!-- The strict clock (Uniform rates across branches)                        -->
	<strictClockBranchRates id="MottsMillVirus_LuteovirusLikePartA_1-594.branchRates">
		<rate>
			<parameter id="MottsMillVirus_LuteovirusLikePartA_1-594.clock.rate" value="4.0E-4" lower="0.0"/>
		</rate>
	</strictClockBranchRates>

	<!-- The strict clock (Uniform rates across branches)                        -->
	<strictClockBranchRates id="MottsMillVirus_LuteovirusLikePartA_595-1493.branchRates">
		<rate>
			<parameter id="MottsMillVirus_LuteovirusLikePartA_595-1493.clock.rate" value="4.0E-4" lower="0.0"/>
		</rate>
	</strictClockBranchRates>

	<!-- The strict clock (Uniform rates across branches)                        -->
	<strictClockBranchRates id="MottsMillVirus_LuteovirusLikePartB.branchRates">
		<rate>
			<parameter id="MottsMillVirus_LuteovirusLikePartB.clock.rate" value="4.0E-4" lower="0.0"/>
		</rate>
	</strictClockBranchRates>

	<!-- The strict clock (Uniform rates across branches)                        -->
	<strictClockBranchRates id="MottsMillContinentClock.branchRates">
		<rate>
			<parameter id="MottsMillContinentClock.clock.rate" value="1.0" lower="0.0"/>
		</rate>
	</strictClockBranchRates>

	<!-- The HKY substitution model (Hasegawa, Kishino & Yano, 1985)             -->
	<HKYModel id="CP1+2.hky">
		<frequencies>
			<frequencyModel dataType="nucleotide">
				<frequencies>
					<parameter id="CP1+2.frequencies" value="0.25 0.25 0.25 0.25"/>
				</frequencies>
			</frequencyModel>
		</frequencies>
		<kappa>
			<parameter id="CP1+2.kappa" value="2.0" lower="0.0"/>
		</kappa>
	</HKYModel>

	<!-- The HKY substitution model (Hasegawa, Kishino & Yano, 1985)             -->
	<HKYModel id="CP3.hky">
		<frequencies>
			<frequencyModel dataType="nucleotide">
				<frequencies>
					<parameter id="CP3.frequencies" value="0.25 0.25 0.25 0.25"/>
				</frequencies>
			</frequencyModel>
		</frequencies>
		<kappa>
			<parameter id="CP3.kappa" value="2.0" lower="0.0"/>
		</kappa>
	</HKYModel>

	<!-- site model                                                              -->
	<siteModel id="CP1+2.siteModel">
		<substitutionModel>
			<HKYModel idref="CP1+2.hky"/>
		</substitutionModel>
		<relativeRate>
			<parameter id="CP1+2.mu" value="1.0" lower="0.0"/>
		</relativeRate>
		<gammaShape gammaCategories="4">
			<parameter id="CP1+2.alpha" value="0.5" lower="0.0"/>
		</gammaShape>
	</siteModel>

	<!-- site model                                                              -->
	<siteModel id="CP3.siteModel">
		<substitutionModel>
			<HKYModel idref="CP3.hky"/>
		</substitutionModel>
		<relativeRate>
			<parameter id="CP3.mu" value="1.0" lower="0.0"/>
		</relativeRate>
		<gammaShape gammaCategories="4">
			<parameter id="CP3.alpha" value="0.5" lower="0.0"/>
		</gammaShape>
	</siteModel>

	<compoundParameter id="allMus">
		<parameter idref="CP1+2.mu"/>
		<parameter idref="CP3.mu"/>
	</compoundParameter>

	<!-- Likelihood for tree given sequence data                                 -->
	<treeLikelihood id="MottsMillVirus_LuteovirusLikePartA_1-594.CP1+2.treeLikelihood" useAmbiguities="false">
		<mergePatterns idref="MottsMillVirus_LuteovirusLikePartA_1-594.CP1+2.patterns"/>
		<treeModel idref="MottsMillVirus_LuteovirusLikePartA_1-594.treeModel"/>
		<siteModel idref="CP1+2.siteModel"/>
		<strictClockBranchRates idref="MottsMillVirus_LuteovirusLikePartA_1-594.branchRates"/>
	</treeLikelihood>

	<!-- Likelihood for tree given sequence data                                 -->
	<treeLikelihood id="MottsMillVirus_LuteovirusLikePartA_1-594.CP3.treeLikelihood" useAmbiguities="false">
		<patterns idref="MottsMillVirus_LuteovirusLikePartA_1-594.CP3.patterns"/>
		<treeModel idref="MottsMillVirus_LuteovirusLikePartA_1-594.treeModel"/>
		<siteModel idref="CP3.siteModel"/>
		<strictClockBranchRates idref="MottsMillVirus_LuteovirusLikePartA_1-594.branchRates"/>
	</treeLikelihood>

	<!-- Likelihood for tree given sequence data                                 -->
	<treeLikelihood id="MottsMillVirus_LuteovirusLikePartA_595-1493.CP1+2.treeLikelihood" useAmbiguities="false">
		<mergePatterns idref="MottsMillVirus_LuteovirusLikePartA_595-1493.CP1+2.patterns"/>
		<treeModel idref="MottsMillVirus_LuteovirusLikePartA_595-1493.treeModel"/>
		<siteModel idref="CP1+2.siteModel"/>
		<strictClockBranchRates idref="MottsMillVirus_LuteovirusLikePartA_595-1493.branchRates"/>
	</treeLikelihood>

	<!-- Likelihood for tree given sequence data                                 -->
	<treeLikelihood id="MottsMillVirus_LuteovirusLikePartA_595-1493.CP3.treeLikelihood" useAmbiguities="false">
		<patterns idref="MottsMillVirus_LuteovirusLikePartA_595-1493.CP3.patterns"/>
		<treeModel idref="MottsMillVirus_LuteovirusLikePartA_595-1493.treeModel"/>
		<siteModel idref="CP3.siteModel"/>
		<strictClockBranchRates idref="MottsMillVirus_LuteovirusLikePartA_595-1493.branchRates"/>
	</treeLikelihood>

	<!-- Likelihood for tree given sequence data                                 -->
	<treeLikelihood id="MottsMillVirus_LuteovirusLikePartB.CP1+2.treeLikelihood" useAmbiguities="false">
		<mergePatterns idref="MottsMillVirus_LuteovirusLikePartB.CP1+2.patterns"/>
		<treeModel idref="MottsMillVirus_LuteovirusLikePartB.treeModel"/>
		<siteModel idref="CP1+2.siteModel"/>
		<strictClockBranchRates idref="MottsMillVirus_LuteovirusLikePartB.branchRates"/>
	</treeLikelihood>

	<!-- Likelihood for tree given sequence data                                 -->
	<treeLikelihood id="MottsMillVirus_LuteovirusLikePartB.CP3.treeLikelihood" useAmbiguities="false">
		<patterns idref="MottsMillVirus_LuteovirusLikePartB.CP3.patterns"/>
		<treeModel idref="MottsMillVirus_LuteovirusLikePartB.treeModel"/>
		<siteModel idref="CP3.siteModel"/>
		<strictClockBranchRates idref="MottsMillVirus_LuteovirusLikePartB.branchRates"/>
	</treeLikelihood>

	<!-- START Discrete Traits Model                                             -->

	<!-- symmetric CTMC model for discrete state reconstructions                 -->
	<generalSubstitutionModel id="Continent.model">
		<generalDataType idref="Continent.dataType"/>
		<frequencies>
			<frequencyModel id="Continent.frequencyModel" normalize="true">
				<generalDataType idref="Continent.dataType"/>
				<frequencies>
					<parameter id="Continent.frequencies" dimension="3"/>
				</frequencies>
			</frequencyModel>
		</frequencies>

		<!-- rates and indicators                                                    -->
		<rates>
			<parameter id="Continent.rates" dimension="3" value="1.0"/>
		</rates>
	</generalSubstitutionModel>
	<siteModel id="Continent.siteModel">
		<substitutionModel>
			<generalSubstitutionModel idref="Continent.model"/>
		</substitutionModel>
	</siteModel>

	<!-- Likelihood for tree given discrete trait data                           -->
	<ancestralTreeLikelihood id="Continent_A.treeLikelihood" stateTagName="Continent_A.states">
		<attributePatterns idref="Continent_A.pattern"/>
		<treeModel idref="MottsMillVirus_LuteovirusLikePartA_1-594.treeModel"/>
		<siteModel idref="Continent.siteModel"/>
		<generalSubstitutionModel idref="Continent.model"/>
		<strictClockBranchRates idref="MottsMillContinentClock.branchRates"/>
	</ancestralTreeLikelihood>
	<ancestralTreeLikelihood id="Continent_B.treeLikelihood" stateTagName="Continent_B.states">
		<attributePatterns idref="Continent_B.pattern"/>
		<treeModel idref="MottsMillVirus_LuteovirusLikePartA_595-1493.treeModel"/>
		<siteModel idref="Continent.siteModel"/>
		<generalSubstitutionModel idref="Continent.model"/>
		<strictClockBranchRates idref="MottsMillContinentClock.branchRates"/>
	</ancestralTreeLikelihood>
	<ancestralTreeLikelihood id="Continent_C.treeLikelihood" stateTagName="Continent_C.states">
		<attributePatterns idref="Continent_C.pattern"/>
		<treeModel idref="MottsMillVirus_LuteovirusLikePartB.treeModel"/>
		<siteModel idref="Continent.siteModel"/>
		<generalSubstitutionModel idref="Continent.model"/>
		<strictClockBranchRates idref="MottsMillContinentClock.branchRates"/>
	</ancestralTreeLikelihood>

	<!-- END Discrete Traits Model                                               -->


	<!-- Define operators                                                        -->
	<operators id="operators" optimizationSchedule="log">
		<scaleOperator scaleFactor="0.75" weight="0.1">
			<parameter idref="CP1+2.kappa"/>
		</scaleOperator>
		<scaleOperator scaleFactor="0.75" weight="0.1">
			<parameter idref="CP3.kappa"/>
		</scaleOperator>
		<deltaExchange delta="0.01" weight="0.1">
			<parameter idref="CP1+2.frequencies"/>
		</deltaExchange>
		<deltaExchange delta="0.01" weight="0.1">
			<parameter idref="CP3.frequencies"/>
		</deltaExchange>
		<scaleOperator scaleFactor="0.75" weight="0.1">
			<parameter idref="CP1+2.alpha"/>
		</scaleOperator>
		<scaleOperator scaleFactor="0.75" weight="0.1">
			<parameter idref="CP3.alpha"/>
		</scaleOperator>
		<deltaExchange delta="0.75" parameterWeights="1526 762" weight="3">
			<parameter idref="allMus"/>
		</deltaExchange>
		<scaleOperator scaleFactor="0.75" weight="3">
			<parameter idref="MottsMillVirus_LuteovirusLikePartA_1-594.clock.rate"/>
		</scaleOperator>
		<scaleOperator scaleFactor="0.75" weight="3">
			<parameter idref="MottsMillVirus_LuteovirusLikePartA_595-1493.clock.rate"/>
		</scaleOperator>
		<scaleOperator scaleFactor="0.75" weight="3">
			<parameter idref="MottsMillVirus_LuteovirusLikePartB.clock.rate"/>
		</scaleOperator>
		<scaleOperator scaleFactor="0.75" weight="3">
			<parameter idref="MottsMillContinentClock.clock.rate"/>
		</scaleOperator>
		<subtreeSlide size="3.9" gaussian="true" weight="15">
			<treeModel idref="MottsMillVirus_LuteovirusLikePartA_1-594.treeModel"/>
		</subtreeSlide>
		<narrowExchange weight="15">
			<treeModel idref="MottsMillVirus_LuteovirusLikePartA_1-594.treeModel"/>
		</narrowExchange>
		<wideExchange weight="3">
			<treeModel idref="MottsMillVirus_LuteovirusLikePartA_1-594.treeModel"/>
		</wideExchange>
		<wilsonBalding weight="3">
			<treeModel idref="MottsMillVirus_LuteovirusLikePartA_1-594.treeModel"/>
		</wilsonBalding>
		<scaleOperator scaleFactor="0.75" weight="3">
			<parameter idref="MottsMillVirus_LuteovirusLikePartA_1-594.treeModel.rootHeight"/>
		</scaleOperator>
		<uniformOperator weight="30">
			<parameter idref="MottsMillVirus_LuteovirusLikePartA_1-594.treeModel.internalNodeHeights"/>
		</uniformOperator>
		<subtreeSlide size="3.9" gaussian="true" weight="15">
			<treeModel idref="MottsMillVirus_LuteovirusLikePartA_595-1493.treeModel"/>
		</subtreeSlide>
		<narrowExchange weight="15">
			<treeModel idref="MottsMillVirus_LuteovirusLikePartA_595-1493.treeModel"/>
		</narrowExchange>
		<wideExchange weight="3">
			<treeModel idref="MottsMillVirus_LuteovirusLikePartA_595-1493.treeModel"/>
		</wideExchange>
		<wilsonBalding weight="3">
			<treeModel idref="MottsMillVirus_LuteovirusLikePartA_595-1493.treeModel"/>
		</wilsonBalding>
		<scaleOperator scaleFactor="0.75" weight="3">
			<parameter idref="MottsMillVirus_LuteovirusLikePartA_595-1493.treeModel.rootHeight"/>
		</scaleOperator>
		<uniformOperator weight="30">
			<parameter idref="MottsMillVirus_LuteovirusLikePartA_595-1493.treeModel.internalNodeHeights"/>
		</uniformOperator>
		<subtreeSlide size="3.9" gaussian="true" weight="15">
			<treeModel idref="MottsMillVirus_LuteovirusLikePartB.treeModel"/>
		</subtreeSlide>
		<narrowExchange weight="15">
			<treeModel idref="MottsMillVirus_LuteovirusLikePartB.treeModel"/>
		</narrowExchange>
		<wideExchange weight="3">
			<treeModel idref="MottsMillVirus_LuteovirusLikePartB.treeModel"/>
		</wideExchange>
		<wilsonBalding weight="3">
			<treeModel idref="MottsMillVirus_LuteovirusLikePartB.treeModel"/>
		</wilsonBalding>
		<scaleOperator scaleFactor="0.75" weight="3">
			<parameter idref="MottsMillVirus_LuteovirusLikePartB.treeModel.rootHeight"/>
		</scaleOperator>
		<uniformOperator weight="30">
			<parameter idref="MottsMillVirus_LuteovirusLikePartB.treeModel.internalNodeHeights"/>
		</uniformOperator>
		<scaleOperator scaleFactor="0.75" weight="3">
			<parameter idref="constant.popSize"/>
		</scaleOperator>
		<upDownOperator scaleFactor="0.75" weight="3">
			<up>
				<parameter idref="MottsMillVirus_LuteovirusLikePartA_1-594.clock.rate"/>
			</up>
			<down>
				<parameter idref="MottsMillVirus_LuteovirusLikePartA_1-594.treeModel.allInternalNodeHeights"/>
			</down>
		</upDownOperator>
		<upDownOperator scaleFactor="0.75" weight="3">
			<up>
				<parameter idref="MottsMillVirus_LuteovirusLikePartA_595-1493.clock.rate"/>
			</up>
			<down>
				<parameter idref="MottsMillVirus_LuteovirusLikePartA_595-1493.treeModel.allInternalNodeHeights"/>
			</down>
		</upDownOperator>
		<upDownOperator scaleFactor="0.75" weight="3">
			<up>
				<parameter idref="MottsMillVirus_LuteovirusLikePartB.clock.rate"/>
			</up>
			<down>
				<parameter idref="MottsMillVirus_LuteovirusLikePartB.treeModel.allInternalNodeHeights"/>
			</down>
		</upDownOperator>
		<upDownOperator scaleFactor="0.75" weight="3">
			<up>
				<parameter idref="MottsMillContinentClock.clock.rate"/>
			</up>
			<down>
				<parameter idref="MottsMillVirus_LuteovirusLikePartA_1-594.treeModel.allInternalNodeHeights"/>
			</down>
		</upDownOperator>
		<upDownOperator scaleFactor="0.75" weight="3">
			<up>
				<parameter idref="MottsMillContinentClock.clock.rate"/>
			</up>
			<down>
				<parameter idref="MottsMillVirus_LuteovirusLikePartA_595-1493.treeModel.allInternalNodeHeights"/>
			</down>
		</upDownOperator>
		<upDownOperator scaleFactor="0.75" weight="3">
			<up>
				<parameter idref="MottsMillContinentClock.clock.rate"/>
			</up>
			<down>
				<parameter idref="MottsMillVirus_LuteovirusLikePartB.treeModel.allInternalNodeHeights"/>
			</down>
		</upDownOperator>
		<scaleOperator scaleFactor="0.75" weight="15" scaleAllIndependently="true">
			<parameter idref="Continent.rates"/>
		</scaleOperator>
	</operators>

	<!-- Define MCMC                                                             -->
	<mcmc id="mcmc" chainLength="1000000000" autoOptimize="true" operatorAnalysis="MottsMillFixed1.ops.txt">
		<posterior id="posterior">
			<prior id="prior">
				<logNormalPrior mean="1.0" stdev="1.25" offset="0.0" meanInRealSpace="false">
					<parameter idref="CP1+2.kappa"/>
				</logNormalPrior>
				<logNormalPrior mean="1.0" stdev="1.25" offset="0.0" meanInRealSpace="false">
					<parameter idref="CP3.kappa"/>
				</logNormalPrior>

				<!-- Improper uniform prior: CP1+2.mu                                        -->

				<!-- Improper uniform prior: CP3.mu                                          -->
				<uniformPrior lower="0.0" upper="1.0">
					<parameter idref="CP1+2.frequencies"/>
				</uniformPrior>
				<uniformPrior lower="0.0" upper="1.0">
					<parameter idref="CP3.frequencies"/>
				</uniformPrior>
				<exponentialPrior mean="0.5" offset="0.0">
					<parameter idref="CP1+2.alpha"/>
				</exponentialPrior>
				<exponentialPrior mean="0.5" offset="0.0">
					<parameter idref="CP3.alpha"/>
				</exponentialPrior>
				<logNormalPrior mean="4.0E-4" stdev="0.6" offset="0.0" meanInRealSpace="true">
					<parameter idref="MottsMillVirus_LuteovirusLikePartA_1-594.clock.rate"/>
				</logNormalPrior>
				<logNormalPrior mean="4.0E-4" stdev="0.6" offset="0.0" meanInRealSpace="true">
					<parameter idref="MottsMillVirus_LuteovirusLikePartA_595-1493.clock.rate"/>
				</logNormalPrior>
				<logNormalPrior mean="4.0E-4" stdev="0.6" offset="0.0" meanInRealSpace="true">
					<parameter idref="MottsMillVirus_LuteovirusLikePartB.clock.rate"/>
				</logNormalPrior>
				<ctmcScalePrior>
					<ctmcScale>
						<parameter idref="MottsMillContinentClock.clock.rate"/>
					</ctmcScale>
					<treeModel idref="MottsMillVirus_LuteovirusLikePartA_1-594.treeModel"/>
				</ctmcScalePrior>
				<oneOnXPrior>
					<parameter idref="constant.popSize"/>
				</oneOnXPrior>
				<uniformPrior lower="0.0" upper="1.0">
					<parameter idref="Continent.frequencies"/>
				</uniformPrior>
				<cachedPrior>
					<gammaPrior shape="1.0" scale="1.0" offset="0.0">
						<parameter idref="Continent.rates"/>
					</gammaPrior>
					<parameter idref="Continent.rates"/>
				</cachedPrior>
				<coalescentLikelihood idref="MottsMillVirus_LuteovirusLikePartA_1-594.coalescent"/>
				<coalescentLikelihood idref="MottsMillVirus_LuteovirusLikePartA_595-1493.coalescent"/>
				<coalescentLikelihood idref="MottsMillVirus_LuteovirusLikePartB.coalescent"/>
			</prior>
			<likelihood id="likelihood">
				<treeLikelihood idref="MottsMillVirus_LuteovirusLikePartA_1-594.CP1+2.treeLikelihood"/>
				<treeLikelihood idref="MottsMillVirus_LuteovirusLikePartA_1-594.CP3.treeLikelihood"/>
				<treeLikelihood idref="MottsMillVirus_LuteovirusLikePartA_595-1493.CP1+2.treeLikelihood"/>
				<treeLikelihood idref="MottsMillVirus_LuteovirusLikePartA_595-1493.CP3.treeLikelihood"/>
				<treeLikelihood idref="MottsMillVirus_LuteovirusLikePartB.CP1+2.treeLikelihood"/>
				<treeLikelihood idref="MottsMillVirus_LuteovirusLikePartB.CP3.treeLikelihood"/>

				<!-- START Discrete Traits Model                                             -->
				<ancestralTreeLikelihood idref="Continent_A.treeLikelihood"/>
				<ancestralTreeLikelihood idref="Continent_B.treeLikelihood"/>
				<ancestralTreeLikelihood idref="Continent_C.treeLikelihood"/>

				<!-- END Discrete Traits Model                                               -->

			</likelihood>
		</posterior>
		<operators idref="operators"/>

		<!-- write log to screen                                                     -->
		<log id="screenLog" logEvery="50000">
			<column label="Posterior" dp="4" width="12">
				<posterior idref="posterior"/>
			</column>
			<column label="Prior" dp="4" width="12">
				<prior idref="prior"/>
			</column>
			<column label="Likelihood" dp="4" width="12">
				<likelihood idref="likelihood"/>
			</column>
			<column label="MottsMillVirus_LuteovirusLikePartA_1-594.rootHeight" sf="6" width="12">
				<parameter idref="MottsMillVirus_LuteovirusLikePartA_1-594.treeModel.rootHeight"/>
			</column>
			<column label="MottsMillVirus_LuteovirusLikePartA_595-1493.rootHeight" sf="6" width="12">
				<parameter idref="MottsMillVirus_LuteovirusLikePartA_595-1493.treeModel.rootHeight"/>
			</column>
			<column label="MottsMillVirus_LuteovirusLikePartB.rootHeight" sf="6" width="12">
				<parameter idref="MottsMillVirus_LuteovirusLikePartB.treeModel.rootHeight"/>
			</column>
			<column label="MottsMillVirus_LuteovirusLikePartA_1-594.clock.rate" sf="6" width="12">
				<parameter idref="MottsMillVirus_LuteovirusLikePartA_1-594.clock.rate"/>
			</column>
			<column label="MottsMillVirus_LuteovirusLikePartA_595-1493.clock.rate" sf="6" width="12">
				<parameter idref="MottsMillVirus_LuteovirusLikePartA_595-1493.clock.rate"/>
			</column>
			<column label="MottsMillVirus_LuteovirusLikePartB.clock.rate" sf="6" width="12">
				<parameter idref="MottsMillVirus_LuteovirusLikePartB.clock.rate"/>
			</column>
			<column label="MottsMillContinentClock.clock.rate" sf="6" width="12">
				<parameter idref="MottsMillContinentClock.clock.rate"/>
			</column>

			<!-- START Discrete Traits Model                                             -->

			<!-- END Discrete Traits Model                                               -->

		</log>

		<!-- write log to file                                                       -->
		<log id="fileLog" logEvery="50000" fileName="MottsMillFixed1.log.txt" overwrite="false">
			<posterior idref="posterior"/>
			<prior idref="prior"/>
			<likelihood idref="likelihood"/>
			<parameter idref="MottsMillVirus_LuteovirusLikePartA_1-594.treeModel.rootHeight"/>
			<parameter idref="MottsMillVirus_LuteovirusLikePartA_595-1493.treeModel.rootHeight"/>
			<parameter idref="MottsMillVirus_LuteovirusLikePartB.treeModel.rootHeight"/>
			<parameter idref="constant.popSize"/>
			<parameter idref="CP1+2.kappa"/>
			<parameter idref="CP3.kappa"/>
			<parameter idref="CP1+2.frequencies"/>
			<parameter idref="CP3.frequencies"/>
			<parameter idref="CP1+2.alpha"/>
			<parameter idref="CP3.alpha"/>
			<compoundParameter idref="allMus"/>
			<parameter idref="MottsMillVirus_LuteovirusLikePartA_1-594.clock.rate"/>
			<parameter idref="MottsMillVirus_LuteovirusLikePartA_595-1493.clock.rate"/>
			<parameter idref="MottsMillVirus_LuteovirusLikePartB.clock.rate"/>
			<parameter idref="MottsMillContinentClock.clock.rate"/>

			<!-- START Discrete Traits Model                                             -->
			<parameter idref="Continent.rates"/>

			<!-- END Discrete Traits Model                                               -->

			<treeLikelihood idref="MottsMillVirus_LuteovirusLikePartA_1-594.CP1+2.treeLikelihood"/>
			<treeLikelihood idref="MottsMillVirus_LuteovirusLikePartA_1-594.CP3.treeLikelihood"/>
			<treeLikelihood idref="MottsMillVirus_LuteovirusLikePartA_595-1493.CP1+2.treeLikelihood"/>
			<treeLikelihood idref="MottsMillVirus_LuteovirusLikePartA_595-1493.CP3.treeLikelihood"/>
			<treeLikelihood idref="MottsMillVirus_LuteovirusLikePartB.CP1+2.treeLikelihood"/>
			<treeLikelihood idref="MottsMillVirus_LuteovirusLikePartB.CP3.treeLikelihood"/>

			<!-- START Discrete Traits Model                                             -->
			<ancestralTreeLikelihood idref="Continent_A.treeLikelihood"/>
			<ancestralTreeLikelihood idref="Continent_B.treeLikelihood"/>
			<ancestralTreeLikelihood idref="Continent_C.treeLikelihood"/>

			<!-- END Discrete Traits Model                                               -->

			<coalescentLikelihood idref="MottsMillVirus_LuteovirusLikePartA_1-594.coalescent"/>
			<coalescentLikelihood idref="MottsMillVirus_LuteovirusLikePartA_595-1493.coalescent"/>
			<coalescentLikelihood idref="MottsMillVirus_LuteovirusLikePartB.coalescent"/>
		</log>

		<!-- START Discrete Traits Model                                             -->
		<log id="MottsMillFixed1.ContinentrateMatrixLog" logEvery="50000" fileName="MottsMillFixed1.Continent.rates.log">
			<parameter idref="Continent.rates"/>
		</log>

		<!-- END Discrete Traits Model                                               -->


		<!-- write tree log to file                                                  -->
		<logTree id="MottsMillVirus_LuteovirusLikePartA_1-594.treeFileLog" logEvery="50000" nexusFormat="true" fileName="MottsMillFixed1.MottsMillVirus_LuteovirusLikePartA_1-594.trees.txt" sortTranslationTable="true">
			<treeModel idref="MottsMillVirus_LuteovirusLikePartA_1-594.treeModel"/>
			<trait name="rate" tag="MottsMillVirus_LuteovirusLikePartA_1-594.rate">
				<strictClockBranchRates idref="MottsMillVirus_LuteovirusLikePartA_1-594.branchRates"/>
			</trait>
			<trait name="rate" tag="MottsMillContinentClock.rate">
				<strictClockBranchRates idref="MottsMillContinentClock.branchRates"/>
			</trait>
			<posterior idref="posterior"/>

			<!-- START Ancestral state reconstruction                                    -->
			<trait name="Continent_A.states" tag="Continent_A">
				<ancestralTreeLikelihood idref="Continent_A.treeLikelihood"/>
			</trait>

			<!-- END Ancestral state reconstruction                                      -->

		</logTree>
		<logTree id="MottsMillVirus_LuteovirusLikePartA_595-1493.treeFileLog" logEvery="50000" nexusFormat="true" fileName="MottsMillFixed1.MottsMillVirus_LuteovirusLikePartA_595-1493.trees.txt" sortTranslationTable="true">
			<treeModel idref="MottsMillVirus_LuteovirusLikePartA_595-1493.treeModel"/>
			<trait name="rate" tag="MottsMillVirus_LuteovirusLikePartA_595-1493.rate">
				<strictClockBranchRates idref="MottsMillVirus_LuteovirusLikePartA_595-1493.branchRates"/>
			</trait>
			<trait name="rate" tag="MottsMillContinentClock.rate">
				<strictClockBranchRates idref="MottsMillContinentClock.branchRates"/>
			</trait>
			<posterior idref="posterior"/>

			<!-- START Ancestral state reconstruction                                    -->
			<trait name="Continent_B.states" tag="Continent_B">
				<ancestralTreeLikelihood idref="Continent_B.treeLikelihood"/>
			</trait>

			<!-- END Ancestral state reconstruction                                      -->

		</logTree>
		<logTree id="MottsMillVirus_LuteovirusLikePartB.treeFileLog" logEvery="50000" nexusFormat="true" fileName="MottsMillFixed1.MottsMillVirus_LuteovirusLikePartB.trees.txt" sortTranslationTable="true">
			<treeModel idref="MottsMillVirus_LuteovirusLikePartB.treeModel"/>
			<trait name="rate" tag="MottsMillVirus_LuteovirusLikePartB.rate">
				<strictClockBranchRates idref="MottsMillVirus_LuteovirusLikePartB.branchRates"/>
			</trait>
			<trait name="rate" tag="MottsMillContinentClock.rate">
				<strictClockBranchRates idref="MottsMillContinentClock.branchRates"/>
			</trait>
			<posterior idref="posterior"/>

			<!-- START Ancestral state reconstruction                                    -->
			<trait name="Continent_C.states" tag="Continent_C">
				<ancestralTreeLikelihood idref="Continent_C.treeLikelihood"/>
			</trait>

			<!-- END Ancestral state reconstruction                                      -->

		</logTree>

		<!-- START Ancestral state reconstruction                                    -->

		<!-- Ancestral state reconstruction for: Continent_A                         -->
		<log id="fileLog_Continent_A" logEvery="50000" fileName="MottsMillFixed1.Continent_A.states.log">
			<ancestralTrait name="Continent_A" traitName="Continent_A.states">
				<treeModel idref="MottsMillVirus_LuteovirusLikePartA_1-594.treeModel"/>
				<ancestralTreeLikelihood idref="Continent_A.treeLikelihood"/>
			</ancestralTrait>
		</log>

		<!-- Ancestral state reconstruction for: Continent_B                         -->
		<log id="fileLog_Continent_B" logEvery="50000" fileName="MottsMillFixed1.Continent_B.states.log">
			<ancestralTrait name="Continent_B" traitName="Continent_B.states">
				<treeModel idref="MottsMillVirus_LuteovirusLikePartA_595-1493.treeModel"/>
				<ancestralTreeLikelihood idref="Continent_B.treeLikelihood"/>
			</ancestralTrait>
		</log>

		<!-- Ancestral state reconstruction for: Continent_C                         -->
		<log id="fileLog_Continent_C" logEvery="50000" fileName="MottsMillFixed1.Continent_C.states.log">
			<ancestralTrait name="Continent_C" traitName="Continent_C.states">
				<treeModel idref="MottsMillVirus_LuteovirusLikePartB.treeModel"/>
				<ancestralTreeLikelihood idref="Continent_C.treeLikelihood"/>
			</ancestralTrait>
		</log>

		<!-- END Ancestral state reconstruction                                      -->

	</mcmc>
	<report>
		<property name="timer">
			<mcmc idref="mcmc"/>
		</property>
	</report>
</beast>
