# Supplementary material for: The Discovery, Distribution, and Evolution of Viruses Associated with Drosophila melanogaster
Source: PLoS Biol. 2015 Jul 14;13(7):e1002210. doi: 10.1371/journal.pbio.1002210 (PMC4501690; doi:10.1371/journal.pbio.1002210)
Supplement: S7 Data — Alignments and BEAST models as BEAST xml for Figs 6 and S13. (ZIP) [file pbio.1002210.s007.zip › Nora1.xml]

<?xml version="1.0" standalone="yes"?>

<!-- Generated by BEAUTi v1.8.1                                              -->
<!--       by Alexei J. Drummond, Andrew Rambaut and Marc A. Suchard         -->
<!--       Department of Computer Science, University of Auckland and        -->
<!--       Institute of Evolutionary Biology, University of Edinburgh        -->
<!--       David Geffen School of Medicine, University of California, Los Angeles-->
<!--       http://beast.bio.ed.ac.uk/                                        -->
<beast>

	<!-- The list of taxa to be analysed (can also include dates/ages).          -->
	<!-- ntax=47                                                                 -->
	<taxa id="taxa">
		<taxon id="Nora_ATH56_Dmel_AthensGreece_EuropeNAf_2009-08-08">
			<date value="2009.6" direction="forwards" units="years"/>
			<attr name="Host">
				Dmel
			</attr>
			<attr name="Continent">
				EuropeNAf
			</attr>
		</taxon>
		<taxon id="Nora_IM09_Dmel_Ithaca_USA_2009-09-18">
			<date value="2009.7123287671234" direction="forwards" units="years"/>
			<attr name="Host">
				Dmel
			</attr>
			<attr name="Continent">
				USA
			</attr>
		</taxon>
		<taxon id="Nora_D167_Dmel_LabStock_Lab_2010-01">
			<date value="2010.0" direction="forwards" units="years" precision="0.08333333333333333"/>
			<attr name="Host">
				Dmel
			</attr>
			<attr name="Continent">
				Lab
			</attr>
		</taxon>
		<taxon id="Nora_MAT38_Dmel_Accra1_Africa_2010-01">
			<date value="2010.0" direction="forwards" units="years" precision="0.08333333333333333"/>
			<attr name="Host">
				Dmel
			</attr>
			<attr name="Continent">
				Africa
			</attr>
		</taxon>
		<taxon id="Nora_MONSIM03_Dsim_Montpellier_EuropeNAf_2010-08-11">
			<date value="2010.6082191780822" direction="forwards" units="years"/>
			<attr name="Host">
				Dsim
			</attr>
			<attr name="Continent">
				EuropeNAf
			</attr>
		</taxon>
		<taxon id="Nora_MON28_Dmel_Montpellier_EuropeNAf_2010-08-11">
			<date value="2010.6082191780822" direction="forwards" units="years"/>
			<attr name="Host">
				Dmel
			</attr>
			<attr name="Continent">
				EuropeNAf
			</attr>
		</taxon>
		<taxon id="Nora_RAKMEL12_Dmel_Marrakesh_EuropeNAf_2010-09-30">
			<date value="2010.7452054794521" direction="forwards" units="years"/>
			<attr name="Host">
				Dmel
			</attr>
			<attr name="Continent">
				EuropeNAf
			</attr>
		</taxon>
		<taxon id="Nora_GQ257737Hultmark_Dmel_UmeaLab_Lab_2007">
			<date value="2007.0" direction="forwards" units="years" precision="1.0"/>
			<attr name="Host">
				Dmel
			</attr>
			<attr name="Continent">
				Lab
			</attr>
		</taxon>
		<taxon id="Nora_JX220408vanRij_Dmel_vanRijLab_Lab_2011">
			<date value="2011.0" direction="forwards" units="years" precision="1.0"/>
			<attr name="Host">
				Dmel
			</attr>
			<attr name="Continent">
				Lab
			</attr>
		</taxon>
		<taxon id="Nora_SAF04_Dmel_SouthAfrica_Africa_2010-01">
			<date value="2010.0" direction="forwards" units="years" precision="0.08333333333333333"/>
			<attr name="Host">
				Dmel
			</attr>
			<attr name="Continent">
				Africa
			</attr>
		</taxon>
		<taxon id="Nora_XIA_Dmel_LabStock_Lab_2008-02">
			<date value="2008.0846994535518" direction="forwards" units="years" precision="0.08333333333333333"/>
			<attr name="Host">
				Dmel
			</attr>
			<attr name="Continent">
				Lab
			</attr>
		</taxon>
		<taxon id="Nora_DAN20_Dmel_Accra2_Africa_2010-01">
			<date value="2010.0" direction="forwards" units="years" precision="0.08333333333333333"/>
			<attr name="Host">
				Dmel
			</attr>
			<attr name="Continent">
				Africa
			</attr>
		</taxon>
		<taxon id="Nora_D23_Dmel_LabStock_Lab_2010-01">
			<date value="2010.0" direction="forwards" units="years" precision="0.08333333333333333"/>
			<attr name="Host">
				Dmel
			</attr>
			<attr name="Continent">
				Lab
			</attr>
		</taxon>
		<taxon id="Nora_D79_Dmel_LabStock_Lab_2010-01">
			<date value="2010.0" direction="forwards" units="years" precision="0.08333333333333333"/>
			<attr name="Host">
				Dmel
			</attr>
			<attr name="Continent">
				Lab
			</attr>
		</taxon>
		<taxon id="Nora_IM12_Dmel_Ithaca_USA_2009-09-18">
			<date value="2009.7123287671234" direction="forwards" units="years"/>
			<attr name="Host">
				Dmel
			</attr>
			<attr name="Continent">
				USA
			</attr>
		</taxon>
		<taxon id="Nora_IM13_Dmel_Ithaca_USA_2009-09-18">
			<date value="2009.7123287671234" direction="forwards" units="years"/>
			<attr name="Host">
				Dmel
			</attr>
			<attr name="Continent">
				USA
			</attr>
		</taxon>
		<taxon id="Nora_XG_Dmel_LabStock_Lab_2008-02">
			<date value="2008.0846994535518" direction="forwards" units="years" precision="0.08333333333333333"/>
			<attr name="Host">
				Dmel
			</attr>
			<attr name="Continent">
				Lab
			</attr>
		</taxon>
		<taxon id="Nora_XH_Dmel_LabStock_Lab_2008-02">
			<date value="2008.0846994535518" direction="forwards" units="years" precision="0.08333333333333333"/>
			<attr name="Host">
				Dmel
			</attr>
			<attr name="Continent">
				Lab
			</attr>
		</taxon>
		<taxon id="Nora_delta11_Dmel_LabStock_Lab_2008-02">
			<date value="2008.0846994535518" direction="forwards" units="years" precision="0.08333333333333333"/>
			<attr name="Host">
				Dmel
			</attr>
			<attr name="Continent">
				Lab
			</attr>
		</taxon>
		<taxon id="Nora_XA_Dmel_LabStock_Lab_2008-02">
			<date value="2008.0846994535518" direction="forwards" units="years" precision="0.08333333333333333"/>
			<attr name="Host">
				Dmel
			</attr>
			<attr name="Continent">
				Lab
			</attr>
		</taxon>
		<taxon id="Nora_K02_Dsim_Thika_Africa_2009-02">
			<date value="2009.0849315068492" direction="forwards" units="years" precision="0.08333333333333333"/>
			<attr name="Host">
				Dsim
			</attr>
			<attr name="Continent">
				Africa
			</attr>
		</taxon>
		<taxon id="Nora_RAK11_Dsim_Marrakesh_EuropeNAf_2010-09-30">
			<date value="2010.7452054794521" direction="forwards" units="years"/>
			<attr name="Host">
				Dsim
			</attr>
			<attr name="Continent">
				EuropeNAf
			</attr>
		</taxon>
		<taxon id="Nora_K09_Dsim_Thika_Africa_2009-02">
			<date value="2009.0849315068492" direction="forwards" units="years" precision="0.08333333333333333"/>
			<attr name="Host">
				Dsim
			</attr>
			<attr name="Continent">
				Africa
			</attr>
		</taxon>
		<taxon id="Nora_JJ17_Dmel_LabStock_Lab_2001">
			<date value="2001.0" direction="forwards" units="years" precision="1.0"/>
			<attr name="Host">
				Dmel
			</attr>
			<attr name="Continent">
				Lab
			</attr>
		</taxon>
		<taxon id="Nora_AM04_Dmel_AthensGreece_EuropeNAf_2009-08-08">
			<date value="2009.6" direction="forwards" units="years"/>
			<attr name="Host">
				Dmel
			</attr>
			<attr name="Continent">
				EuropeNAf
			</attr>
		</taxon>
		<taxon id="Nora_RAKMEL13_Dmel_Marrakesh_EuropeNAf_2010-09-30">
			<date value="2010.7452054794521" direction="forwards" units="years"/>
			<attr name="Host">
				Dmel
			</attr>
			<attr name="Continent">
				EuropeNAf
			</attr>
		</taxon>
		<taxon id="Nora_GEO58_Dmel_AthensGeorgia_USA_2009-02-02">
			<date value="2009.0876712328768" direction="forwards" units="years"/>
			<attr name="Host">
				Dmel
			</attr>
			<attr name="Continent">
				USA
			</attr>
		</taxon>
		<taxon id="Nora_SAFSIM01_Dsim_SouthAfrica_Africa_2010-01">
			<date value="2010.0" direction="forwards" units="years" precision="0.08333333333333333"/>
			<attr name="Host">
				Dsim
			</attr>
			<attr name="Continent">
				Africa
			</attr>
		</taxon>
		<taxon id="Nora_UM02_Dmel_SanDiego2_USA_2008-12-05">
			<date value="2008.9262295081967" direction="forwards" units="years"/>
			<attr name="Host">
				Dmel
			</attr>
			<attr name="Continent">
				USA
			</attr>
		</taxon>
		<taxon id="Nora_DANMEL11_Dmel_Accra2_Africa_2010-01">
			<date value="2010.0" direction="forwards" units="years" precision="0.08333333333333333"/>
			<attr name="Host">
				Dmel
			</attr>
			<attr name="Continent">
				Africa
			</attr>
		</taxon>
		<taxon id="Nora_DANMEL01_Dmel_Accra2_Africa_2010-01">
			<date value="2010.0" direction="forwards" units="years" precision="0.08333333333333333"/>
			<attr name="Host">
				Dmel
			</attr>
			<attr name="Continent">
				Africa
			</attr>
		</taxon>
		<taxon id="Nora_MAT23_Dmel_Accra1_Africa_2010-01">
			<date value="2010.0" direction="forwards" units="years" precision="0.08333333333333333"/>
			<attr name="Host">
				Dmel
			</attr>
			<attr name="Continent">
				Africa
			</attr>
		</taxon>
		<taxon id="Nora_DANMEL13_Dmel_Accra2_Africa_2010-01">
			<date value="2010.0" direction="forwards" units="years" precision="0.08333333333333333"/>
			<attr name="Host">
				Dmel
			</attr>
			<attr name="Continent">
				Africa
			</attr>
		</taxon>
		<taxon id="Nora_DQ321720Hultmark_Dmel_UmeaLab_Lab_2004">
			<date value="2004.0" direction="forwards" units="years" precision="1.0"/>
			<attr name="Host">
				Dmel
			</attr>
			<attr name="Continent">
				Lab
			</attr>
		</taxon>
		<taxon id="Nora_MATMEL01_Dmel_Accra1_Africa_2010-01">
			<date value="2010.0" direction="forwards" units="years" precision="0.08333333333333333"/>
			<attr name="Host">
				Dmel
			</attr>
			<attr name="Continent">
				Africa
			</attr>
		</taxon>
		<taxon id="Nora_IM20_Dmel_Ithaca_USA_2009-09-18">
			<date value="2009.7123287671234" direction="forwards" units="years"/>
			<attr name="Host">
				Dmel
			</attr>
			<attr name="Continent">
				USA
			</attr>
		</taxon>
		<taxon id="Nora_IM16_Dmel_Ithaca_USA_2009-09-18">
			<date value="2009.7123287671234" direction="forwards" units="years"/>
			<attr name="Host">
				Dmel
			</attr>
			<attr name="Continent">
				USA
			</attr>
		</taxon>
		<taxon id="Nora_ITH15_Dmel_Ithaca_USA_2009-09-18">
			<date value="2009.7123287671234" direction="forwards" units="years"/>
			<attr name="Host">
				Dmel
			</attr>
			<attr name="Continent">
				USA
			</attr>
		</taxon>
		<taxon id="Nora_AUSSIM12_Dsim_Australia_Australia_2011-02-28">
			<date value="2011.158904109589" direction="forwards" units="years"/>
			<attr name="Host">
				Dsim
			</attr>
			<attr name="Continent">
				Australia
			</attr>
		</taxon>
		<taxon id="Nora_RAKMEL09_Dmel_Marrakesh_EuropeNAf_2010-09-30">
			<date value="2010.7452054794521" direction="forwards" units="years"/>
			<attr name="Host">
				Dmel
			</attr>
			<attr name="Continent">
				EuropeNAf
			</attr>
		</taxon>
		<taxon id="Nora_RAKMEL06_Dmel_Marrakesh_EuropeNAf_2010-09-30">
			<date value="2010.7452054794521" direction="forwards" units="years"/>
			<attr name="Host">
				Dmel
			</attr>
			<attr name="Continent">
				EuropeNAf
			</attr>
		</taxon>
		<taxon id="Nora_RAKMEL05_Dmel_Marrakesh_EuropeNAf_2010-09-30">
			<date value="2010.7452054794521" direction="forwards" units="years"/>
			<attr name="Host">
				Dmel
			</attr>
			<attr name="Continent">
				EuropeNAf
			</attr>
		</taxon>
		<taxon id="Nora_DANMEL06_Dmel_Accra2_Africa_2010-01">
			<date value="2010.0" direction="forwards" units="years" precision="0.08333333333333333"/>
			<attr name="Host">
				Dmel
			</attr>
			<attr name="Continent">
				Africa
			</attr>
		</taxon>
		<taxon id="Nora_MAT13_Dmel_Accra1_Africa_2010-01">
			<date value="2010.0" direction="forwards" units="years" precision="0.08333333333333333"/>
			<attr name="Host">
				Dmel
			</attr>
			<attr name="Continent">
				Africa
			</attr>
		</taxon>
		<taxon id="Nora_REEF18_Dmel_Mombassa_Africa_2011-04-05">
			<date value="2011.2575342465752" direction="forwards" units="years"/>
			<attr name="Host">
				Dmel
			</attr>
			<attr name="Continent">
				Africa
			</attr>
		</taxon>
		<taxon id="Nora_GM03_Dmel_AthensGeorgia_USA_2009-02-02">
			<date value="2009.0876712328768" direction="forwards" units="years"/>
			<attr name="Host">
				Dmel
			</attr>
			<attr name="Continent">
				USA
			</attr>
		</taxon>
		<taxon id="Nora_GM04_Dmel_AthensGeorgia_USA_2009-02-02">
			<date value="2009.0876712328768" direction="forwards" units="years"/>
			<attr name="Host">
				Dmel
			</attr>
			<attr name="Continent">
				USA
			</attr>
		</taxon>
	</taxa>

	<!-- gene name = Nora1_tree, ntax= 9                                         -->
	<taxa id="Nora1_tree.taxa">
		<taxon idref="Nora_ATH56_Dmel_AthensGreece_EuropeNAf_2009-08-08"/>
		<taxon idref="Nora_IM09_Dmel_Ithaca_USA_2009-09-18"/>
		<taxon idref="Nora_D167_Dmel_LabStock_Lab_2010-01"/>
		<taxon idref="Nora_MAT38_Dmel_Accra1_Africa_2010-01"/>
		<taxon idref="Nora_MONSIM03_Dsim_Montpellier_EuropeNAf_2010-08-11"/>
		<taxon idref="Nora_MON28_Dmel_Montpellier_EuropeNAf_2010-08-11"/>
		<taxon idref="Nora_RAKMEL12_Dmel_Marrakesh_EuropeNAf_2010-09-30"/>
		<taxon idref="Nora_GQ257737Hultmark_Dmel_UmeaLab_Lab_2007"/>
		<taxon idref="Nora_JX220408vanRij_Dmel_vanRijLab_Lab_2011"/>
	</taxa>

	<!-- gene name = Nora_553-1955, ntax= 34                                     -->
	<taxa id="Nora_553-1955.taxa">
		<taxon idref="Nora_ATH56_Dmel_AthensGreece_EuropeNAf_2009-08-08"/>
		<taxon idref="Nora_IM09_Dmel_Ithaca_USA_2009-09-18"/>
		<taxon idref="Nora_D167_Dmel_LabStock_Lab_2010-01"/>
		<taxon idref="Nora_MAT38_Dmel_Accra1_Africa_2010-01"/>
		<taxon idref="Nora_MONSIM03_Dsim_Montpellier_EuropeNAf_2010-08-11"/>
		<taxon idref="Nora_MON28_Dmel_Montpellier_EuropeNAf_2010-08-11"/>
		<taxon idref="Nora_RAKMEL12_Dmel_Marrakesh_EuropeNAf_2010-09-30"/>
		<taxon idref="Nora_SAF04_Dmel_SouthAfrica_Africa_2010-01"/>
		<taxon idref="Nora_XIA_Dmel_LabStock_Lab_2008-02"/>
		<taxon idref="Nora_DAN20_Dmel_Accra2_Africa_2010-01"/>
		<taxon idref="Nora_D23_Dmel_LabStock_Lab_2010-01"/>
		<taxon idref="Nora_D79_Dmel_LabStock_Lab_2010-01"/>
		<taxon idref="Nora_IM12_Dmel_Ithaca_USA_2009-09-18"/>
		<taxon idref="Nora_IM13_Dmel_Ithaca_USA_2009-09-18"/>
		<taxon idref="Nora_XG_Dmel_LabStock_Lab_2008-02"/>
		<taxon idref="Nora_XH_Dmel_LabStock_Lab_2008-02"/>
		<taxon idref="Nora_delta11_Dmel_LabStock_Lab_2008-02"/>
		<taxon idref="Nora_XA_Dmel_LabStock_Lab_2008-02"/>
		<taxon idref="Nora_K02_Dsim_Thika_Africa_2009-02"/>
		<taxon idref="Nora_RAK11_Dsim_Marrakesh_EuropeNAf_2010-09-30"/>
		<taxon idref="Nora_K09_Dsim_Thika_Africa_2009-02"/>
		<taxon idref="Nora_JJ17_Dmel_LabStock_Lab_2001"/>
		<taxon idref="Nora_AM04_Dmel_AthensGreece_EuropeNAf_2009-08-08"/>
		<taxon idref="Nora_RAKMEL13_Dmel_Marrakesh_EuropeNAf_2010-09-30"/>
		<taxon idref="Nora_GEO58_Dmel_AthensGeorgia_USA_2009-02-02"/>
		<taxon idref="Nora_SAFSIM01_Dsim_SouthAfrica_Africa_2010-01"/>
		<taxon idref="Nora_UM02_Dmel_SanDiego2_USA_2008-12-05"/>
		<taxon idref="Nora_DANMEL11_Dmel_Accra2_Africa_2010-01"/>
		<taxon idref="Nora_DANMEL01_Dmel_Accra2_Africa_2010-01"/>
		<taxon idref="Nora_MAT23_Dmel_Accra1_Africa_2010-01"/>
		<taxon idref="Nora_DANMEL13_Dmel_Accra2_Africa_2010-01"/>
		<taxon idref="Nora_GQ257737Hultmark_Dmel_UmeaLab_Lab_2007"/>
		<taxon idref="Nora_DQ321720Hultmark_Dmel_UmeaLab_Lab_2004"/>
		<taxon idref="Nora_JX220408vanRij_Dmel_vanRijLab_Lab_2011"/>
	</taxa>

	<!-- gene name = Nora_1956-2575, ntax= 34                                    -->
	<taxa id="Nora_1956-2575.taxa">
		<taxon idref="Nora_ATH56_Dmel_AthensGreece_EuropeNAf_2009-08-08"/>
		<taxon idref="Nora_IM09_Dmel_Ithaca_USA_2009-09-18"/>
		<taxon idref="Nora_D167_Dmel_LabStock_Lab_2010-01"/>
		<taxon idref="Nora_MAT38_Dmel_Accra1_Africa_2010-01"/>
		<taxon idref="Nora_MONSIM03_Dsim_Montpellier_EuropeNAf_2010-08-11"/>
		<taxon idref="Nora_MON28_Dmel_Montpellier_EuropeNAf_2010-08-11"/>
		<taxon idref="Nora_RAKMEL12_Dmel_Marrakesh_EuropeNAf_2010-09-30"/>
		<taxon idref="Nora_SAF04_Dmel_SouthAfrica_Africa_2010-01"/>
		<taxon idref="Nora_XIA_Dmel_LabStock_Lab_2008-02"/>
		<taxon idref="Nora_DAN20_Dmel_Accra2_Africa_2010-01"/>
		<taxon idref="Nora_D23_Dmel_LabStock_Lab_2010-01"/>
		<taxon idref="Nora_D79_Dmel_LabStock_Lab_2010-01"/>
		<taxon idref="Nora_IM12_Dmel_Ithaca_USA_2009-09-18"/>
		<taxon idref="Nora_IM13_Dmel_Ithaca_USA_2009-09-18"/>
		<taxon idref="Nora_XG_Dmel_LabStock_Lab_2008-02"/>
		<taxon idref="Nora_XH_Dmel_LabStock_Lab_2008-02"/>
		<taxon idref="Nora_delta11_Dmel_LabStock_Lab_2008-02"/>
		<taxon idref="Nora_XA_Dmel_LabStock_Lab_2008-02"/>
		<taxon idref="Nora_K02_Dsim_Thika_Africa_2009-02"/>
		<taxon idref="Nora_RAK11_Dsim_Marrakesh_EuropeNAf_2010-09-30"/>
		<taxon idref="Nora_K09_Dsim_Thika_Africa_2009-02"/>
		<taxon idref="Nora_JJ17_Dmel_LabStock_Lab_2001"/>
		<taxon idref="Nora_AM04_Dmel_AthensGreece_EuropeNAf_2009-08-08"/>
		<taxon idref="Nora_RAKMEL13_Dmel_Marrakesh_EuropeNAf_2010-09-30"/>
		<taxon idref="Nora_GEO58_Dmel_AthensGeorgia_USA_2009-02-02"/>
		<taxon idref="Nora_SAFSIM01_Dsim_SouthAfrica_Africa_2010-01"/>
		<taxon idref="Nora_UM02_Dmel_SanDiego2_USA_2008-12-05"/>
		<taxon idref="Nora_DANMEL11_Dmel_Accra2_Africa_2010-01"/>
		<taxon idref="Nora_DANMEL01_Dmel_Accra2_Africa_2010-01"/>
		<taxon idref="Nora_MAT23_Dmel_Accra1_Africa_2010-01"/>
		<taxon idref="Nora_DANMEL13_Dmel_Accra2_Africa_2010-01"/>
		<taxon idref="Nora_GQ257737Hultmark_Dmel_UmeaLab_Lab_2007"/>
		<taxon idref="Nora_DQ321720Hultmark_Dmel_UmeaLab_Lab_2004"/>
		<taxon idref="Nora_JX220408vanRij_Dmel_vanRijLab_Lab_2011"/>
	</taxa>

	<!-- gene name = Nora_2576-6673, ntax= 34                                    -->
	<taxa id="Nora_2576-6673.taxa">
		<taxon idref="Nora_ATH56_Dmel_AthensGreece_EuropeNAf_2009-08-08"/>
		<taxon idref="Nora_IM09_Dmel_Ithaca_USA_2009-09-18"/>
		<taxon idref="Nora_D167_Dmel_LabStock_Lab_2010-01"/>
		<taxon idref="Nora_MAT38_Dmel_Accra1_Africa_2010-01"/>
		<taxon idref="Nora_MONSIM03_Dsim_Montpellier_EuropeNAf_2010-08-11"/>
		<taxon idref="Nora_MON28_Dmel_Montpellier_EuropeNAf_2010-08-11"/>
		<taxon idref="Nora_RAKMEL12_Dmel_Marrakesh_EuropeNAf_2010-09-30"/>
		<taxon idref="Nora_SAF04_Dmel_SouthAfrica_Africa_2010-01"/>
		<taxon idref="Nora_XIA_Dmel_LabStock_Lab_2008-02"/>
		<taxon idref="Nora_DAN20_Dmel_Accra2_Africa_2010-01"/>
		<taxon idref="Nora_D23_Dmel_LabStock_Lab_2010-01"/>
		<taxon idref="Nora_D79_Dmel_LabStock_Lab_2010-01"/>
		<taxon idref="Nora_IM12_Dmel_Ithaca_USA_2009-09-18"/>
		<taxon idref="Nora_IM13_Dmel_Ithaca_USA_2009-09-18"/>
		<taxon idref="Nora_XG_Dmel_LabStock_Lab_2008-02"/>
		<taxon idref="Nora_XH_Dmel_LabStock_Lab_2008-02"/>
		<taxon idref="Nora_delta11_Dmel_LabStock_Lab_2008-02"/>
		<taxon idref="Nora_XA_Dmel_LabStock_Lab_2008-02"/>
		<taxon idref="Nora_K02_Dsim_Thika_Africa_2009-02"/>
		<taxon idref="Nora_RAK11_Dsim_Marrakesh_EuropeNAf_2010-09-30"/>
		<taxon idref="Nora_K09_Dsim_Thika_Africa_2009-02"/>
		<taxon idref="Nora_JJ17_Dmel_LabStock_Lab_2001"/>
		<taxon idref="Nora_AM04_Dmel_AthensGreece_EuropeNAf_2009-08-08"/>
		<taxon idref="Nora_RAKMEL13_Dmel_Marrakesh_EuropeNAf_2010-09-30"/>
		<taxon idref="Nora_GEO58_Dmel_AthensGeorgia_USA_2009-02-02"/>
		<taxon idref="Nora_SAFSIM01_Dsim_SouthAfrica_Africa_2010-01"/>
		<taxon idref="Nora_UM02_Dmel_SanDiego2_USA_2008-12-05"/>
		<taxon idref="Nora_DANMEL11_Dmel_Accra2_Africa_2010-01"/>
		<taxon idref="Nora_DANMEL01_Dmel_Accra2_Africa_2010-01"/>
		<taxon idref="Nora_MAT23_Dmel_Accra1_Africa_2010-01"/>
		<taxon idref="Nora_DANMEL13_Dmel_Accra2_Africa_2010-01"/>
		<taxon idref="Nora_GQ257737Hultmark_Dmel_UmeaLab_Lab_2007"/>
		<taxon idref="Nora_DQ321720Hultmark_Dmel_UmeaLab_Lab_2004"/>
		<taxon idref="Nora_JX220408vanRij_Dmel_vanRijLab_Lab_2011"/>
	</taxa>

	<!-- gene name = Nora_6674-7516, ntax= 47                                    -->
	<taxa id="Nora_6674-7516.taxa">
		<taxon idref="Nora_ATH56_Dmel_AthensGreece_EuropeNAf_2009-08-08"/>
		<taxon idref="Nora_IM09_Dmel_Ithaca_USA_2009-09-18"/>
		<taxon idref="Nora_D167_Dmel_LabStock_Lab_2010-01"/>
		<taxon idref="Nora_MAT38_Dmel_Accra1_Africa_2010-01"/>
		<taxon idref="Nora_MONSIM03_Dsim_Montpellier_EuropeNAf_2010-08-11"/>
		<taxon idref="Nora_MON28_Dmel_Montpellier_EuropeNAf_2010-08-11"/>
		<taxon idref="Nora_RAKMEL12_Dmel_Marrakesh_EuropeNAf_2010-09-30"/>
		<taxon idref="Nora_SAF04_Dmel_SouthAfrica_Africa_2010-01"/>
		<taxon idref="Nora_XIA_Dmel_LabStock_Lab_2008-02"/>
		<taxon idref="Nora_DAN20_Dmel_Accra2_Africa_2010-01"/>
		<taxon idref="Nora_D23_Dmel_LabStock_Lab_2010-01"/>
		<taxon idref="Nora_D79_Dmel_LabStock_Lab_2010-01"/>
		<taxon idref="Nora_IM12_Dmel_Ithaca_USA_2009-09-18"/>
		<taxon idref="Nora_IM13_Dmel_Ithaca_USA_2009-09-18"/>
		<taxon idref="Nora_XG_Dmel_LabStock_Lab_2008-02"/>
		<taxon idref="Nora_XH_Dmel_LabStock_Lab_2008-02"/>
		<taxon idref="Nora_delta11_Dmel_LabStock_Lab_2008-02"/>
		<taxon idref="Nora_XA_Dmel_LabStock_Lab_2008-02"/>
		<taxon idref="Nora_K02_Dsim_Thika_Africa_2009-02"/>
		<taxon idref="Nora_RAK11_Dsim_Marrakesh_EuropeNAf_2010-09-30"/>
		<taxon idref="Nora_K09_Dsim_Thika_Africa_2009-02"/>
		<taxon idref="Nora_JJ17_Dmel_LabStock_Lab_2001"/>
		<taxon idref="Nora_AM04_Dmel_AthensGreece_EuropeNAf_2009-08-08"/>
		<taxon idref="Nora_RAKMEL13_Dmel_Marrakesh_EuropeNAf_2010-09-30"/>
		<taxon idref="Nora_GEO58_Dmel_AthensGeorgia_USA_2009-02-02"/>
		<taxon idref="Nora_SAFSIM01_Dsim_SouthAfrica_Africa_2010-01"/>
		<taxon idref="Nora_UM02_Dmel_SanDiego2_USA_2008-12-05"/>
		<taxon idref="Nora_DANMEL11_Dmel_Accra2_Africa_2010-01"/>
		<taxon idref="Nora_DANMEL01_Dmel_Accra2_Africa_2010-01"/>
		<taxon idref="Nora_MAT23_Dmel_Accra1_Africa_2010-01"/>
		<taxon idref="Nora_DANMEL13_Dmel_Accra2_Africa_2010-01"/>
		<taxon idref="Nora_MATMEL01_Dmel_Accra1_Africa_2010-01"/>
		<taxon idref="Nora_IM20_Dmel_Ithaca_USA_2009-09-18"/>
		<taxon idref="Nora_IM16_Dmel_Ithaca_USA_2009-09-18"/>
		<taxon idref="Nora_ITH15_Dmel_Ithaca_USA_2009-09-18"/>
		<taxon idref="Nora_AUSSIM12_Dsim_Australia_Australia_2011-02-28"/>
		<taxon idref="Nora_RAKMEL09_Dmel_Marrakesh_EuropeNAf_2010-09-30"/>
		<taxon idref="Nora_RAKMEL06_Dmel_Marrakesh_EuropeNAf_2010-09-30"/>
		<taxon idref="Nora_RAKMEL05_Dmel_Marrakesh_EuropeNAf_2010-09-30"/>
		<taxon idref="Nora_DANMEL06_Dmel_Accra2_Africa_2010-01"/>
		<taxon idref="Nora_MAT13_Dmel_Accra1_Africa_2010-01"/>
		<taxon idref="Nora_REEF18_Dmel_Mombassa_Africa_2011-04-05"/>
		<taxon idref="Nora_GM03_Dmel_AthensGeorgia_USA_2009-02-02"/>
		<taxon idref="Nora_GM04_Dmel_AthensGeorgia_USA_2009-02-02"/>
		<taxon idref="Nora_GQ257737Hultmark_Dmel_UmeaLab_Lab_2007"/>
		<taxon idref="Nora_DQ321720Hultmark_Dmel_UmeaLab_Lab_2004"/>
		<taxon idref="Nora_JX220408vanRij_Dmel_vanRijLab_Lab_2011"/>
	</taxa>

	<!-- gene name = Nora_7517-8052, ntax= 34                                    -->
	<taxa id="Nora_7517-8052.taxa">
		<taxon idref="Nora_ATH56_Dmel_AthensGreece_EuropeNAf_2009-08-08"/>
		<taxon idref="Nora_IM09_Dmel_Ithaca_USA_2009-09-18"/>
		<taxon idref="Nora_D167_Dmel_LabStock_Lab_2010-01"/>
		<taxon idref="Nora_MAT38_Dmel_Accra1_Africa_2010-01"/>
		<taxon idref="Nora_MONSIM03_Dsim_Montpellier_EuropeNAf_2010-08-11"/>
		<taxon idref="Nora_MON28_Dmel_Montpellier_EuropeNAf_2010-08-11"/>
		<taxon idref="Nora_RAKMEL12_Dmel_Marrakesh_EuropeNAf_2010-09-30"/>
		<taxon idref="Nora_SAF04_Dmel_SouthAfrica_Africa_2010-01"/>
		<taxon idref="Nora_XIA_Dmel_LabStock_Lab_2008-02"/>
		<taxon idref="Nora_DAN20_Dmel_Accra2_Africa_2010-01"/>
		<taxon idref="Nora_D23_Dmel_LabStock_Lab_2010-01"/>
		<taxon idref="Nora_D79_Dmel_LabStock_Lab_2010-01"/>
		<taxon idref="Nora_IM12_Dmel_Ithaca_USA_2009-09-18"/>
		<taxon idref="Nora_IM13_Dmel_Ithaca_USA_2009-09-18"/>
		<taxon idref="Nora_XG_Dmel_LabStock_Lab_2008-02"/>
		<taxon idref="Nora_XH_Dmel_LabStock_Lab_2008-02"/>
		<taxon idref="Nora_delta11_Dmel_LabStock_Lab_2008-02"/>
		<taxon idref="Nora_XA_Dmel_LabStock_Lab_2008-02"/>
		<taxon idref="Nora_K02_Dsim_Thika_Africa_2009-02"/>
		<taxon idref="Nora_RAK11_Dsim_Marrakesh_EuropeNAf_2010-09-30"/>
		<taxon idref="Nora_K09_Dsim_Thika_Africa_2009-02"/>
		<taxon idref="Nora_JJ17_Dmel_LabStock_Lab_2001"/>
		<taxon idref="Nora_AM04_Dmel_AthensGreece_EuropeNAf_2009-08-08"/>
		<taxon idref="Nora_RAKMEL13_Dmel_Marrakesh_EuropeNAf_2010-09-30"/>
		<taxon idref="Nora_GEO58_Dmel_AthensGeorgia_USA_2009-02-02"/>
		<taxon idref="Nora_SAFSIM01_Dsim_SouthAfrica_Africa_2010-01"/>
		<taxon idref="Nora_UM02_Dmel_SanDiego2_USA_2008-12-05"/>
		<taxon idref="Nora_DANMEL11_Dmel_Accra2_Africa_2010-01"/>
		<taxon idref="Nora_DANMEL01_Dmel_Accra2_Africa_2010-01"/>
		<taxon idref="Nora_MAT23_Dmel_Accra1_Africa_2010-01"/>
		<taxon idref="Nora_DANMEL13_Dmel_Accra2_Africa_2010-01"/>
		<taxon idref="Nora_GQ257737Hultmark_Dmel_UmeaLab_Lab_2007"/>
		<taxon idref="Nora_DQ321720Hultmark_Dmel_UmeaLab_Lab_2004"/>
		<taxon idref="Nora_JX220408vanRij_Dmel_vanRijLab_Lab_2011"/>
	</taxa>

	<!-- gene name = Nora_8053-8979, ntax= 34                                    -->
	<taxa id="Nora_8053-8979.taxa">
		<taxon idref="Nora_ATH56_Dmel_AthensGreece_EuropeNAf_2009-08-08"/>
		<taxon idref="Nora_IM09_Dmel_Ithaca_USA_2009-09-18"/>
		<taxon idref="Nora_D167_Dmel_LabStock_Lab_2010-01"/>
		<taxon idref="Nora_MAT38_Dmel_Accra1_Africa_2010-01"/>
		<taxon idref="Nora_MONSIM03_Dsim_Montpellier_EuropeNAf_2010-08-11"/>
		<taxon idref="Nora_MON28_Dmel_Montpellier_EuropeNAf_2010-08-11"/>
		<taxon idref="Nora_RAKMEL12_Dmel_Marrakesh_EuropeNAf_2010-09-30"/>
		<taxon idref="Nora_SAF04_Dmel_SouthAfrica_Africa_2010-01"/>
		<taxon idref="Nora_XIA_Dmel_LabStock_Lab_2008-02"/>
		<taxon idref="Nora_DAN20_Dmel_Accra2_Africa_2010-01"/>
		<taxon idref="Nora_D23_Dmel_LabStock_Lab_2010-01"/>
		<taxon idref="Nora_D79_Dmel_LabStock_Lab_2010-01"/>
		<taxon idref="Nora_IM12_Dmel_Ithaca_USA_2009-09-18"/>
		<taxon idref="Nora_IM13_Dmel_Ithaca_USA_2009-09-18"/>
		<taxon idref="Nora_XG_Dmel_LabStock_Lab_2008-02"/>
		<taxon idref="Nora_XH_Dmel_LabStock_Lab_2008-02"/>
		<taxon idref="Nora_delta11_Dmel_LabStock_Lab_2008-02"/>
		<taxon idref="Nora_XA_Dmel_LabStock_Lab_2008-02"/>
		<taxon idref="Nora_K02_Dsim_Thika_Africa_2009-02"/>
		<taxon idref="Nora_RAK11_Dsim_Marrakesh_EuropeNAf_2010-09-30"/>
		<taxon idref="Nora_K09_Dsim_Thika_Africa_2009-02"/>
		<taxon idref="Nora_JJ17_Dmel_LabStock_Lab_2001"/>
		<taxon idref="Nora_AM04_Dmel_AthensGreece_EuropeNAf_2009-08-08"/>
		<taxon idref="Nora_RAKMEL13_Dmel_Marrakesh_EuropeNAf_2010-09-30"/>
		<taxon idref="Nora_GEO58_Dmel_AthensGeorgia_USA_2009-02-02"/>
		<taxon idref="Nora_SAFSIM01_Dsim_SouthAfrica_Africa_2010-01"/>
		<taxon idref="Nora_UM02_Dmel_SanDiego2_USA_2008-12-05"/>
		<taxon idref="Nora_DANMEL11_Dmel_Accra2_Africa_2010-01"/>
		<taxon idref="Nora_DANMEL01_Dmel_Accra2_Africa_2010-01"/>
		<taxon idref="Nora_MAT23_Dmel_Accra1_Africa_2010-01"/>
		<taxon idref="Nora_DANMEL13_Dmel_Accra2_Africa_2010-01"/>
		<taxon idref="Nora_GQ257737Hultmark_Dmel_UmeaLab_Lab_2007"/>
		<taxon idref="Nora_DQ321720Hultmark_Dmel_UmeaLab_Lab_2004"/>
		<taxon idref="Nora_JX220408vanRij_Dmel_vanRijLab_Lab_2011"/>
	</taxa>

	<!-- gene name = Nora_8981-9690, ntax= 29                                    -->
	<taxa id="Nora_8981-9690.taxa">
		<taxon idref="Nora_ATH56_Dmel_AthensGreece_EuropeNAf_2009-08-08"/>
		<taxon idref="Nora_IM09_Dmel_Ithaca_USA_2009-09-18"/>
		<taxon idref="Nora_D167_Dmel_LabStock_Lab_2010-01"/>
		<taxon idref="Nora_MAT38_Dmel_Accra1_Africa_2010-01"/>
		<taxon idref="Nora_MONSIM03_Dsim_Montpellier_EuropeNAf_2010-08-11"/>
		<taxon idref="Nora_MON28_Dmel_Montpellier_EuropeNAf_2010-08-11"/>
		<taxon idref="Nora_RAKMEL12_Dmel_Marrakesh_EuropeNAf_2010-09-30"/>
		<taxon idref="Nora_IM12_Dmel_Ithaca_USA_2009-09-18"/>
		<taxon idref="Nora_IM13_Dmel_Ithaca_USA_2009-09-18"/>
		<taxon idref="Nora_XG_Dmel_LabStock_Lab_2008-02"/>
		<taxon idref="Nora_XH_Dmel_LabStock_Lab_2008-02"/>
		<taxon idref="Nora_delta11_Dmel_LabStock_Lab_2008-02"/>
		<taxon idref="Nora_XA_Dmel_LabStock_Lab_2008-02"/>
		<taxon idref="Nora_K02_Dsim_Thika_Africa_2009-02"/>
		<taxon idref="Nora_RAK11_Dsim_Marrakesh_EuropeNAf_2010-09-30"/>
		<taxon idref="Nora_K09_Dsim_Thika_Africa_2009-02"/>
		<taxon idref="Nora_JJ17_Dmel_LabStock_Lab_2001"/>
		<taxon idref="Nora_AM04_Dmel_AthensGreece_EuropeNAf_2009-08-08"/>
		<taxon idref="Nora_RAKMEL13_Dmel_Marrakesh_EuropeNAf_2010-09-30"/>
		<taxon idref="Nora_GEO58_Dmel_AthensGeorgia_USA_2009-02-02"/>
		<taxon idref="Nora_SAFSIM01_Dsim_SouthAfrica_Africa_2010-01"/>
		<taxon idref="Nora_UM02_Dmel_SanDiego2_USA_2008-12-05"/>

		<taxon idref="Nora_DANMEL11_Dmel_Accra2_Africa_2010-01"/>
		<taxon idref="Nora_DANMEL01_Dmel_Accra2_Africa_2010-01"/>
		<taxon idref="Nora_MAT23_Dmel_Accra1_Africa_2010-01"/>
		<taxon idref="Nora_DANMEL13_Dmel_Accra2_Africa_2010-01"/>
		<taxon idref="Nora_GQ257737Hultmark_Dmel_UmeaLab_Lab_2007"/>
		<taxon idref="Nora_DQ321720Hultmark_Dmel_UmeaLab_Lab_2004"/>
		<taxon idref="Nora_JX220408vanRij_Dmel_vanRijLab_Lab_2011"/>
	</taxa>

	<!-- gene name = Nora_9691-9954, ntax= 34                                    -->
	<taxa id="Nora_9691-9954.taxa">
		<taxon idref="Nora_ATH56_Dmel_AthensGreece_EuropeNAf_2009-08-08"/>
		<taxon idref="Nora_IM09_Dmel_Ithaca_USA_2009-09-18"/>
		<taxon idref="Nora_D167_Dmel_LabStock_Lab_2010-01"/>
		<taxon idref="Nora_MAT38_Dmel_Accra1_Africa_2010-01"/>
		<taxon idref="Nora_MONSIM03_Dsim_Montpellier_EuropeNAf_2010-08-11"/>
		<taxon idref="Nora_MON28_Dmel_Montpellier_EuropeNAf_2010-08-11"/>
		<taxon idref="Nora_RAKMEL12_Dmel_Marrakesh_EuropeNAf_2010-09-30"/>
		<taxon idref="Nora_SAF04_Dmel_SouthAfrica_Africa_2010-01"/>
		<taxon idref="Nora_XIA_Dmel_LabStock_Lab_2008-02"/>
		<taxon idref="Nora_DAN20_Dmel_Accra2_Africa_2010-01"/>
		<taxon idref="Nora_D23_Dmel_LabStock_Lab_2010-01"/>
		<taxon idref="Nora_D79_Dmel_LabStock_Lab_2010-01"/>
		<taxon idref="Nora_IM12_Dmel_Ithaca_USA_2009-09-18"/>
		<taxon idref="Nora_IM13_Dmel_Ithaca_USA_2009-09-18"/>
		<taxon idref="Nora_XG_Dmel_LabStock_Lab_2008-02"/>
		<taxon idref="Nora_XH_Dmel_LabStock_Lab_2008-02"/>
		<taxon idref="Nora_delta11_Dmel_LabStock_Lab_2008-02"/>
		<taxon idref="Nora_XA_Dmel_LabStock_Lab_2008-02"/>
		<taxon idref="Nora_K02_Dsim_Thika_Africa_2009-02"/>
		<taxon idref="Nora_RAK11_Dsim_Marrakesh_EuropeNAf_2010-09-30"/>
		<taxon idref="Nora_K09_Dsim_Thika_Africa_2009-02"/>
		<taxon idref="Nora_JJ17_Dmel_LabStock_Lab_2001"/>
		<taxon idref="Nora_AM04_Dmel_AthensGreece_EuropeNAf_2009-08-08"/>
		<taxon idref="Nora_RAKMEL13_Dmel_Marrakesh_EuropeNAf_2010-09-30"/>
		<taxon idref="Nora_GEO58_Dmel_AthensGeorgia_USA_2009-02-02"/>
		<taxon idref="Nora_SAFSIM01_Dsim_SouthAfrica_Africa_2010-01"/>
		<taxon idref="Nora_UM02_Dmel_SanDiego2_USA_2008-12-05"/>
		<taxon idref="Nora_DANMEL11_Dmel_Accra2_Africa_2010-01"/>
		<taxon idref="Nora_DANMEL01_Dmel_Accra2_Africa_2010-01"/>
		<taxon idref="Nora_MAT23_Dmel_Accra1_Africa_2010-01"/>
		<taxon idref="Nora_DANMEL13_Dmel_Accra2_Africa_2010-01"/>
		<taxon idref="Nora_GQ257737Hultmark_Dmel_UmeaLab_Lab_2007"/>
		<taxon idref="Nora_DQ321720Hultmark_Dmel_UmeaLab_Lab_2004"/>
		<taxon idref="Nora_JX220408vanRij_Dmel_vanRijLab_Lab_2011"/>
	</taxa>

	<!-- gene name = Nora_9955-10817, ntax= 34                                   -->
	<taxa id="Nora_9955-10817.taxa">
		<taxon idref="Nora_ATH56_Dmel_AthensGreece_EuropeNAf_2009-08-08"/>
		<taxon idref="Nora_IM09_Dmel_Ithaca_USA_2009-09-18"/>
		<taxon idref="Nora_D167_Dmel_LabStock_Lab_2010-01"/>
		<taxon idref="Nora_MAT38_Dmel_Accra1_Africa_2010-01"/>
		<taxon idref="Nora_MONSIM03_Dsim_Montpellier_EuropeNAf_2010-08-11"/>
		<taxon idref="Nora_MON28_Dmel_Montpellier_EuropeNAf_2010-08-11"/>
		<taxon idref="Nora_RAKMEL12_Dmel_Marrakesh_EuropeNAf_2010-09-30"/>
		<taxon idref="Nora_SAF04_Dmel_SouthAfrica_Africa_2010-01"/>
		<taxon idref="Nora_XIA_Dmel_LabStock_Lab_2008-02"/>
		<taxon idref="Nora_DAN20_Dmel_Accra2_Africa_2010-01"/>
		<taxon idref="Nora_D23_Dmel_LabStock_Lab_2010-01"/>
		<taxon idref="Nora_D79_Dmel_LabStock_Lab_2010-01"/>
		<taxon idref="Nora_IM12_Dmel_Ithaca_USA_2009-09-18"/>
		<taxon idref="Nora_IM13_Dmel_Ithaca_USA_2009-09-18"/>
		<taxon idref="Nora_XG_Dmel_LabStock_Lab_2008-02"/>
		<taxon idref="Nora_XH_Dmel_LabStock_Lab_2008-02"/>
		<taxon idref="Nora_delta11_Dmel_LabStock_Lab_2008-02"/>
		<taxon idref="Nora_XA_Dmel_LabStock_Lab_2008-02"/>
		<taxon idref="Nora_K02_Dsim_Thika_Africa_2009-02"/>
		<taxon idref="Nora_RAK11_Dsim_Marrakesh_EuropeNAf_2010-09-30"/>
		<taxon idref="Nora_K09_Dsim_Thika_Africa_2009-02"/>
		<taxon idref="Nora_JJ17_Dmel_LabStock_Lab_2001"/>
		<taxon idref="Nora_AM04_Dmel_AthensGreece_EuropeNAf_2009-08-08"/>
		<taxon idref="Nora_RAKMEL13_Dmel_Marrakesh_EuropeNAf_2010-09-30"/>
		<taxon idref="Nora_GEO58_Dmel_AthensGeorgia_USA_2009-02-02"/>
		<taxon idref="Nora_SAFSIM01_Dsim_SouthAfrica_Africa_2010-01"/>
		<taxon idref="Nora_UM02_Dmel_SanDiego2_USA_2008-12-05"/>
		<taxon idref="Nora_DANMEL11_Dmel_Accra2_Africa_2010-01"/>
		<taxon idref="Nora_DANMEL01_Dmel_Accra2_Africa_2010-01"/>
		<taxon idref="Nora_MAT23_Dmel_Accra1_Africa_2010-01"/>
		<taxon idref="Nora_DANMEL13_Dmel_Accra2_Africa_2010-01"/>
		<taxon idref="Nora_GQ257737Hultmark_Dmel_UmeaLab_Lab_2007"/>
		<taxon idref="Nora_DQ321720Hultmark_Dmel_UmeaLab_Lab_2004"/>
		<taxon idref="Nora_JX220408vanRij_Dmel_vanRijLab_Lab_2011"/>
	</taxa>

	<!-- gene name = Nora_10818-11716, ntax= 34                                  -->
	<taxa id="Nora_10818-11716.taxa">
		<taxon idref="Nora_ATH56_Dmel_AthensGreece_EuropeNAf_2009-08-08"/>
		<taxon idref="Nora_IM09_Dmel_Ithaca_USA_2009-09-18"/>
		<taxon idref="Nora_D167_Dmel_LabStock_Lab_2010-01"/>
		<taxon idref="Nora_MAT38_Dmel_Accra1_Africa_2010-01"/>
		<taxon idref="Nora_MONSIM03_Dsim_Montpellier_EuropeNAf_2010-08-11"/>
		<taxon idref="Nora_MON28_Dmel_Montpellier_EuropeNAf_2010-08-11"/>
		<taxon idref="Nora_RAKMEL12_Dmel_Marrakesh_EuropeNAf_2010-09-30"/>
		<taxon idref="Nora_SAF04_Dmel_SouthAfrica_Africa_2010-01"/>
		<taxon idref="Nora_XIA_Dmel_LabStock_Lab_2008-02"/>
		<taxon idref="Nora_DAN20_Dmel_Accra2_Africa_2010-01"/>
		<taxon idref="Nora_D23_Dmel_LabStock_Lab_2010-01"/>
		<taxon idref="Nora_D79_Dmel_LabStock_Lab_2010-01"/>
		<taxon idref="Nora_IM12_Dmel_Ithaca_USA_2009-09-18"/>
		<taxon idref="Nora_IM13_Dmel_Ithaca_USA_2009-09-18"/>
		<taxon idref="Nora_XG_Dmel_LabStock_Lab_2008-02"/>
		<taxon idref="Nora_XH_Dmel_LabStock_Lab_2008-02"/>
		<taxon idref="Nora_delta11_Dmel_LabStock_Lab_2008-02"/>
		<taxon idref="Nora_XA_Dmel_LabStock_Lab_2008-02"/>
		<taxon idref="Nora_K02_Dsim_Thika_Africa_2009-02"/>
		<taxon idref="Nora_RAK11_Dsim_Marrakesh_EuropeNAf_2010-09-30"/>
		<taxon idref="Nora_K09_Dsim_Thika_Africa_2009-02"/>
		<taxon idref="Nora_JJ17_Dmel_LabStock_Lab_2001"/>
		<taxon idref="Nora_AM04_Dmel_AthensGreece_EuropeNAf_2009-08-08"/>
		<taxon idref="Nora_RAKMEL13_Dmel_Marrakesh_EuropeNAf_2010-09-30"/>
		<taxon idref="Nora_GEO58_Dmel_AthensGeorgia_USA_2009-02-02"/>
		<taxon idref="Nora_SAFSIM01_Dsim_SouthAfrica_Africa_2010-01"/>
		<taxon idref="Nora_UM02_Dmel_SanDiego2_USA_2008-12-05"/>
		<taxon idref="Nora_DANMEL11_Dmel_Accra2_Africa_2010-01"/>
		<taxon idref="Nora_DANMEL01_Dmel_Accra2_Africa_2010-01"/>
		<taxon idref="Nora_MAT23_Dmel_Accra1_Africa_2010-01"/>
		<taxon idref="Nora_DANMEL13_Dmel_Accra2_Africa_2010-01"/>
		<taxon idref="Nora_GQ257737Hultmark_Dmel_UmeaLab_Lab_2007"/>
		<taxon idref="Nora_DQ321720Hultmark_Dmel_UmeaLab_Lab_2004"/>
		<taxon idref="Nora_JX220408vanRij_Dmel_vanRijLab_Lab_2011"/>
	</taxa>

	<!-- gene name = Nora14_tree, ntax= 25                                       -->
	<taxa id="Nora14_tree.taxa">
		<taxon idref="Nora_ATH56_Dmel_AthensGreece_EuropeNAf_2009-08-08"/>
		<taxon idref="Nora_IM09_Dmel_Ithaca_USA_2009-09-18"/>
		<taxon idref="Nora_D167_Dmel_LabStock_Lab_2010-01"/>
		<taxon idref="Nora_MAT38_Dmel_Accra1_Africa_2010-01"/>
		<taxon idref="Nora_MONSIM03_Dsim_Montpellier_EuropeNAf_2010-08-11"/>
		<taxon idref="Nora_MON28_Dmel_Montpellier_EuropeNAf_2010-08-11"/>
		<taxon idref="Nora_RAKMEL12_Dmel_Marrakesh_EuropeNAf_2010-09-30"/>
		<taxon idref="Nora_D23_Dmel_LabStock_Lab_2010-01"/>
		<taxon idref="Nora_D79_Dmel_LabStock_Lab_2010-01"/>
		<taxon idref="Nora_IM12_Dmel_Ithaca_USA_2009-09-18"/>
		<taxon idref="Nora_RAK11_Dsim_Marrakesh_EuropeNAf_2010-09-30"/>
		<taxon idref="Nora_K09_Dsim_Thika_Africa_2009-02"/>
		<taxon idref="Nora_JJ17_Dmel_LabStock_Lab_2001"/>
		<taxon idref="Nora_AM04_Dmel_AthensGreece_EuropeNAf_2009-08-08"/>
		<taxon idref="Nora_RAKMEL13_Dmel_Marrakesh_EuropeNAf_2010-09-30"/>
		<taxon idref="Nora_GEO58_Dmel_AthensGeorgia_USA_2009-02-02"/>
		<taxon idref="Nora_SAFSIM01_Dsim_SouthAfrica_Africa_2010-01"/>
		<taxon idref="Nora_UM02_Dmel_SanDiego2_USA_2008-12-05"/>
		<taxon idref="Nora_DANMEL11_Dmel_Accra2_Africa_2010-01"/>
		<taxon idref="Nora_DANMEL01_Dmel_Accra2_Africa_2010-01"/>
		<taxon idref="Nora_MAT23_Dmel_Accra1_Africa_2010-01"/>
		<taxon idref="Nora_DANMEL13_Dmel_Accra2_Africa_2010-01"/>
		<taxon idref="Nora_GQ257737Hultmark_Dmel_UmeaLab_Lab_2007"/>
		<taxon idref="Nora_DQ321720Hultmark_Dmel_UmeaLab_Lab_2004"/>
		<taxon idref="Nora_JX220408vanRij_Dmel_vanRijLab_Lab_2011"/>
	</taxa>

	<!-- The sequence alignment (each sequence refers to a taxon above).         -->
	<!-- ntax=9 nchar=186                                                        -->
	<alignment id="alignment1" dataType="nucleotide">
		<sequence>
			<taxon idref="Nora_ATH56_Dmel_AthensGreece_EuropeNAf_2009-08-08"/>
			ATGATTAACAATCAAACAAACAAAAAGGGACCACAACTAGAGAGAGTACATTTTGGTAGTGCGCAGGTTGTGGGAAAAAGTACCAAACGACGACAACGCGGAACCAAACTTAACATTGAATATACTGTTAGAAGGAACGATGCACCAAAAGAGCAGAAATTCTTGATTTCAGAAATTTTTGATGAA
		</sequence>
		<sequence>
			<taxon idref="Nora_IM09_Dmel_Ithaca_USA_2009-09-18"/>
			ATGATTAACAATCAAACAAACAAAAAGGGACCACAACTAGAGAGAGTACATTTTGGTAGTGCGCAGGTTGTGGGAAAAAGTACCAAACGACGACAACGCGGAACCAAACTTGACATTGAATATACTGTTAAAAGGAACAATGCACCAAAAGAGCAGAAATTCTTGATTTCAGAAATTTTTGATGAA
		</sequence>
		<sequence>
			<taxon idref="Nora_D167_Dmel_LabStock_Lab_2010-01"/>
			ATGATTAACAATCAAACAAACAAAAAGGGACCACAACTAGAGAGAGTACATTTTGGTAGTACGCAGGTTGTGGGAAAAAGTACCAAACGACGACAACGCGGAACCAAACTTGACATTGAATATACTGTTAAAAGGAACGATGCATCAAAAGAGCAGAAATTCTTGGCTTCAGAAATTTTTGATGAA
		</sequence>
		<sequence>
			<taxon idref="Nora_MAT38_Dmel_Accra1_Africa_2010-01"/>
			ATGATTAACAATCAAACAAACAAAAAGGGACCACAACTAGAGAGAGTACATTTTGGTAGTGCGCAGGTTGTGGGAAAAAGTACCAAACGACGACAACGCGGAACCAAACTTGACATTGATTATACTGTTAGAAGGAACGATGCACCAAAAGAGCAGAACTTCTTGATTTCAGAAATTTTTGATGAA
		</sequence>
		<sequence>
			<taxon idref="Nora_MONSIM03_Dsim_Montpellier_EuropeNAf_2010-08-11"/>
			ATGATTAACAATCAAACAAACAAAAAGGGACCACAACTAGAGAGAGTACATTTTGGTAGTGCGCAGGTTGTGGGAAAAAGTACCAAACGACGACAACGCGGAACCAAACTTGACATTGAATATACTGTTAAAAGGAACGATGTACCAAAAGAGCAGAAATTCTTGATTTCAGAAATTTTTGATGAA
		</sequence>
		<sequence>
			<taxon idref="Nora_MON28_Dmel_Montpellier_EuropeNAf_2010-08-11"/>
			ATGATTAACAATCAAACAAACAAAAAGGGACCACAACTAGAGAGAGTACATTTTGGTAGTGCGCAGGTTGTGGGAAAAAGTACCAAACGACGACAACGCGGAACCAAACTTGACATTGAATATACTGTTAAAAGGAACGATGCACCAAAAGAGCAGAAATTCTTGGTTTCAGAAATTTTTGATGAA
		</sequence>
		<sequence>
			<taxon idref="Nora_RAKMEL12_Dmel_Marrakesh_EuropeNAf_2010-09-30"/>
			ATGATTAACAATCAAACAAACAAAAAGGGACCACAACTAGAGAGAGTACATTTTGGTAGTGCGCAGGTTGTGGGAAAAAGTACCAAACGACGACAACGCGGAACCAAACTTGACATTGAATATACTGTTAAAAGGAACGATGCACCAAAAGAGCAGAAATTCTTGGTTTCAGAAATTTTTGATGAA
		</sequence>
		<sequence>
			<taxon idref="Nora_GQ257737Hultmark_Dmel_UmeaLab_Lab_2007"/>
			ATGATTAACAATCAAACAAACAAAAAGGGACCACAACTAGAGAGAGTACATTTTGGTAGTACGCAGGTTGTGGGAAAGAGTACCAAACGACGACAACGCGGAACTAAACTTGACATTGAATATACTGTTAGAAGGAACGATGCACCAAAAGAGCAGAAATTCTTGATTTCAGAAATTTTTGATGAA
		</sequence>
		<sequence>
			<taxon idref="Nora_JX220408vanRij_Dmel_vanRijLab_Lab_2011"/>
			ATGATTAACAATCAAACAAACAAAAAGGGACCACAACTAGAGAGAGTACATTTTGGTAGTGCGCAGGTTGTGGGAAAAAGTACCAAACGACGACAACGCGGAACCAAATTTGACATTGAATATACTGTTAAAAGGAACGATGCACCAAAAGAGCAGAAATTCTTAGTTTCAGAAATTTTTGATGAA
		</sequence>
	</alignment>

	<!-- The sequence alignment (each sequence refers to a taxon above).         -->
	<!-- ntax=9 nchar=366                                                        -->
	<alignment id="alignment2" dataType="nucleotide">
		<sequence>
			<taxon idref="Nora_ATH56_Dmel_AthensGreece_EuropeNAf_2009-08-08"/>
			CGAAGGGAATAATGCTGGTCCGTTGTAAACAGGATACTTATGAGACCTCTTAACAGAAACTTTGAGCAAACAATAAACAGACGAACAAAAAGAGTTATACATTGAACTTGAAAAATCAATGTCTTTTATTTAGATTGATTTATATTAATCTTTATAATCGTAAGGAATAATTCTCATCTAATGATATCGATGTAAAATGTATCATTTTAGCTATTCAATTATATTAATTGAGCTTAGCATCTGATTAAATTATTATTATAAAATAATATTTAATCCCCATCTTTGCAAGATGGAAACTCTTAATAAATCAGGAGTATAATGGATTTAAACCCTCACACCGAATCATGAGTATAAAAAGATTCAAAT
		</sequence>
		<sequence>
			<taxon idref="Nora_IM09_Dmel_Ithaca_USA_2009-09-18"/>
			CGAAGGGAATAATGCTGGTCCGTTGTAAACAGGATACTTATGAGACCTCTTAACAGAAACTTTGAGCAAACAATAAACAGACGAACAAAAAGAGTTATACATTGAACTTGAAAAATCAATGTCTTTTATTTAGATTGATTTATATTAATCTTTATAATCGTAAGGAATAATTCTCATCTAATGATATCGATGTAAAATGTATCATTTTAGCTATTCAATTATATTAATTGAGCTTAGCATCTGATTAAATTATTATTATAAAATAATATTTAATCCCCGTCTTTGCAAGATGGAAACTCTTAATAAATCAGGAGTATAATGGATTTAAACCCTCGTACCGAATCATGAGTATAAAAAGATTCAAAT
		</sequence>
		<sequence>
			<taxon idref="Nora_D167_Dmel_LabStock_Lab_2010-01"/>
			CGAAGGGAATAATGCTGGTCCGTTGTAAACAGGATACTTATGAGACCTCTTAACAGAAACTTTGAGCGAACAACAGATAAACGAACAAAAAGAGTTNNNNNNNNNNNNNNNNNNNNNNNNNNNNNNNNNNNNNNNNNNNNNNNNNNNNNNNNNNNNNNNNNNNNNNNNNATTCTCATCTAATGATATCGATGTAAAATGTATCATTTTAGCTATTCAATTATATTAATTGAGTTTAGCATCTGATTAAATTATTATTATAAAATAATATTTAATCCTCATCTTTGCAAGATGGAAACTCTTAATAAATCAGGAGTATAATGGATTTAAACCCTCACATCGAATCATGAGTATAAACAGATTCAAAT
		</sequence>
		<sequence>
			<taxon idref="Nora_MAT38_Dmel_Accra1_Africa_2010-01"/>
			CGAAGGGAATAATGCTGGTCCGTTGTAAACAGGATACTTATGAGACCTCTTAACAGAAACTTTGAGCAAACAATAAACAGACGAACAAAAAGAGTTATACATTGAACTTGAAAAATCAATGTCTTTTATTTAGATTGATTTATATTAATCTTTATAATCGTAAGGAATAATTCTCATCTAATGATATCGATGTAAAATGTATCATTTTAGCTATTCAATTATATTAATTGAGCTTAGCATCTGATTAAATTATTATTATAAAATAATATTTAATCCCCATCTTTGCAAGATGGAAACTCTCAATAAATCAGGAGTATAATGGATTTAAACCCTCACACCGAATCATGAGTATAAAAAGATTCAAAC
		</sequence>
		<sequence>
			<taxon idref="Nora_MONSIM03_Dsim_Montpellier_EuropeNAf_2010-08-11"/>
			CGAAGGGAATAATGCTGGTCCGTTGTAAACAGGATACTTTTGAGACCTCTTAACAGAAACTTGGAGCAAACAATAAACAAATGAACAAAAAGAGTTATACATTGAACTTGAAAAATCAATGTCTTTTATTTAGATTGATTTATATTAATCTTTATAATCGTAAGGAATAATTCTCATCTAATGATATCGATGTAAAATGTATCATTTTAGCTATTCAATTATATTAATTGAGTTTAGCAACTGGTTAAATTATTATTATAAAATAATATTTAATCCCCATCTTCGCAAGATGGAAACTCTTAAGAAATCAGGAGTATAATGGATTTAAACCCTCATACCGAATCATGAGTATAAAGAGATTCAAAC
		</sequence>
		<sequence>
			<taxon idref="Nora_MON28_Dmel_Montpellier_EuropeNAf_2010-08-11"/>
			CGAAGGGAATAATGCTGGTCCGTTGTAAACAGGATACTTATGAGACCTCTTAACAGAAACTTTGAGCAAACAACAAATAAACGAACAAAAAGAGTTATACATTGAACTTGAAAAATCAATGTCTTTTATTTAGACTGGTTTATATTGGTCTTTATAATCGTAAGGAATAATTCTCATCTAATGATATCGATGTAAAATGTATCATTTTAGCTATTCAATTATATTAATTGAGCTTAGCATCTGATTAAATTATTATTATAAAATAATATTTAATCTCCATCTTTGCAAGATGGAAACTCTTAATAAATCAGGAGTATAATGGATTTAAACCCTCATACCGAATCATGAGTATAAACAGATTCAAAC
		</sequence>
		<sequence>
			<taxon idref="Nora_RAKMEL12_Dmel_Marrakesh_EuropeNAf_2010-09-30"/>
			CGAAGGGAATAATGCTGGTCCGTTGTAAACAGGATACTTATGAGACCTCTTAACAGAAACTTTGAGCAAACAACAAATAAACGAACAAAAAGAGTTATACATTGAACTTGAAAAATCAATGTCTTTTATTTAGACTGATTTATATTGGTCTTTATAATCGTAAGGAATAATTCTCATCTAATGATATCGATGTAAAATGTATCATTTTAGCTATTCAATTATATTAATTGAGCTTAGCATCTGATTAAATTATTATTATAAAATAATATTTAATCCCCATCTTTGCAAGATGGAAACTCTTAATAAATCAGGAGTATAATGGATTTAAACCCTCACACCGAATCATGAGTATAAACAGATTCAAAT
		</sequence>
		<sequence>
			<taxon idref="Nora_GQ257737Hultmark_Dmel_UmeaLab_Lab_2007"/>
			CGAAGGGAATAATGCTGGTCCGTTGTAAACAGGATACTTATGAAACCTCTTAACAGAAACTTTGAGCAAACAACAAATAAACGAACAAAAAGAGTTATATATTGAACTTGAAAAATCAATATCTTTTATTTAGATTGATTTATATTAGTCTTTATAATCGTAGGGAATAATTCTCATCTAATGATATCGATGTAAAATGTATCATTCTAGCTATTCAATTATATTAATTGAGCTTAGCATCTGATTAAATTACTATTGTAAAATAATATTTAATCCCCATCTTTGCAAGATGGAAACTCTTAATAAGTCAGGAGTATAATGGATTTAAACCCTCACACCGAATCATGAGTATAAACAGATTCAAAT
		</sequence>
		<sequence>
			<taxon idref="Nora_JX220408vanRij_Dmel_vanRijLab_Lab_2011"/>
			CGAAGGGAATAATGCTGGTCCGTTGTAAACAGGATACTTATGAGACCTCTTAACAGAAACTTTGAGCAAACAACAAATAAACGAACAAAAAGAGTTATACATTGAACTTGAAAAATCAATGTCTTTTATTTAGACTGATTTATATTGGTCTTTATAATCGTAAGGAATAATTCTCATCTAATGATATCGATGTAAAATGTATCATTCTAGCTATTCAATTATATTAATTGAGCTTAGCATCTGATTAAATTATTATTATAAAATAATATTTAATCCCCATCTTTGCAAGATGGAAACTCTCAATAAATCAGGAGTATAATAGATTTAAACCCTCACACTGAATCACGAGTATAAACAGATTCAAAT
		</sequence>
	</alignment>

	<!-- The sequence alignment (each sequence refers to a taxon above).         -->
	<!-- ntax=34 nchar=1404                                                      -->
	<alignment id="alignment3" dataType="nucleotide">
		<sequence>
			<taxon idref="Nora_ATH56_Dmel_AthensGreece_EuropeNAf_2009-08-08"/>
			AAGTTGGATAAACAAATAAAATATGAGAAGAAGCAAAACCATACTTTTATTAAACCGAAATTGAATTTAGTTACTAAAGAAGAACAACCTGTAACTANNNNNNNNNNNNNNNNNNNNNNNNNNNNNNNNNNNNNNNNNNNNNNNNNNNNNNNNNNNNNNNNNNNNNNNNNNNNNNNNNNNNNNNNNNNNNNNNNNNNNNNNNNNNNNNNNNNNNNNNNNNNNNNNNNNNNNNNNNNNNNNNNNNNNNNNNNNNNNNNNNNNNNNNNNNNNNNNNNNNNNNNNNNNNNNNNNNNNNNNNNNNNNNNNNNNNNNNNNNNNNNNNNNNNNNNNNNNNNNNNNNNNNNNNNNNNNNNNNNNNNNNNNNNNNNNNNNNNNNNNNNNNNNNNNNNNNNNNNNNNNNNNNNNNNNNNNNNNNNNNNNNNNNNNNNNNNNNNNNNNNNNNNNNNNNNNNNNNNNNNNNNNNNNNNNNNNNNNNNNNNNNNNNNNNNNNNNNNNNNNNNNNNNNNNNNNNNNNNNNNNNNNNNNNNNNNNNNNNNNNNNNNNNNNNNNNNNNNNNNNNNNNNNNNNNNNNNNNNNNNNNNNNNNNNNNNNNNNNNNNNNNNNNNNNNNNNNNNNNNNNNNNNNNNNNNNNNNNNNNNNNNNNNNNNNNNNNNNNNNNNNNNNNNNNNNNNNNNNNNNNNNNNNNNNNNNNNNNNNNNNNNNNNNNNNNNNNNNNNNNNNNNNNNNNNNNNNNNNNNNNNNNNNNNNNNNNNNNNNNNNNNNNNNNNNNNNNNNNNNNNNNNNNNNNNNNNNNNNNNNNNNNNNNNNNNNNNNNNNNNNNNNNNNNNNNNNNNNNNNNNNNNNNNNNNNNNNAGGTACACTGCAAAACCACCAGCAGAGGAGAAGAGGAGTATCCATTTCTATGGTTACAAGCCAAAAGGAATCCCTAACAAAGTTTGGTGGAATTGGGTCACCACTGGCACAGCTATGGACGCTTATGAAAAAGCTGACCGTTATCTGTATCACCAATTTAAACGAGAAATGATGGTATACAGAAATAAATGGGTCAAGTTTAGTAAGGAGTTCAATCCATACCTATCGGAACCGAAAATGGTATGGGAAGAGAATACATGGGAATATGAATATAAAACAGACGTTCCCTACAATTTTATTCTCAAATGGCGCCAGTTAGTGCAGACCTACAAGCCCAACACACCAATCCAGGCTGATTGGTACAAAATCTCGCAGAAACAACANATGTTAATTGAAGCTTTCATTAATTCTTTGTTGCAAAATCTAGGTATCATGATGTCTTTCCGTGACCTAGTGGCGAGCCCATGGATATTGCTAGTAATAGCTATACCCTTGTGTGCATTTGCCAGTTCAGCGTCTATGGTTAGGGAGATGCTTTTCCGTCATAAAATT
		</sequence>
		<sequence>
			<taxon idref="Nora_IM09_Dmel_Ithaca_USA_2009-09-18"/>
			AAGTTGGATAAACAAATAAAATATGAGAAGAAGCAAAACCATACTTTTATTAAACCGAAATTGAATTTAGTTACTAAAGAAGAACAACCTGTAACTAAGAAGGTTTTAAGAGGTAAGGAACGAGCTGCAACTCATGCTTTTATGAAGGAAATGGTTGAATCTAATAAGATACAACCTAGTTGGAATGTTGAATACGAAAAAGAAATAGATGAGGTTGATCTATTTTTTATGAAGAAGAAAACCAAACCTTTCTCAGGTTTTTCTATTAAGGAATTAAGAGATAGTCTAATTGTGCAGTCAGACGATAAAAACATGGCACAGCCAACCGTGATGAGTTCAATCAATGAAATTGTTACACCCCGTGAGGAGATAAGCGTTTCTGCTATCTCTAAACAACTGGCATCCTTGATGGAGAGAGTTGACAAACTCGAGAAGATGAACGCTGCTTTGGAGGAAGAAAATAGGCAGCTAAAGAAGGAGAGAGAAGCGACTATTAAGTCAGTTAAGAAGGAGGCAATAAGGACTAAACAAGAGAAGCCTCAGTTTGCGAAGAAAACGCAACACAAGAGTTTAGGAGTAAATCTTAAAATCACCAAGACCAAAGTAGTTGGTCAGGAACAATGTTTGGAAATTGAAAATACTCAGCATAAAAAATTTGTTGAGAAGCCAAGCATGCCATCCAAAGTGAGCAAGAAGATGAAGGGACAACAGTTGAAAAAGACTATTCGTACTTGGTATGAATTTGATCCCTCTAAGCTCGTTCAGCATCAAAAAGAAGTGTTGAACAGTGTTGTTACTAACACAACCTTCGCAGACAAAGTCCGTGAAACTGGTATACCTAAACAAAAGATTAGGTATACTGCAAAACCACCAGCAGAGGAGAAGAGGAGTATCCATTTTTATGGTTACAAGCCGAAAGGAATTCCTAACAAAGTCTGGTGGAACTGGGTCACCACTGGCACAGCTATGGACGCTTATGAAAAAGCTGACCGTTATCTGTATCACCAATTTAAACGAGAAATGATGGTATACAGAAATAAATGGGTCAAGTTTAGTAAGGAGTTCAATCCGTACCTATCGGAACCGAAAATGGTATGGGAAGAGAATACATGGGAATACGAATATAAAACAGACGTTCCCTACAATTTTATTCTCAAATGGCGCCAGTTAGTGCAGACCTACAAGCCTAACACACCAATCCAGGCTGATTGGTACAAAATCTCGCAGAAACAACANATGTTAATTGAAGCTTTCATTAATTCTTTGTTGCAAAATCTAGGTATCATGATGTCTTTCCGTGACCTAGTGGCGAGCCCATGGATATTGCTAGTAATAGCTATACCCTTGTGTGCATTTGCCAGTTCAGCGTCTATGGTTAGGGAGATGCTTTTCCGTCATAAAATT
		</sequence>
		<sequence>
			<taxon idref="Nora_D167_Dmel_LabStock_Lab_2010-01"/>
			AAGTTGGATAAACAAATAAAATATGAGAAGAAGCAAAATCATACTTTTATTAAACCGAAATTAAATTTAGTTACTAGAGAAGAACAACATGTGACTAAGAAGGTTTTAAGAGGTAAAGAACGAGCTGCAACTCATGCTTTTATGAAGGAAATGGTTGAATCTAACAAGATACAACTTAGTTGGAATGTTGAATATGAAAAAGAAATAGATGAGGTTGATCTATTTTTTATGAAGAAGAAAACCAAACCTTTCTCAGGTTTTTCTATTAAGGAATTAAGAGATAGTCTAATTGTGCAGTCAGACGATAAAAACATGGCACAGCCAACCGTGATGAGTTCAACCAATGAAATTGTTACACCCCGTGAGGAGATAAGCGTTTCTGCTATCTCTAAACAACTGGCATCCTTGATGGAGAGAGTTGATAAACTCGAGAAGATGAATGCTGCTTTGGAGGAAGAAAATAAGCAGCTAAAGAAGGAGAGAGAAGCGACTATTAAGTCAGTTAAGAAAGAGGTAAAGAGGACTAAACAAGAGAAGCCTCAGATTGCGAAGAAAACGCAACACAAGAGTTTAGGAGTGAATCTTAAAATCACCAAGACCAAAGTAGTTGGTCAGGAACAATGTTTGGAAATTGAAAATTCTCAGCATAAGAAATTTGTTGAGAAGCCAAGCATGCCATCCAAAGTGAGTAAGAAGATGAAGGGACAACAATTGAAAAAGACTATTCGTACTTGGTATGAATTTGATCCCTCTAAGCTCGTTCAGCATCAAAAAGAAGTGTTGAACAGTGTTGTTACTAACACAACTTTCGCAGACAAAGTCCGTGAAACTGGTATACCTAAACAAAAGATTAGGTATACTGCAAAACCACCAGCAGAGGAGAAGAGGAGTATTCATTTTTATGGTTACAAACCGAAAGGAATCCCCAATAAAGTCTGGTGGAACTGGGTCACCACTGGCACAGCTATGGACGCTTATGAAAAAGCTGACCGTTATCTGTATCACCAATTTAAACGAGAGATGATGGTGTACAGAAATAAATGGGTCAAGTTTAGTAAAGAGTTCAATCCGTACCTATCGGAACCGAAAATGGTATGGGAAGAGAATACATGGGAATATGAATATAAAACAGATGTTCCCTACAATTTTATTCTCAAATGGCGCCAGTTAGTGCAGACCTACAAGCCTAACACACCAATCCAGGCTGATTGGTACAAAGTCTCGCAGAAACAACANATGTTAATTGAAGCTTTCATTAATTCTTTGTTGCAAAATCTAGGTATCATGATGTCTTTCCGTGACCTAGTGGCGAGCCCATGGATATTGCTAGTAATAGCTATACCTTTGTGTGCATTTGCCAGTTCAGCATCTATGGTTAGGGAGATGTTTTTCCGTCATAAAATT
		</sequence>
		<sequence>
			<taxon idref="Nora_MAT38_Dmel_Accra1_Africa_2010-01"/>
			AAGTTGGATAAACAAATAAAATATGAGAAGAAGCAAAACCATACTTTTATTAAACCGAAATTGAATTTAGTTACTAAAGAAGAACAACCTGTAACTAAGAAGGTTTTAAGAGGTAANNNNNNNNNNNNNNNNNNNNNNNNNNNNNNNNNNNNNNNNNNNNNNNNNNNNNNNNNNNNNNNNNNNNNNNNNNNNNNNNNNNNNNNNNNNNNNNNNNNNNNNNNNNNNNNNNNNNNNNNNNNNNNNNNNNNNNNNNNNNNNNNNNNNNNNNNNNNNNNNNNNNNNNNNNNNNNNNNNNNNNNNNNNNNNNNNNNNNNNNNNNNNNNNNNNNNNNNNNNNNNNNNNNNNNNNNNNNNNNNNNNNNNNNNNNNNNNNNNNNNNNNNNNNNNNNNNNNNNNNNNNNNNNNNNNNNNNNNNNNNNNNNNNNNNNNNNNNNNNNNNNNNNNNNNNNNNNNNNNNNNNNNNNNNNNNNNNNNNNNNNNNNNNNNNNNNNNNNNNNNNNNNNNNNNNNNNNNNNNNNNNNNNNNNNNNNNNNNNNNNNNNNNNNNNNNNNNNNNNNNNNNNNNNNNNNNNNNNNNNNNNNNNNNNNNNNNNNNNNNNNNNNNNNNNNNNNNNNNNNNNNNNNNNNNNNNNNNNNNNNNNNNNNNNNNNNNNNNNNNNNNNNNNNNNNNNNNNNNNNNNNNNNNNNNNNNNNNNNNNNNNNNNNNNNNNNNNNNNNNNNNNNNNNNNNNNNNNNNNNNNNNNNNNNNNNNNNNNNNNNNNNNNNNNNNNNNNNNNNNNNNNNNNNNNNNNNNNNNNNNNNNNNNNNNNNNNNNNNNNNNNNNNNNNNNNNNNNNNNNNNNNNNNNNNNNNNNNNNNNNNNNNNNNNNNNNNNNNNNNNNNNNNNNNNNNNNNNNNNNNNNNNNNNNNNNNNNNNNNNNNNNNNNNNNNNNNNNNNNNNNNNNNNNNNNNNNNNNNNNNNNNNNNNNNNNNNNNNNNNNNNNNNNNNNNNNNNNNNNNNNNNNNNNNNNNNNNNNNNNNNNNNNNNNNNNNNNNNNNNNNNNNNNNNNNNNNNNNNNNNNNNNNNNNNNNNNNNNNNNNNNNNNNNNNNNNNNNNNNNNNNNNNNNNNNNNNNNNNNNNNNNNNNNNNNNNNNNNNNNNNNNNNNNNNNNNNNNNNNNNNNNNNNNNNNNNNNNNNNNNNNNNNNNNNNNNNNNNNNNNNNNNNNNNNNNNNNNNNNNNNNNNNNNNNNNNNNNNNNNNNNNNNNNNNNNNNNNNNNNNNNNNNNNNNNNNNNNNNNNNNNNNNNNNNNNNNNNNNNNNNNNNNNNNNNNNNNNNNNNNNNNNNNNNNNNNNNNNNNNNNNNNNNNNNNNNNNNNNNNNNNNNNNNNNNNTCTATGGTTAGGGAGATGCTTTTCCGTCATAAAATT
		</sequence>
		<sequence>
			<taxon idref="Nora_MONSIM03_Dsim_Montpellier_EuropeNAf_2010-08-11"/>
			AAGTTGGATAAACAAATAAAATATGAGAAGAAGCAAAATCATACTTTTATTAAACCGAAATTAAATTTAGTTACTAAAGAAGAACAACATGTAACTAAGAAGGTTTTAAGAGGTAAGGAACGAGCTGCAACTCATGCTTTTATGAAGGAAATGGTTGAATCTAATAAGATACAACCTAGTTGGAATGTTGAATACGAAAAAGAAATAGATGAGGTTGATCTATTTTTTATGAAGAAGAAAACCAAACCTTTCTCAGGTTTTTCTATTAAGGAATTAAGAGATAGTCTAATTGTGCAGTCAGACGATAAAAACATGGCACAGCCAACCGTGATGAGTTCAATCAATGAAATTGTTACACCCCGTGAGGAGATAAGCGTTTCTGCTATCTCTGAACAACTGGCATCCTTGATGGAGAGAGTTGATAAACTCGAGAAGATGAATGCTGCTTTGGAGGAAGAAAATAAGCAGCTAAAGAAGGAGAGAGAAGCGACTATTAAGTCAGTTAAGAAGGAGGCAATAAGGACAAAACAAGAGAAGCCTCAGATTGCGAAGAAAACGCAACATAAGAGTTTAGGAGTAAATCTTAAAATCACCAAGACCAAAGTAGTTGGTCAGGAACAATGTTTGGAAATTGAAAATACTCAGCATAAGAAATTTGTTGAGAAGCCAAGCATGCCATCCAAAGTGAGCAAGAAGAAGAAGGGACAACAGTTGAAAAAGACTATTCGTACTTGGTATGAATTTGATCCCTCTAAGCTCGTTCAACATCAAAAAGAAGTGTTGAACAGTGTTGTTACTAACACAACCTTCGCAGACAAAGTCCGTGAAACTGGTATACCTAAACAAAAGATTAGGTTTACTGCAAGACCACCAGCAGAAGAGAAGAGGAGTATCCATTTTTATGGTTACAAGCCAAAAGGAATCCCTAATAAAGTCTGGTGGAATTGGGTCACCACTGGCACAGCAATGGACGCTTATGAAAAAGCTGACCGTTATCTGTATCACCAATTTAAACGAGAAATGATGGTATACAGAAATAAATGGGTCAAGTTTAGTAAGGAGTTCAATCCGTACTTATCGGAACCGAAAATGGTATGGGAAGAGAATACATGGGAATATGAGTATAAAACAGACGTTCCCTACAATTTTATTCTCAAATGGCGCCAGTTAGTGCAGACCTACAAGCCTAACACACCAATCCAGGCTGATTGGTACAAAATCTCGCAGAAACAACANATGTTAATTGAAGCTTTCATTAATTCTTTGTTGCAAAATCTAGGTATCATGATGTCTTTCCGTGACCTAGTGGCGAGCCCATGGATATTGCTAGTAATAGCTATACCCTTGTGTGCATTTGTCAGTTCAGCGTCTATGGTTAGGGAGATGCTTTTCCGTCATAAAATT
		</sequence>
		<sequence>
			<taxon idref="Nora_MON28_Dmel_Montpellier_EuropeNAf_2010-08-11"/>
			AAGTTGGATAAACAAATAAAATATGAGAAGAAGCAAAATCATACTTTTATTAAACCGAAATTAAATTTAGTTATTAGAGAAGAACAACATGTGACTAAGAAGGTTTTAAGAGGTAAAGAACGAGCTGCAACTCATGCTTTTATGAAGGAAATGGTTGAATCTAACAAGATACAACCTAGTTGGAATGTTGAATACGAAAAAGAAATAGATGAGGTTGATCTATTTTTTATGAAGAAGAAAACCAAGCCTTTCTCAGGTTTTTCTATTAAGGAATTAAGAGATAGTCTAATTGTGCAGTCAGACGATAAAAACATGGCACAGCCAACCGTGATGAGTTCAACCAATGAAATTGTTACACCCCGTGAGGAGATAAGCGTTTCTGCTATCTCTGAACAACTGGCATCCTTGATGGAGAGAGTTGATAAACTCGAGAAGATGAACGCTGCTTTGGAAGAAGAAAACAAGCAGCTAAAGAAGGAGAGAGAAGCGACTATTAAGTCAGTTAAGAAAGAGGCAAAGAGGACTAAACAAGAGAAGCCTCAGATTGCGAAGAAAACGCAACACAAGAGTTTAGGAGTAAATCTTAAAATCACCAAGACCAAAGTAGTTGGTCAGGAACAATGTTTGGAAATTGAAAATACTCAGCATAAGAAATTTGTTGAGAAGCCAAGCATGCCGTCCAAAGTGAGCAAGAAGATGAAGGGACAACAGTTGAAAAAGACTATTCGTACTTGGTATGAATTTGATCCCTCTAAGCTCGTTCAGCATCAAAAAGAAGTGTTGAACAGTGTTGTTACTAACACAACCTTCGCAGACAAAGTCCGTGAAACAGGTATACCTAAACAAAAGATTAGGTATACTGCAAAACCACCAGCAGAGGAGAAGAGGAGTATCCATTTCTATGGTTACAAGCCAAAAGGAATCCCTAACAAAGTTTGGTGGAATTGGGTCACCACTGGCACAGCTATGGACGCTTATGAAAAAGCTGACCGTTATCTGTATCACCAATTTAAACGAGAAATGATGGTATACAGAAATAAATGGGTCAAGTTTAGTAAGGAGTTCAATCCATACCTATCGGAACCGAAAATGGTATGGGAAGAGAATACTTGGGAATATGAATATAAAACAGACGTTCCCTACAATTTTATTCTCAAATGGCGCCAGTTAGTGCAGACCTACAAGCCTAACACACCANNNNNNNNNNNNNNNNNNNNNNNNNNNNNNNNNNNNNNNNNNNNNNNNNNNNNNNNNNNNNNNNNNNNNNNNNNNNNNNNNNNNNNNNNNNNNNNNNNNNNNNNNNNNNNNNNNNNNNNNNNNNNNNNNNNNNNNNNNNNNNNNNNNNNNNNNNNNNNNNNNNNNNNNNNNNNNNNNNNNNNNNNNNNNNNNNNNNNNNNNNNNNNN
		</sequence>
		<sequence>
			<taxon idref="Nora_RAKMEL12_Dmel_Marrakesh_EuropeNAf_2010-09-30"/>
			AAGTTGGATAAACAAATAAAATATGAGAAGAAGCAAAATCATACTTTTATTAAACCGAAATTAAATTTAGTTACTAGAGAAGAACAACATGTGACTAAGAAGGTTTTAAGAGGTAAAGAACGAGCTGCAACTCATGCTTTTATGAAAGAAATGGTTGAATCTAACAAGATACAACCTAGTTGGAATGTTGAATACGAAAAAGAAATAGATGAGGTTGATCTATTTTTTATGAAGAAGAAAACCAAGCCTTTCTCAGGTTTTTCTATTAAGGAATTAAGAGATAGTCTAATTGTGCAGTCAGACGATAAAAACATGGCACAGCCAACCGTGATGAGTTCAACCAATGAAATTGTTACACCTCGTGAGGAGATAAGCGTTTCTGCTATCTCTGAACAACTGGCATCGTTGATGGAGAGAGTTGATAAACTCGAGAAGATGAATGCTGCTTTGGAAGAAGAAAACAAGCAGTTAAAGAAGGAGAGAGAAGCGACTATTAAGTCAGTTAAGAAAGAGGTAAAGAGGACTAAACAAGAGAAGCCTCAGATTGCGAAGAAAACGCAACACAAGAGTTTAGGAGTAAATCTTAAAATCACCAAGACCAAAGTAGTTGGTCAGGAACAATGTTTGGAAATTGAAGATACTCAGCATAAGAAATTTGTTGAGAAGCCAAGCATGCCATCCAAAGTGAGCAAGAAGATGAAGGGACAACAATTGAAAAAGACTATTCGTACTTGGTATGAATTTGATCCCTCTAAGCTCGTTCAGCATCAAAAAGAAGTGTTGAACAGTGTTGTTACTAACACAACCTTCGCAGACAAAGTCCGTGAAACTGGTATACCTAAACAAAAGATTAGGTATACTGCAAAACCACCAGCAGAGGAGAAGAGGAGTATCCATTTCTATGGTTACAAGCCAAAAGGAATCCCTAACAAAGTTTGGTGGAATTGGGTCACCACTGGCACAGCTATGGACGCTTATGAAAAAGCTGACCGTTATCTGTATCACCAATTTAAACGAGAAATGATGGTATACAGAAATAAATGGGTCAAGTTTAGTAAGGAGTTCAATCCATACCTATCGGAACCGAAAATGGTATGGGAAGAGAATACATGGGAATATGAATATAAAACAGACGTTCCCTACAATTTTATTCTCAAATGGCGCCAGTTAGTGCAGACCTACAAGCCTAACACACCAATCCAGGCTGATTGGTACAAAATCTCGCAGAAACAACANATGTTAATTGAAGCTTTCATTAATTCTTTGTTGCAAAATCTAGGTATCATGATGTCTTTCCGTGACCTAGTGGCGAGCCCATGGATATTGCTAGTAATAGCTATACCCTTGTGTGCATTTGCCAGTTCAGCGTCTATGGTTAGGGAGATGCTTTTCCGTCATAAAATT
		</sequence>
		<sequence>
			<taxon idref="Nora_SAF04_Dmel_SouthAfrica_Africa_2010-01"/>
			AAGTTGGATAAACAAATAAAATATGAGAAGAAGCAAAATCATACTTTTATTAAACCGAAATTAAATTTAGTTACTAAAGAAGAACAACATGTAACTAAGAAGGTTTTAAGAGGTAAGGAACGAGCTGTAACTCATGCTTTTATGAAGGAAATGGTTGAATCTAATAAGATACAACCTAGTTGGAATGTTGAATACGAAAAAGAAATAGATGAGGTTGATCTATTTTTTATGAAGAAGAAAACCAAACCTTTCTCAGGTTTTTCTATTAAGGAATTAAGAGATAGTCTAATTGTGCAGTCAGACGATAAAAACATGGCACAGCCAACCGTGATGAGTTCAATCAATGAAATTATTACACCTCGTGAGGAGATAAGCGTTTCTGCTATCTCTGAACAATTGGCATCCTTAATGGAGAGAGTTGACAAACTCGAGAAGATGAATGCTGCTTTGGAGGAAGAAAATAAGCAGCTAAAGAAGGAGAGAGAAGCGACTATTAAGTCAGTTAAGAACGAGGCAACAAGGACTAAACAAGAGAAGCCTCAGATTGCGAAGAAAACGCAACATAAGAGTTTAGGAGTGAATCTTAAAATCACCAAGACCAAAGTAGTTGGTCAGGAACAATGTTTGGAAATTGAAAATACTCAGCATAAGAAATTTGTTGAGAAGCCAAGCATGCCATCCAAAGTGAGCAAGAAGATGAAGGGACAACAGTTGAAAAAGACTATTCGTACTTGGTATGAATTTGATCCTTCTAAGCTCGTTCAGCATCAAAAAGAAGTGTTGAACAGTGTTGTTACTAACACAACCTTCGCAGACAAAGTCCGTGAAACTGGTATACCTAAACAAAAGATTAGGTATATTGCAAAACCACCAGCAGAGGAGAAGAGGAGTATCCATTTTTATGGTTACAAGCCAAAAGGAATCCCTAACAAAGTTTGGTGGAATTGGGTCACCACTGGCACAGCAATGGACGCTTATGAAAAAGCTGACCGTTATCTATATCACCAATTTAAACGAGAAATGATGGTATACAGAAATAAATGGGTCAAGTTTAGTAAGGAGTTCAATCCGTACCTATCGGAACCGAAAATGGTATGGGAAGAGAATACATGGGAATATGAGTATAAAACAGACATTCCCTATAATTTTATTCTCAAATGGCGTCAGTTAGTGCAGACCTACAAGCCTAACACACCAATCCAGGCTGATTGGTACAAAATCTCGCAGAAACAACANATGTTAATTGAAGCTTTCATTAATTCTTTGTTGCAAAATCTAGGTATCATGATGTCTTTCCGTGACCTAGTGGCGAGCCCATGGATATTGCTAGCAATAGCTATACCCTTGTGTGCATTTGTCAGTTCAGCGTCTATGGTTAGGGAGATGCTTTTCCGTCATAAAATT
		</sequence>
		<sequence>
			<taxon idref="Nora_XIA_Dmel_LabStock_Lab_2008-02"/>
			AAGTTGGATAAACAGATAAAATATGAGAAAAAGCAAAATCATACTTTTATTAAACCGAAATTAAATTTAGTTACTAGAGAAGAACAACATGTGACTAAGAAGGTTTTAAGAGGTAAGGAACGAGCTGCAACTCATGCTTTTATGAAGGAAATGGTCGAATCTAATAAGATACAACCTAGTTGGAGTGTTGAATACGAAAAAGAAACAGATGAGGTTGATCTATTTTTTATGAAGAAGAAAACCAAACCTTTCTCAGGTTTTTCTATTAAGGAATTAAGAGATAGTCTAATTGTGCAGTCAGACGATAAAAACATGGCACAGCCAACCGTGATGAGTTCAATCAATGAAATTGTTACACCCCGTGAGGAGATAAGCGTTTCTGCTATCTCTGAACAACTGGCATCCTTGATGGAGAGAGTTGACAAACTCGAGAAGATGAATGCTGCTTTGGAGGAAGAAAATAGGCAGCTAAAGAAGGAGAGAGAAGTGACTATTAAGTCAGTTAAGAAGGAGGCAATAAGGACTAAACAAGAGAAGCCTCAGTTTGCGAAGAAAACGCAACACAAGAGTTTAGGAGTAAATCTTAAAATCACCAAGACCAAAATAATTGGTCAGGAACAATGTTTGGAAATTGAAAATACTCAGCATAAGAAATTTGTTGAGAAGCCAAGCATGCCATCTAAAGTGAGCAAGAAGATGAAGGGACAACAGTTGAAAAAGACTATTCGTACTTGGTATGAATTTGATCCTTCTAAGCTCGTTCAGCATCAAAAAGAAGTGTTGAACAGTGTTGTTACTGACACAACTTTCGCAGACAAAGTCCGTGAAACTGGTATACCTAAACAAAAGATTAGGTATACTGCAAAACCACCAGCAGAGGAGAAGAGGAGTATCCATTTTTATGGTTACAAGCCGAAAGGAATCCCCAATAAAGTCTGGTGGAACTGGGTCACCACTGGCACAGCTATGGACGCTTATGAAAAAGCTGACCGTTATCTGTATCACCAATTTAAACGAGAAATGATGGTGTACAGAAATAAATGGGTCAAGTTTAGTAAGGAGTTCAATCCGTACCTATCGGAACCGAAAATGGTATGGGAAGAGAATACATGGGAATATGAATATAAAACAGACGTTCCCTACAATTTTATTCTCAAATGGCGCCAGTTAGTGCAGACCTACAAGCCTAACACACCAATCCAGGCTGATTGGTGCAAAATCTCACAGAAACAACANATGTTAATTGAAGCTTTCATTAATTCTTTGTTGCAAAATCTAGGTATCATGATGTCTTTCCATGACCTAGTGGCGAGCCCATGGATATTGCTAGTAATAGCTGTACCCTTATGCGCATTTGCCAGTTCAGCGTCTATGGTTAAGGAGATGCTTTTCCGTCATAAAATT
		</sequence>
		<sequence>
			<taxon idref="Nora_DAN20_Dmel_Accra2_Africa_2010-01"/>
			AAGTTGGATAAACAAATAAAATATGAGAAGAAGCAAAACCATACTTTTATTAAACCGAAATTGAATTTAGTTACTAAAGAAGAACAACCTGTAACTAAGAAGGTTTTAAGAGGTAAGGAACGAGCTGCAACTCATGCTTTTATGAAGGAAATGGTTGAATCTAATAAGATACAACCTAGTTGGAATGTTGAATACGAAAAAGAAATAGATGAGGTTGATCTATTTTTTATGAAGAAGAAAACCAAGCCTTTCTCAGGTTTTTCTATTAAGGAATTAAGAGATAGTCTAATTGTGCAGTCAGACGATAAAAACATGGCACAGCCAACCGTGATGAGTTCAATCAATGAAATTGTTACACCTCGTGAAGAGATAAGCGTTTCTGCTATCTCTGAACAACTGGCATCCTTGATGGAGAGAGTTGACAAACTCGAGAAGATGAATGCTGCTTTGGAGGAAGAAAATAGGCAGCTAAAGAAGGAGAGAGAAGCGACTATTAAGTCAGTTAAGAAGGAGGCAATAAGGACTAAACAAGAGAAGCCTCAGTTTGCGAAGAAAACGCAACACAAGAGTTTAGGAGTAAATCTTAAAATCACCAAGACCAAAGTAATTGGTCAGGAACAATGTTTGGAAATTGAAAGTACTCAGCATAAGAAATTTGTTGAGAAGCCAAGCATGCCATCCAAAGTGAACAAGAAGATGAAGGGACAACAGTTGAAAAAGACTATTCGTACTTGGTATGAATTTGATCCCTCTAAGCTCGTTCAACATCAAGAAGAAGTGTTGAACAGTGTTGTTACTAACACAACCTTCGCAGACAAAGTCCGTGAAACTGGTATACCTAAACAAAAGATTAGGTACACTGCAAAGCCACCAGTAGAGGAGAAGAGGGATATCCATTTTTATGGTTACAAGCCGAAAGGAATCCCCAACAAAGTCTGGTGGAACTGGGTCACCACTGGCACAGCAATGGACGCTTATGAAAAAGCTGACCGTTATCTATATCACCAATTTAAACGAGAAATGATGATATACAGAAATAAATGGGTCAAGTTTAGTAAGGAGTTCAATCCGTACCTATCGGAACCGAAAATGGTATGGGAAGAGAATACATGGGAATATGAATATAAAACAGACGTTCCCTACAATTTTATTCTCAAATGGCGCCAGTTAGTGCAGACCTATAAGCCTAACACACCAATCCAGGCTGATTGGTACAAAATCTCGCAGAAACAACANATGTTAATTGAAGCTTTCATTAACTCTTTGTTGCAGAATCTAGGTATCATGATGTCTTTCCGTGACCTAGTGGCGAGCCCATGGATATTGCTAGTAATAGCTATANNNNNNNNNNNNTTTGCTAGTTCAGCGTCTATGGTTAGGGAGATGCTTTTCCGTCATAAAATC
		</sequence>
		<sequence>
			<taxon idref="Nora_D23_Dmel_LabStock_Lab_2010-01"/>
			AAATTGGATAAACAAATAAAATATGAGAAGAAGCAAAATCATACTTTTATTAAACCGAAATTAAATTTAGTTACTAGAGAAGAACAACATGTGATTAAGAAGGTTTTAAGAGGTAAAGAACGAGCTGCAACTCATGCTTTTATGAAAGAAATGGTTGAATCTAACAAGATACAACCTAGTTGGAATGTTGAATACGAAAAAGAAATAGATGAGGTTGATCTATTTTTTATGAAGAAAAAAAATAGACCTTTCTCAGGTTTTTCTATTAAGGAATTAAGAGATAGTCTAATTGTGCAGTCAGACGATAAAAACATGGCACAGCCAAACGTGATGAGTTCAATCAATGAAATTGTTACACCCCGTGAGGAGATAAGCGTTTCTGCTATCTCTGAACAACTGGCATCCTTGATGGAGAGAGTTGACAAACTCGAGAAGATGAATGCTGCTTTGGAGGAAGAAAATAGGCAGCTAAAGAAGGAGAGAGAAGTGACTATTAAGTCAGTTAAGAAGGAAGCAATAAGGACTAAACAAGAGAAGCCTCAGTTTGCGAAGAAAACGCAACACAAGAGTTTAGGAGTAAATCTTAAAATCACCAAGACCAAAGTAATTGGTCAGGAACAATGTTTGGAAATTGAAAATACTCAGCATAAGAAATTTGTTGAGAAGCCAAGCATGCCATCTAAAGTGAGCAAGAAGATGAAGGGACAACAGTTGAAAAAGACTATTCGTACTTGGTATGAATTTGATCCTTCTAAGCTCGTTCAGCATCAAAAAGAAGTGTTGAACAGTGTTGTTACTGACACAACTTTCGCAGACAAAGTCCGTGAAACTGGTATACCTAAACAAAAGATTAGGTATACTGCAAAACCACCAGCAGAGGAGAAGAGGAGTATCCATTTTTATGGTTACAAGCCGAAAGGAATCCCCAATAAAGTCTGGTGGAACTGGGTCACCACTGGCACAGCTATGGACGCTTATGAAAAAGCTGACCGTTATCTGTATCACCAATTTAAACGAGAAATGATGGTGTACAGAAATAAATGGGTCAAGTTTAGTAAGGAGTTCAATCCGTACCTATCGGAACCGAAAATGGTATGGGAAGAGAATACATGGGAATATGAATATAAAACAGACGTTCCCTACAATTTTATTCTCAAATGGCGCCAGTTAGTGCAGACCTACAAGCCTAATACACCAATCCAGGCTGATTGGTGCAAAATCTCACAGAAACAACANATGTTAATTGAAGCTTTCATTAATTCTTTGTTGCAAAATCTAGGTATCATGATGTCTTTCCATGACCTAGTGGCGAGTCCATGGATATTGCTAGTAATAGCTATACCCTTATGTGCATTTGCCAGTTCAGCGTCTATGGTTAGGGAGATGCTTTTCCGTCATAAAATT
		</sequence>
		<sequence>
			<taxon idref="Nora_D79_Dmel_LabStock_Lab_2010-01"/>
			AAGTTGGATAAACAAATAAAATATGAGAAGAAGCAAAACCATACTTTTATTAAACCGAAATTGAGTTTAGTTACTAAAGAAGAACAACCTGTAACTAAGAAGGTTTTAAGAGGTAAGGAACGAGCTGCAACTCATGCTTTTATGAAGGAATTGGTTGAATCTAACAAGATACAACCTAGTTGGAATGTTGAATATGAAAAAGAAATAGATGAGGTTGATCTATTTTTTATGAAGAAGAAAACCAAACCTTTCTCAGGTTTTTCTATTAAGGAATTAAGAGATAGTCTAATTGTGCAGTCAGACGATAAAAACATGGCACAGCCAACCGTGATGAGTTCAATCAGTGAAATTGTTACACCCCGTGAGGAGATAAGCGTTTCTGCTATCTCTGAACAACTGGCATCCTTGATGGAGAGAGTTGACAAACTTGAGAAGATGAATGCTGCTTTGGAGGAAGAAAATAGGCAGCTAAAGAAGGAGAGAGAAGCGACTATTAAGTCAGTTAAGAAAGAGGCAATAAGGACTAAACAAGAGAAGCCTCAGTTTGCGAAGAAAACGCAACATAAGAGTTTAGGAGTAAATCTTAAAATCACCAAGACCAAAGTAATTGGTCAGGAACAATGTTTGGAAATTGAAAATACTCAGCATAAGAAATTTGTTGAGAAGCCAAGCATGCCATCCAAAGTGAGCAAGAAGATGAAGGGACAACAATTGAAAAAGACTATTCGTACTTGGTATGAATTTGATCCCTCTAAGCTCGTTCAGCATCAAAAAGAAGTGTTGAATAGTGTTGTTACTAACACAACTTTCGCAGACAAAGTCCGTGAAACTGGTATACCTAAACAAAAGATTAGGTATACTGCAAAACCACCAGCAGAGGAGAAGAGGAGTATCCATTTTTATGGTTACAAACCGAAAGGAATCCCCAATAAAGTCTGGTGGAACTGGGTCACCACTGGCACAGCTATGGACGCTTATGAAAAAGCCGATCGTTATCTGTATTACCAATTTAAACGAGAGATGATGGTGTACAGAAATAAATGGGTCAAGTTTAGTAAAGAGTTCAATCCGTACCTATCGGAACCGAAAATGGTATGGGAAGAGAATACATGGGAATATGAATATAAAACAGACGTTCCCTACAATTTTATTCTCAAATGGCGCCAGTTAGTGCAGACCTACAAGCCTAACACACCAATCCAGGCTGATTGGTACAAAGTCTCGCAGAAACAACANATGTTAATTGAAGCTTTCATTAATTCTTTGTTGCAAAATCTAGGTATCATGATGTCTTTCCATGACCTAGTGGCGAGCCCATGGATATTGCTAGTAATAGCTATACCCTTGTGTGCATTTGCTAGTTCAGCGTCTATGGTTAGGGAGATGTTTTTCCGTCATAAAATT
		</sequence>
		<sequence>
			<taxon idref="Nora_IM12_Dmel_Ithaca_USA_2009-09-18"/>
			AAGTTGGATAAACAAATAAAATATGAGAAGAAGCAAAACCATACTTTTATTAAACCGAAATTGAATTTAGTTACTAAAGAAGAACAACCTGTAACTAAGAAGGTTTTAAGAGGTAAGGAACGAGCTGCAACTCATGCTTTTATGAAGGAAATGGTTGAATCTAATAAGATACAACCTAGTTGGAATGTTGAATACGAAAAAGAAATAGATGAGGTTGATCTATTTTTTATGAAGAAGAAAACCAAACCTTTCTCAGGTTTTTCTATTAAGGAATTAAGAGATAGTCTAATTGTGCAGTCAGACGATAAAAACATGGCACAGCCAACCGTGATGAGTTCAATCAATGAAATTGTTACACCCCGTGAGGAGATAAGCGTTTCTGCTATCTCTAAACAACTGGCATCCTTGATGGAGAGAGTTGACAAACTCGAGAAGATGAATGCTGCTTTGGAGGAAGAAAATAGGCAGCTAAAGAAGGAGAGAGAAGCGACTATTAAGTCAGTTAAGAAGGAGGCAATAAGGACTAAACAAGAGAAGCCTCAGTTTGCGAAGAAAACGCAACACAAGAGTTTAGGAGTAAATCTTAAAATCACCAAGACCAAAGTAGTTGGTCAGGAACAATGTTTGGAAATTGAAAATACTCAGCATAAAAAATTTGTTGAGAAGCCAAGCATGCCATCCAAAGTGAGCAAGAAGATGAAGGGACAACAGTTGAAAAAGACTATTCGTACTTGGTATGAATTTGATCCCTCTAAGCTCGTTCAGCATCAAAAAGAAGTGTTGAACAGTGTTGTTACTAACACAACCTTCGCAGACAAAGTCCGTGAAACTGGTATACCTAAACAAAAGATTAGGTATACTGCAAAACCACCAGCAGAGGAGAAGAGGAGTATCCATTTTTATGGTTACAAGCCGAAAGGAATTCCTAACAAAGTCTGGTGGAACTGGGTCACCACTGGCACAGCTATGGACGCTTATGAAAAAGCTGACCGTTATCTGTATCACCAATTTAAACGAGAAATGATGGTATACAGAAATAAATGGGTCAAGTTTAGTAAGGAGTTCAATCCGTACCTATCGGAACCGAAAATGGTATGGGAAGAGAATACATGGGAATACGAATATAAAACAGACGTTCCCTACAATTTTATTCTCAAATGGCGCCAGTTAGTGCAGACCTACAAGCCTAACACACCAATCCAGGCTGATTGGTACAAAATCTCGCAGAAACAACANATGTTAATTGAAGCTTTCATTAATTCTTTGTTGCAAAATCTAGGTATCATGATGTCTTTCCGTGACCTAGTGGCGAGCCCATGGATATTGCTAGTAATAGCTATACCCTTGTGTGCATTTGCCAGTTCAGCGTCTATGGTTAGGGAGATGCTTTTCCGTCATAAAATT
		</sequence>
		<sequence>
			<taxon idref="Nora_IM13_Dmel_Ithaca_USA_2009-09-18"/>
			AAGTTGGATAAACAAATAAAATATGAGAAGAAGCAAAACCATACTTTTATTAAACCGAAATTGAATTTAGTTACTAAAGAAGAACAACCTGTAACTAAGAAGGTTTTAAGAGGTAAGGAACGAGCTGCAACTCATGCTTTTATGAAGGAAATGGTTGAATCTAATAAGATACAACCTAGTTGGAATGTTGAATACGAAAAAGAAATAGATGAGGTTGATCTATTTTTTATGAAGAAGAAAACCAAACCTTTCTCAGGTTTTTCTATTAAGGAATTAAGAGATAGTCTAATTGTGCAGTCAGACGATAAAAACATGGCACAGCCAACCGTGATGAGTTCAATCAATGAAATTGTTACACCCCGTGAGGAGATAAGCGTTTCTGCTATCTCTAAACAACTGGCATCCTTGATGGAGAGAGTTGACAAACTCGAGAAGATGAATGCTGCTTTGGAGGAAGAAAATAGGCAGCTAAAGAAGGAGAGAGAAGCGACTATTAAGTCAGTTAAGAAGGAGGCAATAAGGACTAAACAAGAGAAGCCTCAGTTTGCGAAGAAAACGCAACACAAGAGTTTAGGAGTAAATCTTAAAATCACCAAGACCAAAGTAGTTGGTCAGGAACAATGTTTGGAAATTGAAAATACTCAGCATAAAAAATTTGTTGAGAAGCCAAGCATGCCATCCAAAGTGAGCAAGAAGATGAAGGGACAACAGTTGAAAAAGACTATTCGTACTTGGTATGAATTTGATCCCTCTAAGCTCGTTCAGCATCAAAAAGAAGTGTTGAACAGTGTTGTTACTAACACAACCTTCGCAGACAAAGTCCGTGAAACTGGTATACCTAAACAAAAGATTAGGTATACTGCAAAACCACCAGCAGAGGAGAAGAGGAGTATCCATTTTTATGGTTACAAGCCGAAAGGAATTCCTAACAAAGTCTGGTGGAACTGGGTCACCACTGGCACAGCTATGGACGCTTATGAAAAAGCTGACCGTTATCTGTATCACCAATTTAAACGAGAAATGATGGTATACAGAAATAAATGGGTCAAGTTTAGTAAGGAGTTCAATCCGTACCTATCGGAACCGAAAATGGTATGGGAAGAGAATACATGGGAATACGAATATAAAACAGACGTTCCCTACAATTTTATTCTCAAATGGCGCCAGTTAGTGCAGACCTACAAGCCTAACACACCAATCCAGGCTGATTGGTACAAAATCTCGCAGAAACAACANATGTTAATTGAAGCTTTCATTAATTCTTTGTTGCAAAATCTAGGTATCATGATGTCTTTCCGTGACCTAGTGGCGAGCCCATGGATATTGCTAGTAATAGCTATACCCTTGTGTGCATTTGCCAGTTCAGCGTCTATGGTTAGGGAGATGCTTTTCCGTCATAAAATT
		</sequence>
		<sequence>
			<taxon idref="Nora_XG_Dmel_LabStock_Lab_2008-02"/>
			NNNNNNNNNNNNNNNNNNNNNNNNNNNNNNNNNNNNNNNNNNNNNNNNNNNNNNNNNNNNNNNNNNNNNNNNNNNNNNGAAGAACAACATGTGATTAAGAAGGTTTTAAGAGGTAAAGAACGAGCTGCAACTCATGCTTTTATGAAAGAAATGGTTGAATCTAACAAGATACAACCTAGTTGGAATGTTGAATACGAAAAAGAAATAGATGAGGTTGATCTATTTTTTATGAAGAAAAAAAACAGACCTTTCTCAGGTTTTTCTATTAAGGAATTAAGAGATAGTCTAATTGTGCAGTCAGACGATAAAAACATGGCACAGCCAAACGTGATGAGTTCAATCAATGAAATTGTTACACCCCGTGAGGAGATAAGCGTTTCTGCTATCTCTGAACAACTGGCATCCTTGATGGAGAGAGTTGACAAACTCGAGAAGATGAATGCTGCTTTGGAGGAAGAAAATAGGCAGCTAAAGAAGGAGAGAGAAGTGACTATTAAGTCAGTTAAGAAGGAGGCAATAAGGACTAAACAAGAGAAGCCTCAGTTTGCGAAGAAAACGCAACACAAGAGTTTAGGAGTAAATCTTAAAATCACCAAGACCAAAGTAATTGGTCAGGAACAATGTTTGGAAATTGAAAATACTCAGCATAAGAAATTTGTTGAGAAGCCAAGCATGCCATCTAAAGTGAGCAAGAAGATGAAGGGACAACAGTTGAAAAAGACTATTCGTACTTGGTATGAATTTGATCCTTCTAAGCTCGTTCAGCATCAAAAAGAAGTGTTGAACAGTGTTGTTACTGACACAACTTTCGCAGACAAAGTCCGTGAAACTGGTATACCTAAACAAAAGATTAGGTATACTGCAAAACCACCAGCAGAGGAGAAGAGGAGTATCCATTTTTATGGTTACAAGCCGAAAGGAATCCCCAATAAAGTCTGGTGGAACTGGGTCACCACTGGCACAGCTATGGACGCTTATGAAAAAGCTGACCGTTATCTGTATCACCAATTTAAACGAGAAATGATGGTGTACAGAAATAAATGGGTCAAGTTTAGTAAGGAGTTCAATCCGTACCTATCGGAACCGAAAATGGTATGGGAAGAGAATACATGGGAATATGAATATAAAACAGACGTTCCCTACAATTTTATTCTCAAATGGCGCCAGTTAGTGCAGACCTACAAGCCTAACACACCAATCCAGGCTGATTGGTGCAAAATCTCACAGAAACAACANATGTTAATTGAAGCTTTCATTAATTCTTTGTTGCAAAATCTAGGTATCATGATGTCTTTCCATGACCTAGTGGCGAGTCCATGGATATTGCTAGTAATAGCTATACCCTTATGTGCATTTGCCAGTTCAGCGTCTATGGTTAGGGAGATGCTTTTCCGTCATAAAATT
		</sequence>
		<sequence>
			<taxon idref="Nora_XH_Dmel_LabStock_Lab_2008-02"/>
			AAGTTGGATAAACAAATAAAATATGAGAAGAAGCAAAACCATACTTTTATTAAACCGAAATTGAGTTTAGTTACTAAAGAAGAACAACCTGTAACTAAGAAGGTTTTAAGAGGTAAGGAACGAGCTGCAACTCATGCTTTTATGAAGGAATTGGTTGAATCTAACAAGATACAACCTAGTTGGAATGTTGAATATGAAAAAGAAATAGATGAGGTTGATCTATTTTTTATGAAGAAGAAAACCAAACCTTTCTCAGGTTTTTCTATTAAGGAATTAAGAGATAGTCTAATTGTGCAGTCAGACGATAAAAACATGGCACAGCCAACCGTGATGAGTTCAATCAGTGAAATTGTTACACCCCGTGAGGAGATAAGCGTTTCTGCTATCTCTGAACAACTGGCATCCTTGATGGAGAGAGTTGACAAACTTGAGAAGATGAATGCTGCTTTGGAGGAAGAAAATAGGCAGCTAAAGAAGGAGAGAGAAGCGACTATTAAGTCAGTTAAGAAAGAGGCAATAAGGACTAAACAAGAGAAGCCTCAGTTTGCGAAGAAAACGCAACATAAGAGTTTAGGAGTAAATCTTAAAATCACCAAGACCAAAGTAATTGGTCAGGAACAATGTTTGGAAATTGAAAATACTCAGCATAAGAAATTTGTTGAGAAGCCAAGCATGCCATCCAAAGTGAGCAAGAAGATGAAGGGACAACAATTGAAAAAGACTATTCGTACTTGGTATGAATTTGATCCCTCTAAGCTCGTTCAGCATCAAAAAGAAGTGTTGAATAGTGTTGTTACTAACACAACTTTCGCAGACAAAGTCCGTGAAACTGGTATACCTAAACAAAAGATTAGGTATACTGCAAAACCACCAGCAGAGGAGAAGAGGAGTATCCATTTTTATGGTTACAAACCGAAAGGAATCCCCAATAAAGTCTGGTGGAACTGGGTCACCACTGGCACAGCTATGGACGCTTATGAAAAAGCCGATCGTTATCTGTATCACCAATTTAAACGAGAGATGATGGTGTACAGAAATAAATGGGTCAAGTTTAGTAAAGAGTTCAATCCGTACCTATCGGAACCGAAAATGGTATGGGAAGAGAATACATGGGAATATGAATATAAAACAGACGTTCCCTACAATTTTATTCTCAAATGGCGCCAGTTAGTGCAGACCTACAAGCCTAACACACCAATCCAGGCTGATTGGTACAAAGTCTCGCAGAAACAACANATGTTAATTGAAGCTTTCATTAATTCTTTGTTGCAAAATCTAGGTATCATGATGTCTTTCCATGACCTAGTGGCGAGCCCATGGATATTGCTAGTAATAGCTATACCCTTGTGTGCATTTGCTAGTTCAGCGTCTATGGTTAGGGAGATGTTTTTCCGTCATAAAATT
		</sequence>
		<sequence>
			<taxon idref="Nora_delta11_Dmel_LabStock_Lab_2008-02"/>
			AAGTTGGATAAACAAATAAAATATGAGAAGAAGCAAAACCATACTTTTATTAAACCGAAATTGAGTTTAGTTACTAAAGAAGAACAACCTGTAACTAAGAAGGTTTTAAGAGGTAAGGAACGAGCTGCAACTCATGCTTTTATGAAGGAAATGGTTAAATCTAACAAGATACAACCTAGTTGGAATGTTGAATATGAAAAAGAAATAGATGAGGTTGATCTATTTTTTATGAAGAAGAAAACCAAACCTTTCTCAGGTTTTTCTATTAAGGAATTAAGAGATAGTCTAATTGTGCAGTCAGACGATAAAAACATGGCACAGCCAACCGTGATGAGTTCAATCAATGAAATTGTTACACCCCGTGAAGAGATAAGCGTTTCTGCTATCTCTGAACAACTGGCATCTTTGATGGAGAGAGTTGATAAACTCGAGAAGATGAATGCTGCTTTGGAGGAAGAAAATAGGCAGCTAAAGAAGGAGAGAGAAGCGACTATTAAGTCAGTTAAGAAGGAAGCAATAAGGACTAAACAAGAGAAGCCTCAGTTTGCGAAGAAAACGCAACACAAGAGTTTAGGAGTAAATCTTAAAATCACTAAGACCAAAGTAATTGGTCAGGAACAATGCTTGGAAATTGAAAATACTCAGCATAAGAAATTTGTTGAGAAGCCAAGCATGCCATCCAAAGTGAGCAAGAAGATGAAGGGACAACAATTGAAAAAGACTATTCGTACTTGGTATGAATTTGATCCCTCTAAGCTCGTTCAGCATCAAAAAGAAGTGTTGAACAGTGTTGTTACTAACACAACTTTCGCAGACAAAGTCCGTGAAACTGGTATACCTAAACAAAAGATTAGGTATACTGCAAAACCACCAGCAGAGGAGAAGAGGAGTATCCATTTTTATGGGTACAAACCGAAAGGAATCCCCAATAAAGTCTGGTGGAACTGGGTCACCACTGGCACAGCTATGGACGCTTATGAAAAAGCTGACCGTTATCTGTATCACCAATTTAAACGAGAGATGATGGTGTACAGAAATAAATGGGTCAAGTTTAGTAAAGAGTTCAATCCGTACCTATCGGAACCGAAAATGGTATGGGAAGAGAATACATGGGAATATGAATATAAAACAGACGTTCCCTACAATTTTATTCTCAAATGGCGCCAGTTAGTGCAGACCTACAAGCCTAACACACCAATCCAGGCTGATTGGTACAAAATCTCGCAGAAACAACANATGTTAATTGAAGCTTTCATTAATTCTTTGTTGCAAAATCTAGGTATCATGATGTCTTTCCGTGACCTAGTGGCGAGCCCATGGATATTGCTAGTAATAGCTATACCCTTGTGTGCATTTGCCAGTTCAGTGTCTATGGTTAGGGAGATGTTTTTCCGTCATAAAATT
		</sequence>
		<sequence>
			<taxon idref="Nora_XA_Dmel_LabStock_Lab_2008-02"/>
			AAGTTGGATAAACAAATAAAATATGAGAAGAAGCAAAACCATACTTTTATTAAACCGAAATTGAGTTTAGTTACTAAAGAAGAACAACCTGTAACTAAGAAGGTTTTAAGAGGTAAGGAACGAGCTGCAACTCATGCTTTTATGAAGGAATTGGTTGAATCTAACAAGATACAACCTAGTTGGAATGTTGAATATGAAAAAGAAATAGATGAGGTTGATCTATTTTTTATGAAGAAGAAAACCAAACCTTTCTCAGGTTTTTCTATTAAGGAATTAAGAGATAGTCTAATTGTGCAGTCAGACGATAAAAACATGGCACAGCCAACCGTGATGAGTTCAATCAGTGAAATTGTTACACCCCGTGAGGAGATAAGCGTTTCTGCTATCTCTGAACAACTGGCATCCTTGATGGAGAGAGTTGACAAACTTGAGAAGATGAATGCTGCTTTGGAGGAAGAAAATAGGCAGCTAAAGAAGGAGAGAGAAGCGACTATTAAGTCAGTTAAGAAAGAGGCAATAAGGACTAAACAAGAGAAGCCTCAGTTTGCGAAGAAAACGCAACATAAGAGTTTAGGAGTAAATCTTAAAATTACCAAGACCAAAGTAATTGGTCAGGAACAATGTTTGGAAATTGAAAATACTCAGCATAAGAAATTTGTTGAGAAGCCAAGCATGCCATCCAAAGTGAGCAAGAAGATGAAGGGACAACAATTGAAAAAGACTATTCGTACTTGGTATGAATTTGATCCCTCTAAGCTCGTTCAGCATCAAAAAGAAGTGTTGAATAGTGTTGTTACTAACACAACTTTCGCAGACAAAGTCCGTGAAACTGGTATACCTAAACAAAAGATTAGGTATACTGCAAAACCACCAGCAGAGGAGAAGAGGAGTATTCATTTTTATGGTTACAAACCGAAAGGAATCCCCAATAAAGTCTGGTGGAACTGGGTCACCACTGGCACAGCTATGGACGCTTATGAAAAAGCTGATCGTTATCTGTATCACCAATTTAAACGAGAGATGATGGTGTACAGAAATAAATGGGTCAAATTTAGTAAAGAGTTCAATCCGTACCTATCGGAACCGAAAATGGTATGGGAAGAGAATACATGGGAATATGAATATAAAACAGACGTTCCCTACAATTTTATTCTCAAATGGCGCCAGTTAGTGCAGACCTATAAGCCTAACACACCAATCCAGGCTGATTGGTACAAAGTCTCGCAGAAACAACANATGTTAATTGAAGTTTTCATTAATTCTTTGTTGCAAAATCTAGGTATCATGATGTCTTTCCGTGACCTAGTGGCGAGCCCATGGATATTGCTAGTAATAGCTATACCCTTGTGTGCATTTGCTAGTTCAGCGTCTATGGTTAGGGAGATGTTTTTCCGTCATAAAATT
		</sequence>
		<sequence>
			<taxon idref="Nora_K02_Dsim_Thika_Africa_2009-02"/>
			AAGTTGGATAAACAAATAAAATATGAGAAGAAGCAAAATCATACCTTTATTAAACCGAAATTAAATTTAGTTACTAAAGAAGAACAACATGTAACTAAGAAGGTTTTAAGAGGTAAGGAACGAGCTGCAACTCATGCTTTTATGAAGGAAATGGTTGAATCTAATAGGGTACAACCTAGTTGGAATGTTGAATACGAAAAAGAAATAGATGAGGTTGATCTATTTTTTATGAAGAAGAAAACCAAACCTTTCTCAGGTTTTTCTATTAAGGAATTAAGAGATAGTCTAATTGTGCAGTCAGACGATAAAAACATGGCACAGCCAACCGTGATGAGTTCAATCAATGAAATTGTTACACCTCGTGAGGAGATAAGCGTTTCGGCTATCTCTGAACAACTGGCATCCTTGATGGAGAGAGTTAACAAACTCGAGAAGATGAATGCTGCTTTGGAGGAAGAAAATAAGCAGCTAAAGAAGGAGAGAGAAGCGACTATTAAGTCAGTTAAGAAGGAGGCAATAAGGACTAAACAAGAGAAGCCTCAGATTGCGAAGAAAACGCAACATAAGAGTTTAGGAGTAAATCTTAAAATCACCAAGACCAAAGTAGTTGGTCAGGAACAATGTTTGGAAATTGAAAATACTCAGCATAAAAAATTTGTTGAGAAGCCAAGCATGCCATCCAAAGTGAGCAAGAAGATGAAGGGACAACAGTTGAAAAAGACTATTCGTACTTGGTATGAATTTGATCCCTCTAAACTCGTTCAGCATCAAAAAGAAGTGTTGAACAGTGTTGTTACTAACACAACCTTCGCAGACAAAGTCCGTGAAACTGGTATACCTAAACAAAAGATTAGATATACTGCAAAACCACCAGCAGAGGAGAAGAGGAATATCCATTTTTATGGTTATAAACCGAAAGGAATCCCTAATAAAGTTTGGTGGAACTGGGTCACCACTGGCACAGCAATGGACGCTTATGAAAAAGCTGACAGTTATCTGTATCACCAATTTAAACGAGAAATGATGGTATACAGAAACAAATGGGTCAAATTTAGTAAGGAGTTCAATCCGTACCTATCGGAACCGAAAATGGTATGGGAAGAGAATACATGGGAATATGAATATAAAACAGACGTTCCCTACAATTTTATTCTCAAATGGCGCCAGTTAGTGCAGACCTACAAGCCTAACACACCAATCCAGGCTGATTGGTACAAAATCTCGCAGAAACAACANATGTTAATTGAAGCTTTCATTAATTCTTTGTTGCAAAATCTAGGTATCATGATGTCTTTCCGTGACCTAGTGGCGAGCCCATGGATATTGCTAGTAATAGCTATACCCTTGTGTGCATTTGTCAGTTCAGCGTCTATGGTTAGGGAGATGCTTTTCCGTCATAAAATT
		</sequence>
		<sequence>
			<taxon idref="Nora_RAK11_Dsim_Marrakesh_EuropeNAf_2010-09-30"/>
			AAGTTGGATAAACAAATAAAATATGAGAAGAAGCAAAATCATACTTTTATTAAACCGAAATTAAATTTAGTTACTAGAGAAGAACAACATGTGACTAAGAAGGTTTTAAGAGGTAAAGAACGAGCTGCAACTCATGCTTTTATGAAGGAAATGGTTGAATCTAACAAGATACAACCTAGTTGGAATGTTGAATACGAAAAAGAAATAGATGAGGTTGATCTATTTTTTATGAAGAAGAAAACCAAGCCTTTCTCAGGTTTTTCTATTAAGGAATTAAGAGATAGTCTAATTGTGCAGTCAGACGATAAAAACATGGCACAGCCAACCGTGATGAGTTCAACCAATGAAATTGTTACACCCCGTGAGGAGACAAGCGTTTCTGCTATCTCTGAACAACTGGCATCCTTGATGGAGAGAGTTGATAAACTCGAGAAGATGAACGCTGCTTTGGAAGAAGAAAACAAGCAGTTAAAGAAGGAGAGAGAAGCGACTATTAAGTCAGTTAAGAAAGAGGTAAAGAGGACTAAACAAGAGAAGCCTCAGATTGCGAAGAAAACGCAACATAAGAGTTTAGGAGTAAATCTTAAAATCACCAAGACCAAAGTAGTTGGTCAGGAACAATGTTTGGAAATTGAAAATACTCAGCATAAGAAATTTGTTGAGAAGCCAAGCATGCCATCCAAAGTGAGCAAGAAGATGAAGGGACAACAGTTGAAAAAGACTATTCGTACTTGGTATGAATTTGATCCCTCTAAGCTCGTTCAGCATCAAAAAGAAGTGTTGAACAGTGTTGTTACTAACACAACCTTCGCAGACAAAGTCCGTGAAACTGGTATACCTAAACAAAAGATTAGGTATACTGCAAAACCACCAGCAGAGGAGAAGAGGAGTATCCATTTCTATGGTTACAAGCCAAAAGGAATCCCTAACAAAGTTTGGTGGAATTGGGTCACCACTGGCACAGCTATGGACGCTTATGAAAAGGCTGACCGTTATCTGTATCACCAATTTAAACGAGAAATGATGGTATACAGAAATAAATGGGTCAAGTTTAGTAAGGAGTTCAATCCATACCTATCGGAACCGAAAATGGTATGGGAAGAGAATACATGGGAATATGAATATAAAACAGACGTTCCCTACAATTTTATTCTCAAATGGCGCCAGTTAGTGCAGACCTACAAGCCTANNNNNNNNNNNNNNNNNNNNNNNNNNNNNNNNNNNNNNNNNNNNNNNNNNNNNNNNNNNNNNNNNNNNNNNNNNNNNNNNNNNNNNNNNNNNNNNNNNNNNNNNNNNNNNNNNNNNNNNNNNNNNNNNNNNNNNNNNNNNNNNNNNNNNNNNNNNNNNNNNNNNNNNNNNNNNNNNNNNNNNNNNNNNNNNGAGATGCTTTTCCGTCATAAAATT
		</sequence>
		<sequence>
			<taxon idref="Nora_K09_Dsim_Thika_Africa_2009-02"/>
			AAGTTGGATAAACAAATAAAATATGAGAAGAAGCAAAATCATACCTTTATTAAACCGAAATTAAATTTAGTTACTAAAGAAGAACAACATGTAACTAAGAAGGTTTTAAGAGGTAAGGAACGAGCTGCAACTCATGCTTTTATGAAGGAAATGGTTGAATCTAATAGGGTACAACCTAGTTGGAATGTTGAATACGAAAAAGAAATAGATGAGGTTGATCTATTTTTTATGAAGAAGAAAACCAAACCTTTCTCAGGTTTTTCTATTAAGGAATTAAGAGATAGTCTAATTGTGCAGTCAGACGATAAAAACATGGCACAGCCAACCGTGATGAGTTCAATCAATGAAATTGTTACACCTCGTGAGGAGATAAGCGTTTCGGCTATCTCTGAACAACTGGCATCCTTGATGGAGAGAGTTAACAAACTCGAGAAGATGAATGCTGCTTTGGAGGAAGAAAATAAGCAGCTAAAGAAGGAGAGAGAAGCGACTATTAAGTCAGTTAAGAAGGAGGCAATAAGGACTAAACAAGAGAAGCCTCAGATTGCGAAGAAAACGCAACATAAGAGTTTAGGAGTAAATCTTAAAATCACCAAGACCAAAGTAGTTGGTCAGGAACAATGTTTGGAAATTGAAAATACTCAGCATAAAAAATTTGTTGAGAAGCCAAGCATGCCATCCAAAGTGAGCAAGAAGATGAAGGGACAACAGTTGAAAAAGACTATTCGTACTTGGTATGAATTTGATCCCTCTAAACTCGTTCAGCATCAAAAAGAAGTGTTGAACAGTGTTGTTACTAACACAACCTTCGCAGACAAAGTCCGTGAAACTGGTATACCTAAACAAAAGATTAGATATACTGCAAAACCACCAGCAGAGGAGAAGAGGAATATCCATTTTTATGGTTATAAACCGAAAGGAATCCCTAATAAAGTTTGGTGGAACTGGGTCACCACTGGCACAGCAATGGACGCTTATGAAAAAGCTGACAGTTATCTGTATCACCAATTTAAACGAGAAATGATGGTATACAGAAACAAATGGGTCAAATTTAGTAAGGAGTTCAATCCGTACCTATCGGAACCGAAAATGGTATGGGAAGAGAATACATGGGAATATGAATATAAAACAGACGTTCCCTACAATTTTATTCTCAAATGGCGCCAGTTAGTGCAGACCTACAAGCCTAACACACCAATCCAGGCTGATTGGTACAAAATCTCGCAGAAACAACANATGTTAATTGAAGCTTTCATTAATTCTTTGTTGCAAAATCTAGGTATCATGATGTCTTTCCGTGACCTAGTGGCGAGCCCATGGATATTGCTAGTAATAGCTATACCCTTGTGTGCATTTGTCAGTTCAGCGTCTATGGTTAGGGAGATGCTTTTCCGTCATAAAATT
		</sequence>
		<sequence>
			<taxon idref="Nora_JJ17_Dmel_LabStock_Lab_2001"/>
			AAGTTGGATAAACAAATAAAATATGAGAAGAAGCAAAATCATACTTTTATTAAACCGAAATTGAATTTAGTTACTAAAGAAGAACAACCTGTAACTAAGAAGGTTTTAAGAGGTAAAGAACGAGCTGCAACTCATGCTTTTATGAAGGAAATGGTTGAATCTAACAAGATACAACCTAGTTGGAATGTTGAATACGAAAAAGAAATAGATGAGGTTGATCTATTTTTTATGAGGAAGAAAACCAAACCTTTCTCAGGTTTTTCTATTAAGGAATTAAGAGATAGTCTAATTGTGCAGTCAGACGATAAAAACATGGCACAGCCAACCGTGATGAGTTCAATCAATGAAATAGTTACACCCTGTGAGGAGATAAGCGTTTCTGCTATCTCTGAACAACTGGCATCCTTGATGGAAAGAGTTAACAAACTCGAGAAGATGAATGCTGCTTTGGAGGAAGAAAATAGGCAGTTAAAGAAGGAGAGGGAAGTGACTATTAAGTCAGTTAAGAAGGAGGCAATAAGGACTAAACAAGATAAGCCTCAGTTTGCGAAGAAAACGCAACACAAGAGTTTAGGAGTAAATCTTAAAATCACCAAGACCAAAGTAATTGGTCAGGAACAATGTTTGGAAATTGAAAATACTCAGCATAAGAAATTTGTTGAGAAGCCAAGCATGCCATCCAAAGTGAGTAAGAGGATGAAGGGACAACAGTTGAAAAAGACTATTCGTACTTGGTATGAATTTGATCCCTCTAAGCTCGTTCAACATCAAAAAGAAGTGTTGAACAGTGTTGTTACTAACACAACCTTCGCAGACAAAGTCCGTGAAACTGGTATACCTAAACAAAAGATTAGGTACACTGCAAAACCACCAGCAGAGGAGAAGAGGAGTATCCATTTTTATGGTTACAAGCCGAAAGGAATCCCCAACAAAGTCTGGTGGAACTGGGTCACCACTGGCACAGCTATGGACGCTTATGAAAAAGCTGACCGTTATCTGTATCACCAATTTAAACGAGAAATGATGGTGTACAGAAATAAATGGGTCAAGTTTAGTAAGGAGTTCAATCCGTACCTATCAGAACCGAAAATGGTATGGGAAGAGAATATATGGGAATATGAATATAAAACAGACGTTCCTTATAATTTTATTCTCAAATGGCGCCAGTTAGTGCAGACCTACAAGCCTAACACACCAATCCAGGCTGATTGGTACAAAATCTCGCAGAAACAACANATGTTAATTGAAGCTTTCATTAATTCTTTGTTGCAAAATCTAGGTATCATGATGTCTTTCCGTGACCTAGTGGCGAGCCCATGGATATTGCTAGTAATAGCTATACCCTTGTGTATATTTGCCAGTTCAGCGTCTATGGTTAGGGAGATGCTTTTCCGTCATAAAATT
		</sequence>
		<sequence>
			<taxon idref="Nora_AM04_Dmel_AthensGreece_EuropeNAf_2009-08-08"/>
			AAGTTGGATAAACAAATAAAATATGAGAAGAAGCAAAACCATACTTTTATTAAACCGAAATTGAATTTAGTTACTAAAGAAGAACAACCTGTAACTAAGAAAGTTTTAAGAGGTAAAGAACGAGCTGCAACTCATGCTTTTATGAAGGAAATGGTTGAATCTAACAAGATACAACCTAGTTGGAATGTTGAATACGAAAAAGAAATAGATGAGGTTGATCTATTTTTTATGAAGAAGAAAACCAAACCTTTCTCAGGTTTTTCTATTAAGGAATTAAGAGATAGTCTAATTGTGCAGTCAGACGATAAAAACATGGCACAGCCAACCGTGATGAGTTCAATCAATGAAATTGTTACACCCCGTGAGGAGATAAGCGTTTCTGCTATCTCTGAACAACTGGCATCCTTGATGGAGAGAGTTGACAAACTCGAGAAGATGAATGCTGCTTTAGAGGAAGAAAATAGGCAGCTAAAGAAGGAGAGAGAAGCGACTATTAAGTCAGTTAAGAAGGAGGCAATAAGGACTAAACAAGAGAAGCCTCAGATTGCGAAGAAAACGCAACACAAGAGTTTAGGAGTAAATCTTAAAATCACCAAGACCAAAGTAGTTGGTCAGGAACAATGTTTGGAAATTGAAAATACTCAGCATAAGAAATTTGTTGAGAAGCCAAGCATGCCATCCAAAGTGAGCAAGAAGATGAAGGGACAACAGTTGAAAAAGACTATTCGTACTTGGTATGAATTTGATCCCTCTAAGCTCGTTCAGCATCAAAAAGAAGTGTTGAACAGTGTTGTTACTAACACAACCTTCGCAGACAAAGTTCGTGAAACTGGTATACCTAAACAAAAGATTAGGTACACTGCAAAACCACCAGCAGAGGAGAAGAGGAGTATCCATTTCTATGGTTACAAGCCAAAAGGAATCCCTAACAAAGTTTGGTGGAATTGGGTCACCACTGGCACAGCTATGGACGCTTATGAAAAAGCTGACCGTTATCTGTATCACCAATTTAAACGAGAAATGATGGTATACAGAAATAAATGGGTCAAGTTTAGTAAGGAGTTCAATCCATACCTATCGGAACCGAAAATGGTATGGGAAGAGAATACATGGGAATATGAATATAAAACAGACGTTCCCTACAATTTTATTCTCAAATGGCGCCAGTTAGTGCAGACCTACAAGCCCAACACACCAATCCAGGCTGATTGGTACAAAATCTCGCAGAAACAACANATGTTAATTGAAGCTTTCATTAATTCTTTGTTGCAAAATCTAGGTATCATGATGTCTTTCCGTGACCTAGTGGCGAGCCCATGGATATTGCTAGTAATAGCTATACCCTTGTGTGCATTTGCCAGTTCAGCGTCTATGGTTAGGGAGATGCTTTTCCGTCATAAAATT
		</sequence>
		<sequence>
			<taxon idref="Nora_RAKMEL13_Dmel_Marrakesh_EuropeNAf_2010-09-30"/>
			AAGTTGGATAAACAAATAAAATATGAGAAGAAGCAAAATCATACTTTTATTAAACCGAAATTAAATTTAGTTACTAGAGAAGAACAACATGTGACTAAGAAGGTTTTAAGAGGTAAAGAACGAGCTGCAACTCATGCTTTTATGAAGGAAATGGTTGAATCTAATAAGATACAACCTAGTTGGAATGTTGAATACGAAAAAGAAATAGATGAGGTTGATCTATTTTTTATGAAGAAGAAAACCAAGCCTTTCTCAGGTTTTTCTATTAAGGAATTAAGAGATAGTCTAATTGTGCAGTCAGACGATAAAAACATGGCACAGCCAACCGTGATGAGTTCAACCAATGAAATTGTTACACTCCGTGAGGAGATAAGCGTTTCTGCTATCTCTGAACAACTGGCATCCTTGATGGAGAGAGTTGATAAACTCGAGAAGATGAACGCTGCTTTGGAAGAAGAAAACAAGCAGTTAAAGAAGGAGAGAGAAGCGACTATTAAGTCAGTTAAGAAAGAGGTAAAGAGGACTAAACAAGAGAAGCCTCAGATTGCGAAGAAAACGCAACATAAGAGTTTAGGAGTAAATCTTAAAATCACCAAGACCAAAGTAGTTGGTCAGGAACAATGTTTGGAAATTGAAAATACTCAGCATAAGAAATTTGTTGAGAAGCCAAGCATGCCATCCAAAGTGAGCAAGAAGATGAAGGGACAACAGTTGAAAAAGACTATTCGTACTTGGTATGAATTTGATCCCTCTAAGCTCGTTCAGCATCAAAAAGAAGTGTTGAACAGTGTTGTTACTAACACAACCTTCGCAGACAAAGTCCGTGAAACTGGTATACCTAAACAAAAGATTAGGTATACTGCAAAACCACCAGCAGAGGAGAAGAGGAGTATCCATTTCTATGGTTACAAGCCAAAGGGAATCCCTAACAAAGTTTGGTGGAATTGGGTCACCACTGGCACAGCTATGGACGCTTATGAAAAAGCTGACCGTTATCTGTATCACCAATTTAAACGAGAAATGATGGTATACAGAAATAAATGGGTCAAGTTTAGTAAGGAGTTCAATCCATACTTATCGGAACCGAAAATGGTATGGGAAGAGAATACATGGGAATATGAATATAAAACAGACGTTCCCTACAATTTTATTCTCAAATGGCGCCAGTTAGTGCAGACCTACAAGCCTAACACACCAATCCAGGCTGATTGGTACAAAATCTCGCAGAAACAACANATGTTAATTGAAGCTTTCATTAATTCTTTGTTGCAAAATCTAGGTATCATGATGTCTTTCCGTGACCTAGTGGCGAGCCCATGGATATTGCTAGTAATAGCTATACCCTTGTGTGCATTTGCCAGTTCAGCGTCTATGGTTAGGGAGATGCTTTTCCGTCATAAAATT
		</sequence>
		<sequence>
			<taxon idref="Nora_GEO58_Dmel_AthensGeorgia_USA_2009-02-02"/>
			AAGTTGGATAAACAAATAAAATATGAGAAAAAGCAAAACCATACTTTTATTAAACCGAAATTGAATTTAGTTATTAAAGAAGAACAACCTGTAACTAAGAAGGTTTTAAGAGGTAAGGAACGAGCTGCAACTCATGCTTTTATGAAGGAAATGGTTGAATCTAACAAGATACAACCTAGTTGGAATGTTGAATACGAAAAAGAAATAGATGAGGTTGATCTATTTTTTATGAAGAAGAAAACCAAACCTTTCTCAGGTTTTTCTATTAAGGAATTAAGAGATAGTCTAATTGTGCAGTCAGACGATAAAAACATGGCACAGCCAACCGTGATGAGTTCAATCAATGAAATTGTTACACCCCGTGAGGAGATAAGCGTTTCTGCTATCTCTGAACAACTGGCATCCTTGATGGAGAGAGTTGACAAACTCGAGAAGATGAATGCTGCTTTGGAGGAAGAAAATAGGCAGCTAAAGAAGGAGAGAGAAGCGACTATTAAGTCAGTTAAAAAGGAGGCAATAAGGACTAAACAAGAGAAGCCTCAGTTTGCGAAGAAAACGCAACACAAGAGTTTAGGAGTAAATCTTAAAATCACCAAGACCAAAGTAGTTGGTCAGGAACAATGTTTGGAAATTGAAAATACTCAGCATAAGAAATTTGTTGAGAAGCCAAGCATGCCATCTAAAGTGAGTAAGAAGATGAAGGGACAACAGTTGAAAAAGACTATTCGTACTTGGTATGAATTTGACCCTTCTAAGCTCGTTCAGCATCAAAAAGAAGTGTTGAACAGTGTTGTTACTAACACAACCTTCGCAGACAAAGTCCGTGAAACTGGTATACCTAAACAAAAGATTAGGTATACTGCAAAACCACCAGCAGAAGAGAAGAGGAGTATCCATTTTTATGGTTATAAGCCAAAAGGAATCCCCAACAAAATCTGGTGGAACTGGGTCACCACTGGCACAGCTATGGACGCTTATGAAAAAGCTGACCGTTATCTATATCACCAATTTAAACGAGAAATGATGGTATATAGAAATAAATGGGTCAAGTTTAGTAAGGAGTTCAATCCATACCTATCGGAACCGAAAATGGTATGGGAAGAGAATACATGGGAATATGAATATAAAACAGACGTTCCCTATAATTTTATTCTCAAATGGCGCCAGTTAGTGCAGACCTACAAGCCTAACACACCAATCCAGGCTGATTGGTACAAAATCTCGCAGAAACAACANATGTTAATTGAAGCTTTCATTAACTCTTTGTTGCAAAATCTAGGTATCATGATGTCTTTCCGTGACCTAGTGGCGAGCCCATGGATATTGCTAGTAATAGCTATACCCTTGTGTGCATTTGCCAGTTCAGCGTCTATGGTTAGGGAGATGCTTTTCCGTCATAAAATT
		</sequence>
		<sequence>
			<taxon idref="Nora_SAFSIM01_Dsim_SouthAfrica_Africa_2010-01"/>
			AAGTTGGATAAACAAATAAAATATGAGAAGAAGCAAAATCATACTTTTATTAAACCGAAATTAAATTTAGTTACTAAAGAAGAACAACATGTAACTAAAAAGGTTTTAAGAGGTAAGGAACGAGCTGCAACTCATGCTTTTATGAAGGAAATGGTTGAATCTAATAAGATACAACCTAGTTGGAATGTTGAATACGAAAAAGAAATAGATGAGGTTGATCTATTTTTTATGAAGAAGAAAACCAAACCTTTCTCAGGTTTTTCTATTAAGGAATTAAGAGATAGTCTAATTGTGCAGTCAGACGATAAAAACATGGCACAGCCAACCGTGATGAGTTCAATCAATGAAATTATTACACCCCGTGAGGAGATAAGCGTTTCTGCTATCTCTGAACAATTGGCATCCTTGATGGAGAGAGTTGACAAACTCGAGAAGATGAATGCTGCTTTGGAGGAAGAAAATAAGCAGCTAAAGAAGGAGAGAGAAGCGACTATTAAGTCAGTTAAGAACGAGGCAACAAGGACTAAACAAGAGAAGCCTCAGATTGCGAAGAAAACGCAACATAAGAGTTTAGGAGTAAATCTTAAAATCACCAAGACCAAAGTAGTTGGTCAGGAACAATGTTTGGAAATTGAAAATACTCAGCATAAGAAATTTGTTGAGAAGCCAAGCATGCCATCCAAAGTGAGCAAGAAGATGAAGGGACAACAGTTGAAAAAGACTATTCGTACTTGGTATGAATTTGATCCCTCTAAGCTCGTTCAGCATCAAAAAGAAGTGTTGAACAGTGTTGTTACTAACACAACCTTCGCAGACAAAGTCCGTGAAACTGGTATACCTAAACAAAAGATTAGGTATACTGCAAAACCACCAGCAGAGGAGAAGAGGAGTATCCATTTTTATGGTTACAAGCCAAAAGGAATCCCTAACAAAGTTTGGTGGAACTGGGTCACCACTGGCACAGCAATGGACGCTTATGAAAAAGCTGACCGTTATCTGTATCACCAATTTAAACGAGAAATGATGGTATACAGAAATAAATGGGTCAAGTTTAGTAAGGAGTTCAATCCGTACCTATCGGAACCGAAAATGGTATGGGAAGAGAATACGTGGGAATATGAGTATAAAACAGACATTCCCTATAATTTTATTCTCAAATGGCGCCAGTTAGTGCAGACCTACAAGCCTAACACACCAATCCAGGCTGATTGGTACAAAATCTCGCAGAAACAACANATGTTAATTGAAGCTTTCATTAATTCTTTGTTGCAAAATCTAGGTATCATGATGTCTTTCCGTGACCTAGTGGCGAGCCCATGGATATTGCTAGTAATAGCTATACCCTTGTGTGCATTTGTCAGTTCAGCGTCTATGGTTAGGGAGATGCTTTTCCGTCATAAAATT
		</sequence>
		<sequence>
			<taxon idref="Nora_UM02_Dmel_SanDiego2_USA_2008-12-05"/>
			AAGTTGGATAAACAAATAAAATATGAGAAGAAGCAAAACCATACTTTTATTAAACCGAAATTGAATTTAGTTACTAAAGAAGAACAACCTGTAACTAAGAAGGTTTTAAGAGGTAAGGAACGAGCTGCTACTCATGCTTTTATGAAGGAAATGGTTGAATCTAACAAGATACAACCTAGTTGGAATGTTGAATACGAAAAAGAAATAGATGAGGTTGATCTATTTTTTATGAAGAAGAAAACCAAACCTTTCTCAGGTTTTTCTATTAAGGAATTAAGAGATAGTCTAATTGTGCAGTCAGACGATAAAAACATGGCACAGCCAACCGTGATGAGTTCAATCAATGAAATTGTTACACCCCGTGAGGAGATAAGCGTTTCTGCTATCTCTGAACAACTGGCATCCTTGATGGAGAGAGTTGACAAACTCGAGAAGATGAATGCTGCTTTGGAGGAAGAAAATAGGCAGCTAAAGAAGGAGAGAGAAGCGACTATTAAGTCAGTTAAAAAGGAGGCAATAAGGACTAAACAAGAGAAGCCTCAGTTTGCGAAGAAAACGCAACACAAGAGTTTAGGAGTAAATCTTAAAATCACCAAGACCAAAGTAGTTGGTCAGGAACAATGTTTGGAAATTGAAAATACTCAGCATAAGAAATTTGTTGAGAAGCCAAGCATGCCATCCAAAGTGAGCAAGAAGATGAAGGGACAACAGTTGAAAAAGACTATTCGTACTTGGTATGAATTTGATCCCTCTAAGCTCGTTCAGCATCAAAAAGAAGTGTTGAACAGTGTTGTTACTAACACAACCTTCGCAGACAAAGTCCGTGAAACTGGTATACCTAAACAAAAGATTAGGTATACTGCAAAACCACCAGCAGAGGAGAAGAGGAGTATCCATTTTTATGGTTACAAGCCGAAAGGAATCCCCAACAAAGTCTGGTGGAACTGGGTCACTACTGGCACAGCTATGGACGCTTATGAAAAAGCTGACCGTTATCTGTATCACCAATTTAAACGAGAAATGATGGTATACAGAAATAAATGGGTCAAGTTTAGTAAGGAGTTCAATCCGTACCTATCGGAACCGAAAATGGTATGGGAAGAGAATACATGGGAATATGAGTATAAAACAGATGTTCCTTACAATTTTATTCTCAAATGGCGCCAGTTAGTGCAGACCTACAAGCCTAACACACTAATCCAGGCTGATTGGTACAAAATCTCGCAGAAACAACANATGTTAATTGAAGCTTTCATTAATTCTTTGTTGCAAAATCTAGGTATCATGATGTCTTTCCGTGACCTAGTGGCGAGCCCATGGATATTGCTAGTAATAGCTATACCCTTGTGTGCATTTGCCAGTTCAGCGTCTATGGTTAGGGAGATGCTTTTCCGTCATAAAATT
		</sequence>
		<sequence>
			<taxon idref="Nora_DANMEL11_Dmel_Accra2_Africa_2010-01"/>
			AAGTTGGATAAACAAATAAAATATGAGAAGAAGCAAAACCATACTTTTATTAAACCGAAATTGAATTTAGTTACTAAAGAAGAACAACCTGTAACTAAGAAGGTTTTAAGAGGTAAGGAACGAGCTGCAACTCATGCTTTTATGAAGGAAATGGTTGAATCTAATAAGATACAACCTAGTTGGAATGTTGAATACGAAAAAGAAATAGATGAGGTTGATCTATTTTTTATGAAGAAGAAAACCAAACCTTTCTCAGGTTTTTCTATTAAGGAATTAAGAGATAGTCTAATTGTGCAGTCAGACGATAAAAACATGGCACAGCCAACCGTGATGAGTTCAATCAATGAAATTGTTACACCCCGTGAGGAGATAAGCGTTTCTGCTATCTCTGAACAACTGGCATCCTTGATGGAGAGAGTTGATAAACTCGAGAAGATGAACGCTGCTTTGGAGGAAGAAAATAAGCAGCTAAAGAAGGAGAGAGAAGCGACTATTAAGTCAGTTAAGAAAGAGGCGAAGAGGACTAAACAAGAGAAGCCTCAGTTTGCGAAGAAAACGCAACACAAGAGTTTAGGAGTAAATCTTAAAATCACCAAGACCAAAGTAATTGGTCAGGAACAATGTTTGGAAATTGAAAATACTCAGCATAAGAAATTTGTTGAGAAGCCAAGCATGCCATTTAAAGTGAGCAAGAAGATGAAGGGACAACAGTTGAAAAAGACTATTCGTACTTGGTATGAATTTGATCCCTCTAAGCTCGTTCAACATCAAAAAGAAGTGTTGAACAGTGTTGTTACTAACACAACCTTCGCAGACAAAGTCCGTGAAACTGGTATACCTAAACAAAAGATTAGGTACACTGCAAAGCCACTAGTAGAGGAGAAGAGGAATATCCATTTTTATGGTTACAAGCCGAAAGGAATCCCTAACAAAGTCTGGTGGAACTGGGTCACCACTGGCACAGCAATGGACGCTTATGAAAAAGCTGACCGTTATCTATATCACCAGTTTAAACGAGAAATGATGATATACAGAAATAAATGGGTCAAGTTTAGTAAGGAGTTCAATCCGTACCTATCGGAACCGAAAATGGTATGGGAAGAGAATACATGGGAATATGAATATAAAACAGACGTTCCCTACAATTTTATTCTCAAATGGCGCCAGTTAGTGCAGACCTACAAGCCTAACACACCAATCCAGGCTGATTGGTACAAAATCTCGCAAAAACAACANATGTTAGTTGAAGCTTTTATTAACTCTTTGTTGCAGAATCTAGGTATCATGATGTCTTTCCGTGACCTAGTGGCGAGTCCATGGATATTGCTAGTAATAGCTATACCCTTGTGTGCATTTGCCAGCTCAGCGTCTATGGTTAGGGAGATGCTTTTCCGTCATAAAATT
		</sequence>
		<sequence>
			<taxon idref="Nora_DANMEL01_Dmel_Accra2_Africa_2010-01"/>
			AAGTTGGATAAACAAATAAAATATGAGAAGAAGCAAAACCATACTTTTATTAAACCGAAATTGAATTTAGTTACTAAAGAAGAACAACCTGTAACTAAGAAGGTTTTAAGAGGTAAGGAACGAGCTGCAACTCATGCTTTTATGAAGGAAATGGTTGAATCTAATAAGATACAACCTAGTTGGAATGTTGAATACGAAAAAGAAATAGATGAGGTTGATCTATTTTTTATGAAGAAGAAAACCAAACCTTTCTCAGGTTTTTCTATTAAGGAATTAAGAGATAGTCTAATTGTGCAGTCAGACGATAAAAACATGGCACAGCCAACCGTGATGAGTTCAATCAATGAAATTGTTACACCCCGTGAGGAGATAAGCGTTTCTGCTATCTCTGAACAACTGGCATCCTTGATGGAGAGAGTTGATAAACTCGAGAAGATGAACGCTGCTTTGGAGGAAGAAAATAAGCAGCTAAAGAAGGAGAGAGAAGCGACTATTAAGTCAGTTAAGAAAGAGGCGAAGAGGACTAAACAAGAGAAGCCTCAGATTGCGAAGAAAACGCAACATAAGAGTTTAGGAGTAAATCTTAAAATCACCAAGACCAAAGTAATTGGTCAGGAACAATGTTTGGAAATTGAAAATACTCAGCATAAGAAATTTGTTGAGAAGCCAAGCATGCCATCCAAAGTGAGCAAGAAGATGAAGGGACAACAGTTGAAAAAGACTATTCGTACTTGGTATGAATTTGATCCCTCTAAGCTCGTTCAACATCAAAAAGAAGTGTTGAACAGTGTTGTTACTAACACAACCTTCGCAGACAAAGTCCGTGAAACTGGTATACCTAAACAAAAGATTAGGTACACTGCAAAGCCACCAGTAGAGGAGAAGAGGGATATCCATTTTTATGGTTACAAGCCGAAAGGAATCCCCAACAAAGTCTGGTGGAACTGGGTCACCACTGGCACAGCAATGGACGCTTATGAAAAAGCTGACCGTTATCTATATCACCAATTTAAACGAGAAATGATGATATACAGAAATAAATGGGTCAAGTTTAGTAAGGAGTTCAATCCGTACCTATCGGAACCGAAAATGGTATGGGAAGAGAATACATGGGAATATGAATATAAAACAGACGTTCCCTACAATTTCATTCTCAAATGGCGCCAGTTAGTGCAGACCTACAAGCCTAACACACCAATCCAGGCTGATTGGTACAAAATCTCGCAGAAACAACANATGTTAATTGAAGCTTTCATTAACTCTTTGTTGCAGAATCTAGGTATCATGATGTCTTTCCGTGACCTAGTGGCGAGCCCATGGATATTGCTAGTAATAGCTATACCCTTGTGTGCATTTGCCAGTTCAGCGTCTATGGTTAGGGAGATGCTTTTCCGTCATAAAATT
		</sequence>
		<sequence>
			<taxon idref="Nora_MAT23_Dmel_Accra1_Africa_2010-01"/>
			AAGTTGGATAAACAAATAAAATATGAGAAGAAGCAAAACCATACTTTTATTAAACCGAAATTGAATTTAGTTACTAAAGAAGAACAACCTGTAACTAAGAAGGTTTTAAGAGGTAAGGAACGAGCTGCAACTCACGCTTTTATGAAGGAAATGGTTGAATCTAATAAGATACAACCTAGTTGGAATGTTGAATACGAAAAAGAAATAGATGAGGTTGATCTATTTTTTATGAAGAAGAAAACCAAACCTTTCTCAGGTTTTTCTATTAAGGAATTAAGAGATAGTCTAATTGTGCAGTCAGACGATAAAAACATGGCACAGCCAACCGTGATGAGTTCAATCAATGAAATTGTTACACCCCGTGAGGAGATAAGCGTTTCTGCTATCTCTGAACAACTGGCATCCTTGATGGAGAGAGTTGATAAACTCGAGAAGATGAACGCTGCTTTGGAGGAAGAAAATAAGCAGCTAAAGAAGGAGAGAGAAGCGACTATTAAGTCAGTTAAGAAAGAGGCGAAGAGGACTAAACAAGAGAAGCCTCAGNNNNNNNNNNNNNNNNNNNNNNNNNNNNNNNNNNNNNNNNNNNNNNNNNNNNNNNNNNNNNNNNNNNNNNNNNNNNNNNNNNNNNNNNNNNNNNNNNNNNNNNNNNNNNNNNNNNNNNNNNNNNNNNNNNNNNNNNNNNNNNNNNNNNNNNNNNNNNNNNNNNNNNNNNNNNNNNAGACTATTCGTACTTGGTATGAATTTGATCCCTCTAAGCTCGTTCAACATCAAAAAGAAGTGTTGAACAGTGTTGTTACTAACACAACCTTCGCAGACAAAGTCCGTGAAACTGGTATACCTAAACAAAAGATTAGGTACACTGCAAAGCCACCAGTAGAGGAGAAGAGGGATATCCATTTTTATGGTTACAAGCCGAAAGGAATCCCCAACAAAGTCTGGTGGAACTGGGTCACCACTGGCACAGCAATGGACGCTTATGAAAAAGCTGACCGTTATCTATATCACCAATTTAAACGAGAAATGATGATATACAGAAATAAATGGGTCAAGTTTAGTAAGGAGTTCAATCCGTACCTATCGGAACCGAAAATGGTATGGGAAGAGAATACATGGGAATATGAATATAAAACAGACGTTCCCTACAATTTCATTCTCAAATGGCGCCAGTTAGTGCAGACCTACAAGCCTAACACACCAATCCAGGCTGATTGGTACAAAATCTCGCAGAAACAACANATGTTAATTGAAGCTTTCATTAACTCTTTGTTGCAGAATCTAGGTATCATGATGTCTTTCCGTGACCTAGTGGCGAGCCCATGGATATTGCTAGTAATAGCTATACCCTTGTGTGCATTTGCCAGTTCAGCGTCTATGGTTAGGGAGATGCTTTTCCGTCATAAAATT
		</sequence>
		<sequence>
			<taxon idref="Nora_DANMEL13_Dmel_Accra2_Africa_2010-01"/>
			AAGTTGGATAAACAAATAAAATATGAGAAGAAGCAAAACCATACTTTTATTAAACCGAAATTGAATTTAGTTACTAAAGAAGAACAACCTGTAACTAAGAAGGTTTTAAGAGGTAAGGAACGAGCTGCAACTCATGCTTTTATGAAGGAAATGGTTGAATCTAATAAGATACAACCTAGTTGGAATGTTGAATACGAAAAAGAAATAGATGAGGTTGATCTATTTTTTATGAAGAAGAAAACCAAACCTTTCTCAGGTTTTTCTATTAAGGAATTAAGAGATAGTCTAATTGTGCAGTCAGACGATAAAAACATGGCACAGCCAACCGTGATGAGTTCAATCAATGAAATTGTTACACCCCGTGAGGAGATAAGCGTTTCTGCTATCTCTGAACAACTGGCATCCTTGATGGAGAGAGTTGATAAACTCGAGAAGATGAACGCTGCTTTGGAGGAAGAAAATAAGCAGCTAAAGAAGGAGAGAGAAGCGACTATTAAGTCAGTTAAGAAAGAGGCGAAGAGGACTAAACAAGAGAAGCCTCAGATTGCGAAGAAAACGCAACATAAGAGTTTAGGAGTAAATCTTAAAATCACCAAGACCAAAGTAATTGGTCAGGAACAATGTTTGGAAATTGAAAATACTCAGCATAAGAAATTTGTTGAGAAGCCAAGCATGCCATCCAAAGTGAGCAAGAAGATGAAGGGACAACAGTTGAAAAAGACTATTCGTACTTGGTATGAATTTGATCCCTCTAAGCTCGTTCAACATCAAAAAGAAGTGTTGAACAGTGTTGTTACTAACACAACCTTCGCAGACAAAGTCCGTGAAACTGGTATACCTAAACAAAAGATTAGGTACACTGCAAAGCCACCAGTAGAGGAGAAGAGGGATATCCATTTTTATGGTTACAAGCCGAAAGGAATCCCCAACAAAGTCTGGTGGAACTGGGTCACCACTGGCACAGCAATGGACGCTTATGAAAAAGCTGACCGTTATCTATATCACCAATTTAAACGAGAAATGATGATATACAGAAATAAATGGGTCAAGTTTAGTAAGGAGTTCAATCCGTACCTATCGGAACCGAAAATGGTATGGGAAGAGAATACATGGGAATATGAATATAAAACAGACGTTCCCTACAATTTCATTCTCAAATGGCGCCAGTTAGTGCAGACCTACAAGCCTAACACACCNNNNNNNNNNNNNNNNNNNNNNNNNNNNNNNNNNNNNNNNNNNNNNNNNNNNNNNNNNNNNNNNNNNNNNNNNNNNNNNNNNNNNNNNNNNNNNNNNNNNNNNNNNNNNNNNNNNNNNNNNNNNNNNNNNNNNNNNNNNNNNNNNNNNNNNNNNNNNNNNNNNNNNNNNNCGTCTATGGTTAGGGAGATGCTTTTCCGTCATAAAATT
		</sequence>
		<sequence>
			<taxon idref="Nora_GQ257737Hultmark_Dmel_UmeaLab_Lab_2007"/>
			AAGTTGGATAAACAAATAAAATATGAGAAGAAGCAAAACCATACTTTTATTAAACCGAAATTGAATCTAGTTATTAAAGAAGAACAACATATAACTAAGAAGGTTTTAAGAGGTAAGGAACGAGCTGCAACTCATGCTTTTATGAAGGAAATGGTTGAATCTAACAAGATACAACCTAGTTGGAATGTTGAATACGAAAAAGAAATAGATGAGGTTGATCTATTTTTTATGAAGAAGAAAACTAAGCCTTTCTCAGGTTTTTCTATTAAGGAATTAAGAGATAGTCTAATTGTGCAGTCAGACGATAAAAACATGGCACAGCCAACCGTGATGAGTTCAATCGATGAAATTGTTACACCTCGTGAGGAGATAAGCGTTTCTGCTATCTCTGAACAACTGGCATCTTTGATGGAGAGAGTTGACAAACTCGAGAAGATGAATGCTGCTTTGGAAGAAGAAAACAAGCAGTTAAAGAAGGAGAGAGAAGCGACTATTAAGTCAGTTAAGAAAGAGGCAAAGAAGATTAAACAAGAGAAGCCTCAGATTGTGAAGAAAACGCAGCACAAGAGTTTAGGAGTAAATCTTAAAATCACCAAGACCAAAGTAGTTGGTCAGGAACAATGTTTGGAAATTGAAAACACTCAGCATAAGAAATTTGTTGAGAAGCCAAGCATGCCACTTAAAGTGAGCAAGAAGATGACGGAACACCAGTTGAAAAAGACTATTCGTACTTGGTATGAATTTGATCCCTCTAAGCTCGTTCAGCATCAAAAAGAAGTGTTGAACAGTGTTGTTACTAACACAACTTTCGCAGATAAAGTCCGTGAAACTGGTATACCTAAACAAAAGATTAGGTATGTTGCAAAACCACCAGCAGAGGAGAAAAGGAGTATCCATTTTTATGGTTACAAACCAAAAGGAATCCCTAACAAAGTTTGGTGGAACTGGGTCACCACTGGCACAGCTATGGACGCTTATGAAAAAGCTGACCGTTATCTGTATCATCAATTTAAACGAGAAATGATGATATACAGAAATAAATGGGTCAAATTTAGTAAGGAGTTCAATCCATACCTATCAAAACCGAAAATGGTGTGGGAAGAGAATACATGGGAATATGAATATAAAACGGACGTTCCCTATAATTTTATTCTCAAATGGCGCCAGTTAGTACAGACTTACAAACCTAACACACCAATCCAGGCTGATTGGTATAAAATCTCGCAGAAACAACANATGTTAATTGAAGCTTTCATCAATTCTTTGTTGCAAAATCTAGGTATCATGATGTCTTTCCGTGACCTAGTGGCGAGCCCATGGATATTGCTAGTAATAGCTATACCCTTGTGTGCATTTGCCAGTTCAGCATCTATGGTTAGGGAGATGCTTTTCCGTCATAAAATT
		</sequence>
		<sequence>
			<taxon idref="Nora_DQ321720Hultmark_Dmel_UmeaLab_Lab_2004"/>
			AAGTTGGATAAACAAATAAAACATGAGAAGAAGCAAAACCATACTTTTATTAAACCGAAATTGAGTCTAGTTATTAAAGAAGAACAACATATAACTAAGAAGGTTTTAAGAGGTAAGGAACGAGCTGCAACTCATGCTTTTATGAAGGAAATGGTTGAATCTAACAAGATACAACCTAGTTGGAATGTTGAATACGAAAAAGAAATAGATGAGGTTGATCTATTTTTTATGAAGAAGAAAACTAAGCCTTTCTCAGGTTTTTCTATTAAGGAATTAAGAGATAGTCTAATTGTGCAGTCAGACGATAAAAACATGGCACAGCCAACCGTGATGAGTTCAATCGATGAAATTGTTACACCCCGTGAGGAGATAAGCGTTTCTGCTATCTCTGAACAACTGGCATCTTTGATGGAGAGAGTTGACAAACTCGAGAAGATGAATGCTGCTTTGGAAGAAGAAAACAAGCAGTTAAAGAAGGAGAGAGAAGCGACTATTAAGTCAGTTAAGAAAGAGGCAAAGAAGATTAAACAAGAGAAGCCTCAGATTGTGAAGAAAACGCAGCACAAGAGTTTAGGAGTAAATCTTAAAATCACCAAGACCAAAGTAGTTGGTCAGGAACAATGTTTGGAAATTGAAAACACTCAGCATAAGAAATTTGTTGAGAAGCCAAGCATGCCACTTAAAGTGAGCAAGAAGATGACGGAACACCAGTTGAAAAAGACTATTCGTACTTGGTATGAATTTGATCCCTCTAAGCTCGTTCAGCATCAAAAAGAAGTGTTGAACAGTGTTGTTACTAACACAACTTTCGCAGATAAAGTCCGTGAAACTGGTATACCTAAACAAAAGATTAGGTATGTTGCAAAACCACCAGCAGAGGAGAAAAGGAGTATCCATTTTTATGGTTACAAACCAAAAGGAATCCCTAACAAAGTTTGGTGGAACTGGGTCACCACTGGCACAGCTATGGACGCTTATGAAAAAGCTGACCGTTATCTGTATCATCAATTTAAACGAGAAATGATGATATACAGAAATAAATGGGTCAAATTTAGTAAGGAGTTCAATCCATACCTATCAAAACCGAAAATGGTGTGGGAAGAGAATACATGGGAATATGAATATAAAACGGACGTTCCCTATAATTTTATTCTCAAATGGCGCCAGTTAGTACAGACTTACAAACCTAACACACCAATCCAGGCTGATTGGTATAAAATCTCGCAGAAACAACANATGTTAATTGAAGCTTTCATCAATTCTTTGTTGCAAAATCTAGGTATCATGATGTCTTTCCGTGACCTAGTGGCGAGCCCATGGATATTGCTAGTAATAGCTATACCCTTGTGTGCATTTGCCAGTTCAGCATCTATGGTTAGGGAGATGCTTTTCCGTCATAAAATT
		</sequence>
		<sequence>
			<taxon idref="Nora_JX220408vanRij_Dmel_vanRijLab_Lab_2011"/>
			AAGTTGGATAAACAAATAAAATATGAGAAGAAGCAAAATCATACTTTTATTAAACCGAAATTAAATTTAGTTACTAGAGAAGAACAACACGTGACTAAGAAGGTTTTAAGAGGTAAAGAACGAGCTGCAACTCATGCTTTTATGAAGGAAATGGTTGAATCTAACAAGATACAACCTAGTTGGAATGTCGAATACGAAAAAGAAATAGATGAGGTTGATCTATTTTTTATGAAGAAGAAAACCAAACCTTTCTCAGGTTTTTCTATTAAGGAATTAAGAGATAGTCTAATTGTGCAGTCAGACGATAAAAACATGGCACAGCCAACCGTGATGAGTTCAACCAATGAAATTGTTACACCCCGTGAGGAGATAAGCGTTTCTGCTATCTCTGAACAACTGGCATCCTTGATGGAGAGAGTTGATAAACTCGAGAAGATGAATGCTGCTTTGGAGGAAGAAAACAAGCAGCTAAAGAAAGAGAGAGAGGCGACTATTAAGTCAGTTAAGAAAGAGGCAAAGAGGACTAAACAAGAGAAGCCTCAGATTGCGAAGAAAACGCAACACAAGAGTTTAGGAGTAAATCTTAAAATCACCAAGACCAAAGTAGTTGGTCAGGAACAATGTTTGGAAATTGAAAATACTCAGCATAAGAAATTTGTTGAGAAGCCAAGCATGCCATCCAAAGTGAGCAAGAAGATGAAGGGACAACAGTTGAAAAAGACTATTCGTACTTGGTATGAATTTGATCCCTCTAAACTCGTTCAGCATCAAAAAGAAGTGTTGAACAGTGTTGTTACTAACACAACCTTCGCAGATAAAGTCCGTGAAACTGGTATACCTAAACAAAAGATTAGGTATACTGCAAAACCACCAGCAGAGGAGAAGAGGAGTATCCATTTCTATGGTTATAAGCCAAAAGGAATCCCTAACAAAGTTTGGTGGAATTGGGTCACCACTGGCACAGCTATGGACGCTTATGAAAAAGCTGACCATTATCTGTATCACCAATTTAAACGAGAAATGATGGTATACAGAAATAAATGGGTCAAGTTTAGTAAGGAGTTCAATCCGTACCTATCGGAACCGAAAATGGTATGGGAAGAGAATACATGGGAATATGAATATAAAACAGACGTTCCCTACAATTTTATTCTCAAATGGCGCCAGTTAGTGCAGACCTACAAGCCTAACACACCAATCCAGGCTGATTGGTACAAAATCTCGCAGAAACAACANATGTTAATTGAAGTTTTCATTAATTCTTTGTTGCAAAATCTAGGTATCATGATGTCTTTCCGTGACCTAGTGGCGAGCCCATGGATACTGCTAGTAATAGCTATACCCTTGTGTGCATTTGCCAGTTCAGCGTCTATGGTTAGGGAGATGCTTTTCCGTCATAAAATT
		</sequence>
	</alignment>

	<!-- The sequence alignment (each sequence refers to a taxon above).         -->
	<!-- ntax=34 nchar=620                                                       -->
	<alignment id="alignment4" dataType="nucleotide">
		<sequence>
			<taxon idref="Nora_ATH56_Dmel_AthensGreece_EuropeNAf_2009-08-08"/>
			ACAGAAAATATTTTAAGAGGAACAGGAGTAGAAGAATTGTTTAATCCATTCGGGATAATTATTAAATATTTCCTTTATTTTGCAATTTTGTATGCTTTTATTAAATATATTAGAAATAACATTAACGTAATAACAGAAAAAGTTAATTTTATACGGAGAATAGTAGCGAACCCAACTGGAACAATAGGACGTAGAGGTGTGTTAGGGCGATNNNNNNNNNNNNNNNNNNNNNNNNNNNNNNNNNNNNNNNNNNNNNNNNNNNNNNNNNNNNNNNNNNNNNNNNNNNNNNNNNNNNNNNNNNNNNNNNNNNNNNNNNNNNNNNNNNNNNNNNNNNNNNNNNNNNNNNNNNNNNNNNNNNNNNNNNNNNNNNNNNNNNNNNNNNNNNNNNNNNNNNNNNNNNNNNNNNNNNNNNNNNNNNNNNNNNNNNNNNNNNNNNNNNNNNNNNNNNNNNNNNNNNNNNNNNNNNNNNNNNNNNNNNNNNNNNNNNNNNNNNNNNNNNNNNNNNNNNNNNNNNNNNNNNNNNNNNNNNNNNNNNNNNNNNNNNNNNNNNNNNNNNNNNNNNNNNNNNNNNNNNNNNNNNNNNNNNNNNNNNNNNNNNNNNNNNNNNNNNNNNNNNNNNN
		</sequence>
		<sequence>
			<taxon idref="Nora_IM09_Dmel_Ithaca_USA_2009-09-18"/>
			ACAGAAAATATTCTAAAAGGAACAGGAGTAGAAGAATTATTTAATCCATTCGGGATAATTATTAAATATTTCCTTTATTTTGCAATTTTGTATGCTTTTATTAAATATATTAGAAATAACATTAACGTAATAACAGAAAAAGTAAACTTTATACGGAGAATAGTATCGAACCCAACTGGAACAACAGGACGTAGAGGTGTGTTAGGGCGATGTGTAGAACAAATCATTGAATATCCAACATTCTTTATCACGATGGTCTACGAACTACAGCAAATTAAGAACAAAAAAGATCTTATCTCGAAAATTACGATGATAAGTAGCATTCTCAAGTTACCACTTGGTATTTGGGAAAGTACTGTAGGACGGATGCTAGATCGACCGGCGATAGAAGGAACAGAAGAAATGTTGGAAGATGTTCTACCTATGGTGGCAATGGGATTGACGATTACAAAAACTCAAATTGGAGATGTACCAGTTGAAAGTTTTCTTGTGAATTTGGACCGTAATCAAAAGGCTTGCGAAAATATAATAAAACGTATGCAGCCGTTGATGATTAAAATGGGAATGATGAAAGATAGTTCATATGACACTATTTTGCAAGTTGCGAAAGAAGTTAACGA
		</sequence>
		<sequence>
			<taxon idref="Nora_D167_Dmel_LabStock_Lab_2010-01"/>
			ACAGAAAATATTCTAAAAGGAACAGGAGTAGAAGAATTGTTTAATCCATTCGGGATAATTATTAAATATTTCCTTTATTTTGCAATTTTGTATGCTTTTATTAAATATATTAGAAATAACATTAACGTAATAACAGAAAAAGTTAATTTTATACGGAGAATAGTATCGAACCCAACTGGAACAACAGGACGTAGAGGTGTGTTAGGGCGATGTGTAGAACAAATCATAGAATATCCAACATTCTTTATCACGATGGTCTACGAACTACAGCAAATTAAGAACAAAAAAGATCTTATCTCGAAAATTACGATGATAAGTAGTATTCTCAAGTTACCACTTGGTATTTGGGAAAGTACTGTAGGACGGATGCTAGATCGACCGGCGATAGAAGGAACAGAAGAAATGTTGGAAGATGTTCTACCTATGGTAGCAATGGGATTGACGATTACAAAGACTCAAATTGGAGATGTTCCAGTTGAAAGTTTTCTTGTGAATTTGGACCGTAATCAAAAGGCTTGCGAAAATATAATAAAACGTATGCAGCCGTTGATGATTAAAATGGGAATGATGAAAGATAGTTCATATGATATTATTTTGCAAGTTGCGAAAGAAGTTAATGA
		</sequence>
		<sequence>
			<taxon idref="Nora_MAT38_Dmel_Accra1_Africa_2010-01"/>
			ACAGAAAATATTCTAAAAGGTACAGGAGTAGAAGATTTGTTTAATCCATTCGGGATAATTATTAAATATTTTCTTTATTTTGCAATTTTGTATGCTTTTATTAAATATATTAAAAATAACATTAACGTAATAACAGAAAAAGTAAATTTTATACGGAGAATAGTGTCAAATCCAACCGGAACAACAGGACGTAGAGGTGTGTTAGGGCGATGTGTAGAACAAATCATAGAATATCCAACATTCTTTATCACGATGGTCTACGAACTACAGCAAATTAAGAACAAAAAGGACCTTATCTCGAAAATTACGATGATAAGTAGTATTCTCAAGTTACCACTTGGTATTTGGGAAAGTACTGTAGGACGAATGCTAGACCGACCGGCGATAGAAGGAACAGAAGAAATGTTGGAAGATGTTCTACCTATGGTAGCAATGGGATTGACGATTACAAAGACTCAAATTGGAGATGTTCCAGTTGAAAGTTTTCTTGTGAATTTGGACCGTAATCAAAAGGCTTGCGAAAATATAATAAAACGTATGCAGCCATTGATGATTAAAATGGGAATGATGAAAGATAGTTCATATGACACTATTTTGCAAGTTGCGAAAGAAGTTAATGA
		</sequence>
		<sequence>
			<taxon idref="Nora_MONSIM03_Dsim_Montpellier_EuropeNAf_2010-08-11"/>
			ACAGAAAATATTCTAAAAGGAACAGGAGTAGAAGAATTGTTTAATCCATTCGGGATAATTATTAAATATTTCCTTTATTTTGCAATTTTGTATGCTTTTATTAAATATATTAGAAATAACATTAACGTAATAACAGAAAAAGTTAACTTTATACGGAGAATAGTATCGAACCCAACTGGAACAACAGGACGTAGAGGTGTGTTAGGGCGATGTGTAGAACAAATCATAGAATATCCAACATTCTTTATTACGATGGTCTACGAACTACAGCAAATTAAGAACAAAAAAGATCTTATCTCGAAAATTACGATGATAAGTAGTATTCTCAAGTTACCACTTGGTATTTGGGAAAGTACTGTAGGACGGATGCTAGATCGACCGGCGATAGAAGGAACAGAAGAAATGTTGGAAGATGTTCTACCTATGGTAGCGATGGGATTGACGATTACAAAGACTCAAATTGGAGATGTTCCAGTTGAAAGTTTTCTTGTGAATTTGGACCGAAATCAAAAGGCTTGCGAAAATATAATAAAACGTATGCAACCGTTGATGATTAAAATGGGAATGATGAAAGATAGTTCATATGACACTATTTTGCAAGTTGCAAAAGAAGTTAATGA
		</sequence>
		<sequence>
			<taxon idref="Nora_MON28_Dmel_Montpellier_EuropeNAf_2010-08-11"/>
			NNNNNNNNNNNNNNNNNNGGAACAGGAGTAGAAGAATTGTTTAATCCATTCGGGATAATTATTAAATATTTCCTTTATTTTGCAATTTTGTATGCTTTCATTAAATATATTAGAAATAATATTAACGTAATAACAGAAAAAGTTAATTTTATACGGAGAATAGTAGCGAATCCAACTGGAACAACAGGACGTAGAGGTGTGTTAGGGCGATGTGTAGAACAAATCATAGAATATCCAACATTCTTTATCACAATGGTCTACGAACTACAGCAAATTAAGAACAAAAAAGATCTTATCTCGAAAATTACGATGATAAGTAGTATTCTCAAGTTACCACTTGGTATCTGGGAAAGTACTGTAGGACGGATGCTAGATCGACCGGCGATAGAAGGAACAGAAGAAATGTTGGAAGATGTTCTACCTATGGTAGCAATGGGATTGACGATTACAAAGACTCAAATTGGAGATGTTCCAGTTGAAAGTTTTCTTGTGAATTTGGACCGTAATCAAAAGGCTTGCGAAAATATAATAAAACGTATGCAGCCGTTGATGATTAAAATGGGAATGATGAAAGATAGTTCATATGACACTATTTTGCAAGTTGCGAAAGAAGTCAATGA
		</sequence>
		<sequence>
			<taxon idref="Nora_RAKMEL12_Dmel_Marrakesh_EuropeNAf_2010-09-30"/>
			ACAGAAAATATTTTAAAAGGAACAGGAGTAGAAGAATTGTTTAATCCATTCGGAATAATTATCAAATATTTCCTTTATTTTGCAATTTTGTATGCTTTTATTAAATATATTAGAAATAACATTAACGTAATAACAGAAAAAGTTAATTTTATACGGAGAATAGTAGCGAACCCAACTGGAACAACAGGACGTAGAGGTGTGTTAGGGCGATGTGTAGAACAAATCATAGAATATCCGACATTCTTTATCACGATGGTCTACGAACTACAGCAAATTAAGAACAAAAAAGATCTTATCTCGAAAATTACGATGATAAGTAGTATTCTCAAGTTACCACTTGGTATTTGGGAAAGTACTGTAGGACGGATGTTAGATCGACCGGCGATAGAAGGAACAGAAGAAATGTTGGAAGATGTTCTACCTATGGTAGCAATGGGATTGACGATTACAAAGACTCAAATTGGAGATGTTCCAGTTGAGAGTTTTCTTGTGAATTTGGATCGTAATCAAAAGGCTTGCGAAAATATAATAAAACGTATGCAGCCGTTGATGATTAAAATGGGAATGATGAAAGATAGTTCGTATGACACTATTTTGCAAGTTGCGAAAGAAGTCAATGA
		</sequence>
		<sequence>
			<taxon idref="Nora_SAF04_Dmel_SouthAfrica_Africa_2010-01"/>
			ACAGAAAATATTCTAAAAGGAACAGGAGTAGAAGAATTGTTTAATCCATTCGGGATAATTATTAAATATTTCCTTTATNNNNNNNNNNNNNNNNNNNNNNNNNNNNNNNNNNNNNNNNNNNNNNNNNNNNNNNNNNNNNNNNNNNNNNNNNNNNNNNNNNNNNNNNNNNNNNNNNNNNNNNNNNNNNNNNNNNNNNNNNNNNNNNNNNNNNNNNNNNNNNNNNNNNNNNNNNNNNNNNNNNNNNNNNNNNNNNNNNNNNNNNNNNNNNNNNNNNNNNNNNNNNNNNNNNNNNNNNNNNNNNNNNNNNNNNNNNNNNNNNNNNNNNNNNNNNNNNNNNNNNNNNNNNNNNNNNNNNNNNNNNNNNNNNNNNNNNNNNNNNNNNNNNNNNNNNNNNNNNNNNNNNNNNNNNNNNNNNNNNNNNNNNNNNNNNNNNNNNNNNNNNNNNNNNNNNNNNNNNNNNNNNNNNNNNNNNNNNNNNNNNNNNNNNNNNNNNNNNNNNNNNNNNNNNNNNNNNNNNNNNNNNNNNNNNNNNNNNNNNNNNNNNNNNNNNNNNNNNNNNNNNNNNNNNNNNNNNNNNNNNNNNNNNNNNNNNNNNNNNNNNNNNNNNNNNNNNNNNNNNN
		</sequence>
		<sequence>
			<taxon idref="Nora_XIA_Dmel_LabStock_Lab_2008-02"/>
			ACAGAAAATATTCTAAAAGGAACAGGAGTAGAAGAATTGTTTAATCCATTCGGGATAATTATTAAATATTTCCTTTATTTTGCAATTTTGTATGCTTTTGTTAGATATATTAGAAATAACATTAACGTAATAACAGAAAAAGTAAACTTTATACGGAGAATAGTTTCGAACCCAACTGGAACAACAGGACGTAGAGGTGTGTTAGGGCGATGTGTAGAACAAATCATAGAATATCCAACATTCTTTATCACGATGGTCTACGAACTACAGCAAATTAAGAACAAAAAAGACCTTATCTCGAAAATAACGATGATAAGTAGTATTCTCAAATTACCACTTGGTATTTGGGAGAGTACTGTAGGACGAATGCTAGACCGACCAGCGATAGAAGGAACAGAAGAAATGTTGGAAGATGTTCTACCTATGGTAGCAATGGGATTGACGATTACAAAGACTCAAATTGGAGATGTTCCAGTTGAAAGTTTTCTTGTGAATTTGGACCGTAATCAAAAGGCTTGCGAAAATATAATAAAACGTATGCAGCCGTTGATGATTAAAATGGGAATGATGAAAGATAGTTCATATGACATTATTTTGCAAGTTGCGAAAGAAGTTAATGA
		</sequence>
		<sequence>
			<taxon idref="Nora_DAN20_Dmel_Accra2_Africa_2010-01"/>
			ACAGAAAATATTCTAAAAGGTACAGGAGTAGAAGATTTGTTTAATCCATTCGGGATAATTATTAAATATTTTCTTTATTTTGCAATTTTGTATGCTTTTATTAAATATATTAAAAATAACATTAACGTAATAACAGAAAAAGTAAACTTTATACGGAGAATAGTGTCAAACCCAACCGGAACAACAGGACGTAGAGGTGTGTTAGGGCGATGTGTAGAACAAATCATAGAATATCCAACATTCTTTATCACGATGGTCTACGAACTACAGCAAATTAAGAACAAAAANNNNNNNNNNNNNNNNNNNNNNNNNNNNNNNNNNNNNNNNNNNNNNNNNNNNNNNNNNNNNNNNNNNNNNNNNNNNNNNNNNNNNNNNNNNNNNNNNNNNNNNNNNNNNNNNNNNNNNNNNNNNNNNNNNNNNNNNNNNNNNNNNNNNNNNNNNNNNNNNNNNNNNNNNNNNNNNNNNNNNNNNNNNNNNNNNNNNNNNNNNNNNNNNNNNNNNNNNNNNNNNNNNNNNNNNNNNNNNNNNNNNNNNNNNNNNNNNNNNNTGATGATTAAAATGGGAATGATGAAAGATAGTTCATATGACACTATTTTGCAAGTTGCGAAAGAAGTTAATGA
		</sequence>
		<sequence>
			<taxon idref="Nora_D23_Dmel_LabStock_Lab_2010-01"/>
			ACAGAAAATATTCTAAAAGGAACAGGAATAGAAGAATTGTTTAATCCATTCGGGATAATTATTAAATATTTCCTTTATTTTGCAATTTTGTATGCTTTTGTTAGATATATTAGAAATAACGTTAACGTAATAACAGAAAAAGTAAACTTTATACGGAGAATAGTTTCGAACCCAACTGGAACAACAGGACATAGAGGTGTGTTAGGGCGATGTGTAGAACAAATCATAGAATATCCAACATTCTTTATCACGATGGTCTACGAACTACAGCAAATTAAGAACAAAAAAGACCTTATCTCGAAAATAACGATGATAAGTAGTATTCTCAAATTACCACTTGGTATTTGGGAGAGTACTGTAGGACGAATGCTAGACCGACCAGCGATAGAAGGAACAGAAGAAATGTTGGAAGATGTTCTACCTATGGTAGCAATGGGATTGACGATTACAAAGACTCAAATTGGAGATGTTCCAGTTGAAAGTTTTCTTGTGAATTTGGACCGTAATCAAAAGGCTTGCGAAAATATAATAAAACGTATGCAGCCGTTGATGATTAAAATGGGAATGATGAAAGATAGTTCATATGACATTATTTTGCAAGTTGCGAAAGAAGTTAATGA
		</sequence>
		<sequence>
			<taxon idref="Nora_D79_Dmel_LabStock_Lab_2010-01"/>
			ACAGAAAATATTCTAAAAGGAACAGGAGTAGAAGAATTGTTTAATCCATTCGGGATAATTATTAAATATTTCCTTTATTTTGCAATTTTATATGCTTTTATTAAATATATTAGAAATAACATTAACGTAATAACAGAAAAAGTGAATTTTATACGGAGAATAGTATCGAACCCAACTGGAACAACAGGACGTAGAGGTGTGTTAGGGCGATGTGTAGAACAAATCATAGAATATCCAACATTCTTTATCACGATGGTCTACGAATTACAGCAGATTAAGAACAAAAAAGATCTTATCTCGAAAATTACGATGATAAGTAGTATTCTCAAATTACCACTTGGTATCTGGGAGAGTACTGTGGGACGAATGCTAGACCGACCGGCGATAGAAGGAACAGAAGAAATGTTGGAGGACGTTCTACCTATGGTAGCAATGGGATTGACGATTACAAAGACTCAAATTGGAGATGTTCCAGTTGAAAATTTTCTTGTAAATTTGGACCGTAATCAAAAGGCTTGCGAAAATATAATAAAACGTATGCAGCCGTTGATGATTAAAATGGGAATGATGAAAGATAGTTCATATGACACTATTTTGCAAGTTGCGAAAGAAGTTAATGA
		</sequence>
		<sequence>
			<taxon idref="Nora_IM12_Dmel_Ithaca_USA_2009-09-18"/>
			ACAGAAAATATTCTAAAAGGAACAGGAGTAGAAGAATTATTTAATCCATTCGGGATAATTATTAAATATTTCCTTTATTTTGCAATTTTGTATGCTTTTATTAAATATATTAGAAATAACATTAACGTAATAACAGAAAAAGTAAACTTTATACGGAGAATAGTATCGAACCCAACTGGAACAACAGGACGTAGAGGTGTGTTAGGGCGATGTGTAGAACAAATCATTGAATATCCAACATTCTTTATCACGATGGTCTACGAACTACAGCAAATTAAGAACAAAAAAGATCTTATCTCGAAAATTACGATGATAAGTAGCATTCTCAAGTTACCACTTGGTATTTGGGAAAGTACTGTAGGACGGATGCTAGATCGACCGGCGATAGAAGGAACAGAAGAAATGTTGGAAGATGTTCTACCTATGGTGGCAATGGGATTGACGATTACAAAAACTCAAATTGGAGATGTACCAGTTGAAAGTTTTCTTGTGAATTTGGACCGTAATCAAAAGGCTTGCGAAAATATAATAAAACGTATGCAGCCGTTGATGATTAAAATGGGAATGATGAAAGATAGTTCATATGACACTATTTTGCAAGTTGCGAAAGAAGTTAACGA
		</sequence>
		<sequence>
			<taxon idref="Nora_IM13_Dmel_Ithaca_USA_2009-09-18"/>
			ACAGAAAATATTCTAAAAGGAACAGGAGTAGAAGAATTGTTTAATCCATTCGGGATAATTATTAAATATTTCCTTTATTTTGCAATTTTGTATGCTTTTATTAAATATATTAGAAATAACATTAACGTAATAACAGAAAAAGTAAACTTTATACGGAGAATAGTATCGAACCCAACTGGAACAACAGGACGTAGAGGTGTGTTAGGGCGATGTGTAGAACAAATCATTGAATATCCAACATTCTTTATCACGATGGTCTACGAACTACAGCAAATTAAGAACAAAAAAGATCTTATCTCGAAAATTACGATGATAAGTAGCATTCTCAAGTTACCACTTGGTATTTGGGAAAGTACTGTAGGACGGATGCTAGATCGACCGGCGATAGAAGGAACAGAAGAAATGTTGGAAGATGTTCTACCTATGGTGGCAATGGGATTGACGATTACAAAAACTCAAATTGGAGATGTACCAGTTGAAAGTTTTCTTGTGAATTTGGACCGTAATCAAAAGGCTTGCGAAAATATAATAAAACGTATGCAGCCGTTGATGATTAAAATGGGAATGATGAAAGATAGTTCATATGACACTATTTTGCAAGTTGCGAAAGAAGTTAACGA
		</sequence>
		<sequence>
			<taxon idref="Nora_XG_Dmel_LabStock_Lab_2008-02"/>
			ACAGAAAATATTCTAAAAGGAACAGGAATAGAAGAATTGTTTAATCCATTCGGGATAATTATTAAATATTTCCTTTATTTTGCAATTTTGTATGCTTTTGTTAGATATATTAGAAATAACGTTAACGTAATAACAGAAAAAGTAAACTTTATACGGAGAATAGTTTCGAACCCAACTGGAACAACAGGACGTAGAGGTGTGTTAGGGCGATGTGTAGAACAAATCATAGAATATCCAACATTCTTTATCACGATGGTCTACGAACTACAGCAAATTAAGAACAAAAAAGACCTTATCTCGAAAATAACGATGATAAGTAGTATTCTCAAATTACCACTTGGTATTTGGGAGAGTACTGTAGGACGAATGCTAGACCGACCAGCGATAGAAGGAACAGAAGAAATGTTGGAAGATGTTCTACCTATGGTAGCAATGGGATTGACGATTACAAAGACTCAAATTGGAGATGTTCCAGTTGAAAGTTTTCTTGTGAATTTGGACCGTAATCAAAAGGCTTGCGAAAATATAATAAAACGTATGCAGCCGTTGATGATTAAAATGGGAATGATGAAAGATAGTTCATATGACATTATTTTGCAAGTTGCGAAAGAAGTTAATGA
		</sequence>
		<sequence>
			<taxon idref="Nora_XH_Dmel_LabStock_Lab_2008-02"/>
			ACAGAAAATATTCTAAAAGGAACAGGAGTAGAAGAATTGTTTAATCCATTCGGGATAATTATTAAATATTTCCTTTATTTTGCAATTTTATATGCTTTTATTAAATATATTAGAAATAACATTAACGTAATAACAGAAAAAGTGAATTTTATACGGAGAATAGTATCGAACCCAACTGGAACAACAGGACGTAGAGGTGTGTTAGGGCGATGTGTAGAACAAATCATAGAATATCCAACATTCTTTATCACGATGGTCTACGAATTACAGCAGATTAAGAACAAAAAAGATCTTATCTCGAAAATTACGATGATAAGTAGTATTCTCAAATTACCACTTGGTATCTGGGAGAGTACTGTGGGACGAATGCTAGACCGACCGGCGATAGAAGGAACAGAAGAAATGTTGGAGGACGTTCTACCTATGGTAGCAATGGGATTGACGATTACAAAGACTCAAATTGGAGATGTTCCAGTTGAAAATTTTCTTGTAAATTTGGACCGTAATCAAAAGGCTTGCGAAAATATAATAAAACGTATGCAGCCGTTGATGATTAAAATGGGAATGATGAAAGATAGTTCATATGACACTATTTTGCAAGTTGCGAAAGAAGTTAATGA
		</sequence>
		<sequence>
			<taxon idref="Nora_delta11_Dmel_LabStock_Lab_2008-02"/>
			ACAGAAAATATTCTAAAAGGAACAGGAGTAGAAGAATTGTTTAATCCATTCGGGATAATTATTAAATATTTCCTTTATTTTGCAATTTTGTATGCTTTTATTAAATATATTAGAAATAACATTAACGTAATATCAGAAAAAATGAATTTTATACGGAGAATAGTATCGAACCCAACTGGAACAACAGGTCGTAGAGGTGTGTTAGGGCGATGTGTAGAACAAATCATAGAATATCCAACATTCTTTATCACGATGGTCTACGAATTACAGCAGATTAAGAACAAAAAAGACCTTATCTCGAAAATTACGATGATAAGTAGTATTCTCAAATTACCACTTGGAATTTGGGAGAGTACTGTAGGACGAATGCTAGACCGACCGGCGATAGAAGGAACAGAAGAAATGTTGGAAGACGTTCTACCTATGGTAGCAATGGGATTGACGATTACAAAGACTCAAATTGGAGATGTTCCAGTTGAAAGTTTTCTTGTGAATTTGGACCGTAATCAGAAGGCTTGCGAAAACATAATAAAACGTATGCAGCCGTTGATGATTAAAATGGGAATGATGAAAGATAGTTCATATGACACTATTTTGCACGTTGCGAAAGAAGTTAATGA
		</sequence>
		<sequence>
			<taxon idref="Nora_XA_Dmel_LabStock_Lab_2008-02"/>
			ACAGAAAATATTCTAAAAGGAACAGGAGTAGAAGAATTGTTTAATCCATTCGGGATAATTATTAAATATTTCCTTTATTTTGCAATTTTATATGCTTTTATTAAATATATTAGAAATAACATTAACGTAATAACAGAAAAAGTGAATTTTATACGGAGAATAGTATCGAACCCAACTGGAACAACAGGACGTAGAGGTGTGTTAGGGCGATGTGTAGAACAAATCATAGAATATCCAACATTCTTTATCACGATGGTCTACGAATTACAGCAGATTAAGAACAAAAAAGATCTTATCTCGAAAATTACGATGATAAGTAGTATTCTCAAATTACCACTTGGTATTTGGGAAAGTACTGTGGGACGAATGCTAGACCGACCGGCGATAGAAGGAACAGAAGAAATGTTGGAAGACGTTCTACCTATGGTAGCAATGGGATTGACGATTACAAAGACTCAAATTGGAGATGTTCCAGTTGAAAGTTTTCTTGTAAATTTGGACCGTAATCAAAAGGCTTGCGAAAATATAATAAAACGTATGCAGCCATTGATGATTAAAATGGGAATGATGAAAGATAGTTCATATGACACTATTTTGCAAGTTGCGAAAGAAGTTAATGA
		</sequence>
		<sequence>
			<taxon idref="Nora_K02_Dsim_Thika_Africa_2009-02"/>
			ACAGAAAATATTTTAAAAGGAACAGGAGTAGAAGAATTGTTTAATCCATTCGGAATAATTATTAAATATTTCCTTTATTTTGCAATTTTGTATGCTTTTATTAAATATATTAAAAATAATATTAACGTAATAACAGAAAAAGTTAACTTTATACGGAGAATAGTATCGAACCCAACTGGAACAACAGGACGTAGAGGTGTATTAGGGCGATGTGTAGAACAAATTATAGAATATCCAACATTCTTTATCACGATGGTCTACGAACTACAGCAAATTAAGAACAAAAAAGATCTTATCTCGAAAATTACGATGATAAGTAGTATTCTCAAGTTACCACTTGGTATTTGGGAAAGTACTGTAGGACGGATGTTAGATCGACCGGCGATAGAAGGAACAGAAGAAATGTTGGAAGATGTTCTACCTATGGTAGCAATGGGATTGACGATTACAAAGACTCAAATTGGAGATGTTCCGGTTGAAAGTTTTCTTGTGAATTTGGACCGTAATCAAAAGGCTTGCGAAAATATAATAAAACGTATGCAGCCGTTGATGATTAAAATGGGAATGATGAAAGATAGTTCGTATGACACTATTTTGCAAGTTGCAAAAGAAGTCAATGA
		</sequence>
		<sequence>
			<taxon idref="Nora_RAK11_Dsim_Marrakesh_EuropeNAf_2010-09-30"/>
			ACAGAAAATATTTTAAAAGGAACAGGAGTAGAAGAATTGTTTAATCCATTCGGAATAATTATCAAATATTTCCTTTATTTTGCAATTTTGTATGCTTTTATTAAATATATTAGAAATAACATTAACATAATAACAGAAAAAGTTAATTTTATACGGAGAATAGTAGCGAACCCAACTGGAACAACAGGACGTAGAGGTGTGTTAGGGCGATGTGTAGAACAAATCATAGAATATCCGACATTCTTTATCACGATGGTCTACGAACTACAGCAAATTAAGAACAAAAAAGATCTTATCTCGAAAATTACGATGATAAGTAGTATTCTCAAGTTACCACTTGGTATTTGGGAAAGTACTGTAGGACGGATGCTAGATCGACCGGCGATAGAAGGAACAGAAGAAATGTTGGAAGATGTTCTACCTATGGTAGCAATGGGATTGACGATTACAAAGACTCAAATTGGAGATGTTCCAGTTGAGAGTTTTCTTGTGAATTTGGACCGTAATCAAAAGGCTTGCGAAAATATAATAAAACGTATGCAGCCGTTGATGATTAAAATGGGAATGATGAAAGATAGTTCATATGACACTATTTTGCAAGTTGCGAAAGAAGTCAATGA
		</sequence>
		<sequence>
			<taxon idref="Nora_K09_Dsim_Thika_Africa_2009-02"/>
			ACAGAAAATATTTTAAAAGGAACAGGAGTAGAAGAATTGTTTAATCCATTCGGAATAATTATTAAATATTTCCTTTATTTTGCAATTTTGTATGCTTTTATTAAATATATTAAAAATAATATTAACGTAATAACAGAAAAAGTTAACTTTATACGGAGAATAGTATCGAACCCAACTGGAACAACAGGACGTAGAGGTGTRTTAGGGCGATGTGTAGAACAAATTATAGAATATCCAACATTCTTTATCACGATGGTCTACGAACTACAGCAAATTAAGAACAAAAAAGATCTTATCTCGAAAATTACGATGATAAGTAGTATTCTCAAGTTACCACTTGGTATTTGGGAAAGTACTGTAGGACGGATGTTAGATCGACCGGCGATAGAAGGAACAGAAGAAATGTTGGAAGATGTTCTACCTATGGTAGCAATGGGATTGACGATTACAAAGACTCAAATTGGAGATGTTCCGGTTGAAAGTTTTCTTGTGAATTTGGACCGTAATCAAAAGGCTTGCGAAAATATAATAAAACGTATGCAGCCGTTGATGATTAAAATGGGAATGATGAAAGATAGTTCGTATGACACTATTTTGCAAGTTGCAAAAGAAGTCAATGA
		</sequence>
		<sequence>
			<taxon idref="Nora_JJ17_Dmel_LabStock_Lab_2001"/>
			ACAGAAAATATTCTAAAAGGAACAGGAGTAGAAGAATTGTTTAATCCATTCGGGATAATTATTAAATATTTCCTTTATTTTGCAATTTTGTATGCTTTTATTAAATATATTAGAAATAACATTAACGTAATAACAGAAAAAGTTAATTTTATACGGAGAATAGTATCGAACCCAACTGGAACAACAGGACGCAGAGGTGTGTTAGGGCGATGTGTAGAACAAATCATAGAGTATCCAACATTCTTTATCACAATGATCTACGAATTACAGCAAATTAAAAACAAAAAAGACCTTATCTCGAAAATTACGATGATAAGTAGTATTCTCAAGTTACCACTTGGTATTTGGGAAAGTACTGTAGGACGAATGCTAGACCGACCGGCGATAGAAGGAACAGAAGAAATGTTGGAAGATGTTCTACCTATGGTAGCAATGGGATTGACGATTACAAAGACTCAAATTGGAGACGTTCCAGTTGAAAGTTTTCTTGTAAATTTGGACCGTAATCAAAAGGCTTGCGAAAATATAATAAAACGTATGCAGCCGTTGATGATTAAAATGGGAATGATGAAAGATAGTTCATATGATACTATTTTGCAAGTTGCGAAAGAAGTTAATGA
		</sequence>
		<sequence>
			<taxon idref="Nora_AM04_Dmel_AthensGreece_EuropeNAf_2009-08-08"/>
			ACAGAAAATATTTTAAGAGGAACAGGAGTAGAAGAATTGTTTAATCCATTCGGGATAATTATTAAATATTTCCTTTATTTTGCAATTTTGTATGCTTTTATTAAATATATTAGAAATAACATTAACGTAATAACAGAAAAAGTTAATTTTATACGGAGAATAGTAGCGAACCCAACTGGAACAATAGGACGTAGAGGTGTGTTAGGGCGATGTGTAGAACAAATCATAGAATATCCAACATTCTTTATCACGATGGTCTACGAACTACAGCAAATTAAGAACAAAAAAGATCTTATCTCGAAAATTACGATGATAAGTAGTATTCTCAAGTTACCACTTGGTATTTGGGAAAGTACTGTAGGACGGATGCTAGATCGACCGGCGATAGAAGGAACAGAAGAAATGTTGGAAGATGTTCTACCTATGGTAGCAATGGGATTGACGATTACAAAGACTCAAATTGGAGATGTTCCAGTTGAGAATTTTCTTGTGAATTTGGACCGTAATCAAAAGGCTTGCGAAAATATAATAAAACGTATGCAGCCGTTGATGATTAAAATGGGAATGATGAAAGATAGTTCATATGATACTATTTTGCAAGTCGCGAAAGAAGTCAATGA
		</sequence>
		<sequence>
			<taxon idref="Nora_RAKMEL13_Dmel_Marrakesh_EuropeNAf_2010-09-30"/>
			ACAGAAAATATTTTAAAAGGAACAGGAGTAGAAGAATTGTTTAATCCATTCGGGATAATTATTAAATATTTCCTTTATTTTGCAATTTTGTATGCTTTTATTAAATATATTAGAAATAATATTAACGTAATAACAGAAAAAGTTAATTTTATACGGAGAATAGTAGCGAACCCAACTGGAACAACAGGACGTAGAGGTGTGTTAGGGCGATGTGTAGAACAAATCATAGAATATCCAACATTCTTTATCACGATGGTCTACGAACTACAGCAAATTAAGAACAAAAAAGATCTTATCTCGAAAATTACGATGATAAGTAGTATTCTCAAGTTACCACTTGGTATTTGGGAAAGTACTGTAGGACGGATGCTAGATCGACCGGCGATAGAAGGAACAGAAGAAATGTTGGAAGATGTTCTACCTATGGTAGCAATGGGATTGACGATTACAAAAACTCAAATTGGAGATGTTCCAGTTGAGAGTTTTCTTGTGAATTTGGACCGTAATCAAAAGGCTTGCGAAAATATAATAAAACGTATGCAGCCGTTGATGATTAAAATGGGAATGATGAAAGATAGTTCATATGACACTATTTTGCAAGTTGCGAAAGAAGTCAATGA
		</sequence>
		<sequence>
			<taxon idref="Nora_GEO58_Dmel_AthensGeorgia_USA_2009-02-02"/>
			ACAGAAAATATTCTAAAAGGAACAGGAGTAGAAGAATTGTTTAATCCATTCGGGATAATTATTAAATATTTCCTTTATTTTGCAATTTTGTATGCTTTTATTAAATACATTAGAAATAACATTAACGTAATAACAGAAAAAGTTAACTTTATACGGAGAATAGTATCGAACCCAACTGGAACAACAGGACGTAGAGGTGTGTTAGGGCGATGTGTAGAACAAATCATAGAATATCCAACATTCTTTATCACGATGGTCTACGAACTACAGCAAATTAAGAACAAAAAAGATCTTATCTCGAAAATTACGATGATAAGTAGTATTCTCAAGTTACCACTTGGTATTTGGGAAAGCACTGTAGGACGAATGCTAGACCGACCGGCGATAGAAGGAACAGAAGAAATGTTGGAAGATGTTCTACCTATGGTAGCAATGGGATTGACGATTACAAAAACTCAAATTGGAGATGTTCCAGTTGAAAGTTTTCTTGTGAATTTGGACCGTAATCAAAAGGCTTGCGAAAATATAATAAAACGTATGCAGCCGTTGATGATTAAAATGGGAATGATGAAAGATAGTTCATATGACACTATTTTGCAAGTTGCGAAAGAAGTCAACGA
		</sequence>
		<sequence>
			<taxon idref="Nora_SAFSIM01_Dsim_SouthAfrica_Africa_2010-01"/>
			ACAGAAAATATTCTAAAAGGAACAGGAGTAGAAGAATTGTTTAATCCATTCGGGATAATTATTAAATATTTCCTATATTTTGCAATTTTGTATGCTTTTATTAAATATATTAGAAATAACATTAACGTAATAACAGAAAAAGTTAACTTTATACGGAGAATAGTATCAAATCCAACTGGAACAACAGGACGTAGAGGTGTGTTAGGGCGATGTGTAGAACAAATTATAGAATATCCAACATTTTTTATCACGATGGTCTACGAACTACAGCAAATTAAGAACAAAAAAGATCTTATCTCGAAAGTTACGATGATAAGTAGTATTCTCAAGTTACCACTTGGTATTTGGGAAAGTACTGTAGGACGGATGCTAGATCGACCGGCGATAGAAGGAACAGAAGAAATGTTGGAAGATGTTCTACCTATGGTAGCAATGGGATTGACGATTACAAAAACTCAAATTGGAGATGTTCCAGTTGAAAGTTTTCTTGTGAATTTGGACCGAAATCAAAAGGCTTGCGAAAATATAATAAAACGTATGCAGCCGTTGATGATTAAAATGGGAATGATGAAAGATAGTTCATATGACACTATTTTGCAAGTTGCGAAAGAAGTTAATGA
		</sequence>
		<sequence>
			<taxon idref="Nora_UM02_Dmel_SanDiego2_USA_2008-12-05"/>
			ACAGAAAATATTCTAAAAGGAACAGGAGTAGAAGAATTGTTTAATCCATTCGGGATAATTATTAAATATTTCCTTTATTTTGCAATTTTGTATGCTTTTATTAAATATATTAGAAATAACATTAACGTAATAACAGAAAGAGTTAACTTTATACGGAGAGTAGTATCGAACCCAACCGGAACAACAGGACGCAGAGGTGTGTTAGGGCGATGTGTAGAACAAATCATAGAATATCCAACATTCTTTATCACAATGGTCTACGAACTACAGCAAATTAAGAACAAAAAGGATCTTATCTCGAAAATTACGATGATAAGTAGTATTCTCAAATTACCACTTGGTATTTGGGAGAGTACTGTAGGACGAATGCTAGACCGACCAGCGATAGAAGGAACAGAAGAAATGTTGGAAGATGTTCTACCTATGGTAGCAATGGGATTGACGATTACAAAGACTCAAATTGGAGATGTTCCAGTTGAAAGTTTTCTTGTGAATTTGGACCGTAATCAAAAGGCTTGCGAAAATATAATAAAACGTATGCAGCCGTTGATGATTAAAATGGGAATGATGAAAGATAGTTCATATGACACTATTTTGCAAGTAGCGAAAGAAGTTAATGA
		</sequence>
		<sequence>
			<taxon idref="Nora_DANMEL11_Dmel_Accra2_Africa_2010-01"/>
			ACAGAAAATATTCTAAAAGGTACAGGAGTAGAAGATTTGTTTAATCCATTCGGGATAATTATTAAATATTTTCTTTATTTTGCAATTTTGTATGCTTTTATTAAATATATTAAAAATAACATTAACGTAATAACAGAAAAAGTAAACTTTATACGGAGAATAGTGTCAAACCCAACCGGAACAACAGGACGTAGAGGTGTGTTAGGGCGATGTGTAGAACAAATCATAGAATATCCAACATTCTTTATCACGATGGTCTACGAACTACAGCAAATTAAGAACAAAAAGGACCTTATCTCGAAAATTACGATGATAAGTAGTATTCTCAAGTTACCACTTGGTATTTGGGAAAGTACTGTAGGACGAATGCTAGACCGACCGGCGATAGAAGGAACAGAAGAAATGTTGGAAGATGTTCTACCTATGGTAGCAATGGGATTGACGATTACAAAGACTCAAATTGGAGATGTTCCAGTTGAAAGTTTTCTTGTGAATTTGGACCGTAATCAAAAGGCTTGCGAAAATATAATAAAACGTATGCAGCCATTGATGATTAAAATGGGAATGATGAAAGATAGTTCATATGATACTATTTTGCAAGTTGCGAAAGAAGTTAATGA
		</sequence>
		<sequence>
			<taxon idref="Nora_DANMEL01_Dmel_Accra2_Africa_2010-01"/>
			ACAGAAAATATTCTAAAAGGTACAGGAGTAGAAGATTTGTTTAATCCATTCGGGATAATTATTAAATATTTTCTTTATTTTGCAATTTTGTATGCTTTTATTAAATATATTAAAAATAACATTAACGTAATAACAGAAAAAGTAAATTTTATACGGAGAATAGTGTCAAATCCAACCGGAACAACAGGACGTAGAGGTGTGTTAGGGCGATGTGTAGAACAAATCATAGAATATCCAACATTCTTTATCACGATGGTCTACGAACTACAGCAAATTAAGAACAAAAAGGACCTTATCTCGAAAATTACGATGATAAGTAGTATTCTCAAGTTACCACTTGGTATTTGGGAAAGTACTGTAGGACGAATGCTAGACCGACCGGCGATAGAAGGAACAGAAGAAATGTTGGAAGATGTTCTACCTATGGTAGCAATGGGATTGACGATTACAAAGACTCAAATTGGAGATGTTCCAGTTGAAAGTTTTCTTGTGAATTTGGACCGTAATCAAAAGGCTTGCGAAAATATAATAAAACGTATGCAGCCATTGATGATTAAAATGGGAATGATGAAAGATAGTTCATATGACACTATTTTGCAAGTTGCGAAAGAAGTTAATGA
		</sequence>
		<sequence>
			<taxon idref="Nora_MAT23_Dmel_Accra1_Africa_2010-01"/>
			ACAGAAAATATTCTAAAAGGTACAGGAGTAGAAGATTTGTTTAATCCATTCGGGATAATTATTAAATATTTTCTTTATTTTGCAATTTTGTATGCTTTTATTAAATATATTAAAAATAACATTAACGTAATAACAGAAAAAGTAAATTTTATACGGAGAATAGTGTCAAATCCAACCGGAACAACAGGACGTAGAGGTGTGTTAGGGCGATGTGTAGAACAAATCATAGAATATCCAACATTCTTTATCACGATGGTCTACGAACTACAGCAAATTAAGAACAAAAAGGACCTTATCTCGAAAATTACGATGATAAGTAGTATTCTCAAGTTACCACTTGGTATTTGGGAAAGTACTGTAGGACGAATGCTAGACCGACCGGCGATAGAAGGAACAGAAGAAATGTTGGAAGATGTTCTACCTATGGTAGCAATGGGATTGACGATTACAAAGACTCAAATTGGAGATGTTCCAGTTGAAAGTTTTCTTGTGAATTTGGACCGTAATCAAAAGGCTTGCGAAAATATAATAAAACGTATGCAGCCATTGATGATTAAAATGGGAATGATGAAAGATAGTTCATATGACACTATTTTGCAAGTTGCGAAAGAAGTTAATGA
		</sequence>
		<sequence>
			<taxon idref="Nora_DANMEL13_Dmel_Accra2_Africa_2010-01"/>
			ACAGAAAATATTCTAAAAGGTACAGGAGTAGAAGATTTGTTTAATCCATTCGGGATAATTATTAAATATTTTCTTTATTTTGCAATTTTGTATGCTTTTATTAAATATATTAAAAATAACATTAACGTAATAACAGAAAAAGTAAATTTTATACGGAGAATAGTGTCAAATCCAACCGGAACAACAGGACGTAGAGGTGTGTTAGGGCGATGTGTAGAACAAATCATAGAATATCCAACATTCTTTATCACGATGGTCTACGAACTACAGCAAATTAAGAACAAAAAGGACCTTATCTCGAAAATTACGATGATAAGTAGTATTCTCAAGTTACCACTTGGTATTTGGGAAAGTACTGTAGGACGAATGCTAGACCGACCGGCGATAGAAGGAACAGAAGAAATGTTGGAAGATGTTCTACCTATGGTAGCAATGGGATTGACGATTACAAAGACTCAAATTGGAGATGTTCCAGTTGAAAGTTTTCTTGTGAATTTGGACCGTAATCAAAAGGCTTGCGAAAATATAATAAAACGTATGCAGCCATTGATGACTAAAATGGGAATGATGAAAGATAGTTCATATGACACTATTTTGCAAGTTGCGAAAGAAGTTAATGA
		</sequence>
		<sequence>
			<taxon idref="Nora_GQ257737Hultmark_Dmel_UmeaLab_Lab_2007"/>
			ACAGAAAATATTCTAAAAGGAACAGGAGTAGAAGAATTGTTTAATCCATTCGGGATAATTATTAAATATTTCCTTTATTTTGCAATTTTGTATGCTTTTATTAAATATATTAGAAATAACATTAACGTAATAACAGAAAAAGTTAATTTTATACGGAGAGTAGTCTCAAACCCAACTGGAACAACAGGACGTAGAGGTGTGTTGGGGCGATGTGTAGAACAAATCATAGAATATCCAACATTCTTTATTACGATGATCTACGAACTACAGCAAATTAAGAACAAAAAAGATCTTATCTCAAAAATTACGATGATAAGTAGCATTCTTAAGTTACCACTTGGTATTTGGGAAAGTACTGTAGGGCGGATGCTAGATCGACCGGCGATAGAGGGAACAGAAGAAATGTTGGAAGATGTTCTACCTATAGTAGCAATGGGATTAACGATTACAAAGACTCAAATTGGAGATGTTCCAGTTGAAAGTTTTCTTGTGAATTTGGACCGTAATCAAAAAGCTTGCGAAAATATAATAAAACGTATGCAGCCATTGATGATTAAAATGGGAATGATGAAAGATAGCTCATATGACACTATTTTGCAAGTAGCGAAAGAAGTTAACGA
		</sequence>
		<sequence>
			<taxon idref="Nora_DQ321720Hultmark_Dmel_UmeaLab_Lab_2004"/>
			ACAGAAAATATTCTAAAAGGAACAGGAGTAGAAGAATTGTTTAATCCATTCGGGATAATTATTAAATATTTCCTTTATTTTGCAATTTTGTATGCTTTTATTAAATATATTAGAAATAACATTAACGTAATAACAGAAAAAGTTAACTTTATACGGAGAGTAGTCTCAAACCCAACTGGAACAACAGGACGTAGAGGTGTGTTGGGGCGATGTGTAGAACAAATCGTAGAATACCCAACATTCTTTATTACGATGGTCTACGAACTACAGCAAATTAAGAACAAAAAAGATCTTATCTCAAAAATTACGATGATAAGTAGCATTCTTAAGTTACCACTTGGTATTTGGGAAAGTACTGTAGGGCGGATGCTAGATCGACCGGCGATAGAGGGAACAGAAGAAATGTTGGAAGATGTTCTACCTATAGTAGCAATGGGATTAACGATTACAAAGACTCAAATTGGAGATGTTCCAGTTGAAAGTTTTCTTGTGAATTTGGACCGTAATCAAAAAGCTTGCGAAAATATAATAAAACGTATGCAGCCATTGATGATTAAAATGGGAATGATGAAAGATAGTTCATATGACACTATTTTGCAAGTAGCGAAAGAAGTTAACGA
		</sequence>
		<sequence>
			<taxon idref="Nora_JX220408vanRij_Dmel_vanRijLab_Lab_2011"/>
			ACAGAAAATATTTTAAAAGGAACAGGAGTAGAAGAATTGTTTAATCCATTCGGGATAATTATTAAATATTTCCTTTATTTTGCAATTTTGTATGCTTTTATTAAATATATTAGAAATAACATTAACGTAATAACAGAGAAAGTTAATTTTATACGGAGAATAGTATCGAACCCAACTGGAACAACAGGACGTAGAGGTGTGTTAGGGCGATGTGTAGAACAAATCATAGAATATCCAACATTCTTTATCACGATGGTCTACGAACTACAGCAAATTAAGAACAAAAAAGATCTTATCTCGAAAATTACGATGATAAGTAGTATTCTCAAGTTACCACTTGGTATTTGGGAAAGTACTGTAGGACGGATGCTAGATCGACCGGCGATAGAAGGAACAGAAGAAATGTTGGAAGATGTTCTACCTATGGTAGCAATGGGATTGACGATTACAAAGACTCAAATTGGAGATGTTCCAGTTGAAAGTTTTCTTGTGAATTTGGACCGTAATCAAAAGGCTTGCGAAAATATAATAAAACGTATGCAGCCGTTGATGATTAAAATGGGAATGATGAAAGATAGTTCATATGATACTATTTTGCAAGTTGCAAAAGAAGTTAATGA
		</sequence>
	</alignment>

	<!-- The sequence alignment (each sequence refers to a taxon above).         -->
	<!-- ntax=34 nchar=4100                                                      -->
	<alignment id="alignment5" dataType="nucleotide">
		<sequence>
			<taxon idref="Nora_ATH56_Dmel_AthensGreece_EuropeNAf_2009-08-08"/>
			NNNNNNNNNNNNNNNNNNNNNNNNNNNNNNNNNNNNNNNNNNNNNNNNNNNNNNNNNNNNNNNNNNNNNNNNNNNNNNNNNNNNNNNNNNNNNNNNNNNNNNNNNNNNNNNNNNNNNNNNNNNNNNNNNNNNNNNNNNNNNNNNNNNNNNNNNNNNNNNNNNNNNNNNNNNNNNNNNNNNNNNNNNNNNNNNNNNNNNNNNNNNNNNNNNNNNNNNNNNNNNNNNNNNNNNNNNNNNNNNNNNNNNNNNNNNNNNNNNNNNNNNNNNNNNNNNNNNNNNNNNNNNNNNNNNNNNNNNNNNNNNNNNNNNNNNNNNNNNNNNNNNNNNNNNNNNNNNNNNNNNNNNNNNNNNNNNNNNNNNNNNNNNNNNNNNNNNNNNNNNNNNNNNNNNNNNNNNNNNNNNNNNNNNNNNNNNNNNNNNNNNNNNNNNNNNNNNNNNNNNNNNNNNNNNNNNNNNNNNNNNNNNNNNNNNNNNNNNNNNNNNNNNNNNNNNNNNNNNNNNNNNNNNNNNNNNNNNNNNNNNNNNNNNNNNNNNNNNNNNNNNNNNNNNNNNNNNNNNNNNNNNNNNNNNNNNNNNNNNNNNNNNNNNNNNNNNNNNNNNNNNNNNNNNNNNNNNNNNNNNNNNNNNNNNNNNNNNNNNNNNNNNNNNNNNNNNNNNNNNNNNNNNNNNNNNNNNNNNNNNNNNNNNNNNNNNNNNNNNNNNNNNNNNNNNNNNNNNNNNNNNNNNNNNNNNNNNNNNNNNNNNNNNNNNNNNNNNNNNNNNNNNNNNNNNNNNNNNNNNNNNNNNNNNNNNNNNNNNNNNNNNNNNNNNNNNNNNNNNNNNNNNNNNNNNNNNNNNNNNNNNNNNNNNNNNNNNNNNNNNNNNNNNNNNNNNNNNNNNNNNNNNNNNNNNNNNNNNNNNNNNNNNNNNNNNNNNNNNNNNNNNNNNNNNNNNNNNNNNNNNNNNNNNNNNNNNNNNNNNNNNNNNNNNNNNNNNNNNNNNNNNNNNNNNNNNNNNNNNNNNNNNNNNNNNNNNNNNNNNNNNNNNNNNAGCCGACCTATCCAGACAGATGAGAAATTTATACCGCTCAAAGATAACTTAGATGAAGAAGTTATGTATGGCGGTATTTCAGATCAGTTGTTAACTAGATTTGATAATATCATCGAAAGGAGTTTGGAAGGCTATGATGTTGAGTCGCGAGAGCTAGGTGTTGAACCTTTAACTACACTAAATCACGTAAGAAGTAATATGTTAAGTTATAGAGCGTGGAATCTCATTAATTCCATGTGTATTAACAAAACAGAAACTTTCAGTGCTTGGTTAGGAAGGTACATCACCGAATGTGTAGAAGGAGCAGCAGAAAATCTAGTTACGACGAAAGTCAAAATTAGAGTTAATCCTTTTACAGGTTTGCAGTTGATCGCAGCCAAACGAATGTTGCAAGAGAATAAATTGATCGATATGGATGAAATTCCTTCGACGTCAGCGAATTCATATGAAACAGTTTACGATCAAATCAAAAATTTCGTGAATGATGAGCTGAGTTTGATGGAAACAGATGTAGTTGATTTAGCTTTAGCAAAAATTAGCTTATCGCAAATCCGAGGCAATATCAAAAGATCAACCTGGCTGGACGTAAATGATTGGATATTAGCTTTGAAACATAAAATTTCAGGAAAAAGCTTTGCCAAACATATGGATCTGTATCCTAGCTCGCTAGATTCTTTTCTTCTTACACTTAAAGATTGGGAGGTTGAAGACCGTATAAAGTTTAACTCTATTTACAAGCAAAAAGTATTGTTTGTTCAATCTAGATTTTCACTTTATTGCTGGTCTCCTTTTATATCTCGTGGAACGCGATTTGTGAAAGTGACTTCTCAATTTAGAGAGTTAGTGGATAAGTTAGAAACTGGCATTCTATTCCATGAAATAAAATCAGTCACAAATGGAATTAGATGGTTAGGAGGAGCAGGGAACAATGGACATGTTGGAGAAAGANNNNNNNTTATTGCTCACACAGC
			CCAATTTCCGAAAAAGAGNNNNNNNNNNNNNNNNNNNNNNNNNNNNNNNNNNNNNNNNNNNNNNNNNNNNNNNNNNNNNNNNNNNNNNNNNNNNNNNNNNNNNNNNNNNNNNNNNNNNNNNNNNNNNNNNNNNNNNNNNNNNNNNNNNNNNNNNNNNNNNNNNNNNNNNNNNNNNNNNNNNNNNNNNNNNNNNNNNNNNNNNNNNNNNNNNNNNNNNNNNNNNNNNNNNNNNNNNNNNNNNNNNNNNNNNNNNNNNNNNNNNNNNNNNNNNNNNNNNNNNNNNNNNNNNNNNNNNNNNNNNNNNNNNNNNNNNNNNNNNNNNNNNNNNNNNNNNNNNNNNNNNNNNNNNNNNNNNNNNNNNNNNNNNNNNNNNNNNNNNNNNNNNNNNNNNNNNNNNNNNNNNNNNNNNNNNNNNNNNNNNNNNNNNNNNNNNNTAACAAGTTTAGCTATTATTACAATAGTAAAAACTTTCCAATATGCTATAGCTGGGGAAGAGCAAAGTAAAGGTGAAAAACGAGCCAAACAGAAGAACATCGCAACTACTAAGCTTCAAAAATTGAAGTTTACACTTGGCAAAGAACAAGCTGAAGGGGATAGTATCGAACATGTTAAAGAATTTGACGGTGATGTTAAGTTCGAAACAATTGAGAAACTGTTTGATCACATTGATGAACACCCCAACCTCAATATAGTAGGCTTGAACTTGGTAGCACCAGAAAACCCAATTGCTATCTATGCCGCGAGAGAAGAATCGTACGACTTTTCATTTTCCGAACCACGCCCGCCTCAATGGAAAAAGGTGGTAACGTTTAAGGAAGACAGTAAACGAATAATCTCTCTACAGTTGCGAGGAGAAGATACTGAAGATAACATCCTTGATGAGATAGAACACGCCATAAAAGTCTCACATGGAATGCCGTATGCTGAATGGATATTCAATGGATGGTTTAAGAAAGAGAGCAACGACAATATATTATATTGTGTCGAGTTGGACCTGGTGACCGCAAAAACCCAATCAGGCCCAGTTGGATGGACACGTGCTCAAACGAAGAACCTGAAAGATCTTGAAATTCAGCTAAATAAAGGCAAACCGATCGATGTTAAATCAGTGGTTTTAGGTGCACCGCAAGCATCTACGCAGGCGACCGATACTATGGACGTGTTAGTGAATAAGCATTTAGTTAAAGTTCATTGTCTGAGTTATGAAAATTTGAATAACTTAGCTTTGAATGGAACACAAGTGTTTGCTCTAGCGTCCGACAACATATTGATCGTACCTGCACATGCAGCCAGACAGAACAAGTGGATCCGATTTAGTCGCGCAACACAGACTGGTCATTATGGAGTAGCGAAAGTTGACGAACGTAGAATTGATTTTACACGCGACATTGCTATAGCCGTTATTTTGACTAGAGCTGAAGCAGAACAAAAATTGTGCGAACTAGGTTATTCGATCCAGTTAACGAATATTAGTAAAGAGAAATTCCACTTCCCTCTTATTACAAAATATTTGTTAACCGCTGACCAGTCAGAAGTAGAATGGATGAATTGTACGACTCTACATTATTTTGCAAAGAATAGAACTGTGGGGTTAGGAAGAACGACATCATTCCAAGTTTCCGAATTTCTATGTGGAAACGAGTACATATCCAAGAAACTGGTCGCATGCGCGCAAGGACTCCAGTCAAGTGTCGAACTAAGTCGACTTGGTGACTGTGGAAGTCCAATTGTCTTGGCGTCGGGAAAGAAGGCAGGAAAACTGATAGGTTTTCACGGTTATCACTCTCCAAATCTACAAACGTGGTATGGAGCAATGTTGACTGTTGAGGACTTGGGAATCATCAACGGCGTAGAAGAACATTTTGATGACCCATGGGCCAAACTTATCACACAAGGACTACCTGTCGATCTGCCAATTGGACCAGAAGTTGAGTATGTTGGTAATCTAATAAGACCTAGTTTACCTGTGACAAATGACTCACTGGACCATTGGCACAAAT
			CACCATTTGCTGATCAATTTGAAGAACAATTAGCACCTGGTCGGTTGAATCCGTATGATTCATATATTGAAGGAGATTTGCCAACTAATCTTGAGGGCCG
		</sequence>
		<sequence>
			<taxon idref="Nora_IM09_Dmel_Ithaca_USA_2009-09-18"/>
			NNGTTATCGGAAGCGGAAACATGGATGAAAACAACGCTTAAATTAAACCCAAATGAGTTCTTACAAACACAAGGAGCTGTAAGAGTTGGCGAAATCAGGGAAAAGGTTGCAACTTTGAGAAATAAATTGAACACTTTGCAAACAAAAGAACTTCGATCAGATAAAGTAGTAACAGAGTGCCAAAAACATCTGGCATCACTCGAAGTGCTACTTATTGAAGTTAAGGTGTTAGAGAACAGCAACCAAACTCGAGTAAAACCCGTAGGAGTTACCATACAAGGCGAGAAACAAATTGGAAAGACAAACCTCGTAGCAATCCTCTCAAGAAAAGTATGCGAGTATGTTCAAGAACATGGCGATATTTCTTTTAGAAACGCCACTAAATGGACAACTTGGTCTAGGCAGTGCAGAGATGAATTTGATACAGGATACACCGGACAAGAAATAACTTACGTAGATGATGCCTTTCAACAAAAAGACAACAAGGATCATTTGATGTGGTTTACTTTTATTTCTAATACAGCAGTGGGAACAAACCAAGCTGATTTGAAACAAAAAGGTCTACCATACAGAAGTAAGTTGGTGTTTACAACCTGTAACAAGTTGCCAGACAAAAGCGTAACAATTGAGGATATCGAAGCATTACATGCTCGATTCCCTCATACAATTTGCTTGAGGAGGAACAAGAATAAAATGCCAAAACGAGGAGCGATTGACGAGAGCTATGACTGGGTCGATTTTCATTACGGACCAATGTCGAAAGCCGTCAGCGCAATTGGAAGCAACACGACCAGCACGCTAAAAACCATGTCTTTGAGTGAAATAGTGAAGATAATTGGAGATGATTTGATTATTCAAAATAATTTCTATAACTCCACTATTAAAGATGTGGGAATCACCGGACAAGAGCAAATGGATGGAGCGCAATTAGAAAGAAGACAACGAATGCGCGAACTAAGGGATCACTTGTTGAGAATCCGCCCAGGAGACGAAAACATGCCTTTCCTTGACGAAACATTTGAGTTGAATAGCCGACCTGTCCAGACAGATGAAAAATTCATACCGCTCAAAGATAACTTAGATGAAGAAGTTATGTATGGCGGTATTTCAGATCAGTTGTTAACTAGATTTGATAATATCATCGAAAGAAGTTTGGAAGGCTATGATGTTGAGTCGCGGGAGCTAGGTGTTGAACCTTTAACTACACTAAATCATGTAAGAAGTAATATGTTGAGTTATAGAGCGTGGAATCTCATTAATTCCATGTGTATTAACAAAACAGAAACTTTTAGTGCTTGGTTAGGAAGGTACATCACCGAGTGTGTAGAAGGAGCAGCAGAGAATCTAGTTACGACGAAAGTTAAAATTAGAGTTAATCCTTTTACAGGTTTGCAGTTGATCGCAGCCAAACGGATGTTGCAAGAGAATAAATTGATCGATATGGATGAAATTCCTTCGACATCAGCGAATTCATATGAAACAGTTTACGATCAAATTAAAAATTTCGTGAACGATGAGCTGAGTTTGATGGAAACAGATATAGTTGATTTAGCTTTAGCAAAAATTAGCTTATCGCAAATCCGAGGCAATATCAAAAGATCAACCTGGCTAGACGTGAATGATTGGATATTAGCTTTGAGGCATAAAATCTCAGGAAAAAGCTTTGCCAAACATATGGATCTATATCCTAGCTCGCTAGACTCTTTCTTGCTTACACTCAAAGATTGGGAGGTTGAAGACCGTATAAAGTTTAACTCTATTTACAAGCAAAAAGTATTGTTTGTTCAATCTAGATTTTCACTTTATTGTTGGTCTCCTTTTATATCTCGTGGAACACGATTTGTGAAAGTGACTTCTCAATTTAGAGAGTTAGTGGACAAGTTAGAAACTGGCATTCTATTCCATGAAATAAAATCAGTCACAAATGGAATTAGATGGTTAGGAGGAGCAGGGAACAATGGACACGTTGGAGAAAGAGTAAGAGTTATTGCTCATACAGC
			CCAATTTCCGAAAAAGAGTTACCCTCAGAATGGATTCCCTATAAACGAAGAACTACATAGGGAATGGATCCAGCTCGTCATGAACTCGGACTATAAGTATCACTCACTTATAGGAGAAGAAAAAGTAAATATTCTTTGGAACCTCATTAGGCTCCAACCTCAACATGAGGTGGAGAATTTTAAGGTTTACTTAGAAGATTTGCAGGCGTCCCCGCCGAAAACTGGGACAATTTGTGCAAAAGTAGTGAATGATATAAAAGCCGAAGTAACTTCAAGTTATAGGCAGTTTAACAATTACTACACTCGTTTAACAAAAGATGGTATGCACACACTTTTATCAATGCTCTCCAGGATAGGAGTTCCAATTTCAGATTATTGGAATGACCTTCTTGTCGACAAAGCGCCAGCTATTACAGCGGTTACTGTTGGAGCGATAACAAGTTTAGCTATTATTACAATAGTGAAAACTTTCCAATACGCTATAGCTGGGGAAGAGCAAAGTAAAGGTGAAAAACGAGCCAAACAGAAGAACATCGCAACTACTAAGCTTCAAAAATTGAAGTTTACACTTGGCAAAGAACAAGCTGAAGGGGATAGTATCGAACATGTTAAAGAATTTGACGGTGATGTTAAGTTTGAAACAATTGAGAAACTGTTTGATCACATTGATGAACACCCCAACCTCAACATAGTAGGCTTGAATTTAGTAGCACCCGAAAACCCAATTGCTATCTATGCCGCGAGAGAAGAATCGTACGACTTTTCATTTTCTGAACCACGCCCGCCTCAATGGAAAAAGGTGGTAACGTTTAAGGAAGATAGTAAACGAATAATCTCTCTACAGTTGCGAGGAGAAGATACTGAAGATAACATCCTTGATGAGATAGAACACGCCATAAAAGTCTCACATGGAATGCCGTACGCTGAATGGATATTCAATGGATGGTTTAAGAAAGAGAGCAACGACAATATATTATATTGTGTCGAGTTGGACCTGGTGACTGCAAAAACCCAATCAGGCCCAGTTGGATGGACACGTGCTCAAACGAAGAACCTGAAAGATCTTGAAATTCAGCTAAACAAAGGTAAACCGATCGATGTTAAATCAGTGGTTTTAGGTGCACCGCAAGCATCTACGCAGGCGACCGATACTATGGACGTGCTGGTGAATAAGCATTTAGTTAAAGTTCATTGTCTGAGTTATGAAAATTTGAATAACTTGGCTTTGAATGGAACACAAGTGTTTGCTCTAGCATCCGACAATATATTGATCGTGCCTGCACATGCAGCCAGACAGAACAAGTGGATCCGATTTAGTCGCGCAACACAGACTGGTCATTATGGAATAGCGAAGGTCGATGAACGTAGAATTGATTTTACACGTGACATCGCTATAGCCGTTATTTTGACCAGAGCTGAAGCAGAACAAAAACTGTGCGAACTAGGTTACTCGATCCAGTTAACGAATATTAGTAAAGAGAAATTCCACTTTCCTCTTATTACGAAATATTTGTTAACCGCCGACCAATCAGAAGTAGAGTGGATGAATTGTACAACCTTACATTATTTCGCAAAGAATAGAACCGTAGGGTTAGGAAGAACAACATCGTTCCAAGTTTCCGAATTTTTATGTGGGAACGAGTACATATCCAAGAAATTGGTTGCATGCGCGCAGGGACTCCAGTCAAGTGTCGAACTAAGTCGACTTGGCGATTGTGGAAGTCCAATTGTCTTGGCGTCGGGAAAGAAGGCAGGAAAGCTGATAGGTTTTCACGGTTATCACTCTCCAAATCTACAAACGTGGTATGGAGCAATGTTGACTGTCGAGGATTTGGGAATCATCAACGGCGTAGAAGAACATTTTGATGACCCATGGGCCAAACTTATCACACAAGGACTACCTGTCGATCTGCCAATTGGACCAGAAGTTGAGTATGTTGGTAATCTAATAAGACCTAGTTTACCTGTGACAAACGACTCACTGGACCATTGGCACAAGT
			CACCATTTGCTGATCAATTTGAAGAACAACTAGCACCTGGTCGATTGAATCCGTATGATTCATATATTGAAGGAGATTTGCCAACTAATCTTGAGGGCCG
		</sequence>
		<sequence>
			<taxon idref="Nora_D167_Dmel_LabStock_Lab_2010-01"/>
			NNATTATCGGAAGCGGAAACATGGATGAAAACAACGCTTAAATTAAACCCAAATGAGTTCTTACAAACACAAGGGGCTGTAAGAGTTGGCGAAATCAGGGAAAAGGTTGCAACTTTGAGAAATAAGTTGAACACTTTGCAAACAAAAGAACTTCGATCAGATAAAGTAGTAACAGAGTGCCAAAAACATTTGGCATCACTCGAAGTGCTACTTATTGAAGTTAAGGTGTTAGAGAACAGCAATCAAACCCGAGTAAAACCCGTAGGAGTTACCATACAAGGCGAAAAACAAATCGGAAAGACAAACCTCGTAGCAATCCTCTCAAGAAAAATATGCGAGTATGTTCAGGAACACGGCGATATTTCTTTTAGAAACGCCACTAAATGGACAACTTGGTCTAGGCAGTGCAGAGATGAATTTGATACAGGATACACCGGACAAGAAATAACTTACGTAGATGATGCCTTTCAACAAAAAGATAACAAGGATCATTTGATGTGGTTTACTTTTATTTCTAATACAGCAGTGGGAACAAACCAAGCTGATTTGAAACAAAAAGGTTTACCATACAGAAGTAAGTTGGTGTTTACGACCTGTAACAAGTTGCCGGACAAAAGCGTAACGATTGAGGATATTGAAGCATTACATGCTCGATTCCCTCATACAATTTGCTTGAGGAGGAACAAGAACAAAATGCCAAAACGAGGAGCGATTGACGAGAGCTATGACTGGGTCGATTTTTATTACGGACCAATGTCGAAAGCCGTCAGCGCTATTGGAAGCAACACGACCAGCACGCTAAAAACCATGTCTTTGAGTGAAATAGTGAAGATAATTGGAGATGATTTGATTATTCAAAATAATTTCTATAACTCCACTATTAAAGATGTGGTAATCACCGGACAAGAGCAAATGGATGGAGCGCAATTAGAAAGAAGACAACGAATGCGCGAATTGAGGGATCACTTGTTGAGAATCCGCCCAGGAGACGAAAATATGCCTTTCCTTGACGAAACATTTGAGTTGAATAGCCGACCTATCCAGACAGATGAGAAATTTATACCGCTCAAAGATAACTTAGATGAAGAAGTTATGTACGGCGGTATTTCAGATCAGTTGTTAACTAGATTTGATAATATCATCGAGAGGAGTTTGGAAGGCTATGATGTTGAGTCGCGAGAGCTAGGTGTTGAACCTTTAACTACACTAAATCACGTGAGAAGTAATATGTTGAGTTATAGAGCATGGAATCTCATTAATTCCATGTGCATTAACAAAACAGAAACTTTCAGTGCTTGGTTAAGAAGGTACATCACCGAATGTGTAGAAGGAGCAGCAGAAAATCTAGTTACGACGAAAGTCAAAATTAGAGTTAATCCTTTTACAGGTTTGCAGTTGATCGCAGCCAAACGAATGTTGCAAGAGAATAAATTGATCGATATGGATGAAATTCCTTCGACATCAGCGAATTCATATGAAACAGTTTACGATCAAATCAAAAATTTCGTGAACGATGAACTGAGTTTGATGGAAACAGATATAGTTGATTTAGCTTTAGCAAAAATTAGCTTATCGCAAATCCGAGGCAACATCAAAAGATCAACCTGGCTGGACGTAAATGATTGGATATTAGCTTTGAAACACAAAATTTCAGGAAAAAGCTTTGCCAAACATATGGATCTGTATCCTAGCTCGCTAGATTCTTTTCTTCTTACACTCAAAGATTGGGAGGTTGAAGACCGTATAAAGTTTAACTCTATTTACAAGCAAAAAGTATTGTTTGTTCAATCTAGATTTTCACTTTACTGTTGGTCTCCTTTTATATCTCGTGGAACACGATTTGTGAAAGTGACTTCTCAGTTTAGAGAGTTAGCGGATAAGTTAGAAACTGGCATTCTATTCCATGAAATAAAATCAGTCACAAATGGAATTAGATGGTTAGGAGGAGCAGGGAACAATGGACACGTTGGAGAAAGAGTAAGAGTTATTGCTCATACAGC
			CCAATTTCCGAAAAAGAGTTACCCTCAGAATGGATTCCCTATAAACGAAGAACTACATAGGGAATGGATCCAACTTGTCATGAACTCGGACTATAAGTATCACTCACTTATAGGAGAAGAAAAAGTAAATATTCTTTGGAACCTTATTAGGCTCCAACCTCAACATGAGGTGGAGAATTTTAAGGTTTACTTAGAAGATTTGCAGGCGTCCCCGCCGAAAACTGGGACAATTTGTGCAAAAGTAGTGAATGATATAAAAGTCGAAGTAACTTCAAGTTATAGGCAATTTAACAATTACTACACTCGTTTAACAAAAGATGGTATGCACACACTTTTATCAATGCTTTCCAGGATAGGTGTTCCAATTTCAGATTATTGGAATGACCTTCTTGTCGATAAAGCGCCAGCTATTACAGCGGTTACTATTGGAGCAATGACAAGTTTAGCTATTATTACAATAGTAAAAACTTTCCAATATGCTATAGCTGGAGAAGAGCAAAGTAAAGGTGAAAAACGAGCCAAACAGAAGAACATCGCAACAACTAAGCTTCAAAAATTGAAGTTTACACTTGGCAAAGAACAAGCTGAAGGGGATAGTATCGAACATGTTAAAGAATTTGACGGTGATGTTAAGTTCGAAACAATTGAGAAACTGTTTGATCACATTGATGAACACCCCAACCTCAACATAGTAGGCTTGAACTTGGTAGCACCAGAAAACCCAATTGCTATCTATGCCGCAAGAGAGGAATCGTACGACTTTTCATTTTCCGAACCGCGCCCGCCTCAATGGAAAAAGGTGGTAACGTTTAAGGAAGATAGTAAACGAATAATCTCTCTACAGTTGCGAGGAGAAGATACTGAAGATAACATCCTTGATGAGATAGAACACGCTATAAAAGTCTCACATGGAATGCCGTATGCTGAATGGATATTCAATGGATGGTTTAAGAAAGAGAGCAACGACAATATATTATATTGTGTCGAGTTGGACCTGGTGACCGCAAAAACCCAATCAGGCCCAGTTGGATGGACACGTGCTCAAACAAAGAACCTGAAAGATCTTGAAATTCAGCTAAATAAAGGCAAACCAATCGATGTTAAATCAGTGGTTTTAGGTGCACCGCAAGCATCTACGCAGGCGACCGATACTATGGACGTGCTAGTGAATAAGCATTTAGTTAAAGTTCATTGTCTGAGTTGTGAAAATTTGAACAACCTAGCTTTGAACGGAACACAAGTGTTTGCTTTAGCATCCGACAATATATTGATCGTGCCTGCACATGCAGCCAGACAGAACAAGTGGATCCGATTCAGTCGCGCAACACAAACTGGTCATTATGGAGTAGCGAAAGTTGATGAACGTAGAATTGATTTTACACGTGACATCGCTATAGCCATTATTTTGACTAGAGCCGAAGCAGAACAAAAATTGTGCGAATTAGATTACTCGACCCAGTTGACGAATATTAGTAAAGAGAAATTCCACTTCCCTCTTATTACGAAATATTTGTTAACCGCTGACCAGTCAGAAGTAGAATGGATGAATTGTACGACCCTACATTATTTTGCAAAAAATAGAACCGTGGGGTTAGGGAGAACAACATCATTTCAAGTTTCCGAATTTCTATGTGGAAACGAGTACATATCCAAGAAACTGGTCGCATGCGCGCAAGGACTCCAGTCAAGTGTCGAACTAAGCCGACTTGGTGATTGTGGAAGTCCAATTGTCTTGGCGTCGGGAAAGAAGGCAGGAAAACTGATAGGTTTTCACGGTTATCACTCTCCAAATCTACAAACGTGGTATGGAGCAATGTTGACTGTTGAGGACTTGGGAATCATCAACGGCGTAGAAGAACATTTTGATGACCCATGGGCCAAACTTATCACACAAGGATTACCTGTCGATTTGCCAATTGGACCAGAAGTTGAGTATGTTGGTAACCTAATAAGACCTAGTTTACCTGTGACAAATGACTCATTGGACCATTGGCACAAAT
			CACCATTTGCTGATCAATTTGAAGAACAATTAGCACCTGGTCGATTGAATCCATATGATTCATATATTGAAGGAAATTTGCCAACTAATCTTGAGGGCCG
		</sequence>
		<sequence>
			<taxon idref="Nora_MAT38_Dmel_Accra1_Africa_2010-01"/>
			NNGTTATCGGAAGCGGAAACATGGATGAAAACAACGCTCAAATTAAACCCAAATGAGTTCTTACAAACACAAGGAGCTGTAAGAGTTGGCGAAATCAGGGAAAAAGTTGCAACTTTGAGAAATAAGTTGAATACCTTGCAAACAAAAGAACTTCGATCAGATAAAGTAGTAACAGAGTGCCAAAAACATCTGGCATCACTCGAAGTGCTACTTATTGAAGTTAAGGTATTAGAAAACAGCAACCAAACCCGAGTAAAGCCCGTAGGAGTTACCATACAAGGCGAGAAACAAATCGGAAAGACAAACCTCGTAGCAATCCTCTCAAGAAAAGTTTGCGAGTATGTTCAGGAACATGGCGATATTTCTTTTAGAAACGCCACTAAATGGACAACTTGGTCTAGGCAGTGCAGAGATGAATTTGATACAGGATATACCGGACAAGAAATAACTTACGTAGATGATGCCTTTCAACAAAAAGATAATAAGGATCATTTGATGTGGTTTACTTTTATTTCTAATACAGCAGTGGGAACAAACCAAGCTGATTTGAAACAAAAAGGTCTACCATACAGAAGTAAGTTGGTGTTTACAACCTGTAACAAGTTGCCGGACAAAAGCGTAACGATTGAGGATATTGAAGCATTACATGCTCGATTCCCTCATACAATTTGCTTGAGGAGGAACAAGAACAAAATGCCGAAACGAGGAGCGATTGACGAGAGCTATGACTGGGTCGATTTTCATTATGGACCAATGTCGAAAGCCGTCAGCGCAATTGGAAGCAACACGACCAGCACGCTAAAAATCATGTCTTTGAGTGAAATAGTGAAGATAATTGGAGATGATTTGATTATTCAAAATAATTTCTATAACTCCACTATTAAAGATGTGGGAATCACCGGACAGGAACAAATGGACGGAGCGCAATTAGAAAGAAGACAACGAATGCGCGAACTGAGGGATCACTTGTTGAGAATCCGACCAGGAGACGAAAACATGCCTTTCCTTGACGAAACATTTGAGTTGAATAGCCGACCTATCCAGACAGATGAAAAATTCATACCGCTCAAAGATAACTTAGATGAAGAAGTTATGTATGGCGGTATTTCAGATCAGTTGTTAACTAGATTTGATAATATCATCGAAAGGAGTTTGGAAGGCTATGATGTTGAGTCGCGAGAGCTAGGTGTTGAACCTTTAACTACGCTAAATCACGTAAGAAGTAATATGTTGAGTTATAGAGCGTGGAATCTCATTAATTCCATGTGTATTAACAAAACAGAAACTTTCAGTGCTTGGTTAGGAAGGTACATCACTGAGTGTGTAGAAGGAGCAGCAGAGAATCTAGTTTCGGCGAAAGTCAAAATTAGAGTTAATCCTTTTACAGGTTTGCAGTTGATCGCAGCCAAACGAATGTTGCAAGAGAACAAATTGATCGATATGGATGAAATTCCTTCGACATCAGCGAATTCATATGAAACAGTTTACGATCAAATCAAAAATTTCGTGAACGATGAGCTGAGTTTGATGGAAACAGATATAGTTGATTTAGCTTTAGCAAAAATTAGCTTATCACAAATCCGAGGCAACATCAGAAGATCAACCTGGCTAGACGTGAATGATTGGATATTAGCTTTGAAACATAAAGTCTCAGGAAAAAGCTTTGCCAAACATATGGATCTATATCCTAGCACGCTAGACTCTTTCTTGCTTACACTCAAAGATTGGGAAGTTGAAGACCGTATAAAGTTTAACTCTATTTACAAGCAAAAAGTATTGTTTGTTCAATCTAGATTTTCACTTTACTGTTGGTCTCCTTTTATATCTCGTGGAACACGATTTGTGAAAGTGACATCTCAGTTCAGAGAGTTAGTGGACAAGTTAGAAACTGGCATTCTATTCCATGAAATAAAATCAGTCACAAATGGAATTAGATGGCTAGGAGGAGCAGGGAACAATGGACACGTTGGAGAAAGAGTAAGAGTTATTGCTCATACAGC
			CCAATTTCCGAAAAAGAGTTACCCTCAGAATGGATTTCCTATAAACGAAGAACTGCACAGGGAATGGATCCAGCTCGTCATAAACTCGGACTATAAGTATCACTCGCTTATAGGAGAAGAAAAAGTAAATATTCTTTGGAACCTCATTAGGCTCCAACCTCAACATGAGGTGGAGAATTTTAAGGTTTACTTAGAAGATTTGCAGGCGTCCCCGCCGAAAACTGGGACAATTTGTGCAAAAGTAGTGAATGATATAAAAGCCGAAGTAACTTCAAGTTATAGGCAGTTTAACAATTACTACACTCGTTTAACAAAAGATGGTATGCACACACTTTTATCAATGCTTTCCAGGATAGGTGTTCCGATTTCAGATTATTGGAATGACCTTCTTGTCGACAAAGCGCCAGCTATTACAGCGGTTACTGTTGGAGCAATAACAAGTTTAGCTATTATTACAATAGTAAAAACTTTCCAATATGCTATAGCTGGGGAAGAGCAGAGTAAAGGTGAAAAACGAGCCAAACAGAAGAACATCGCAACTACTAAGCTTCAAAAATTGAAGTTTACACTTGGCAAAGAACAAGCTGAAGGGGATAGTATCGAACATGTTAAAGAATTTGACGGTGATGTTAAGTTCGAAACAATTGAGAAACTGTTTGATCATATTGATGAACACCCTAACCTCAACATAGTAGGCTTGAACTTGGTAGCACCAGAAAACCCAATTGCTATCTATGCCGCGAGAGAGGAATCGTATGATTTTTCATTTTCCGAACCACGTCCGCCTCAATGGAAAAAGGTGGTAACGTTTAAGGAAGATAGTAAACGAATAATCTCTCTACAGTTGCGAGGAGAAGATACTGAAGATAACATCCTTGATGAGATAGAACACGCCATAAAAGTCTCACATGGAATGCCGTACGCTGAATGGATATTCAATGGATGGTTTAAGAAAGAGAGCAACGACAATATATTATATTGTGTCGAGTTGGACCTGGTGACCGCAAAAACCCAATCAGGCCCAGTTGGATGGACACGTGCTCAAACGAAAAACCTGAAAGATCTTGAAATCCAGCTAAACAAAGGCAAACCGATTGATGTTAAATCAGTGGTTTTAGGTGCACCGCAAGCATCTACGCAGGCGACCGATACTATGGACGTGCTAGTGAATAAGCATTTAGTTAAAGTTCATTGTTTGAGTTATGAAAATTTAAATAACTTAGCTTTGAATGGAACACAAGTGTTTGCTCTAGCATCCGACAATATATTGATNNNNNNNNNNNNNNNNNNNNNNNNNNNNNNNNNNNNNNNNNNNNNNNNNNNNNNNNNNNNNNNNNNNNNNNNNNNNNNNNNNNNNNNNNNNNNNNNNNNNNNNNNNNNNNNNNNNNNNNNNNNNNNNNNNNNNNNNNNNNNNNNNNNNNNNNNNNNNNNNNNNNNNNNNNNNNNNNNNNNNNNNNNNNNNNNNNNNNNNNNNNNNNNNNNNNNNNNNNNNNNNNNNNNNNNNNNNNNNNNNNNNNNNNNNNNNNNNNNNNNNNNNNNNNNNNNNNNNNNNNNNNNNNNNNNNNNNNNNNNNNNNNNNNNNNNNNNNNNNNNNNNNNNNNNNNNNNNNNNNNNNNNNNNNNNNNNNNNNNNNNNNNNNNNNNNNNNNNNNNNNNNNNNNNTCGCATGCGCGCAAGGACTCCAGTCAAGTGTCGAACTAAGTCGACTTGGTGATTGTGGAAGTCCAATTGTCTTGGCGTCGGGAAAGAAGGCAGGAAAACTGATAGGTTTTCATGGTTATCACTCTCCAAATCTACAAACGTGGTATGGAGCAATGTTGACTGTTGAGGACTTGGGAATCATCAACGGCGTAGAAGAACATTTTGATGACCCATGGGCCAAACTTATCACACAAGGACTACCTGTCGATCTGCCAATTGGACCAGAAGTTGAGTATGTTGGTAATCTAATAAGACCTAGTTTACCTGTGACAAACGACTCATTGGACCATTGGCACAAAT
			CACCATTTGCTGATCAATTTGAAGAACAATTAGCACCTGGTCGATTGAATCCGTATGACTCATATATTGAAGGGGATCTGCCAACTAACCTTGAGGGCCG
		</sequence>
		<sequence>
			<taxon idref="Nora_MONSIM03_Dsim_Montpellier_EuropeNAf_2010-08-11"/>
			NNATTATCGGAAGCGGAAACATGGATGAAAACAACGCTTAAATTAAACCCAAATGAGTTCTTACAAACACAAGGAGCTGTAAGAGTTGGCGAAATCAGGGAAAAGGTTACAACTTTGAGAAACAAATTGAACACCTTACAAACAAAAGAACTTCGATCAGATAAAGTAGTAACAGAGTGTCAAAAACATTTGGCATCACTCGAAGTGCTACTTATTGAAGTTAAGGTATTAGAGAATAGCAATCAAACCCGAGTAAAACCCGTAGGAGTTACCATACAAGGCGAAAAACAAATCGGAAAGACAAACCTCGTAGCAATCCTTTCAAGAAAAGTATGCGAGTATGTTCAAGAACATGGCGATATTTCTTTTAGAAACGCCACTAAATGGACAACTTGGTCTAGGCAGTGCAGAGATGAATTTGATACAGGATACACCGGACAAGAAATAACTTACGTAGATGATGCCTTTCAACAAAAAGATAACAAGGATCATTTGATGTGGTTTACTTTTATTTCTAATACAGCAGTAGGAACAAACCAAGCTGATTTGAAACAAAAAGGTCTACCATACAGAAGTAAGTTGGTGTTTACGACCTGTAACAAGTTGCCAGACAAAAGCGTTACGATTGAGGATATCGAAGCATTACACGCTCGATTCCCTCATACAATTTGCTTGAGGAGGAACAAGAATAAAATGCCAAAACGAGGAGCGATTGACGAGAGCTACGACTGGGTCGATTTTCATTATGGACCAATGTCGAAAGCCGTCAGCGCAATTGGAAGCAACACGACCAGCACGCTAAAAACCATGTCTTTGAGTGAAATAGTGAAGATAATTGGAGATGATTTGATTATTCAAAATAATTTCTATAACTCCACTATTAAAGATGTGGGAATCACCGGACAGGAACAAATGGATGGAGCGCAATTAGAAAGAGAACAACGAATGCGCGAATTGAGGGATCACTTGTTGAGGATCCGCCCAGGAGACGAAAACATGCCTTTCCTTGACGAAACATTTGAGTTGAATAGCCGACCTATCCAGACAGATGAGAAATTTATACCGCTTAAAGATAACTTAGATGAAGAAGTTATGTATGGCGGTTTTTCAGATCAGTTGTTAACTAGATTTGATAATATCATCGAAAGGAGTTTGGAAGGCTATGATGTTGAGTCGCGAGAGCTAGGTGTTGAACCTTTAACTACACTAAATCATGTAAGAAGTAATATGTTGAGTTATAGAGCGTGGAATCTCATTAATTCCATGTGTATTAACAAAACTGAAACTTTCAGTGCTTGGTTAGGAAGGTACATCACTGGATGTGTAGAAGGAGCAGCAGAGAATCTAGTTACGACGAAAGTCAAAATTAGAGTTAATCCTTTTACAGGTTTGCAGTTGATCGCAGCCAAACGAATGTTGCAAGAGAATAAATTGATCGATATGGATGAAATTCCTTCGACATCAGCGAATTCATATGAAACAGTTTACGATCAAATTAAAAATTTCGTGAACGATGAGCTGAGTTTGATGGAAACAGATATAGTTGATTTAGCTTTAGCAAAAATTAGCTTATCGCAAATCCGAGGCAACATCAGAAGATCAACCTGGCTAGACGTGAATGATTGGATATTAGCTTTGAAGCATAAGATCTCAGGAAAAAGCTTTACCAAACATATGGATCTATATCCTAGCTCGCTAGATTCTTTCTTGCTTACACTCAAAGATTGGGAAGTTGAAGACCGTATAAAGTTTAACTCTATTTACAAGCAAAAAGTATTGTTTGTTCAATCTAGATTTTCACTTTACTGTTGGTCTCCTTTTATATCTCGTGGAACACGATTTGTGAAAGTGACGTCTCAATTTAGAGAGTTAGTGGATAAGTTAGAAACTNNNNNNNNNNNNNNNNNNNNNNNNNNNNNNNNNNNNNNNNNNNNNNNNNNNNNNNNNNNNNNNNNNNNNNNNNNNNNNNNNNNNNNNNNNNNNNNNNNNNNNNNNNNNNN
			NNNNNNNNNNNNNNNNNNNNNNNNNNNNNNNNNNNNNNNNNNNNNNNNNNNNNNNNNNNNNNNNNNNNNNNNNNNNNNNNNNNNNNNNNNNNNNNNNNNNNNNNNNNNNNNNNNNNNNNNNNNNNNNNNNNNNNNNNNNNNNNNNNNNNNNNNNNNNNNNNNNNNNNNNNNNNNNNNNNNNNNNNNNNNNNNNNNNNNNNNNNNNNNNNNNNNNNNNNNNNNNNNNNNNNNNNNNNNNNNNNNNNNNNNNNNNNNNNNNNNNNNNNNNNNNNNNNNNNNNNNNNNNNNNNNNNNNNNNNNNNNNNNNNNNNNNNNNNNNNNNNNNNNNNNNNNNNNNNNNNNNNNNNNNNNNNNNNNNNNNNNNNNNNNNNNNNNNNNNNNNNNNNNNNNNNNNNNNNNNNNNNNNNNNNNNNNNNNNNNNNNNNNNNNNNNNNNNNNNNNNNNNNNNNTTATTACGATAGTGAAAACTTTCCAATATGCTATAGCTGGGGAAGAGCAGAGTAAAGGTGAAAAACGAGCCAAACAGAAGAACATCGCAACTACTAAGCTTCAAAAATTGAAGTTTACACTTGGCAAAGAACAGGCTGAAGGGGATAGTATCGAACATGTTAAAGAATTTGACGGTGATGTTAAGTTTGAAACAATTGAGAAACTATTTGATCATATTGATGAACACCCCAACCTCAACATAGTAGGCTTGAACTTGGTAGCATCAGAAAACCCAATTGCTATCTATGCCGCGAGAGAAGAATCGTATGATTTTTCATTTTCCGAACCACGCCCGCCTCAATGGAAAAAGGTGGTAACGTTTAAGGAAGATGGTAAACGAATAATCTCTCTACAGTTGCGAGGAGAAGATACTGAAGACAACATCCTTGATGAGATAGAACACGCCATAAAAGTCTCACATGGAATGCCATATGCTGAATGGATATTCAATGGATGGTTTAAGAAAGAGAGCAACGACAATATATTGTATTGTATCGAGTTGGACCTGATGACCGCAAAAACCCAATCAGGCCCAGTTGGATGGACACGTGCTCAAACGAAGAACTTAAAAGATCTTGAAATTCAGCTAAACAAAGGTAAGCCAATCGATGTTAAATCAGTGGTTTTAGGTGCACCGCAAGCATCTACGCAGGCGACCGATACTATGGACGTGCTGGTAAATAAGCATTTAGTTAAAGTTCATTGTCTGAGTTATGAAAATTTGAATAACTTAGCTTTGAATGGAACACAAGTGTTTGCTCTAGCATCTGACAATATATTGATCGTGCCTGCTCATGCAGCCAGACAGAACAAGTGGATCCGATTTAGTCGCGCAACACAAACTAGTCATTATGGAGTAGCGAAAGTTGATGAACGTAGAATTGATTTTACACGTGACATCGCTATAGCCGTTATTTTGACTAGAGCTGAAGCAGAACAAAAACTGTGCGAATTAGGTTATTCGATCCAGTTGACGAATATTAGTAAAGAGAAATTCCACTTCCCTCTTATTACGAAATATTTGTTAACCGCTGACCAATCAGAAGTAGAATGGATGAATTGTACAACCTTACATTATTTTGCAAAAAATAGAACTGTAGGGTTAGGAAGAACAACATCGTTCCAAGTTTCCGAATTTTTATGTGGAAACGAGTACATATCCAAGAAGTTGGTCGCATGCGCGCAGGGACTCCAGTCAAGTGTCGAATTAAGTCGACTAGGTGATTGTGGAAGTCCCATTGTCTTGGCGTCGGGAAAGAAGGCAGGAAAATTGATAGGTTTTCACGGTTATCACTCTCCAAATCTACAAACATGGTATGGAGCAATGTTAACTGTTGAGGACTTGGGAATCATCAACGGCGTAGAAGAACATTTTGATGACCCTTGGGCCAAACTTATCACACAAGGATTGCCTGTCGATCTGCCAATTGGACCAGAAGTTGANNNNNNNNNNNNNNNNNNNNNNNNNNNNNNNNNNNNNNNNNNNNNNNNNTTGGACCATTGGCACAAAT
			CACCATTTGCTGATCAATTTGAAGAACAATTAGCACCTGGTCGATTGAATCCGTATGATTCGTATATTGAAGGAGACTTGCCAACTAATCTTGAGGGCCG
		</sequence>
		<sequence>
			<taxon idref="Nora_MON28_Dmel_Montpellier_EuropeNAf_2010-08-11"/>
			NNATTATCAGAAGCGGAAACATGGATGAAAACAACGCTTAAATTAAACCCAAATGAGTTCTTACAAACACAAGGAGCTGTAAGAGTTGGCGAAATCAGGGAAAAGGTTGCAACTTTGAGAAATAAGTTGAACACTTTGCAAACAAAAGAACTTCGATCAGATAAAGTAGTAACAGAGTGCCAAAAACATCTGGCATCACTCGAAGTGCTACTTATTGAAGTTAAGGTGTTAGAGAACAGCAACCAAACCCGAGTAAAACCCGTAGGAGTTACCATACAAGGCGAAAAACAAATCGGAAAGACAAACCTCGTAGCAATCCTCTCAAGAAAAGTATGCGAGTATGTTCAGGAACATGGCGATATTTCTTTTAGAAACGCCACTAAATGGACAACTTGGTCTAGGCAGTGCAGAGATGAATTTGATACAGGATACACCGGACAAGAAATAACTTACGTAGATGATGCCTTTCAACAAAAAGACAACAAGGATCATTTGATGTGGTTTACTTTTATTTCTAATACAGCAGTGGGAACAAACCAAGCTGATTTGAAACAAAAAGGTTTACCATACAGAAGTAAGTTGGTGTTTACGACTTGTAACAAGTTGCCGGACAAAAGCGTAACGATTGAGGATATCGAAGCATTACATGCTCGATTCCCTCATACAATTTGCTTGAGGAGGAACAAGAACAAAATGCCAAAACGAGGAGCGATTGACGAGAGCTATGACTGGGTCGATTTCTATTACGGACCAATGTCGAAAGCCGTCAGCGCAATTGGAAGCAACACGACCAGCACGCTAAAAACCATGTCTTTGAGTGAAATAGTGAAGATAATTGGAGATGATTTGATTATTCAAAATAATTTCTATAACTCCACTATTAAAGATGTGGGAATCACCGGACAAGAACAAATGGATGGAGCGCAATTAGAAAGAAGACAACGAATGCGCGAATTGAGGGATCACTTGTTGAGAATCCGCCCAGGAGACGAGAACATGCCTTTCCTTGATGAAACATTTGAGTTGAATAGCCGACCTATCCAGACAGATGAGAAATTTATACCGCTCAAAGATAACTTAGATGAAGAAGTTATGTATGGCGGTATTTCAGATCAGTTGTTAACTAGATTTGATAATATCATCGAAAGGAGTTTGGAAGGCTATGATGTTGAGTCGCGAGAGCTAGGTGTTGAACCTTTAACTACACTAAATCACGTAAGAAGTAATATGTTGAGTTATAGAGCGTGGAATCTCATTAATTCCATGTGTATTAACAAAACAGAAACTTTCAATGCTTGGTTAGGAAGGTACATCACCGAGTGTGTAGAAGGAGCAGCAGAAAATCTAGTTACGACGAAAGTCAAAATTAGAGTTAATCCTTTTACAGGTTTGCAGTTGATCGCAGCCAAACGAATGTTGCAAGAGAATAAATTGATCGATATGGATGAAATTCCTTCGACATCAGCGAATTCATATGAAACAGTTTACGATCAAATCAAAAATTTCGTGAACGATGAGCTGAGTCTGATGGAAACAGATATAGTTGATTTAGCTTTAGCAAAAATTAGCTTATCGCAAATCCGAGGCAACATCAAAAGATCAACCTGGCTGGACGTAAATGATTGGATATTAGCTTTGAAACACAAAATTTCAGGAAAAAGCTTTGCCAAACATATGGATCTGTATCCTAGCTCGCTAGACTCTTTTCTTCTTACACTCAAAGATTGGGAGGTTGAAGACCGTATAAAGTTTAACTCTATTTACAAGCAAAAAGTATTGTTTGTTCAATCTAGATTTTCGCTTTACTGTTGGTCTCCTTTTATATCTCGTGGAACACGATTTGTGAAAGTGACTTCTCAATTTAGAGAGTTAGTAGACAAGTTAGAAACTGGCATTCTATTCCATGAAATAAAATCAGTTACAAATGGAATTAGATGGTTAGGAGGAGCAGGGAACAATGGACATGTTGGAGAAAGAGTAAGAGTTATTGCTCACACAGC
			TCAATTTCCGAAAAAGAGTTACCCTCAGAATGGATTCCCTATAAACGAAGAACTACATAGGGAATGGATCCAGCTCGTCATGAACTCGGACTATAAGTATCACTCACTTATAGGAGAAGAAAAAGTAAATATTCTTTGGAACCTCATTAGGCTCCAACCTCAACGTGAGGTGGAGAATTTTAAGGTTTACTTAGAAGATTTGCAGGCGTCCCCGCCGAAAACTGGGACAATTTGTGCAAAAGTAGTGAATGATATAAAAGCCGAAGTAACTTCAAGTTATAGGCAATTTAACAATTACTACACTCGTTTAACAAAAGATGGTATGCACACACTTTTATCAATGCTTTCCAGGATAGGTGTTCCAATTTCAGATTATTGGAATGACCTTCTTGTCGACAAAGCGCCAGCTATTACAGCGGTTACTGTTGGAGCAATAACAAGTTTAGCTATTATTACAATAGTAAAAACATTCCAATATGCTATAGCTGGGGAAGAGCAGAGTAAAGGTGAAAAACGAGCCAAACAGAAGAACATCGCAACTACTAAGCTTCAAAAATTGAAGTTTACACTTGGCAAAGAACAGGCTGAAGGGGATAGTATTGAACATGTTAAAGAATTTGACGGTGATGTTAAGTTCGAAACAATTGAGAAACTATTTGATCACATTGATGAACACCCCAACCTCAACATAGTAGGCCTGAACTTGGTAGCACCAGAAAACCCAATTGCTATCTATGCCGCGAGAGAAGAATCGTATGACTTTTCATTTTCCGAACCACGCCCGCCTCAATGGAAAAAGGTGGTAACGTTTAAGGAGGATAGTAAACGAATAATCTCTCTACAGTTGCGAGGAGAAGATACTGAAGACAACATCCTTGATGAGATAGAACACGCCATAAAAGTCTCACATGGAATGCCGTACGCTGAATGGATATTCAATGGATGGTTTAAGAAAGAGAGCAACGACAATATATTATATTGTGTCGAGTTGGACCTGGTGACCGCAAAAACCCAATCAGGCCCAGTTGGATGGACACGTGCTCAAACGAAAAACCTGAAAGACCTTGAAATTCAGCTGAACAAAGGCAAACCGATCGATGTTAAATCAGTGGTTCTAGGTGCACCGCAAGCATCTACGCAGGCGACCGATACTATGGACGTACTAGTGAATAAGCATTTAGTTAAAGTTCATTGTTTGAGTTATGAAAATTTGAATAACTTAGCTTTGAATGGAACACAAGTGTTTGCCCTAGCGTCCGATAACATATTGATCGTGCCTGCACATGCAGCCAGACAGAACAAGTGGATCCGATTTAGTCGCGCAACACAGACTGGTCATTATGGAGTAGCGAAAGTTGATGAACGTAGAATTGATTTTACACGTGACATCGCTATAGCCGTTATTTTGACTAGAGCTGAAGCAGAACAAAAATTGTGCGAATTAGGTTATTCGATCCAGTTGACGAATATTAGTAAAGAGAAATTCCACTTCCCTCTTATTACGAAATATTTGTTAACCGCTGACCAGTCAGAAGTAGAATGGATGAATTGTACGACCCTACATTATTTTGCAAAGAATAGAACCGTAGGGTTAGGAAGAACGACATCATTCCAAGTTTCTGAATTTCTATGTGGAAACGAGTACATATCCAAGAAACTGGTCGCATGCGCACAAGGACTCCAGTCAAGTGTCGAACTAAGTCGACTTGGTGATTGTGGAAGTCCAATTGTCTTGGCGTCGGGAAAGAAGGCAGGAAAACTGATAGGTTTTCACGGTTATCACTCTCCAAACCTACAAACGTGGTATGGAGCAATGTTGACTGTTGAGGACTTGGGAATCATCAACGGCGTAGAAGAACATTTTGATGACCCATGGGCCAAACTTATCACACAGGGATTACCTGTCGATCTGCCAATTGGACCAGAAGTTGAGTATGTTGGTAATCTAATAAGACCTAGTTTACCTGTGACAAATGACTCACTGGACCACTGGCACAAAT
			CACCATTTGCTGATCAATTTGAAGAACAATTAGCACCTGGTCGATTGAATCCGTATGATTCATATATTGAAGGAGATTTGCCAACTAATCTTGAGGGCCG
		</sequence>
		<sequence>
			<taxon idref="Nora_RAKMEL12_Dmel_Marrakesh_EuropeNAf_2010-09-30"/>
			NNATTATCAGAAGCGGAAACATGGATGAAAACAACGCTTAAATTAAACCCAAATGAGTTCTTGCAAACACAAGGAGCTGTAAGAGTTGGCGAAATCAGGGAAAAGGTTGCAACTTTGAGAAATAAGTTGAACACTTTGCAAACAAAAGAACTTCGATCAGATAAAGTAGTAACAGAGTGCCAAAAACATCTGGCATCACTCGAAGTGCTACTTATTGAAGTTAAGGTGTTAGAGAACAGCAACCAAACCCGAGTAAAACCCGTAGGAGTTACCATACAAGGCGAAAAACAAATCGGAAAGACAAACCTCGTAGCAATCCTCTCAAGAAAAGTATGCGAGTATGTTCAGGAACATGGCGATATTTCTTTTAGAAACGCCACTAAATGGACAACTTGGTCTAGGCAGTGCAGAGATGAATTTGATACAGGATACACCGGACAAGAAATAACTTACGTAGATGATGCCTTTCAACAAAAAGATAATAAGGATCATTTGATGTGGTTTACTTTTATTTCTAATACAGCAGTGGGAACAAACCAAGCTGATTTGAAACAAAAAGGTTTACCATACAGAAGTAAGTTGGTGTTTACGACCTGTAACAAGCTGCCAGACAAAAGCGTAACGATTGAGGACATCGAAGCATTACATGCTCGATTCCCTCATACAATTTGCTTGAGGAGGAACAAGAACAAAATGCCAAAACGAGGAGCGATTGACGAGAGCTATGACTGGGTCGATTTTTATTACGGACCAATGTCGAAAGCCGTCAGCGCAATTGGAAGCAACACGACCAGCACGCTAAAAACCATGTCTTTGAGTGAAATAGTGAAGATAATTGGAGATGATTTGATTATTCAAAATAATTTCTATAACTCCACTATTAAAGATGTGGGAATCACCGGACAGGAACAAATGGATGGAGCGCAATTAGAAAGAAGACAACGAATGCGCGAACTGAGGGATCACTTGTTGAGAATCCGCCCAGGAGACGAAAACATGCCTTTCCTTGACGAAACATTTGAGTTGAATAGCCGACCTATCCAGACAGATGAGAAATTTATACCGCTCAAAGATAACTTAGATGAAGAAGTTATGTATGGCGGTATTTCAGATCAGTTGTTAACTAGATTTGATAATATCATCGAAAGGAGTTTGGAAGGCTATGATGTTGAGTCGCGAGAGCTAGGTGTTGAACCTTTAACTACACTAAATCACGTAAGAAGTAATATGTTGAGTTATAGAGCGTGGAATCTCATTAATTCCATGTGTATTAACAAAACAGAAACTTTCAGTGCTTGGTTAGGAAGGTACATCACCGAATGTGTAGAAGGAGCAGCAGAAAATCTAGTCACGACGAAAGTCAAGATTAGAGTCAATCCTTTTACAGGTTTGCAATTGATCGCAGCCAAACGAATGTTGCAAGAGAACAAATTGATCGATATGGATGAAATTCCTTCAACATCAGCAAATTCATATGAAACAGTTTACGATCAAATCAAAAATTTCGTGAACGATGAGCTGAGTTTGATGGAAACAGATATAGTTGATTTAGCTTTAGCAAAAATTAGCTTGTCACAAATCCGAGGCAACATCAGAAGATCAACCTGGCTAGACGTGAATGATTGGATATTAGCTTTGAAACACAAAATCTCAGGAAAAAGCTTTGCCAAACATATGGATCTGTATCCTAGCTCACTAGATTCTTTCTTGCTTACACTCAAGGATTGGGAAGTCGAAGACCGTATAAAGTTTAACTCTATTTACAAGCAAAAAGTATTGTTTGTTCAATCAAGATTTTCACTTTACTGTTGGTCTCCTTTTATATCTCGTGGAACACGATTTGTGAAAGTGACTTCTCAATTTAGAGAGTTAGTGGATAAGTTAGAAACTGGCATTCTATTCCATGAAATAAAATCAGTCACAAATGGAATTAGATGGTTAGGAGGAGCAGGGAACAATGGACATGTTGGAGAAAGAGTAAGAGTTATTGCTCATACAGC
			CCAATTTCCGAAAAAGAGTTACCCTCAGAATGGGTTCCCTATAAACGAAGAACTACATAGGGAATGGATCCAACTCGTCATGAACTCAGACTATAAGTATCACTCACTTATAGGAGAAGAAAAAGTAAATATTCTTTGGAACCTCATTAGGCTCCAACCTCAACGTGAGGTGGAGAATTTTAAGGTTTACTTAGAAGATTTGCAGGCGTCCCCGCCGAAAACTGGGACAATTTGTGCAAAAGTAGTGAATGATATAAAAGCCGAAGTAACTTCAAGTTATAGGCAATTTAACAATTACTACACTCGTTTAACAAAAGATGGTATGCACACACTTTTATCAATGCTTTCCAGGATAGGTGTTCCAATTTCAGATTATTGGAATGACCTTCTTGTCGACAAAGCGCCAGCTATTACAGCGGTTACTGTTGGAGCAATAACAAGTTTAGCTATTATTACAATAGTAAAAACTTTCCAATATGCTATAGCTGGGGAAGAGCAAAGTAAAGGTGAAAAACGAGCCAAACAGAAGAACATCGCAACTACTAAGCTTCAAAAATTGAAGTTTACACTTGGCAAAGAACAGGCTGAAGGGGATAGTATCGAACATGTTAAAGAATTTGACGGTGATGTTAAGTTCGAAACAATTGAGAAACTATTTGATCACATTGATGAACACCCCAACCTCAACATAGTAGGCTTGAATTTGGTAGCACCTGAAAACCCAATTGCTATCTATGCCGCGAGAGAAGAATCGTACGACTTTTCATTTTCCGAACCACGCCCGCCTCAATGGAAAAAGGTGGTAACGTTTAAGGAAGATAGTAAACGAATAATCTCTCTACAGTTGCGAGGAGAAGATACTGAAGACAACATCCTTGATGAGATAGAACACGCCATAAAAGTCTCACATGGAATGCCGTATGCTGAATGGATATTCAATGGATGGTTTAAGAAAGAGAGCAACGACAATATATTATATTGTGTCGAGTTGGACCTGGTGACCGCAAAAACCCAATCAGGCCCAGTTGGATGGACACGTGCTCAAACGAAAAACTTGAAAGATCTTGAAATTCAGCTAAATAAAGGCAAACCAATTGATGTTAAATCAGTGGTTTTAGGTGCACCGCAAGCATCTACGCAGGCGACCGATACTATGGACGTGCTAGTGAATAAACATTTAGTTAAAGTTCATTGTCTGAGTTATGAAAATTTGAATAACTTAGCTTTGAATGGAACACAAGTGTTTGCTCTAGCGTCTGACAACATATTGATCGTGCCTGCACATGCAGCCAGACAGAACAAGTGGATCCGATTTAGTCGCGCAACACAGACTGGTCATTATGGAGTAGCGAAAGTTGATGAACGTAGAATTGATTTTACACGTGACATCGCTATAGCCGTTATTTTGACTAGAGCTGAAGCAGAACAAAAATTGTGCGAATTAGGTTACTCGATCCAGTTGACGAATATTAGTAAAGAGAAATTCCACTTCCCTCTTATTATGAAATATTTGTTAACCGCTGATCAGTCAGAAGTAGAATGGATGAATTGTACGACCCTACATTATTTCGCAAAGAATAGAACCGTGGGGTTAGGAAGAACGACATCATTCCAAGTTTCCGAATTTTTATGTGGAAACGAGTACATATCCAAGAAACTGGTCGCATGCGCGCAAGGACTCCAGTCAAGTGTCGAATTAAGTCGACTTGGTGACTGTGGAAGTCCAATTGTCTTGGCGTCGGGAAAGAAGGCAGGAAAACTGATAGGTTTTCACGGTTATCACTCTCCAAATCTACAAACGTGGTATGGAGCAATGTTGACTGTTGAGGACTTGGGAATCATCAACGGTGTAGAAGAACATTTTGATGACCCATGGGCCAAACTTATCACACAAGGACTACCTGTCGATCTGCCAATTGGACCAGAAGTTGAGTATGTTGGTAATCTAATAAGACCTAGTTTACCTGTGACAAATGACTCATTAGACCATTGGCACAAAT
			CACCATTTGCTGATCAATTTGAAGAACAATTAGCACCTGGTCGATTGAATCCGTATGATTCATATATTGAAGGAGATTTGCCAACTAATCTTGAGGGCCG
		</sequence>
		<sequence>
			<taxon idref="Nora_SAF04_Dmel_SouthAfrica_Africa_2010-01"/>
			NNNNNNNNNNNNNNNNNNNNNNNNNNNNNNNNNNNNNNNNNNNNNNNNNNNNNNGAGTTCTTACAAACACAAGGAGCTGTAAGAGTTGGCGAAATCAGGGAAAAGGTTGCAACTTTGAGAAATAAGTTGAACACCTTACAAACAAAAGAACTTCGATCAGATAAAGTAGTAACAGAGTGTCAAAAACATCTGGCATCACTTGAAGTGCTACTTATTGAAGTTAAGGTATTAGAGAACAGCAACCAAACCCGAGTAAAACCCGTAGGAGTTACCATACAAGGCGAAAAACAAATCGGAAAGACAAACCTCGTAGCAATCCTCTCAAGAAAAGTATGCGAGTATGTTCAGGAACATGGCGATATTTCTTTTAGAAACGCCACTAAATGGACAACTTGGTCTAGGCAGTGTAGAGATGAATTTGATACAGGATACACCGGACAAGAAATAACTTACGTAGATGATGCCTTTCAACAAAAAGACAATAAGGATCATTTGATGTGGTTTACTTTTATTTCTAATACAGCAGTAGGAACAAACCAAGCTGATTTGAAACAAAAAGGTCTACCATACAGAAGTAAGTTGGTGTTTACGACCTGTAACAAGTTGCCGGACAAAAGCGTTACGATTGAGGATATCGAAGCATTACACGCTCGATTCCCTCATACAATTTGCTTGAGGAGGAACAAGAACAAAATGCCAAAACGAGGAGCGATTGACGAGAGCTATGACTGGGTCGATTTTCATTACGGACCAATGTCGAAAGCCGTCAGTGCAATTGGAAGCAACACGACCAGCACGCTAAAAACCATGTCCTTGAGTGAAATAGTGAAGATAATTGGAGATGATTTGATTATTCAAAATAATTTCTACAACTCCACTATTAAAGATGTGGGAATCACCGGACAGGAACAAATGGATGAAGCGCAATTAGAAAGAGAACAACGAATGCGCGAATTCAGGGATTACTTGTTGAGAATCCGCCCAGGAGACGAAAACATGCCTTTCCTTGACGAAACATTTGAGTTGAATAGCCGACCTATCCAGACAGATGAGAAATTTATACCGCTCAAAGATAACTTAGATGAAGAAGTTATGTATGGCGGTATTTCGGATCAGTTGTTAACTAGATTTGATAATATCATCGAAAGGAGTTTGGAAGGCTATGATGTTGAGTCGCGAGAGCTAGGTGTTGAACCTTTAACTACATTAAATCATGTAAGAAGTAATATGTTGAGTTATAGAGCGTGGAATCTCATTAATTCCATGTGTATTAATAAAACAGAAACTTTCAGTGCTTGGTTAGGAAGGTACATCACCGAATGTGTAGAAGGAGCAGCAGAGAATCTAGTTACGACAAAAGTCAAAATTAGAGTTAATCCTTTTACAGGTTTGCAGTTGATCGCAGCCAAACGAATGTTGCAAGAGAATAAATTGATCGATATGGATGAAATTCCTTCGACATCAGCGAATTCATATGAAACAGTTTACGATCAAATCAAAAATTTCGTGAACGACGAGCTGAGTTTGATGGAAACAGATATAGTTGATTTAGCTTTAGCAAAAATCAGTTTATCGCAAATCCGAGGCAACATTAGAAGATCAACTTGGTTAGACGTGAATGATTGGATATTAGCTTTGAAACATAAGATCTCAGGAAAAAGCTTTGCCAAACATATGGATCTATATCCTAGCTCGCTAGATTCTTTCCTGCTTACACTCAAAGATTGGGAAGTTGAAGACCGTATAAAGTTTAACTCTATTTACAAGCAAAAAGTATTGTTTGTTCAATCTAGATTTTCACTTTACTGTTGGTCTCCTTTTATATCTCGTGGAACACGATTTGTGAAAGTGACTTCTCAATTTAGAGAGTTAGTGGACAAGTTAGAAACTGGCATTCTATTCCATAAAATAAAATCAGTCACAAATGGAATTAGATGGTTAGGAGGAGCAGGGAACAATGGACACGTTGGAGAAAGAGTAAGAGTTATTGCTCATACAGC
			TCAATTTCCGAAAAAGAGTTACCCTCAGAATGGATTCCCTATAAACGAAGAACTACATAGGGAATGGATCCAGCTCGTCATAAATTCGGACTATAAGTATCACTCACTTATAGGAGAAGAAAAAGTAAATATTCTTTGGAACCTTATTAGACTCCAACCTCAACATGAGGTGGAGAATTTTAAGGTTTACTTAGAAGATTTGCAGGCGTCCCCGCCGAAAACTGGGACAATTTGTGCAAAAGTAGTAAATGATATAAAAGCCGAAGTAACTTCAAGTTATAGGCAATTTAACAATTACTACACTCGTTTAACAAAAGATGGTATGCACACACTTTTATCAACGCTTTCCAGGATAGGTGTTCCAATTTCAGATTATTGGAATGACCTTCTTGTCGACAAAGCGCCAGCCATTACAGCGGTTACTGTTGGAGCAATAACAAGTTTAGCTATTATTACAATAGTAAAAACTTTCCAATATGCTATAGCTGGAGAAGAACAGAGTAAAGGTGAAAAACGAGCCAAACAGAAGAACATCGCAACTACTAAGCTTCAAAAATTGAAGTTTACACTTGGCAAAGAACAAGCTGAAGGGGATAGTATCGAACATGTTAAAGAATTTGACGGTGATGTTAAGTTTGAAACAATTGAGAAACTGTTTGATCACATTGATGAACACCCCAACCTCAACATAGTAGGCTTGAACTTGGTAGCACCAGAAAACCCAATTGCTATCTATGCCGCGAGAGAAGAATCGTATGACTTTTCATTTTCCGAACCACGCCCGCCTCAATGGAAAAAGGTGGTAACGTTTAAGGAAGATAGTAAACGAATAATCTCTCTACAGTTGCGAGGAGAAGATACTGAAGATAACATCCTTGATGAGATAGAACATGCTATAAAAGTCTCACATGGAATGCCGTATGCTGAATGGATATTCAATGGATGGTTTAAGAAAGAGAGCAACGACAATATATTATATTGTATCGAGTTGGACCTGATGACCGCAAAAACCCAATCAGGTCCAGTTGGATGGACACGTGCTCAAACGAAGAACTTGAAAGATCTTGAAATTCAGCTAAACAAAGGCAAGCCGATCGATGTTAAATCAGTGGTTTTAGGTGCACCGCAAGCATCTACGCAGGCGACTGATACTATGGACGTGCTGGTAAATAAGCATTTAGTTAAAGTTCATTGTCTGAGTTATGAAAATTTGAATAACTTGGCTTTGAATGGAACACAAGTGTTTGCTCTAGCATCCGACAATATATTGATCGTGCCTGCACATGCAGCCAGACAGAACAAGTGGATCCGATTTAGTCGCGCAACACAGACTGGTCATTATGGAATAGCGAAAGTTGATGAACGTAGAATTGATTTTACACGTGACATCGCTATAGCCGTTATTTTGACTAGAGCTGAAGCAGAACAAAGACTGTGCGAATTAGGTTATTCGATCCAGTTGACGAATATTAGTAAAGAGAAATTCCACTTCCCTCTTATTACGAAATATTTGNNNNNNNNNNNNNNNNNNNNNNNNNNNNNNNNNNNNNNNNNNNNNNNNNNNNNNNNNNNNNNNNNNNNNNNNNNNNNNNNNNNNNNNNNNNNNNNNNNNNNNNNNNNNNNNNNNNNNNNNNNNNNNNNNNNNNNNNNNNNNNNNNNNNNNNNNNNNNNNNNNNNNNNNNNNNNNNNNNNNNNNNNNNNNNNNNNNNNNNNNNNNNNNNNNNNNNNNNNNNNNNNNNNNNNNNNNNNNNNNNNNNNNNNNNNNNNNNNNNNNNNNNNNNNNNNNNNNNNNNNNNNNNNNNNNNNNNNNNNNNNNNNNNNNNNNNNNNNNNNNNNNNNNNNNAACGGCGTAGAAGAACATTTTGATGACCCATGGGCCAAACTTATCACGCAAGGACTACCTGTCGATCTGCCAATTGGACCAGAAGTTGAGTATGTTGGTAATCTAATAAGACCTAGTTTACCTGTGACAAATGACTCATTGGACCATTGGCACAAAT
			CACCATTTGCTGACCAATTTGAAGAACAATTAGCACCTGGTCGATTGAATCCGTATGATTCATATATTGAAGGAGATTTGCCAACTAATCTTGAGGGCCG
		</sequence>
		<sequence>
			<taxon idref="Nora_XIA_Dmel_LabStock_Lab_2008-02"/>
			NNGTTATCGGAAGCGGAAGCATGGATGAAAACAACGCTTAAATTAAACCCAAATGAGTTCTTACAAACACAAGGAGCCGTAAGAGTTGGCGAAATCAGGGAAAAGGTTGCAACTTTGAGAAATAAGTTGAATACTTTGCAAACAAAAGAACTTCGATCAGATAAAGTAGTAACAGAGTGCCAAAAACATCTGGCATCACTCGAAGTGCTACTTATTGAAGTTAAGGTGTTAGAGAACAGCAACCAAACCCGAGTAAAACCCGTAGGAGTTACCATACAAGGCGAGAAACAAATCGGAAAGACAAACCTCGTAGCAATCCTCTCAAGAAAAGTATGCGAGTATGTTCAGGAACATGGCGATATTTCTTTTAGAAACGCCACTAAATGGACAACTTGGTCTAGGCAGTGCAGAGATGAATTTGATACAGGATACACCGGACAAGAAATAACTTACGTAGATGATGCCTTTCAACAAAAAGACAACAAGGATCATTTAATGTGGTTTACTTTTATTTCTAATACAGCAGTGGGTACAAACCAAGCTGATTTGAAACAAAAAGGTCTACCATACAGGAGTAAGTTGGTGTTTACAACCTGTAACAAGTTGCCAGATAAAAGCGTAACAATTGAGGATATCGAGGCATTACATGCTCGATTCCCTCATACGATTTGCTTGAGGAGGAACAAGAACAAAATGCCAAAACGAGGAGCGATTGACGAAAGCTATGACTGGGTCGATTTTCATTACGGACCAATGTCGAAAGCCGTCAGCGCAATTGGAAGCAATACGACCAGCACGTTAAAAACCATGTCTTTGAGTGAAATAGTGAAGATAATTGGAGATGATTTGATTATTCAAAATAATTTCTATAACTCCACTATTAAAGATGTGGGAATCACCGGACAAGAACAAATGGATGGAGCGCAATTAGAAAGAAGACAACGAATGCGCGAACTGAGGGATCACTTGTTGAGAATCCGCCCAGGAGACGAAAACATGCCTTTCCTTGACGAAACATTTGAGTTGAATAGCCGACCTATCCAGACAGACGAAAAATTCATACCGCTCAAAGATAACTTAGATGAAGAAGTTATGTATGGCGGTATTTCAGATCAGTTGTTAACTAGATTTGATAATATCATCGAAAGAAGTTTGGAAGGCTATGACGTTGAGTCGCGGGAGCTAGGTGTTGAACCTTTAACTACACTAAATCATGTAAGAAGTAATATGTTGAGTTATAGAGCGTGGAATCTCATTAATTCCATGTGTATTAATAAAACAGAAACTTTTAGTGCTTGGTTAGGAAGGTACATCACTGAGTGTGTAGAAGGAGCAGCGGAGAATCTAGTTACGACGAAAGTCAAAATTAGAGTTAATCCTTTTATAGGTTTGCAGTTGATCGCAGCCAAACGAATGTTGCAAGAGAATAAATTGATCGATATGGATGAAATTCCTTCGACATCAGCGAATTCATATGAAACAGTTTACGATCAAATCAAAAATTTCGTAAACGATGAGCTGAGTTTGATGGAAACAGATATAGTTGATTTAGCTTTAGCAAAAATTAGCTTATCGCAAATCCGAGGCAACATCAGAAGATCAACCTGGCTAGACGTGAATGATTGGATATTAGCTTTGAAGCATAAGATCTCAGGGAAAAGCTTTGCCAAACATATGGATCTGTATCCTAGCTCGCTAGATTCTTTCTTGCTTACACTCAAAGATTGGGAGGTTGAAGACCGTATAAAGTTTAATTCTATTTACAAGCAAAAAATATTGTTTGTTCAATCTAGATTTTCACTTTACTGTTGGTCTCCTTTTATATCTCGTGGAACACGATTTGTAAAAGTGACTTCTCAATTTAGAGAGTTAGTGGACAAGTTAGAAACTGGCATTCTATTCCATGAGATAAAATCAGTCACAAATGGAATTAGATGGTTAGGAGGAGCAGGGAACAATGGACATGTTGGGGAAAGAGTAAGAGTTATTGCTCATACAGC
			CCAATTTCCGAAAAAGAGTTACCCTCAGAATGGATTCCCTATAAACGAAGAACTACATAGGGAATGGATCCAGCTCGTCATGAACTCAGACTATAAGTATCACTCACTTATAGGAGAAGAAAAAGTAAGTATTCTTTGGAACCTCATTAGACTCCAACCTCAACATGAGGTGGAGAATTTTAAGGTTTACTTAGAAGATTTGCAGGCGTCCCCGCCGAAAACTGGGACAATTTGTGCAAAAGTAGTGAATGATATAAAAGCCGAAGTAACTTCAAGTTATAGGCAATTTAACAATTACTACACTCGTTTAACAAAAGATGGTATGCACACACTTTTATCAATGCTTTCCAGGATAGGTATTCCAATTTCAGATTATTGGAATGACCTTCTTGTCGACAAAGCACCAGCTATTACAGCAGTTACTGTTGGAGCAATCACAAGTTTAGCTATTATTACAATAGTAAAAACTTTCCAATATGCTATAGCTGGAGAAGAGCAGAGTAAAGGTGAAAAACGAGCCAAACAGAAGAATATCGCAACTACTAAGCTTCAAAAATTGAAGTTTACACTTGGCAAAGAACAAGCTGAAGGGGATAGTATCGAACATGTTAAAGAATTTGACGGTGATGTTAAGTTTGAAACAATTGAGAAACTGTTTGATCACATTGATGAACACCCCAACCTTAATATAGTAGGCTTGAATTTGGTAGCACCAGAAAACCCAATTGCTATCTATGCCGCGAGAGAAGAATCGTACGACTTTTCATTTTCTGAACCACGCCCGCCTCAATGGAAAAAGGTGGTAACGTTTAAGGAAGATAGCAAACGAATAATCTCTCTACAGTTGCGAGGAGAAGATACTGAAGATAACATCCTTGATGAGATAGAACACGCCATAAAAGTCTCACATGGAATGCCGTATGCTGAATGGATATTCAATGGATGGTTTAAGAAAGAGAGCAACGACAATATATTATATTGTGTCGAGTTGGACCTGGTGACCGCAAAAACCCAATCAGGCCCAGTTGGATGGACACGTGCTCAAACGAAGAACCTGAAAGATCTTGAAATTCAGCTAAACAAAGGTAAACCAATCGATGTTAAATCAGTGGTTTTAGGTGCACCGCAAGCATCTACGCAGGCGACCGATACTATGGACGTGYTGGTGAATAAGCATTTAGTTAAAGTTCATTGTCTGAATTATGAAAATTTGAATAACTTAGCTTTGAATGGAACACAAGTGTTTGCTCTAGCGTCTGACACTATATTGATCGTGCCTGCACATGCAGCCAGACAGAACAAGTGGATTCGATTTAGTCGCGCAACACAGATTGGTCATTATGGAATAGCGAAAGTCGATGAACGTAGAATTGATTTTACACGTGACATCGCTATAGCCGTTATTTTGACTAGAGCTGAAGCAGAACAAAAACTGTGCGAACTAGGTCACTCGATCCAGTTAACGAATATTAGTAAAGAGAAATTCCACTTTCCTCTTATTACGAAGTATTTGTTGACCGCTGACCAATCAGAAGTAGAGTGGATGAATTGTACAACCTTACATTATTTCGCAAAGAATAGAACCGTAGGGTTAGGAAGAACAACATCGTTCCAAGTTTCCGAATTTTTATGTGGAAACGAGTACATATCAAAGAAATTGGTCGCATGCGCGCAAGGACTCCAGTCAAGTGTCGAATTAAGTCGACTTGGTGACTGTGGAAGTCCAATTGTCTTGGCGTCGGGAAAGAAGGCAGGAAAGCTGATAGGTTTTCACGGTTATCACTCTCCAAATCTACAAACGTGGTACGGGGCAATGTTAACTGTTGAGGATTTGGGAATCATCAACGGTGTAGAAGAACATTTTGATGACCCATGGGCCAAACTTATCACACAAGGACTACCTGTCGATCTGCCAATTGGACCAGAAGTTGAGTATGTTGGTAATCTAATAAGACCTAGTTTACCTGTGACAAACGATTCATTGGACCATTGGCACAAGT
			CATCATTTGCTGATCAATTTGAAGAACAATTAGCACCTGGTCGATTGAATCCGTATGATTCATATATTGAAGGAGATTTGCCAACTAACCTTGAGGGCCG
		</sequence>
		<sequence>
			<taxon idref="Nora_DAN20_Dmel_Accra2_Africa_2010-01"/>
			NNGTTATCAGAAGCGGAAACATGGATGAAAACAACGCTCAAATTAAACCCAAATGAGTTCTTACAAACACAAGGAGCTGTAAGAGTTGGCGAAATCAGGGAAAAAGTTGCAACTTTGAGAAATAAGTTGAATACCTTGCAAACAAAAGAACTTCGATCAGATAAAGTAGTAACAGAGTGCCAAAAACATCTGGCATCACTTGAAGTGCTACTTATTGAAGTTAAGGTATTAGAAAACAGCAACCAAACCCGAGTAAAACCCGTAGGAGTTACCATACAAGGCGAAAAACAAATCGGAAAGACAAACCTCGTAGCAATCCTCTCAAGAAAAGTTTGCGAGTATGTTCAGGAACATGGCGATATTTCTTTTAGAAACGCCACTAAATGGACAACTTGGTCTAGGCAGTGCAGAGATGAATTTGATACAGGATACACCGGACAAGAAATAACTTACGTAGATGATGCTTTTCAACAAAAAGATAACAAGGATCATTTGATGTGNNNNNNNNNNNNNNNNNNNNNNNNNNNNNNNNNNNNNNNNNNNNNNNNNNNNNNNNNNNNNNNNNNNNNNNNNNNNNNNNNNNNNNNNNNNNNNNNNNNNNNNNNNNNNNNNNNNNNNNNNNNNNNNNNNNNNNNNNNNNNNNNNNNNNNNNNNNNNNNNNNNNNNNNNNNNNNNNNNNNGAACAAGAACAAAATGCCGAAACGAGGAGCGATTGACGAGAGCTATAACTGGGTCGATTTTCATTATGGACCAATGTCGAAAGCCGTCAGCGCAATTGGAAGCAACACGACCAGCACGCTAAAAACCATGTCTTTGAGTGAAATAGTGAAGATAATTGGAGATGATTTGATTATTCAAAATAATTTCTATAACTCCACTATTAAAGATGTGGGAATCACCGGACAGGAACAAATGGACGGAGCGCAATTAGAAAGAAGACAACGAATGCGCGAACTGAGGGATCACTTGTTGAGAATCCGACCAGGAGACGAAAACATGCCTTTCCTTGACGAAACATTTGAGTTGAATAGCCGACCTATCCAGACAGATGAAAAATTCATACCGCTCAAAGATAACTTAGATGAAGAAGTTATGTATGGCGGTATTTCAGATCAGTTGTTAACTAGATTTGATAACATCATCGAAAGGAGTTTGGAAGGCTATGATGTTGAGTCGCGAGAGCTAGGTGTTGAACCTTTAACTACGCTAAACCACGTAAGAAGTAATATGTTGAGTTATAGAGCGTGGAATCTCATTAATTCCATGTGTATTAACAAAACAGAAACTTTCAGTGCTTGGTTAGGAAGGTACATTACTGAGTGTGTAGAAGGAGCAGCAGAGAATCTAGTTTCGGCGAAAGTCAAAATTAGAGTTAATCCTTTTACAGGTTTGCAGTTGATCGCAGCCAAACGAATGTTGCAAGAGAACAAATTGATCGATATGGATGAAATTCCTTCGACATCAGCGAATTCATATGAAACAGTTTACGATCAAATCAAAAATTTCGTGAACGATGAGCTGAGTTTGATGGAAACAGATATAGTTGATTTAGCTTTAGCAAAAATTAGCTTATCACAAATCCGAGGCAACATCAGAAGATCAACCTGGCTAGACGTGAATGATTGGATATTAGCTTTGAAACATAAAGTCTCAGGAAAAAGCTTTGCCAAACATATGGATCTATATCCTAGCACGCTAGACTCTTTCTTGCTTACACTCAAAGATTGGGAAGTTGAAGACCGTATAAAGTTTAATTCTATTTACAAGCAAAAAGTATTGTTTGTTCAATCTAGATTTTCACTTTACTGTTGGTCTCCTTTTATATCTCGTGGAACACGATTTGTGAAAGTGACAACCCAATTCAGAGAGTTAGTAGACAAGTTAGAAACTGGCATTCTATTCCATGAAATAAAATCAGTCACAAATGGAATTAGATGGCTAGGAGGAGCAGGGAACAATGGACACGTTGGAGAAAGAGTAAGAGTTATTGCTCATACAGC
			CCAATTTCCGAAAAAGAGTTACCCTCAGAATGGATTCCCTATAAACGAAGAACTACACAGGGAATGGATCCAGCTCGTCATAAACTCGGACTATAAGTATCACTCGCTTATAGGAGAAGAAAAAGTAAATATTCTTTGGAACCTCATTAGGCTCCAACCTCAACATGAGGTGGAGAATTTTAAGGTTTACTTAGAAGATTTGCAGGCGTCCCCGCCGAAAACTGGGACAATTTGTGCAAAAGTAGTGAATGATATAAAAGCCGAAGTAACTTCAAGTTATAGGCAATTTAACAATTACTATACTCGTTTAACAAAAGATGGTATGCACACACTTTTATCAATGCTTTCCAGGATAGGTGTTCCAATTTCAGATTATTGGAATGACCTTCTTGTCGACAAAGCGCCAGCTATTACAGCGGTTACTGTTGGAGCAATAACAAGTTTAGCTATTATTACTATAGTGAAAACTTTCCAATATGCTATAGCTGGGGAAGAGCAGAGTAAAGGTGAAAAACGAGCCAAACAGAAGAACATCGCAACTACTAAGCTTCAAAAATTGAAGTTTACACTTGGCAAAGAACAAGCTGAAGGGGATAGTATCGAACATGTTAAAGAATTTGACGGTGATGTTAAGTTCGAAACAATTGAAAAACTGTTTGATCACATTGATGAACACCCCAACCTCAACATAGTAGGCTTGAATTTGGTAGCACCAGAAAACCCAATTGCTATCTATGCCGCGAGAGAAGAATCGTATGACTTTTCATTTTCCGAACCACGCCCGCCTCAATGGAAAAAGGTGGTAACGTTTAAGGAAGATAGTAAACGAATAATCTCTCTACAGTTGCGAGGAGAAGATACTGAAGATAATATCCTCGATGAGATAGAACACGCCATAAAAGTCTCACATGGAATGCCGTATGCTGAATGGATATTCAATGGATGGTTTAAGAAAGAGAGCAACGACAATATATTATATTGTGTCGAGTTGGACCTGGTGACCGCAAAATCCCAATCAGGCCCAGTTGGATGGACACGTGCTCAAACGAAAAACCTGAAAGATCTTGAAATTCAGCTAAATAAAGGCAAACCGATCGATGTTAAGTCAGTGGTTTTAGGTGCACCGCAAGCATCTACGCAGGCGACCGATACTATGGACGTGCTAGTGAATAAGCATTTAGTTAAAGTTCATTGTTTGAGTTATGAAAATTTGAATAACTTAGCTTTGAATGGAACACAAGTGTTTGCTCTAGCGTCTGACAATATATTGATCGTGCCTGCACATGCAGCCAGACAGAACAAGTGGATCCGATTTAGTCGCGCAACACAGACTGGTCATTATGGAGTAGCAAAAGTTGATGAACGTAGAATTGATTTTACACGTGACATCGCTATAGCTGTTATTTTGACCAGAGCTGAAGCAGAACAAAAATTGTGCGAATTAGGTTACTCGATCCAGTTGACGAATATTAGTAAAGAGANNNNNNNNNNNNNNNNNNNNNNNNNNNNNNNNNNNNNNNNNNNNNNNNNNNNNNNNNNNNNNNNNNNNNNNNNNNNNNNNNNNNNNNNNNNNNNNNNNNNNNNNNNNNNNNNNNNNNNNNNNNNNNNNNNNNNNNNNNNNNNNNNNNNNNNNNNNNNNNNNNNNNNNNNNNNNNNNNNNNNNNNNNNNNNNNNNNNNNNNNNNNNNNNNNNNNNNNNNNNNNNNNNNNNNNNNNNNNNNNNNNNNNNNNNNNNNNNNNNNNNNNNNNNNNNNNNNNNNNNNNNNNNNNNNNNNNNNNNNNNNNNNNNNNNNNNNNNNNNNNNNNNNNNNNNNNNNNNNNNNNNNNNNNNNNNNNNNNTCATCAACGGCGTAGAAGAACATTTTGATGACCCATGGGCCAAACTTATCACACAAGGACTACCTGTCGATCTGCCAATTGGACCAGAAGTTGAGTATGTTGGTAATCTAATAAGACCTAGTTTACCTGTGACAAACGACTCATTGGACCATTGGCACAAGT
			CACCATTTGCTGATCAATTTGAAGAACAGTTAGCACCTGGTCGATTGAATCCGTATGACTCATATATTGAGGGAGATTTGCCAACAAATCTTGAGGGCCG
		</sequence>
		<sequence>
			<taxon idref="Nora_D23_Dmel_LabStock_Lab_2010-01"/>
			NNGTTATCGGAAGCGGAAACATGGATGAAAACAACGCTTAAATTAAACCCAAATGAGTTCTTACAAACACAAGGAGCCGTAAGAGTTGGCGAAATCAGGGAAAAGGTTGCAACTTTGAGAAATAAGTTGAATACTTTGCAAACAAAAGAACTTCGATCAGATAAAGTAGTAACAGAGTGCCAAAAACATCTGGCATCACTCGAAGTGCTACTTATTGAAGTTAAGGTGTTAGAGAGCAGCAACCAAACCCGAGTAAAACCCGTAGGAGTTACCATACAAGGTGAGAAACAAATCGGAAAGACAAACCTCGTAGCAATCCTCTCAAGAAAAGTATGTGAGTATGTTCAGGAACATGGCGATATTTCTTTTAGAAACGCCACTAAATGGACAACTTGGTCTAGGCAGTGCAGAGATGAATTTGATACAGGATACACCGGACAAGAAATAACTTACGTAGATGATGCCTTTCAACAAAAAGACAACAAGGATCATTTAATGTGGTTTACTTTTATTTCTAATACAGCAGTGGGTACAAACCAAGCTGATTTGAAACAAAAAGGTCTACCATACAGGAGTAAGTTGGTGTTTACAACCTGTAACAAGTTGCCAGATAAAAGCGTAACAATTGAGGATATCGAAGCATTACATGCTCGATTCCCTCATACGATTTGCTTGAGGAGGAACAAGAACAAAATGCCAAAACGAGGAGCGATTGACGAAAGCTATGACTGGGTCGATTTTCATTACGGACCAATGTCGAAAGCCGTCAGCGCAATTGGAAGCAACACGACCAGCACGTTAAAAACCATGTCTTTGAGTGAAATAGTGAAGATAATTGGAGATGATTTGATTATTCAAAATAATTTCTATAACTCCACTATTAAAGATGTGGGAATCACCGGACAAGAACAAATGGATGGAGCGCAATTAGAAAGAAGACAACGAATGCGCGAACTGAGGGATCACTTGTTGAGAATCCGCCCAGGAGACGAAAACATGCCTTTCCTTGACGAAACATTTGAGTTGAATAGCCGACCTATCCAGACAGACAAAAAATTCATACCGCTCAAAGATAACTTAGATGAAGAAGTTATGTATGGCGGTATTTCAGATCAGTTGTTAACTAGATTTGATAATATCATCGAAAGAAGTTTGGAAGGCTATGATGTTGAGTCGCGGGAGCTAGGTGTTGAACCTTTAACTACACTAAATCATGTAAGAAGTAATATGTTGAGTTATAGAGCGTGGAATCTCATCAATTCCATGTGTATTAATAAAACAGAAACTTTTAGTGCTTGGTTAGGAAGGTACATCACTGAGTGTGTAGAAGGAGCAGCGGAGAATCTAGTTACGACGAAAGTCAAAATTAGAGTTAATCCTTTTACAGGTTTGCAGTTGATCGCAGCCAAACGAATGTTGCAAGAGAATAAATTGATCGATATGGATGAAATTCCCTCGACATCAGCGAATTCATATGAAACAGTTTACGATCAAATTAAAAATTTCGTGAACGATGAGCTGAGTTTGATGGAAACAGATATAGTTGATTTAGCTTTAGCAAAAATTAGCTTATCGCAAATCCGAGGCAACATCAGAAGATCAACCTGGCTAGACGTGAATGATTGGATATTAGCTTTGAAGCATAAGATCTCAGGAAAAAGCTTTGCCAAACATATGGATCTGTATCCTAGCTCGCTAGATTCTTTCTTGCTCACACTCAAAGATTGGGAGGTTGAAGACCGTATAAAGTTTAATTCTATTTACAAGCAAAAAATATTGTTTGTTCAATCTAGATTTTCACTTTACTGTTGGTCTCCTTTTATATCTCGTGGAACACGATTTGTAAAAGTGACTTCTCAATTTAGAGAGTTAGTGGACAAGTTAGAAACTGGCATTCTATTCCATGAGATAAAATCAGTCACAAATGGAATTAGATGGTTAGGAGGAGCAGGGAACAATGGACATGTTGGGGAAAGAGTAAGAATTATTGCTCATACAGC
			CCAATTTCCGAAAAAGAGTTACCCTCAGAATGGATTCCCTATAAACGAAGAACTACATAGGGAATGGATCCAGCTCGTCATGAACTCAGACTATAAGTATCACTCACTTATAGGAGAAGAAAAAGTAAATATTCTTTGGAACCTCATTAGACTCCAACCTCAACATGAGGTGGAGAATTTTAAGGTTTACTTAGAAGATTTGCAGGCGTCCCCGCCGAAAACTGGGACAATTTGTGCAAAAGTAGTGAATGATATAAAAACCGAAGTAACTTCAAGTTATAGGCAATTTAACAATTACTACACTCGTTTAACAAAAGATGGTATGCACACACTTTTATCAATGCTTTCCAGGATAGGTATTCCAATTTCAGATTATTGGAATGACCTTCTTGTCGACAAAGCACCAGCTATTACAGCAGTTACTGTTGGAGCAATCACAAGTTTAGCTATTATTACAGTAGTAAAAACTTTCCAATATGCTATAGCTGGAGAAGAGCAGAGTAAAGGTGAAAAACGAGCCAAACAGAAGAATATCGCAACTACTAAGCTTCAAAAATTGAAGTTTACACTTGGCAAAGAACAAGCTGAAGGGGATAGTATCGAACATGTTAAAGAATTTGACGGTGATGTTAAGTTTGAAACAATTGAGAAACTGTTTGATCACATTGATGAACACCCCAACCTTAATATAGTAGGCTTGAATTTGGTAGCACCAGAAAACCCAATTGCTATCTATGCCGCGAGAGAAGAATCGTACGACTTTTCATTTTCTGAACCACGCCCGCCTCAATGGAAAAAGGTGGTAACGTTTAAGGAAGATAGTAAACGAATAATCTCTCTACAGTTGCGAGGAGAAGATACTGAAGATAACATCCTTGATGAGATAGAACACGCCATAAAAGTCTCACGTGGAATGCCGTATGCTGAATGGATATTCAATGGATGGTTTAAGAAAGAGAGCAACGACAATATATTATATTGTGTCGAGTTGGACCTGGTGACCGCAAAAACCCAATCAGGCCCAGTTGGATGGACACGTGCTCAAACGAAGAACCTGAAAGATCTTGAAATTCAGCTAAACAAAGGTAAACCAATCGATGTTAAATCAGTGGTTTTAGGTGCACCGCAAGCATCTACGCAGGCGACCGATACTATGGACGTGCTGGTGAATAAGCATTTAGTTAAAGTTCATTGTCTGAATTATGAAAATTTGAATAACTTAGCTTTGAATGGAACACAAGTGTTTGCTCTAGCGTCTGACACTATATTGATCGTGCCTGCACATGCAGCCAGACAGAACAAGTGGATCCGATTTAGTCGCGCAACACAGATTGGTCATTATGGAATAGCGAAAGTCGATGAACGTAGAATTGATTTTACACGCGACATCGCTATAGCCGTTATTTTGACTAGAGCTGAAGCAGAACAAAAACTGTGCGAACTAGGTCACTCGATCCAGTTAACGAATATTAGTAAAGAGAAATTCCACTTTCCTCTTATTACGAAGTATTTGTTGACCGCTGACCAATCAGAAGTAGAGTGGATGAATTGTACAACCTTACATTATTTCGCAAAGAATAGAACCGTAGGGTTAGGAAGAACAACATCGTTCCAAGTTTCCGAATTTTTATGTGGAAACGAGTACATATCAAAGAAATTGGTCGCATGCGCGCAGGGACTCCAGTCAAGTGTCGAATTAAGTCGACTTGGTGACTGTGGAAGTCCAATTGTCTTGGCGTCGGGAAAGAAGGCAGGAAAGCTGATAGGTTTTCACGGTTATCATTCTCCAAATCTACAAACGTGGTACGGGGCAATGTTAACTGTTGAGGACTTGGGAATCATTAACGGTGTAGAAGAACATTTTGATGACCCATGGGCCAAACTTATCACACAAGGACTACCTGTCGATCTGCCAATTGGACCAGAAGTTGAGTATGTTGGTAATCTAATAAGACCTAGTTTACCTGTGACAAACGATTCATTGGACCATTGGCACAAGT
			CATCATTTGCTGATCAATTTGAAGAACAATTAGCACCTGGTCGATTGAATCCGTATGATTCATATATTGAAGGAGATTTGCCAACTAACCTTGAGGGCCG
		</sequence>
		<sequence>
			<taxon idref="Nora_D79_Dmel_LabStock_Lab_2010-01"/>
			NNGTTATCGGAAGCGGAAACATGGATGAAAACAACGCTTAAATTAAACCCAAATGAGTTCTTACAAACACAAGGAGCCGTAAGAGTTGGCGAAATCAGGGAAAAGGTTGCAACTTTGAGAAATAAGTTGAATACTTTGCAAACAAAAGAACTTCGATCAGATAAAGTAGTAACAGAGTGCCAAAAACATCTGGCATCACTCGAAGTGCTACTTATTGAAGTTAAGGTGTTAGAGAACAGCAACCAAACCCGAGTAAAACCCGTAGGAGTTACCATACAAGGCGAGAAACAAATCGGAAAGACAAACCTCGTAGCAATCCTCTCAAGAAAAGTATGCGAGTATGTCCAGGAACATGGCGATATTTCTTTTAGAAACGCCATTAAATGGACAACTTGGTCTAGGCAGTGCAGAGATGAATTTGATACAGGATACACCGGACAAGAAATAACTTACGTAGATGATGCCTTTCAACAAAAAGACAACAAGGATCATTTAATGTGGTTTACTTTTATTTCTAATACAGCAGTGGGTACAAACCAAGCTGATTTGAAACAAAAAGGTCTACCATACAGGAGTAAGTTGGTGTTTACAACCTGTAACAAGTTGCCAGATAAAAGCGTAACAATTGAGGATATCGAAGCATTACATGCTCGATTCCCTCATACGATTTGCTTGAGGAGGAACAAGAACAAAATGCCAAAACGAGGAGCGATTGACGAAAGCTATGACTGGGTCGATTTTCATTACGGACCAATGTCGAAAGCCGTCAGCGCAATTGGAAGCAACACGACCAGCACGTTAAAAACCATGTCTTTGAGTGAAATAGTGAAGATAATTGGAGATGATTTGATTATTCAAAATAATTTCTATAACTCCACTATTAAAGATGTGGGAATCACCGGACAAGAACAAATGGATGGAGCGCAATTAGAAAGAAGACAACGAATGCGCGAACTGAGGGATCACTTGTTGAGAATCCGTCCAGGAGACGAAAACATGCCTTTCCTTGACGAAACATTTGAGTTGAATAGCCGACCTATCCAGACAGATGAAAAATTCATACCGCTCAAAGATAACTTAGATGAAGAAGTTATGTATGGCGGTATTTCAGATCAGTTGTTAACTAGATTTGATAATATCATCGAAAGAAGTTTGGAAGGCTATGATGTTGAGTCGCGGGAGCTAGGTGTTGAACCTTTAACTACACTAAATCATGTAAGAAGTAATATGTTGAGTTATAGAGCGTGGAATCTCATCAATTCCATGTGTATTAATAAAACAGAAACTTTTAGTGCTTGGTTAGGAAGGTACATCACTGAGTGTGTAGAAGGAGCAGCGGAGAATCTAGTTACGACGAAAGTCAAAATTAGAGTTAATCCTTTTACAGGTTTGCAGTTGATCGCAGCCAAACGAATGTTGCAAGAGAATAAATTGATCGATATGGATGAAATTCCCTCGACATCAGCGAATTCATATGAAACAGTTTACGATCAAATCAAAAATTTCGTGAACGATGAGCTGAGTTTGATGGAAACAGATATAGTTGATTTAGCTTTAGCAAAAATTAGCTTATCGCAAATCCGAGGCAACATCAGAAGATCAACCTGGCTAGACGTGAATGATTGGATATTAGCTTTGAAGCATAAGGTCTCAGGAAAAAGCTTTGCCAAACATATGGATCTGTATCCTAGCTCGCTAGATTCTTTCTTGCTTACACTCAAAGATTGGGAGGTTGAAGACCGTATAAAGTTCAATTCTATTTACAAGCAAAAAATATTGTTTGTTCAATCTAGATTTTCACTTTACTGTTGGTCTCCTTTTATATCTCGTGGAACACGATTTGTAAAAGTGACTTCTCAATTTAGAGAGTTAGTGGACAAGTTAGAAACTGGTATTCTATTCCATGAGATAAAATCAGTCACAAATGGAATTAGATGGTTAGGAGGAGCAGGGAACAATGGACATGTTGGGGAAAGAGTAAGAGTTATTGCTCATACAGC
			CCAATTTCCGAAAAAGAGTTACCCTCAGAATGGATTCCCTATAAATGAAGAACTACATAGGGAATGGATCCAGCTTGTCATGAACTCAGACTATAAGTATCACTCACTTATAGGAGAAGAAAAAGTAAATATTCTTTGGAACCTCATTAGACTCCAACCTCAACATGAGGTGGAGAATTTTAAGGTTTACTTAGAAGATTTGCAGGCGTCCCCGCCGAAAACTGGGACAATTTGTGCAAAAGTAGTGAATGATATAAAAGCCGAAGTAACTTCAAGTTATAGGCAATTTAACAATTACTACACTCGTTTAACAAAAGATGGTATGCACACACTTTTATCAATGCTTTCCAGGATAGGTATTCCAATTTCAGATTATTGGAATGACCTTCTTGTCGACAAAGCACCAGCTATTACAGCAGTTACTGTTGGAGCAATCACAAGTTTAGCTATTATTACAATAGTAAAAACGTTCCAATATGCTATAGCTGGAGAAGAGCAGAGTAAAGGTGAAAAACGAGCCAAACAGAAGAATATCGCAACTACTAAGCTTCAAAAATTGAAGTTTACACTTGGCAAAGAACAAGCTGAAGGGGATAGTATCGAACATGTTAAAGAATTTGACGGTGATGTTAAGTTTGAAACAATTGAGAAACTGTTTGATCACATTGATGAACACCCCAACCTTAATATAGTAGGTTTGAATTTGGTAGCACCAGAAAACCCAATTGCTATCTATGCCGCGAGAGAAGAATCGTACGACTTTTCATTTTCTGAACCACGCCCGCCTCAATGGAAAAAGGTGGTAACGTTTAAGGAAGATAGTAAACGAATAATCTCTCTACAGTTGCGAGGAGAAGATACTGAAGATAACATCCTTGATGAGATAGAACACGCCATAAAAGTCTCACATGGAATGCCGTATGCTGAATGGATATTCAATGGATGGTTTAAGAAAGAGAGCAACGACAATATATTATATTGTGTCGAGTTGGACCTGGTGACCGCAAAAACCCAATCAGGCCCAGTTGGATGGACACGTGCTCAAACGAAGAACCTGAAAGATCTTGAAATTCAGCTAAACAAAGGTAAACCAATCGATGTTAAATCAGTGGTTTTAGGTGCACCGCAAGCATCTACGCAGGCGACCGATACTATGGACGTACTGGTGAATAAGCATTTAGTTAAAGTTCATTGTCTGAATTATGAAAATTTGAATAACTTAGCTTTGAATGGAACACAAGTGTTTGCTCTAGCGTCTGACACTATATTGATCGTGCCTGCACATGCAGCCAGACAGAACAAGTGGATCCGATTTAGTCGCGCAACACAGACTGGTCATTATGGAATAGCGAAAGTCGATGAACGTAGAATTGATTTTACACGTGACATCGCTATAGCCGTTATTTTGACTAGAGCTGAAGCAGAACAAAAACTGTGCGAACTAGGTCACTCGATCCAGTTAACGAATATTAGTAAAGAGAAATTCCACTTTCCTCTTATTACGAAGTATTTGTTGACCGCTGACCAATCAGAAGTAGAGTGGATGAATTGTACAACCTTACATTATTTTGCAAAGAATAGAACCRTAGGGTTAGGAAGAACAACATCGTTCCAAGTTTCCGAATTTTTATGTGGAAACGAGTACATATCAAAGAAATTGGTCGCATGCGCGCAGGGACTCCAATCAAGTGTCGAATTAAGTCGACTTGGTGACTGTGGAAGTCCAATTGTCTTGGCGTCGGGAAAGAAGGCAGGAAAGTTGATAGGTTTTCACGGTTATCACTCTCCAAATCTACAAACGTGGTACGGGGCAATGTTAACTGTTGAGGACTTGGGAATCATCAACGGTGTAGAAGAACATTTTGATGACCCATGGGCCAAACTTATCACACAAGGACTACCTGTCGATCTGCCAATTGGACCAGAAGTTGAGTATGTTGGTAATCTAATAAGACCTAGTTTACCTGTGACAAACGATTCATTGGACCATTGGCACAAGT
			CATCATTTGCTGATCAATTTGAAGAACAATTAGCACCTGGTCGATTGAATCCGTATGATTCATATATTGAAGGAGATTTGCCAACTAACCTTGAGGGCCG
		</sequence>
		<sequence>
			<taxon idref="Nora_IM12_Dmel_Ithaca_USA_2009-09-18"/>
			NNGTTATCGGAAGCGGAAACATGGATGAAAACAACGCTTAAATTAAACCCAAATGAGTTCTTACAAACACAAGGAGCTGTAAGAGTTGGCGAAATCAGGGAAAAGGTTGCAACTTTGAGAAATAAATTGAACACTTTGCAAACAAAAGAACTTCGATCAGATAAAGTAGTAACAGAGTGCCAAAAACATCTGGCATCACTCGAAGTGCTACTTATTGAAGTTAAGGTGTTAGAGAACAGCAACCAAACTCGAGTAAAACCCGTAGGAGTTACCATACAAGGCGAGAAACAAATTGGAAAGACAAACCTCGTAGCAATCCTCTCAAGAAAAGTATGCGAGTATGTTCAAGAACATGGCGATATTTCTTTTAGAAACGCCACTAAATGGACAACTTGGTCTAGGCAGTGCAGAGATGAATTTGATACAGGATACACCGGACAAGAAATAACTTACGTAGATGATGCCTTTCAACAAAAAGACAACAAGGATCATTTGATGTGGTTTACTTTTATTTCTAATACAGCAGTGGGAACAAACCAAGCTGATTTGAAACAAAAAGGTCTACCATACAGAAGTAAGTTGGTGTTTACAACCTGTAACAAGTTGCCAGACAAAAGCGTAACAATTGAGGATATCGAAGCATTACATGCTCGATTCCCTCATACAATTTGCTTGAGGAGGAACAAGAATAAAATGCCAAAACGAGGAGCGATTGACGAGAGCTATGACTGGGTCGATTTTCATTACGGACCAATGTCGAAAGCCGTCAGCGCAATTGGAAGCAACACGACCAGCACGCTAAAAACCATGTCTTTGAGTGAAATAGTGAAGATAATTGGAGATGATTTGATTATTCAAAATAATTTCTATAACTCCACTATTAAAGATGTGGGAATCACCGGACAAGAGCAAATGGATGGAGCGCAATTAGAAAGAAGACAACGAATGCGCGAACTAAGGGATCACTTGTTGAGAATCCGCCCAGGAGACGAAAACATGCCTTTCCTTGACGAAACATTTGAGTTGAATAGCCGACCTGTCCAGACAGATGAAAAATTCATACCGCTCAAAGATAACTTAGATGAAGAAGTTATGTATGGCGGTATTTCAGATCAGTTGTTAACTAGATTTGATAATATCATCGAAAGAAGTTTGGAAGGCTATGATGTTGAGTCGCGGGAGCTAGGTGTTGAACCTTTAACTACACTAAATCATGTAAGAAGTAATATGTTGAGTTATAGAGCGTGGAATCTCATTAATTCCATGTGTATTAACAAAACAGAAACTTTTAGTGCTTGGTTAGGAAGGTACATCACCGAGTGTGTAGAAGGAGCAGCAGAGAATCTAGTTACGACGAAAGTTAAAATTAGAGTTAATCCTTTTACAGGTTTGCAGTTGATCGCAGCCAAACGGATGTTGCAAGAGAATAAATTGATCGATATGGATGAAATTCCTTCGACATCAGCGAATTCATATGAAACAGTTTACGATCAAATTAAAAATTTCGTGAACGATGAGCTGAGTTTGATGGAAACAGATATAGTTGATTTAGCTTTAGCAAAAATTAGCTTATCGCAAATCCGAGGCAATATCAAAAGATCAACCTGGCTAGACGTGAATGATTGGATATTAGCTTTGAGGCATAAAATCTCAGGAAAAAGCTTTGCCAAACATATGGATCTATATCCTAGCTCGCTAGACTCTTTCTTGCTTACACTCAAAGATTGGGAGGTTGAAGACCGTATAAAGTTTAACTCTATTTACAAGCAAAAAGTATTGTTTGTTCAATCTAGATTTTCACTTTATTGTTGGTCTCCTTTTATATCTCGTGGAACACGATTTGTGAAAGTGACTTCTCAATTTAGAGAGTTAGTGGACAAGTTAGAAACTGGCATTCTATTCCATGAAATAAAATCAGTCACAAATGGAATTAGATGGTTAGGAGGAGCAGGGAACAATGGACACGTTGGAGAAAGAGTAAGAGTTATTGCTCATACAGC
			CCAATTTCCGAAAAAGAGTTACCCTCAGAATGGATTCCCTATAAACGAAGAACTACATAGGGAATGGATCCAGCTCGTCATGAACTCGGACTATAAGTATCACTCACTTATAGGAGAAGAAAAAGTAAATATTCTTTGGAACCTCATTAGGCTCCAACCTCAACATGAGGTGGAGAATTTTAAGGTTTACTTAGAAGATTTGCAGGCGTCCCCGCCGAAAACTGGGACAATTTGTGCAAAAGTAGTGAATGATATAAAAGCCGAAGTAACTTCAAGTTATAGGCAGTTTAACAATTACTACACTCGTTTAACAAAAGATGGTATGCACACACTTTTATCAATGCTCTCCAGGATAGGAGTTCCAATTTCAGATTATTGGAATGACCTTCTTGTCGACAAAGCGCCAGCTATTACAGCGGTTACTGTTGGAGCGATAACAAGTTTAGCTATTATTACAATAGTGAAAACTTTCCAATACGCTATAGCTGGGGAAGAGCAAAGTAAAGGTGAAAAACGAGCCAAACAGAAGAACATCGCAACTACTAAGCTTCAAAAATTGAAGTTTACACTTGGCAAAGAACAAGCTGAAGGGGATAGTATCGAACATGTTAAAGAATTTGACGGTGATGTTAAGTTTGAAACAATTGAGAAACTGTTTGATCACATTGATGAACACCCCAACCTCAACATAGTAGGCTTGAATTTAGTAGCACCCGAAAACCCAATTGCTATCTATGCCGCGAGAGAAGAATCGTACGACTTTTCATTTTCTGAACCACGCCCGCCTCAATGGAAAAAGGTGGTAACGTTTAAGGAAGATAGTAAACGAATAATCTCTCTACAGTTGCGAGGAGAAGATACTGAAGATAACATCCTTGATGAGATAGAACACGCCATAAAAGTCTCACATGGAATGCCGTACGCTGAATGGATATTCAATGGATGGTTTAAGAAAGAGAGCAACGACAATATATTATATTGTGTCGAGTTGGACCTGGTGACTGCAAAAACCCAATCAGGCCCAGTTGGATGGACACGTGCTCAAACGAAGAACCTGAAAGATCTTGAAATTCAGCTAAACAAAGGTAAACCGATCGATGTTAAATCAGTGGTTTTAGGTGCACCGCAAGCATCTACGCAGGCGACCGATACTATGGACGTGCTGGTGAATAAGCATTTAGTTAAAGTTCATTGTCTGAGTTATGAAAATTTGAATAACTTGGCTTTGAATGGAACACANNNNNNNNNNNNNNNNTCCGACAATATATTGATCGTGCCTGCACATGCAGCCAGACAGAACAAGTGGATCCGATTTAGTCGCGCAACACAGACTGGTCATTATGGAATAGCGAAGGTCGATGAACGTAGAATTGATTTTACACGTGACATCGCTATAGCCGTTATTTTGACCAGAGCTGAAGCAGAACAAAAACTGTGCGAACTAGGTTACTCGATCCAGTTAACGAATATTAGTAAAGAGAAATTCCACTTTCCTCTTATTACGAAATATTTGTTAACCGCCGACCAATCAGAAGTAGAGTGGATGAATTGTACAACCTTACATTATTTCGCAAAGAATAGAACCGTAGGGTTAGGAAGAACAACATCGTTCCAAGTTTCCGAATTTTTATGTGGGAACGAGTACATATCCAAGAAATTGGTTGCATGCGCGCAGGGACTCCAGTCAAGTGTCGAACTAAGTCGACTTGGCGATTGTGGAAGTCCAATTGTCTTGGCGTCGGGAAAGAAGGCAGGAAAGCTGATAGGTTTTCACGGTTATCACTCTCCAAATCTACAAACGTGGTATGGAGCAATGTTGACTGTCGAGGATTTGGGAATCATCAACGGCGTAGAAGAACATTTTGATGACCCATGGGCCAAACTTATCACACAAGGACTACCTGTCGATCTGCCAATTGGACCAGAAGTTGAGTATGTTGGTAATCTAATAAGACCTAGTTTACCTGTGACAAACGACTCACTGGACCATTGGCACAAGT
			CACCATTTGCTGATCAATTTGAAGAACAACTAGCACCTGGTCGATTGAATCCGTATGATTCATATATTGAAGGAGATTTGCCAACTAATCTTGAGGGCCG
		</sequence>
		<sequence>
			<taxon idref="Nora_IM13_Dmel_Ithaca_USA_2009-09-18"/>
			NNGTTATCGGAAGCGGAAACATGGATGAAAACAACGCTTAAATTAAACCCAAATGAGTTCTTACAAACACAAGGAGCTGTAAGAGTTGGCGAAATCAGGGAAAAGGTTGCAACTTTGAGAAATAAATTGAACACTTTGCAAACAAAAGAACTTCGATCAGATAAAGTAGTAACAGAGTGCCAAAAACATCTGGCATCACTCGAAGTGCTACTTATTGAAGTTAAGGTGTTAGAGAACAGCAACCAAACTCGAGTAAAACCCGTAGGAGTTACCATACAAGGCGAGAAACAAATTGGAAAGACAAACCTCGTAGCAATCCTCTCAAGAAAAGTATGCGAGTATGTTCAAGAACATGGCGATATTTCTTTTAGAAACGCCACTAAATGGACAACTTGGTCTAGGCAGTGCAGAGATGAATTTGATACAGGATACACCGGACAAGAAATAACTTACGTAGATGATGCCTTTCAACAAAAAGACAACAAGGATCATTTGATGTGGTTTACTTTTATTTCTAATACAGCAGTGGGAACAAACCAAGCTGATTTGAAACAAAAAGGTCTACCATACAGAAGTAAGTTGGTGTTTACAACCTGTAACAAGTTGCCAGACAAAAGCGTAACAATTGAGGATATCGAAGCATTACATGCTCGATTCCCTCATACAATTTGCTTGAGGAGGAACAAGAATAAAATGCCAAAACGAGGAGCGATTGACGAGAGCTATGACTGGGTCGATTTTCATTACGGACCAATGTCGAAAGCCGTCAGCGCAATTGGAAGCAACACGACCAGCACGCTAAAAACCATGTCTTTGAGTGAAATAGTGAAGATAATTGGAGATGATTTGATTATTCAAAATAATTTCTATAACTCCACTATTAAAGATGTGGGAATCACCGGACAAGAACAAATGGATGGAGCGCAATTAGAAAGAAGACAACGAATGCGCGAACTAAGGGATCACTTGTTGAGAATCCGCCCAGGAGACGAAAACATGCCTTTCCTTGACGAAACATTTGAGTTGAATAGCCGACCTGTCCAGACAGATGAAAAATTCATACCGCTCAAAGATAACTTAGATGAAGAAGTTATGTATGGCGGTATTTCAGATCAGTTGTTAACTAGATTTGATAATATCATCGAAAGAAGTTTGGAAGGCTATGATGTTGAGTCGCGGGAGCTAGGTGTTGAACCTTTAACTACACTAAATCATGTAAGAAGTAATATGTTGAGTTATAGAGCGTGGAATCTCATTAATTCCATGTGTATTAACAAAACAGAAACTTTTAGTGCTTGGTTAGGAAGGTACATCACCGAGTGTGTAGAAGGAGCAGCAGAGAATCTAGTTACGACGAAAGTTAAAATTAGAGTTAATCCTTTTACAGGTTTGCAGTTGATCGCAGCCAAACGGATGTTGCAAGAGAATAAATTGATCGATATGGATGAAATTCCTTCGACATCAGCGAATTCATATGAAACAGTTTACGATCAAATTAAAAATTTCGTGAACGATGAGCTGAGTTTGATGGAAACAGATATAGTTGATTTAGCTTTAGCAAAAATTAGCTTATCGCAAATCCGAGGCAATATCAAAAGATCAACCTGGCTAGACGTGAATGATTGGATATTAGCTTTGAGGCATAAAATCTCAGGAAAAAGCTTTGCCAAACATATGGATCTATATCCTAGCTCGCTAGACTCTTTCTTGCTTACACTCAAAGATTGGGAGGTTGAAGACCGTATAAAGTTTAACTCTATTTACAAGCAAAAAGTATTGTTTGTTCAATCTAGATTTTCACTTTATTGTTGGTCTCCTTTTATATCTCGTGGAACACGATTTGTGAAAGTGACTTCTCAATTTAGAGAGTTAGTGGACAAGTTAGAAACTGGCATTCTATTCCATGAAATAAAATCAGTCACAAATGGAATTAGATGGTTAGGAGGAGCAGGGAACAATGGACACGTTGGAGAAAGAGTAAGAGTTATTGCTCATACAGC
			CCAATTTCCGAAAAAGAGTTACCCTCAGAATGGATTCCCTATAAACGAAGAACTACATAGGGAATGGATCCAGCTCGTCATGAACTCGGACTATAAGTATCACTCACTTATAGGAGAAGAAAAAGTAAATATTCTTTGGAACCTCATTAGGCTCCAACCTCAACATGAGGTGGAGAATTTTAAGGTTTACTTAGAAGATTTGCAGGCGTCCCCGCCGAAAACTGGGACAATTTGTGCAAAAGTAGTGAATGATATAAAAGCCGAAGTAACTTCAAGTTATAGGCAGTTTAACAATTATTACACTCGTTTAACAAAAGATGGTATGCACACACTTTTATCAATGCTCTCCAGGATAGGAGTTCCAATTTCAGATTATTGGAATGACCTTCTTGTCGACAAAGCGCCAGCTATTACAGCGGTTACTGTTGGAGCGATAACAAGTTTAGCTATTATTACAATAGTGAAAACTTTCCAATACGCTATAGCTGGGGAAGAGCAAAGTAAAGGTGAAAAACGAGCCAAACAGAAGAACATCGCAACTACTAAGCTTCAAAAATTGAAGTTTACACTTGGCAAAGAACAAGCTGAAGGGGATAGTATCGAACATGTTAAAGAATTTGACGGTGATGTTAAGTTTGAAACAATTGAGAAACTGTTTGATCACATTGATGAACACCCCAACCTCAACATAGTAGGCTTGAATTTAGTAGCACCCGAAAACCCAATTGCTATCTATGCCGCGAGAGAAGAATCGTACGACTTTTCATTTTCTGAACCACGCCCGCCTCAATGGAAAAAGGTGGTAACGTTTAAGGAAGATAGTAAACGAATAATCTCTCTACAGTTGCGAGGAGAAGATACTGAAGATAACATCCTTGATGAGATAGAACACGCCATAAAAGTCTCACATGGAATGCCGTACGCTGAATGGATATTCAATGGATGGTTTAAGAAAGAGAGCAACGACAATATATTATATTGTGTCGAGTTGGACCTGGTGACTGCAAAAACCCAATCAGGCCCAGTTGGATGGACACGTGCTCAAACGAAGAACCTGAAAGATCTTGAAATTCAGCTAAACAAAGGTAAACCGATCGATGTTAAATCAGTGGTTTTAGGTGCACCGCAAGCATCTACGCAGGCGACCGATACTATGGACGTGCTGGTGAATAAGCATTTAGTTAAAGTTCATTGTCTGAGTTATGAAAATTTGAATAACTTGGCTTTGAATGGAACACAAGTGTTTGCTCTAGCATCCGACAATATATTGATCGTGCCTGCACATGCAGCCAGACAGAACAAGTGGATCCGATTTAGTCGCGCAACACAGACTGGTCATTATGGAATAGCGAAGGTCGATGAACGTAGAATTGATTTTACACGTGACATCGCTATAGCCGTTATCTTGACCAGAGCTGAAGCAGAACAAAAACTGTGCGAACTAGGTTACTCGATCCAGTTAACGAATATTAGTAAAGAGAAATTCCACTTTCCTCTTATTACGAAATATTTGTTAACCGCCGACCAATCAGAAGTAGAGTGGATGAATTGTACAACCTTACATTATTTCGCAAAGAATAGAACCGTAGGGTTAGGAAGAACAACATCGTTCCAAGTTTCCGAATTTTTATGTGGGAACGAGTACATATCCAAGAAATTGGTTGCATGCGCGCAGGGACTCCAGTCAAGTGTCGAACTAAGTCGACTTGGCGATTGTGGAAGTCCAATTGTCTTGGCGTCGGGAAAGAAGGCAGGAAAGCTGATAGGTTTTCACGGTTATCACTCTCCAAATCTACAAACGTGGTATGGAGCAATGTTGACTGTCGAGGATTTGGGAATCATCAACGGCGTAGAAGAACATTTTGATGACCCATGGGCCAAACTTATCACACAAGGACTACCTGTCGATCTGCCAATTGGACCAGAAGTTGAGTATGTTGGTAATCTAATAAGACCTAGTTTACCTGTGACAAACGACTCACTGGACCATTGGCACAAGT
			CACCATTTGCTGATCAATTTGAAGAACAACTAGCACCTGGTCGATTGAATCCGTATGATTCATATATTGAAGGAGATTTGCCAACTAAYCTTGAGGGCCG
		</sequence>
		<sequence>
			<taxon idref="Nora_XG_Dmel_LabStock_Lab_2008-02"/>
			NNGTTATCGGAAGCGGAAACATGGATGAAAACAACGCTTAAATTAAACCCAAATGAGTTCTTACAAACACAAGGAGCCGTAAGAGTTGGCGAAATCAGGGAAAAGGTTGCAACTTTGAGAAATAAGTTGAATACTTTGCAAACAAAAGAACTTCGATCAGATAAAGTAGTAACAGAGTGCCAAAAACATCTGGCATCACTCGAAGTGCTACTTATTGAAGTTAAGGTGTTAGAGAGCAGCAACCAAACCCGAGTAAAACCCGTAGGAGTTACCATACAAGGTGAGAAACAAATCGGAAAGACAAACCTCGTAGCAATCCTCTCAAGAAAAGTATGTGAGTATGTTCAGAAACATGGCGATATTTCTTTTAGAAACGCCACTAAATGGACAACTTGGTCTAGGCAGTGCAGAGATGAATTTGATACAGGATACACCGGACAAGAAATAACTTACGTAGATGATGCCTTTCAACAAAAAGACAACAAGGATCATTTAATGTGGTTTACTTTTATTTCTAATACAGCAGTGGGTACAAACCAAGCTGATTTGAAACAAAAAGGTCTACCATACAGGAGTAAGTTGGTGTTTACAACCTGTAACAAGTTGCCAGATAAAAGCGTAACAATTGAGGATATCGAAGCATTACATGCTCGATTCCCTCATACGATTTGCTTGAGGAGGAACAAGAACAAAATGCCAAAACGAGGAGCGATTGACGAAAGCTATGACTGGGTCGATTTTCATTACGGACCAATGTCGAAAGCCGTCAGCGCAATTGGAAGCAACACGACCAGCACGTTAAAAACCATGTCTTTGAGTGAAATAGTGAAGATAATTGGAGATGATTTGATTATTCAAAATAATTTCTATAACTCCACTATTAAAGATGTGGGAATCACCGGACAAGAACAAATGGATGGAGCGCAATTAGAAAGAAGACAACGAATGCGCGAACTGAGGGATCACTTGTTGAGAATCCGCCCAGGAGACGAAAACATGCCTTTCCTTGACGAAACATTTGAGTTGAATAGCCGACCTATCCAGACAGACGAAAAATTCATACCGCTCAAAGATAACTTAGATGAAGAAGTTATGTATGGCGGTATTTCAGATCAGTTGTTAACTAGATTTGATAATATCATCGAAAGAAGTTTGGAAGGCTATGATGTTGAGTCGCGGGAGCTAGGTGTTGAACCTTTAACTACACTAAATCATGTAAGAAGTAATATGTTGAGTTATAGAGCGTGGAATCTCATCAATTCCATGTGTATTAATAAAACAGAAACTTTTAGTGCTTGGTTAGGAAGGTACATCACTGAGTGTGTAGAAGGAGCAGCGGAGAATCTAGTTACGACGAAAGTCAAAATTAGAGTTAATCCTTTTACAGGTTTGCAGTTGATCGCAGCCAAACGAATGTTGCAAGAGAATAAATTGATCGATATGGATGAAATTCCCTCGACATCAGCGAATTCATATGAAACAGTTTACGATCAAATTAAAAATTTCGTGAACGATGAGCTGAGTTTGATGGAAACAGATATAGTTGATTTAGCTTTAGCAAAAATTAGCTTATCGCAAATCCGAGGCAACATCAGAAGATCAACCTGGCTAGACGTGAATGATTGGATATTAGCTTTGAAGCATAAGATCTCAGGAAAAAGCTTTGCTAAACATATGGATCTGTATCCTAGCTCGCTAGATTCTTTCTTGCTCACACTCAAAGATTGGGAGGTTGAAGACCGTATAAAGTTTAATTCTATTTACAAGCAAAAAATATTGTTTGTTCAATCTAGATTTTCACTTTACTGTTGGTCTCCTTTTATATCTCGTGGAACACGATTTGTAAAAGTGACTTCTCAATTTAGAGAGTTAGTGGACAAGTTAGAAACTGGCATTCTATTCCATGAGATAAAATCAGTCACAAATGGAATTAGATGGTTAGGAGGAGCAGGGAACAATGGACATGTTGGGGAAAGAGTAAGAGTTATTGCTCATACAGC
			CCAATTTCCGAAAAAGAGTTACCCTCAGAATGGATTCCCTATAAACGAAGAACTACATAGGGAATGGATCCAGCTCGTCATGAATTCAGACTATAAGTATCACTCACTTATAGGAGAAGAAAAAGTAAATATTCTTTGGAACCTCATTAGACTCCAACCTCAACATGAGGTGGAGAATTTTAAGGTTTACTTAGAAGATTTGCAGGCGTCCCCGCCGAAAACTGGGACAATTTGTGCAAAAGTAGTGAATGATATAAAAACCGAAGTAACTTCAAGTTATAGGCAATTTAACAATTACTACACTCGTTTAACAAAAGATGGTATGCACACACTTTTATCAATGCTTTCCAGGATAGGTATTCCAATTTCAGATTATTGGAATGACCTTCTTGTCGACAAAGCACCAGCTATTACAGCAGTTACTGTTGGAGCAATCACAAGTTTAGCTATTATTACAGTAGTAAAAACTTTCCAATATGCTATAGCTGGAGAAGAGCAGAGTAAAGGTGAAAAACGAGCCAAACAGAAGAATATCGCAACTACTAAGCTTCAAAAATTGAAGTTTACACTTGGCAAAGAACAAGCTGAAGGGGATAGTATCGAACATGTTAAAGAATTTGACGGTGATGTTAAGTTTGAAACAATTGAGAAACTGTTTGATCACATTGATGAACACCCCAACCTTAATATAGTAGGCTTGAATTTGGTAGCACCAGAAAACCCAATTGCTATCTATGCCGCGAGAGAAGAATCGTACGACTTTTCATTTTCTGAACCACGCCCGCCTCAATGGAAAAAGGTGGTAACGTTTAAGGAAGATAGTAAACGAATAATCTCTCTACAGTTGCGAGGAGAAGATACTGAAGATAACATCCTTGATGAGATAGAACACGCCATAAAAGTCTCACGTGGAATGCCGTATGCTGAATGGATATTCAATGGATGGTTTAAGAAAGAGAGCAACGACAATATATTATATTGTGTCGAGTTGGACCTGGTGACCGCAAAAACCCAATCAGGCCCAGTTGGATGGACACGTGCTCAAACGAAGAACCTGAAAGATCTTGAAATTCAGCTAAACAAAGGTAAACCAATCGATGTTAAATCAGTGGTTTTAGGTGCACCGCAAGCATCTACGCAGGCGACCGATACTATGGACGTGCTGGTGAATAAGCATTTAGTTAAAGTTCATTGTCTGAATTATGAAAATTTGAATAACTTAGCTTTGAATGGAACACAAGTGTTTGCTCTAGCGTCTGACACTATATTGATCGTGCCTGCACATGCAGCCAGACAGAACAAGTGGATCCGATTTAGTCGCGCAACACAGATTGGTCATTATGGAATAGCGAAAGTCGATGAACGTAGAATTGATTTTACACGCGACATCGCTATAGCCGTTATTTTGACTAGAGCTGAAGCAGAACAAAAACTGTGCGAACTAGGTCACTCGATCCAGTTAACGAATATTAGTAAAGAGAAATTCCACTTTCCTCTTATTACGAAGTATTTGTTGACCGCTGACCAATCAGAAGTAGAGTGGATGAATTGTACAACCTTACATTATTTCGCAAAGAATAGAACCGTAGGGTTAGGAAGAACAACATCGTTCCAAGTTTCCGAATTTTTATGTGGAAACGAGTACATATCAAAGAAATTGGTCGCATGCGCGCAGGGACTCCAGTCAAGTGTCGAATTAAGTCGACTTGGTGACTGTGGAAGTCCAATTGTCTTGGCGTCGGGAAAGAAGGCAGGAAAGCTGATAGGTTTTCACGGTTATCATTCTCCAAATCTACAAACGTGGTACGGGGCAATGTTAACTGTTGAGGACTTGGGAATCATTAACGGTGTAGAAGAACATTTTGATGACCCATGGGCCAAACTTATCACACAAGGACTACCTGTCGATCTGCCAATTGGACCAGAAGTTGAGTATGTTGGTAATCTAATAAGACCTAGTTTACCTGTGACAAACGATTCATTGGACCATTGGCACAAGT
			CATCATTTGCTGATCAATTTGAAGAACAATTAGCACCTGGTCGATTGAATCCGTATGATTCATATATTGAAGGAGATTTGCCAACTAACCTTGAGGGCCG
		</sequence>
		<sequence>
			<taxon idref="Nora_XH_Dmel_LabStock_Lab_2008-02"/>
			NNGTTATCGGAAGCGGAAACATGGATGAAAACAACGCTTAAATTAAACCCAAATGAGTTCTTACAAACACAAGGAGCCGTAAGAGTTGGCGAAATCAGGGAAAAGGTTGCAACTTTGAGAAATAAGTTGAATACTTTGCAAACAAAAGAACTTCGATCAGATAAAGTAGTAACAGAGTGCCAAAAACATCTGGCATCACTCGAAGTGCTACTTATTGAAGTTAAGGTGTTAGAGAACAGCAACCAAACCCGAGTAAAACCCGTAGGAGTTACCATACAAGGCGAGAAACAAATCGGAAAGACAAACCTCGTAGCAATCCTCTCAAGAAAAGTATGCGAGTATGTCCAGGAACATGGCGATATTTCTTTTAGAAACGCCATTAAATGGACAACTTGGTCTAGGCAGTGCAGAGATGAATTTGATACAGGATACACCGGACAAGAAATAACTTACGTAGATGATGCCTTTCAACAAAAAGACAACAAGGATCATTTAATGTGGTTTACTTTTATTTCTAATACAGCAGTGGGTACAAACCAAGCTGATTTGAAACAAAAAGGTCTACCATACAGGAGTAAGTTGGTGTTTACAACCTGTAACAAGTTGCCAGATAAAAGCGTAACAATTGAGGATATCGAAGCATTACATGCTCGATTCCCTCATACGATTTGCTTGAGGAGGAACAAGAACAAAATGCCAAAACGAGGAGCGATTGACGAAAGCTATGACTGGGTCGATTTTCATTACGGACCAATGTCGAAAGCCGTCAGCGCAATTGGAAGCAACACGACCAGCACGTTAAAAACCATGTCTTTGAGTGAAATAGTGAAGATAATTGGAGATGATTTGATTATTCAAAATAATTTCTATAACTCCACTATTAAAGATGTGGGAATCACCGGACAAGAACAAATGGATGGAGCGCAATTAGAAAGAAGACAACGAATGCGCGAACTGAGGGATCACTTGTTGAGAATCCGCCCAGGAGACGAAAACATGCCTTTCCTTGACGAAACATTTGAGTTGAATAGCCGACCTATCCAGACAGACGAAAAATTCATACCGCTCAAAGATAACTTAGATGAAGAAGTTATGTATGGCGGTATTTCAGATCAGTTGTTAACTAGATTTGATAATATCATCGAAAGAAGTTTGGAAGGCTATGATGTTGAGTCGCGGGAGCTAGGTGTTGAACCTTTAACTACACTAAATCATGTAAGAAGTAATATGTTGAGTTATAGAGCGTGGAATCTCATCAATTCCATGTGTATTAATAAAACAGAAACTTTTAGTGCTTGGTTAGGAAGGTACATCACTGAGTGTGTAGAAGGAGCAGCGGAGAATCTAGTTACGACGAAAGTCAAAATTAGAGTTAATCCTTTTACAGGTTTGCAGTTGATCGCAGCCAAACGAATGTTGCAAGAGAATAAATTGATCGATATGGATGAAATTCCCTCGACATCAGCGAATTCATATGAAACAGTTTACGATCAAATCAAAAATTTCGTGAACGATGAGCTGAGTTTGATGGAAACAGATATAGTTGATTTAGCTTTAGCAAAAATTAGCTTATCGCAAATCCGAGGCAACATCAGAAGATCAACCTGGCTAGACGTGAATGATTGGATATTAGCTTTGAAGCATAAGGTCTCAGGAAAAAGCTTTGCCAAACATATGGATCTGTATCCTAGCTCGCTAGATTCTTTCTTGCTTACACTCAAAGATTGGGAGGTTGAAGACCGTATAAAGTTTAATTCTATTTACAAGCAAAAAATATTGTTTGTTCAATCTAGATTTTCACTTTACTGTTGGTCTCCTTTTATATCTCGTGGAACACGATTTGTAAAAGTGACTTCTCAATTTAGAGAGTTAGTGGACAAGTTAGAAACTGGTATTCTATTCCATGAGATAAAATCAGTCACAAATGGAATTAGATGGTTAGGAGGAGCAGGGAACAATGGACATGTTGGGGAAAGAGTAAGAGTTATTGCTCATACAGC
			CCAATTTCCGAAAAAGAGTTACCCTCAGAATGGATTCCCTATAAATGAAGAACTACATAGGGAATGGATCCAGCTCGTCATGAACTCAGACTATAAGTATCACTCACTTATAGGAGAAGAAAAAGTAAATATTCTTTGGAACCTCATTAGACTCCAACCTCAACATGAGGTGGAGAATTTTAAGGTTTACTTAGAAGATTTGCAGGCGTCCCCGCCGAAAACTGGGACAATTTGTGCAAAAGTAGTGAATGATATAAAAGCCGAAGTAACTTCAAGTTATAGGCAATTTAACAATTACTACACTCGTTTAACAAAAGATGGTATGCACACACTTTTATCAATGCTTTCCAGGATAGGTATTCCAATTTCAGATTATTGGAATGACCTTCTTGTCGACAAAGCACCAGCTATTACAGCAGTTACTGTTGGAGCAATCACAAGTTTAGCTATTATTACAATAGTAAAAACGTTCCAATATGCTATAGCTGGAGAAGAGCAGAGTAAAGGTGAAAAACGAGCCAAACAGAAGAATATCGCAACTACTAAGCTTCAAAAATTGAAGTTTACACTTGGCAAAGAACAAGCTGAAGGGGATAGTATCGAACATGTTAAAGAATTTGACGGTGATGTTAAGTTTGAAACAATTGAGAAACTGTTTGATCACATTGATGAACACCCCAACCTTAATATAGTAGGTTTGAATTTGGTAGCACCAGAAAACCCAATTGCTATCTATGCCGCGAGAGAAGAATCGTACGACTTTTCATTTTCTGAACCACGCCCGCCTCAATGGAAAAAGGTGGTAACGTTTAAGGAAGATAGTAAACGAATAATCTCTCTACAGTTGCGAGGAGAAGATACTGAAGATAACATCCTTGATGAGATAGAACACGCCATAAAAGTCTCACATGGAATGCCGTATGCTGAATGGATATTCAATGGATGGTTTAAGAAAGAGAGCAACGACAATATATTATATTGTGTCGAGTTGGACCTGGTGACCGCAAAAACCCAATCAGGCCCAGTTGGATGGACACGTGCTCAAACGAAGAACCTGAAAGATCTTGAAATTCAGCTAAACAAAGGTAAACCAATCGATGTTAAATCAGTGGTTTTAGGTGCACCGCAAGCATCTACGCAGGCGACCGATACTATGGACGTACTGGTGAATAAGCATTTAGTTAAAGTTCATTGTCTGAATTATGAAAATTTGAATAACTTAGCTTTGAATGGAACACAAGTGTTTGCTCTAGCGTCTGACACTATATTGATCGTGCCTGCACATGCAGCCAGACAGAACAAGTGGATCCGATTTAGTCGCGCAACACAGACTGGTCATTATGGAATAGCGAAAGTCGATGAACGTAGAATTGATTTTACACGTGACATCGCTATAGCCGTTATTTTGACTAGAGCTGAAGCAGAACAAAAACTGTGCGAACTAGGTCACTCGATCCAGTTAACGAATATTAGTAAAGAGAAATTCCACTTTCCTCTTATTACGAAGTATTTGTTGACCGCTGACCAATCAGAAGTAGAGTGGATGAATTGTACAACCTTACATTATTTTGCAAAGAATAGAACCGTAGGGTTAGGAAGAACAACATCGTTCCAAGTTTCCGAATTTTTATGTGGAAACGAGTACATATCAAAGAAATTGGTCGCATGCGCGCAGGGACTCCAATCAAGTGTCGAATTAAGTCGACTTGGTGACTGTGGAAGTCCAATTGTCTTGGCGTCGGGAAAGAAGGCAGGAAAGTTGATAGGTTTTCACGGTTATCACTCTCCAAATCTACAAACGTGGTACGGGGCAATGTTAACTGTTGAGGACTTGGGAATCATCAACGGTGTAGAAGAACATTTTGATGACCCATGGGCCAAACTTATCACACAAGGACTACCTGTCGATCTGCCAATTGGACCAGAAGTTGAGTATGTTGGTAATCTAATAAGACCTAGTTTACCTGTGACAAACGATTCATTGGACCATTGGCACAAGT
			CATCATTTGCTGATCAATTTGAAGAACAATTAGCACCTGGTCGATTGAATCCGTATGATTCATATATTGAAGGAGATTTGCCAACTAACCTTGAGGGCCG
		</sequence>
		<sequence>
			<taxon idref="Nora_delta11_Dmel_LabStock_Lab_2008-02"/>
			NNATTATCGGAAGCGGAAACATGGATGAAAACAACGCTTAAATTAAACCCAAATGAGTTCTTACAAACACAAGGAGCTGTAAGAGTTGGCGAAATCAGGGAAAAGGTTGCAACTTTGAGAAATAAGTTAAACACTTTGCAAACAAAAGAACTCCGATCAGATAAAGTAGTAACAGAGTGTCAAAAACATCTGGCATCACTCGAAGTGCTACTTATTGAAGTTAAGGTGTTAGAGAACAGCAACCAAACCCGAGTAAAACCCGTAGGAGTTACCATACAAGGCGAGAAACAAATCGGAAAGACAAACCTCGTAGCAATCCTCTCAAGAAAAATATGCGAGTATGTTCAGGAACATGGCGATATTTCTTTTAGAAACGCCACTAAATGGACAACTTGGTCTAGACAGTGCAGAGATGAATTTGATACAGGATACACCGGACAAGAAATAACTTACGTAGATGATGCCTTTCAGCAAAAAGACAACAAAGATCATTTGATGTGGTTTACTTTTATTTCTAATACAGCAGTGGGAACAAACCAAGCTGATTTGAAACAAAAAGGTTTACCATACAGAAGTAAGTTGGTGTTTACAACCTGTAACAAGTTGCCAGACAAAAGCGTAACGATTGAGGATATTGAAGCATTACATGCTCGATTCCCTCATACGATTTGTTTGAGGAGGAACAAGAACAAAATGCCAAAACGAGGAGCAATTGACGAGAGCTATGATTGGGTCGATTTTCATTACGGACCAATGTCGAAAGCCGTCAGCGCAATTGGAAGCAACACGACCAGCACGCTAAAAACCATGTCTTTGAGTGAAATAGTGAAGATAATTGGAGATGATTTGATTATTCAAAATAATTTCTATAACTCCACTATTAAAGATGTGGGAATCACCGGACAAGAACAAATGGATGGAGCGCAATTAGAAAGAAGACAACGAATGCGCGAATTGAGGGATCACTTGTTGAGAATCCGCCCAGGAGACGAAAACATGCCCTTCCTTGACGAAACATTTGAGTTGAATAGCCGACCTATCCAGACAGATGAGAAATTTATACCGCTCAAAGATAACTTAGATGAAGAAGTTATGTATGGCGGTATTTCAGATCAGTTGTTAACTAGATTTGATAATATCATCGAAAGGAGTTTGGAAGGCTATGATGTTGAGTCGCGAGAGCTAGGTGTTGAACCTTTAACTACACTAAATCACGTGAGAAGTAATATGTTGAGTTATAGAGCGTGGAATCTCATTAATTCCATGTGTATTAACAAAACAGAAACTTTCAGTGCTTGGTTAGGAAGATACATCACCGAATGTGTAGAAGGAGCAGCAGAAAATCTAGTTACGACGAAAGTCAAAATTAGAGTTAATCCTTTTACAGGCTTGCAGTTGATCGCAGCCAAACGAATGTTGCAAGAGAATAAATTGATCGATATGGATGAAATTCCTTCGACATCAGCGAATTCATATGAAACAGTTTACGATCAAATCAAAAATTTCGTGAACGATGAACTGAGTTTGATGGAAACAGATATAGTTGATTTAGCTTTAGCAAAAATTAGCTTATCGCAAATCCGAAGTAACATCAAAAGATCAACCTGGCTAGACGTAAATGATTGGATATTAGCCTTGAAACATAAAATTTCAGGAAAAAGCTTTGCCAAACATATGGATCTGTATCCTAGCTCGCTAGATTCTTTTCTTCTTACACTCAAAGATTGGGAGGTTGAAGACCGTATAAAGTTTAACTCTATTTACAAGCAAAAAGTATTGTTTGTTCAATCTAGATTTTCACTTTACTGTTGGTCTCCTTTTATATCTCGTGGAACACGATTTGTGAAAGTGACTTCTCGATTTAGAGAGTTAGTGGACAAGTTAGAGACTGGCATTCTATTCCATGAAATAAAATCGGTCACAAATGGAATTAGATGGTTAGGAGGAGCAGGGAACAATGGACACGTTGGAGAAAGAGTAAGAATTATTGCTCATACAGC
			CCAATTTCCGAAAAAGAGTTACCCTCAGAATGGATTCCCTATAAATGAAGAACTACATAGGGAATGGATCCAGCTCGTCATGAACTCGGACTATAAGTATCACTCACTTATAGGAGAAGAAAAAGTAAATATTCTTTGGAACCTCATTAGGCTCCAACCTCAACATGAGGTGGAGAATTTTAAGGTTTACTTAGAAGATTTGCAGGCGTCCCCGCCGAAAACTGGGACAATTTGTGCAAAAGTAGTGAATGATATAAAAACCGAAGTAACTTCAAGTTATAGGCAATTTAACAATTACTACACTCGTTTAACAAAAGATGGTATGCACACACTTTTATCAATGCTTTCCAGGATAGGTGTTCCAATTTCAGACTATTGGAATGACCTTCTTGTCGACAAAGCGCCAGCTATTACAGCGGTTACTGTTGGAGCAATAACAAGTTTAGCTATTATTACAATAGTAAAAACTTTCCAATATGCTATAGCTGGGGAAGAGCAAAGTAAAGGTGAAAAACGAGCCAAACAGAAGAACATCGCAACTACTAAGCTTCAAAAATTGAAGTTTACACTTGGCAAAGAACAAGCTGAAGGGGATAGTATCGAACATGTTAAAGAATTTGACGGTGATGTTAAATTCGAAACAATTGAGAAACTGTTTGATCACATTGATGAACACCCCAACCTCAACATAGTAGGCTTGAACTTGGTAGCACCAGAAAACCCAATTGCTATCTATGCCGCAAGAGAAGAATCGTACGACTTTTCATTTTCCGAACCGCGCCCGCCTCAATGGAAAAAGGTGGTAACATTTAAGGAAGACAGTAAACGAATAATCTCTCTACAGTTGCGAGGAGAAGATACTGAAGATAACATCCTTGATGAGATAGAACACGCTATAAAAGTCTCACATGGAATGCCGTATGCTGAATGGATATTCAATGGATGGTTTAAGAAAGAGAGCAACGACAATATATTATATTGTGTCGAGTTGGACCTGGTGACTGCAAAAACCCAATCAGGCCCAGTTGGATGGACACGTGCTCAAACGAAGAACCTGAAAGATTTTGAAATTCAGCTAAATAAAGGCAAACCGATCGATGTTAAATCAGTGGTTTTAGGTGCACCGCAAGCATCTACGCAGGCGACCGATACTATGGACGTGCTAGTGAATAAGCATTTAGTTAAAGTTCATTGTCTGAGTTGTGAAAATTTGAACAACTTAGCTTTGAACGGAACACAAGTGTTTGCTTTAGCATCTGACAATATATTGATCGTGCCTGCACATGCAGTCAGACAGAACAAGTGGATCCGATTTAGCCGCGCAACACAAACTGGTCATTATGGAGTAGCGAAAGTTGATGAACGTAGAATTGATTTTACACGTGACATCGCTATAGCCGTTATTTTGACTAGAGCCGAAGCAGAACAAAAATTGTGCGAATTAGATTACTCGATCCAGTTGACGAATATTAGTAAAGAGAAATTCCACTTCCCTCTTATTACGAAATATTTGTTAACCGCTGACCAGTCAGAAGTAGAATGGATGAATTGTACGACCCTACATTATTTTGCAAAGAATAGAACCGTGGGGTTAGGAAGAACAACATCATTCCAAGTTTCCGAATTTCTATGTGGAAACGAGTACATATCCAAGAAACTGGTCGCATGCGCGCAAGGACTCCAGTCAAGTGTCGAACTAAGCCGACTTGGTGATTGTGGAAGTCCAATTGTCTTGGCGTCGGGAAAGAAGGCAGGAAAACTGATAGGTTTTCACGGTTATCACTCTCCAAATCTACAAACGTGGTATGGAGCAATGTTGACTGTTGAGGACTTGGGAATCATTAACGGCGTAGAAGAACATTTTGATGACCCATGGGCCAAACTTATCACACAAGGATTGCCTGTCGATCTGCCAATTGGACCAGAAGTTGAGTATGTTGGTAATCTAATAAGACCTAGTTTACCTGTGACAAATGACTCACTGGACCATTGGCATAAGT
			CACCATTTGCTGATCAATTTAAAGAACAATTAGCACCTGGTCGATTGAATCCGTACGATTCATATATTGAAGGAGATTTGCTAACTAATCTTGAGGGCCG
		</sequence>
		<sequence>
			<taxon idref="Nora_XA_Dmel_LabStock_Lab_2008-02"/>
			NNGTTATCGGAAGCGGAAACATGGATGAAAACAACGCTTAAATTAAACCCAAATGAGTTCTTACAAACACAAGGAGCTGTAAGAGTTGGCGAAATCAGGGAAAAGGTTGCAACTTTGAGAAATAAGTTGAACACTTTGCAAACAAAAGAACTTCGATCAGATAAGGTAGTAACAGAGTGTCAAAAACATCTGGCATCACTCGAAGTGCTACTTATTGAAGTTAAGGTGTTAGAGAACAGCAACCAAACCCGAGTAAAACCCGTAGGAGTTACCATACAAGGCGAGAAACAAATCGGAAAGACAAACCTTGTAGCAATCCTCTCAAGAAAAGTATGCGAGTATGTTCAGGAACATGGCGATATTTCTTTTAGAAACGCCACTAAATGGACAACTTGGTCTAGGCAGTGCAGAGATGAATTTGATACAGGATACACCGGACAAGAAATAACTTACGTAGATGATGCCTTTCAACAAAAAGATAACAAAGATCATTTGATGTGGTTTACTTTTATTTCTAATACAGCAGTGGGAACAAACCAAGCTGATTTGAAACAAAAAGGTTTATCATACAGAAGTAAGTTGGTGTTTACAACCTGTAACAAGTTGCCAGACAAAAGCGTAACGATTGAGGATATCGAAGCATTACATGCTCGATTCCCTCATACGATTTGTTTGAGGAGGAACAAGAACAAAATGCCAAAACGAGGAGCGATTGACGAGAGCTATGATTGGGTCGATTTTTATTACGGACCAATGTCGAAAGCTGTCAACGCAATTGGAAGCAACACGACCAGCACGCTAAAAACCATGTCTTTGAGTGAAATAGTGAAGATAATTGGAGATGATTTGATTATTCAAAATAATTTCTATAACTCCACTATTAAAGATGTGGGAATCACCGGACAAGAACAAATGGATGGAGCGCAATTAGAAAGAAGACAACGAATGCGCGAACTGAGGGATCACTTGTTGAGAATCCGCCCAGGAGACGAAAATATGCCTTTCCTTGACGAAACATTTGAGTTGAATAGCCGACCTATCCAGACARATGAAAAATTCATACCGCTCAAAGATAACTTAGATGAAGAAGTTATGTATGGCGGTATTTCAGATCAGTTGTTAACTAGATTTGATAATATCATCGAAAGGAGTTTGGAAGGCTATGATGTTGAGTCGCGAGAGCTAGGTGTTGAACCTTTAACTACACTAAATCACGTAAGAAGTAATATGTTGAGTTATAGAGCGTGGAATCTCATTAATTCTATGTGTATTAACAAAACAGAAACTTTCAGTGCTTGGTTAGGAAGATATATCACCGAGTGTGTAGAAGGAGCAGCAGAGAATCTAGTTATGACGAAAGTCAAAATTAGAGTTAATCCTTTTACAGGTTTGCAGTTGATCGCAGCCAAACGAATGTTGCAAGAGAATAAATTGATTGATATGGATGAAATTCCTTCAACATCAGCGAATTCATATGAAACAGTTTACGATCAAATCAAAAATTTTGTAAACGATGAGTTRAGTTTGATGGAAACAGATATAGTTGATTTAGCTTTAGCAAAAATTAGCTTATCGCAAATCCGAGGCAACATTAAAAGATCAACCTGGTTGGACGTGAATGATTGGATATTAGCTTTGAAACATAAAATCTCGGGAAAAAGCTTCGCCAAACATATGGATCTGTATCCTAGCTCGTTAGATTCTTTCTTGCTTACACTCAAAGATTGGGAGGTTGAAGACCGTATAARGTTTAACTCTATTTACAAGCAAAAAGTATTGTTTGTTCAATCTAGATTTTCACTTTACTGTTGGTCTCCTTTTATATCTCGTGGAACACGATTTGTGAAAGTGACTTCTCAATTTAGAGAGTTAGTGGACAAGTTAGAAACTGGCATTCTATTCCATGAAATAAAATCAGTCACAAATGGAATTAGATGGTTAGGAGGAGCAGGGAACAATGGACACGTTGGAGAAAGAGTAAGAGTTATCGCTCATACAGC
			CCAATTTCCGAAAAAGAGTTACCCTCAGAATGGATTCCCTATAAATGAAGAACTACATAGGGAATGGATCCAGCTCGTCATGAACTCGGACTATAAGTATCACTCACTTATAGGAGAAGAAAAAGTAAATATTCTTTGGAACCTCATTAGGCTCCAACCTCAGCATGAGGTGGAGAATTTTAAGGTTTACTTAGAAGATTTGCAGGCGTCCCCGCCGAAAACTGGGACAATTTGTGCAAAAGTAGTGAATGATATAAAAGCTGAAGTAACTTCAAGTTATAGGCAATTTAACAATTACTACACTCGTTTAACAAAAGATGGTATGCACACACTTTTATCAATGCTTTCCAGGATAGGTGTTCCAATTTCAGATTATTGGAATGACCTTCTTGTCGACAAAGCGCCAGCTATTACAGCGGTTACTGTTGGAGCAATAACAAGTTTAGCTATTATTACAATAGTAAAAACTTTCCAATATGCTATAGCTGGGGAAGAGCAAAGTAAAGGTGAAAAACGAGCTAAACAGAAGAACATCGCAACTACTAAGCTTCAAAAATTGAAGTTTACACTTGGCAAAGAACAAGCTGAAGGGGATAGTATCGAACATGTTAAAGAATTTGACGGTGATGTTAAGTTTGAAACAATTGAGAAACTGTTTGATCACATTGATGAACACCCCAACCTCAACATAGTAGGCTTGAATTTGGTAGCACCAGAAAACCCAATTGCAATCTATGCCGCGAGAGAAGAATCGTACGACTTTTCATTTTCTGAACCACGTCCGCCTCAATGGAAGAAGGTGGTAACGTTTAAGGAAGATAGTAAACGAATAATCTCTCTACAGTTGCGAGGAGAAGATACTGAAGATAATATCCTTGATGAGATAGAACACGCCATAAAAGTCTCACATGGAATGCCGTATGCTGAATGGATATTCAATGGATGGTTTAAGAAAGAGAGCAACGACAATATATTATATTGTGTCGAGTTGGACCTGGTGACTGCAAAAACCCAATCAGGTCCAGTTGGATGGACACGTGCTCAAACGAAGAACTTGAAAGATTTTGAAATTCAGCTAAACAAAGGCAAACCGATCGATGTTAAATCAGTGGTTTTAGGTGCACCGCAAGCATCTACGCAGGCGACCGATACTATGGACGTGCTAGTGAATAAACATTTAGTTAAAGTTCATTGTCTGAGTTATGAAAATTTGAATAACTTAGCTTTGAATGGAACACAAGTATTTGCTCTAGCATCTGATAATATATTGATCGTACCTGCACATGCAGCCAGACAGAACAAGTGGATTCGATTTAGTCGCGCAACACAGACTGGTCATTATGGAGTAGCGAAAGTTGATGAACGTAGAATTGATTTTACACGTGATATCGCTATAGCCGTTATTTTGACTAGAGCTGAAGCAGAACAAAAATTGTGCGAACTAGATTATTCGATCCAGTTGACGAATATTAGTAGAGAGAAATTCCACTTCCCTCTTATTACGAAATATTTGTTAACCGCCGACCAGTCAGAAGTAGAATGGATGAATTGTACGACCTTACATTATTTTGCAAAGAATAGAACCGTAGGGTTAGGAAGAACAACATCATTCCAAGTTTCCGAATTTCTATGTGGAAACGAGTACATATCCAAGAAACTGGTCGCATGTGCGCAAGGACTCCAGTCAAGTGTCGAACTAAGTCGACTTGGTGATTGTGGAAGTCCAGTTGTCTTGGCGTCGGGAAAGAAGGCAGGGAAATTGATAGGTTTTCATGGTTATCACTCTCCAAATCTACAAACGTGGTATGGAGCAATGTTAACTGTTGAAGACTTGGGAATCATCAACGGCGTAGAAGAACATTTTGATGATCCATGGGCCAAACTTATCACACAAGGACTGCCTGTCGATTTGCCAATTGGACCAGAAGTTGAGTATGTTGGTAATCTAATAAGACCTAGTTTACCTGTGACAAATGACTCACTGGACCATTGGCACAAAT
			CACCATTTGCTGATCAATTTGAAGAACAATTAGCACCTGGTCGATTGAATCCGTACGATTCATATATTGAAGGAGATTTGCCAACTAATCTTGAGGGCCG
		</sequence>
		<sequence>
			<taxon idref="Nora_K02_Dsim_Thika_Africa_2009-02"/>
			NNATTATCAGAAGCGGAAACATGGATGAAAACAACGCTTAAATTAAACCCAAATGAGTTCTTACAAACACAAGGAGCTGTAAGAGTTGGCGAAATTAGGGAAAAGGTTGCAACTTTGAGAAATAAGTTGAACACTTTGCAAACAAAAGAACTTCGATCAGATAAAGTAGTAACAGAGTGCCAAAAACATCTGGCATCACTCGAAGTGCTACTTATTGAAGTTAAGGTGTTAGAGAACAGCAACCAAACCCGAGTAAAACCCGTAGGAGTTACCATACAAGGCGAAAAACAAATCGGAAAGACAAACCTCGTAGCAATCCTCTCAAGAAAAGTATGCGAGTATGTTCAGGAACATGGCGATATTTCTTTTAGAAACGCCACTAAATGGACAACTTGGTCTAGGCAGTGCAGAGATGAATTTGATACAGGATACACCGGACAAGAAATAACTTACGTAGATGATGCCTTTCAACAAAAAGACAACAAGGATCATTTGATGTGGTTTACTTTTATTTCTAATACAGCAGTAGGAACAAACCAAGCTGATTTGAAACAAAAAGGTTTACCATACAGAAGTAAGTTGGTGTTTACAACCTGTAATAAGTTGCCGGACAAAAGCGTAACGATTGAGGATATCGAAGCATTGCATGCTCGATTCCCTCATACAATTTGCTTGAGGAGGAACAAGAACAAAATGCCAAAACGAGGAGCGATTGACGAGAGCTATAACTGGGTCGATTTTTATTACGGACCAATGTCAAAAGCCGTCAGCGCAATTGGAAGCAACACGACCAGCACGCTAAAAACCATGTCTTTGAGTGAAATAGTGAAGATAATTGGAGATGATTTGATTATTCAAAATAATTTCTATAACTCCACTATTAAAGATGTGGGAATCACTGGACAAGAACAAATGGATGGAGCGCAATTAGAAAGAAGACAACGAATGCGCGAATTGAGGGATCACTTGTTGAGAATCCGCCCAGGAGACGAAAACATGCCTTTCCTTGACGAAACATTTGAGTTGAATAGCCGACCTATCCAGACAGATGAGAAATTTATACCGCTCAAAGATAACTTAGATGAAGAAGTTATGTATGGCGGTATCTCAGATCAGTTGTTAACTAGATTTGATAATATCATCGAAAGGAGTTTGGAAGGCTATGATGTTGAGTCGCGAGAGCTAGGTGTTGAACCTTTAACTACACTAAATCACGTGAGAAGTAATATGTTGAGTTATAGAGCGTGGAATCTCATTAATTCCATGTGTATTAACAGAACAGAAACTTTCAGTGCTTGGTTAGGAAGGTACATCACTGAATGTGTAGAAGGAGCAGCAGAGAATCTAGTTACGACGAAAGTCAAAATTAGAGTTAATCCTTTTACAGGTTTGCAGTTGATCGCAGCCAAACGAATGTTGCAAGAGAATAAATTGATCGATATGGATGAAATTCCTTCGACATCAGCGAATTCATATGAAACAGTTTACGATCAAATTAAAAATTTCGTGAACGATGAGCTGAGTCTAATGGAAACAGATATAGTTGATTTAGCGTTAGCAAAAATTAGCTTATCTCAAATCCGAGGCAACATAAAAAGATCAACTTGGCTAGACGTGAATGATTGGATATTAGCTTTGAAGCATAAAGTTTCAGGAAAAAGCTTTACCAAACATATGGATCTGTATCCTAGTTCACTAGATTCTTTCTTACTTACACTTAAAGATTGGGAAGTTGAAGACCGTGTGAAGTTTAATTCTATTTACAAGCAAAAAGTATTGTTTGTTCAGTCTAGATTTTCACTTTACTGTTGGTCTCCTTTTATATCTCGTGGAACACGATTTGTAAAAGTAACTACCCAGTTTAGAGAGTTAGTAGATAAGTTAGAAACTGGTATTCTATTCCATGAAATAAGATCAGTCACAAATGGAATTAGATGGCTAGGAGGTGCAGGGAACAATGGACATGTTGGAGAGAGAGTAAGAGTTATTGCTCACACAGC
			CCAATTTCCGAAAAAGAGTTACCCTCAGAATGGATTCCCGATAAATGAAGAACTACATAGGGAATGGATCCAACTCGTCATAAACTCGGACTATAAGTATCACTCGCTTATAGGAGAAGAAAAAGTAAATATTCTATGGAATCTCATCAGGCTCCAACCTCAACATGAGGTGGAGAATTTTAAGGTTTACTTAGAAGATTTGCAGGCGTCCCCGCCGAAAACTGGGACAATTTGTGCAAAAGTAGTGAATGATATAAAAGCCGAAGTAACTTCAAGTTATAGGCAATTTAACAATTACTACACTCGTTTGACAAAAGATGGTATGCACACACTTTTATCAATGCTTTCCAGGATAGGTGTTCCAATTTCAGATTATTGGAATGACCTTCTTGTCGACAAAGCGCCAGCTATTACAGCGGTTACTGTTGGAGCAATAACAAGTTTAGCTATTATTACAATAGTAAAAACTTTCCAATATGCTATAGCTGGGGAAGAGCAGAGTAAAGGTGAAAAACGAGCCAAACAGAAGAACATCGCAACTACTAAGCTTCAAAAATTGAAGTTTACACTTGGCAAAGAACAAGCTGAAGGGGATAGTATCGAACATGTTAAAGAATTTGATGGTGATATTAAGTTCGAAACAATTGAGAGACTGTTTGATCACATTGATGAACACCCCAACCTCAACGTAGTAGGCTTGAACTTAGTAGCATCTGAAAACCCAATTGCTATCTATGCCGCGAGAGAAGAATCGTATGACTTTTCATTTTCTGAACCACGCCCGCCTCAATGGAAAAAGGTGGTAACGTTTAAGGAAGATAGTAAACGAATAATCTCTCTACAGTTGCGAGGAGAAGATACTGAAGATAACATCCTTGATGAGATACAACACGCTATAAAAGTCTCACATGGAATGCCGTATGCTGAATGGATATTCAATGGATGGTTTAAGAAAGAGAGCAACGACAATATATTATATTGTGTCGAGTTGGATCTGATGACTGCAAAAACCCAATCAGGCCCAGTTGGATGGACACGTGCTCAAACGAAGAACCTGAAAGATCTTGAAATTCAGCTAAATAAAGGCAAACCGATCGATGTTAAATCAGTGGTTTTAGGTGCACCGCAAGCATCTACGCAGGCGACCGATACTATGGACGTGCTAGTGAATAAGCATTTAGTTAAAGTTCATTGTCTGAGTTATGAAAATTTGAATAACTTAGCTTTGAATGGAACACAAGTGTTTGCTTTAGCATCCGACAGTATATTGATCGTGCCTGCACATGCAGCCAGACAGAACAAGTGGATCCGATTTAGTCGCGCAACACAAACTGGTCATTATGGAGTAGCGAAAGTTGATGAACGTAGAATTGATTTTACACGTGACATCGCTATAGCTGTTATTTTGACTAGAGCTGAAGCAGAACAAAAATTGTGCGAATTAGATTATTCGATCCAGTTGACAAATATTAGTAAAGAGAAATTCCACTTCCCTCTTATCACGAAATATTTGTTAACCGCTGACCAGTCAGAAGTAGAATGGATGAATTGTACGACTCTACATTATTTTGCAAAGAATAGAACCGTGGGGTTAGGAAGAACGACATCATTCCAAGTTTCCGAATTTCTATGTGGAAACGAATACATATCCAAGAAACTGGTCGCATGCGCGCAAGGACTCCAGTCAAGTGTCGAACTAAGTCGACTTGGTGACTGTGGCAGTCCAATTGTCTTGGCGTCGGGAAAGAAGGCAGGAAAACTGATAGGTTTTCACGGTTATCACTCTCCAAATCTACAAACGTGGTACGGAGCAATGTTGACTGTTGAGGACTTGGGAATCATCAACGGCGTAGAAGAACACTTTGATGACCCATGGGCCAAACTTATCACACAAGGACTACCTGTCGATTTACCAATTGGACCAGAAGTTGAGTATGTTGGTAATCTAATAAGACCTAGTTTACCTGTGACAAATGACTCACTGGACCATTGGCACAAAT
			CACCATTTGCTGATCAATTTGAAGAACAGTTAGCACCTGGTCGATTGAATCCGTATGATTCATATATTGAAGGAGATTTACCAACTAATCTTGAAGGCCG
		</sequence>
		<sequence>
			<taxon idref="Nora_RAK11_Dsim_Marrakesh_EuropeNAf_2010-09-30"/>
			NNATTATCAGAAGCGGAAACATGGATGAAAACAACGCTTAAATTAAACCCAAATGAGTTCTTGCAAACACAAGGAGCTGTAAGAGTTGGCGAAATCAGGGAAAAGGTTGCAACTTTGAGAAATAAGTTGAACACTTTGCAAACAAAAGAACTTCGATCAGATAAAGTAGTAACAGAGTGCCAAAAACATCTGGCATCACTCGAAGTGCTACTTATTGAAGTTAAGGTGTTAGAGAACAGCAACCAAACCCGAGTAAAACCCGTAGGAGTTACCATACAAGGCGAAAAACAAATCGGAAAGACAAACCTCGTAGCAATCCTCTCAAGAAAAGTATGCGAGTATGTTCAGGAACATGGCGATATTTCTTTTAGAAACGCCACTAAATGGACAACTTGGTCTAGGCAGTGCAGAGATGAATTTGATACAGGATACACCGGACAAGAAATAACTTACGTAGATGATGCCTTTCAACAAAAAGATAATAAGGATCATTTGATGTGGTTTACTTTTATTTCTAATACAGCAGTGGGAACAAACCAAGCTGATTTGAAACAAAAAGGTCTACCATACAGAAGTAAGTTGGTGTTTACGACCTGTAACAAGTTGCCAGACAAAAGCGTAACGATTGAGGACATTGAAGCATTACATGCTCGATTCCCTCATACAATTTGCTTGAGGAGGAACAAGAACAAAATGCCAAAACGAGGAGCGATTGATGAGAGCTATGACTGGGTCGATTTTTATTACGGACCAATGTCGAAAGCCGTCAGCGCAATTGGAAGCAACACGACCAGCACGCTAAAAACCATGTCTTTGAGTGAGATAGTGAAGATAATTGGAGATGATTTGATTATTCAAAATAATTTCTATAACTCCACTATTAAAGATGTGGGAATCACCGGACAGGAACAAATGGATGGAGCGCAATTAGAAAGAAGACAACGAATGCGCGAACTGAGGGATCACTTGTTGAGAATCCGCCCAGGAGACGAAAACATGCCTTTCCTTGACGAAACATTTGAGTTGAATAGCCGACCTATCCAGACAGATGAGAAATTTATACCGCTCAAAGATAACTTAGATGAAGAAGTTATGTATGGCGGTATTTCAGATCAGTTGTTAACTAGATTTGATAATATCATCGAAAGGAGTTTGGAAGGCTATGATGTTGAGTCGCGAGAGCTAGGTGTTGAACCTTTAACTACACTAAATCACGTAAGAAGTAATATGTTGAGTTATAGAGCGTGGAATCTCATTAATTCCATGTGTATTAACAAAACAGAAACTTTCAGTGCTTGGTTAGGAAGGTACATCACCGAATGTGTAGAAGGAGCAGCAGAAAATCTAGTCACGACGAAAGTCAAGATTAGAGTCAATCCTTTTACAGGTTTGCAGTTGATCGCAGCCAAACGAATGTTGCAAGAGAACAAATTGATCGATATGGATGAAATTCCTTCAACATCAGCAAATTCATATGAAACAGTTTACGATCAAATCAAAAATTTCGTGAACGATGAGCTGAGTTTGATGGAAACAGATATAGTTGATTTAGCTTTAGCAAAAATTAGCTTGTCACAAATCCGAGGCAACATCAGAAGATCAACCTGGCTAGACGTGAATGATTGGATATTAGCTTTGAAACACAAAATCTCAGGAAAAAGCTTTGCCAAACATATGGATCTGTATCCTAGCTCACTAGATTCTTTCTTGCTTACACTCAAGGATTGGGAAGTCGAAGACCGTATAAAGTTTAACTCTATTTACAAGCAAAAAGTATTGTTTGTTCAATCGAGATTTTCACTTTACTGTTGGTCTCCTTTTATATCTCGTGGAACACGATTTGTGAAAGTGACTTCTCAATTTAGAGAGTTAGTGGATAAGTTAGAAACTGGCATTCTATTCCATGAAATAAAATCAGTCACAAATGGAATTAGATGGTTAGGAGGAGCAGGGAACAATGGACATGTTGGAGAAAGAGTAAGAGTTATTGCTCATACAGC
			CCAATTTCCGAAAAAGAGTTACCCTCAGAATGGATTCCCTATAAACGAAGAACTACATAGGGAATGGATCCAACTCGTCATGAACTCGGACTATAAGTATCACTCACTTATAGGAGAAGAAAAAGTAAATATTCTTTGGAACCTCATTAGGCTCCAACCTCAACGTGAGGTGGAGAATTTTAAGGTTTACTTAGAAGATTTGCAGGCGTCCCCGCCGAAAACTGGGACAATTTGTGCAAAAGTAGTGAATGATATAAAAGCCGAAGTAACTTCAAGTTATAGGCAATTTAACAATTACTACACTCGTTTAACAAAAGATGGTATGCACACACTTTTATCAATGCTTTCCAGGATAGGTGTTCCAATTTCAGATTATTGGAATGACCTTCTTGTCGACAAAGCGCCAGCTATTACAGCGGTTACTGTTGGAGCAATAACAAGTTTAGCTATTATTACAATAGTAAAAACTTTCCAATACGCTATAGCTGGGGAAGAGCAAAGTAAAGGTGAAAAACGAGCCAAACAGAAGAACATCGCAACTACTAAGCTTCAAAAATTGAAGTTTACACTTGGCAAAGAACAAGCTGAAGGGGATAGTATCGAACACGTTAAAGAATTTGACGGTGATGTTAAGTTCGAAACAATCGAGAAACTATTTGATCATATTGATGAACACCCCAACCTCAACATAGTAGGCTTGAACTTAGTAGCACCTGAAAATCCAATTGCTATCTATGCCGCGAGAGAAGAATCGTACGACTTTTCATTTTCCGAACCACGCCCGCCTCAATGGAAAAAGGTGGTAACGTTTAAGGAAGATAGTAAGCGAATAATCTCTCTACAGTTGCGAGGAGAAGATACTGAAGACAACATCCTTGATGAGATAGAACACGCCATAAAAGTCTCACATGGAATGCCGTATGCTGAATGGATATTCAATGGATGGTTTAAGAAAGAGAGCAACGACAATATATTATATTGTGTCGAGTTGGACCTGGTGACCGCAAAAACCCAATCAGGCCCAGTTGGATGGACACGTGCTCAAACGAAAAACTTGAAAGATCTTGAAATTCAGCTAAATAAAGGCAAACCAATCGATGTTAAATCAGTGGTTTTAGGTGCACCGCAAGCATCTACGCAGGCGACCGATACTATGGATGTGCTAGTGAATAAACATTTAGTTAAAGTTCATTGTCTGAGTTATGAAAATTTGAATAACTTAGCTTTGAATGGAACACAAGTGTTTGCTCTAGCGTCTGACAATATATTGATCGTGCCTGCACATGCAGCCAGACAGAACAAGTGGATCCGATTTAGTCGCGCAACACAGACTGGTCATTATGGAGTAGCGAAAGTTGATGAACGTAGAATTGATTTTACACGTGACATCGCTATAGCCGTTATTTTGACTAGAGCTGAAGCAGAACAAAAATTGTGCGAATTAGGTTACTCGATCCAGTTGACGAATATTAGTAAAGAGAAATTCCACTTCCCTCTCATTACGAAATATTTGTTAACAGCTGACCAGTCAGAAGTAGAATGGATGAATTGTACGACCCTACATTATTTTGCAAAGAATAGAACCGTAGGGTTAGGAAGAACGACATCATTCCAAGTTTCCGAATTTCTATGTGGGAACGAGTACATATCCAAGAAACTGGTTGCGTGCGCGCAAGGACTCCAGTCAAGTGTCGAACTAAGTCGACTTGGTGATTGTGGAAGTCCAATTGTCTTGGCGTCGGGAAAGAAGGCAGGAAAACTGATAGGTTTTCACGGTTATCACTCTCCAAATCTACAAACGTGGTATGGAGCAATGTTGACTGTAGAGGACTTGGGAATCATCAACGGCGTAGAAGAACATTTTGATGACCCATGGGCCAAACTTATCACACAAGGACTACCTGTCGATCTGCCAATTGGACCAGAAGTTGAGTATGTTGGTAATCTAATAAGACCTAGTTTACCTGTGACAAACGACTCATTGGACCATTGGCACAAGT
			CACCATTTGCTGACCAATTTGAAGAACAACTAGCACCTGGTCGATTGAATCCGTATGACTCATATATTGAAGGAGATTTGCCAACTAATCTTGAGGGCCG
		</sequence>
		<sequence>
			<taxon idref="Nora_K09_Dsim_Thika_Africa_2009-02"/>
			NNATTATCAGAAGCGGAAACATGGATGAAAACAACGCTTAAATTAAACCCAAATGAGTTCTTACAAACACAAGGAGCTGTAAGAGTTGGCGAAATTAGGGAAAAGGTTGCAACTTTGAGAAATAAGTTGAACACTTTGCAAACAAAAGAACTTCGATCAGATAAAGTAGTAACAGAGTGCCAAAAACATCTGGCATCACTCGAAGTGCTACTTATTGAAGTTAAGGTGTTAGAGAACAGCAACCAAACCCGAGTAAAACCCGTAGGAGTTACCATACAAGGCGAAAAACAAATCGGAAAGACAAACCTCGTAGCAATCCTCTCAAGAAAAGTATGCGAGTATGTTCAGGAACATGGCGATATTTCTTTTAGAAACGCCACTAAATGGACAACTTGGTCTAGGCAGTGCAGAGATGAATTTGATACAGGATACACCGGACAAGAAATAACTTACGTAGATGATGCCTTTCAACAAAAAGACAACAAGGATCATTTGATGTGGTTTACTTTTATTTCTAATACAGCAGTAGGAACAAACCAAGCTGATTTGAAACAAAAAGGTTTACCATACAGAAGTAAGTTGGTGTTTACAACCTGTAATAAGTTGCCGGACAAAAGCGTAACGATTGAGGATATCGAAGCATTGCATGCTCGATTCCCTCATACAATTTGCTTGAGGAGGAACAAGAACAAAATGCCAAAACGAGGAGCGATTGACGAGAGCTATAACTGGGTCGATTTTTATTACGGACCAATGTCAAAAGCCGTCAGCGCAATTGGAAGCAACACGACCAGCACGCTAAAAACCATGTCTTTGAGTGAAATAGTGAAGATAATTGGAGATGATTTGATTATTCAAAATAATTTCTATAACTCCACTATTAAAGATGTGGGAATCACTGGACAAGAACAAATGGATGGAGCGCAATTAGAAAGAAGACAACGAATGCGCGAATTGAGGGATCACTTGTTGAGAATCCGCCCAGGAGACGAAAACATGCCTTTCCTTGACGAAACATTTGAGTTGAATAGCCGACCTATCCAGACAGATGAGAAATTTATACCGCTCAAAGATAACTTAGATGAAGAAGTTATGTATGGCGGTATCTCAGATCAGTTGTTAACTAGATTTGATAATATCATCGAAAGGAGTTTGGAAGGCTATGATGTTGAGTCGCGAGAGCTAGGTGTTGAACCTTTAACTACACTAAATCACGTGAGAAGTAATATGTTGAGTTATAGAGCGTGGAATCTCATTAATTCCATGTGTATTAACAGAACAGAAACTTTCAGTGCTTGGTTAGGAAGGTACATCACTGAATGTGTAGAAGGAGCAGCAGAGAATCTAGTTACGACGAAAGTCAAAATTAGAGTTAATCCTTTTACAGGTTTGCAGTTGATCGCAGCCAAACGAATGTTGCAAGAGAATAAATTGATCGATATGGATGAAATTCCTTCGACATCAGCGAATTCATATGAAACAGTTTACGATCAAATTAAAAATTTCGTGAACGATGAGCTGAGTCTAATGGAAACAGATATAGTTGATTTAGCGTTAGCAAAAATTAGCTTATCTCAAATCCGAGGCAACATAAAAAGATCAACTTGGCTAGACGTGAATGATTGGATATTAGCTTTGAAGCATAAAGTTTCAGGAAAAAGCTTTACCAAACATATGGATCTGTATCCTAGTTCACTAGATTCTTTCTTACTTACACTTAAAGATTGGGAAGTTGAAGACCGTGTGAAGTTTAATTCTATTTACAAGCAAAAAGTATTGTTTGTTCAGTCTAGATTTTCACTTTACTGTTGGTCTCCTTTTATATCTCGTGGAACACGATTTGTAAAAGTAACTACCCAGTTTAGAGAGTTAGTAGATAAGTTAGAAACTGGTATTCTATTCCATGAAATAAGATCAGTCACAAATGGAATTAGATGGCTAGGAGGTGCAGGGAACAATGGACATGTTGGAGAGAGAGTAAGAGTTATTGCTCACACAGC
			CCAATTTCCGAAAAAGAGTTACCCTCAGAATGGATTCCCGATAAATGAAGAACTACATAGGGAATGGATCCAACTCGTCATAAACTCGGACTATAAGTATCACTCGCTTATAGGAGAAGAAAAAGTAAATATTCTATGGAATCTCATCAGGCTCCAACCTCAACATGAGGTGGAGAATTTTAAGGTTTACTTAGAAGATTTGCAGGCGTCCCCGCCGAAAACTGGGACAATTTGTGCAAAAGTAGTGAATGATATAAAAGCCGAAGTAACTTCAAGTTATAGGCAATTTAACAATTACTACACTCGTTTGACAAAAGATGGTATGCACACACTTTTATCAATGCTTTCCAGGATAGGTGTTCCAATTTCAGATTATTGGAATGACCTTCTTGTCGACAAAGCGCCAGCTATTACAGCGGTTACTGTTGGAGCAATAACAAGTTTAGCTATTATTACAATAGTAAAAACTTTCCAATATGCTATAGCTGGGGAAGAGCAGAGTAAAGGTGAAAAACGAGCCAAACAGAAGAACATCGCAACTACTAAGCTTCAAAAATTGAAGTTTACACTTGGCAAAGAACAAGCTGAAGGGGATAGTATCGAACATGTTAAAGAATTTGATGGTGATATTAAGTTCGAAACAATTGAGAGACTGTTTGATCACATTGATGAACACCCCAACCTCAACGTAGTAGGCTTGAACTTAGTAGCATCTGAAAACCCAATTGCTATCTATGCCGCGAGAGAAGAATCGTATGACTTTTCATTTTCTGAACCACGCCCGCCTCAATGGAAAAAGGTGGTAACGTTTAAGGAAGATAGTAAACGAATAATCTCTCTACAGTTGCGAGGAGAAGATACTGAAGATAACATCCTTGATGAGATACAACACGCTATAAAAGTCTCACATGGAATGCCGTATGCTGAATGGATATTCAATGGATGGTTTAAGAAAGAGAGCAACGACAATATATTATATTGTGTCGAGTTGGATCTGATGACTGCAAAAACCCAATCAGGCCCAGTTGGATGGACACGTGCTCAAACGAAGAACCTGAAAGATCTTGAAATTCAGCTAAATAAAGGCAAACCGATCGATGTTAAATCAGTGGTTTTAGGTGCACCGCAAGCATCTACGCAGGCGACCGATACTATGGACGTGCTAGTGAATAAGCATTTAGTTAAAGTTCATTGTCTGAGTTATGAAAATTTGAATAACTTAGCTTTGAATGGAACACAAGTGTTTGCTTTAGCATCCGACAGTATATTGATCGTGCCTGCACATGCAGCCAGACAGAACAAGTGGATCCGATTTAGTCGCGCAACACAAACTGGTCATTATGGAGTAGCGAAAGTTGATGAACGTAGAATTGATTTTACACGTGACATCGCTATAGCTGTTATTTTGACTAGAGCTGAAGCAGAACAAAAATTGTGCGAATTAGATTATTCGATCCAGTTGACAAATATTAGTAAAGAGAAATTCCACTTCCCTCTTATCACGAAATATTTGTTAACCGCTGACCAGTCAGAAGTAGAATGGATGAATTGTACGACTCTACATTATTTTGCAAAGAATAGAACCGTGGGGTTAGGAAGAACGACATCATTCCAAGTTTCCGAATTTCTATGTGGAAACGAATACATATCCAAGAAACTGGTCGCATGCGCGCAAGGACTCCAGTCAAGTGTCGAACTAAGTCGACTTGGTGACTGTGGCAGTCCAATTGTCTTGGCGTCGGGAAAGAAGGCAGGAAAACTGATAGGTTTTCACGGTTATCACTCTCCAAATCTACAAACGTGGTACGGAGCAATGTTGACTGTTGAGGACTTGGGAATCATCAACGGCGTAGAAGAACACTTTGATGACCCATGGGCCAAACTTATCACACAAGGACTACCTGTCGATTTACCAATTGGACCAGAAGTTGAGTATGTTGGTAATCTAATAAGACCTAGTTTACCTGTGACAAATGACTCACTGGACCATTGGCACAAAT
			CACCATTTGCTGATCAATTTGAAGAACAGTTAGCACCTGGTCGATTGAATCCGTATGATTCATATATTGAAGGAGATTTACCAACTAATCTTGAAGGCCG
		</sequence>
		<sequence>
			<taxon idref="Nora_JJ17_Dmel_LabStock_Lab_2001"/>
			NNGTTATCGGAAGCGGAAACATGGATGAAAACAACGCTTAAATTAAACCCAAATGAGTTCTTACAAACACAAGGAGCTGTAAGAGTTGGCGAAATCAGGGAAAAGGTTGCAACTTTGAGAAATAAGTTGAACACTTTGCAAACAAAAGAACTTCGATCAGATAAAGTAGTAACAGAGTGCCAAAAACATCTGGCATCACTCGAAGTGCTACTTATTGAAGTTAAGGTGTTAGAGAACAGCAACCAAACTCGTGTAAAACCCGTAGGAGTTACCATACAAGGCGAAAAACAAATCGGAAAGACAAACCTCGTAGCAATCCTCTCAAGAAAAGTATGTGAGTATGTTCAGGAACATGGCGATATTTCTTTTAGAAACGCCACTAAATGGACAACTTGGTCTAGGCAATGCAGAGATGAATTTGATACAGGATACACCGGACAAGAAATAACTTACGTAGATGATGCTTTTCAACAAAAAGACAATAAGGATCATTTGATGTGGTTTACTTTTATTTCTAATACAGCAGTAGGAACAAACCAAGCTGATTTGAAACAAAAAGGTCTACCATACAGAAGTAAGTTGGTGTTTACGACCTGTAACAAGTTGCCGGACAAAAGCGTAACGATTGAGGATATCGAAGCATTACATGCTCGATTCCCTCATACAATTTGCTTGAGGAGGAACAAGAACAAAATGCCGAAACGAGGAGCGATTGACGAGAGCTATGACTGGGTCGATTTTTATTACGGACCAATGTCGAAAGCCGTTAGCGCAATTGGAAGCAACACGACCAGCACACTAAAAACCATGTCTCTGAGTGAAATAGTGAAGATAATTGGGGATGATTTGATTATTCAAAATAATTTCTATAACTCCACTATTAAAGATGTGGGAATCACCGGACAAGAACAAATGGACGGAGTACAATTAGAAAGAAGACAACGAATGCGCGAATTGAGGGATCACTTGTTGAGAATCCGCCCAGGAGACGAAAATATGCCTTTCCTTGACGAAACATTTGAGTTGAATAGCCGACCTATCCAGACAGATGAGAAGTTTATACCGCTCAAAGATAACTTAGATGAAGAAGTTATGTATGGCGGTATTTCAGATCAGTTGTTAACTAGATTTGATAATATCATCGAAAGGAGTTTGGAAGGCTATGATGTTGAGTCGCGAGAGCTAGGTGTTGAACCTTTAACTACACTAAATCACGTAAGAAGTAATATGTTGAGTTATAGAGCGTGGAATCTCATTAATTCCATGTGTATTAACAAAACAGAAACTTTCAGTGCTTGGTTAGGAAGGTACATCACCGAATGTGTAGAGGGAGCAGCAGAGAATCTAGTTACGACGAAAGTCAAAATTAGAGTTAATCCTTTTACAGGTTTGCAGTTGATCGCAGCCAAACGAATGTTGCAAGAGAATAAATTGATCGACATGGATGAAATTCCTTCGACATCAGCGAATTCATATGAAACAGTTTACGATCAAATTAAAAATTTCGTGAACGATGAGCTGAGTTTGATGGAAACAGATATAGTTGATTTAGCTTTAGCAAAAATTAGCTTATCGCAAATCCGAGGCAACATCAAAAGATCAACCTGGCTAGACGTAAATGATTGGATATTAGCTTTGAAACATAAAATCTCAGGAAAAAGCTTTGCCAAACATATGGATCTGTACCCTAGCTCGCTAGATTCTTTTTTGCTTACACTCAAAGATTGGGAGGTTGAAGACCGTATAAAGTTTAACTCTATTTACAAGCAAAAAGTATTGTTTGTTCAATCTAGATTTTCACTTTACTGTTGGTCTCCTTTTATATCTCGTGGAACACGATTTGTGAAAGTAACTTCCCAATTTAGAGAGTTAGTGGATAAGTTAGAAACTGGCATTCTATTCCATGAAATAAAATCAGTTACAAATGGAATTAGATGGTTAGGGGGAGCAGGGAACAATGGACACGTTGGAGAAAGAGTAAGAGTTATTGCTCATACAGC
			CCAATTTCCGAAAAAGAGTTACCCTCAGAATGGATTCCCTATAAACGAAGAACTACACAGGGAATGGATCCATTTCGTCATAAACTCGGACTATAAGTATCACTCGCTTATAGGAGAAGAAAAAGTAAATATTCTTTGGAACCTTATTAGGCTCCAACCTCAACATGAGGTGGAGAATTTTAAGGTTTACTTAGAAGATTTGCAGGCGTCCCCGCCGAAAACTGGGACAATTTGTGCAAAAGTAGTGAATGATATAAAAGCCGAAGTAACTTCAAGTTATAGGCAATTTAATAATTACTACACTCGTTTAACAAAAGATGGTATGCACACACTTTTATCAATGCTTTCCAGGATAGGTGTTCCAATTTCAGATTATTGGAATGACCTTCTTGTCGACAAAGCACCAGCTATTACAGCGGTTACTGTTGGAGCAATAACAAGTTTAGCTATTATTACGATAGTAAAAACTTTCCAATATGCTATAGCTGGGGAAGAGCAGAGTAAAGGTGAAAAACGAGCCAAACAGAAGAACATCGCAACTACTAAGCTTCAAAAATTGAAGTTTACACTTGGCAAAGAACAGGCTGAAGGGGATAGTATCGAACATGTTAAGGAATTTGACGGTGATGTTAAGTTTGAAACAATTGAGAAACTGTTTGATCACATTGATGAACACCCCAACCTCAACATAGTAGGCTTGAACTTGATAGCACCAGAAAACCCAATTGCTATCTATGCTGCGAGAGAAGAATCGTATGACTTTTCATTTTCCGAACCACGCCCGCCTCAATGGAAGAAGGTGGTTACGTTTAAGGAAGATAATAAACGAATAATCTCTCTACAGTTGCGAGGAGAAGATACTGAAGATAACATCCTTGATGAGATAGAACATGCCATAAAAGTCTCACATGGAATGCCGTATGCTGAATGGATATTCAATGGATGGTTTAAGAAAGAGAGCAACGACAATATATTATATTGTGTCGAGTTGGACCTGGTGACCGCAAAAACCCAATCAGGCCCAGTTGGATGGACACGTGCTCAAACGAAGAATCTGAAAGATCTTGAAATTCAGCTAAACAAAGGTAAACCGATCGATGTTAAATCAGTGGTTTTAGGTGCACCGCAAGCATCTACGCAGGCGACCGATACTATGGACGTGCTGGTGAATAAGCATTTAGTTAAAGTTCATTGTCTGAGTTATGAAAATTTGAATAACTTAGCTTTGAATGGAACACAAGTGTTTGCTCTAGCATCCGACAATATATTGATCGTGCCTGCTCATGCAGCCAGACAAAACAAGTGGATCCGATTTAGTCGTGCAACACAGACTGGTCATTATGGAGTAGCGAAGGTTGATGAACGTAGAATTGATTTTACACGTGACATCGCTATAGCCGTTATTTTGACTAGAGCTGAAGCAGAACAGAAACTGTACGAGCTAGGTTATTCGATCCAGTTAACGAATATTAGTAAAGAGAAATTCCACTTCCCTCTTATTACGAAATATTTGTTAACCGCTGACCAGTCAGAAGTAGAATGGATGAATTGTACAACTTTACATTATTTTGCAAAGAATAGAACCGTAGGGTTAGGAAGAACGACATCATTCCAAGTTTCCGAATTCTTATGTGGAAATGAGTACATATCCAAGAAACTGGTCGCATGCGCGCAAGGACTTCAGTCAAGTGTCGAACTAAGTCGACTTGGTGATTGTGGAAGTCCAATCGTCTTGGCGTCGGGAAAGAAGGCAGGAAAATTGATAGGTTTTCACGGTTATCACTCTCCAAATCTACAAACGTGGTATGGAGCAATGTTGACTGTCGAGGACTTGGGAATCATCAACGGCGTAGAAGAACATTTTGATGATCCATGGGCTAAACTTATCACACAAGGACTACCTGTCGATCTGCCAATTGGATCAGAAGTTGAGTATGTTGGTAATCTAATAAGACCTAGTTTACCTGTGACAAACGACTCACTGGACCATTGGCACAAAT
			CACCATTTGCCGATCAATTTGAAGAACAATTAGCACCTGGTCGATTGAATCCGTATGATTCATATATTGAAGGAGACTTGCCAACTAATCTTGAGGGCCG
		</sequence>
		<sequence>
			<taxon idref="Nora_AM04_Dmel_AthensGreece_EuropeNAf_2009-08-08"/>
			NNATTATCGGAAGCGGAAACATGGATGAAAACAACGCTTAAATTAAACCCAAATGAGTTCTTACAAACACAAGGAGCTGTAAGAGTTGGCGAAATCAGGGAAAAGGTTGCAACTTTGAGAAATAAGTTGAACACTTTGCAAACAAAAGAACTTCGATCAGATAAAGTAGTAACAGAGTGCCAAAAACATCTGGCATCACTCGAAGTGCTACTCATTGAAGTTAAGGTGTTAGAGAACAGCAACCAAACCCGAGTAAAACCCGTAGGAGTTACCATACAAGGCGAAAAACAAATCGGAAAGACAAACCTCGTAGCAATCCTCTCAAGAAAAGTGTGCGAGTATGTTCAGGAACATGGCGATATTTCTTTTAGAAACGCCACTAAATGGACAACTTGGTCTAGGCAGTGCAGGGATGAATTTGATACAGGATACACCGGACAAGAAATAACTTACGTAGATGATGCCTTTCAACAAAAAGACAACAAGGATCATTTGATGTGGTTTACTTTTATTTCTAACACAGCAGTGGGAACAAACCAAGCTGATTTGAAACAAAAAGGTTTACCATACAGAAGTAAGTTGGTGTTTACGACCTGTAACAAGCTGCCGGACAAAAGCGTAACGATTGAGGATATTGAAGCATTACATGCTCGATTCCCTCATACAATTTGCTTGAGGAGGAACAAGAACAAAATGCCGAAACGAGGAGCGATTGATGAGAGCTATGACTGGGTCGATTTTTATTATGGACCAATGTCGAAAGCCGTCAGCGCAATTGGAAGCAATACGACCAGCACGCTAAAAACCATGTCTTTGAGTGAAATAGTGAAGATAATTGGAGATGATTTGATTATTCAAAATAATTTCTATAACTCCACTATTAAAGATGTGGGAATCACCGGACAGGAACAAATGGATGGAGCGCAATTAGAAAGAAGACAACGAATGCGCGAACTGAGGGATCACTTGTTGAGAATCCGCCCAGGAGACGAAAACATGCCTTTCCTTGACGAAACATTTGAGTTGAATAGCCGACCTATCCAGACAGATGAGAAATTTATACCGCTCAAAGATAACTTAGATGAAGAAGTTATGTATGGCGGTATTTCAGATCAGTTGTTAACTAGATTTGATAATATCATTGAAAGGAGTTTGGAAGGCTATGATGTTGAGTCGCGAGAGCTAGGTGTTGAACCTTTAACTACACTAAATCACGTAAGAAGTAATATGTTAAGTTATAGAGCGTGGAATCTCATTAATTCCATGTGTATTAACAAAACAGAAACTTTCAGTGCTTGGTTAGGAAGGTACATCACCGAATGTGTAGAAGGAGCAGCAGAAAATCTAGTTACGACGAAAGTCAAAATTAGAGTTAATCCTTTTACAGGTTTGCAGTTGATCGCAGCCAAACGAATGTTGCAAGAGAATAAATTGATCGATATGGATGAAATTCCTTCGACGTCAGCGAATTCATATGAAACAGTTTACGATCAAATCAAAAATTTCGTGAATGATGAGCTGAGTTTGATGGAAACAGATGTAGTTGATTTAGCTTTAGCAAAAATTAGCTTATCGCAAATCCGAGGCAATATCAAAAGATCAACCTGGCTGGACGTAAATGATTGGATATTAGCTTTGAAACATAAAATTTCAGGAAAAAGCTTTGCCAAACATATGGATCTGTATCCTAGCTCGCTAGATTCTTTTCTTCTTACACTTAAAGATTGGGAGGTTGAAGACCGTATAAAGTTTAACTCTATTTACAAGCAAAAAGTATTGTTTGTTCAATCTAGATTTTCACTTTATTGCTGGTCTCCTTTTATATCTCGTGGAACGCGATTTGTGAAAGTGACTTCTCAATTTAGAGAGTTAGTGGATAAGTTAGAAACTGGCATTCTATTCCATGAAATAAAATCAGTCACAAATGGAATTAGATGGTTAGGAGGAGCAGGGAACAATGGACATGTTGGAGAAAGAGTAAGAGTTATTGCTCACACAGC
			CCAATTTCCGAAAAAGAGTTACCCTCAGAATGGATTCCCTATAAACGAAGAACTACATAGGGAATGGATCCAGCTCGTCATAAACTCGGACTATAAGTATCACTCACTTATAGGAGAAGAAAAAGTAAATATTCTTTGGAACCTCATTAGGCTCCAACCTCAACGTGAGGTGGAGAATTTTAAGGTTTACTTAGAAGATTTGCAGGCGTCCCCGCCGAAAACTGGGACAATTTGTGCAAAAGTAGTAAATGATATAAAAGCCGAAGTAACTTCAAGCTATAGGCAATTTAACAATTACTACACTCGTTTAACAAAAGATGGTATGCACACACTTTTATCAATGCTTTCCAGGATAGGTGTTCCAATTTCAGATTATTGGAATGACCTTCTTGTCGATAAAGCGCCAGCTATTACAGCGGTTACTGTTGGAGCAATAACAAGTTTAGCTATTATTACAATAGTAAAAACTTTCCAATATGCTATAGCTGGGGAAGAGCAAAGTAAAGGTGAAAAACGAGCCAAACAGAAGAACATCGCAACTACTAAGCTTCAAAAATTGAAGTTTACACTTGGCAAAGAACAAGCTGAAGGGGATAGTATCGAACATGTTAAAGAATTTGACGGTGATGTTAAGTTCGAAACAATTGAGAAACTGTTTGATCACATTGATGAACACCCCAACCTCAATATAGTAGGCTTGAACTTGGTAGCACCAGAAAACCCAATTGCTATCTATGCCGCGAGAGAAGAATCGTACGACTTTTCATTTTCCGAACCACGCCCGCCTCAATGGAAAAAGGTGGTAACGTTTAAGGAAGACAGTAAACGAATAATCTCTCTACAGTTGCGAGGAGAAGATACTGAAGATAACATCCTTGATGAGATAGAACACGCCATAAAAGTCTCACATGGAATGCCGTATGCTGAATGGATATTCAATGGATGGTTTAAGAAAGAGAGCAACGACAATATATTATATTGTGTCGAGTTGGACCTGGTGACCGCAAAAACCCAATCAGGCCCAGTTGGATGGACACGTGCTCAAACGAAGAACCTGAAAGATCTTGAAATTCAGCTAAATAAAGGCAAACCGATCGATGTTAAATCAGTGGTTTTAGGTGCACCGCAAGCATCTACGCAGGCGACCGATACTATGGACGTGTTAGTGAATAAGCATTTAGTTAAAGTTCATTGTCTGAGTTATGAAAATTTGAATAACTTAGCTTTGAATGGAACACAAGTGTTTGCTCTAGCGTCCGACAACATATTGATCGTACCTGCACATGCAGCCAGACAGAACAAGTGGATCCGATTTAGTCGCGCAACACAGACTGGTCATTATGGAGTAGCGAAAGTTGACGAACGTAGAATTGATTTTACACGCGACATTGCTATAGCCGTTATTTTGACTAGAGCTGAAGCAGAACAAAAATTGTGCGAACTAGGTTATTCGATCCAGTTAACGAATATTAGTAAAGAGAAATTCCACTTCCCTCTTATTACAAAATATTTGTTAACCGCTGACCAGTCAGAAGTAGAATGGATGAATTGTACGACTCTACATTATTTTGCAAAGAATAGAACTGTGGGGTTAGGAAGAACGACATCATTCCAAGTTTCCGAATTTCTATGTGGAAACGAGTACATATCCAAGAAACTGGTCGCATGCGCGCAAGGACTCCAGTCAAGTGTCGAACTAAGTCGACTTGGTGACTGTGGAAGTCCAATTGTCTTGGCGTCGGGAAAGAAGGCAGGAAAACTGATAGGTTTTCACGGTTATCACTCTCCAAATCTACAAACGTGGTATGGAGCAATGTTGACTGTTGAGGACTTGGGAATCATCAACGGCGTAGAAGAACATTTTGATGACCCATGGGCCAAACTTATCACACAAGGACTACCTGTCGATCTGCCAATTGGACCAGAAGTTGAGTATGTTGGTAATCTAATAAGACCTAGTTTACCTGTGACAAATGACTCACTGGACCATTGGCACAAAT
			CACCATTTGCTGATCAATTTGAAGAACAATTAGCACCTGGTCGGTTGAATCCGTATGATTCATATATTGAAGGAGATTTGCCAACTAATCTTGAGGGCCG
		</sequence>
		<sequence>
			<taxon idref="Nora_RAKMEL13_Dmel_Marrakesh_EuropeNAf_2010-09-30"/>
			NNATTATCAGAAGCGGAAACATGGATGAAAACAACGCTTAAATTAAACCCAAATGAGTTCTTGCAAACACAAGGAGCTGTAAGAGTTGGCGAAATCAGGGAAAAGGTTGCAACTTTGAGAAATAAGTTGAACACTTTGCAAACAAAAGAACTTCGATCAGATAAAGTAGTAACAGAGTGCCAAAAACATCTGGCATCACTCGAAGTGCTACTTATTGAAGTTAAGGTGTTAGAGAACAGCAACCAAACCCGAGTAAAACCCGTAGGAGTTACCATACAAGGCGAAAAACAAATCGGAAAGACAAACCTCGTAGCAATCCTCTCAAGAAAAGTATGCGAGTATGTTCAGGAACATGGCGATATTTCTTTTAGAAACGCCACTAAATGGACAACTTGGTCTAGGCAGTGCAGAGATGAATTTGATACAGGATACACCGGACAAGAAATAACTTACGTAGATGATGCCTTTCAACAAAAAGATAATAAGGATCATTTGATGTGGTTTACTTTTATTTCTAATACAGCAGTGGGAACAAACCAAGCTGATTTGAAACAAAAAGGTTTACCATACAGAAGTAAGTTGGTGTTTACGACTTGTAACAAGTTGCCAGACAAAAGCGTAACGATTGAGGACATCGAAGCATTACATGCTCGATTCCCTCATACAATTTGCTTGAGGAGGAACAACAACAAAATGCCAAAACGAGGAGCGATTGACGAGAGCTATGACTGGGTCGATTTTTATTACGGACCAATGTCGAAAGCCGTCAGCGCAATTGGAAGCAACACGACCAGCACGCTAAAAACCATGTCTTTGAGTGAGATAGTGAAGATAATTGGAGATGATTTGATTATTCAAAATAATTTCTATAACTCCACTATTAAAGATGTGGGAATCACCGGACAGGAACAAATGGATGGAGCGCAATTAGAAAGAAGACAACGAATGCGCGAACTGAGGGATCACTTGTTGAGAATCCGCCCAGGAGACGAAAACATGCCTTTCCTTGACGAAACATTTGAGTTGAATAGCCGACCTATCCAGACAGATGAGAAATTTATACCGCTCAAAGATAACTTAGATGAAGAAGTTATGTATGGCGGTATTTCAGATCAGTTGTTAACTAGATTTGATAATATCATCGAAAGGAGTTTGGAAGGCTATGATGTTGAGTCGCGAGAGCTAGGTGTTGAACCTTTAACTACACTAAATCACGTAAGAAGTAATATGTTGAGTTATAGAGCGTGGAATCTCATTAATTCCATGTGTATTAACAAAACAGAAACTTTCAGTGCTTGGTTAGGAAGGTACATCACCGAATGTGTAGAAGGAGCAGCAGAAAATCTAGTCACGACGAAAGTCAAGATTAGAGTTAATCCTTTTACAGGTTTGCAGTTGATCGCAGCCAAACGAATGTTGCAAGAGAACAAATTGATCGATATGGATGAAATTCCTTCAACATCAGCAAATTCATATGAAACAGTTTACGATCAAATCAAAAATTTCGTGAACGATGAGCTGAGTTTGATGGAAACAGATATAGTTGATTTAGCTTTAGCAAAAATTAGCTTGTCACAAATCCGAGGCAACATCAGAAGATCAACCTGGCTAGACGTGAATGATTGGATATTAGCTTTGAAACACAAAATCTCAGGAAAAAGCTTTGCCAAACATATGGATCTGTATCCTAGCACACTAGATTCTTTCTTGCTTACACTCAAGGATTGGGAAGTCGAAGACCGTATAAAGTTTAACTCTATTTACAAGCAAAAAGTATTGTTTGTTCAATCAAGATTTTCACTTTACTGTTGGTCTCCTTTTATATCTCGTGGAACACGATTTGTGAAAGTGACTTCTCAATTTAGAGAGTTAGTCGATAAGTTAGAAACTGGCATTCTATTCCATGAAATAAAATCAGTCACAAATGGAATTAGATGGTTAGGAGGAGCAGGGAACAATGGACATGTTGGAGAAAGAGTAAGAGTTATTGCTCATACAGC
			CCAATTTCCGAAAAAGAGTTACCCTCAGAATGGGTTCCCTATAAACGAAGAACTACATAGGGAATGGATCCAACTCGTCATGAACTCGGACTATAAGTATCACTCACTTATAGGAGAAGAAAAAGTAAATATTCTTTGGAACCTCATTAGGCTCCAACCTCAACGTGAGGTGGAGAATTTTAAGGTTTACTTAGAAGATTTGCAGGCGTCCCCGCCGAAAACTGGGACAATTTGTGCAAAAGTAGTGAATGATATAAAAGCCGAAGTAACTTCAAGTTATAGGCAATTTAACAATTACTACACTCGTTTAACAAAAGATGGTATGCACACACTTTTATCAATGCTTTCCAGGATAGGTGTTCCAATTTCAGACTATTGGAATGACCTTCTTGTAGACAAAGCGCCAGCTATTACAGCGGTTACTGTTGGAGCAATAACAAGTTTAGCTATTATTACAATAGTAAAAACTTTCCAATACGCTATAGCTGGGGAAGAGCAAAGTAAAGGTGAAAAACGAGCCAAACAGAAGAACATCGCAACTACTAAGCTTCAAAAATTGAAGTTTACACTTGGCAAAGAACAAGCTGAAGGGGATAGTATCGAACATGTTAAAGAATTTGACGGTGATGTTAAGTTCGAAACAATTGAGAAACTATTTGATCACATTGATGAACACCCCAACCTCAACATAGTAGGCTTGAATTTGGTAGCACCTGAAAACCCAATTGCTATCTATGCCGCGAGAGAAGAATCGTACGACTTTTCATTTTCCGAACCACGCCCGCCTCAATGGAAAAAGGTGGTAACGTTTAAGGAAGATAGTAAGCGAATAATCTCTCTACAGTTGCGAGGAGAAGATACTGAAGACAACATCCTTGATGAGATAGAACATGCCATAAAAGTCTCACATGGAATGCCGTATGCTGAATGGATATTCAATGGATGGTTTAAGAAAGAGAGCAACGACAATATATTATATTGTGTCGAGTTGGACCTGGTGACCGCAAAAACCCAATCAGGCCCAGTTGGATGGACACGTGCTCAAACGAAAAACTTGAAAGATCTTGAAATTCAGCTAAATAAAGGCAAACCAATCGATGTTAAATCAGTGGTTTTAGGTGCACCGCAAGCATCTACGCAGGCGACCGATACTATGGACGTGCTAGTGAATAAACATTTAGTTAAAGTTCATTGTCTGAGTTATGAAAATTTGAATAACTTAGCTTTGAATGGAACACAAGTGTTTGCTCTAGCGTCTGACAACATATTGATCGTGCCTGCACATGCAGCCAGACAGAATAAGTGGATCCGATTTAGTCGCGCAACACAGACTGGTCATTATGGAGTAGCGAAAGTTGATGAACGTAGAATTGATTTTACACGTGACATCGCTATAGCCGTTATTTTGACTAGAGCTGAAGCAGAACAAAAATTGTGCGAATTAGGTTACTCGATCCAGTTGACGAATATTAGTAAAGAGAAATTCCACTTCCCTCTTATTACGAAATATTTGTTAACCGCTGACCAGTCAGAAGTAGAATGGATGAATTGTACGACCCTACATTATTTTGCAAAGAATAGAACCGTAGGGTTAGGAAGAACGACATCATTCCAAGTTTCCGAATTTCTATGTGGAAACGAGTACATATCCAAGAAACTGGTCGCATGCGCGCAAGGACTCCAGTCAAGTGTCGAACTAAGCCGACTTGGTGATTGTGGAAGTCCAATTGTCTTGGCGTCGGGAAAGAAGGCAGGAAAACTGATAGGTTTTCACGGTTATCACTCTCCAAATCTACAAACGTGGTATGGAGCAATGTTGACTGTTGAGGACTTGGGAATCATCAACGGCGTAGAAGAACATTTTGATGACCCATGGGCCAAACTTATCACACAAGGACTACCTGTCGATCTACCAATTGGACCAGAAGTTGAGTATGTTGGTAATCTAATAAGACCTAGTTTACCTGTGACAAACGACTCATTGGACCATTGGCACAAGT
			CACCATTTGCTGATCAATTTGAAGAACAACTAGCACCTGGTCGATTGAATCCGTATGACTCATATATTGAAGGAGATTTGCCAACTAATCTTGAGGGCCG
		</sequence>
		<sequence>
			<taxon idref="Nora_GEO58_Dmel_AthensGeorgia_USA_2009-02-02"/>
			NNGTTATCGGAAGCGGAAACATGGATGAAAACGACGCTTAAATTAAACCCTAATGAGTTCTTACAAACACAAGGAGCTGTAAGAGTTGGCGAAATCAGGGAAAAGGTTGCAACTTTGAGAAATAAGTTGAACACTCTGCAAACAAAAGAACTTCGATCAGATAAAGTAGTAACAGAGTGCCAAAAACATCTGGCATCACTCGAAGTACTACTTATTGAAGTTAAAGTGTTAGAAAACAGCAACCAAACCCGAGTGAAACCCGTAGGAGTTACCATACAAGGCGAGAAACAAATCGGAAAGACAAACCTCGTAGCAATCCTCTCAAGAAAAGTATGCGAGTATGTCCAAGAACATGGCGATATTTCTTTTAGAAACGCCACTAAATGGACAACTTGGTCTAGGCAGTGCAGAGATGAATTTGATACAGGATACACCGGACAAGAAATAACTTACGTAGATGATGCCTTTCAACAAAAAGACAATAAGGATCATTTGATGTGGTTTACTTTTATTTCTAATACAGCAGTGGGAACAAACCAAGCTGATTTGAAACAAAAAGGTTTACCATACAGGAGTAAGTTGGTGTTTACAACCTGTAACAAGTTGCCGGACAAAAGCGTAACGATTGAGGATATCGAAGCATTACATGCTCGATTTCCTCATACAATTTGCTTGAGGAGGAACAAGAACAAAATGCCAAAACGAGGAGCGATTGACGAGAGCTATAATTGGGTCGATTTTCATTACGGACCAATGTCGAAAGCCGTCAGCGCAATTGGAAGCAACACGACCAGCACGCTAAAAACCATGTCTTTGAGTGAAATAGTGAAGATAATCGGAGATGATTTGATTATTCAAAATAATTTCTATAACTCTACTATTAAAGATGTGGGAATCACCGGACAGGAACAAATGGATGGAGCGCAATTAGAAAGAAGACAACGAATGCGCGAATTGAGGGATCACTTGTTGAGAATCCGCCCAGGAGACGAAAACATGCCTTTCCTTGACGAAACATTTGAGTTGAATAGCCGACCTATCCAAACAGATGAGAAATTCATACCGCTCAAAGATAACTTAGATGAAGAAGTTATGTATGGCGGTATTTCAGATCAGTTGTTAACTAGATTTGATAATATCATCGAAAGGAGTTTGGAAGGCTATGATGTTGAGTCACGGGAGCTAGGTGTTGAACCTTTAACTACACTAAATCACGTAAGAAGTAATATGTTGAGTTACAGAGCGTGGAATCTCATTAATTCCATGTGTATTAACAAAACAGAAACTTTTAACGCTTGGTTAGGAAGGTACATCACCGAGTGTGTAGAAGGAGCAGCAGAGAATCTAGTTTCGATGAAAGTCAAGATTAGAGTTAATCCTTTTACAGGTTTGCAGTTGATCGCAGCCAAACGAATGTTGCAAGAGAACAAATTGATCGATATGGATGAAATTCCTTCGACATCAGCGAATTCATATGAAACAGTTTACGATCAAATCAAAAATTTCGTGAACGATGAGCTGAGTCTAATGGAAACAGATATAGTTGATTTAGCTTTAGCGAAAATTAGCTTATCGCAAATCCGAGGCAACATCAAAAGATCAACCTGGTTGGACGTGAATGATTGGATATTAGCTTTGAAACATAAAGTCTCAGGAAAAAGCTTTGCCAAACATATGGATCTATACCCTAGCACGCTAGATTCTTTCTTGCTCACACTCAAAGATTGGGAAGTTGAAGACCGTATAAAGTTTAACTCTATTTACAAGCAAAAAGTATTGTTTGTTCAATCTAGATTTTCACTTTACTGTTGGTCTCCTTTTATATCTCGTGGAACACGATTTGTGAAAGTGACATCTCAGTTCAGAGAGTTAGTGGACAAGTTAGAAACTGGCATTCTATTCCATGAAATAAAATCAGTTACAAATGGAATTAGATGGCTAGGAGGAGCAGGGAACAATGGACACGTTGGAGAAAGAGTAAGAGTCATTGCTCATACAGC
			CCAATTTCCGAAAAAGAGTTACCCTCAGAACGGATTCCCTATAAACGAAGAACTACACAGGGAATGGATCCAGCTCGTCATAAACTCGGACTATAAGTATCACTCGCTTATAGGAGAAGAAAAAGTAAATATTCTTTGGAACCTCATTAGGCTCCAACCTCAACATGAGGTGGAGAATTTTAAGGTTTACTTAGAAGATTTGCAGGCGTCCCCGCCGAAAACTGGGACAATTTGTGCAAAAGTAGTGAATGATATAAAAGCCGAAGTAACTTCAAGTTATAGGCAATTTAACAATTACTACACTCGTTTAACAAAAGATGGTATGCACACACTTTTATCAATGCTTTCTAGGATAGGTGTTCCAATTTCAGATTATTGGAATGACCTTCTTGTCGACAAAGCACCAGCTATTACAGCGGTTACTGTTGGAGCAATAACAAGTTTAGCTATTATTACAATAGTAAAAACTTTCCAATATGCTATAGCTGGGGAAGAGCAAAGTAAAGGTGAAAAACGAGCCAAACAGAAGAACATCGCAACTACTAAGCTTCAAAAATTGAAGTTTACACTTGGCAAAGAACAAGCTGAAGGGGATAGTATCGAACATGTTAAAGAATTTGACGGTGATGTTAAGTTCGAAACAATTGAGAGACTATTTGATCACATTGATGAACACCCCAACCTCAACATAGTAGGCTTGAACTTGGTAGCACCAGAAAACCCAATTGCTATCTATGCCGCGAGAGAAGAATCGTATGACTTTTCATTTTCCGAACCACGCCCGCCTCAATGGAAAAAGGTAGTAACGTTTAAGGAAGATAGTAAACGAATAATCTCTCTACAGTTGCGAGGAGAAGATACTGAAGATAACATCCTTGATGAGATAGAACACGCCATAAAAGTCTCACATGGAATGCCATATGCTGAATGGATATTCAATGGATGGTTTAAGAAAGAGAGCAACGACAATATATTATATTGTGTCGAGTTGGACCTGGTGACCGCAAAAACCCAATCAGGCCCAGTTGGATGGACACGTGCTCAAACAAAGAACCTGAAAGATCTTGAAATTCAGTTAAACAAAGGCAAACCGATCGATGTTAAATCAGTGGTTTTAGGTGCACCGCAAGCATCTACGCAGGCGACCGATACTATGGACGTGCTGGTGAATAAGCATTTAGTTAAAGTTCATTGTCTGAGTTATGAAAATTTGAATAACTTAGCTTTGAATGGAACACAAGTGTTTGCTCTAGCATCCGACAATATATTGATCGTGCCTGCACATGCAGCCAGACAGAACAAGTGGATCCGATTTAGTCGCGCAACACAAACTGGTCATTATGGAATAGCGAAGGTCGATGAACGTAGAATTGATTTTACACGTGACATCGCTATAGCCGTTATTTTGACCAGAGCTGAAGCAGAACAAAAACTGTGCGAACTAGGTTACTCGATCCAGTTAACGAATATTAGTAAAGAGAAATTCCACTTCCCTCTTATTACGAAATATTTGTTAACTGCCGACCAGTCAGAAGTAGAATGGATGAATTGTACAACCTTACATTATTTTGCAAAGAATAGAACTGTAGGGTTAGGAAGAACGACATCATTCCAAGTTTCCGAATTTTTATGTGGAAACGAGTACATCTCCAAGAAACTGGTCGCATGCGCGCAAGGACTCCAGTCAAGTGTCGAACTAAGTCGACTTGGTGATTGTGGAAGTCCAATTGTCTTGGCGTCGGGAAAGAAGGCAGGAAAACTGATAGGTTTTCACGGTTATCACTCTCCAAATCTACAAACGTGGTATGGAGCAATGTTGACTGTTGAGGACTTGGGAATCATCAACGGCGTAGAAGAACATTTTGATGACCCATGGGCCAAACTTATCACACAAGGACTACCTGTCGATTTGCCAATTGGGCCAGAAGTTGAGTATGTTGGTAATCTAATAAGACCTAGTTTACCTGTGACAAACGACTCACTGGACCATTGGCACAAAT
			CACCATTTGCTGATCAATTTGAAGAACAATTAGCACCTGGTCGATTGAATCCGTATGACTCATATATTGAGGGAGATTTGCCAACTAATCTTGAGGGCCG
		</sequence>
		<sequence>
			<taxon idref="Nora_SAFSIM01_Dsim_SouthAfrica_Africa_2010-01"/>
			NNATTATCGGAAGCGGAAACATGGATGAAAACAACGCTTAAATTAAACCCAAATGAGTTCTTACAAACACAAGGAGCTGTAAGAGTTGGCGAAATCAGGGAAAAGGTTGCAACTTTGAGAAATAAGTTGAATACCTTGCAAACAAAAGAACTTCGATCAGATAAAGTAGTAACAGAGTGTCAAAAACATCTGGCATCACTCGAAGTGCTACTTATTGAAGTTAAGGTATTGGAGAACAGCAACCAAACCCGAGTAAAACCCGTAGGAGTCACCATACAAGGCGAAAAACAAATCGGAAAGACAAACCTCGTAGCAATCCTTTCAAGAAAAGTATGCGAATATGTTCAAGAACATGGCGATATTTCTTTTAGAAACGCCACTAAATGGACAACTTGGTCTAGGCAGTGCAGAGATGAATTTGATACAGGATACACCGGACAAGAAATAACTTACGTAGATGATGCCTTTCAACAAAAAGATAATAAGGATCATTTGATGTGGTTTACTTTTATTTCTAATACAGCAGTAGGAACAAACCAAGCTGATTTGAAACAAAAAGGTCTACCATACAGAAGTAAGTTGGTGTTTACGACCTGTAACAAGTTGCCAGACAAAAGCGTTACGATTGAGGATATCGAAGCATTACACGCTCGATTCCCTCATACAATTTGCTTGAGGAGGAACAAGAACAAAATGCCAAAACGAGGAGCGATTGACGAGAGCTATGACTGGGTCGATTTTCATTACGGACCAATGTCGAAAGCCGTCAGTGCAATTGGAAGCAACACGACCAGCACGCTAAAAACCATGTCTTTGAGTGAAATAGTGAAGATAATTGGAGATGATTTGATTATTCAAAATAATTTTTACAACTCCACTATTAAAGATGTGGGAATCACCGGACAGGAACAAATGGATGAAGCGCAATTAGAAAGAGAACAACGAATGCGCGAATTCAGGGATTATTTGTTGAGAATCCGCCCAGGAGACGAAAACATGCCTTTCCTTGACGAAACATTTGAGTTGAATAGCCGACCTATCCAGACAGATGAGAAATTTATACCGCTCAAAGATAACTTAGATGAAGAAGTTATGTATGGCGGTATTTCAGATCAGTTGTTAACTAGATTTGATAATATCATCGAAAGGAGTTTGGAAGGCTATGATGTTGAGTCGCGAGAGCTAGGTGTTGAACCTTTAACTACACTAAATCATGTAAGAAGTAATATGTTGAGTTATAGAGCGTGGAATCTCATTAATTCCATGTGTATTAATAAAACAGAAACTTTTAGTGCTTGGTTAGGAAGGTACATCACCGAATGTGTAGAAGGAGCAGCAGAGAATCTAGTTACGACAAAAGTCAAAATTAGAGTTAATCCTTTTACAGGTTTGCAGTTGATCGCAGCCAAACGAATGTTGCAAGAGAATAAATTGATCGATATGGATGAAATTCCTTCGACATCAACGAATTCATATGAAACAGTTTACGATCAAATCAAAAATTTCGTGAACGATGAGCTGAGTTTAATGGAAACAGATATAGTTGATTTAGCTTTAGCAAAAATCAGTTTATCGCAAATCCGAGGCAACATCAGAAGATCAACCTGGTTAGACGTGAATGATTGGATATTAGCTTTGAAACATAAGATCTCAGGAAAAAGCTTTGCCAAACATATGGATCTATATCCTAGCTCGCTAGATTCTTTCTTACTTACACTCAAAGATTGGGAAGTTGAAGACCGTATAAAGTTTAACTCTATTTACAAACAAAAAGTATTGTTTGTTCAATCTAGATTTTCACTTTACTGTTGGTCTCCTTTTATATCTCGTGGAACACGATTTGTGAAAGTGACTTCTCAATTTAGAGAGTTAGTGGACAAGTTAGAAACAGGCATTCTATTCCATAAAATAAAATCAGTCACAAATGGAATTAGATGGTTAGGAGGAGCAGGGAATAATGGACACGTTGGAGAAAGAGTAAGAGTTATTGCTCATACAGC
			CCAATTTCCGAAAAAGAGTTACCCTCAGAATGGATTCCCTATAAACGAAGAACTACATAGGGAATGGATCCAGCTCGTCATAAATTCAGACTATAAGTATCACTCACTTATAGGAGAAGAAAAAGTAAATATTCTTTGGAACCTCATTAGACTCCAACCTCAACATGAGGTAGAGAATTTTAAGGTGTACTTAGAAGATTTGCAGGCGTCCCCGCCGAAAACTGGGACAATTTGTGCAAAAGTAGTGAATGATATAAAAGCCGAAGTAACTTCAAGTTATAGGCAATTTAACAATTACTACACTCGTTTAACAAAAGATGGTATGCACACACTTTTATCAACGCTTTCCAGGATAGGTGTTCCAATTTCAGACTATTGGAATGACCTTCTTGTTGACAAAGCGCCAGCTATTACAGCGGTTACTGTTGGAGCAATAACAAGTTTAGCTATTATTACAATAGTAAAAACTTTCCAATATGCTATAGCTGGAGAAGAACAGAGTAAAGGTGAAAAACGAGCCAAACAGAAGAACATCGCAACTACTAAGCTTCAAAAATTGAAGTTTACACTTGGCAAAGAACAAGCTGAAGGAGATAGTATCGAACATGTTAAAGAATTTGACGGTGATGTTAAGTTTGAAATAATTGAGAAACTGTTTGATCATATTGATGAACACCCCAACCTCAATATAGTAGGCTTGAACTTGGTAGCACCAGAAAACCCAATTGCTATCTATGCCGCGAGAGAAGAATCGTATGACTTTTCATTTTCCGAACCACGCCCGCCTCAATGGAAAAAGGTGGTAACGTTTAAGGAAGATAGTAAACGAATAATCTCTCTACAGTTGCGAGGAGAAGATACTGAAGATAACATCCTTGATGAGATAGAACACGCCATAAAAGTCTCACATGGAATGCCGTATGCTGAATGGATATTCAATGGATGGTTTAAGAAAGAGAGCAATGACAATATATTATATTGTATCGAGTTGGACCTGATGACCGCAAAAACCCAATCAGGTCCAGTTGGATGGACACGTGCTCAAACGAAAAACTTGAAAGATCTTGAAATTCAGCTAAACAAAGGCAAACCGATCGATGTTAAATCAGTGGTTTTAGGTGCACCGCAAGCATCTACGCAGGCGACCGATACTATGGACGTGCTAGTGAATAAACATTTAGTTAAAGTTCATTGTCTGAGTTATGAAAATTTGAATAACTTGGCTTTGAATGGAACACAAGTGTTTGCTCTAGCATCCGACAATATATTGATCGTACCTGCACATGCAGCCAGACAGAACAAGTGGATCCGATTTAGTCGCGCAACACAAACTGGTCATTATGGAATAGCGAAAGTTGATGAACGTAGAATTGATTTTACACGTGACATCGCTATAGCCGTTATTTTGACTAGAGCTGAAGCAGAACAAAGATTGTGTGAATTAGGTTATTCGATCCAGTTGACGAATATTAGTAAAGAGAAATTCCACTTCCCTCTTATTACGAAATATTTGTTAACCGCTGACCAATCAGAAGTAGAATGGATGAATTGTACGACCTTACATTATTTTGCAAAGAATAGAACTGTAGGGTTAGGAAGAACGACATCATTCCAAGTTTCCGAATTCCTATGTGGTAACGAGTACATATCTAAGAAACTGGTCGCATGCGCACAAGGACTTCAGTCAAGTGTCGAATTAAGTCGACTTGGTGATTGTGGAAGTCCAATTGTCTTGGCGTCGGGAAAGAAGGCAGGAAAACTGATAGGTTTTCATGGTTATCATTCTCCAAATCTGCAAACGTGGTATGGAGCAATGTTGACTGTTGAGGACTTGGGAATCATCAACGGTGTAGAAGAACATTTTGATGATCCATGGGCCAAACTTATCACACAAGGACTGCCTGTCGATCTGCCAATTGGACCAGAAGTTGAGTATGTTGGTAATCTAATAAGACCTAGTTTACCTGTGACAAATGACTCATTGGACCATTGGCACAAAT
			CACCATTTGCTGATCAATTTGAAGAACAATTAGCACCTGGTCGATTGAATCCGTATGATTCATATATTGAAGGAGATTTGCCAACTAATCTTGAAGGCCG
		</sequence>
		<sequence>
			<taxon idref="Nora_UM02_Dmel_SanDiego2_USA_2008-12-05"/>
			NNGTTATCAGAAGCGGAAACATGGATGAAAACAACGCTTAAATTAAACCCAAATGAGTTCTTACAAACACAAGGAGCTGTAAGAGTTGGCGAAATCAGGGAAAAGGTTACAACTTTGAGGAATAAGTTGAACACTTTGCAAACAAAAGAACTTCGATCAGATAAAGTAGTAACAGAGTGCCAAAAACATCTGGCATCACTCGAAGTACTACTTATTGAAGTCAAGGTGTTAGAGAACAGCAACCAAACCCGAGTAAAGCCCGTAGGAGTTACCATACAAGGCGAGAAACAAATCGGAAAGACAAACCTCGTAGCAATCCTCTCAAGAAAAGTATGCGAGTATGTTCAGGAACATGGCGATATTTCTTTTAGAAACGCCACTAAATGGACAACTTGGTCTAGGCAATGCAGAGATGAATTTGATACAGGATACACCGGACAAGAAATAACTTACGTGGATGATGCCTTTCAGCAAAAAGACAACAAGGATCATTTGATGTGGTTTACTTTTATTTCTAATACAGCAGTGGGAACAAACCAAGCTGATTTAAAACAAAAAGGTTTACCATACAGAAGTAAGTTGGTGTTTACGACCTGTAACAAGTTGCCGGACAAAAGCGTAACGATTGAGGATATCGAAGCATTACACGCTCGATTCCCTCATACAATTTGCTTGAGAAGGAACAAGAACAAAATGCCAAAACGAGGAGCGATTGACGAGAGCTATGACTGGGTCGATTTTCATTACGGACCAATGTCGAAAGCCGTCAGCGCAATTGGAAGCAACACGACCAGCACGCTAAAAACCATGTCTTTGAGTGAAATAGTGAAGATAATTGGAGATGATTTGATTATTCAAAATAATTTCTATAACTCTACTATTAAAGATGTGGGAATCACTGGACAAGAACAAATGGATGGAGCGCAATTAGAAAGAAGACAACGAATGCGCGAACTGAGGGATCACTTGTTGAGAATCCGCCCAGGAGACGAAAACATGCCTTTCCTCGACGAAACATTTGAGTTGAATAGCCGACCTATCCAGACAGATGAGAAATTTATACCGCTTAAAGATAACTTAGATGAAGAAGTTATGTATGGCGGTGTTTCAGATCAGTTGTTAACTAGATTTGATAATATCATCGAAAGGAGCTTGGAAGGCTATGATGTTGAGTCGCGAGAGCTAGGTGTTGAACCTTTAACTACACTAAATCATGTGAGAAGTAATATGTTGAGTTACAGAGCGTGGAATCTCATTAATTCCATGTGTATTAACAAAACAGAAACTTTCAGTGCTTGGTTAGGAAGGTACATCACTGAGTGTGTAGAAGGAGCAGCAGAAAATCTAGTTACGACAAAAGTCAAAATTAGAGTAAATCCTTTTACAGGTTTGCAGTTGATCGCAGCCAAACGAATGTTGCAAGAGAATAAATTGATCGATATGGATGAAATTCCTTCGACATCAGCGAATTCATATGAAACAGTTTACGATCAAATCAAAAATTTCGTGAACGATGAGCTGAGTTTGATGGAAACAGATATAGTTGATTTAGCTTTAGCAAAAATTAGCTTATCGCAAATCCGAGGCAACATCAGAAGATCAACCTGGCTAGACGTGAATGATTGGATATTAGCTTTGAAGCATAAGATCTCAGGAAAAAGCTTTGCCAAACATATGGATCTGTATCCTAGCTCGTTAGATTCTTTCTTGCTTACACTCAAAGATTGGGAGGTTGAAGACCGTATAAAGTTTAACTCTATTTACAAGCAAAAAGTATTGTTTGTTCAATCTAGATTTTCACTTTACTGTTGGTCTCCTTTTATATCTCGTGGAACACGATTTGTGAAAGTGACTTCTCAATTTAGAGAGTTAGTAGACAAGTTAGAAACTGGCATTCTATTCCATGAAATAAAATCAGTTACAAATGGAATTAGATGGTTAGGAGGAGCAGGGAACAATGGACACGTTGGAGAAAGGGTAAGAGTTATTGCTCATACAGC
			CCAATTTCCGAAAAAGAGTTACCCTCAGAATGGATTCCCTATAAACGAAGAATTACATAGGGAATGGATCCAGCTCGTCATGAACTCGGACTATAAGTATCACTCACTTATAGGAGAAGAAAAAGTAAATATTCTTTGGAACCTCATTAGGCTCCAACCTCAACATGAGGTGGAGAATTTTAAGGTTTACTTAGAAGATTTACAGGCGTCCCCGCCGAAAACTGGGACAATTTGTGCAAAAGTAGTGAATGATATAAAAGCCGAAGTAACTTCAAGTTATAGGCAATTTAACAATTACTACACTCGTTTAACAAAAGATGGTATGCACACACTTTTATCAATGCTTTCCAGGATAGGCGTTCCGATTTCAGATTATTGGAATGACCTTCTTGTCGACAAAGCGCCAGCTATTACAGCGGTTACTGTTGGAGCAATAACAAGTTTAGCTATTATTACTATAGTGAAAACTTTCCAATATGCTATAGCTGGGGAAGAGCAAAGTAAAGGTGAGAAACGAGCCAAACAGAAGAATATCGCAACTACTAAGCTTCAAAAATTGAAGTTTACACTTGGCAAAGAACAGGCTGAAGGGGATAGTATCGAACATGTTAAAGAATTTGACGGTGATGTTAAGTTCGAAACAATCGAGAAACTGTTTGATCACATCGATGAACACCCCAACCTAAATATAGTAGGCCTAAACTTGATAGCACCAGAAAACCCAATTGCTATCTATGCCGCGAGAGAAGAATCGTATGACTTTTCATTTTCTGAACCACGCCCGCCTCAATGGAAAAAGGTGGTAACGTTTAAGGAAGATAGTAAACGAATAATCTCTCTACAGTTGCGAGGAGAAGATACTGAAGATAACATCCTCGATGAGATAGAACACGCCATAAAAGTCTCACATGGAATGCCATACGCTGAATGGATATTCAATGGATGGTTTAAGAAGGAGAGCAACGACAATATATTATATTGTGTCGAGTTGGACCTGGTGACCGCAAAAACCCAATCAGGCCCAGTTGGATGGACACGTGCTCAAACGAAAAACCTGAAAGATCTTGAAATTCAGCTAAACAAAGGCAAACCGATCGATGTTAAATCAGTGGTTTTAGGTGCACCGCAAGCATCTACGCAGGCGACCGATACTATGGACGTGCTAGTGAATAAGCATTTAGTTAAAGTTCATTGTTTGAGTTATGAAAATTTGAATAACTTAGCTTTGAATGGAACACAAGTGTTTGCTCTAGCGTCCGACAATATATTGATCGTGCCTGCACATGCAGCCAGACAAAACAAGTGGATCCGATTTAGTCGCGCAACGCAGACTGGTCATTATGGAGTAGCGAAAGTTGATGAACGTAGAATTGATTTTACACGCGACATCGCTATAGCCGTTATTTTGACCAGAGCTGAAGCAGAACAAAAATTGTGCGAACTAGGTTATTCGATCCAGTTAACGAATATTAGTAAAGAGAAATTCCACTTCCCTCTTATTACGAAATATTTGTTAACCGCCGACCAGTCAGAAGTAGAATGGATGAATTGTACGACCTTACATTATTTTGCAAAGAATAGAACTGTAGGGTTAGGAAGAACGACATCATTCCAAGTTTCCGAATTTTTGTGTGGAAACGAGTACATATCTAAAAAACTGGTCGCATGCGCGCAAGGACTCCAGTCAAGTGTCGAACTAAGTCGACTTGGTGATTGTGGAAGTCCAATTGTCTTGGCGTCGGGAAAAAAGGCAGGAAAACTGATAGGTTTTCACGGTTATCACTCTCCAAATCTACAAACGTGGTATGGAGCGATGTTGACTGTTGAGGACTTGGGAATCATCAACGGCGTGGAAGAACATTTTGATGACCCATGGGCCAAACTTATCACACAAGGACTACCTGTCGATCTGCCAATTGGACCAGAAGTTGAGTATGTTGGTAATCTAATAAGACCTAGTTTACCTGTGACAAATGACTCATTGGACCATTGGCACAAGT
			CACCATTTGCTGATCAATTTGAAGAACAATTAGCACCTGGTCGATTGAATCCATATGACTCATATATTGAAGGAGACTTGCCAACTAATCTTGAGGGCCG
		</sequence>
		<sequence>
			<taxon idref="Nora_DANMEL11_Dmel_Accra2_Africa_2010-01"/>
			NNGTTATCGGAAGCGGAAACATGGATGAAAACAACGCTCAAATTAAACCCAAATGAGTTCCTACAAACACAAGGAGCTGTAAGAGTTGGCGAAATCAGGGAAAAAGTTGCAACTTTGAGAAATAAGTTGAATACCTTGCAAACAAAAGAACTTCGATCAGATAAAGTAGTAACAGAGTGCCAAAAACATCTGGCATCACTTGAAGTGCTACTTATTGAAGTTAAGGTATTAGAAAATAGCAACCAAACCCGAGTAAAACCCGTAGGAGTTACCATACAAGGCGAGAAACAAATCGGAAAGACAAACCTCGTAGCAATCCTCTCAAGAAAAGTTTGCGAGTATGTTCAGGAACATGGCGATATTTCTTTTAGAAACGCCACTAAATGGACAACTTGGTCTAGGCAGTGCAGAGATGAATTTGATACAGGATACACCGGACAAGAAATAACTTACGTAGATGATGCTTTTCAACAAAAAGATAACAAGGATCATTTGATGTGGTTTACTTTTATTTCTAATACAGCAGTGGGAACAAACCAAGCTGATTTGAAACAAAAAGGTCTACCATACAGAAGTAAGTTGGTGTTTACAACCTGTAACAAGTTGCCGGACAAAAGCGTAACGATTGAGGATATCGAAGCATTACATGCTCGATTCCCTCATACAATTTGTTTGAGGAGGAACAAGAACAAAATGCCGAAACGAGGAGCGATTGACGAGAGCTATAACTGGGTCGATTTTCATTATGGACCAATGTCGAAAGCCGTCAGCGCAATTGGAAGCAACACGACCAGCACGCTAAAAACCATGTCTTTGAGTGAAATAGTGAAGATAATTGGAGATGATTTGATTATTCAAAATAATTTCTATAACTCCACTATTAAAGATGTGGGAATCACCGGACAGGAACAAATGGACGGAGCGCAATTAGAAAGAAGACAACGAATGCGCGAACTGAGGGATCACTTGTTGAGAATCCGACCAGGAGACGAAAACATGCCTTTCCTTGACGAAACATTTGAGTTGAATAGCCGACCTATCCAGACAGATGAAAAATTCATACCGCTCAAAGATAACTTAGATGAAGAAGTTATGTATGGCGGTATTTCAGATCAGTTGTTAACTAGATTTGATAATATCATCGAAAGGAGTTTGGAAGGCTATGATGTTGAGTCGCGAGAGCTAGGTGTTGAACCTTTAACTACGCTAAATCACGTAAGAAGTAATATGTTGAGTTATAGAGCGTGGAATCTCATTAATTCCATGTGTATTAACAAAACAGAAACTTTCAGTGCTTGGTTAGGAAGGTACATCACTGAGTGTGTAGAAGGAGCAGCAGAGAATCTAGTTTCGGCGAAAGTCAAAATTAGAGTTAATCCTTTTACAGGTTTGCAGTTGATCGCAGCCAAACGAATGTTGCAAGAGAACAAATTGATCGATATGGATGAAATTCCTTCGACATCAGCGAATTCATATGAGACAGTTTACGATCAAATCAAAAATTTCGTGAACGATGAGCTGAGTTTGATGGAAACAGATATAGTTGATTTAGCTTTAGCAAAAATTAGCTTATCACAAATCCGAGGCAACATCAGAAGATCAACCTGGCTAGACGTGAATGATTGGATATTAGCTTTGAAACATAAAGTCTCAGGAAAAAGCTTTGCCAAACATATGGATCTATATCCTAGCACGCTAGATTCTTTCTTGCTCACACTCAAAGATTGGGAAGTTGAAGACCGTATAAAGTTTAATTCTATTTACAAGCAAAAAGTATTGTTTGTTCAATCTAGATTTTCACTTTACTGTTGGTCTCCTTTTATATCTCGTGGAACACGATTTGTGAAAGTGACTACTCAATTCAGAGAGTTAGTGGACAAGTTAGAAACTGGCATTCTATTCCATGAAATAAAATCAGTCACAAATGGAATTAGATGGCTAGGAGGAGCAGGGAACAATGGACATGTTGGAGAAAGAGTAAGAGTTATTGCTCATACAGC
			CCAATTTCCGAAAAAGAGTTACCCTCAGAATGGATTCCCTATAAACGAAGAACTACACAGGGAATGGATCCAGCTCGTCATAAACTCGGACTATAAGTATCACTCGCTTATAGGAGAAGAAAAAGTAAATATTCTTTGGAACCTTATTAGGCTCCAACCTCAACATGAGGTGGAGAATTTTAAGGTTTACTTAGAAGATTTGCAGGCGTCCCCGCCGAAAACTGGGACAATTTGTGCAAAAGTAGTGAATGATATAAAAGCTGAAGTAACTTCAAGTTATAGGCAATTCAACAATTACTACACTCGTTTAACAAAAGATGGTATGCACACACTTTTATCAATGCTTTCCAGGATAGGTGTTCCAATTTCAGATTATTGGAATGATCTTCTTGTCGACAAAGCGCCAGCTATTACAGCGGTTACTGTTGGAGCAATAACAAGTTTAGCTATTATTACAATAGTAAAAACTTTCCAATATGCTATAGCTGGGGAAGAGCAGAGTAAAGGTGAAAAACGAGCCAAACAGAAGAACATCGCAACTACTAAGCTTCAAAAATTGAAGTTTACACTTGGCAAAGAACAGGCTGAAGGGGATAGTATCGAACATGTTAAAGAATTTGACGGTGACGTTAAGTTCGAAACAATTGAGAAACTGTTTGATCATATTGATGAACACCCCAACCTCAACATAGTAGGCCTGAATTTGGTAGCACCAGAAAACCCAATTGCTATCTATGCCGCGAGAGAAGAATCGTATGACTTTTCATTTTCCGAACCACGCCCGCCTCAATGGAAAAAGGTGGTAACGTTTAAGGAAGATAATAAACGAATAATCTCTCTACAGTTGCGAGGAGAAGATACTGAAGACAACATCCTTGATGAGATAGAACATGCCATAAAAGTCTCACATGGAATGTCATATGCTGAATGGATATTCAATGGATGGTTTAAGAAAGAGAGCAACGACAATATATTATATTGTGTCGAGTTGGACCTGGTGACTGCAAAAACCCAATCAGGCCCAGTTGGATGGACACGTGCTCAAACGAAAAACCTGAAAGATCTTGAAATTCAGCTAAACAAAGGCAAACCGATCGATGTTAAATCAGTGGTTTTAGGTGCACCGCAAGCATCTACGCAGGCGACCGATACTATGGACGTGCTAGTGAATAAGCATTTAGTTAAAGTTCATTGTTTGAGTTATGAAAATTTGAATAACTTAGCTTTGAATGGAACACAAGTGTTTGCTCTAGCGTCCGACAACATATTGATCGTGCCTGCACATGCAGCCAGACAGAACAAGTGGATCCGATTTAGTCGCGCAACACAGACTGGTCATTATGGAGTAGCGAAAGTTGACGAACGTAGAATTGATTTTACACGTGATATCGCTATAGCCGTTATTTTGACTAGAGCTGAGGCAGAACAAAAACTGTGCGAACTAGGTTACTCGATCCAGTTAACGAATATTAGTAAAGAGAAATTCCACTTCCCTCTTATTACGAAATATTTGTTGACCGCCGACCAGTCAGAAGTAGAATGGATGAATTGTACGACCTTACATTATTTTGCAAAGAATAGAACTGTAGGGTTAGGAAGAACGACATCATTCCAAGTTTCCGAATTCCTATGTGGAAACGAGTACATATCCAAGAAACTGGTCGCATGCGCGCAAGGACTCCAATCAAGTGTCGAACTAAGTCGACTTGGTGACTGTGGGAGTCCGATTGTCTTGGCGTCGGGAAAGAAGGCAGGAAAATTGATAGGTTTTCACGGTTATCACTCTCCAAATCTACAAACGTGGTATGGAGCAATGTTGACTGTCGAGGACTTGGGGATCATCAACGGCGTAGAAGAACATTTTGATGACCCATGGGCCAAACTTATCACACAAGGACTACCTGTCGATCTGCCAATTGGACCAGAAGTTGAGTATGTTGGTAATTTAATAAGACCTAGTTTACCTGTGACAAACGACTCATTGGACCATTGGCACAAGT
			CACCATTTGCTGATCAATTTGAAGAACGATTAGCACCTGGTCGATTGAATCCGTATGACTCATATATTGAGGGAGATTTGCCAACTAATCTTGAGGGCCG
		</sequence>
		<sequence>
			<taxon idref="Nora_DANMEL01_Dmel_Accra2_Africa_2010-01"/>
			NNGTTATCGGAAGCGGAAACATGGATGAAAACAACGCTCAAATTAAACCCAAATGAGTTCTTACAAACACAAGGAGCTGTAAGAGTTGGCGAAATCAGGGAAAAAGTTGCAACTTTGAGAAATAAGTTGAATACCTTGCAAACAAAAGAACTTCGATCAGATAAAGTAGTAACAGAGTGCCAAAAACATCTGGCATCACTCGAAGTGCTACTTATTGAAGTTAAGGTATTAGAAAACAGCAACCAAACCCGAGTAAAGCCCGTAGGAGTTACCATACAAGGCGAGAAACAAATCGGAAAGACAAACCTCGTAGCAATCCTCTCAAGAAAAGTTTGCGAGTATGTTCAGGAACATGGCGATATTTCTTTTAGAAACGCCACTAAATGGACAACTTGGTCTAGGCAGTGCAGAGATGAATTTGATACAGGATATACCGGACAAGAAATAACTTACGTAGATGATGCCTTTCAACAAAAAGATAATAAGGATCATTTGATGTGGTTTACTTTTATTTCTAATACAGCAGTGGGAACAAACCAAGCTGATTTGAAACAAAAAGGTCTACCATACAGAAGTAAGTTGGTGTTTACAACCTGTAACAAGTTGCCGGACAAAAGCGTAACGATTGAGGATATTGAAGCATTACATGCTCGATTCCCTCATACAATTTGCTTGAGGAGGAACAAGAACAAAATGCCGAAACGAGGAGCGATTGACGAGAGCTATGACTGGGTCGATTTTCATTATGGACCAATGTCGAAAGCCGTCAGCGCAATTGGAAGCAACACGACCAGCACGCTAAAAATCATGTCTTTGAGTGAAATAGTGAAGATAATTGGAGATGATTTGATTATTCAAAATAATTTCTATAACTCCACTATTAAAGATGTGGGAATCACCGGACAGGAACAAATGGACGGAGCGCAATTAGAAAGAAGACAACGAATGCGCGAACTGAGGGATCACTTGTTGAGAATCCGACCAGGAGACGAAAACATGCCTTTCCTTGACGAAACATTTGAGTTGAATAGCCGACCTATCCAGACAGATGAAAAATTCATACCGCTCAAAGATAACTTAGATGAAGAAGTTATGTATGGCGGTATTTCAGATCAGTTGTTAACTAGATTTGATAATATCATCGAAAGGAGTTTGGAAGGCTATGATGTTGAGTCGCGAGAGCTAGGTGTTGAACCTTTAACTACGCTAAATCACGTAAGAAGTAATATGTTGAGTTATAGAGCGTGGAATCTCATTAATTCCATGTGTATTAACAAAACAGAAACTTTCAGTGCTTGGTTAGGAAGGTACATCACTGAGTGTGTAGAAGGAGCAGCAGAGAATCTAGTTTCGGCGAAAGTCAAAATTAGAGTTAATCCTTTTACAGGTTTGCAGTTGATCGCAGCCAAACGAATGTTGCAAGAGAACAAATTGATCGATATGGATGAAATTCCTTCGACATCAGCGAATTCATATGAAACAGTTTACGATCAAATCAAAAATTTCGTGAACGATGAGCTGAGTTTGATGGAAACAGATATAGTTGATTTAGCTTTAGCAAAAATTAGCTTATCACAAATCCGAGGCAACATCAGAAGATCAACCTGGCTAGACGTGAATGATTGGATATTAGCTTTGAAACATAAAGTCTCAGGAAAAAGCTTTGCCAAACATATGGATCTATATCCTAGCACGCTAGACTCTTTCTTGCTTACACTCAAAGATTGGGAAGTTGAAGACCGTATAAAGTTTAACTCTATTTACAAGCAAAAAGTATTGTTTGTTCAATCTAGATTTTCACTTTACTGTTGGTCTCCTTTTATATCTCGTGGAACACGATTTGTGAAAGTGACATCTCAGTTCAGAGAGTTAGTGGACAAGTTAGAAACTGGCATTCTATTCCATGAAATAAAATCAGTCACAAATGGAATTAGATGGCTAGGAGGAGCAGGGAACAATGGACACGTTGGAGAAAGAGTAAGAGTTATTGCTCATACAGC
			CCAATTTCCGAAAAAGAGTTACCCTCAGAATGGATTTCCTATAAACGAAGAACTGCACAGGGAATGGATCCAGCTCGTCATAAACTCGGACTATAAGTATCACTCGCTTATAGGAGAAGAAAAAGTAAATATTCTTTGGAACCTCATTAGGCTCCAACCTCAACATGAGGTGGAGAATTTTAAGGTTTACTTAGAAGATTTGCAGGCGTCCCCGCCGAAAACTGGGACAATTTGTGCAAAAGTAGTGAATGATATAAAAGCCGAAGTAACTTCAAGTTATAGGCAGTTTAACAATTACTACACTCGTTTAACAAAAGATGGTATGCACACACTTTTATCAATGCTTTCCAGGATAGGTGTTCCGATTTCAGATTATTGGAATGACCTTCTTGTCGACAAAGCGCCAGCTATTACAGCGGTTACTGTTGGAGCAATAACAAGTTTAGCTATTATTACAATAGTAAAAACTTTCCAATATGCTATAGCTGGGGAAGAGCAGAGTAAAGGTGAAAAACGAGCCAAACAGAAGAACATCGCAACTACTAAGCTTCAAAAATTGAAGTTTACACTTGGCAAAGAACAAGCTGAAGGGGATAGTATCGAACATGTTAAAGAATTTGACGGTGATGTTAAGTTCGAAACAATTGAGAAACTGTTTGATCATATTGATGAACACCCTAACCTCAACATAGTAGGCTTGAACTTGGTAGCACCAGAAAACCCAATTGCTATCTATGCCGCGAGAGAGGAATCGTATGATTTTTCATTTTCCGAACCACGTCCGCCTCAATGGAAAAAGGTGGTAACGTTTAAGGAAGATAGTAAACGAATAATCTCTCTACAGTTGCGAGGAGAAGATACTGAAGATAACATCCTTGATGAGATAGAACACGCCATAAAAGTCTCACATGGAATGCCGTACGCTGAATGGATATTCAATGGATGGTTTAAGAAAGAGAGCAACGACAATATATTATATTGTGTCGAGTTGGACCTGGTGACCGCAAAAACCCAATCAGGCCCAGTTGGATGGACACGTGCTCAAACGAAAAACCTGAAAGATCTTGAAATCCAGCTAAACAAAGGCAAACCGATTGATGTTAAATCAGTGGTTTTAGGTGCACCGCAAGCATCTACGCAGGCGACCGATACTATGGACGTGCTAGTGAATAAGCATTTAGTTAAAGTTCATTGTTTGAGTTATGAAAATTTAAATAACTTAGCTTTGAATGGAACACAAGTGTTTGCTCTAGCATCCGACAATATATTGATCGTGCCTGCACATGCAGCCAGACAGAACAAGTGGATCCGATTTAGTCGCGCAACACAGACTGGTCATTATGGAGTAGCGAAAGTTGATGAACGTAGAATTGATTTTACACGTGACATCGCTATAGCCGTTATTTTGACCAGAGCAGAAGCAGAACAAAAATTGTGCGAACTAGGTTACTCGATCCAGTTGACGAATATTAGTAAAGAGAAATTCCACTTCCCTCTTATTACGAAATATTTGTTAACCGCCGACCAGTCAGAAGTAGAATGGATGAATTGTACGACCTTACATTATTTTGCAAAGAATAGAACTGTAGGGTTAGGAAGAACGACATCATTTCAAGTTTCCGAATTCCTATGTGGAAACGAGTATATATCCAAGAAACTGGTCGCATGCGCGCAAGGACTCCAGTCAAGTGTCGAACTAAGTCGACTTGGTGATTGTGGAAGTCCAATTGTCTTGGCGTCGGGAAAGAAGGCAGGAAAACTGATAGGTTTTCATGGTTATCACTCTCCAAATCTACAAACGTGGTATGGAGCAATGTTGACTGTTGAGGACTTGGGAATCATCAACGGCGTAGAAGAACATTTTGATGACCCATGGGCCAAACTTATCACACAAGGACTACCTGTCGATCTGCCAATTGGACCAGAAGTTGAGTATGTTGGTAATCTAATAAGACCTAGTTTACCTGTGACAAACGACTCATTGGACCATTGGCACAAAT
			CACCATTTGCTGATCAATTTGAAGAACAATTAGCACCTGGTCGATTGAATCCGTATGACTCATATATTGAAGGGGATCTGCCAACTAACCTTGAGGGCCG
		</sequence>
		<sequence>
			<taxon idref="Nora_MAT23_Dmel_Accra1_Africa_2010-01"/>
			NNGTTATCGGAAGCGGAAACATGGATGAAAACAACGCTCAAATTAAACCCAAATGAGTTCTTACAAACACAAGGAGCTGTAAGAGTTGGCGAAATCAGGGAAAAAGTTGCAACTTTGAGAAATAAGTTGAATACCTTGCAAACAAAAGAACTTCGATCAGATAAAGTAGTAACAGAGTGCCAAAAACATCTGGCATCACTCGAAGTGCTACTTATTGAAGTTAAGGTATTAGAAAACAGCAACCAAACCCGAGTAAAGCCCGTAGGAGTTACCATACAAGGCGAGAAACAAATCGGAAAGACAAACCTCGTAGCAATCCTCTCAAGAAAAGTTTGCGAGTATGTTCAGGAACATGGCGATATTTCTTTTAGAAACGCCACTAAATGGACAACTTGGTCTAGGCAGTGCAGAGATGAATTTGATACAGGATATACCGGACAAGAAATAACTTACGTAGATGATGCCTTTCAACAAAAAGATAATAAGGATCATTTGATGTGGTTTACTTTTATTTCTAATACAGCAGTGGGAACAAACCAAGCTGATTTGAAACAAAAAGGTCTACCATACAGAAGTAAGTTGGTGTTTACAACCTGTAACAAGTTGCCGGACAAAAGCGTAACGATTGAGGATATTGAAGCATTACATGCTCGATTCCCTCATACAATTTGCTTGAGGAGGAACAAGAACAAAATGCCGAAACGAGGAGCGATTGACGAGAGCTATGACTGGGTCGATTTTCATTATGGACCAATGTCGAAAGCCGTCAGCGCAATTGGAAGCAACACGACCAGCACGCTAAAAATCATGTCTTTGAGTGAAATAGTGAAGATAATTGGAGATGATTTGATTATTCAAAATAATTTCTATAACTCCACTATTAAAGATGTGGGAATCACCGGACAGGAACAAATGGACGGAGCGCAATTAGAAAGAAGACAACGAATGCGCGAACTGAGGGATCACTTGTTGAGAATCCGACCAGGAGACGAAAACATGCCTTTCCTTGACGAAACATTTGAGTTGAATAGCCGACCTATCCAGACAGATGAAAAATTCATACCGCTCAAAGATAACTTAGATGAAGAAGTTATGTATGGCGGTATTTCAGATCAGTTGTTAACTAGATTTGATAATATCATCGAAAGGAGTTTGGAAGGCTATGATGTTGAGTCGCGAGAGCTAGGTGTTGAACCTTTAACTACGCTAAATCACGTAAGAAGTAATATGTTGAGTTATAGAGCGTGGAATCTCATTAATTCCATGTGTATTAACAAAACAGAAACTTTCAGTGCTTGGTTAGGAAGGTACATCACTGAGTGTGTAGAAGGAGCAGCAGAGAATCTAGTTTCGGCGAAAGTCAAAATTAGAGTTAATCCTTTTACAGGTTTGCAGTTGATCGCAGCCAAACGAATGTTGCAAGAGAACAAATTGATCGATATGGATGAAATTCCTTCGACATCAGCGAATTCATATGAAACAGTTTACGATCAAATCAAAAATTTCGTGAACGATGAGCTGAGTTTGATGGAAACAGATATAGTTGATTTAGCTTTAGCAAAAATTAGCTTATCACAAATCCGAGGCAACATCAGAAGATCAACCTGGCTAGACGTGAATGATTGGATATTAGCTTTGAAACATAAAGTCTCAGGAAAAAGCTTTGCCAAACATATGGATCTATATCCTAGCACGCTAGACTCTTTCTTGCTTACACTCAAAGATTGGGAAGTTGAAGACCGTATAAAGTTTAACTCTATTTACAAGCAAAAAGTATTGTTTGTTCAATCTAGATTTTCACTTTACTGTTGGTCTCCTTTTATATCTCGTGGAACACGATTTGTGAAAGTGACATCTCAGTTCAGAGAGTTAGTGGACAAGTTAGAAACTGGCATTCTATTCCATGAAATAAAATCAGTCACAAATGGAATTAGATGGCTAGGAGGAGCAGGGAACAATGGACACGTTGGAGAAAGAGTAAGAGTTATTGCTCATACAGC
			CCAATTTCCGAAAAAGAGTTACCCTCAGAATGGATTTCCTATAAACGAAGAACTGCACAGGGAATGGATCCAGCTCGTCATAAACTCGGACTATAAGTATCACTCGCTTATAGGAGAAGAAAAAGTAAATATTCTTTGGAACCTCATTAGGCTCCAACCTCAACATGAGGTGGAGAATTTTAAGGTTTACTTAGAAGATTTGCAGGCGTCCCCGCCGAAAACTGGGACAATTTGTGCAAAAGTAGTGAATGATATAAAAGCCGAAGTAACTTCAAGTTATAGGCAGTTTAACAATTACTACACTCGTTTAACAAAAGATGGTATGCACACACTTTTATCAATGCTTTCCAGGATAGGTGTTCCGATTTCAGATTATTGGAATGACCTTCTTGTCGACAAAGCGCCAGCTATTACAGCGGTTACTGTTGGAGCAATAACAAGTTTAGCTATTATTACAATAGTAAAAACTTTCCAATATGCTATAGCTGGGGAAGAGCAGAGTAAAGGTGAAAAACGAGCCAAACAGAAGAACATCGCAACTACTAAGCTTCAAAAATTGAAGTTTACACTTGGCAAAGAACAAGCTGAAGGGGATAGTATCGAACATGTTAAAGAATTTGACGGTGATGTTAAGTTCGAAACAATTGAGAAACTGTTTGATCATATTGATGAACACCCTAACCTCAACATAGTAGGCTTGAACTTGGTAGCACCAGAAAACCCAATTGCTATCTATGCCGCGAGAGAGGAATCGTATGATTTTTCATTTTCCGAACCACGTCCGCCTCAATGGAAAAAAGTGGTAACGTTTAAGGAAGATAGTAAACGAATAATCTCTCTACAGTTGCGAGGAGAAGATACTGAAGATAACATCCTTGATGAGATAGAACACGCCATAAAAGTCTCACATGGAATGCCGTACGCTGAATGGATATTCAATGGATGGTTTAAGAAAGAGAGCAACGACAATATATTATATTGTGTCGAGTTGGACCTGGTGACCGCAAAAACCCAATCAGGCCCAGTTGGATGGACACGTGCTCAAACGAAAAACCTGAAAGATCTTGAAATCCAGCTAAACAAAGGCAAACCGATTGATGTTAAATCAGTGGTTTTAGGTGCACCGCAAGCATCTACGCAGGCGACCGATACTATGGACGTGCTAGTGAATAAGCATTTAGTTAAAGTTCATTGTTTGAGTTATGAAAATTTAAATAACTTAGCTTTGAATGGAACACAAGTGTTTGCTCTAGCATCCGATAATATATTGATCGTGCCTGCACATGCAGCCAGACAGAACAAGTGGATCCGATTTAGTCGCGCAACACAGACTGGTCATTATGGAGTAGCGAAAGTTGATGAACGTAGAATTGATTTTACACGCGACATCGCTATAGCCGTTATTTTGACCAGAGCAGAAGCAGAACAAAAATTGTGCGAACTAGGTTACTCGATCCAGTTGACGAATATTAGTAAAGAGAAATTCCACTTCCCTCTTATTACGAAATATTTGTTAACCGCCGACCAGTCAGAAGTAGAATGGATGAATTGTACGACCTTACATTATTTTGCAAAGAATAGAACTGTAGGGTTAGGAAGAACGACATCATTTCAAGTTTCCGAATTCCTATGTGGAAACGAGTATATATCCAAGAAACTGGTCGCATGCGCGCAAGGACTCCAGTCAAGTGTCGAACTAAGTCGACTTGGTGATTGTGGAAGTCCAATTGTCTTGGCGTCGGGAAAGAAGGCAGGAAAACTGATAGGTTTTCATGGTTATCACTCTCCAAATCTACAAACGTGGTATGGAGCAATGTTGACTGTTGAGGACTTGGGAATCATCAACGGCGTAGAAGAACATTTTGATGACCCATGGGCCAAACTTATCACACAAGGACTACCTGTCGATCTGCCAATTGGACCAGAAGTTGAGTATGTTGGTAATTTAATAAGACCTAGTTTACCTGTGACAAACGACTCATTGGACCATTGGCACAAAT
			CACCATTTGCTGATCAATTTGAAGAACAATTAGCACCTGGTCGATTGAATCCGTATGACTCATATATTGAAGGGGATCTGCCAACTAACCTTGAGGGCCG
		</sequence>
		<sequence>
			<taxon idref="Nora_DANMEL13_Dmel_Accra2_Africa_2010-01"/>
			NNGTTATCGGAAGCGGAAACATGGATGAAAACAACGCTCAAATTAAACCCAAATGAGTTCTTACAAACACAAGGAGCTGTAAGAGTTGGCGAAATCAGGGAAAAAGTTGCAACTTTGAGAAATAAGTTGAATACCTTGCAAACAAAAGAACTTCGATCAGATAAAGTAGTAACAGAGTGCCAAAAACATCTGGCATCACTCGAAGTGCTACTTATTGAAGTTAAGGTATTAGAAAACAGCAACCAAACCCGAGTAAAGCCCGTAGGAGTTACCATACAAGGCGAGAAACAAATCGGAAAGACAAACCTCGTAGCAATCCTCTCAAGAAAAGTTTGCGAGTATGTTCAGGAACATGGCGATATTTCTTTTAGAAACGCCACTAAATGGACAACTTGGTCTAGGCAGTGCAGAGATGAATTTGATACAGGATATACCGGACAAGAAATAACTTACGTAGATGATGCCTTTCAACAAAAAGATAATAAGGATCATTTGATGTGGTTTACTTTTATTTCTAATACAGCAGTGGGAACAAACCAAGCTGATTTGAAACAAAAAGGTCTACCATACAGAAGTAAGTTGGTGTTTACAACCTGTAACAAGTTGCCGGACAAAAGCGTAACGATTGAGGATATTGAAGCATTACATGCTCGATTCCCTCATACAATTTGCTTGAGGAGGAACAAGAACAAAATGCCGAAACGAGGAGCGATTGACGAGAGCTATGACTGGGTCGATTTTCATTATGGACCAATGTCGAAAGCCGTCAGCGCAATTGGAAGCAACACGACCAGCACGCTAAAAATCATGTCTTTGAGTGAAATAGTGAAGATAATTGGAGATGATTTGATTATTCAAAATAATTTCTATAACTCCACTATTAAAGATGTGGGAATCACCGGACAGGAACAAATGGACGGAGCGCAATTAGAAAGAAGACAACGAATGCGCGAACTGAGGGATCACTTGTTGAGAATCCGACCAGGAGACGAAAACATGCCTTTCCTTGACGAAACATTTGAGTTGAATAGCCGACCTATCCAGACAGATGAAAAATTCATACCGCTCAAAGATAACTTAGATGAAGAAGTTATGTATGGCGGTATTTCAGATCAGTTGTTAACTAGATTTGATAATATCATCGAAAGGAGTTTGGAAGGCTATGATGTTGAGTCGCGAGAGCTAGGTGTTGAACCTTTAACTACGCTAAATCACGTAAGAAGTAATATGTTGAGTTATAGAGCGTGGAATCTCATTAATTCCATGTGTATTAACAAAACAGAAACTTTCAGTGCTTGGTTAGGAAGGTACATCACTGAGTGTGTAGAAGGAGCAGCAGAGAATCTAGTTTCGGCGAAAGTCAAAATTAGAGTTAATCCTTTTACAGGTTTGCAGTTGATCGCAGCCAAACGAATGTTGCAAGAGAACAAATTGATCGATATGGATGAAATTCCTTCGACATCAGCGAATTCATATGAAACAGTTTACGATCAAATCAAAAATTTCGTGAACGATGAGCTGAGTTTGATGGAAACAGATATAGTTGATTTAGCTTTAGCAAAAATTAGCTTATCACAAATCCGAGGCAACATCAGAAGATCAACCTGGCTAGACGTGAATGATTGGATATTAGCTTTGAAACATAAAGTCTCAGGAAAAAGCTTTGCCAAACATATGGATCTATATCCTAGCACGCTAGACTCTTTCTTGCTTACACTCAAAGATTGGGAAGTTGAAGACCGTATAAAGTTTAACTCTATTTACAAGCAAAAAGTATTGTTTGTTCAATCTAGATTTTCACTTTACTGTTGGTCTCCTTTTATATCTCGTGGAACACGATTTGTGAAAGTGACATCTCAGTTCAGAGAGTTAGTGGACAAGTTAGAAACTGGCATTCTATTCCATGAAATAAAATCAGTCACAAATGGAATTAGATGGCTAGGAGGAGCAGGGAACAATGGACACGTTGGAGAAAGAGTAAGAGTTATTGCTCATACAGC
			CCAATTTCCGAAAAAGAGTTACCCTCAGAATGGATTTCCTATAAACGAAGAACTGCACAGGGAATGGATCCAGCTCGTCATAAACTCGGACTATAAGTATCACTCGCTTATAGGAGAAGAAAAAGTAAATATTCTTTGGAACCTCATTAGGCTCCAACCTCAACATGAGGTGGAGAATTTTAAGGTTTACTTAGAAGATTTGCAGGCGTCCCCGCCGAAAACTGGGACAATTTGTGCAAAAGTAGTGAATGATATAAAAGCCGAAGTAACTTCAAGTTATAGGCAGTTTAACAATTACTACACTCGTTTAACAAAAGATGGTATGCACACACTTTTATCAATGCTTTCCAGGATAGGTGTTCCGATTTCAGATTATTGGAATGACCTTCTTGTCGACAAAGCGCCAGCTATTACAGCGGTTACTGTTGGAGCAATAACAAGTTTAGCTATTATTACAATAGTAAAAACTTTCCAATATGCTATAGCTGGGGAAGAGCAGAGTAAAGGTGAAAAACGAGCCAAACAGAAGAACATCGCAACTACTAAGCTTCAAAAATTGAAGTTTACACTTGGCAAAGAACAAGCTGAAGGGGATAGTATCGAACATGTTAAAGAATTTGACGGTGATGTTAAGTTCGAAACAATTGAGAAACTGTTTGATCATATTGATGAACACCCTAACCTCAACATAGTAGGCTTGAACTTGGTAGCACCAGAAAACCCAATTGCTATCTATGCCGCGAGAGAGGAATCGTATGATTTTTCATTTTCCGAACCACGTCCGCCTCAATGGAAAAAGGTGGTAACGTTTAAGGAAGATAGTAAACGAATAATCTCTCTACAGTTGCGAGGAGAAGATACTGAAGATAACATCCTTGATGAGATAGAACACGCCATAAAAGTCTCACATGGAATGCCGTACGCTGAATGGATATTCAATGGATGGTTTAAGAAAGAGAGCAACGACAATATATTATATTGTGTCGAGTTGGACCTGGTGACCGCAAAAACCCAATCAGGCCCAGTTGGATGGACACGTGCTCAAACGAAAAACCTGAAAGATCTTGAAATCCAGCTAAACAAAGGCAAACCGATTGATGTTAAATCAGTGGTTTTAGGTGCACCGCAAGCATCTACGCAGGCGACCGATACTATGGACGTGCTAGTGAATAAGCATTTAGTTAAAGTTCATTGTTTGAGTTATGAAAATTTAAATAACTTAGCTTTGAATGGAACACAAGTGTTTGCTCTAGCATCCGACAATATATTGATCGTGCCTGCACATGCAGCCAGACAGAACAAGTGGATCCGATTTAGTCGCGCAACACAGACTGGTCATTATGGAGTAGCGAAAGTTGATGAACGTAGAATTGATTTTACACGTGACATCGCTATAGCCGTTATTTTGACCAGAGCAGAAGCAGAACAAAAATTGTGCGAACTAGGTTACTCGATCCAGTTGACGAATATTAGTAAAGAGAAATTCCACTTCCCTCTTATTACGAAATATTTGTTAACCGCCGACCAGTCAGAAGTAGAATGGATGAATTGTACGACCTTACATTATTTTGCAAAGAATAGAACTGTAGGGTTAGGAAGAACGACATCATTTCAAGTTTCCGAATTCCTATGTGGAAACGAGTATATATCCAAGAAACTGGTCGCATGCGCGCAAGGACTCCAGTCAAGTGTCGAACTAAGTCGACTTGGTGATTGTGGAAGTCCAATTGTCTTGGCGTCGGGAAAGAAGGCAGGAAAACTGATAGGTTTTCATGGTTATCACTCTCCAAATCTACAAACGTGGTATGGAGCAATGTTGACTGTTGAGGACTTGGGAATCATCAACGGCGTAGAAGAACATTTTGATGACCCATGGGCCAAACTTATCACACAAGGACTACCTGTCGATCTGCCAATTGGACCAGAAGTTGAGTATGTTGGTAATCTAATAAGACCTAGTTTACCTGTGACAAACGACTCATTGGACCATTGGCACAAAT
			CACCATTTGCTGATCAATTTGAAGAACAATTAGCACCTGGTCGATTGAATCCGTATGACTCATATATTGAAGGGGATCTGCCAACTAACCTTGAGGGCCG
		</sequence>
		<sequence>
			<taxon idref="Nora_GQ257737Hultmark_Dmel_UmeaLab_Lab_2007"/>
			NNGTTATCGGAAGCGGAAACATGGATGAAAACAACGCTTAAATTAAACCCAAATGAGTTCTTACAAACACAAGGAGCTGTAAGAGTTGGCGAAATCAGGGAAAAGGTTGCAACTTTGAGAAATAAGTTAAACACTTTGCAAACAAAAGAACTTCGATCAGATAAAGTAGTAACAGAGTGCCAAAAACATCTGGCGTCACTCGAAGTACTACTTATTGAAGTTAAGGTGTTAGAGAACAGCAACCAAACCCGAGTAAAACCCGTAGGAGTTACCATACAAGGTGAAAAACAAATCGGAAAGACAAACCTCGTAGCAATCCTCTCAAGAAAAATATGCGAGTATGTTCAGGAACATGGCGATATTTCTTTTAGAAACGCCACTAAATGGACAACTTGGTCTAGGCAGTGCAGAGATGAATTTGATACAGGATACACCGGACAAGAAATAACTTATGTAGATGATGCTTTTCAACAAAAAGACAACAAGGATCATTTGATGTGGTTTACTTTTATTTCTAATACAGCAGTAGGAACAAACCAAGCTGATTTGAAACAAAAAGGTTTACCATACAGAAGTAAGTTGGTGTTTACGACCTGTAACAAGTTGCCAGACAAAAGTGTGACGATTGAGGATATCGAAGCATTGCATGCTCGATTCCCTCATACAATTTGCTTGAGGAGGAACAAGAACAAAATGCCAAAACGAGGAGCGATTGACGAGAGCTATGACTGGGTCGATTTTTATTACGGACCAATGTCGAAAGCTGTTAGTGCAATTGGAAGCAACACGACCAGCACACTAAAAACCATGTCTTTGAGTGAAATAGTGAAGATAATTGGAGATGATTTGATTATTCAAAATAATTTCTATAACTCCACTATTAAAGATGTGGGAATCACCGGACAAGAACAAATGGATGGAGCGCAATTAGAGAGAAGACAACGAATGCGCGAATTGAGGGATCACTTGTTGAGAATCCGCTCAGGAGACGAAAACATGCCTTTCCTTGACGAAACATTTGAGTTGAATAGCCGACCTATCCAAACAGATGAGAAATTTATACCGCTCAAAGATAACTTAGATGAAGAAGTTATGTATGGCGGTATTTCAGATCAGTTGTTAACTAGATTTGATAATATCATTGAAAGGAGTTTGGAAGGTTATGATGTTGAGTCGCGGGAGCTAGGTGTTGAACCTTTAACTACATTAAATCATGTAAGAAGTAATATGTTGAGTTATAGAGCGTGGAATCTCATTAATTCCATGTGTATTAACAAAACAGAAACTTTTAGTGCTTGGTTAGGAAGGTACATCACCGAGTGTGTAGAAGGAGTAGCAGAGAATCTAGTTACGACAAAAGTCAAAATTAGAATTAATCCTTTTACAGGTTTGCAGTTGATCGCAGCCAAACGAATGTTGCAAGAGAATAAATTGATCGATATGGATGAAATTCCTTCGACATCAGCGAATTCATATGAAACAGTTTACGATCAAATCAAAAATTTCGTGAACGATGAGCTGAGTTTGATGGAAACAGATATAGTTGATTTGGCCTTAGCAAAAATTAGCTTATCGCAAATCCGAGGCAACATCAAAAGATCAACCTGGCTGGACGTGAATGATTGGATATTAGCTTTGAAACACAAAATCTCAGGAAAAAGCTTTGCCAAACATATGGATCTGTATCCTAGCTCGCTAGATTCTTTCTTACTTACACTCAAAGATTGGGAAGTTGAAGACCGTATAAAGTTTAACTCTATTTACAAGCAAAAAGTATTGTTTGTTCAATCTAGATTTTCACTTTACTGTTGGTCTCCTTTTATATCTCGTGGAACACGATTTGTGAAAGTGACTTCTCGATTTAGAGAGTTAGTGGACAAGTTAGAGACTGGCATTCTATTCCATGAAATAAAATCAGTCACAAATGGAATTAGATGGTTAGGAGGAGCAGGGAACAATGGACACGTTGGAGAAAGAGTAAGAGTTATTGCTCACACAGC
			TCAATTTCCGAAAAAGAGTTACCCTCAGAATGGATTCCCTATAAACGAAGAACTACATAGGGAATGGATCCAGCTCGTCATAAACTCGGACTATAAGTATCACTCACTTATAGGAGAAGAAAAAGTAAATATTCTTTGGAACCTTATTAGGCTCCAACCTCAACATGAGGTGGAGAATTTTAAGGTTTACTTAGAAGATTTGCAGGCGTCCCCGCCGAAAACTGGGACAATTTGTGCAAAAGTAGTGAATGATATAAAAGCCGAAGTAACTTCAAGTTATAGGCAATTTAACAATTACTACACTCGTTTAACAAAAGATGGTATGCACACACTTTTATCAATGCTTTCCAGGATAGGTGTTCCAATTTCAGATTATTGGAATGACCTTCTTGTCGATAAAGCACCAGCTATTACAGCGGTTACTGTTGGAGCAATAACAAGTCTAGCTATTATCACAATAGTAAAAACTTTCCAATATGCTATAGCTGGAGAAGAGCAAAGTAAAGGTGAAAAACGAGCCAAACAGAAGAACATCGCAACAACTAAGCTTCAAAAATTGAAGTTTACACTTGGCAAAGAACAAGCTGAAGGGGATAGTATCGAACATGTTAAAGAATTTGACGGTGATGTTAAGTTCGAAACAATCGAAAAACTGTTTGATCACATTGATGAACACCCCAACCTCAACATAGTGGGTTTGAACTTGATAGCACCAGAAAACCCAATTGCTATCTATGCCGCAAGAGAAGAATCGTACGACTTTTCATTCTCCGAACCGCGCCCGCCTCAATGGAAAAAGGTGGTAACGTTTAAGGAAGACAGTAAACGAATAATCTCTCTACAGTTGCGAGGAGAAGATACTGAAGATAACATCCTTGATGAGATAGAACACGCTATAAAAGTCTCACATGGAATGCCGTATGCTGAATGGATATTCAATGGATGGTTTAAGAAAGAGAGCAACGACAATATATTATATTGTGTCGAGTTGGACCTGGTGACCGCAAAAACCCAATCAGGCCCAGTTGGATGGACACGTGCTCAAACAAAGAACTTGAAAGATCTTGAAATTCAGCTAAATAAAGGCAAACCGATCGATGTTAAATCAGTGGTTTTAGGTGCACCGCAAGCATCTACGCAGGCGACCGATACTATGGACGTGCTAGTGAATAAGCATTTAGTTAAAGTTCATTGTCTGAGTTGTGAAAATTTGAACAACTTAGCTTTGAACGGGACACAAGTGTTTGCTTTAGCATCCGACAATATATTGATCGTGCCTGCACACGCAGCCAGACAGAATAAGTGGATCCGATTTAGTCGCGCAACACAAACTGGTCATTATGGAGTAGCGAAAGTTGATGAACGTAGAATTGATTTTACACGTGACATCGCTATAGCCATTATTTTGACTAGAGCCGAAGCAGAACAAAAATTGTGCGAATTAGATTACTCGATCCAGTTGACGAATATTAGTAAAGAGAAATTCCACTTCCCTCTTATTACGAAATATTTGTTAACCGCTGACCAGTCAGAAGTAGAATGGATGAATTGTACGACCCTACATTATTTTGCAAAAAATAGAACCGTGGGGTTAGGGAGAACAACATCATTCCAAGTTTCCGAATTTTTATGTGGAAACGAGTACATATCTAAGAAGCTGGTCGCATGCGCGCAAGGACTCCAGTCAAGTGTCGAACTAAGCCGACTTGGTGATTGTGGAAGTCCAATTGTCTTGGCGTCGGGAAAGAAGGCAGGAAAACTGATAGGTTTTCACGGTTATCACTCTCCAAATCTACAAACGTGGTATGGAGCAATGTTGACTGTTGAGGACTTGGGAATCATCAACGGCGTAGAAGAACATTTTGATGACCCATGGGCCAAACTTATCACACAAGGATTACCTGTCGATTTGCCAATTGGACCAGAAGTTGAGTATGTTGGTAATCTAATAAGACCTAGTTTACCTGTGACAAATGACTCATTGGACCATTGGCACAAAT
			CACCATTTGCTGATCAATTTGAAGAACAATTAGCACCTGGTCGATTGAATCCATATGATTCATATATTGAAGGAGATTTGCCAACTAATCTTGAGGGCCG
		</sequence>
		<sequence>
			<taxon idref="Nora_DQ321720Hultmark_Dmel_UmeaLab_Lab_2004"/>
			NNGTTATCGGAAGCGGAAACATGGATGAAAACAACGCTTAAATTAAACCCAAATGAGTTCTTACAAACACAAGGAGCTGTAAGAGTTGGCGAAATCAGGGAAAAGGTTGCAACTTTGAGAAATAAGTTAAACACTTTGCAAACAAAAGAACTTCGATCAGATAAAGTAGTAACAGAGTGCCAAAAACATCTGGCGTCACTCGAAGTACTACTTATTGAAGTTAAGGTGTTAGAGAACAGCAACCAAACCCGAGTAAAACCCGTAGGAGTTACCATACAAGGTGAAAAACAAATCGGAAAGACAAACCTCGTAGCAATCCTCTCAAGAAAAATATGCGAGTATGTTCAGGAACATGGCGATATTTCTTTTAGAAACGCCACTAAATGGACAACTTGGTCTAGGCAGTGCAGAGATGAATTTGATACAGGATACACCGGACAAGAAATAACTTATGTAGATGATGCTTTTCAACAAAAAGACAACAAGGATCATTTGATGTGGTTTACTTTTATTTCTAATACAGCAGTAGGAACAAACCAAGCTGATTTGAAACAAAAAGGTTTACCATACAGAAGTAAGTTGGTGTTTACGACCTGTAACAAGTCGCCAGACAAAAGTGTGACGATTGAGGATATCGAAGCATTGCATGCTCGATTCCCTCATACAATTTGCTTGAGGAGGAACAAGAACAAAATGCCAAAACGAGGAGCGATTGACGAGAGCTATGACTGGGTCGATTTTTATTACGGACCAATGTCGAAAGCTGTTAGTGCAATTGGAAGCAACACGACCAGCACACTAAAAACCATGTCTTTGAGTGAAATAGTGAAGATAATTGGAGATGATTTGATTATTCAAAATAATTTCTATAACTCCACTATTAAGGATGTGGGAATCACCGGACAAGAACAAATGGATGGAGCGCAATTAGAGAGAAGACAACGAATGCGCGAATTGAGGGATCACTTGTTGAGAATCCGCTCAGGAGACGAAAACATGCCTTTCCTTGACGAAACATTTGAGTTGAATAGCCGACCTATCCAAACAGATGAGAAATTTATACCGCTCAAAGATAACTTAGATGAAGAAGTTATGTATGGCGGTATTTCAGATCAGTTGTTAACTAGATTTGATAATATCATTGAAAGGAGTTTGGAAGGTTATGATGTTGAGTCGCGGGAGCTAGGTGTTGAACCTTTAACTACATTAAATCATGTAAGAAGTAATATGTTGAGTTATAGAGCGTGGAATCTCATTAATTCCATGTGTATTAACAAAACAGAAACTTTTAGTGCTTGGTTAGGAAGGTACATCACCGAGTGTGTAGAAGGAGTAGCAGAGAATCTAGTTACGACAAAAGTCAAAATTAGAATTAATCCTTTTACAGGTTTGCAGTTGATCGCAGCCAAACGAATGTTGCAAGAGAATAAATTGATCGATATGGATGAAATTCCTTCGACATCAGCGAATTCATATGAAACAGTTTACGATCAAATCAAAAATTTCGTGAACGATGAGCTGAGTTTGATGGAAACAGATGTAGTTGATTTGGCCTTAGCAAAAATTAGCTTATCGCAAATCCGAAGCAACATCAAAAGATCAACCTGGCTGGACGTGAATGATTGGATATTAGCTTTGAAACACAAAATCTCAGGAAAAAGCTTTGCCAAACATATGGATCTGTATCCTAGCTCGCTAGATTCTTTCTTACTTACACTCAAAGATTGGGAGGTTGAAGACCGCATAAAGTTTAACTCTATTTACAAGCAAAAAGTATTGTTTGTTCAATCTAGATTTTCACTTTACTGTTGGTCTCCTTTTATATCTCGTGGAACACGATTTGTGAAAGTGACTTCTCGATTTAGAGAGTTAGTGGACAAGTTAGAGACTGGCATTCTATTCCATGAAATAAAATCAGTCACAAATGGAATTAGATGGTTAGGAGGAGCAGGGAACAATGGACACGTTGGAGAAAGAGTAAGAGTTATTGCTCACACAGC
			TCAATTTCCGAAAAAGAGTTACCCTCAGAATGGATTCCCTATAAACGAAGAACTACATAGGGAATGGATCCAGCTCGTCATAAACTCGGACTATAAGTATCACTCACTTATAGGAGAAGAAAAAGTAAATATTCTTTGGAACCTCATTAGGCTCCAACCTCAACGTGAGGTGGAGAATTTTAAGGTTTACTTAGAAGATTTGCAGGCGTCCCCGCCGAAAACTGGGACAATTTGTGCAAAAGTAGTGAATGATATAAAAGCCGAAGTAACTTCAAGTTATAGGCAATTTAACAATTACTACACTCGTTTAACAAAAGATGGTATGCACACACTTTTATCAATGCTTTCCAGGATAGGTGTTCCAATTTCAGATTATTGGAATGACCTTCTTGTCGACAAAGCGCCAGCTATTACAGCGGTTACTGTTGGAGCAATAACAAGTTTAGCTATTATTACAATAGTAAAAACTTTCCAATATGCTATAGCTGGAGAAGAGCAAAGTAAAGGTGAAAAACGAGCCAAACAGAAGAACATCGCAACTACTAAGCTTCAAAAATTGAAGTTTACACTTGGCAAAGAACAAGCTGAAGGGGATAGTATCGAACATGTTAAAGAATTTGACGGTGATGTTAAGTTCGAAACAATCGAGAAACTGTTTGATCACATTGATGAACACCCCAACCTCAACATAGTAGGCTTGAACTTGGTAGCACCAGAAAACCCAATTGCTATCTATGCCGCGAGAGAAGAATCGTACGACTTTTCATTTTCCGAACCACGCCCGCCTCAATGGAAAAAGGTGGTAACGTTTAAGGAAGATAGTAAACGAATAATCTCTCTACAGTTGCGAGGAGAAGATACTGAAGATAACATCCTTGATGAGATAGAACACGCTATAAAAGTCTCACATGGAATGCCGTACGCTGAATGGATATTCAATGGATGGTTTAAGAAAGAGAGTAACGACAATATATTATATTGTGTCGAGTTGGACCTGGTGACCGCAAAAACCCAATCAGGCCCAGTTGGATGGACACGTGCTCAAACGAAGAACCTGAAAGATCTTGAAATTCAGCTAAATAAAGGCAAACCGATCGATGTTAAATCAGTGGTTTTAGGTGCACCGCAAGCATCTACGCAGGCGACCGATACTATGGACGTGCTAGTGAATAAGCATTTAGTTAAAGTTCATTGTCTGAGTTATGAAAATTTGAATAACTTAGCTTTGAACGGAACACAAGTGTTTGCTTTAGCATCCGATAATATATTGATCGTACCTGCACATGCAGCCAGACAGAATAAGTGGATCCGATTTAGTCGCGCAACACAAACTGGTCATTATGGAGTAGCGAAAGTTGATGAACGTAGAATTGATTTTACACGTGACATCGCTATAGCCATTATTTTGACTAGAGCTGAAGCAGAACAAAAATTGTGCGAATTAGGTTACTCGATCCAGTTGACGAATATTAGTAAAGAGAAATTCCACTTCCCTCTTATTACGAAATATTTGTTAACCGCTGACCAGTCAGAAGTAGAATGGATGAATTGTACGACCCTACATTATTTTGCAAAGAATAAAACTGTAGGGTTAGGAAGAACAACATCATTCCAAGTTTCCGAATTTCTATGTGGAAACGAGTACATATCCAAGAAACTGGTCGCATGCGCGCAAGGACTCCAGTCAAGTGTCGAACTAAGTCGACTTGGTGATTGTGGAAGTCCAATTGTCTTGGCGTCGGGAAAGAAGGCAGGAAAACTGATAGGTTTTCACGGTTATCACTCTCCAAATCTGCAAACGTGGTATGGAGCAATGTTGACTGTTGAAGACTTGGGAATCATCAACGGCGTAGAAGAACATTTTGATGACCCATGGGCCAAACTTATCACACAAGGACTACCTGTCGATCTGCCAATTGGACCAGAAGTTGAGTATGTTGGTAATCTAATAAGACCTAGTTTACCTGTGACAAATGACTCACTAGACCATTGGCACAAAT
			CACCATTTGCTGATCAATTTGAAGAACAATTAGCACCTGGTCGATTGAATCCGTATGATTCATATATTGAAGGAGATTTGCCAACTAATCTTGAGGGCCG
		</sequence>
		<sequence>
			<taxon idref="Nora_JX220408vanRij_Dmel_vanRijLab_Lab_2011"/>
			NNATTATCGGAAGCGGAAACATGGATGAAAACAACGCTCAAATTAAACCCAAATGAGTTCTTACAAACACAAGGGGCTGTAAGAGTTGGCGAAATCAGGGAAAAAGTTGCAACTTTGAGAAATAAGTTAAACACTTTGCAAACGAAAGAACTTCGATCAGATAAAGTAGTAACAGAGTGCCAAAAACATCTGGCATCACTCGAAGTGCTACTTATTGAAGTTAAGGTGTTAGAGAACAGTAACCAAACCCGAGTAAAACCCGTAGGAGTTACCATACAAGGCGAAAAACAAATCGGAAAGACAAACCTCGTAGCAATCCTCTCAAGAAAAGTGTGCGAGTATGTTCAGGAACATGGCGATATTTCTTTTAGAAACGCTACTAAATGGACAACTTGGTCTAGGCAGTGCAGAGATGAATTTGATACAGGATACACCGGACAAGAAATAACTTACGTAGATGATGCCTTTCAACAAAAAGACAACAAGGATCATTTGATGTGGTTTACTTTTATTTCTAATACAGCAGTGGGAACAAACCAAGCTGATTTGAAACAAAAAGGTTTACCATACAGAAGTAAGTTGGTGTTTACGACCTGTAACAAGTTGCCGGACAAAAGCGTAACGATTGAGGATATCGAAGCATTACATGCTCGATTCCCTCATACAATTTGCTTGAGGAGGAACAAGAACAAAATGCCAAAACGAGGAGCGATTGACGAGAGCTATGACTGGGTCGATTTTTATTACGGACCAATGTCGAAAGCCGTCAGCGCTATTGGAAGCAACACGACCAGCACGCTAAAAACCATGTCTTTGAGTGAAATAGTGAAGATAATTGGAGATGATTTGATTATTCAAAATAATTTCTATAACTCCACTATTAAAGATGTGGGAATCACCGGACAAGAACAAATGGATGGAGCGCAATTAGAAAGAAGACAACGAATGCGCGAATTGAGGGATCACTTGTTGAGAATCCGCCCAGGAGACGAAAACATGCCTTTCCTTGATGAAACATTTGAGTTGAATAGCCGACCTATCCAGACAGATGAGAAATTTATACCGCTCAAAGATAACTTAGATGAAGAAGTTATGTATGGCGGTATTTCAGATCAGTTGTTAACTAGATTTGATAATATCATCGAAAGGAGTTTAGAAGGCTATGATGTTGAGTCGCGAGAGCTAGGTGTTGAACCTTTAACTACACTAAATCACGTGAGAAGTAATATGTTGAGTTATAGAGCGTGGAATCTCATTAATTCCATGTGTATTAACAAAACAGAAACTTTCAGTGCTTGGTTAGGAAGGTACATCACCGAATGTGTAGAAGGAGCAGCAGAAAATCTAGTTACGACGAAAGTCAAAATTAGAGTTAATCCTTTTACAGGTTTGCAGTTGATCGCGGCCAAACGAATGTTGCAAGAGAATAAATTGATCGATATGGATGAAATTCCATCGACATCAGCGAATTCATATGAAACAGTTTACGATCAAATCAAAAATTTCGTGAACGATGAACTGAGTCTGATGGAAACAGATATAGTTGATTTAGCTTTAGCAAAAATTAGCTTATCGCAAATCCGAGGCAACATCAAAAGATCAACCTGGCTGGACGTAAATGATTGGATATTAGCTTTGAAACATAAAATTTCAGGAAAAAGCTTTGCCAAACATATGGATCTGTATCCTAGCTCGCTAGATTCTTTTCTTCTTACACTCAAAGATTGGGAGGTTGAAGACCGTATAAAGTTTAACTCTATTTACAAGCAAAAGGTATTGTTTGTTCAATCTAGATTTTCACTTTACTGTTGGTCTCCTTTTATATCTCGTGGAACACGATTTGTGAAAGTGACTTCTCAGTTTAGAGAGTTAGTGGATAAGTTAGAAACTGGCATTCTATTCCATGAAATAAAATCGGTTACAAATGGAATTAGATGGTTAGGAGGAGCAGGGAACAATGGACACGTTGGAGAAAGAGTAAGAGTTATTGCTCATACAGC
			CCAATTTCCGAAAAAGAGTTACCCTCAGAATGGATTCCCTATAAACGAAGAACTACATAGGGAATGGATCCAACTTGTTATGAACTCGGACTATAAGTATCACTCACTTATAGGAGAAGAAAAAGTAAATATTCTTTGGAACCTTATTAGGCTCCAACCTCAACATGAGGTGGAGAATTTTAAGGTTTACTTAGAAGATTTGCAGGCGTCCCCGCCGAAAACTGGGACAATTTGTGCAAAAGTAGTGAATGATATAAAAGCCGAAGTAACTTCAAGTTATAGGCAATTTAACAATTACTACACTCGTTTAACAAAAGATGGTATGCACACACTTTTATCAATGCTTTCTAGGATAGGTGTTCCAATTTCAGATTATTGGAATGACCTTCTTGTCGACAAAGCGCCAGCTATTACAGCGGTTACTGTTGGAGCAATAACAAGTTTAGCTATTATTACAATAGTAAAAACTTTTCAATATGCTATAGCTGGAGAAGAGCAAAGTAAAGGTGAAAAACGAGCCAAACAGAAGAACATCGCAACAACTAAGCTTCAAAAATTGAAGTTTACACTTGGCAAAGAACAAGCTGAAGGGGATAGTATCGAACATGTTAAAGAATTTGACGGTGATGTTAAGTTCGAAACAATTGAGAAACTATTTGATCACATTGATGAACACCCCAACCTCAACATAGTAGGCTTAAACTTGGTAGCACCAGAAAACCCAATTGCTATCTATGCCGCAAGAGAAGAATCGTACGACTTTTCATTTTCCGAACCGCGCCCGCCTCAATGGAAAAAGGTGGTAACGTTTAAGGAAGACAGTAAACGAATAATCTCTCTACAGTTGCGAGGAGAAGATACTGAAGATAACATCCTTGATGAGATAGAACACGCTATAAAAGTCTCACATGGAATGCCGTATGCTGAATGGATATTCAATGGATGGTTTAAGAAAGAGAGCAACGACAATATATTATATTGTGTCGAGTTGGACCTGGTGACCGCAAAAACCCAATCAGGCCCAGTTGGATGGACACGTGCTCAAACGAAAAACCTGAAAGATCTTGAAATTCAGCTAAATAAAGGCAAACCGATCGATGTTAAATCAGTGGTTTTAGGTGCACCGCAAGCATCTACGCAGGCGACCGATACTATGGACGTGCTAGTGAATAAGCATTTAGTTAAAGTTCATTGTCTGAGTTATGAAAATTTGAACAACTTAGCTTTGAACGGAACACAAGTGTTTGCTTTAGCATCCGACAATATATTGATCGTGCCTGCACATGCAGCCAGACAGAACAAGTGGATCCGATTTAGTCGCGCAACACAAACTGGTCATTATGGAGTAGCGAAAGTTGATGAACGTAGAATTGATTTTACACGTGACATCGCTATAGCCGTTATTTTGACTAGAACCGAAGCAGAACAAAAATTGTGCGAATTAGATTATTCGATCCAGTTGACGAATATTAGTAAAGAGAAATTCCACTTCCCTCTTATTACGAAATATTTGTTAACCGCTGACCAGTCAGAAGTAGAATGGATGAATTGTACGACCCTACATTATTTTGCAAAGAATAGAACCGTGGGGTTAGGAAGAACAACATCATTCCAAGTTTCTGAATTTCTATGTGGAAACGAGTACATATCCAAGAAACTGGTCGCATGCGCGCAAGGACTCCAGTCAAGTGTCGAACTAAGCCGACTTGGTGATTGTGGAAGTCCAATTGTCTTGGCGTCGGGAAAGAAGGCAGGAAAACTGATAGGTTTTCACGGTTATCACTCTCCAAATCTACAAACGTGGTATGGAGCAATGTTGACTGTTGAGGACTTGGGAATCATCAACGGCGTAGAAGAACATTTTGATGACCCATGGGCCAAACTTATTACACAAGGATTACCTGTCGATTTGCCAATTGGACCAGAAGTTGAGTATGTTGGTAATCTAATAAGACCTAGTTTACCTGTGACAAATGACTCATTGGACCATTGGCACAAAT
			CACCATTTGCTGATCAATTTGAAGAACAACTAGCACCTGGTCGATTGAATCCATATGATTCATATATTGAAGGAGATTTGCCAACTAATCTTGAGGGCCG
		</sequence>
	</alignment>

	<!-- The sequence alignment (each sequence refers to a taxon above).         -->
	<!-- ntax=47 nchar=845                                                       -->
	<alignment id="alignment6" dataType="nucleotide">
		<sequence>
			<taxon idref="Nora_ATH56_Dmel_AthensGreece_EuropeNAf_2009-08-08"/>
			NNAAAAAGTTTAATCTTAGGCCCGAATAGTGAAATGGCAAAAACTCTTCCAGAATTGGATCAAGGAATTCTCGACTGGATTGTAGATCAGTTGGTGGTGGAACAAGTTGCAACTTTCAAAGCAGAAAACCTTTTAACGAAAGTTAGTGACGATATTGACGAAATGCTTGACTATGCCCTGAATGGAAATGTAGATAATACATATGTTAGGGGTATGGAAGTTAACAAAGCATCAGGATTACCTTGGAGTCTTTCAGGTAGTCCGAAAAAGAGTGACTTTATCGATGTAGATGAAGCTACTGGAGTCAGATCGTTTAAGGTTAATGCTAATGGAGACGCTCTTAAAAATAGAGTTATCCTGAAGTTGCAACAGGCGAAGATGGGAAATAGAATCTNNNNNNNNNNNNNNNNNNNNNNNNNNNNNNNNNNNNNNNNNNNNNNNNNNNNNNNNNNNNNNNNNNNNNNNNNNNNNNNNNNNNNNNNNNNNNNNNNNNNNNNNNNNNNNNNNNNNNNNNNNNNNNNNNNNNNNNNNNNNNNNNNNNNNNNNNNNNNNNNNNNNNNNNNNNNNNNNNNNNNNNNNNNNNNNNNNNNNNNNNNNNNNNNNNNNNNNNNNNNNNNNNNNNNNNNNNNNNATTATTTTGACGCTGATTATAAGAATTACGATAAGTATTTGCATAGGCAAGTATTTAAAGCAGTTCGAAAAATTCAGCGATCAGTGATTCAACAGGTGTGCCCAGATAAATGGGACAAAGCAAGAGCTGTTGAAGAATTAGATGCTATTGACACGTATGTAGTCGACTATCAAACAGTCTACAAAACCAATCGTGGCAACAAAAGTGGTAGTTA
		</sequence>
		<sequence>
			<taxon idref="Nora_IM09_Dmel_Ithaca_USA_2009-09-18"/>
			NNAAAAAGTTTAATCTTAGGCCCAAATAGTGAAATGGCAAAAACTCTTCCAGAATTGGATCAAGGAATTCTCGACTGGATTGTGGATCAGTTGGTGGTGGAACAAGTTGCAACGTTTAAAGCTGAAAACCTTTTAACGAAAGTTAGTGACGATATTGACGAAATGCTTGACTATGCCCTGAACGGAAATGTAGATAATACATATGTTAGGGGCATGGAGATCAATAAAGCATCAGGATTACCTTGGAGTCTTTCAGGTAGTCCGAAAAAGAGTGACTTTATCGATGTAGATGAAGCCACTGGAGTCAGGTCGTTTAAGGCTAATGCTAATGGAGACGCTCTTAAAAATAGAGTTGTCCTGAAGTTGCAACAGGCGAAGATGGGAAATAGAATCTTGAGTTTTTCAAGTTCGAAACTAAAGGACCAACCCATCAAAATAGCGCAAGCGAAGAGTGGAAGGACGAGAGTATTTCATTGTATCCCAGTGGATTTAATCTTGTTTTCGGGAGCGCTGTACGGCCCGTACAAAGAAGCATACACAAAGGCTGGACTGAAATGCTACCATGCTGTAGGAATAGATCCGAAATCAGTTGGTTGGCAACAGTTGGCTACGTATATGACAAAACATCCTAATTATTTTGATGCTGATTATAAGAATTACGATAAGTATTTGCATAGGCAAGTATTTAAAGCAGTTCGAAAAATTCAGCGATCGGTAATTCAACAGGTGTGCCCAGATAAATGGGACAAAGCAAGAGCTGTTGAAGAATTGGATGCCATTGACACGTATGTAGTCGATTATCAGACAGTCTACAAAACCAATCGAGGTAACAAGAGTGGTAGTTA
		</sequence>
		<sequence>
			<taxon idref="Nora_D167_Dmel_LabStock_Lab_2010-01"/>
			NNAAAAAGTTTAATCTTAGGCCCGAATAGTGAAATGGCAAAAACTCTTCCAGAATTGGATCAAGGAATTATCGATTGGATTGTAGATCAGTTGGTGGTGGAACAAGTTGCAACTTTCAAAGCAGAAAACCTTTTAACGAAAGTTAGTGACGATATTGACGAAATGCTTGATTATGCCCTGAATGGAAATGTAGATAACACATATGTTAGGGGTATGGAAGTTAACAAAGCATCAGGATTACCTTGGAGTCTTTCAGGTAGTCCGAAAAAGAGTGACTTTATCGATGTAGATGAAGCTACTGGAGTCAGATCGTTTAAGGTTAATGCTAATGGAGACGCTCTTAAAAATAGAGTTATCCTGAAGTTGCAACAGGCGAAGATGGGAAATAGAATCTTGAGTTTTTCAAGTTCGAAACTAAAGGACCAACCCATCAAAATAGCGCAAGCGAAGAGTGGAAGGACGAGAGTATTCCATTGTATTCCAGTGGACTTAATCTTGTTTTCGGGAGCGCTGTACGGCCCGTACAAAGAAGCATACACAAAGGCTGGACTGAAATGCTATCATGCTGTAGGAATAGATCCGAAATCAGTTGGTTGGCAACAGTTGGCTACGTATATGACGAAGCATCCTAATTATTTTGATGCTGATTATAAGAATTACGATAAGTATTTGCATAGGCAGGTATTTAAAGCAGTTCGAAAAATTCAGCGATCAGTGATTCAACAGATGTGCCCAGATAAATGGGATAAAGCAAGAGCTGTTGAAGAATTAGATGCTATTGACACGTATGTAGTCGACTATCAAACAGTCTACAAAACCAATCGTGGCAACAAAAGTGGTAGTTA
		</sequence>
		<sequence>
			<taxon idref="Nora_MAT38_Dmel_Accra1_Africa_2010-01"/>
			NNAAAAAGTTTAATCCTAGGCCCGAATAGTGAAATGGCAAAAACTCTTCCAGAATTGGATCAAGGAATTCTCGACTGGATTGTAGATCAGCTGGTGGTGGAACAAGTTGCAACTTTCAAAGCAGAAAACCTTTTAACGAAAGTTAGTGACGATATTGACGAAATGCTTGACTATGCCCTGAATGGAAATGTAGATAATACATATGTTAGGGGCATGGAAGTCAACAAAGCATCAGGATTACCTTGGAGTCTTTCAGGTAGTCCGAAAAAGAGTGACTTTATCGATGTAGATGAAACCACTGGAGTCAGATCGTTTAAGGCTAATGCTAATGGAGACGCTCTCAAGAATAGAGTTATCCTGAAGTTGCAACAGGCGAAGATGGGAAATAGAATCTTGAGTTTTTCAAGTTCGAAACTAAAGGACCAACCCATCAAAATAGCGCAAGCGAAAAGTGGAAGGACGAGAGTATTCCATTGTATCCCAGTGGATTTAATCTTGTTTTCGGGAGCGCTGTACGGCCCGTATAAAGAAGCATACACAAAGGCTGGACTGAAATGCTATCATGCTGTAGGAATAGATCCGAAATCAGTTGGTTGGCAACAGTTGGCTACGTATATGACGAAGCATCCTAATTATTTTGATGCTGATTATAAGAATTACGACAAGTACTTGCATAGGCAGGTATTTAAAGCAGTTCGAAAAATTCAGCGATCAGTGATTCAGCAGGTGTGCCCAGATAAATGGGACAAGGCAAGAGCTGTTGAAGAATTAGATGCTATTGACACGTATGTAGTCGACTATCAGACAGTCTACAAAACCAATCGTGGCAACAAAAGTGGTAGTTA
		</sequence>
		<sequence>
			<taxon idref="Nora_MONSIM03_Dsim_Montpellier_EuropeNAf_2010-08-11"/>
			NNAAAAAGTTTAATCTTAGGCCCAAATAGTGAAATGGCAAAAACTCTTCCAGAATTGGATCAAGGAATTCTCGACTGGATTGTAGATCAGTTGGTGGTGGAACAAGTTGCAACTTTCAAAGCAGAAAACCTTTTAACGAAAGTAAGTGACGATATTGACGAAATGCTTGACTATGCCCTAAACGGAAATGTAGATAATACATATGTTAGGGGTATGGAAGTGAACAAAGCATCAGGATTACCTTGGAGTCTTTCAGGTAGTCCGAAAAAGAGTGACTTTATCGATGTAGATGAAGCTACTGGAGTCAGATCGTTTAAGGTTAATGCTAATGGAGACGCTCTTAAAAATAGAGTTATCCTGAAGTTGCAACAAGCGAAGATGGGAAATAGAATCTTGAGTTTTTCAAGTTCGAAACTAAAGGACCAACCCATCAAAATAGCGCAAGCGAAGAGTGGAAGGACGAGAGTATTCCATTGTATCCCAGTGGATTTAATCTTGTTTTCGGGAGCGCTGTATGGCCCGTACAAAGAAGCATACACAAAGGCTGGACTGAAATGCTATCATGCTGTAGGAATAGATCCGAAATCAGTTGGTTGGCAACAGTTGGCTACGTATATGACGAAGCATCCTAATTATTTTGATGCTGATTATAAGAATTACGATAAGTATTTGCATAGGCAGATATTTAAAGCAGTTCGAAAAATCCAGCGATCAGTAATTCAACAGGTGTGCCCAGATAAATGGGACAAAGCAAGAGCTGTTGAAGAATTAGATGCTATTGATACGTATGTAGTCGATTATCAGACAGTCTACAAAACCAATCGAGGCAATAAAAGTGGTAGTTA
		</sequence>
		<sequence>
			<taxon idref="Nora_MON28_Dmel_Montpellier_EuropeNAf_2010-08-11"/>
			NNAAAAAGTTTAATCTTAGGCCCGAATAGTGAAATGGCAAAAACTCTTCCTGAATTGGATCAAGGAATTCTCGACTGGATTGTGGATCAGTTGGTGGTGGAACAAGTTGCAACTTTCAAAGCAGAAAACCTTTTAACGAAAGTTAGTGACGATATTGACGAAATGCTTGACTATGCCCTGAATGGAAATGTAGATAATACGTATGTTAGGGGTATGGAAGTCAACAAAGCATCAGGATTACCTTGGAGTCTTTCAGGTAGTCCGAAAAAGAGTGACTTTATCGATGTAGATGAAGTTACTGGAGTCAGATCGTTTAAGGTTAATGCTAATGGAGACGCTCTTAAAAATAGAGTCATCTTGAAGTTGCAACAGGCGAAGATGGGAAATAGAATCTTGAGTTTTTCAAGTTCGAAACTAAAGGACCAACCCATCAAAATAGCGCAAGCGAAGAGTGGAAGGACGAGAGTATTCCATTGTATCCCAGTGGATTTAATCTTGTTTTCGGGAGCGCTGTACGGCCCGTACAAAGAAGCATACACAAAGGCTGGACTGAAATGCTATCATGCTGTAGGAATAGATCCGAAATCAGTTGGTTGGCAACAGTTGGCTACGTATATGACGAAGCATCCTAATTATTTTGACGCTGATTATAAGAATTACGATAAGTATTTGCATAGGCAAGTATTTAAAGCAGTTCGAAAAATTCAGCGATCAGTGATTCAACAGGTGTGCCCAGATAAATGGGACAAAGCAAGAGCTGTTGAAGAATTAGATGCTATTGACACGTATGTAGTCGACTATCAAACAGTCTACAAAACCAATCGTGGCAACAAAAGTGGTAGTTA
		</sequence>
		<sequence>
			<taxon idref="Nora_RAKMEL12_Dmel_Marrakesh_EuropeNAf_2010-09-30"/>
			NNAAAAAGTTTAATCTTAGGCCCGAATAGTGAAATGGCAAAAACTCTTCCAGAATTGGATCAAAGAATTCTCGACTGGATTGTAGATCAGTTGGTGGTGGAACAAGTTGCAACTTTCAAAGCGGAAAACCTTTTAACGAAAGTTAGTGACGATATTGACGAAATGCTTGACTATGCCCTAAACGGAAATGTAGATAATACATATGTTAGGGGCATGGAAGTCAACAAAGCATCAGGATTACCTTGGAGTCTTTCAGGTAGTCCGAAAAAGAGTGACTTTATCGATGTAGATGAAGCTACTGGAGTCAGATCGTTTAAGGTTAACGCTAATGGAGATGCTCTTAAAAATAGAGTTATCTTGAAGTTGCAACAAGCGAAGATGGGGAATAGAATCTTGAGTTTTTCAAGTTCGAAATTAAAGGACCAACCCATCAAAATAGCGCAAGCGAAGAGTGGAAGGACGAGAGTATTCCATTGTATCCCAGTGGATTTAATCTTGTTTTCGGGAGCGCTGTACGGCCCGTACAAAGAAGCATACACAAAGGCTGGACTGAAATGCTACCATGCTGTAGGAATAGATCCGAAATCAGTTGGTTGGCAACAGTTGGCTACGTATATGACGAAGCATCCTAATTATTTTGACGCTGATTATAAGAATTACGATAAGTATTTGCATAGGCAAGTATTTAAAGCAGTTCGAAAAATTCAGCGATCAGTGATTCAACAGGTGTGCCCAGATAAATGGGACAAAGCAAGAGCTGTTGAAGAATTAGATGCTATTGATACGTATGTAGTCGACTATCAAACAGTCTACAAAACCAATCGTGGCAACAAAAGTGGTAGTTA
		</sequence>
		<sequence>
			<taxon idref="Nora_SAF04_Dmel_SouthAfrica_Africa_2010-01"/>
			NNAAAAAGTTTAATCTTAGGCCCGAATAGTGAAATGGCAAAAACCCTTCCAGAATTGGATCAAGGAATTCTCGATTGGATTGTGGATCAGTTGGTGGTGGAACAAGTTGCAACTTTTAAAGCAGAAAACCTTTTAACGAAAGTTAGTGACGATATTGACGAGATGCTTGATTATGCCCTGAATGGAAATGTAGATAATACATATGTTAGAGGCATGGAGGTCAACAAAGCATCAGGATTACCTTGGAGCCTTTCAGGTAGTCCGAAAAAGAGTGACTTTATCGATGTAGATGAAGCTACTGGAGTCAGATCGTTTAAGGTTAATGCTAATGGAGACGCTCTTAAAAATAGAGTTATCTTGAAGTTGCAACAAGCAAAGATGGGAAACAGAATCTTGAGTTTTTCAAGTTCGAAATTGAAGGACCAACCCATCAAAATAGCGCAAGCGAAGAGTGGAAGGACGAGAGTATTCCATTGTATCCCAGTGGATTTAATCTTGTTTTCGGGAGCGCTGTACGGCCCGTACAAAGAAGCATACACAAAGGCTGGACTGAAATGCTATCATGCTGTAGGAATAGATCCGAAATCAGTTGGTTGGCAACAGTTGGCTACGTATATGACAAAGCATCCTAATTATTTTGATGCTGATTATAAGAATTACGATAAGTATTTGCATAGGCAAGTATTTAAAGCAGTTCGAAAAATTCAGCGATCAGTGATTCAACAGGTGTGCCCAGATAAATGGGACAAAGCAAGAGCTGTTGAAGAATTAGATGCTATTGACACGTATGTAGTCGACTATCAAACGGTCTACAAAACCAATCGTGGCAACAAAAGTGGTAGTTA
		</sequence>
		<sequence>
			<taxon idref="Nora_XIA_Dmel_LabStock_Lab_2008-02"/>
			NNAAAAAGTTTAATCTTAGGCCCAAATAGTGAAATGGCAAAAACTCTTCCAGAATTGGATCAAGGAATTCTCGACTGGATTGTGGATCAGTTGGTGGTGGAACAAGTAGCAACATTCAAAGCTGAAAACCTTTTAACGAAAGTTAGTGACGATATTGACGAAATGCTTGATTATGCCCTAAACGGAAATGTAGATAATACATATGTTAGGGGCATGGAAGTCAACAAAGCATCAGGATTACCTTGGAGTCTTTCAGGTAGTCCGAAAAAGAGTGATTTTATCGATGTAGATGAAGCCACCGGAGTCAGATCGTTTAAGGCTAATGCTAATGGGGACGCTCTTAAAAATAGAGTTGTCCTGAAGTTGCAACAGGCGAAGATGGGAAATAGAATCTTGAGTTTTTCAAGTTCGAAACTAAAGGACCAACCCATCAAAATAGCGCAAGCGAAGAGTGGAAGGACGAGAGTATTCCATTGTATCCCAGTGGATTTAATCTTGTTTTCGGGAGCGCTGTACGGCCCGTACAAAGAAGCATACACTAAGGCTGGACTGAAATGCTACCATGCTGTAGGAATAGATCCGAAATCAGTTGGTTGGCAACAGTTGGCTACGTATATGACAAAGCATCCTAATTATTTTGATGCTGATTATAAGAATTATGACAAGTACTTGCATAGGCAAGTATTTAAAGCAGTTCGAAAAATTCAGCGATCAGTAATTCAACGGGTGTGCCCAGATAAATGGGACAAAGCAAGAGCTGTTGAAGAATTAGATGCTATTGACACGTATGTAGTCGATTATCAAACAGTCTACAAAACCAATCGTGGCAATAAAAGTGGTAGTTA
		</sequence>
		<sequence>
			<taxon idref="Nora_DAN20_Dmel_Accra2_Africa_2010-01"/>
			NNAAAAAGTTTAATCTTAGGCCCAAATAGTGAAATGGCAAAAACTCTTCCAGAATTGGATCAAGGAATTCTCGACTGGATTGTGGATCAGTTGGTGGTGGAACAAGTTGCAACTTTCAAAGCAGAGAACCTTTTAACGAAAGTTAGTGACGATATTGACGAAATGCTTGACTATGCCCTAAACGGACATGTAGATAATACATATGTTAGGGGCATGGAAGTTAACAAAGCATCAGGATTACCTTGGAGTCTCTCAGGTAGTCCGAAAAAGAGTGACTTTATCGATGTAGATGAAGCCACTGGAGTCAGATCGTTTAAGGCTAATGCTAATGGAGATGCTCTTAAAAATAGAGTTATCCTGAAGTTGCAACAAGCGAAGATGGGAAATAGAATCTTGAGTTTTTCAAGTTCGAAATTAAAGGACCAACCCATCAAAATAGCGCAAGCGAAGAGTGGAAGGACGAGAGTATTCCATTGTATCCCAGTGGATTTAATCTTGTTTTCGGGAGCGCTGTACGGCCCGTACAAAGAAGCATACACAAAGGCTGGACTGAAATGTTATCATGCTGTAGGAATAGATCCGAAATCAGTTGGTTGGCAACAGTTAGCTACGTATATGACGAAGCATCCTAATTATTTTGATGCTGATTATAAGAATTACGATAAGTACTTGCATAGGCAGGTGTTTAAAGCAGTTCGAAAAATTCAGCGATCAGTAATTCAACAGGTGTGCCCAGATAAATGGGACAAAGCAAGAGCTGTTGAAGAATTAGATGCTATTGACACATATGTAGTCGATTATCAGACAGTCTACAAAACCAATCGTGGCAACAAAAGTGGTAGTTA
		</sequence>
		<sequence>
			<taxon idref="Nora_D23_Dmel_LabStock_Lab_2010-01"/>
			NNAAAAAGTTTAATCTTAGGCCCAAATAGTGAAATGGCAAAAACTCTTCCAGAATTAGATCAAGGAATTCTCGACTGGATTGTGGATCAGTTGGTGGTGGAACAAGTAGCAACATTCAAAGCTGAAAACCTTTTAACGAAAGTTAGTGACGATATTGACGGAATGCTTGATTATGCCCTAAATGGAAATGTAGATAATACATATGTTAGGGGCATGGAAGTCAACAAAGCATCAGGATTACCTTGGAGTCTTTCAGGTAGTCCGAAAAAGAGTGATTTTATCGATGTAGATGAAGCCACTGGAGTCAGATCGTTTAAGGCTAATGCTAATGGGGACGCTCTTAAAAATAGAGTTGTCCTGAAGTTGCAACAGGCGAAGATGGGAAATAGAATCTTGAGTTTTTCAAGTTCGAAACTAAAGGACCAACCCATCAAAATAGCGCAAGCGAAGAGTGGAAGGACGAGAGTATTCCATTGTATCCCAGTGGATTTAATCTTGTTTTCGGGAGCGCTGTACGGCCCGTACAAAGAAGCATACACCAAGGCTGGACTGAAATGCTACCATGCTGTAGGAATAGATCCGAAATCAGTTGGTTGGCAACAGTTGGCTACGTATATGACAAAGCATCCTAATTATTTTGACGCTGATTATAAGAATTATGACAAGTACTTGCATAGGCAAGTATTTAAAGCAGTTCGAAAAATTCAGCGATCAGTAATTCAACAGGTGTGCCCAGATAAATGGGACAAAGCAAGAGCTGTTGAAGAATTAGATGCTATTGACACGTATGTAGTCGATTATCAAACAGTCTACAAAACCAATCGTGGCAATAAAAGTGGTAGTTN
		</sequence>
		<sequence>
			<taxon idref="Nora_D79_Dmel_LabStock_Lab_2010-01"/>
			NNAAAAAGTTTAATCTTAGGCCCAAATAGTGAAATGGCAAAAACTCTTCCAGAATTGGATCAAGGAATTCTCGACTGGATTGTGGATCAGTTGGTGGTGGAACAAGTAGCAACATTCAAAGCTGAAAACCTTTTAACGAAAGTTAGTGATGATATTGACGAAATGCTTGATTATGCCCTAAACGGAAATGTAGATAATACATATGTTAGGGGCATGGAAGTCAACAAAGCATCAGGATTACCTTGGAGTCTTTCAGGTAGTCCGAAAAAGAGTGATTTTATCGATGTAGATGAAGCCACTGGAGTCAGATCGTTTAAGGCTAATGCTAATGGGGACGCTCTTAAAAATAGAGTTGTCCTAAAGTTGCAACAGGCGAAGATGGGAAATAGAATCTTGAGTTTTTCAAGTTCGAAACTAAAGGACCAACCCATCAAAATAGTGCAAGCGAAGAGTGGAAGGACGAGAGTATTCCATTGTATCCCAGTGGATTTAATCTTGTTTTCGGGAGCGCTGTACGGCCCGTACAAAGAAGCATACACTAAGGCTGGACTGAAATGCTACCATGCTGTAGGAATAGATCCGAAATCAGTTGGTTGGCAACAGTTGGCTACGTATATGACAAAGCATCCTAATTATTTTGATGCTGATTATAAGAATTATGACAAGTACTTGCATAGGCAAGTATTTAAAGCAGTTCGAAAAATTCAGCGATCAGTAATTCAACAGGTGTGCCCAGATAAATGGGACAAAGCAAGAGCTGTTGAAGAATTAGATGCTATTGACACGTATGTAGTCGATTATCAAACAGTCTACAAAACCAATCGTGGCAATAAAAGTGGTAGTTA
		</sequence>
		<sequence>
			<taxon idref="Nora_IM12_Dmel_Ithaca_USA_2009-09-18"/>
			NNAAAAAGTTTAATCTTAGGCCCAAATAGTGAAATGGCAAAAACTCTTCCAGAATTGGATCAAGGAATTCTCGACTGGATTGTGGATCAGTTGGTGGTGGAACAAGTTGCAACGTTTAAAGCTGAAAACCTTTTAACGAAAGTTAGTGACGATATTGACGAAATGCTTGACTATGCCCTGAACGGAAATGTAGATAATACATATGTTAGGGGCATGGAGATCAATAAAGCATCAGGATTACCTTGGAGTCTTTCAGGTAGTCCGAAAAAGAGTGACTTTATCGATGTAGATGAAGCCACTGGAGTCAGGTCGTTTAAGGCTAATGCTAATGGAGACGCTCTTAAAAATAGAGTTGTCCTGAAGTTGCAACAGGCGAAGATGGGAAATAGAATCTTGAGTTTTTCAAGTTCGAAACTAAAGGACCAACCCATCAAAATAGCGCAAGCGAAGAGTGGAAGGACGAGAGTATTTCATTGTATCCCAGTGGATTTAATCTTGTTTTCGGGAGCGCTGTACGGCCCGTACAAAGAAGCATACACAAAGGCTGGACTGAAATGCTACCATGCTGTAGGAATAGATCCGAAATCAGTTGGTTGGCAACAGTTGGCTACGTATATGACAAAACATCCTAATTATTTTGATGCTGATTATAAGAATTACGATAAGTATTTGCATAGGCAAGTATTTAAAGCAGTTCGAAAAATTCAGCGATCGGTAATTCAACAGGTGTGCCCAGATAAATGGGACAAAGCAAGAGCTGTTGAAGAATTGGATGCCATTGACACGTATGTAGTCGATTATCAGACAGTCTACAAAACCAATCGAGGTAACAAGAGTGGTAGTTA
		</sequence>
		<sequence>
			<taxon idref="Nora_IM13_Dmel_Ithaca_USA_2009-09-18"/>
			NNAAAAAGTTTAATCTTAGGCCCAAATAGTGAAATGGCAAAAACTCTTCCAGAATTGGATCAAGGAATTCTCGACTGGATTGTGGATCAGTTGGTGGTGGAACAAGTTGCAACGTTTAAAGCTGAAAACCTTTTAACGAAAGTTAGTGACGATATTGACGAAATGCTTGACTATGCCCTGAACGGAAATGTAGATAATACATATGTTAGGGGCATGGAGATCAATAAAGCATCAGGATTACCTTGGAGTCTTTCAGGTAGTCCGAAAAAGAGTGACTTTATCGATGTAGATGAAGCCACTGGAGTCAGGTCGTTTAAGGCTAATGCTAATGGAGACGCTCTTAAAAATAGAGTTGTCCTGAAGTTGCAACAGGCGAAGATGGGAAATAGAATCTTGAGTTTTTCAAGTTCGAAACTAAAGGACCAACCCATCAAAATAGCGCAAGCGAAGAGTGGAAGGACGAGAGTATTTCATTGTATCCCAGTGGATTTAATCTTGTTTTCGGGAGCGCTGTACGGCCCGTACAAAGAAGCATACACAAAGGCTGGACTGAAATGCTACCATGCTGTAGGAATAGATCCGAAATCAGTTGGTTGGCAACAGTTGGCTACGTATATGACAAAACATCCTAATTATTTTGATGCTGATTATAAGAATTACGATAAGTATTTGCATAGGCAAGTATTTAAAGCAGTTCGAAAAATTCAGCGATCGGTAATTCAACAGGTGTGCCCAGATAAATGGGACAAAGCAAGAGCTGTTGAAGAATTGGATGCCATTGACACGTATGTAGTCGATTATCAGACAGTCTACAAAACCAATCGAGGTAACAAGAGTGGTAGTTA
		</sequence>
		<sequence>
			<taxon idref="Nora_XG_Dmel_LabStock_Lab_2008-02"/>
			NNAAAAAGTTTAATCTTAGGCCCAAATAGTGAAATGGCAAAAACTCTTCCAGAATTGGATCAAGGAATTCTCGACTGGATTGTGGATCAGTTGGTGGTGGAACAAGTAGCAACATTCAAAGCTGAAAACCTTTTAACGAAAGTTAGTGACGATATTGACGGAATGCTTGATTATGCCCTAAATGGAAATGTAGATAATACATATGTTAGGGGCATGGAAGTCAACAAAGCATCAGGATTACCTTGGAGTCTTTCAGGTAGTCCGAAAAAGAGTGATTTTATCGATGTAGATGAAGCCACTGGAGTCAGATCGTTTAAGGCTAATGCTAATGGGGACGCTCTTAAAAATAGAGTTGTCCTGAAGTTGCAACAGGCGAAGATGGGAAATAGAATCTTGAGTTTTTCAAGTTCGAAACTAAAGGACCAACCCATCAAAATAGCGCAAGCGAAGAGTGGAAGGACGAGAGTATTCCATTGTATCCCAGTGGATTTAATCTTGTTTTCGGGAGCGCTGTACGGCCCGTACAAAGAAGCATACACCAAGGCTGGACTGAAATGCTACCATGCTGTAGGAATAGATCCGAAATCAGTTGGTTGGCAACAGTTGGCTACGTATATGACAAAGCATCCTAATTATTTTGATGCTGATTATAAGAATTATGACAAGTACTTGCATAGNNNNNNNTTTAAAGCAGTTCGAAAAATTCAGCGATCAGTAATTCAACAGGTGTGCCCAGATAAATGGGACAAAGCAAGAGCTGTTGAAGAATTAGATGCTATTGACACGTATGTAGTCGATTATCAAACAGTCTACAAAACCAATCGTGGCAATAAAAGTGGTAGTTA
		</sequence>
		<sequence>
			<taxon idref="Nora_XH_Dmel_LabStock_Lab_2008-02"/>
			NNAAAAAGTTTAATCTTAGGCCCAAATAGTGAAATGGCAAAAACTCTTCCAGAATTGGATCAAGGAATTCTCGACTGGATTGTGGATCAGTTGGTGGTGGAACAAGTAGCAACATTCAAAGCTGAAAACCTTTTAACGAAAGTTAGTGACGATATTGACGAAATGCTTGATTATGCCCTAAACGGAAATGTAGATAATACATATGTTAGGGGCATGGAAGTCAACAAAGCATCAGGATTACCTTGGAGTCTTTCAGGTAGTCCGAAAAAGAGTGATTTTATCGATGTAGATGAAGCCACTGGAGTCAGATCGTTTAAGGCTAATGCTAATGGGGACGCTCTTAAAAATAGAGTTGTCCTAAAGTTGCAACAGGCGAAGATGGGAAATAGAATCTTGAGTTTTTCAAGTTCGAAACTAAAGGACCAACCCATCAAAATAGCGCAAGCGAAGAGTGGAAGGACGAGAGTATTCCATTGTATCCCAGTGGATTTAATCTTGTTTTCGGGAGCGCTGTACGGCCCGTACAAAGAAGCATACACTAAGGCTGGACTGAAATGCTACCATGCTGTAGGAATAGATCCGAAATCAGTTGGTTGGCAACAGTTGGCTACGTATATGACAAAGCATCCTAATTATTTTGATGCTGATTATAAGAATTATGACAAGTACTTGCATAGGCAAGTATTTAAAGCAGTTCGAAAAATTCAGCGATCAGTAATTCAACAGGTGTGCCCAGATAAATGGGACAAAGCAAGAGCTGTTGAAGAATTAGATGCTATTGACACGTATGTAGTCGATTATCAAACAGTCTACAAAACCAATCGTGGCAATAAAAGTGGTAGTTA
		</sequence>
		<sequence>
			<taxon idref="Nora_delta11_Dmel_LabStock_Lab_2008-02"/>
			NNAAAAAGTTTAATCTTAGGCCCAAATAGTGAAATGGCAAAAACTCTCCCGGAATTGGATCAAGGAATTCTCGACTGGATTGTAGATCAGTTGATGGTAGAACAAGTTGCAACTTTCAAAGCAGAAAACCTTTTAACGAAAGTTAGTGACGATATTGACGAAATGCTTGACTATGCTCTGAATGGAAATGTAGACAATACATATGTTAGGGGCATGGAAGTCAACAAAGCATCAGGATTACCCTGGAGTCTTTCAGGTAGTCCGAAAAAGAGTGACTTTATCGATGTAGATGAAGCTACTGGAGTCAGATCGTTTAAAGTTAATGCTAATGGAGACGCTCTCAAAAATAGAGTTATCCTGAAGTTGCAACAAGCGAAGATGGGAAATAGAATCTTGAGTTTTTCAAGTTCGAAACTAAAGGACCAACCCATCAAAATAGCGCAAGCGAAGAGTGGAAGGACGAGAGTATTCCATTGTATCCCAGTGGATTTAATCTTGTTTTCGGGAGCGCTGTACGGCCCGTACAAAGAAGCATACACAAAGGCTGGACTGAAATGCTATCATGCTGTAGGAATAGATCCGAAATCAGTTGGTTGGCAACAGTTGGCTACGTATATGACGAAGCATCCTAATTATTTTGATGCTGATTATAAGAATTACGATAAGTATTTGCATAGACAGGTATTTAAAGCAGTTCGAAAAATTCAGCGATCAGTAATTCAACAGGTGTGTCCAGATAAATGGGACAAAGCAAGAGCTGTTGAAGAATTAGATGCTATTGACACGTATGTAGTCGACTATCAGACAGTCTACAAAACCAATCGTGGCAACAAAAGTGGTAGTTA
		</sequence>
		<sequence>
			<taxon idref="Nora_XA_Dmel_LabStock_Lab_2008-02"/>
			NNAAAAAGTTTAATCTTAGGCCCAAATAGTGAAATGGCAAAAACTCTCCCAGAATTGGATCAAGGAATTCTCGACTGGATTGTAGATCAGTTGGTGGTTGAACAAGTTGCAACTTTCAAAGCAGAAAACCTTTTAACGAAAGTTAGTGACGATATTGACGAAATGCTTGACTATGCTCTGAATGGAAATGTAGATAATACATATGTTAGGGGCATGGAAGTCAACAAAGCATCAGGATTACCTTGGAGTCTTTCAGGTAGTCCGAAAAAGAGTGACTTTATCGATGTAGATGAAGTTACTGGAGTCAGATCGTTTAAAGTTAATGCTAATGGAGATGCTCTCAAAAATAGAGTTATCCTGAAGTTGCAACAGGCGAAGATGGGAAATAGAATCTTGAGTTTTTCAAGTTCGAAACTAAAAGACCAACCCATCAAAATAGCGCAAGCGAAGAGTGGAAGGACGAGAGTATTCCATTGTATCCCAGTGGATTTAATCTTGTTTTCGGGAGCGCTGTACGGCCCGTACAAAGAAGCATACACAAAGGCTGGACTGAAATGCTATCATGCTGTAGGAATAGATCCGAAATCAGTTGGTTGGCAACAGTTGGCTACATATATGACGAAGCATCCTAATTATTTTGATGCTGATTATAAGAATTACGATAAGTATTTGCATAGACAGGTATTTAAAGCAGTTCGAAAAATTCAGCGATCAGTAATTCAACAGGTGTGTCCAGATAGATGGGACAAAGCAAGAGCTGTTGAAGAATTAGATGCTATTGACACGTATGTAGTTGATTATCAGACAGTCTACAAAACCAATCGTGGCAACAAAAGTGGTAGTTA
		</sequence>
		<sequence>
			<taxon idref="Nora_K02_Dsim_Thika_Africa_2009-02"/>
			NNAAAAAGTTTAATCTTAGGCCCGAATAGTGAAATGGCAAAAACTCTTCCAGAATTGGATCAAGGAATTCTTGACTGGATTGTGGATCAGTTGGTGGTGGAACAAGTTGCAACTTTCAAAGCAGAAAACCTTTTAACGAAAGTTAGTGATGATATTGACGAAATGCTTGACTATGCCCTGAATGGAAATGTAGATAATACATATGTTAGGGGTATGGAAGTTAACAAAGCATCAGGATTACCTTGGAGTCTTTCAGGTAGTCCGAAAAAGAGTGACTTTATCGATGTAGATGAAGTTACTGGAGTCAGATCGTTTAAGGTTAATGCTAATGGAGACGCTCTTAAAAATAGAGTTATCTTGAAGTTGCAACAAGCGAAGATGGGAAATAGAATCTTGAGTTTTTCAAGTTCGAAACTAAAGGACCAACCCATCAAAATAGCGCAAGCGAAGAGTGGAAGGACGAGAGTATTCCATTGTATCCCAGTGGATTTAATCTTGTTTTCGGGAGCGCTGTACGGCCCGTACAAAGAAGCATACACAAAGGCTGGACTGAAATGCTATCATGCTGTAGGAATAGATCCGAAATCAGTTGGTTGGCAACAGTTGGCTACATATATGACGAAGCATCCTAATTATTTTGATGCTGATTATAAGAATTACGATAAGTATTTGCATAGGCAAGTATTTAAAGCAGTTCGAAAAATTCAGCGGTCAGTAATTCAACAGGTGTGCCCAGATAAATGGGATAAAGCAAGAGCTGTTGAAGAATTAGATGCTATTGACACGTATGTAGTCGACTATCAAACAGTCTACAAAACCAATCGTGGCAACAAAAGTGGTAGTTA
		</sequence>
		<sequence>
			<taxon idref="Nora_RAK11_Dsim_Marrakesh_EuropeNAf_2010-09-30"/>
			NNAAAAAGTTTAATCTTAGGCCCGAATAGTGAAATGGCAAAAACTCTTCCAGAATTGGATCAAGGAATTCTCGACTGGATTGTAGATCAGTTGGTGGTGGAACAAGTTGCAACTTTCAAAGCAGAAAACCTCTTAACGAAAGTTAGTGACGATATTGACGAAATGCTTGACTATGCCCTAAATGGAAATGTAGATAACACATATGTTAGGGGTATGGAAGTCAACAAAGCATCAGGATTACCTTGGAGTCTTTCAGGTAGTCCGAAAAAGAGTGACTTTATCGATGTAGATGAAGCTACTGGAGTCAGATCGTTTAAGGTTAATGCTAATGGAGACGCTCTCAAAAATAGAGTTATCCTGAAGTTGCAACAGGCGAAGATGGGAAATAGAATCTTGAGTTTTTCAAGTTCGAAACTAAAAGACCAACCCATCAAAATAGCGCAAGCGAAGAGTGGAAGGACGAGAGTATTCCATTGTATCCCAGTGGATTTAATCTTGTTCTCGGGAGCGCTGTACGGCCCGTACAAAGAAGCATACACAAAGGCTGGATTGAAATGCTATCATGCTGTAGGAATAGATCCGAAATCAGTTGGTTGGCAACAGTTGGCTACGTATATGACGAAGCATCCTAATTATTTTGACGCTGATTATAAGAATTATGATAAGTATTTGCATAGGCAAGTATTTAAAGCAGTTCGAAAAATTCAGCGATCAGTGATTCAACAGGTGTGCCCAGATAAATGGGACAAAGCAAGAGCTGTTGAAGAATTAGATGCTATCGACACGTATGTAGTCGACTATCAAACAGTCTATAAAACCAATCGTGGCAACAAAAGTGGTAGTTA
		</sequence>
		<sequence>
			<taxon idref="Nora_K09_Dsim_Thika_Africa_2009-02"/>
			NNAAAAAGTTTAATCTTAGGCCCGAATAGTGAAATGGCAAAAACTCTTCCAGAATTGGATCAAGGAATTCTTGACTGGATTGTGGATCAGTTGGTGGTGGAACAAGTTGCAACTTTCAAAGCAGAAAACCTTTTAACGAAAGTTAGTGATGATATTGACGAAATGCTTGACTATGCCCTGAATGGAAATGTAGATAATACATATGTTAGGGGTATGGAAGTTAACAAAGCATCAGGATTACCTTGGAGTCTTTCAGGTAGTCCGAAAAAGAGTGACTTTATCGATGTAGATGAAGTTACTGGAGTCAGATCGTTTAAGGTTAATGCTAATGGAGACGCTCTTAAAAATAGAGTTATCTTGAAGTTGCAACAAGCGAAGATGGGAAATAGAATCTTGAGTTTTTCAAGTTCGAAACTAAAGGACCAACCCATCAAAATAGCGCAAGCGAAGAGTGGAAGGACGAGAGTATTCCATTGTATCCCAGTGGATTTAATCTTGTTTTCGGGAGCGCTGTACGGCCCGTACAAAGAAGCATACACAAAGGCTGGACTGAAATGCTATCATGCTGTAGGAATAGATCCGAAATCAGTTGGTTGGCAACAGTTGGCTACATATATGACGAAGCATCCTAATTATTTTGATGCTGATTATAAGAATTACGATAAGTATTTGCATAGGCAAGTATTTAAAGCAGTTCGAAAAATTCAGCGGTCAGTAATTCAACAGGTGTGCCCAGATAAATGGGATAAAGCAAGAGCTGTTGAAGAATTAGATGCTATTGACACGTATGTAGTCGACTATCAAACAGTCTACAAAACCAATCGTGGCAACAAAAGTGGTAGTTA
		</sequence>
		<sequence>
			<taxon idref="Nora_JJ17_Dmel_LabStock_Lab_2001"/>
			NNAAAAAGTTTAATTTTAGGCCCGAATAGTGAAATGGCAAAAACTCTTCCAGAATTGGATCAGGGAATTCTCGACTGGATTGTAGATCAGTTGGTGGTGGAACAAGTTGCAACTTTCAAAGCAGAAAACCTTTTAACAAAAGTTAGTGATGATATTGACGAAATGCTTGACTATGCCCTGAATGGAAATGTAGATAATACATATGTTAGGGGTATGGAAGTCAACAAAGCATCAGGATTACCTTGGAGTCTTTCAGGTAGTCCGAAAAAGAGTGACTTTATCGATGTGGATGAAGCTACTGGAGTCAGATCGTTTAAGGTTAATGCTAACGGAGACGCTCTTAAGAATAGAGTTATCTTGAAGTTGCAACAGGCGAAGATGGGAAATAGAATCTTGAGTTTTTCAAGTTCGAAACTAAAGGACCAACCCATCAAAATAGCGCAAGCGAAGAGTGGAAGGACAAGAGTATTCCATTGTATCCCAGTGGATTTAATCTTGTTTTCGGGAGCGCTGTATGGCCCGTACAAAGAAGCATACACAAAGGCTGGACTGAAATGCTACCATGCTGTAGGAATAGATCCGAAATCAGTTGGTTGGCAACAGTTGGCTACGTATATGACGAAGCATCCTAATTATTTTGACGCTGACTATAAGAATTACGATAAATATTTGCATAGGCAAGTATTTAAAGCAGTTCGAAAGATTCAGCGGTCAGTGATTCAACAGGTGTGCCCAGATAAATGGGACAAAGCAAGAGCTGTTGAAGAATTAGATGCTATTGACACGTATGTAGTCGATTATCAAACAGTCTATAAAACCAATCGTGGCAACAAAAGTGGTAGTTA
		</sequence>
		<sequence>
			<taxon idref="Nora_AM04_Dmel_AthensGreece_EuropeNAf_2009-08-08"/>
			NNAAAAAGTTTAATCTTAGGCCCGAATAGTGAAATGGCAAAAACTCTTCCAGAATTGGATCAAGGAATTCTCGACTGGATTGTAGATCAGTTGGTGGTGGAACAAGTTGCAACTTTCAAAGCAGAAAACCTTTTAACGAAAGTTAGTGACGATATTGACGAAATGCTTGACTATGCCCTGAATGGAAATGTAGATAATACATATGTTAGGGGTATGGAAGTTAACAAAGCATCAGGATTACCTTGGAGTCTTTCAGGTAGTCCGAAAAAGAGTGACTTTATCGATGTAGATGAAGCTACTGGAGTCAGATCGTTTAAGGTTAATGCTAATGGAGACGCTCTTAAAAATAGAGTTATCCTGAAGTTGCAACAGGCGAAGATGGGAAATAGAATCTTGAGTTTTTCAAGTTCGAAACTAAAGGACCAACCCATCAAAATAGCGCAAGCGAAGAGTGGAAGGACGAGAGTATTCCATTGTATCCCAGTGGATTTAATCTTGTTTTCGGGAGCGCTGTACGGCCCGTACAAAGAAGCATACACAAAGGCTGGACTGAAATGCTATCATGCTGTAGGAATAGATCCGAAATCAGTTGGTTGGCAACAGTTGGCTACGTATATGACGAAGCATCCTAATTATTTTGACGCTGATTATAAGAATTACGATAAGTATTTGCATAGGCAAGTATTTAAAGCAGTTCGAAAAATTCAGCGATCAGTGATTCAACAGGTGTGCCCAGATAAATGGGACAAAGCAAGAGCTGTTGAAGAATTAGATGCTATTGACACGTATGTAGTCGACTATCAAACAGTCTACAAAACCAATCGTGGCAACAAAAGTGGTAGTTA
		</sequence>
		<sequence>
			<taxon idref="Nora_RAKMEL13_Dmel_Marrakesh_EuropeNAf_2010-09-30"/>
			NNAAAAAGTTTAATCTTAGGCCCGAATAGTGAAATGGCAAAAACTCTTCCAGAATTGGATCAAGGAATTCTCGACTGGATTGTAGATCAGTTGGTGGTGGAACAAGTTGCAACTTTCAAAGCAGAAAACCTTTTAACGAAAGTTAGTGACGATATTGACGAAATGCTTGACTATGCCCTAAACGGAAATGTAGATAATACATATGTTAGGGGCATGGAAGTCAATAAAGCATCAGGATTACCTTGGAGTCTTTCAGGTAGTCCGAAAAAGAGTGACTTTATCGATGTAGATGAAGCTACTGGAGTCAGATCGTTTAAGGTTAATGCTAATGGAGACGCTCTCAAAAATAGAGTTATCCTGAAGTTGCAACAGGCGAAGATGGGAAATAGAATCTTGAGTTTTTCAAGTTCGAAATTAAAGGACCAACCCATCAAAATAGCGCAAGCGAAGAGTGGAAGGACGAGAGTATTCCATTGTATCCCAGTGGATTTAATCTTGTTTTCGGGAGCGCTGTACGGCCCGTACAAAGAAGCATACACAAAGGCTGGACTGAAATGCTATCATGCTGTAGGAATAGATCCGAAATCAGTTGGTTGGCAACAGTTGGCTACGTATATGACAAAGCATCCTAATTATTTTGATGCTGATTATAAGAATTATGATAAGTACTTGCATAGACAAGTATTTAAAGCAGTTCGAAAAATTCAGCGATCAGTAATTCACCAGGTGTGCCCAGACAAATGGGACAAAGCAAGAGCTGTTGAAGAATTAGATGCTATTGACACGTATGTAGTCGACTATCAGACAGTCTACAAAACCAATCGTGGTAACAAAAGTGGTAGTTA
		</sequence>
		<sequence>
			<taxon idref="Nora_GEO58_Dmel_AthensGeorgia_USA_2009-02-02"/>
			NNAAAAAGTTTAATCTTAGGCCCGAATAGTGAAATGGCAAAAACTCTTCCAGAATTGGATCAAGGAATTCTCGACTGGATTGTGGATCAGCTGGTGGTAGAACAAGTTGCAACTTTCAAAGCAGAAAACCTTTTAACGAAAGTTAGTGATGATATTGATGAAATGCTTGACTATGCCCTGAACGGAAATGTAGATAATACATATGTTAGGGGCATGGAAGTCAACAAAGCATCAGGATTACCTTGGAGTCTTTCAGGTAGTCCGAAAAAGAGTGACTTTATCGATGTAGATGAAGCTACTGGAGTCAGATCGTTCAAGGCCAATGCTAATGGAGACGCTCTTAAAAATAGAGTTATCCTAAAGTTGCAACAGGCAAAGATGGGAAATAGAATCTTGAGTTTTTCAAGTTCGAAACTAAAGGACCAACCCATCAAAATAGCGCAAGCGAAGAGTGGAAGGACGAGAGTATTCCATTGTATCCCAGTGGATTTAATCTTGTTTTCGGGAGCGCTGTACGGCCCGTACAAAGAAGCATACACAAAGGCTGGACTGAAATGCTATCATGCTGTAGGAATAGATCCGAAATCAGTTGGTTGGCAACAGTTGGCTACGTATATGACAAAGCATCCTAATTATTTTGATGCTGATTATAAGAATTACGATAAGTATTTGCATAGGCAGGTATTTAAAGCAGTTCGAAAAATTCAGCGATCAGTGATTCAGCAGGTGTGCCCAGATAAATGGGACAAAGCAAGAGCTGTTGAAGAATTAGATGCTATTGACACGTATGTAGTCGATTATCAGACAGTCTACAAAACCAATCGTGGCAACAAAAGTGGTAGTTA
		</sequence>
		<sequence>
			<taxon idref="Nora_SAFSIM01_Dsim_SouthAfrica_Africa_2010-01"/>
			NNAAAAAGTTTAATCTTAGGCCCGAATAGTGAAATGGCAAAAACTCTTCCAGAATTGGATCAAGGAATTCTCGATTGGATTGTGGATCAGTTGGTGGTGGAACAAGTTGCAACTTTCAAAGCAGAAAACCTTTTAACGAAAGTTAGTGACGATATTGACGAAATGCTTGACTATGCCCTGAATGGAAATGTAGATAATACATATGTTAGGGGCATGGAAGTCAACAAAGCATCAGGATTACCTTGGAGTCTTTCAGGTAGTCCGAAAAAGAGTGACTTTATCGATGTAGATGAAGCTACTGGAGTCAGATCGTTTAAGGTTAATGCTAATGGAGACGCTCTTAAAAATAGAGTTATCTTGAAGTTGCAACAGGCAAAGATGGGAAATAGAATCTTGAGTTTTTCAAGTTCGAAATTAAAGGACCAACCCATCAAAATAGCGCAAGCGAAGAGTGGAAGGACAAGAGTATTCCATTGTATCCCAGTGGATTTAATCTTGTTTTCGGGAGCGCTGTACGGCCCGTACAAAGAAGCATACACAAAGGCTGGACTGAAATGCTATCATGCTGTAGGAATAGATCCGAAATCAGTTGGTTGGCAACAGTTGGCTACGTATATGACAAAGCATCCTAATTATTTTGATGCTGATTATAAGAATTACGATAAGTATTTGCATAGACAAATATTTAAAGCAGTTCGAAAAATTCAGCGGTCAGTGATTCAACAGGTGTGCCCAGATAAATGGGACAAAGCAAGAGCTGTTGAAGAATTAGATGCTATTGACACGTATGTAGTCGACTATCAAACGGTCTACAAAACCAATCGTGGCAACAAAAGNNNNNNNNN
		</sequence>
		<sequence>
			<taxon idref="Nora_UM02_Dmel_SanDiego2_USA_2008-12-05"/>
			NNAAAAAGTTTAATCTTAGGCCCGAATAGTGAAATGGCAAAAACTCTTCCAGAATTGGATCAAGGAATTCTCGACTGGATTGTGGATCAGTTGGTGGTGGAACAAGTTGCAACTTTCAAAGCAGAAAACCTTTTAACGAAAGTTAGTGACGATATTGACGAAATGCTTGACTATGCCCTGAACGGACATGTAGATAATACATATGTTAGGGGCATGGAAGTCAACAAAGCATCAGGATTACCTTGGAGTCTTTCAGGTAGTCCGAAAAAGAGTGACTTTATCGATGTAGATGAAGCCACTGGAGTCAGGTTGTTTAAGGCGAATGCTAATGGAGACGCTCTTAAAAATAGAGTTATCCTGAAGTTGCAACAGGCGAAGATGGGAAACAGAATCTTGAGTTTTTCAAGTTCGAAATTAAAGGACCAACCCATCAAAATAGCGCAAGCGAAAAGTGGAAGGACGAGAGTATTCCATTGTATTCCAGTGGATTTAATCTTGTTTTCGGGAGCGCTGTACGGCCCGTACAAAGAAGCATACACAAAGGCTGGACTGAAATGCTATCATGCTGTAGGAATAGATCCGAAATCAGTTGGTTGGCAACAGTTGGCTACGTATATGACAAAGCATCCTAATTATTTTGATGCTGATTATAAGAATTACGATAAGTATTTGCATAGGCAAGTATTTAAAGCAGTTCGAAAAATTCAGCGATCAGTGATTCAGCAGGTGTGCCCAGACAAATGGGACAAAGCAAGAGCTGTTGAAGAATTAGATGCTATTGACACGTATGTAGTCGACTATCAGACAGTCTACAAAACCAATCGTGGNNNNNNNNNNNNNNNNNN
		</sequence>
		<sequence>
			<taxon idref="Nora_DANMEL11_Dmel_Accra2_Africa_2010-01"/>
			NNAAAAAGTTTAATCTTAGGCCCAAATAGTGAAATGGCAAAAACTCTTCCAGAATTGGATCAAGGAATTCTCGACTGGATTGTGGATCAGTTGGTGGTGGAACAAGTTGCAACTTTCAAAGCAGAGAACCTTTTAACGAAAGTTAGTGACGATATTGACGAAATGCTTGATTATGCTCTAAATGGACATGTAGATAACACATATGTTAGGGGCATGGAAGTCAACAAAGCATCAGGATTACCTTGGAGTCTTTCAGGTAGTCCGAAAAAGAGTGACTTTATTGATGTAGATGAAGCCACTGGAGTCAGATCGTTTAAGGCTAATGCTAATGGAGATGCTCTTAAAAATAGAGTTATCTTGAAGTTGCAACAAGCGAAGATGGGAAATAGAATCTTGAGTTTTTCAAGTTCGAAATTAAAGGATCAACCCATCAAAATAGCGCAAGCGAAGAGCGGAAGGACGAGAGTATTCCACTGTATCCCAGTGGATTTAATCTTGTTTTCGGGAGCGCTGTACGGCCCGTACAAAGAAGCATACACAAAGGCTGGACTGAAATGTTATCATGCTGTAGGAATAGATCCGAAATCAGTTGGTTGGCAACAGTTAGCTACGTATATGACAAAGCATCCTAATTACTTTGATGCTGATTATAAGAATTACGATAAGTATTTGCATAGGCAGGTATTTAAAGCAGTTCGGAAAATTCAGCGATCAGTAATTCAACAGGTGTGCCCAGATAAATGGGACAAAGCAAGAGCTGTTGAAGAATTAGATGCTATTGACACATATGTAGTCGACTATCAGACAGTTTACAAAACCAATCGTGGCAACAAAAGTGGTAGNNN
		</sequence>
		<sequence>
			<taxon idref="Nora_DANMEL01_Dmel_Accra2_Africa_2010-01"/>
			NNAAAAAGTTTAATCCTAGGCCCGAATAGTGAAATGGCAAAAACTCTTCCAGAATTGGATCAAGGAATTCTCGACTGGATTGTAGATCAGCTGGTGGTGGAACAAGTTGCAACTTTCAAAGCAGAAAACCTTTTAACGAAAGTTAGTGACGATATTGACGAAATGCTTGACTATGCCCTGAATGGAAATGTAGATAATACATATGTTAGGGGCATGGAAGTCAACAAAGCATCAGGATTACCTTGGAGTCTTTCAGGTAGTCCGAAAAAGAGTGACTTTATCGATGTAGATGAAACCACTGGAGTCAGATCGTTTAAGGCTAATGCTAATGGAGACGCTCTCAAGAATAGAGTTATCCTGAAGTTGCAACAGGCGAAGATGGGAAATAGAATCTTGAGTTTTTCAAGTTCGAAACTAAAGGACCAACCCATCAAAATAGCGCAAGCGAAAAGTGGAAGGACGAGAGTATTCCATTGTATCCCAGTGGATTTAATCTTGTTTTCGGGAGCGCTGTACGGCCCGTATAAAGAAGCATACACAAAGGCTGGACTGAAATGCTATCATGCTGTAGGAATAGATCCGAAATCAGTTGGTTGGCAACAGTTGGCTACGTATATGACGAAGCATCCTAATTATTTTGATGCTGATTATAAGAATTACGACAAGTACTTGCATAGGCAGGTATTTAAAGCAGTTCGAAAAATTCAGCGATCAGTGATTCAGCAGGTGTGCCCAGATAAATGGGACAAGGCAAGAGCTGTTGAAGAATTAGATGCTATTGACACGTATGTAGTCGACTATCAGACAGTCTACAAAACCAATCGTGGCAACAAAAGTGGTAGTTA
		</sequence>
		<sequence>
			<taxon idref="Nora_MAT23_Dmel_Accra1_Africa_2010-01"/>
			NNAAAAAGTTTAATCCTAGGCCCGAATAGTGAAATGGCAAAAACTCTTCCAGAATTGGATCAAGGAATTCTCGACTGGATTGTAGATCAGCTGGTGGTGGAACAAGTTGCAACTTTCAAAGCAGAAAACCTTTTAACGAAAGTTAGTGACGATATTGACGAAATGCTTGACTATGCCCTGAATGGAAATGTAGATAATACATATGTTAGGGGCATGGAAGTCAACAAAGCATCAGGATTACCTTGGAGTCTTTCAGGTAGTCCGAAAAAGAGTGACTTTATCGATGTAGATGAAACCACTGGAGTCAGATCGTTTAAGGCTAATGCTAATGGAGACGCTCTCAAGAATAGAGTTATCCTGAAGTTGCAACAGGCGAAGATGGGAAATAGAATCTTGAGTTTTTCAAGTTCGAAACTAAAGGACCAACCCATCAAAATAGCGCAAGCGAAAAGTGGAAGGACGAGAGTATTCCATTGTATCCCAGTGGATTTAATCTTGTTTTCGGGAGCGCTGTACGGCCCGTATAAAGAAGCATACACAAAGGCTGGACTGAAATGCTATCATGCTGTAGGAATAGATCCGAAATCAGTTGGTTGGCAACAGTTGGCTACGTATATGACGAAGCATCCTAATTATTTTGATGCTGATTATAAGAATTACGACAAGTACTTGCATAGGCAGGTATTTAAAGCAGTTCGAAAAATTCAGCGATCAGTGATTCAGCAGGTGTGCCCAGATAAATGGGACAAGGCAAGAGCTGTTGAAGAATTAGATGCTATTGACACGTATGTAGTCGACTATCAGACAGTCTACAAAACCAATCGTGGCAACAAAAGTGGTAGTTA
		</sequence>
		<sequence>
			<taxon idref="Nora_DANMEL13_Dmel_Accra2_Africa_2010-01"/>
			NNAAAAAGTTTAATCCTAGGCCCGAATAGTGAAATGGCAAAAACTCTTCCAGAATTGGATCAAGGAATTCTCGACTGGATTGTAGATCAGCTGGTGGTGGAACAAGTTGCAACTTTCAAAGCAGAAAACCTTTTAACGAAAGTTAGTGACGATATTGACGAAATGCTTGACTATGCCCTGAATGGAAATGTAGATAATACATATGTTAGGGGCATGGAAGTCAACAAAGCATCAGGATTACCTTGGAGTCTTTCAGGTAGTCCGAAAAAGAGTGACTTTATCGATGTAGATGAAACCACTGGAGTCAGATCGTTTAAGGCTAATGCTAATGGAGACGCTCTCAAGAATAGAGTTATCCTGAAGTTGCAACAGGCGAAGATGGGAAATAGAATCTTGAGTTTTTCAAGTTCGAAACTAAAGGACCAACCCATCAAAATAGCGCAAGCGAAAAGTGGAAGGACGAGAGTATTCCATTGTATCCCAGTGGATTTAATCTTGTTTTCGGGAGCGCTGTACGGCCCGTATAAAGAAGCATACACAAAGGCTGGACTGAAATGCTATCATGCTGTAGGAATAGATCCGAAATCAGTTGGTTGGCAACAGTTGGCTACGTATATGACGAAGCATCCTAATTATTTTGATGCTGATTATAAGAATTACGACAAGTACTTGCATAGGCAGGTATTTAAAGCAGTTCGAAAAATTCAGCGATCAGTGATTCAGCAGGTGTGCCCAGATAAATGGGACAAGGCAAGAGCTGTTGAAGAATTAGATGCTATTGACACGTATGTAGTCGACTATCAGACAGTCTACAAAACCAATCGTGGCAACAAAAGTGGTAGTTA
		</sequence>
		<sequence>
			<taxon idref="Nora_MATMEL01_Dmel_Accra1_Africa_2010-01"/>
			NNAAAAAGTTTAATCCTAGGCCCGAATAGTGAAATGGCAAAAACTCTTCCAGAATTGGATCAAGGAATTCTCGACTGGATTGTAGATCAGCTGGTGGTGGAACAAGTTGCAACTTTCAAAGCAGAAAACCTTTTAACGAAAGTTAGTGACGATATTGACGAAATGCTTGACTATGCCCTGAATGGAAATGTAGATAATACATATGTTAGGGGCATGGAAGTCAACAAAGCATCAGGATTACCTTGGAGTCTTTCAGGTAGTCCGAAAAAGAGTGACTTTATCGATGTAGATGAAACCACTGGAGTCAGATCGTTTAAGGCTAATGCTAATGGAGACGCTCTCAAGAATAGAGTTATCCTGAAGTTGCAACAGGCGAAGATGGGAAATAGAATCTTGAGTTTTTCAAGTTCGAAACTAAAGGACCAACCCATCAAAATAGCGCAAGCGAAAAGTGGAAGGACGAGAGTATTCCATTGTATCCCAGTGGATTTAATCTTGTTTTCGGGAGCGCTGTACGGCCCGTATAAAGAAGCATACACAAAGGCTGGACTGAAATGCTATCATGCTGTAGGAATAGATCCGAAATCAGTTGGTTGGCAACAGTTGGCTACGTATATGACGAAGCATCCTAATTATTTTGATGCTGANNNNNNNNNNNNNNNNNNNNNNNNNNNNNNNNNNNNNNNNNNNNNNNNNNNNNNNNNNNNNNNNNNNNNNNNNNNNNNNNNNNNNNNNNNNNNNNNNNNNNNNNNNNNNNNNNNNNNNNNNNNNNNNNNNNNNNNNNNNNNNNNNNNNNNNNNNNNNNNNNNNNNNNNNNNNNNNNNNNNNNNNNNNNNNNNNNNNNN
		</sequence>
		<sequence>
			<taxon idref="Nora_IM20_Dmel_Ithaca_USA_2009-09-18"/>
			NNAAAAAGTTTAATCTTAGGCCCAAATAGTGAAATGGCAAAAACTCTTCCAGAATTGGATCAAGGAATTCTCGACTGGATTGTGGATCAGTTGGTGGTGGAACAAGTTGCAACGTTTAAAGCTGAAAACCTTTTAACGAAAGTTAGTGACGATATTGACGAAATGCTTGACTATGCCCTGAACGGAAATGTAGATAATACATATGTTAGGGGCATGGAGATCAATAAAGCATCAGGATTACCTTGGAGTCTTTCAGGTAGTCCGAAAAAGAGTGACTTTATCGATGTAGATGAAGCCACTGGAGTCAGGTCGTTTAAGGCTAATGCTAATGGAGACGCTCTTAAAAATAGAGTTGTCCTGAAGTTGCAACAGGCGAAGATGGGAAATAGAATCTTGAGTTTTTCAAGTTCGAAACTAAAGGACCAACCCATCAAAATAGCGCAAGCGAAGAGTGGAAGGACGAGAGTATTTCATTGTATCCCAGTGGATTTAATCTTGTTTTCGGGAGCGCTGTACGGCCCGTACAAAGAAGCATACACAAAGGCTGGACTGAAATGCTACCATGCTGTAGGAATAGATCCGAAATCAGTTGGTTGGCAACAGTTGGCTACGTATATGACAAAACATCCTAATTATTTTGATGCTGATTATAAGAATTACGATAAGTATTTGCATAGGCAAGTATTTAAAGCAGTTCGAAAAATTCAGCGATCGGTAATTCAACAGGTGTGCCCAGATAAATGGGACAAAGCAAGAGCTGTTGAAGAATTGGATGCCATTGACACGTATGTAGTCGATTATCAGACAGTCTACAAAACCAATCGAGGTAACAAGAGTGGTAGTTA
		</sequence>
		<sequence>
			<taxon idref="Nora_IM16_Dmel_Ithaca_USA_2009-09-18"/>
			NNAAAAAGTTTAATCTTAGGCCCAAATAGTGAAATGGCAAAAACTCTTCCAGAATTGGATCAAGGAATTCTCGACTGGATTGTGGATCAGTTGGTGGTGGAACAAGTTGCAACGTTTAAAGCTGAAAACCTTTTAACGAAAGTTAGTGACGATATTGACGAAATGCTTGACTATGCCCTGAACGGAAATGTAGATAATACATATGTTAGGGGCATGGAGATCAATAAAGCATCAGGATTACCTTGGAGTCTTTCAGGTAGTCCGAAAAAGAGTGACTTTATCGATGTAGATGAAGCCACTGGAGTCAGGTCGTTTAAGGCTAATGCTAATGGAGACGCTCTTAAAAATAGAGTTGTCCTGAAGTTGCAACAGGCGAAGATGGGAAATAGAATCTTGAGTTTTTCAAGTTCGAAACTAAAGGACCAACCCATCAAAATAGCGCAAGCGAAGAGTGGAAGGACGAGAGTATTTCATTGTATCCCAGTGGATTTAATCTTGTTTTCGGGAGCGCTGTACGGCCCGTACAAAGAAGCATACACAAAGGCTGGACTGAAATGCTACCATGCTGTAGGAATAGATCCGAAATCAGTTGGTTGGCAACAGTTGGCTACGTATATGACAAAACATCCTAATTATTTTGATGCTGATTATAAGAATTACGATAAGTATTTGCATAGGCAAGTATTTAAAGCAGTTCGAAAAATTCAGCGATCGGTAATTCAACAGGTGTGCCCAGATAAATGGGACAAAGCAAGAGCTGTTGAAGAATTGGATGCCATTGACACGTATGTAGTCGATTATCAGACAGTCTACAAAACCAATCGAGGTAACAAGAGTGGTAGTTA
		</sequence>
		<sequence>
			<taxon idref="Nora_ITH15_Dmel_Ithaca_USA_2009-09-18"/>
			NNAAAAAGTTTAATCTTAGGCCCAAATAGTGAAATGGCAAAAACTCTTCCAGAATTGGATCAAGGAATTCTCGACTGGATTGTGGATCAGTTGGTGGTGGAACAAGTTGCAACGTTTAAAGCTGAAAACCTTTTAACGAAAGTTAGTGACGATATTGACGAAATGCTTGACTATGCCCTGAACGGAAATGTAGATAATACATATGTTAGGGGCATGGAGATCAATAAAGCATCAGGATTACCTTGGAGTCTTTCAGGTAGTCCGAAAAAGAGTGACTTTATCGATGTAGATGAAGCCACTGGAGTCAGGTCGTTTAAGGCTAATGCTAATGGAGACGCTCTTAAAAATAGAGTTGTCCTGAAGTTGCAACAGGCGAAGATGGGAAATAGAATCTTGAGTTTTTCAAGTTCGAAACTAAAGGACCAACCCATCAAAATAGCGCAAGCGAAGAGTGGAAGGACGAGAGTATTTCATTGTATCCCAGTGGATTTAATCTTGTTTTCGGGAGCGCTGTACGGCCCGTACAAAGAAGCATACACAAAGGCTGGACTGAAATGCTACCATGCTGTAGGAATAGATCCGAAATCAGTTGGTTGGCAACAGTTGGCTACGTATATGACAAAACATCCTAATTATTTTGATGCTGATTATAAGAATTACGATAAGTATTTGCATAGGCAAGTATTTAAAGCAGTTCGAAAAATTCAGCGATCGGTAATTCAACAGGTGTGCCCAGATAAATGGGACAAAGCAAGAGCTGTTGAAGAATTGGATGCCATTGACACGTATGTAGTCGATTATCAGACAGTCTACAAAACCAATCGAGGTAACAAGAGTGGTAGTTA
		</sequence>
		<sequence>
			<taxon idref="Nora_AUSSIM12_Dsim_Australia_Australia_2011-02-28"/>
			NNAAAAAGTTTAATCTTAGGCCCAAATAGTGAAATGGCAAAAACTCTTCCAGAATTGGATCAAGGAATTCTCGACTGGATTGTGGATCAGTTGGTAGTGGAACAAGTTGCAACTTTCAAAGCAGAAAACCTTTTAACGAAGGTTAGTGACGATATTGACGAAATGCTTGACTATGCCCTGAACGGAAATGTAGATAATACATATGTTAGGGGCATGGAAGTCAACAAAGCATCAGGATTACCTTGGAGTCTTTCAGGTAGTCCGAAAAAGAGTGACTTTATCGATGTAGATGAAGCTACTGGAGTCAGATCGTTTAAGGTTAACGCTAATGGAGACGCTCTTAAAAACAGAGTTATCCTGAAGTTGCAACAAGCGAAGATGGGAAATAGAATCTTGAGTTTTTCAAGTTCGAAACTAAAGGACCAACCCATCAAAATAGCGCAAGCGAAGAGTGGAAGGACAAGAGTATTCCATTGTATCCCAGTGGATTTAATCTTGTTTTCGGGAGCGCTGTACGGCCCGTACAAAGAAGCATACACAAAGGCTGGACTGAAATGCTATCATGCTGTAGGAATAGATCCGAAATCAGTTGGTTGGCAACAGTTGGCTACATATATGACAAAGCATCCTAATTATTTTGATGCTGATTATAAGAATTATGATAAGTATTTGCATAGGCAAGTATTTAAAGCAGTTCGAAAAATTCAGCGATCAGTAATTCAACAGGTGTGCCCAGATAAATGGGACAAAGCAAGAGCTGTTGAAGAATTAGATGCTATTGACACGTATGTAGTCGATTATCAAACAGTCTACAGAACCAATCGTGGTAATAAGAGTGGTAGTTA
		</sequence>
		<sequence>
			<taxon idref="Nora_RAKMEL09_Dmel_Marrakesh_EuropeNAf_2010-09-30"/>
			NNAAAAAGTTTAATCTTAGGCCCGAATAGTGAAATGGCAAAAACTCTTCCAGAATTGGATCAAGGAATTCTCGACTGGATTGTAGATCAGTTGGTGGTGGAACAAGTTGCAACTTTCAAAGCAGAAAACCTCTTAACGAAAGTTAGTGACGATATTGACGAAATGCTTGATTATGCTCTAAATGGAAATGTAGATAACACATATGTTAGGGGTATGGAAGTCAATAAAGCATCAGGATTACCTTGGAGTCTTTCAGGTAGTCCGAAAAAGAGTGACTTTATCGATGTAGATGAAGCTACTGGAGTCAGATCGTTTAAGGTTAATGCTAATGGAGACGCTCTCAAAAATAGAGTTATCCTGAAGTTGCAACAGGCGAAGATGGGAAATAGAATCTTGAGTTTTTCAAGTTCGAAACTAAAAGACCAACCCATCAAAATAGCGCAAGCGAAGAGTGGAAGGACGAGAGTATTCCATTGTATCCCAGTGGATTTAATCTTGTTTTCGGGAGCGCTGTACGGCCCGTACAAAGAAGCATACACAAAGGCTGGACTGAAATGCTATCATGCTGTAGGAATAGATCCGAAATCAGTTGGTTGGCAACAGTTGGCTACATATATGACGAAGCATCCTAATTATTTTGATGCTGATTATAAGAATTACGATAAGTATTTGCATAGACAAGTATTTAAAGCAGTTCGAAAAATTCAGCGATCAGTGATTCAACAGGTGTGCCCAGATAAATGGGACAAAGCAAGAGCTGTTGAAGAATTAGATGCTATTGACACGTATGTAGTCGACTATCAAACAGTCTACAAAACCAGTCGTGGCAACAAAAGTGGTAGTTA
		</sequence>
		<sequence>
			<taxon idref="Nora_RAKMEL06_Dmel_Marrakesh_EuropeNAf_2010-09-30"/>
			NNAAAAAGTTTAATCTTAGGCCCGAATAGTGAAATGGCAAAAACTCTTCCAGAATTGGATCAAGGAATTCTCGACTGGATTGTAGATCAGTTGGTGGTGGAACAAGTTGCAACTTTCAAAGCAGAAAACCTCTTAACGAAAGTTAGTGACGATATTGACGAAATGCTTGACTATGCCCTAAATGGAAATGTAGATAACACATATGTTAGGGGTATGGAAGTCAACAAAGCATCAGGATTACCTTGGAGTCTTTCAGGTAGTCCGAAAAAGAGTGACTTTATCGATGTAGATGAAGCTACTGGAGTCAGATCGTTTAAGGTTAATGCTAATGGAGACGCTCTCAAAAATAGAGTTATCCTGAAGTTGCAACAGGCGAAGATGGGAAATAGAATCTTGAGTTTTTCAAGTTCGAAACTAAAAGACCAACCCATCAAAATAGCGCAAGCGAAGAGTGGAAGGACGAGAGTATTCCATTGTATCCCAGTGGATTTAATCTTGTTCTCGGGAGCGCTGTACGGCCCGTACAAAGAAGCATACACAAAGGCTGGATTGAAATGCTATCATGCTGTAGGAATAGATCCGAAATCAGTTGGTTGGCAACAGTTGGCTACGTATATGACGAAGCATCCTAATTATTTTGACGCTGATTATAAGAATTATGATAAGTATTTGCATAGGCAAGTATTTAAAGCAGTTCGAAAAATTCAGCGATCAGTGATTCAACAGGTGTGCCCAGATAAATGGGACAAAGCAAGAGCTGTTGAAGAATTAGATGCTATCGACACGTATGTAGTCGACTATCAAACAGTCTATAAAACCAATCGTGGCAACAAAAGTGGTAGTTA
		</sequence>
		<sequence>
			<taxon idref="Nora_RAKMEL05_Dmel_Marrakesh_EuropeNAf_2010-09-30"/>
			NNAAAAAGTTTAATCTTAGGCCCGAATAGTGAAATGGCAAAAACTCTTCCAGAATTGGATCAAGGAATTCTCGACTGGATTGTAGATCAGTTGGTGGTGGAACAAGCTGCAACTTTCAAAGCAGAAAACCTTTTAACGAAAGTTAGTGACGATATTGACGAAATGCTTGACTATGCCCTAAACGGAAATGTAGATAATACATATGTTAGGGGCATGGAAGTCAACAAAGCATCAGGATTACCTTGGAGTCTTTCAGGTAGTCCGAAAAAGAGTGACTTTATCGATGTAGATGAAGCTACTGGAGTCAGATCGTTTAAGGTTAACGCTAATGGAGATGCTCTTAAAAATAGAGTTATCTTGAAGTTGCAACAAGCGAAGATGGGGAATAGAATCTTGAGTTTTTCAAGTTCGAAACTAAAAGACCAACCCATTAAAATAGCGCAAGCGAAGAGTGGAAGGACGAGAGTATTCCATTGTATCCCAGTGGATTTAATCTTGTTCTCGGGAGCGCTATACGGCCCGTACAAAGAAGCATACACAAAGGCTGGATTGAAATGCTATCATGCTGTAGGAATAGATCCGAAATCAGTTGGTTGGCAACAGTTGGCTACATATATGACGAAGCATCCTAATTATTTTGACGCTGATTATAAGAATTACGATAAGTATTTGCATAGGCAAGTATTTAAAGCAGTTCGAAAAATTCAGCGATCAGTGATTCAACAGGTGTGCCCAGATAAATGGGACAAAGCAAGAGCTGTTGAAGAATTAGATGCTATTGACACGTATGTAGTCGACTATCAAACAGTCTACAAAACCAATCGTGGCAACAAAAGTGGTAGTTA
		</sequence>
		<sequence>
			<taxon idref="Nora_DANMEL06_Dmel_Accra2_Africa_2010-01"/>
			NNAAAAAGTTTAATCTTAGGCCCGAATAGTGAAATGGCAAAAACTCTTCCAGAATTGGATCAAGGAATTCTCGACTGGATTGTAGATCAGCTGGTGGTGGAACAAGTTGCAACTTTCAAAGCAGAAAACCTTTTAACGAAAGTTAGTGACGATATTGACGAAATGCTTGACTATGCCCTGAATGGAAATGTAGATAATACATATGTTAGGGGCATGGAAGTCAACAAAGCATCAGGATTACCTTGGAGTCTTTCAGGTAGTCCGAAAAAGAGTGACTTTATCGATGTAGATGAAACCACTGGAGTCAGATCGTTTAAGGCTAATGCTAATGGAGACGCTCTCAAGAATAGAGTTATTCTGAAGTTGCAACAGGCGAAGATGGGAAATAGAATCTTGAGTTTTTCAAGTTCAAAACTAAAGGACCAACCCATCAAAATAGCGCAAGCGAAGAGTGGAAGGACGAGAGTATTCCATTGTATCCCAGTGGATTTAATCTTGTTTTCGGGAGCGCTGTACGGCCCGTATAAAGAAGCATACACAAAGGCTGGACTGAAATGCTATCATGCTGTAGGAATAGATCCGAAATCAGTTGGTTGGCAACAGTTGGCTACGTATATGACGAAGCATCCTAATTATTTTGATGCTGATTATAAGAATTACGACAAGTACTTGCATAGGCAGGTATTTAAAGCAGTTCGAAAAATTCAGCGATCAGTGATTCAGCAGGTGTGCCCAGATAAATGGGACAAGGCAAGAGCTGTTGAAGAATTAGATGCTATTGACACGTATGTAGTCGACTATCAGACAGTCTACAAAACCAATCGTGGCAACAAAAGTGGTAGTTA
		</sequence>
		<sequence>
			<taxon idref="Nora_MAT13_Dmel_Accra1_Africa_2010-01"/>
			NNAAAAAGTTTAATCCTAGGCCCGAATAGTGAAATGGCAAAAACTCTTCCAGAATTGGATCAAGGAATTCTCGACTGGATTGTAGATCAGCTGGTGGTGGAACAAGTTGCAACTTTCAAAGCAGAAAACCTTTTAACGAAAGTTAGTGACGATATTGACGAAATGCTTGACTATGCCCTGAATGGAAATGTAGATAATACATATGTTAGGGGCATGGAAGTCAACAAAGCATCAGGATTACCTTGGAGTCTTTCAGGTAGTCCGAAAAAGAGTGACTTTATCGATGTAGATGAAACCACTGGAGTCAGATCGTTTAAGGCTAATGCTAATGGAGACGCTCTCAAGAATAGAGTTATCCTGAAGTTGCAACAGGCGAAGATGGGAAATAGAATCTTGAGTTTTTCAAGTTCGAAACTAAAGGACCAACCCATCAAAATAGCGCAAGCGAAAAGTGGAAGGACGAGAGTATTCCATTGTATCCCAGTGGATTTAATCTTGTTTTCGGGAGCGCTGTACGGCCCGTATAAAGAAGCATACACAAAGGCTGGACTGAAATGCTATCATGCTGTAGGAATAGATCCGAAATCAGTTGGTTGGCAACAGTTGGCTACGTATATGACGAAGCATCCTAATTATTTTGATGCTGATTATAAGAATTACGACAAGTACTTGCATAGGCAGGNNNNNNNNNNNNNNNNNNNNNNNNNNNNNNNNNNNNNNNNNNNNNNNNNNNNNNNNNNNNNNNNNNNNNNNNNNNNNNNNNNNNNNNNNNNNNNNNNNNNNNNNNNNNNNNNNNNNNNNNNNNNNNNNNNNNNNNNNNNNNNNNNNNNNNNNNNNNNNNNNNN
		</sequence>
		<sequence>
			<taxon idref="Nora_REEF18_Dmel_Mombassa_Africa_2011-04-05"/>
			NNNNNNNNNNNNNNNNNNNNNNNNNNNNNNNNNNNNNNAAAAACTCTTCCAGAATTGGATCAAGGAATTCTCGACTGGATTGTGGATCAGTTGGTGGTGGAACAAGTTGCAACTTTCAAAGCAGAAAACCTTTTAATGAAAGTTAGTGACGATATTGACGAAATGCTTGACTATGCCCTAAATGGAAATGTAGATAATACATATGTTAGGGGTATGGAAGTCAACAAAGCATCAGGATTACCTTGGAGTCTTTCAGGTAGTCCGAAAAAGAGTGACTTTATCGATGTAGATGAAGCTACTGGAGTCAGATCGTTTAAGGTTAATGCTAATGGAGACGCTCTTAAAAATAGAGTTATCCTGAAGTTGCAACAGGCGAAGATGGGAAATAGAATCTTGAGTTTTTCAAGTTCGAAATTAAAGGACCAACCCATCAAAATAGCGCAAGCGAAGAGTGGAAGGACGAGAGTATTCCATTGTATCCCAGTGGATTTAATCTTGTTTTCGGGAGCGCTGTACGGCCCGTACAAAGAAGCATACACAAAGGCTGGACTGAAATGCTATCATGCTGTAGGAATAGATCCGAAATCAGTTGGTTGGCAACAGTTGGCTACGTATATGACGAAGCATCCTAATTATTTTGATGCTGATTATAAGAATTACGATAAGTACTTACATAGGCAAGTATTTAAAGCAGTTCGAAAAATTCAGCGATCAGTGATTCAACAAGTGTGCCCAGATAAATGGGACAAAGCAAGANNNNNNNNNNNNNNNNNNNNNNNNNNNNNNNNNNNNNNNNNNNNNNNNNNNNNNNNNNNNNNNNNNNNNNNNNNNNNNNNNNNNNNNNN
		</sequence>
		<sequence>
			<taxon idref="Nora_GM03_Dmel_AthensGeorgia_USA_2009-02-02"/>
			NNAAAAAGTTTAATCTTAGGCCCAAATAGTGAAATGGCAAAAACTCTTCCAGAATTGGATCAAGGAATTCTCGACTGGATTGTGGATCAGTTGGTGGTGGAACAAGTTGCAACGTTTAAAGCTGAAAACCTTTTAACGAAAGTTAGCGACGATATTGACGAAATGCTTGACTATGCCCTGAACGGAAATGTAGATAATACATATGTTAGGGGCATGGAGGTCAATAAAGCATCAGGATTACCTTGGAGTCTTTCAGGTAGTCCGAAAAAGAGTGACTTTATCGATGTAGATGAAGCCACTGGAGTCAGGTCGTTTAAGGCTAATGCTAATGGAGACGCTCTTAAAAATAGAGTTGTCCTGAAGTTGCAACAGGCGAAGATGGGAAATAGAATCTTGAGTTTTTCAAGTTCGAAACTAAAGGACCAACCCATCAAAATAGCGCAAGCGAAGAGTGGAAGGACGAGAGTATTCCATTGTATCCCAGTGGATTTAATCTTGTTTTCGGGAGCGCTGTACGGCCCGTACAAAGAAGCATACACAAAGGCTGGACTGAAATGCTACCATGCTGTAGGAATAGATCCGAAATCAGTTGGTTGGCAACAGTTGGCTACGTATATGACAAAGCATTCTAATTATTTTGATGCTGATTATAAGAATTACGATAAGTATTTGCATAGGCAAGTATTTAAAGCAGTTCGAAAAATTCAGCGATCAGTAATTCAGCAGGTGTGCCCAGATAAATGGGACAAAGCAAGAGCTGTTGAAGAATTGGATGCTATTGACACGTATGTAGTCGACTATCAAACAGTCTACAAAACCAATCGTGGCAACAAGAGTGGTAGTTA
		</sequence>
		<sequence>
			<taxon idref="Nora_GM04_Dmel_AthensGeorgia_USA_2009-02-02"/>
			NNAAAAAGTTTAATCTTAGGCCCAAATAGTGAAATGGCAAAAACTCTTCCAGAATTGGATCAAGGAATTCTCGACTGGATTGTGGATCAGTTGGTGGTGGAACAAGTTGCAACGTTTAAAGCTGAAAACCTTTTAACGAAAGTTAGCGACGATATTGACGAAATGCTTGACTATGCCCTGAACGGAAATGTAGATAATACATATGTTAGGGGCATGGAGGTCAATAAAGCATCAGGATTACCTTGGAGTCTTTCAGGTAGTCCGAAAAAGAGTGACTTTATCGATGTAGATGAAGCCACTGGAGTCAGGTCGTTTAAGGCTAATGCTAATGGAGACGCTCTTAAAAATAGAGTTGTCCTGAAGTTGCAACAGGCGAAGATGGGAAATAGAATCTTGAGTTTTTCAAGTTCGAAACTAAAGGACCAACCCATCAAAATAGCGCAAGCGAAGAGTGGAAGGACGAGAGTATTCCATTGTATCCCAGTGGATTTAATCTTGTTTTCGGGAGCGCTGTACGGCCCGTACAAAGAAGCATACACAAAGGCTGGACTGAAATGCTACCATGCTGTAGGAATAGATCCGAAATCAGTTGGTTGGCAACAGTTGGCTACGTATATGACAAAGCATTCTAATTATTTTGATGCTGATTATAAGAATTACGATAAGTATTTGCATAGGCAAGTATTTAAAGCAGTTCGAAAAATTCAGCGATCAGTAATTCAGCAGGTGTGCCCAGATAAATGGGACAAAGCAAGAGCTGTTGAAGAATTGGATGCTATTGACACGTATGTAGTCGACTATCAAACAGTCTACAAAACCAATCGTGGCAACAAGAGTGGTAGTTA
		</sequence>
		<sequence>
			<taxon idref="Nora_GQ257737Hultmark_Dmel_UmeaLab_Lab_2007"/>
			NNAAAAAGTTTAATCTTAGGCCCGAATAGTGAAATGGCAAAAACTCTTCCAGAATTGGATCAAGGAATTATCGACTGGATTGTAGATCAGTTGGTGGTGGAACAAGTTGCAACTTTCAAAGCAGAAAACCTTTTAACGAAAGTTAGTGACGATATTGACGAAATGCTTGATTATGCCCTGAATGGAAATGTAGATAACACATATGTTAGGGGTATGGAAGTCAACAAAGCATCAGGATTACCTTGGAGTCTTTCAGGTAGTCCGAAAAAGAGTGACTTTATCGATGTAGATGAAGCTACTGGAGTCAGATCGTTTAAGGTTAATGCTAATGGAGACGCTCTTAAAAATAGAGTTATCCTGAAGTTGCAACAGGCGAAGATGGGAAATAGAATCTTGAGTTTTTCAAGTTCGAAATTAAAAGACCAACCCATCAAAATAGCGCAAGCGAAGAGTGGAAGGACGAGAGTATTCCATTGTATCCCAGTGGATTTAATCTTGTTTTCGGGAGCGCTGTACGGCCCGTACAAAGAAGCATACACAAAGGCTGGATTGAAATGCTATCATGCTGTAGGAATAGATCCGAAATCAGTTGGTTGGCAACAGTTGGCTACGTATATGACGAAGCATCCAAATTATTTTGATGCTGATTATAAGAATTACGATAAGTATTTGCATAGGCAGGTATTTAAAGCAGTTCGAAAAATTCAGCGATCAGTGATTCAACAGATGTGCCCAGATAAATGGGATAAAGCAAGAGCTGTTGAAGAATTAGATGCTATTGACACGTATGTAGTCGACTATCAAACAGTCTACAAAACCAATCGTGGCAACAAAAGTGGTAGTTA
		</sequence>
		<sequence>
			<taxon idref="Nora_DQ321720Hultmark_Dmel_UmeaLab_Lab_2004"/>
			NNAAAAAGTTTAATCTTAGGCCCGAATAGTGAAATGGCAAAAACTCTTCCAGAATTGGATCAAGGAATTCTCGATTGGATTGTAGATCAGTTGGTGGTGGAACAAGTTGCAACTTTCAAAGCAGAAAATCTTTTAACGAAAGTTAGTGACGATATTGACGAAATGCTTGATTATGCCCTGAATGGAAATGTAGATAATACATATGTTAGGGGTATGGAAGTCAACAAAGCATCAGGATTACCTTGGAGTCTTTCAGGTAGTCCGAAAAAGAGTGACTTTATCGATGTAGATGAAGCTACTGGAGTCAGATCGTTTAAGGTTAATGCTAATGGAGACGCTCTTAAAAATAGAGTTATCCTGAAGTTGCAACAGGCGAAGATGGGAAATAGAATCTTGAGTTTTTCAAGTTCGAAACTAAAGGACCAACCCATCAAAATAGCGCAAGCGAAGAGTGGAAGGACGAGAGTATTCCATTGTATCCCAGTGGATTTAATCTTGTTTTCGGGAGCGCTGTACGGCCCGTACAAAGAAGCATACACAAAGGCTGGACTGAAATGCTATCATGCTGTAGGAATAGATCCGAAATCAGTTGGTTGGCAACAGTTGGCTACGTATATGACGAAGCATCCTAATTATTTTGATGCTGATTATAAGAATTACGATAAGTATTTGCATAGGCAGGTATTTAAAGCAGTTCGAAAAATTCAGCGATCAGTGATTCAACAGGTGTGCCCAGATAAATGGGATAAAGCAAGAGCTGTTGAAGAATTAGATGCTATTGACACGTATGTAGTCGACTATCAAACAGTCTACAAAACCAATCGTGGCAACAAAAGTGGTAGTTA
		</sequence>
		<sequence>
			<taxon idref="Nora_JX220408vanRij_Dmel_vanRijLab_Lab_2011"/>
			NNAAAAAGTTTAATCTTAGGCCCGAATAGTGAAATGGCAAAAACTCTTCCAGAATTGGATCAAGGAATTATCGACTGGATTGTAGATCAGTTGGTGGTGGAACAAGTTGCAACTTTCAAAGCAGAAAACCTTTTAACGAAAGTTAGTGACGATATTGACGAAATGCTTGATTATGCCCTGAATGGAAATGTAGATAACACATATGTTAGGGGTATGGAAGTCAACAAAGCATCAGGATTACCTTGGAGTCTTTCAGGTAGTCCGAAAAAGAGTGACTTTATCGATGTAGATGAAGCTACTGGAGTCAGATCGTTTAAGGTTAATGCTAATGGAGACGCTCTTAAAAATAGAGTTATCCTGAAGTTGCAACAGGCGAAGATGGGAAATAGAATCTTGAGTTTTTCAAGTTCGAAACTAAAGGACCAACCCATCAAAATAGCGCAAGCGAAGAGTGGAAGGACGAGAGTATTCCATTGTATCCCAGTGGACTTAATCTTGTTTTCGGGAGCGCTGTACGGCCCGTACAAAGAAGCATACACAAAGGCTGGACTGAAATGCTATCATGCTGTAGGAATAGATCCGAAATCAGTTGGTTGGCAACAGTTGGCTACGTATATGACGAAGCATCCTAATTATTTTGATGCTGATTATAAGAATTACGATAAGTATTTGCATAGGCAGGTATTTAAAGCAGTTCGAAAAATTCAGCGATCAGTGATTCAACAGATGTGCCCAGATAAATGGGATAAAGCAAGAGCTGTTGAAGAATTAGATGCTATTGACACGTATGTAGTTGACTATCAAACAGTCTACAAAACCAATCGTGGCAACAAAAGTGGTAGTTA
		</sequence>
	</alignment>

	<!-- The sequence alignment (each sequence refers to a taxon above).         -->
	<!-- ntax=34 nchar=538                                                       -->
	<alignment id="alignment7" dataType="nucleotide">
		<sequence>
			<taxon idref="Nora_ATH56_Dmel_AthensGreece_EuropeNAf_2009-08-08"/>
			NNTACTACTACAATTGATAATTGCCTGGCGAACGACATCTATGGTTTGTATGCGTGGGTGAAGACAACCGGCCTAAGATCACTGTGGGATTACCGACAGAATGTTTCGAGCGTCGCGTTTGGTGATGATATTATAAAAAGCGTTAGCGATGAGTATAAAGATAAGTATAATTATTGTACTTACCGAGATGTACTAAATGCTACAGGACATATCATGACACCAGGTTCAAAGGATGGAGAAGAGAAGCCATTTACTTCTTTCGAAAACTTACAATTCTTGAAAAGAGGGTTTAAGTTGGAAAACGGTATGGTTTTAGCTCCATTGCTACAACGATCTATTGAAGGACCGTTTGTATGGACTGATATCCGCGAAGATCAGATAACTGTGTGGGTAAATCTCGTGCAAGAACAGTTGATCGAAGCCGCTCTTTGGGGTGAGGAGTATTACAATGAACTTTGTCAAAAGCTAAAATGTGGTACAAATAGAACCCTGAATGGAGCATTAGCAGTATTGTTGAATACGAGCTGGGAAGTTACTT
		</sequence>
		<sequence>
			<taxon idref="Nora_IM09_Dmel_Ithaca_USA_2009-09-18"/>
			NNTACTNNNNNNNNNNNNNNNNNNNNNNNNNNNNNNNNNNNNNNNNNNNNNNNNNNNNNNNNNNNNNNNNNNNNNNNNNNNNNNNNNNNNNNNNNNNNNNNNNNNNNNNNNGTCGCGTTTGGTGATGATATCATAAAAAGCGTTAGCGATGAGTATAAAGATAAGTATAACTATTGTACTTACCGAGATGTACTAAATGCTACAGGACATATCATGACACCAGGTTCAAAGGATGGAGAAGAGAAGCCATTTACTTCTTTCGAAAACTTACAATTCTTGAAAAGAGGGTTTAAGTTGGAAAACGGTATGGTTTTAGCTCCGTTGCTACAACGATCTATTGAAGGACCGTTTGTATGGACTGATATTCGCGAAGATCAGATAACTGTGTGGGTAAATCTCGTGCAAGAACAGTTGATCGAAGCCGCTCTTTGGGGTGAAGAGTACTACAATGAACTTTGTCAAAAACTAAAATGTGGTACAAACAGAACTCTGAATGGAGCATTAGCAGTATTGTTGAATACGAGCTGGGAAGTTACTT
		</sequence>
		<sequence>
			<taxon idref="Nora_D167_Dmel_LabStock_Lab_2010-01"/>
			NNTACTACTNNNNNNNNNNNNNNNNNNNNNNNNNNNNNNNNNNNNNNNNNNNNNNNNNNNNNNNNNNNNNNNNNNNNNNNNNNNTGGGATTACCGACAGAATGTCTCGAGCGTCGCGTTTGGTGATGATATTATAAAAAGCGTTAGCGATAAGTATAAGGATAAGTATAATTACTGTACTTATCGAGATGTGTTAAATGCTACAGGACATATCATGACACCAGGTTCAAAGGATGGAGAAGAGAAGCCATTTACTTCTTTCGAAAACTTACAATTCTTGAAAAGAGGGTTTAAGTTGGAAAACGGTATGGTTTTAGCTCCATTGTTACAACGATCTATTGAAGGACCGTTTGTATGGACTGATATCCGCGAAGATCAGATAACTGTGTGGGTAAATCTTGTGCAAGAACAGTTGATCGAAGCCGCTCTTTGGGGTGAAGAATACTACAATGAACTTTGTCAAAAGCTAAGATGTGGTACAAACAGAACCCTGAATGGAGCATTAGCAGTATTGTTGAATACGAGCTGGGAAGTTACTT
		</sequence>
		<sequence>
			<taxon idref="Nora_MAT38_Dmel_Accra1_Africa_2010-01"/>
			NNCACTACTACAATTGATAATTGCCTGGCGAACGATATTTATGGTTTGTATGCGTGGGTGAAGACAACCGGCCTAAGATCACTGTGGGATTACCGACAGAATGTCTCGAGCGTCGCGTTTGGTGATGATATTATAAAAAGCGTTAGCGATGAGTATAAAGATAAGTATAATTATTGTACTTACCGAGATGTATTAAATGCTACAGGACATATCATGACACCAGGTTCAAAGGATGGAGAAGAGAAGCCATTTACTTCTTTCGAAAACTTACAATTCTTGAAAAGAGGGTTTAAGTTGGAAAACGGTATGGTTTTAGCTCCATTGCTACAACGATCTATTGAAGGACCGTTTGTATGGACTGATATCCGCGAAGATCAGATAACTGTGTGGGTAAATCTCGTGCAAGAACAGTTGATCGAAGCCGCTCTTTGGGGTGAGGAGTATTACAACGAGCTTTGTCAAAAGCTAAAGTGTGGTACAAACAGAACCCTGAATGGAGCATTAGCAGTATTGTTGAATACGAGCTGGGAAGTTACTT
		</sequence>
		<sequence>
			<taxon idref="Nora_MONSIM03_Dsim_Montpellier_EuropeNAf_2010-08-11"/>
			NNCACTACTACAATTGACAATTGCCTGGCGAACGATATTTATGGTTTGTATGCGTGGGTGAAGACAACCGGTCTAAGATCACTGTGGGATTACCGACAGAATGTCTCGAGTGTCGCGTTTGGTGATGATATCATAAAAAGCGTTAGCGACGAGTATAAGGATAAGTATAACTATTGTACTTACCGAGATGTACTAAATGCTACAGGACATATCATGACACCAGGTTCAAAGGATGGAGAAGAGAAGCCATTTACTTCTTTCGAAAACTTACAATTCTTGAAAAGAGGGTTTAAGTTGGAAAACGGTATGGTTTTAGCTCCATTGCTACAACGATCTATTGAAGGACCGTTTGTATGGACTGATATCCGCGAAGATCAAATAACTGTGTGGGTAAATCTCGTACAAGAACAGTTGATCGAAGCCGCTCTTTGGGGTGAGGAGTATTATAACGAGCTTTGTCAAAAGCTAAAGTGTGGTACAAATAGAACCCTGAATGGAGCATTAGCAGTATTGTTGAATACGAGCTGGGAAGTTACTT
		</sequence>
		<sequence>
			<taxon idref="Nora_MON28_Dmel_Montpellier_EuropeNAf_2010-08-11"/>
			NNTACTACTACAATTGATAATTGCCTGGCGAACGATATTTATGGTTTGTATGCGTGGGTGAAGACAACCGGCCTAAGATCACTGTGGGATTACCGACAGAATGTCTCGAGTGTCGCGTTTGGTGATGATATTATAAAAAGCGTTAGCGATGAGTATAAGGATAAGTATAATTATTGTACTTACCGAGATGTACTAAATGCTACAGGACATATCATGACGCCAGGTTCAAAGGATGGAGAAGAGAAGCCATTTACTTCTTTCGAAAACTTACAATTCTTGAAAAGAGGGTTTAAGTTGGAAAACGGTATGGTTTTAGCTCCATTGCTACAACGATCTATTGAAGGACCGTTTGTATGGACTGATATCCGCGAAGATCAGATAACTGTATGGGTAAACCTCGTGCAAGAACAGTTGATCGAAGCCGCTCTTTGGGGTGAGGAGTATTACAATGAACTTTGTCAAAAGCTAAAATGTGGTACAAACAGAACCCTGAATGGAGCATTAGCAGTATTGTTGAATACGAGCTGGGAAGTTACTT
		</sequence>
		<sequence>
			<taxon idref="Nora_RAKMEL12_Dmel_Marrakesh_EuropeNAf_2010-09-30"/>
			NNTACTACTACAATTGACAATTGCCTGGCGAACGATATTTATGGTTTGTATGCGTGGGTGAAGACAACCGGCCTAAGATCACTGTGGGATTACCGACAGAATGTCTCGAGCGTCGCGTTTGGTGATGATATTATAAAAAGCGTTAGCGATGAGTATAAAGATAAGTATAATTATTGTACTTACCGAGATGTACTAAATGCTACAGGACATATCATGACACCAGGTTCAAAAGATGGAGAAGAGAAGCCATTTACTTCTTTCGAAAACTTACAATTCTTGAAAAGAGGGTTTAAGTTGGAAAATGGTATGGTTTTAGCTCCATTGCTACAACGATCTATTGAAGGACCGTTTGTATGGACTGATATTCGCGAAGATCAGATAACTGTGTGGGTAAATCTCGTGCAAGAACAGTTGATCGAAGCCGCTCTTTGGGGTGAAGAGTATTACAATGAACTTTGTCAAAAGTTAAAATGTGGTACAAACAGAACCCTGAATGGAGCACTAGCAGTATTGTTGAATACGAGCTGGGAAGTTACTT
		</sequence>
		<sequence>
			<taxon idref="Nora_SAF04_Dmel_SouthAfrica_Africa_2010-01"/>
			NNTACTACTACAATTGATAATTGCCTGGCGAACGATATTTATGGTTTGTATGCGTGGGTGAAGACAACCGGCCTAAGATCACTGTGGGATTACCGACAGAATGTCTCGAGCGTCGCGTTTGGTGATGATATTATAAAAAGCGTTAGCGATGAGTATAAGGATAAGTATAATTATTGTACTTACCGAGATGTACTAAATGCTACAGGACATATCATGACACCAGGTTCAAAGGATGGAGAAGAGAAGCCATTTACTTCTTTCGAAAACTTACAATTCTTGAAAAGAGGGTTTAAGTTGGAAAACGGTATGGTTTTAGCTCCATTGCTACAACGATCTATTGAAGGGCCGTTTGTATGGACTGATATCCGCGAAGATCAGATAACTGTGTGGGTAAATCTCGTGCAAGAACAGTTGATCGAAGCCGCTCTTTGGGGTAAGGAGTATTACAACGAGCTTTGTCAAAAGCTANNNNNNNNNNNNNNNNNNNNNNNNNNNNNNNNNNNNNNNNNNNNNNNNNNNNNNNNNNNNNNNNNNNNNN
		</sequence>
		<sequence>
			<taxon idref="Nora_XIA_Dmel_LabStock_Lab_2008-02"/>
			NNTACTACTACAATTGATAATTGCCTGGCGAACGATATTTATGGTTTGTATGCGTGGGTGAAGACAACCGGCCTAAGATCACTGTGGGATTACCGACAGAATGTCTCGAGCGTCGCGTTTGGTGATGATATTATAAAAAGCGTTAGCGATGAGTATAAGGATAAGTATAATTATTGTACTTACCGAGATGTACTAAATGCTACAGGACATATCATGACACCAGGTTCAAAAGATGGAGAAGAGAAGCCATTTACTTCTTTCGAAAACTTACAATTCTTGAAAAGAGGGTTTAAGTTGGAAAACGGTATGGTTTTAGCTCCATTGTTACAACGATCTATTGAAGGACCGTTTGTATGGACTGATATCCGCGAAGATCAGATAACTGTGTGGGTAAATCTTGTGCAAGAACAGTTGATCGAAGCCGCTCTTTGGGGTGAAGAATACTACAATGAACTTTGTCAAAAGCTAAAATGTGGTACAAACAGAACCCTGAATGGAGCATTAGCAGTATTGTTGAATACGAGCTGGGAAGTTACTT
		</sequence>
		<sequence>
			<taxon idref="Nora_DAN20_Dmel_Accra2_Africa_2010-01"/>
			NNTACTACCACAATTGATAANNNNNNNNNNNNNNNNNNNNNNNNNNNNNNNNNNNNNNNNNNNNNNNNNNNNNNNNNNNNNNNNNNGGATTACCGACAGAATGTCTCAAGCGTCGCGTTTGGTGATGATATTATAAAAAGCGTTAGCGATGAGTATAAGGATAAGTATAATTATTGTACTTACCGAGATGTACTAAATGCTACAGGACATATCATGACACCAGGTTCAAAGGATGGAGAAGAGAAGCCATTTACTTCTTTCGAAAACTTACAATTCTTGAAAAGAGGGTTTAAGTTGGAAAACGGTATGGTTTTAGCTCCATTGCTACAACGATCTATAGAAGGACCGTTTGTATGGACTGATATTCGCGAAGATCAGATAACTGTGTGGGTAAATCTTGTGCAAGAACAGTTGATTGAAGCCGCTCTTTGGGGTGAGGAGTATTACAATGAGCTCTGTCAAAAGCTAAAATGTGGTACAAATAGAACCCTAAATGGAGCATTAGCAGTGTTGTTAAACACGAGCTGGGAAGTTACTT
		</sequence>
		<sequence>
			<taxon idref="Nora_D23_Dmel_LabStock_Lab_2010-01"/>
			NNNNNNNNNNNNNNNNNNNNNNNNNNNNNNNNNNNNNNNNNNNNNNNNNNNNNNNNNNNNNNNNNNNNNNNNNNNNNNNNNNNNNNNNNNNNNNNNNNNNNNNNNNNNNNNNNNNNNNNNNNNNNNNNNNNNNNNNNNNNNGTTAGCGATGAGTATAAGGATAAGTATAATTATTGTACTTACCGAGATGTACTAAATGCTACAGGACATATCATGACACCAGGTTCAAAAGATGGAGAAGAGAAGCCATTTACTTCTTTCGAAAACTTACAATTCTTGAAAAGAGGGTTTAAGTTGGAAAACGGTATGGTTTTAGCTCCATTGTTACAACGATCTATTGAAGGACCGTTTGTATGGACTGATATCCGCGAAGATCAGATAACTGTGTGGGTAAATCTTGTGCAAGAACAGTTGATCGAAGCCGCTCTTTGGGGTGAAGAATATTACAATGAACTTTGTCAAAAGCTAAAATGTGGTACAAACAGAACCCTGAATGGAGCATTAGCAGTATTGTTGAATACGAGCTGGGAAGTTACTT
		</sequence>
		<sequence>
			<taxon idref="Nora_D79_Dmel_LabStock_Lab_2010-01"/>
			NNTACTACTACNNNNNNNNNNNNNNNNNNNNNNNNNNNNNNNNNNNNNNNNNNNNNNNNNNNNNNNNNNNNNNNNNNNNNNNNGTGGGATTACCGACAGAATATCTCGAGCGTCGCGTTTGGTGATGATATTATAAAAAGCGTTAGCGATGAGTATAAGGATAAGTATAATTATTGTACTTACCGAGATGTACTAAATGCTACAGGACATATCATGACACCAGGTTCAAAAGATGGAGAAGAGAAGCCATTTACTTCTTTCGAAAACTTACAATTCTTGAAAAGAGGGTTTAAGTTGGAAAACGGTATGGTTTTAGCTCCATTGTTACAACGATCTATTGAAGGACCGTTTGTATGGACTGATATCCGCGAAGATCAGATAACTGTGTGGGTAAATCTTGTGCAAGAACAGTTGATCGAAGCCGCTCTTTGGGGTGAAGAATACTACAATGAACTTTGTCAAAAGCTAAAATGTGGTACAAACAGAACCCTGAATGGAGCATTAGCAGTATTGTTGAATACGAGCTGGGAAGTTACTT
		</sequence>
		<sequence>
			<taxon idref="Nora_IM12_Dmel_Ithaca_USA_2009-09-18"/>
			NNTACTACTACAATAGACAATTGCCTGGCGAACGATATTTATGGTTTGTATGCGTGGGTGAAGACAACCGGCCTAAGATCACTGTGGGATTACCGACAGAGTGTCTCGAGCGTCGCGTTTGGTGATGATATCATAAAAAGCGTTAGCGATGAGTATAAAGATAAGTATAACTATTGTACTTACCGAGATGTACTAAATGCTACAGGACATATCATGACACCAGGTTCAAAGGATGGAGAAGAGAAGCCATTTACTTCTTTCGAAAACTTACAATTCTTGAAAAGAGGGTTTAAGTTGGAAAACGGTATGGTTTTAGCTCCGTTGCTACAACGATCTATTGAAGGACCGTTTGTATGGACTGATATTCGCGAAGATCAGATAACTGTGTGGGTAAATCTCGTGCAAGAACAGTTGATCGAAGCCGCTCTTTGGGGTGAAGAGTACTACAATGAACTTTGTCAAAAACTAAAATGTGGTACAAACAGAACTCTGAATGGAGCATTAGCAGTATTGTTGAATACGAGCTGGGAAGTTACTT
		</sequence>
		<sequence>
			<taxon idref="Nora_IM13_Dmel_Ithaca_USA_2009-09-18"/>
			NNTACTACTACAATAGACAATTGCCTGGCGAACGATATTTATGGTTTGTATGCGTGGGTGAAGACAACCGGCCTAAGATCACTGTGGGATTACCGACAGAATGTCTCGAGCGTCGCGTTTGGTGATGATATCATAAAAAGCGTTAGCGATGAGTATAAAGATAAGTATAACTATTGTACTTACCGAGATGTACTAAATGCTACAGGACATATCATGACACCAGGTTCAAAGGATGGAGAAGAGAAGCCATTTACTTCTTTCGAAAACTTACAATTCTTGAAAAGAGGGTTTAAGTTGGAAAACGGTATGGTTTTAGCTCCGTTGCTACAACGATCTATTGAAGGACCGTTTGTATGGACTGATATTCGCGAAGATCAGATAACTGTGTGGGTAAATCTCGTGCAAGAACAGTTGATCGAAGCCGCTCTTTGGGGTGAAGAGTACTACAATGAACTTTGTCAAAAACTAAAATGTGGTACAAACAGAACTCTGAATGGAGCATTAGCAGTATTGTTGAATACGAGCTGGGAAGTTACTT
		</sequence>
		<sequence>
			<taxon idref="Nora_XG_Dmel_LabStock_Lab_2008-02"/>
			NNTACTACTACAATTGATAATTGCCTGGCGAACGATATTTATGGTTTGTATGCGTGGGTGAAGACAACCGGCCTAAGATCACTGTGGGATTACCGACAGAATRTCTCGAGCGTCGCGTTTGGTGATGATATTATAAAAAGCGTTAGCGATGAGTATAAGGATAAGTATAATTATTGTACTTACCGAGATGTACTAAATGCTACAGGACATATCATGACACCAGGTTCAAAAGATGGAGAAGAGAAGCCATTTACTTCTTTCGAAAACTTACAATTCTTGAAAAGAGGGTTTAAGTTGGAAAACGGTATGGTTTTAGCTCCATTGTTACAACGATCTATTGAAGGACCGTTTGTATGGACTGATATCCGCGAAGATCAGATAACTGTGTGGGTAAATCTTGTGCAAGAACAGTTGATCGAAGCCGCTCTTTGGGGTGAAGAATACTACAATGAACTTTGTCAAAAGCTAAAATGTGGTACAAACAGAACCCTGAATGGAGCATTAGCAGTATTGTTGAATACGAGCTGGGAAGTTACTT
		</sequence>
		<sequence>
			<taxon idref="Nora_XH_Dmel_LabStock_Lab_2008-02"/>
			NNTNNNNNNNNNNNNNNNNNNNNNNNNNNNNNCGATATTTATGGTTTGTATGCGTGGGTGAAGACAACCGGCCTAAGATCACTGTGGGATTACCGACAGAATATCTCGAGCGTCGCGTTTGGTGATGATATTATAAAAAGCGTTAGCGATGAGTATAAGGATAAGTATAATTATTGTACTTACCGAGATGTACTAAATGCTACAGGACATATCATGACACCAGGTTCAAAAGATGGAGAAGAGAAGCCATTTACTTCTTTCGAAAACTTACAATTCTTGAAAAGAGGGTTTAAGTTGGAAAACGGTATGGTTTTAGCTCCATTGTTACAACGATCTATTGAAGGACCGTTTGTATGGACTGATATCCGCGAAGATCAGATAACTGTGTGGGTAAATCTTGTGCAAGAACAGTTGATCGAAGCCGCTCTTTGGGGTGAAGAATACTACAATGAACTTTGTCAAAAGCTAAAATGTGGTACAAACAGAACCCTGAATGGAGCATTAGCAGTATTGTTGAATACGAGCTGGGAAGTTACTT
		</sequence>
		<sequence>
			<taxon idref="Nora_delta11_Dmel_LabStock_Lab_2008-02"/>
			NNTACTACTACAATTGATAATTGNNNNNNNNNNNNNNNNNNNNNNNNNNNNNNNNNNNNNNNNNNNNNNNNNNNNNNNNNNNNNNNGGATTACCGACAAAATGTCTCGAGCGTCGCGTTTGGTGATGATATTATAAAAAGCGTTAGCGATGAGTATAAGGATAAGTATAATTATTGTACTTACCGAGATGTACTAAATGCTACAGGACATATCATGACACCAGGTTCAAAGGATGGAGAAGAGAAACCATTTACTTCTTTCGAAAACTTACAATTCTTGAAAAGAGGGTTTAAGTTAGAAAATGGTATGGTTTTAGCTCCATTGCTGCAACGATCTATTGAAGGACCGTTTGTATGGACTGATATTCGCGAAGATCAGATAACTGTGTGGGTAAATCTCGTGCAAGAACAGTTGATCGAAGCCGCTCTTTGGGGTGAAGAGTACTACAATGAAATTTGTCAAAAGCTAAAATGTGGTACAAACAGAACCCTGAATGGAGCATTAGCAGTATTGTTGAATACGAGCTGGGAAGTTACTT
		</sequence>
		<sequence>
			<taxon idref="Nora_XA_Dmel_LabStock_Lab_2008-02"/>
			NNTACTACNNNNNNNNNNNNNNNNNNNNNNNNNNNNNNNNNNNNNNNNNNNNNNNNNNNNNNNNNNNNNNNNNNNNNNNNNNNNNNNNNNNNNNNNNNNNNNNNNNNNNNNGTCGCGTTTGGTGATGATATTATAAAAAGCGTTAGCGATGAGTATAAGGATAAGTATAATTATTGTATTTACCGAGATGTACTAAATGCTACAGGACATATCATGACACCAGGTTCAAAGGATGGAGAAGAGAAGCCATTTACTTCTTTCGAAAACTTACAATTCTTGAAAAGAGGGTTTAAGTTGGAAAATGGCATGGTTTTAGCTCCATTGCTACAACGATCTATTGAAGGACCGTTTATATGGACTGATATTCGCGAAGATCAGATAACTGTATGGGTAAATCTCGTGCAAGAACAGTTGATCGAAGCCGCTCTTTGGGGTGAAGAGTACTACAATGAAATTTGTCAAAAGCTAAAATGTGGTATAAACAGAACCCTGAATGGAGCATTAGCAGTATTGTTGAATACGAGCTGGGAAGTTACTT
		</sequence>
		<sequence>
			<taxon idref="Nora_K02_Dsim_Thika_Africa_2009-02"/>
			NNTACTACTACAATTGACAACTGCCTGGCGAACGATATTTATGGTTTGTATGCATGGGTGAAGACAACCGGCCTAAGATCACTGTGGGATTACCGACAGAGTGTCTCGAGCGTCGCGTTTGGTGATGATATTATAAAAAGCGTTAGCGATGAGTATAAGGATAAGTATAATTATTGTACTTACCGAGATGTACTAAATGCTACAGGACATATCATGACACCAGGTTCAAAGGATGGAGAAGAGAAGCCATTTACTTCTTTCGAAAACTTACAATTCTTAAAAAGAGGATTTAAGTTGGAAAACGGTATGGTTTTAGCTCCATTGCTACAACGATCTATTGAAGGACCGTTTGTATGGACTGATATCCGCGAAGATCAGATAACTGTGTGGGTAAACCTCGTGCAAGAACAGTTGATCGAAGCCGCTCTTTGGGGTGAAGAGTATTACAACGAGCTTTGTCAAAAGCTAAAATGTGGTACAGATAGAACCTTGAATGGAGCATTAGCAGTATTGTTGAATACGAGCTGGGAAGTTACTT
		</sequence>
		<sequence>
			<taxon idref="Nora_RAK11_Dsim_Marrakesh_EuropeNAf_2010-09-30"/>
			NNTACTACTACAATTGACAATTGCCTGGCGAACGATATTTATGGTTTGTATGCGTGGGTGAAGACAACCGGCCTAAGATCACTGTGGGATTACCGACAGAATGTCTCGAGCGTCGCGTTTGGTGATGATATTATAAAAAGCGTTAGCGATGAGTATAAGGATAAATATAATTATTGTACTTACCGAGATGTACTAAATGCTACAGGACATATCATGACACCAGGTTCAAAAGATGGAGAAGAGAAGCCATTTACTTCTTTCGAAAACTTACAATTCTTGAAAAGAGGGTTTAAGTTGGAAAATGGTATGGTTTTAGCTCCATTGCTACAACGATCTATTGAAGGACCGTTTGTATGGACTGATATTCGTGAAGATCAGATAACTGTGTGGGTAAATCTCGTGCAAGAACAGTTGATCGAAGCCGCTCTTTGGGGTGAAGAGTATTACAATGAACTTTGTCAAAAGTTAAAATGTGGTACAAACAGAACCCTGAATGGAGCACTAGCAGTATTGTTGAATACGAGCTGGGAAGTTACTT
		</sequence>
		<sequence>
			<taxon idref="Nora_K09_Dsim_Thika_Africa_2009-02"/>
			NNTACTACTACAATTGACAACTGCCTGGCGAACGATATTTATGGTTTGTATGCATGGGTGAAGACAACCGGCCTAAGATCACTGTGGGATTACCGACAGAGTGTCTCGAGCGTCGCGTTTGGTGATGATATTATAAAAAGCGTTAGCGATGAGTATAAGGATAAGTATAATTATTGTACTTACCGAGATGTACTAAATGCTACAGGACATATCATGACACCAGGTTCAAAGGATGGAGAAGAGAAGCCATTTACTTCTTTCGAAAACTTACAATTCTTAAAAAGAGGATTTAAGTTGGAAAACGGTATGGTTTTAGCTCCATTGCTACAACGATCTATTGAAGGACCGTTTGTATGGACTGATATCCGCGAAGATCAGATAACTGTGTGGGTAAACCTCGTGCAAGAACAGTTGATCGAAGCCGCTCTTTGGGGTGAAGAGTATTACAACGAGCTTTGTCAAAAGCTAAAATGTGGTACAGATAGAACCTTGAATGGAGCATTAGCAGTATTGTTGAATACGAGCTGGGAAGTTACTT
		</sequence>
		<sequence>
			<taxon idref="Nora_JJ17_Dmel_LabStock_Lab_2001"/>
			NNTACTACTACAATTGATAATTGCCTGGCGAATGATATTTATGGTTTGTATGCGTGGGTGAAGACAACCGGCCTAAGATCATTGTGGGATTACCGACAGAATGTCTCGAGTGTCGCGTTTGGTGATGATATTATAAAAAGCGTTAGCGATGAGTATAAGGATAAGTATAATTATTGTACTTACCGAGATGTATTAAATGCTACAGGACATATCATGACACCAGGTTCAAAGGATGGAGAAGAGAAGCCATTCACTTCTTTCGAAAACTTACAATTCTTGAAAAGAGGGTTTAAGTTGGAAAATGGTATGGTTTTAGCTCCATTGCTACAACGATCTATTGAAGGACCGTTTGTATGGACTGATATCCGCGAAGATCAGATAACTGTGTGGGTAAACCTTGTGCAAGAACAGTTGATTGAAGCCGCTCTTTGGGGTGAGGAGTATTATAACGAGCTTTGTCAAAAGCTAAAATGTAGTACAAATAGAACCCTGAATGGAGCATTAGCAGTATTGCTGAATACGAGCTGGGAAGTTACTT
		</sequence>
		<sequence>
			<taxon idref="Nora_AM04_Dmel_AthensGreece_EuropeNAf_2009-08-08"/>
			NNTACTACTACAATTGATAATTGCCTGGCGAACGACATCTATGGTTTGTATGCGTGGGTGAAGACAACCGGCCTAAGATCACTGTGGGATTACCGACAGAATGTTTCGAGCGTCGCGTTTGGTGATGATATTATAAAAAGCGTTAGCGATGAGTATAAAGATAAGTATAATTATTGTACTTACCGAGATGTACTAAATGCTACAGGACATATCATGACACCAGGTTCAAAGGATGGAGAAGAGAAGCCATTTACTTCTTTCGAAAACTTACAATTCTTGAAAAGAGGGTTTAAGTTGGAAAACGGTATGGTTTTAGCTCCATTGCTACAACGATCTATTGAAGGACCGTTTGTATGGACTGATATCCGCGAAGATCAGATAACTGTGTGGGTAAATCTCGTGCAAGAACAGTTGATCGAAGCCGCTCTTTGGGGTGAGGAGTATTACAATGAACTTTGTCAAAAGCTAAAATGTGGTACAAATAGAACCCTGAATGGAGCATTAGCAGTATTGTTGAATACGAGCTGGGAAGTTACTT
		</sequence>
		<sequence>
			<taxon idref="Nora_RAKMEL13_Dmel_Marrakesh_EuropeNAf_2010-09-30"/>
			NNTACTACTACAATTGATAATTGCCTGGCGAACGATATTTATGGTTTGTATGCGTGGGTGAAGACAACCGGCCTAAGATCACTGTGGGATTACCGACAGAATGTCTCGAGCGTCGCGTTTGGTGATGATATTATAAAAAGCGTTAGCGATGAGTATAAGGATAAGTATAATTATTGTACTTACCGAGATGTACTAAATGCTACAGGACATATCATGACGCCAGGTTCAAAGGATGGAGAAGAGAAGCCATTTACTTCTTTCGAAAACTTACAATTCTTGAAAAGAGGGTTTAAGTTGGAAAATGGTATGGTTTTAGCTCCATTGCTACAACGATCTATTGAAGGACCGTTTGTATGGACTGATATTCGCGAAGATCAGATAACTGTGTGGGTAAATCTCGTGCAAGAACAGTTGATCGAAGCCGCTCTTTGGGGTGAAGAGTATTACAATGAACTTTGTCAAAAGTTAAAATGTGGTACAAACAGAACCCTGAATGGAGCACTAGCAGTATTGTTGAATACGAGCTGGGAAGTTACTT
		</sequence>
		<sequence>
			<taxon idref="Nora_GEO58_Dmel_AthensGeorgia_USA_2009-02-02"/>
			NNTACTACTACAATTGATAATTGCCTGGCGAACGATATTTATGGTTTGTATGCGTGGGTGAAGACAACCGGCCTAAGATCACTGTGGGATTACCGACAGAATGTCTCGAGCGTCGCGTTTGGTGATGATATTATAAAAAGCGTTAGCGATGAGTATAAGGATAAGTATAATTATTGTACTTACCGAGATGTACTAAATGCTACAGGACATATCATGACACCTGGTTCAAAGGATGGAGAAGAGAAGCCATTTACTTCTTTCGAAAACTTACAATTCTTGAAAAGAGGGTTTAAGTTGGAAAACGGTATGGTTTTAGCTCCATTGCTACAACGATCTATTGAAGGACCGTTTGTATGGACTGATATCCGCGAAGATCAGATAACTGTGTGGGTAAATCTCGTGCAAGAACAGTTGATCGAAGCCGCTCTTTGGGGTGAAGAGTATTACAATGAACTTTGTCAAAAGTTAAAGTGTGGTACAAACAGAACTCTGAATGGAGCATTAGCAGTATTGTTGAATACGAGCTGGGAAGTTACTT
		</sequence>
		<sequence>
			<taxon idref="Nora_SAFSIM01_Dsim_SouthAfrica_Africa_2010-01"/>
			NNNNNNNNNNNNNNNNNNNNNNNNNNNNNNNNNNNNATTTATGGTTTGTATGCGTGGGTGAAGACAACCGGCCTAAGATCACTGTGGGATTACCGACAGAATGTCTCGAGCGTCGCGTTTGGTGATGATATTATAAAAAGCGTTAGCGATGAGTATAAGGATAAGTATAATTATTGTACTTACCGAGATGTACTAAATGCTACAGGACATATCATGACACCAGGTTCAAAGGATGGAGAAGAGAAGCCATTTACTTCTTTCGAAAACTTACAATTCTTGAAAAGAGGATTTAAGTTGGAAAACGGTATGGTTTTAGCTCCATTGCTACAACGATCTATTGAAGGACCGTTTGTATGGACTGATATCCGCGAAGATCAGATAACTGTGTGGGTAAATCTCGTGCAAGAACAGTTGATCGAAGCCGCTCTTTGGGGTGAAGAGTATTACAATGAGCTTTGTCAAAAGCTAAAATGTGGTACAAATAGAACCCTGAATGGAGCATTAGCAGTATTGTTGAATACGAGCTGGGAAGTTACTT
		</sequence>
		<sequence>
			<taxon idref="Nora_UM02_Dmel_SanDiego2_USA_2008-12-05"/>
			NNNNNNNNNNNNNNNGATAATTGCCTGGCGAACGATATTTATGGTTTGTATGCATGGGTGAAGACAACCGGCCTAAGATCACTGTGGGATTACCGACAGAATGTCTCGAGCGTCGCGTTTGGTGATGATATTATAAAAAGCGTTAGCGATGAGTATAAGGATAAGTATAATTATTGTACTTACCGAGATGTACTAAATGCTACAGGACATATCATGACACCAGGTTCAAAGGATGGAGAAGAGAAGCCATTTACTTCTTTCGAAAACTTACAATTCTTGAAAAGAGGGTTTAAGTTGGAAAACGGTATGGTTTTAGCTCCATTGCTACAACGATCTATTGAAGGACCGTTTGTATGGACTGATATCCGCGAAGATCAGATAACTGTATGGGTAAACCTCGTGCAAGAACAGTTGATCGAAGCCGCTCTTTGGGGTGAGGAGTATTACAACGAACTTTGTCAAAAGCTAAAGTGTGGTACAAATAGAACCCTGAATGGAGCATTAGCAGTATTGTTGAATACGAGCTGGGAAGTTACTT
		</sequence>
		<sequence>
			<taxon idref="Nora_DANMEL11_Dmel_Accra2_Africa_2010-01"/>
			NNNNNNNNNNNNNNNNNNNNNNNNNNNNNNNNNNNNNNNNNNNNNNNNNNNNNNNNNNNNNNNNNNNNNNNNNNNNNNNNNNNNNNNNNNNNNNNNNNNNNNNNNNNNNNNNNNNNNNTTGGTGATGATATTATAAAAAGCGTTAGCGATGAGTATAAGGATAAGTATAATTATTGTACTTACCGAGATGTACTAAATGCTACAGGACATATCATGACACCAGGTTCAAAGGATGGAGAAGAGAAGCCATTTACTTCTTTCGAAAACTTACAATTCTTGAAAAGAGGGTTTAAGTTGGAAAACGGTATGGTTTTAGCTCCATTGCTACAACGATCTATTGAAGGACCGTTTGTATGGACTGATATTCGCGAAGATCAGATAACTGTGTGGGTAAACCTCGTGCAAGAACAGTTGATCGAAGCCGCTCTTTGGGGTGAGGAGTACTACAACGAGCTTTGTCAAAAGCTAAAATGTGGTACAAATAGAACCCTGAATGGAGCATTGGCAGTATTGTTGAATACGAGCTGGGAAGTTACTT
		</sequence>
		<sequence>
			<taxon idref="Nora_DANMEL01_Dmel_Accra2_Africa_2010-01"/>
			NNCACTACTACAATNNNNNNNNNNNNNNNNNNNNNNNNNNNNNNNNNNNNNNNNNNNNNNNNNNNNNNNNNNNNNNNNNNNNNNNNNNNNNNNNNNNNNNNNNNNNNNNNNNNNNNNNNNNNTGATGATATTATAAAAAGCGTTAGCGATGAGTATAAGGATAAGTATAATTATTGTACTTACCGAGATGTATTAAATGCTACAGGACATATCATGACACCAGGTTCAAAGGATGGAGAAGAGAAGCCATTTACTTCTTTCGAAAACTTACAATTCTTGAAAAGAGGGTTTAAGTTGGAAAACGGTATGGTTTTAGCTCCATTGCTACAACGATCTATTGAAGGACCGTTTGTATGGACTGATATCCGCGAAGATCAGATAACTGTGTGGGTAAATCTCGTGCAAGAACAGTTGATCGAAGCCGCTCTTTGGGGTGAGGAGTATTACAACGAGCTTTGTCAAAAGCTAAAGTGTGGTACAAACAGAACCCTGAATGGAGCATTAGCAGTATTGTTGAATACGAGCTGGGAAGTTACTT
		</sequence>
		<sequence>
			<taxon idref="Nora_MAT23_Dmel_Accra1_Africa_2010-01"/>
			NNCACTACTACAATTGATAATTGCCTGGCGAACGATATTTATGGTTTGTATGCGTGGGTGAAGACAACCGGCCTAAGATCACTGTGGGATTACCGACAGAATGTCTCGAGCGTCGCGTTTGGTGATGATATTATAAAAAGCGTTAGCGATGAGTATAAGGATAAGTATAATTATTGTACTTACCGAGATGTATTAAATGCTACAGGACATATCATGACACCAGGTTCAAAGGATGGAGAAGAGAAGCCATTTACTTCTTTTGAAAACTTACAATTCTTGAAAAGAGGGTTTAAGTTGGAAAACGGTATGGTTTTAGCTCCATTGCTACAACGATCTATTGAAGGACCGTTTGTATGGACTGATATCCGCGAAGATCAGATAACTGTGTGGGTAAATCTCGTGCAAGAACAGTTGATCGAAGCCGCTCTTTGGGGTGAGGAGTATTACAACGAGCTTTGTCAAAAGCTAAAGTGTGGTACAAACAGAACCCTGAATGGAGCATTAGCAGTATTGTTGAATACGAGCTGGGAAGTTACTT
		</sequence>
		<sequence>
			<taxon idref="Nora_DANMEL13_Dmel_Accra2_Africa_2010-01"/>
			NNCACTACTACAATTGATAATTGCCTGGCGAACGATATTTATGGTTTGTATGCGTGGGTGAAGACAACCGGCCTAAGATCACTGTGGGATTACCGACAGAATGTCTCGAGCGTCGCGTTTGGTGATGATATTATAAAAAGCGTTAGCGATGAGTATAAGGATAAGTATAATTATTGTACTTACCGAGATGTATTAAATGCTACAGGACATATCATGACACCAGGTTCAAAGGATGGAGAAGAGAAGCCATTTACTTCTTTCGAAAACTTACAATTCTTGAAAAGAGGGTTTAAGTTGGAAAACGGTATGGTTTTAGCTCCATTGCTACAACGATCTATTGAAGGACCGTTTGTATGGACTGATATCCGCGAAGATCAGATAACTGTGTGGGTAAATCTCGTGCAAGAACAGTTGATCGAAGCCGCTCTTTGGGGTGAGGAGTATTACAACGAGCTTTGTCAAAAGCTAAAGTGTGGTACAAACAGAACCCTGAATGGAGCATTAGCAGTATTGTTGAATACGAGCTGGGAAGTTACTT
		</sequence>
		<sequence>
			<taxon idref="Nora_GQ257737Hultmark_Dmel_UmeaLab_Lab_2007"/>
			NNTACTACTACAATTGATAATTGCCTGGCGAACGATATTTATGGTTTGTATGCGTGGGTGAAGACAACCGGCCTAAGATCGCTGTGGGATTACCGACAGAATGTCTCGAGCGTTGCGTTTGGTGATGATATTATAAAAAGCGTTAGCGATGAGTATAAAGATAAGTATAATTATTGTACTTACCGAGATGTATTAAATGCTACAGGACATATCATGACACCAGGTTCAAAGGATGGAGAAGAGAAGCCATTTACTTCTTTCGAAAACTTACAATTCTTGAAAAGAGGGTTTAAGTTGGAAAACGGTATGGTTTTAGCTCCATTGCTACAACGATCTATTGAAGGACCGTTTGTATGGACTGATATCCGCGAAGATCAGATAACTGTGTGGGTAAATCTCGTGCAAGAACAGTTGATCGAAGCCGCTCTTTGGGGTGAGGAATATTACAATGAGCTTTGTCAAAAGCTAAAATGTGGTACAAATAGAACCTTGAATGGAGCATTAGCAGTATTGTTGAATACGAGCTGGGAAGTTACTT
		</sequence>
		<sequence>
			<taxon idref="Nora_DQ321720Hultmark_Dmel_UmeaLab_Lab_2004"/>
			NNTACTACTACAATTGATAATTGCCTGGCGAACGATATTTATGGTTTGTATGCGTGGGTGAAGACAACCGGCCTAAGATCACTGTGGGATTACCGACAGAATGTCTCGAGCGTCGCGTTTGGTGATGATATTATAAAAAGCGTTAGCGATGAGTATAAGGATAAGTATAATTATTGTACTTACCGAGATGTATTAAATGCTACAGGACATATCATGACACCAGGTTCAAAGGATGGAGAAGAGAAGCCATTTACTTCTTTCGAAAACTTACAATTCTTGAAAAGAGGGTTTAAGTTGGAAAACGGTATGGTTTTAGCTCCATTGCTACAACGATCTATTGAAGGACCGTTTGTATGGACTGATATCCGCGAAGATCAGATAACTGTGTGGGTAAATCTTGTGCAAGAACAGTTGATCGAAGCCGCTCTTTGGGGTGAAGAGTATTACAATGAACTTTGTCAAAAGTTAAAATGTGGTACGAATAGAACCCTGAATGGAGCATTAGCAGTATTGTTGAATACGAGCTGGGAAGTTACTT
		</sequence>
		<sequence>
			<taxon idref="Nora_JX220408vanRij_Dmel_vanRijLab_Lab_2011"/>
			NNTACTACTACAATTGATAATTGCCTGGCGAACGATATTTATGGTTTGTATGCGTGGGTGAAGACAACCGGCCTAAGATCACTGTGGGATTACCGACAGAATGTCTCGAGCGTCGCGTTTGGTGATGATATTATAAAAAGCGTTAGCGATGAGTATAAGGATAAGTATAATTATTGTACTTATCGAGATGTACTAAATGCTACAGGACATATCATGACACCAGGTTCAAAGGATGGAGAAGAGAAGCCATTTACTTCTTTTGAAAACCTACAATTCTTGAAAAGAGGATTTAAGTTAGAAAACGGTATGGTTTTAGCTCCATTACTACAACGATCTATTGAAGGACCGTTTGTATGGACTGATATCCGCGAAGATCAGATAACTGTGTGGGTAAATCTCGTGCAAGAACAGTTGATCGAAGCCGCTCTTTGGGGTGAGGAGTATTACAATGAGCTTTGTCAAAAGCTAAAATGTGGTACAAATAGAACCTTGAATGGAGCATTAGCAGTATTGTTGAATACGAGCTGGGAAGTTACTT
		</sequence>
	</alignment>

	<!-- The sequence alignment (each sequence refers to a taxon above).         -->
	<!-- ntax=34 nchar=891                                                       -->
	<alignment id="alignment8" dataType="nucleotide">
		<sequence>
			<taxon idref="Nora_ATH56_Dmel_AthensGreece_EuropeNAf_2009-08-08"/>
			TCCAAAAATTCTGTAATCGTTATTATGGCATTAAAAGAGGAGATCTTTGATCAAAACACTACTCTTTTCGCCGTTTTAGACGAGAACGAGGTTACTGAGANNNNNNNNNNNNNNNNNNNNNNNNNNNNNNNNNNNNNNNNNNNNNNNNNNNNNNNNNNNNNNNNNNNNNNNNNNNNNNNNNNNNNNNNNNNNNNNNNNGCTCGAAATGAAGAACAATTCGTTAATATCAACACAACATTGGTAGAAATGAGTTCAGAAGTTGACAAATTGACCACAACAACAAGTCAACAGGCAAAACAGATTAATACCCTTGCCACAGCATTAAACGAGCTTGATCAAACTACGAAAGACTCTTTAGACACGTTGAACACAACAACAGAATCTCTTAAGAAACAAGTATTATTTAATACTGATGAGATTACCGTGTTAAAGGTAGATGTAGCAACCGTCACACAAAAACAACAGGACGTAGAACATTCACTTGTGACAATGAAAGATGAGATAGGAGAATTGCACGTATCAGTGAATGCCAATGCTAACTCCATTGAGGCATTACGCACAAGAATTGCCGCGCTAGAGATTAGAGATGTAGGACCGTGGGTTTTGAAAGACAGAATTTACAAATTCGTGATCAACATGCCAAATGGAACTACTCGCTATACCACAATATACTTTTTCGCCGATGTATATTTTAGCACTGGAGTAAGAGCAGCACCTACAAATTCGGGAACAGCTACAAACATATTGACGATTACCTCGTTGACAACATCATATAGTTTAGCTAACGTTCCCGTTTTAAAGGGTGTACCTTATAGAGTCAATGGTTACTTTGCTAACGGAAATAGTATTGAAAATATAACCGGAAGCACGTCAGTGATTTACGACTCTATG
		</sequence>
		<sequence>
			<taxon idref="Nora_IM09_Dmel_Ithaca_USA_2009-09-18"/>
			TCCAAAAATTCTGTAATCGTTATTATGGCATTAAAAGAGGAGATCTTTGATCAAAACACCACTCTTTTCGCCGTTTTAGACGAGAACGAGGTTACTGAGATTAAGTCAATTCAATCCTCAGTAACAGCAGTAAAGACCCAGCTCGATCAACAAAAACTGCAACTTGACGGTTTAGCTAAAGTAGTTGACAATAATCAAGCTCGAAATGAAGAACAATTCGTTAATATCAATACAACATTGGTAGAAATGAGTTCAGAAGTTGACAAATTAACCACAACAACAAGTCAACAGGCAAAACAGATTAACACCCTTGCCACAGCATTAAACGAGCTTGACCAAACTACGAAAGACTCCTTAGACACGTTGAACACAACAACAGAATCTCTTAAGAAACAAGTATTATTTAATACTGATGAGATTACCGTGTTAAAGGTAGATGTAGCAACCGTCACACAAAAACAACAGGACGTAGAACATTCACTTGTGACAATGAAAGATGAGATAGAAGAATTGCACGTATCAGTGAATGCCAATGCTAACTCCATTGAGGCATTACGTACCAGAATTGCCGCGCTAGAGATTAGAGATGTAGGACCGTGGGTTTTGAAAGACAGAATTTATAAATTCGTGATCAACATGCCGAATGGAACTACTCGCTATACCACAATATACTTTTTCGCCGATGTATATTATAGCACTGGAGTAAGAGCAGCACCTACAAATTCGGGAACAGCTACAAACATATTGACGATTACTTCGTTGACAACATCATATAGTTTGGCTAACGTTCCCGTTTTAAAAGGTATACCTTACAGAGTCAATGGTTACTTTGCTAACGGAAACAGTATCGAAGATATAACTGGAAGTACATCAGTGATCTACGACTCTATG
		</sequence>
		<sequence>
			<taxon idref="Nora_D167_Dmel_LabStock_Lab_2010-01"/>
			TCCAAAAATTCTGTAATCGTTATTATGGCATTAAAAGAGGAGATCTTTGATCAGAACACCACTCTTTTCGCCGTTTTAGATGAGAACGAGGTTACTGAGATTAAGTCAATTCAATCCTCAGTAATAGCAGTAAAGACCCAGCTCGATCAACAAAAATTGCAACTTGATGGTTTAGCTAAAGTAGTAGACAACAATCAAGCTCGAAATGAAGAACAATTCGTTAATATCAATACAACATTGGTAGAAATGAGTTCAGAAGTTGACAAATTAACCACAACAACAAGTCAACAGACGAAACAGATTAACACCCTTGCCACAGCATTAAACGAGCTTGATCAAACTACGAAAAACTCCTTAGACACGTTGAACACAACAACAGAATCTCTTAAGAAACAAGTATTATTTAATACTGATGAGATTACCGTGTTAAAGGTAGATGTAGCAACCGTCACACAAAAACAACAGGACGTAGAACATTCACTTGTGACAATGAAAGATGAGATAGGAGAATTGCACATATCAGTGAATGCTAATGCCAACTCCATAGAGGCATTACGCACCAGAATTGCCGCGCTAGAGATTAGAGATGTAGGACCGTGGGTTTTGAAAGACAGAATTTACAAATTCGTGATCAACAAGCCAAATGGAACTACACGCTATACTACAATATACTTTTTCGCCGATGTATATTATAGCACTGGAGTAAGAGCAGCACCTACAAATTCGGGAACAGCTACAAACATATTAACGATTACTTCGTTGACAACATCATATAGTTTGGCTAATGTTCCCGTTTTAAAAGGTGTACCTTATAGAGTCAATGGTTACTTTGCTAACGGAAACAGTATCGAAGATATAACTGGAAGCACATCAGTAATTTACGACTCTATG
		</sequence>
		<sequence>
			<taxon idref="Nora_MAT38_Dmel_Accra1_Africa_2010-01"/>
			TCCAAAAATTCTGTAATCGTTATTATGGCATTAAAAGAGGAGATCTTTGATCAGAACACCACTCTTTTTGCCGTTTTAGACGAGAATGAGGTTACTGAGATTAAGTCAATTCAATCCTCAGTAACAGCAGTAAAGACCCAGCTCGATCAACAAAAACTGCAACTTGACGGTTTAGCTAAAGTAGTTGACAACAATCAAGCTCGAAATGAAGAACAATTCGTTAATATCAATACAACATTGGTAGAAATGAGTTCAGAAGTTGACAAATTAACCACAACAACAAGTCAACAGGCAAAACAGATTAACACCCTTGCCACATCATTAAACGAACTTGACCAAACTACGAAAGACTCCTTAAACACGTTGAACACAACAACAGAATCTCTTACAAAACAAGTATTATTTAATACTGATGAGATTTCCGTGTTAAAGGTAGATGTAGCAACCGTCACACAAAAACAACAGGACGTAGAACATTCACTTGTGACAATGAAAGATGAGATAGGAGAATTGCACGTATCAGTGAATGCCAACGCTAACTCCATTGAGGCATTACGTACAAGAATTGCCGCGCTAGAGATTAGAGATGTAGGACCGTGGGTTTTGAAAGATAGAATTTACAAATTCGTGATCAACATGCCAAATGGAACTACTCGCTATACCACAATATACTTTTTCGCCGACGTATATTTTAGCACTGGAGTAAGAGCAGCACCTACAAATTCGGGAACAGCTACAAACATATTAACGATTACCTCGTTGATAACATCATATAGTTTGGCTAACGTTCCCGTTTTAAAAGGTGTACCTTATAGAGTCAATGGTTACTTTGCTAACGGTAATAGTATTGAAAATATAACCGGAAGCACGTCAGTGATTTACGATTCTATG
		</sequence>
		<sequence>
			<taxon idref="Nora_MONSIM03_Dsim_Montpellier_EuropeNAf_2010-08-11"/>
			TCCAAAAATTCTGTAATCGTTATTATGGCATTAAAAGAGGAGATCTTTGATCAAAACACCACTCTTTTCGCCGTTTTAGACGAAAACGAGGTTACTGAGATTAAGTCGATTCAAGCCTCAGTAACAGCAGTAAAGACCCAGCTCGATCAACAAAAACTGCAACTTGATGGTTTAGCTAAAGTAGTTGATAACAATCAAGCTCGAAATGAAGAACAATTCGTTAATATCAATACAACATTGGTAGAAATGAGTTCAGAAGTTGACAAATTAACTACAACAACAAGTCAACAGGCAAAACAGATTAACACTCTTGCCACATCACTAAACGAACTTGATCAAACTACGAAAGATTCCTTAAACACGTTGAATACAACAACAGAATCTCTTACGAAACAAGTATTATTTAATACTGATGAGATTACCGTGTTAAAGGTAGATGTAGCAACCGTCACACAAAAACAACAGGATGTAGAACATTCACTTGTGACAATGAAAGATGAGATAGGAGAATTGCACATATCAGTGAATGCCAATGCTAACTCCATTGAGTCATTACGCACCAGACTTGCCGCGCTAGAGATTAAAGATGTAGGACCGTGGGTTTTGAAAAACAGAATTTACAAATTCGTGATCAATAAACCAAATGGAACTACTCGCTATACCACAATATACTTTTTCGCCGACGTATATTATAGCACTGGAGTAAGAGCAGCACCTACAAATTCGGGAACAACTTCAACTGTATTAACGATTACTTCGTTAACAACATCATATAGTTTAAATAACGTTCCTATTTTAAAAGGTGTACCATATAGAGTCAATGGTTCTTTTGCTAACGGGAATGTCACAGAAGACATAACTGGAAGTACATCTATAATCTATGACACTATA
		</sequence>
		<sequence>
			<taxon idref="Nora_MON28_Dmel_Montpellier_EuropeNAf_2010-08-11"/>
			TCCAAAAATTCTGTAATCGTTATTATGGCATTAAAAGAGGAGATCTTTGACCAGAACACCACTCTTTTCGCCGTTTTAGACGAGAACGAGGTTACTGAGANNNNNNNNNNNNNNNNNNNNNNNNNNNNNNNNNNNNNNNNNNNNNNNCAACAAAAACTGCAACTTGACGGTTTAGCTAAAGTAGTTGACAACAATCAAGCTCGAAATGAAGAACAATTCGTTAATATCAATACAACATTGGTAGAAATGAGTTCAGAAGTTGACAAATTAACCACAACAACAAGTCAACAGGCAAAACAGATTAATACCCTTGCCACAGCATTAAACGAGCTTGACCAAACTACGAAAGACTCCTTAGACACGTTGAACACAACAACAGAATCTCTTAAGAAACAAGTATTATTTAATACTGATGAGATTACCGTGTTAAAGGTAGATGTAGCAACCGTCACACAAAAACAACAGGACGTAGAACATTCACTTGTGACAATGAAAGATGAGATAGGAGAATTGCACACATCAGTGAATGCCAATGCTAACTCCATTGAGGCATTACGTACCAGAATTGCCGCGCTAGAGATTAGAGATGTAGGACCGTGGGTTTTGAAAGACAGAATTTACAAATTCGTGATCAACATGCCAAATGGAACTACTCGCTATACCACAATATACTTTTTCGCCGATGTATATTTTAGCACTGGAGTAAGAGCAGCACCTACAAATTCGGGAACAGCTACAAATATATTGACGATTACCTCGTTGACAACATCATATAGTTTGGCTAACGTTCCCGTTTTAAAAGGTGTACCTTATAGAGTCAATGGTTACTTCGCTAACGGAAATAGTACTGAAAATATAACCGGAAGCACGTCAGTGATTTACGACTCTATG
		</sequence>
		<sequence>
			<taxon idref="Nora_RAKMEL12_Dmel_Marrakesh_EuropeNAf_2010-09-30"/>
			TCCAAAAATTCTGTAATCGTTATTATGGCATTAAAAGAGGAGATCTTTGATCAGAACACCACTCTTTTCGCCGTTTTAGACGAGAACGAGGTTACTGAGATTAAGTCAATTCAATCTTCAGTAACAGCAGTAAAGACCCAGCTCGATCAACAAAAACTGCAACTTGACGGTTTAGCTAAAGTAGTTGACAACAATCAAGCTCGAAATGAAGAACAATTCGTTAATATCAACACAACATTGGTAGAAATGAGTTCAGACGTTGACAAATTAACCACAACAACAAGTCAACAGGCAAAACAGATTAACACCCTTGCCACAGCATTAAACGAGCTTGATCAAACTACGAAAGACTCCTTAGACACGTTGAACACAACAACAGAATCTCTTAAGAAACAAGTATTATTTAATTCTGATGAGATTACCGTGTTAAAGGTAGATGTAGCAACCGTCACACAAAAACAACAGGACGTAGAACATTCACTTGTGACAATGAAAGATGAGATAGGAGAATTGCACGTATCAGTGAATGCCAATGCTAACTCCATTGAGGCATTACGCACCAGAATTGCCGCGCTAGAGATTAGAGATGTAGGACCGTGGGTTTTGAAAGACAGAATTTACAAATTCGTGATCAACATGCCAAATGGAACTACTCGCTATACCACAATATACTTTTTCGCCGATGTATATTTTAGCACTGGAGTAAGAGCAGCACCTACAAATTCGGGAACAACTACAAACATATTGACGATTACCTCGTTGACAACATCATATAGTTTGGCTAACGTTCCCGTTTTAAAGGGTGTACCTTATAGAGTCAATGGTTACTTTGCTAACGGAAATAGTATTGAAAATATAACCGGAAGCACGTCAGTGATTTACGACTCTATG
		</sequence>
		<sequence>
			<taxon idref="Nora_SAF04_Dmel_SouthAfrica_Africa_2010-01"/>
			NNNNNNNNNNNNNNNNNNNNNNNNNNNNNNNNNNNNNNNNNNNNNNNNNNNNNNNNNNNNNNNNNNNNNNNNNNNNNNNNNNNNNNNNNNNNNNNNNNNNNNNNNNNNNNNNNNNNNNNNNNNNNNNNNNNNNNNNNNNNNNNNNNNNNNNNNNNNNNNNNNNNNNNNNNNNNNNNNNNNNNNNNNNNNNNNNNNNNAGCTCGAAATGAAGAACAATTCGTTAATATCAATACAACATTGGTAGAAACGAGTTCAGAAGTTGACAAATTAACCACAACAACAAATCAACAGGCAAAACAGATTAACACTCTTGCCACAGCATTAAATGAGCTTGATCAAACTACGAAAGACTCCTTAGACACGTTGAACACAACAACAGAATCTCTTACGAAACAAGTATTATTTAATACTGATGAGATTACCGTGTTAAAGGTAGATGTAGCAACCGTCACACAAAAACAACAGGACGTGGAGAATTCACTTGTGACAATGAAAGATGAGATAGGAGAATTGCACATATCAGTGAATGCCAATGCTAACTCCATTGTGGCGTTACGCGACAGAATCACCGCGCTAGAGATTAGAGATGTAGGACCGTGGGTTTTGAAAAACAGAATTTACAAATTCGTGATCAATAAGCCAAATGGAACTACTCGCTATACCACAATATACTTTTTCGCCGATGTATATTATAGCACTGGAGTGAGAGCAGCACCTACAAATTCAGGAACTGTTTCAACTGTATTAACGATTACTTCGTTAACAACATCATACAGTTTAACTAACGTTCCTATCTTAAAAGGTGTACCATATAGAGTCAATGGTTCTTTTGCTAACGGAAATGTCACAGAAGATATAACCGGAAGTACATCCATAATCTATGACNNNNNN
		</sequence>
		<sequence>
			<taxon idref="Nora_XIA_Dmel_LabStock_Lab_2008-02"/>
			TCCAAAAATTCTGTAATCGATATTATGGCATTAAAAGAGGAGATCTTTGATCAGAATACCACTCTTTTCGCCGTTTTAGATGAGAACGAGGTTACTGNNNNNNNNNNNNNNNNNNNNNNNNNNNNNNNNNNNNNNNNNNNNNNNNNNNNNNNNNNNNNNNNNNNNNNNNNNNNNNNNNNNNNNNNNNNNNNNNNNNAAGCTCGAAATGAAGAACAATTCGTTAATATCAATACAACATTGGTAGAAATGAGTTCAGAAGTTGACAAATTAACCACAACAACAAGTCAACAGGCAAAACAGATTAACACCCTTGCCACAGCATTAAACGAGCTTGATCAAACTACGAAAGACTCCTTAAACATGTTGAATACAACAACAGAATCTCTTAAGAAACAAGTATTATTTAATACTGATGAGATTACCGTGTTAAAGGTAGATGTAGCAACCGTCACACAAAAACAACAGGACGTAGAACATTCACTTGTGACAATGAAAGAGGAGATAGGAGAATTGCACGTATCAGTGAACGCCAATGCTAACTCCATTGAGGCATTACGCACCAGAATTGCCGCGCTAGAGATTAGAGATGTAGGACCGTGGGTTTTGAAAAACAGAATTTACAAATTCGTGATCAACATGCCAAGTGGAACTACTCGCTATACCACAATATACTTTTTCGCCGATGTATATTATAGCACTGGAGTAAGAGCAGCACCTACAAATTCGGGAACAGCCACAAACATATTGACGATTACTTCGTTGACAACATCATATAGTTTGGCTAACGTTCCCGTTTTAAAAGGTGTACCTTATAGAGTCAATGGTTACTTTGCTAACGGAGACAGTATCGAAGATATAACTGGAAGTACATCAGTGATTTACGACTCTATG
		</sequence>
		<sequence>
			<taxon idref="Nora_DAN20_Dmel_Accra2_Africa_2010-01"/>
			TCCAAAAATTCTGTAATCGTTATTATGGCATTAAAAGAGGAGATCTTTGATCAAAACACCACTCTTTTCGCCGTTTTAGACGAGAACGAGGTTACTGAGATTAAGTCAATTCAATCCTCGGTAACAGCAGTAAAGACTCAGCTCGATCAACAAAAACTGCAACTTGACGGTTTAGCTAAAGTAATTGATAACAATCAAGCTCGAAATGAAGAACAATTTGTTAATATCAACACAACGTTGGTAGAAATGAGTTCGGAAGTTGACAAATTAACCACAACAACAAGTCAACAGGCAAAACAGATTAACACCCTTGCCACAGCATTAAACGAGCTTGATCAAACTACAAAAGAATCCTTAAACACGTTGAACATAACAACAGAATCTCTTACAAAACAAGTATTATTTAATACTGATGAGATTTCCGTGTTAAAGGTAGATGTAGCAACCGTCACACAAAAACAACAGGACGTAGAACATTCACTTGAGACAATGAAAGATGAGATAGGAGAATTGCACGTATCAGTGAATGCCAATGCTAACTCCATTGAGGCATTACGCACAAGAATTGCCGCGCTAGAGATTAGAGATGTAGGACCGTGGGTTTTGAAAGATAGAATTTATAAATTCGTAATCAACATGCCAAATGGAACTACTCGCTATACTACAATATACTTTTTCGCCGATGTATATTTTAGCACTGGAGTAAGAGCAGCACCAACAAATTCGGGAACAGCTACAAACATATTGACGATTACATCGTTGACAACATCATATAGTTTGGCTGACGTTCCCGTTTTAAAAGGTGTACCTTATAGAGTTAATGGTTACTTTGCTAACGGAAACAGTATCGAAGATATAACTGGAAGCACATCAGTGATCTACGACTCTATG
		</sequence>
		<sequence>
			<taxon idref="Nora_D23_Dmel_LabStock_Lab_2010-01"/>
			TCCAAAAATTCTGTAATCGATATTATGGCATTAAAAGAGGAGATCTTTGATCAGAACACCACTCTTTTCGCCGTTTTAGATGAGAACGAGGTTACTGAGATTAAGTCAATTCAATCCTCAGTAATAGCAGTAAAGACCCAGCTCGATCAACAAAAACTGCAACTTGATGGTTTAGCTAAAGTAGTAGACAACAATCAAGCTCGAAATGAAGAACAATTCGTTAATATCAATACAACATTGGTAGAAATGAGCTCAGAAGTTGACAAATTAACCACAACAACAAGTCAACAGGCAAAACAGATTAACACCCTTGCCACAGCATTAAACGAGCTTGATCAAACTACGAAAGACTCCTTAAACACGTTGAATATAACAACAGAATCTCTTAAGAAACAAGTATTATTTAATACTGATGAGATTACCGTGTTAAAGGTAGATGTAGCAACCGTCACACAAAAACAACAGGACGTAGAACATTCACTTGTGACAATGAAAGATGAGATAGGAGAATTGCACGTATTAGTGAACGCCAATGCTAACTCCATTGAGGCATTACGCACCAGAATTGCCGCGCTAGAGATTAGAGATGTAGGACCGTGGGTTTTGAAAAACAGAATTTACAAATTCGTGATCAACATGCCAAATGGAACTACTCGCTATACCACAATATATTTTTTCGCCGATGTATATTATAGCACTGGAGTAAGAGCAGCACCTACAAATTCGGGAACAGCCACAAACATATTGACGATTACTTCGTTGACAACATCATATAGTTTAGCTAACGTTCCCGTTTTAAAAGGTGTACCTTATAGAGTCAATGGTTACTTTGCTAACGGAAACAGTTTCGAAGATATAACTGGAAGTACATCAGTGATTTACGACTCTATG
		</sequence>
		<sequence>
			<taxon idref="Nora_D79_Dmel_LabStock_Lab_2010-01"/>
			TCCAAAAATTCTGTAATCGATATTATGGCATTAAAAGAGGAGATCTTTGATCAGAACACCACTCTTTTTGCCGTTTTAGATGAGAACGAGGTTACTGAGATTAAGTCAATTCAATCCTCAGTAATAGCAGTAAAGACCCAGCTCGATCAACAAAAACTGCAACTTGATGGTTTAGCTAAAGTAGTAGACAACAATCAAGCTCGAAATGAAGAACAATTCGTTAATATCAATACAACATTGGTAGAAATGAGTTCAGAAGTTGACAAATTAACCACAACAACAAGTCAACAGGTAAAACAGATTAACACCCTTGCCACAGCATTAAACGAGCTTGATCAAACTACGAAAGACTCCTTAAACACGTTGAATACAACAACAGAATCTCTTAAGAAACAAGTATTATTTAATACTGATGAGATTACCGTGTTAAAGGTAGATGTAGCAACCGTCACACAAAAACAACAGGACGTAGAACATTCACTTGTGACAATGAAAGATGAGATAGGAGAATTGCACGTATCAGTGAACGCCAATGCTAACTCCATTGAGGCATTACGCACCAGAATTGCCGCGCTAGAGATTAGAGATGTAGGACCGTGGGTTTTGAAAAACAGAATTTACAAATTCGTGATCAACATGCCAAGTGGAACTACTCGCTATACCACAATATACTTTTTCACCGATGTATATTATAGCACTGGAGTAAGAGCAGCACCTACAAATTCGGGAACAGCCACAAACATATTGACGATTACTTCGTTGACAACATCATATAGTTTGGCTAACGTTCCCGTTTTAAAAGGTGTACCTTATAGAGTCAATGGTTACTTTGCTAACGGAAACAGTATCGAAGATATAACTGGAAGTACATCAGTGATTTACGACTCTATG
		</sequence>
		<sequence>
			<taxon idref="Nora_IM12_Dmel_Ithaca_USA_2009-09-18"/>
			TCCAAAAATTCTGTAATCGTTATTATGGCATTAAAAGAGGAGATCTTTGATCAAAACACCACTCTTTTCGCCGTTTTAGACGAGAATGAGGTTACTGAGATTAAGTCAATTCAATCCTCAGTAACAGCAGTAAAGACCCAGCTCGATCAACAAAAACTGCAACTTGACGGTTTAGCTAAAGTAGTTGACAATAATCAAGCTCGAAATGAAGAACAATTCGTTAATATCAATACAACATTGGTAGAAATGAGTTCAGAAGTTGACAAATTAACCACAACAACAAGTCAACAGGCAAAACAGATTAACACCCTTGCCACAGCATTAAACGAGCTTGACCAAACTACGAAAGACTCCTTAGACACGTTGAACACAACAACAGAATCTCTTAAGAAACAAGTATTATTTAATACTGATGAGATTACCGTGTTAAAGGTAGATGTAGCAACCGTCACACAAAAACAACAGGACGTAGAACATTCACTTGTGACAATGAAAGATGAGATAGAAGAATTGCACGTATCAGTGAATGCCAATGCTAACTCCATTGAGGCATTACGTACCAGAATTGCCGCGCTAGAGATTAGAGATGTAGGACCGTGGGTTTTGAAAGACAGAATTTATAAATTCGTGATCAACATGCCGAATGGAACTACTCGCTATACCACAATATACTTTTTCGCCGATGTATATTATAGCACTGGAGTAAGAGCAGCACCTACAAATTCGGGAACAGCTACAAACATATTGACGATTACTTCGTTGACAACATCATATAGTTTGGCTAACGTTCCCGTTTTAAAAGGTATACCTTATAGAGTCAATGGTTACTTTGCTAACGGAAACAGTATNNNNNNNNNNNNNNNNNNNNNNNNNNNNNNNNNNNNNNNNNNN
		</sequence>
		<sequence>
			<taxon idref="Nora_IM13_Dmel_Ithaca_USA_2009-09-18"/>
			TCCAAAAATTCTGTAATCGTTATTATGGCATTAAAAGAGGAGATCTTTGATCAAAACACCACTCTTTTCGCCGTTTTAGACGAGAACGAGGTTACTGAGATTAAGTCAATTCAATCCTCAGTAACAGCAGTAAAGACCCAGCTCGATCAACAAAAACTGCAACTTGACGGTTTAGCTAAAGTAGTTGACAATAATCAAGCTCGAAATGAAGAACAATTCGTTAATATCAATACAACATTGGTAGAAATGAGTTCAGAAGTTGACAAATTAACCACAACAACAAGTCAACAGGCAAAACAGATTAACACCCTTGCCACAGCATTAAACGAGCTTGACCAAACTACGAAAGACTCCTTAGACACGTTGAATACAACAACAGAATCTCTTAAGAAACAAGTATTATTTAATACTGATGAGATTACCGTGTTAAAGGTAGATGTAGCAACCGTCACACAAAAACAACAGGACGTAGAACATTCACTTGTGACAATGAAAGATGAGATAGAAGAATTGCACGTATCAGTGAATGCCAATGCTAACTCCATTGAGGCATTACGTACCAGAATTGCCGCGCTAGAGATTAGAGATGTAGGACCGTGGGTTTTGAAAGACAGAATTTATAAATTCGTGATCAACATGCCGAATGGAACTACTCGCTATACCACAATATACTTTTTCGCCGATGTATATTATAGCACTGGAGTAAGAGCAGCACCTACAAATTCGGGAACAGCTACAAACATATTGACGATTACTTCGTTGACAACATCATATAGTTTGGCTAACGTTCCCGTTTTAAAAGGTATACCTTATAGAGTCAATGGTTACTTTGCTAACGGAAACAGTATCGAAGATATAACTGGAAGTACATCAGTGATCTACGACTCTATG
		</sequence>
		<sequence>
			<taxon idref="Nora_XG_Dmel_LabStock_Lab_2008-02"/>
			TCCAAAAATTCTGTAATCGATATTATGGCATTAAAAGAGGAGATCTTTGATCAGAACACCACTCTTTTCGCCGTTTTAGATGAGAACGAGGTTACTGAGATTAAGTCAATTCAATCCTCAGTAATAGCAGTAAAGACCCAGCTCGATCAACAAAAACTGCAACTTGATGGTTTAGCTAAAGTAGTAGACAACAATCAAGCTCGAAATGAAGAACAATTCGTTAATATCAATACAACATTGGTAGAAATGAGCTCAGAAGTTGACAAATTAACCACAACAACAAGTCAACAGGCAAAACAGATTAACACCCTTGCCACAGCATTAAACGAGCTTGATCAAACTACGAAAGACTCCTTAAACACGTTGAATATAACAACAGAATCTCTTAAGAAACAAGTATTATTTAATACTGATGAGATTACCGTGTTAAAGGTAGATGTAGCAACCGTCACACAAAAACAACAGGACGTAGAACATTCACTTGTGACAATGAAAGATGAGATAGGAGAATTGCACGTATTAGTGAACGCCAATGCTAACTCCATTGAGGCATTACGCACCAGAATTGCCGCGCTAGAGATTAGAGATGTAGGACCGTGGGTTTTGAAAAACAGAATTTACAAATTCGTGATCAACATGCCAAATGGAACTACTCGCTATACCACAATATACTTTTTCGCCGATGTATATTATAGCACTGGAGTAAGAGCAGCACCTACAAATTCGGGAACAGCCACAAACATATTGACGATTACTTCGTTGACAACATCATATAGTTTAGCTAACGTTCCCGTTTTAAAAGGTGTACCTTATAGAGTCAATGGTTACTTTGCTAACGGAAACAGTATCGAAGATATAACTGGAAGTACATCAGTGATTTACGACTCTATG
		</sequence>
		<sequence>
			<taxon idref="Nora_XH_Dmel_LabStock_Lab_2008-02"/>
			TCCAAAAATTCTGTAATCGATATTATGGCATTAAAAGAGGAGATCTTTGATCAGAACACCACTCTTTTTGCCGTTTTAGATGAGAAYGAGGTTACTGAGATTAAGTCAATTCAATCCTCAGTAATAGCAGTAAAGACCCAGCTCGATCAACAAAAACTGCAACTTGATGGTTTAGCTAAAGTAGTAGACAACAATCAAGCTCGAAATGAAGAACAATTCGTTAATATCAATACAACATTGGTAGAAATGAGTTCAGAAGTTGACAAATTAACCACAACAACAAGTCAACAGGCAAAACAGATTAACACCCTTGCCACAGCATTAAACGAGCTTGATCAAACTACGAAAGACTCCTTAAACACGTTGAATACAACAACAGAATCTCTTAAGAAACAAGTATTATTTAATACTGATGAGATTACCGTGTTAAAGGTAGATGTAGCAACCGTCACACAAAAACAACAGGACGTAGAACATTCACTTGTGACAATGAAAGATGAGATAGGAGAATTGCACGTATCAGTGAACGCCAATGCTAACTCCATTGAGGCATTACGCACCAGAATTGCCGCGCTAGAGATTAGAGATGTAGGACCGTGGGTTTTGAAAAACAGAATTTACAAATTCGTGATCAACATGCCAAGTGGAACTACTCGCTATACCACAATATACTTTTTCACCGATGTATATTATAGCACTGGAGTAAGAGCAGCACCTACAAATTCGGGAACAGCCACAAACATATTGACGATTACTTCGTTGACAACATCATATAGTTTGGCTAACGTTCCCGTTTTAAAAGGTGTACCTTATAGAGTCAATGGTTACTTTGCTAACGGAAACAGTATCGAAGATATAACTGGAAGTACATCAGTGATTTACGACTCTATG
		</sequence>
		<sequence>
			<taxon idref="Nora_delta11_Dmel_LabStock_Lab_2008-02"/>
			TCCAAAAATTCTGTAATCGTTATTATGGCATTAAAAGAGGAGATCTTTGATCAGAACACCACTCTTTTCGCCGTTTTAGACGAGAACGAGGTTACTGAGATTAAGTCAATTCAATCTTCAGTAACAGCAGTAAAGACCCAGCTCGATCAACAAANNNNNNNNNNNNNNNNNNNNNNNNNNNNNNNNNNNNNNNNNNAAGCTCGGAATGAAGAACAATTCGTTAATATCAATACAACATTGGTAGAAATGAGTTCAGAAGTTGACAAATTAACCACAACAACAAGTCAACAGGCAAAACAGATTAACACCCTTGCCACAGCATTAAACGAGCTTGACCAAACTACGAAAGATTCCTTAGACACGTTGAACACAACAACAGAATCTCTTAAGAAACAAGTATTATTCAATACTGATGAGATTACCGTGTTAAAGGTAGATGTAGCAACCGTCACACAAAAACAACAAGACGTAGAACATTCACTTGAGATGATGAAAGATGAGATAGGAGAATTGCACGTATCAATGAATGCCAATGCTAACTCCATTGAGGCATTACGCACCAGAATTGCCGCGCTAGAGATTAGAGATGTAGGACCGTGGGTTTTGAAAAATAGAATTTACAAATTCGTGATCAACAAGCCAAATGGAACTACTCGCTATACCACAATATACTTTTTCGCCGACGTATATTATAGCACTGGAGTAAGAGCAGCACCTACAAATTTGGGAACAGCTACAAGTATATTGACGATTACTTCGTTGACAACATCATATAGTTTGGCTAACGTTCCCGTTTTAAAAGGTGTACCTTATAGAGTTAATGGTTACTTTGCTAACGGAGACAGTATCGAAGATATAACTGGAAGCACATCAGTGATCTACGACTCTATG
		</sequence>
		<sequence>
			<taxon idref="Nora_XA_Dmel_LabStock_Lab_2008-02"/>
			TCCAAAAATTCTGTAATCGTTATTATGGCATTAAAAGAGGAGATCTTTGATCAGAACACCACTCTTTTCGCCGTTTTAGACGAGAACGAGGTTACTGAGATTAAGTCAATTCAATCCTCAGTAACAGCAGTAAAAACCCAGCTCGATCAACAAAAACTGCAACTTGACGGTTTAGCTAAAGTAGTTGACAATAATCAAGCTCGAAATGAAGAACAATTCGTTAATATCAATACAACATTGGTAGAAATGAGTTCAGAAGTTGACAAATTAACCACAACAACAAGTCAACAGGCAAAACAGATTAACACCCTTGCCACAGCATTAAACGAGCTTGACCAAACTACGAAAGATTCCTTAGATACGTTGAACTCAACAACAGAATCTCTTAAGAAACAAGTATTATTTAATACTGATGAGATTACCGTGTTAAAGGTAGATGTAGCAACCGTCACACAAAAACAACAGGATGTAGAACATTCACTTATGACAATGAAAGATGAGATAGAAGAATTGCATGTATCAGTGAATGCCAATGCTAACTCCATTGAGGCATTACGCACCAGAATTGCCGCGCTAGAGATTAGAGATGTAGGACCGTGGGTTTTGAAAAACAGAATTTATAAATTCGTGATTAACATGCCGAATGGAACTACTCGCTATACCACAATATACTTTTTCGCCGATGTATATTATAGCACTGGAGTAAGAGCAGCACCTACGAATTCGGGAACAGCTACAAGCATATTGACGATTACTTCGTTGACAACATCATACAGTTTGGCTAACGTTCCCGTTTTAAAAGGTGTACCTTATAGAGTCAATGGTTACTTTGCTAACGGAAACAATATCGAAAATATAACTGGAAGTACATCAGTGATCTACGACTCTATG
		</sequence>
		<sequence>
			<taxon idref="Nora_K02_Dsim_Thika_Africa_2009-02"/>
			TCCAAAAATTCTGTAATCGTTATTATGGCATTAAAAGAGGAGATCTTTGATCAAAACACCACTCTTTTCGCCGTTTTAGACGAGAACGAGGTTACTGAGATTAAGTCGATTCAAGCCTCAGTAACAGCAGTGAAGACCCAGCTCGATCAACAAAAACTGCAACTTGATGGTTTAGCTAAAGTAGTTGATAACAATCAAGCTCGAAATGAAGAACAATTCGTTAATATCAATACAACATTGGTAGAAACGAGTTCAGAAGTTGACAAACTAACCACAACAACGAGTCAACAGGCAAAACAGATTAACACCCTTGCCACAGCATTAAACGAGCTTGATCAAACTACGAAAGACTCCTTAGACACGTTGAACACAACAACAGAATCTCTTATGAAACAAGTATTATTTAATACTGATGAGATTACCGTGTTAAAGGTAGATGTAGCAACCGTCACACAAAAACAACAAGACGTAGAACATTCACTTGTGACAATGAAAGATGAGATAGGAGAATTGCACATATCAGTGAATGCCAATGCTAACTCCATTGAGGCATTACGCACCAGAATTGCCGCGCTAGAGATTAAAGATGTAGGACCATGGGTTTTGAAAAACAGAATTTACAAATTTGTGATTAACAAGCCAAATGGAACTACTCGCTATACTACAATATACTTTTTCGCTGATGTATATTATAGCACTGGAGTAAGAGCAGCACCTACAAATTCAGGAACTGTTTCAACTGTATTAACGATTACCTCGTTAACAACATCATACAGTTTAACTAACGTTCCTATCTTAAAAGGTGTACCGTATAGAGTCAATGGTTCTTTTGCTCACGGAAATGTTACAGAAGACATAACTGGAAGCACTTCAATCATTTACGACTCTATG
		</sequence>
		<sequence>
			<taxon idref="Nora_RAK11_Dsim_Marrakesh_EuropeNAf_2010-09-30"/>
			TCCAAAAATTCTGTAATCGTTATTATGGCATTAAAAGAGGAGATCTTTGATCAGAACACCACTCTTTTCACCGTTTTAGACGAGAACGAGGTTACTGAGATTAAGTCAATTCAATCTTCAGTAACAGCAGTAAAGACCCAGCTCGATCAACAAAAACTGCAACTTGACGGTTTAGCTAAAGTAGTTGACAACAATCAAGCTCGAAATGAAGAACAATTCGTTAATATCAACACAACATTGGTAGAAATGAGTTCAGAAGTTGACAAATTAACCACAACAACAAGTCAACAGGCAAAACAGATTAACACCCTTGCCACAGCATTAAACGAGCTTGATCAAACTACGAAAGACTCTTTAGACACGTTGAACACAACAACAGAATCTCTTAAGAAACAAGTATTGTTTAATTCTGATGAGATTACCGTGTTAAAGGTAGATGTAGCAACCGTCACACAAAAACAACAGGACGTAGAACATTCACTTGTGACAATGAAAGATGAGATAGGAGAATTGCACGTATCAGTGAATGCCAATGCTAACTCCATTGAGGCATTACGCACCAGAATTGCCGCGCTAGAGATTAGAGATGTAGGACCGTGGGTTTTGAAAGACAGAATTTACAAATTCGTGATCAACATGCCAAATGGAACTACTCGCTATACCACAATATACTTTTTCGCCGATGTATATTTTAGCACTGGAGTAAGAGCAGCACCTACAAATTCGGGAACAACTACAAACATATTGACGATTACCTCGTTGACAACATCATATAGTTTGGCTAACGTTCCTGTTTTAAAGGGTGTACCTTATAGAGTCAATGGTTACTTTGCTAACGGAAATAGTATTGAAAATATAACCGGAAGCACGTCAGTGATTTACGACTCTATG
		</sequence>
		<sequence>
			<taxon idref="Nora_K09_Dsim_Thika_Africa_2009-02"/>
			TCCAAAAATTCTGTAATCGTTATTATGGCATTAAAAGAGGAGATCTTTGATCAAAACACCACTCTTTTCGCCGTTTTAGACGAGAACGAGGTTACTGAGATTAAGTCGATTCAAGCCTCAGTAACAGCAGTGAAGACCCAGCTCGATCAACAAAAACTGCAACTTGATGGTTTAGCTAAAGTAGTTGATAACAATCAAGCTCGAAATGAAGAACAATTCGTTAATATCAATACAACATTGGTAGAAACGAGTTCAGAAGTTGACAAACTAACCACAACAACGAGTCAACAGGCAAAACAGATTAACACCCTTGCCACAGCATTAAACGAGCTTGATCAAACTACGAAAGACTCCTTAGACACGTTGAACACAACAACAGAATCTCTTATGAAACAAGTATTATTTAATACTGATGAGATTACCGTGTTAAAGGTAGATGTAGCAACCGTCACACAAAAACAACAAGACGTAGAACATTCACTTGTGACAATGAAAGATGAGATAGGAGAATTGCACATATCAGTGAATGCCAATGCTAACTCCATTGAGGCATTACGCACCAGAATTGCCGCGCTAGAGATTAAAGATGTAGGACCATGGGTTTTGAAAAACAGAATTTACAAATTTGTGATTAACAAGCCAAATGGAACTACTCGCTATACTACAATATACTTTTTCGCTGATGTATATTATAGCACTGGAGTAAGAGCAGCACCTACAAATTCAGGAACTGTTTCAACTGTATTAACGATTACCTCGTTAACAACATCATACAGTTTAACTAACGTTCCTATCTTAAAAGGTGTACCGTATAGAGTCAATGGTTCTTTTGCTCACGGAAATGTTACAGAAGACATAACTGGAAGCACTTCAATCATTTACGACTCTATG
		</sequence>
		<sequence>
			<taxon idref="Nora_JJ17_Dmel_LabStock_Lab_2001"/>
			TCCAAAAATTCTGTAATCGATATTATGGCATTAAAAGAGGAGATCTTTGATCAGAACACCACTCTTTTCGCCGTTTTAGACGAGAACGAGGTTACTGAGATTAAGTCAATTNNNNNCTCAGTAACAGCAGTAAAGACCCAGCTCGATCAACAAAAACTGCAACTTGACGGTTTAGCTAAAGTAGTTGACAAAAATCAAGCTCGAAATGAAGAACAATTCGTTAATATCAATACAACATTGGTAGAAATGAGTTCAGAAGTTGACAAATTAACCACAACAACAAGTCAACAGGCGAAACAGATTAACACCCTTGCCACAGCACTAAATGAGCTTGATCAAACTACGAAAGATTCCTTAGATACGTTGAACACAACAACAGAATCTCTTAAGAAACAAGTATTATTTAATACTGATGAGATTACCGTGTTAAAGGTAGATGTAGCAACCGTCACACAAAAACAACAGGACGTAGAACATTCACTTGTGACAATGAAAGATGAGATAGGAGAATTGCACGTATCAGTGAACGCCAATGCTAACTCCATTGAGGCATTACGCACCAGAATTGCCGCGCTAGAGATTAGAGATGTAGAACCATGGGTTTTGAAAAACAGAATTTATAAATTCGTGATCAACAAGCCAAATGGAACTACTCGCTATACCACAATATACTTTTTCGCCGACGTATATTATAGCACTGGAGTAAGAGCAGCACCTACAAATTCGGGAACAGCTACAAATATATTGACGATTACTTCGTTGACAACAACATATAGTTTGGCTAACGTTCCCGTTTTAAAAGGTGTACCTTATAGAGTTAATGGTTACTTTGCTAATGGAAACAGTATCGAAGATATAACTGGAAGTACATCAGTGATTTACGACTCTACG
		</sequence>
		<sequence>
			<taxon idref="Nora_AM04_Dmel_AthensGreece_EuropeNAf_2009-08-08"/>
			TCCAAAAATTCTGTAATCGTTATTATGGCATTAAAAGAGGAGATCTTTGATCAAAACACTACTCTTTTCGCCGTTTTAGACGAGAACGAGGTTACTGAGATTAAGTCAATTCAATCATCAGTAACGGCAGTAAAAACCCAGCTCGATCAACAAAAACTGCAACTTGACGGTTTAGCTAAAGTAGTTGATAACAATCAAGCTCGAAATGAAGAACAATTCGTTAATATCAACACAACATTGGTAGAAATGAGTTCAGAAGTTGACAAATTGACCACAACAACAAGTCAACAGGCAAAACAGATTAATACCCTTGCCACAGCATTAAACGAGCTTGATCAAACTACGAAAGACTCTTTAGACACGTTGAACACAACAACAGAATCTCTTAAGAAACAAGTATTATTTAATACTGATGAGATTACCGTGTTAAAGGTAGATGTAGCAACCGTCACACAAAAACAACAGGACGTAGAACATTCACTTGTGACAATGAAAGATGAGATAGGAGAATTGCACGTATCAGTGAATGCCAATGCTAACTCCATTGAGGCATTACGCACAAGAATTGCCGCGCTAGAGATTAGAGATGTAGGACCGTGGGTTTTGAAAGACAGAATTTACAAATTCGTGATCAACATGCCAAATGGAACTACTCGCTATACCACAATATACTTTTTCGCCGATGTATATTTTAGCACTGGAGTAAGAGCAGCACCTACAAATTCGGGAACAGCTACAAACATATTGACGATCACCTCGTTGACAACATCATATAGTTTAGCTAACGTTCCCGTTTTAAAGGGTGTACCTTATAGAGTCAATGGTTACTTTGCTAACGGAAATAGTATTGAAAATATAACCGGAAGCACGTCAGTGATTTACGACTCTATG
		</sequence>
		<sequence>
			<taxon idref="Nora_RAKMEL13_Dmel_Marrakesh_EuropeNAf_2010-09-30"/>
			TCCAAAAATTCTGTAATCGTTATTATGGCATTAAAAGAGGAGATCTTTGATCAGAACACCACTCTTTTCGCCGTTTTAGACGAAAACGAGGTTACTGAGATTAAGTCAATTCAATCTTCAGTAACAGCAGTAAAGACCCAGCTCGATCAACAAAAACTGCAACTTGACGGTTTAGCTAAAGTAGTTGACAACAATCAAGCTCGAAATGAAGAACAATTCGTTAATATCAACACAACATTGGTAGAAATGAGTTCAGAAGTTGACAAATTAACCACAACAACAAGTCAACAGGCAAAACAGATTAACACCCTTGCCACAGCATTAAACGAGCTTGATCAAACTACGAAAGACTCCTTAGACACGTTGAACACAACAACAGAATCTCTTAAGAAACAAGTATTGTTTAATTCTGATGAGATTACCGTGTTAAAGGTAGATGTAGCAACCGTCACACAAAAACAACAGGACGTAGAACATTCACTTGTGACAATGAAAGATGAGATAGGAGAATTGCACGTATCAGTGAATGCCAATGCTAACTCCATTGAGGCATTACGCACCAGAATTGCCGCGCTAGAGATTAGAGATGTAGGACCGTGGGTTTTGAAAGACAGAATTTACAAATTCGTAATCAACATGCCAAATGGAACTACTCGCTATACCACAATATACTTTTTCGCCGATGTATATTTTAGCACTGGAGTAAGAGCAGCACCTACAAATTCGGGAACAACTACAAACATATTGACGATTACCTCGTTGACAACATCATATAGTTTGGCTAACGTTCCCGTTTTAAAGGGTGTACCTTATAGAGTCAATGGTTACTTTGCTAACGGAAATAGTATTGAAAATATAACCGGAAGCACGTCAGTGATTTACGACTCTATG
		</sequence>
		<sequence>
			<taxon idref="Nora_GEO58_Dmel_AthensGeorgia_USA_2009-02-02"/>
			TCCAAAAATTCTGTAATCGTTATTATGGCATTAAAAGAGGAGATCTTTGATCAGAATACCACTCTTTTCGCCGTCTTAGACGAGAACGAGGTTACTGAGATTAAGTCAATTCAATCCTCAGTAACAGCAGTAAAAACCCAGCTCGATCAACAAAAACTGCAACTTGACGGTTTAGCTAAAGTAGTTGACAACAATCAAGCTCGAAATGAAGAACAATTCGTTAATATCAATACAACATTGGTAGAAATGAGTTCAGAAGTTGACAAATTAACCACAACAACAAGTCAACAGGCAAAACAGATTAACACCCTTGCCACAGCATTAAACGAGCTTGATCAAACTACGAAAGACTCCTTAGACACGTTGAACACAACAACAGAATCTCTTAAGAAACAAGTATTATTTAATACTGATGAGATTACCGTGTTAAAGGTAGATGTAGCAACCGTCACACAAAAACAACAGGACGTAGAACATTCACTTGTGACAATGAAAGATGAGATAGGAGAATTGCACGTATCAGTGAATGCCAATGCTAACTCCATTGAGGCATTACGCACCAGAATTGCCGCGCTAGAGATTAGAGATGTAGGGCCGTGGGTTTTGAAAGACAGAATTTATAAATTCGTGATCAACATGCCAAATGGAACTACTCGCTATACCACAATATACTTTTTCGCCGATGTATATTTTAGCACTGGAGTAAGAGCAGCACCTACAAATTCGGGAACAGCTACAAACATATTGACGATTACTTCGTTGACAACATCATATAGTTTGGCTAACGTTCCCGTTTTAAAGGGTGTACCTTATAGAGTCAATGGTTACTTTGCTAACGGAAACAGTATTGAAAATATAACCGGAAGCACGTCAGTAATCTACGACTCTATG
		</sequence>
		<sequence>
			<taxon idref="Nora_SAFSIM01_Dsim_SouthAfrica_Africa_2010-01"/>
			TCCAAAAATTCTGTAATCGTTATTATGGCATTAAAAGAGGAGATCTTTGATCAAAACACCACTCTTTTCTCCGTTTTAGACGAGAACGAGGTTACTGAGATTAAGTCGATTCAAGCCTCAGTAACAGCAGTAAAAACCCAGCTCGATCAACAAAAACTGCAACTTGATGGTTTAGCTAAAGTAGTTGATAAAAATCAAGCTCGAAATGAAGAACAATTCGTTAATATCAATACAACATTGGTAGAAACGAGTTCAGAAGTTGACAAATTAACCACAACAACAAGTCAACAGGCAAAACAGATTAACACTCTTGCCACAGCATTAAATGAGCTTGATCAAACTACGAAAGACTCCTTAGACACGTTGAACACAACAACAGAATCTCTTACGAAACAAGTAGTATTTAATACTGATGAGATTACCGTGTTAAAGGTAGATGTAGCAACCGTCACACAAAAACAACAGGACGTGGAACATTCACTTGTGACAATGAAAGATGAGATAGGAGAATTGCACATATCAGTGAATACCAATGCTAACTCCATTGAGGCATTACGCACCAGAATTGCCGCGCTAGAGATTAAGGATGTAGGACCGTGGGTTTTGAAAAACAGAATTTACAAATTCGTGATTAATAAGCCAAACGGAACTACTCGTTATACTACAATATACTTTTTCGCCGACGTATATTATAGCACTGGAGTAAGAGCAGCACCTACGAATTCAGGAACTGTTTCAACTGTATTAACGATTACTTCGTTAACAACATCATACAGTCTAACTAACGTTCCTATTTTGAAAGGTGTACCATATAGAGTCAATGGTTCATTTGCTAACGGAAATGTCACAGAAGACATAACCGGAAGTACATCTATAATCTATGACGCTATA
		</sequence>
		<sequence>
			<taxon idref="Nora_UM02_Dmel_SanDiego2_USA_2008-12-05"/>
			TCCAAAAATTCTGTAATCGTTATTATGGCATTAAAAGAGGAGATCTTTGATCAAAACACCACTCTTTTCGCCGTTTTAGACGAGAACGAGGTTACTGAGATTAAGACAATTCAATCCTCAGTAACAGCAGTAAAAACCCAGCTCGATCAACAAAAACTGCAACTTGACGGTTTAGCTAAAGTAGTAGACCACAATCAAGCTCGAAATGAAGAACAATTCGTTAATATCAATACAACACTGGTAGAAATGAGTTCAGAAGTTGACAAATTAACCACAACAACAAGTCAACAGGCAAAACAGATTAACACCCTTGCCACAACATTAAACGAGCTTGATCAAACTACAAAAGACTCCTTAGACACGTTGAACACAACAACAGAATCTCTCAAGAAACAAGTATTATTTAATACTGATGAGATAACCGTGTTAAAGGTAGATGTAGCAACCGTCACACAAAAACAACAGGACGTAGAACATTCACTTGTGACAATGAAAGATGAGATAGGAGAATTGCACGTATCAGTGAATGCCAATGCTAACTCCATTGAGGCATTACGCACCAGAATTGCCGCGCTAGAGCTTAGAGATGTAGGACCGTGGGTTTTGAAAGACAGAATTTACAAATTCGTAATCAACATGCCAAATGGAACTACTCGCTATACCACAATATACTTTTTCGCCGATGTATATTTTAGCACTGGAGTAAGAGCAGCACCTACAAATTCGGGAACAGCCACAAATATATTGACGATTACATCGTTGACAACATCGTACAGTTTGGCTAACGTTCCCGTTTTAAAAGGTGTACCTTATAGAGTCAATGGTTACTTTGCTAACGGAAATAGTATCGAAAATATAACCGGAAGCACCTCAGTGATCTACGACTCTATG
		</sequence>
		<sequence>
			<taxon idref="Nora_DANMEL11_Dmel_Accra2_Africa_2010-01"/>
			TCCAAAAATTCTGTAATCGTTATTATGGCATTAAAAGAGGAGATCTTTGATCAAAACACCACTCTTTTCGCCGTTTTAGACGAGAACGAGGTTACTGAGATTAAGTCAATTCAATCCTCGGTAACAGCAGTAAAAACTCAGCTCGATCAACAAAAACTGCAACTTGACGGTTTAGCTAAAGTAGTTGATAACAACCAAGCTCGAAATGAAGAACAATTCGTTAATATCAACACAACATTGGTAGAAATGAGTTCGGAAGTTGACAAATTAACCACAACAACAAGTCAACAGGCAAAACAGATTAACACCCTTGCCACAGCATTAAACGAGCTTGATCAAACTACAAAAGATTCCTTAAACACGTTGAACACAACAACAGAATCTCTTACAAAACAAGTATTATTTAATACTGATGAGATTTCCGTGTTAAAGGTAGATGTAGCAACCGTCACACAAAAACAACAGGACGTAGAACATTCACTTGTGACAATGAAAGATGAGATAGGAGAATTGCACGTTTCAGTGAATGCCAATGCTAACTCCATTGAGGCATTACGCACAAGAATTGCCGCGCTAGAGGTTAGAGATGTAGGACCGTGGGTTTTGAAAGATAGAATTTACAAATTTGTAATCAACATGCCAAATGGAACTACTCGCTATACCACAATATACTTTTTCGCCGATGTATATTTTAGCACTGGAGTAAGAGCAGCACCTACAAATTCGGGAACAGCTACAAACATATTAACGATTACCTCGTTGACAACATCATATAGTTTGGCTAACGTTCCCGTTTTAAAAGGTGTACCCTATAGAGTCAATGGTTACTTTGCTAATGGTAATAGTATTGAAAATATAACCGGAAGCACGTCAATGATTTACGACTCTATG
		</sequence>
		<sequence>
			<taxon idref="Nora_DANMEL01_Dmel_Accra2_Africa_2010-01"/>
			TCCAAAAATTCTGTAATCGTTATTATGGCATTAAAAGAGGAGATCTTTGATCAGAACACCACTCTTTTCGCCGTTTTAGACGAGAATGAGGTTACTGAGATTAAGTCAATTCAATCCTCAGTAACAGCAGTAAAGACCCAGCTCGATCAACAAAAACTGCAACTTGACGGTTTAGCTAAAGTAGTTGACAACAATCAAGCTCGAAATGAAGAACAATTCGTTAATATCAATACAACATTGGTAGAAATGAGTTCAGAAGTTGACAAATTAACCACAACAACAAGTCAACAGGCAAAACAGATTAACACCCTTGCCACATCATTAAACGAACTTGACCAAACTACGAAAGACTCCTTAAACACGTTGAACACAACAACAGAATCTCTTACAAAACAAGTATTATTTAATACTGATGAGATTTCCGTGTTAAAGGTAGATGTAGCAACCGTCACACAAAAACAACAGGACGTAGAACATTCACTTGTGACAATGAAAGATGAGATAGGAGAATTGCACGTATCAGTGAATGCCAACGCTAACTCCATTGAGGCATTACGTACAAGAATTGCCGCGCTAGAGATTAGAGATGTAGGACCGTGGGTTTTGAAAGATAGAATTTACAAATTCGTGATCAACATGCCAAATGGAACTACTCGCTATACCACAATATACTTTTTCGCCGACGTATATTTTAGCACTGGAGTAAGAGCAGCACCTACAAATTCGGGAACAGCTACAAACATATTAACGATTACCTCGTTGATAACATCATATAGTTTGGCTAACGTTCCCGTTTTAAAAGGTGTACCTTATAGAGTCAATGGTTACTTTGCTAACGGTAATAGTATTGAAAATATAACCGGAAGCACGTCAGTGATTTACGATTCTATG
		</sequence>
		<sequence>
			<taxon idref="Nora_MAT23_Dmel_Accra1_Africa_2010-01"/>
			TCCAAAAATTCTGTAATCGTTATTATGGCATTAAAAGAGGAGATCTTTGATCAGAACACCACTCTTTTCGCCGTTTTAGACGAGAATGAGGTTACTGAGATTAAGTCAATTCAATCCTCAGTAACAGCAGTAAAGACCCAGCTCGATCAACAAAAACTGCAACTTGACGGTTTAGCTAAAGTAGTTGACAACAATCAAGCTCGAAATGAAGAACAATTCGTTAATATCAATACAACATTGGTAGAAATGAGTTCAGAAGTTGACAAATTAACCACAACAACAAGTCAACAGGCAAAACAGATTAACACCCTTGCCACATCATTAAACGAACTTGACCAAACTACGAAAGACTCCTTAAACACGTTGAACACAACAACAGAATCTCTTACAAAACAAGTATTATTTAATACTGATGAGATTTCCGTGTTAAAGGTAGATGTAGCAACCGTCACACAAAAACAACAGGACGTAGAACATTCACTTGTGACAATGAAAGATGAGATAGGAGAATTGCACGTATCAGTGAATGCCAACGCTAACTCCATTGAGGCATTACGTACAAGAATTGCCGCGCTAGAGATTAGAGATGTAGGACCGTGGGTTTTGAAAGATAGAATTTACAAATTCGTGATCAACATGCCAAATGGAACTACTCGCTATACCACAATATACTTTTTCGCCGACGTATATTTTAGCACTGGAGTAAGAGCAGCACCTACAAATTCGGGAACAGCTACAAACATATTAACGATTACCTCGTTGATAACATCATATAGTTTGGCTAACGTTCCCGTTTTAAAAGGTGTACCTTATAGAGTCAATGGTTACTTTGCTAACGGTAATAGTATTGAAAATATAACCGGAAGCACGTCAGTGATTTACGATTCTATG
		</sequence>
		<sequence>
			<taxon idref="Nora_DANMEL13_Dmel_Accra2_Africa_2010-01"/>
			TCCAAAAATTCTGTAATCGTTATTATGGCATTAAAAGAGGAGATCTTTGATCAGAACACCACTCTTTTCGCCGTTTTAGACGAGAATGAGGTTACTGAGATTAAGTCAATTCAATCCTCAGTAACAGCAGTAAAGACCCAGCTCGATCAACAAAAACTGCAACTTGACGGTTTAGCTAAAGTAGTTGACAACAATCAAGCTCGAAATGAAGAACAATTCGTTAATATCAATACAACATTGGTAGAAATGAGTTCAGAAGTTGACAAATTAACCACAACAACAAGTCAACAGGCAAAACAGATTAACACCCTTGCCACATCATTAAACGAACTTGACCAAACTACGAAAGACTCCTTAAACACGTTGAACACAACAACAGAATCTCTTACAAAACAAGTATTATTTAATACTGATGAGATTTCCGTGTTAAAGGTAGATGTAGCAACCGTCACACAAAAACAACAGGACGTAGAACATTCACTTGTGACAATGAAAGATGAGATAGGAGAATTGCACGTATCAGTGAATGCCAACGCTAACTCCATTGAGGCATTACGTACAAGAATTGCCGCGCTAGAGATTAGAGATGTAGGACCGTGGGTTTTGAAAGATAGAATTTACAAATTCGTGATCAACATGCCAAATGGAACTACTCGCTATACCACAATATACTTTTTCGCCGACGTATATTTTAGCACTGGAGTAAGAGCAGCACCTACAAATTCGGGAACAGCTACAAACATATTAACGATTACCTCGTTGATAACATCATATAGTTTGGCTAACGTTCCCGTTTTAAAAGGTGTACCTTATAGAGTCAATGGTTACTTTGCTAACGGTAATAGTATTGAAAATATAACCGGAAGCACGTCAGTGATTTACGATTCTATG
		</sequence>
		<sequence>
			<taxon idref="Nora_GQ257737Hultmark_Dmel_UmeaLab_Lab_2007"/>
			TCCAAAAATTCTGTAATCGTTATTATGGCATTAAAAGAGGAGATTTTTGATCAAAACACCACTCTTTTCGCCGTTTTAGACGAGAACGAGGTTACTGAGATTAAGTCGATTCAAGCCTCAGTAACAGCAGTAAAGACCCAGCTCGATCAACAAAAACTGCAACTTGATGGTTTAGCTAAAGTAGTTGATAACAATCAAGCTCGAAATGAAGAACAATTCGTTAATATCAATACAACATTGGTAGAAATGAGTTTAGAAGTTGATAAATTAACCACAACAACGAGTCAACAGGCAAAGCAGATTAACACCTTTGCCACAGCATTAAACGAGCTTGATCAAACTACGAGAGACTCCTTAGACACGTTGAACACAACAACAGAATCTCTTACAAAACAAGTATTATTTAATACTGATGAGATTACCGTGTTAAAGGTAGATGTAGCAACCGTCACACAAAAACAACAAGACGTAGAACATTCACTTGAGACGATGAAAGATGAGATAGGAGAATTGCACGTATCAGTGAACGCCAATGTTAACTCCATTGAGGCATTACGCACCAGAATTGCCGCGCTAGAGATTAGAGATGTAGGACCGTGGGTTTTGAAAGATAGAATTTACAAATTCGTGATCAACAAGCCAAATGGAACTACTCGCTATACCACAATATACTTTTTCGCCGACGTATATTATAGCACTGGAGTAAGAGCAGCACCTACAAATTCGGGAACAGCTACAAGTATATTAACGATTACTTCGTTGACAACATCATATAGTTTGGCTAACGTTCCCGTTTTAAAAGGTGTTCCTTATAGAGTTAATGGTTACTTTGCTAACGGAAACAATATCGAAGATATAACTGGAAGCACATCAGTAATTTATGACTCTATG
		</sequence>
		<sequence>
			<taxon idref="Nora_DQ321720Hultmark_Dmel_UmeaLab_Lab_2004"/>
			TCCAAAAATTCTGTAATCGTTATTATGGCATTAAAAGAGGAGATCTTTGATCAGAACACCACTCTTTTCGCCGTTTTAGACGAGAACGAGGTTACTGAGATTAAGTCAATTCAATCATCAGTAACGGCAGTAAAAACCCAGCTCGATCAACAAAAACTGCAACTTGACGGTTTAGCTAAAGTAGTTGATAACAATCAAGCTCGAAATGAAGAACAATTCGTTAATATCAACACAACATTGGTAGAAATGAGTTCAGAAGTTGACAAATTAACCATAACAACAAGTCAACAGGCAAAACAGATTAACACCCTTGCCACAACATTAAACGAGCTTGATCAAACTACGAAAGACTCCTTAGACACGTTGAATACAACAACAGAATCTCTTAAGAAACAAGTATTATTTAATACTGATGAGATTACCGTGTTAAAGGTAGACGTAGCAACCGTCACACAAAAACAACAGGACGTAGAACATTCACTTGTGACAATGAAAGATGAGATAGGAGAATTGCACGTATCAGTGAATGCCAATGCTAACTCCATTGAGGCATTACGCACCAGAATTGCCGCGCTAGAGATTAGAGATGTAGGACCGTGGGTTTTGAAAGATAGAATTTACAAATTCGTGATCAACAAGCCAAATGGAACTACTCGCTATACCACAATATACTTTTTCGCCGACGTATATTATAGCACTGGAGTAAGAGCAGCACCTACAAATTCGGGAACAGCTACAAGTATATTAACGATTACTTCGTTGACAACATCATATAGTTTGGCTAACGTTCCCGTTTTAAAAGGTGTTCCTTATAGAGTTAATGGTTACTTTGCTAACGGAAACAATATCGAAGATATAACTGGAAGCACATCAGTAATTTATGACTCTATG
		</sequence>
		<sequence>
			<taxon idref="Nora_JX220408vanRij_Dmel_vanRijLab_Lab_2011"/>
			TCCAAAAATTCTGTAATCGTTATTATGGCATTAAAAGAGGAGATCTTTGATCAGAACACCACTCTTTTCACCGTTTTAGACGAGAACGAGGTTACTGAGATTAAGTCAATTCAATCTTCAGTAACAGCAGTAAAGACCCAGCTCGATCAACAAAAACTGCAACTTGACGGTTTAGCTAAAGTAGTTGACAACAATCAAGCTCGAAATGAAGAACAATTCGTTAATATCAATACAGCATTGGTAGAAATGAATTCAGAAGTTGACAAATTAACCACAACAACAAGTCAACAGGCAAAACAGATTAACACCCTTGCCACAACATTAAACGAGCTTGATCAAACTACGAAAGACTCCTTAGACACGTTGAACACAACAACAGAATCTCTTAGTAAACAAGTATTATTTAATACTGATGAGATTACCGTGTTAAAGGTAGACGTAGCAACCGTCACACAAAAACAACAGGACGTAGAACATTCACTTGTGACAATGAAAGATGAGATAGGAGAATTGCACATATCAGTGAATGCCAATGCTAACTCCATTGAGGCATTACGCACCAGAATTGCCGCGCTAGAGGTTAGAGATGTAGGACCGTGGGTTTTGAAAAACAGAATTTACAAATTCGTGATCAATATGCCAAATGGAACTACTCGCTATACTACAATATACTTTTTCGCCGATGTATATTATAGCACTGGAGTAAGAGCAGCACCTACAAATGCGGGAACAACTACAAGCATATTGACGATTACTTCGTTGACAACATCATATAGTTTGGCTAACGTCCCCGTTTTAAAAGGTGTACCTTATAGAGTCAATGGTTACTTTGCTAACGGAAATAGTATCGAAGATATAACCGGAAGCACGTCAGTGATTTACGACTCTATG
		</sequence>
	</alignment>

	<!-- The sequence alignment (each sequence refers to a taxon above).         -->
	<!-- ntax=29 nchar=712                                                       -->
	<alignment id="alignment9" dataType="nucleotide">
		<sequence>
			<taxon idref="Nora_ATH56_Dmel_AthensGreece_EuropeNAf_2009-08-08"/>
			NNAACTGTCAGAACCTGTTTGGTTAACACAGAGAGATTAACCGCAAGACGNAATATGCAGAATCCAACACAAACCATGCATATATATGACATGCCCCTACGCGTCATCGCTGGCCTGTCAACCCTTGCCAAAACAACTGAAGAAGACGACAACACCTCAACTGGAATAGTAGTTAGTGAGGTAGGAGAGCCACAAGTGGTCAACCATCCAGCATGGATTGATCCCTTTGTTGCTTATCAATTGCGAGCTCCACGTAAAAACATCACACCAGATTTTATATTTGGTCGAGCCGATATTGGTAATGCGTTTAGTGCTTTCTTGCCACGCCGATTTTCTGCTCCAGCAGTAGGAACCCGACTTGTGATAGATCCTGTTTTCACTTATCAACAGAAAACGGTGCTAGGACTATATAATTATTTCCATGCGGATTTTTATTATATAGTGCATGTTCCAGCACCCTTGGGAACAGGTATTTATCTGAAGATCTACGCTCCTGAATTTGACACCACAACCGTAACACGAGGAATTCGGTTCAAACCAAGTGCATCTCCAACTATTGCACTTTCAGTCCCTTGGAGTAACGATCTATCGACCGTAGAAACATCCGTAGGTCGAGTCGGACAGAGTGGAGGAAGTATTGTTATCGAGACCATCGAAGATAACAGTAACGAGACGGTCAACACCCCACTCAGCATCACCGTTTGGTGTTGCA
		</sequence>
		<sequence>
			<taxon idref="Nora_IM09_Dmel_Ithaca_USA_2009-09-18"/>
			NNAACTGTCAGAACCTGTTTGGTTAACACAGAGAGATTAACCGCAAGACGNAATATGCAGAATCCAACACAAACCATGCATATATATGACATGCCCCTACGCGTTATCGCTGGCCTGTCAACCCTTGCCAAAACAACTGAAGAAGACGACAACACCTCAACTGGAATAGTAGTTAGTGAGGTAGGAGAGCCACAAGTAGTCAACCATCCAGCATGGATTGACCCCTTTGTTGCTTACCAATTGCGAGCTCCACGTAAGAACATCACACCAGATTTTATATTTGGTCGAGCCGATATTGGTAATGCGTTTAGTGCTTTCTTGCCACGCCGCTTTTCTGCCCCAGCAGTAGGAACCCGACTTGTGATAGATCCTGTTTTCACCTACCAACAGAAAACGGTGCTAGGACTATATAATTATTTCCATGCGGATTTTTATTATATAGTGCATGTTCCAGCACCTTTGGGAACAGGTATCTACCTGAAGATCTACGCTCCTGAATTTGACACTACAACCGTAACACGAGGAATTCGGTTTAAGCCGAGTGCATCTCCAACTATTGCACTTTCAGTCCCTTGGAGCAATGATCTATCGACCGTAGAAACATCCGTAGGTCGAGTCGGACAGAGTGGAGGAAGTATTGTTATCGAGACCATCGAAGATAACAGTAACGAGACAGTCAACACCCCACTCAGCATCACCGTTTGGTGTTGCA
		</sequence>
		<sequence>
			<taxon idref="Nora_D167_Dmel_LabStock_Lab_2010-01"/>
			NNAACTGTCAGAACCTGTTTGGTTAACACAGAGAGATTAACCGCAAGAAGNAATATGCAGAATCCAACACAAACCATGCATATATATGACATGCCTCTACGCGTCATCGCTGGCCTGTCAACCCTTGCCAAAACAACTGAAGAAGACGACAACACCTCAACTGGAATAGTAGTTAGTGAAGTAGGAGAGCCACAAGTGGTTAACCATCCAGCATGGATTGACCCCTTTGTTGCTTATCAATTGCGAGCTCCACGTAAAAACATCACACCAGATTTTATATTTGGTCGAGTCGATATTGGTAATGCATTTAGTGCTTTCTTGCCACGCCGCTTTTCTGCTCCAGCAGTAGGAACCCGACTTGTGGTAGATCCTGTTTTCACTTACCAACAGAAAACGGTGCTAGGACTATATAATTATTTCCATGCGGATTTTTATTATATAGTGCATGTTCCAGCACCCTTGGGAACAGGTATCTATCTGAAGATCTACGCTCCTGAATTTGACACTACTACCGTAACACGAGGAATTCGGTTCAAGCCAAGTGCATCTCCAACCATTGCACTTTCAGTCCCTTGGAGCAACGATCTATCGACCGTAGAAACATCAGTGGGTCGAGTCGGACAGAGTGGAGGAAGTATTGTTATTGAGACCATCGAAGATAACAGTAACGAGACGGTTAACACCCCACTCAGCATCACCGTTTGGTGTTGCA
		</sequence>
		<sequence>
			<taxon idref="Nora_MAT38_Dmel_Accra1_Africa_2010-01"/>
			NNAACTGTCAGAACCTGTTTGGTTAACACAGAGAGATTAACCGCAAGACGGAATATGCAGAATCCAACTCAAACCATGCATATATATGACATGCCCCTACGCGTCATCGCTGGCCTGTCAACCCTTGCCAAAACAACTGAAGAAGACGATAACACCTCAACTGGAATAGTAGTTAGTGAGGTAGGAGAGCCACAAGTGGTCAACCATCCAGCATGGATTGACCCCTTTGTTGCTTACCAATTGCGAGCTCCACGTAAAAACATCACACCAGATTTTATATTTGGTCGAGCCGATATTGGTAACGCGTTTAGTGCTTTCTTGCCACGCCGCTTTTCTGCTCCAGCAGTAGGAACCCGACTTGTAGTAGATCCTGTTTTCACCTACCAACAGAAAACGGTGTTAGGACTATATAATTATTTCCATGCGGATTTTTATTATATAGTGCATGTTCCAGCACCCTTGGGAACAGGTATCTACCTGAAGATCTACGCTCCTGAATTTGATACAACAACCGTAACACGAGGAATTCGGTTTAAACCAAGTGCGTCTCCAACTATTGCACTTTCGGTTCCTTGGAGCAACGATCTATCGACTGTAGAAACATCCAAAGGACGAGTCGGTCAGAGTGGAGGAAGTATTATTATCGAAACCATNNNNNNNNNNNNNNNNNNNNNNNNNNNNNNNNNNNNNNNNNNNNNNNNNNNNNNNNNNN
		</sequence>
		<sequence>
			<taxon idref="Nora_MONSIM03_Dsim_Montpellier_EuropeNAf_2010-08-11"/>
			NNAACTGTCAGAACCTGTTTGGTTAACACAGAGAGATTAACCGCAAGACGNAATATGCAGAATCCAACACAAACCATGCATATATATGACATGCCCCTACGCGTCATCGCTGGCCTGTCAACCCTTGCCAAAACAACTGAAGAAGACGACAACACCTCAACTGGAATAGTGGTTAGTGAGGTAGGAGAGCCACAAGTGGTCAACCATCCAGCATGGATTGATCCCTTTGTTGCTTATCAATTGCGAGCTCCACGTAAAAACATCACACCAGATTTTATATTTGGTCGAGCCGATATTGGTAATGCGTTTAGTGCTTTCTTGCCACGCCGCTTTTCTGCTCCAGCAGTAGGAACCCGACTTGTGATAGATCCTGTTTTCACTTATCAACAGAAAACGGTGCTAGGACTATATAATTATTTCCATGCGGATTTTTATTATATAGTACATGTTCCAGCACCTTTGGGAACAGGTATCTATCTGAAGATTTACGCTCCTGAATTTGACACTACAACCGTAACACGAGGAATTCGGTTTAAGCCAAGTGCATCTCCAACTATTGCACTTTCAGTCCCGTGGAGCAACGATCTGTCGACCGTAGAAACATCCGTAGGTCGAGTTGGACAGAGTGGAGGAAGTATTGTTATCGAAACCATCGAAGATAACAGTAACGAGACGGTCAACACCCCACTCAGCATCACCGTTTGGTGCTGTA
		</sequence>
		<sequence>
			<taxon idref="Nora_MON28_Dmel_Montpellier_EuropeNAf_2010-08-11"/>
			NNAACTGTCAGAACCTGTTTGGTTAACACAGAGAGATTAACCGCAAGACGNAATATGCAGAATCCAACACAAACCATGCATATATATGACATGCCCCTACGCGTCATCGCTGGCCTGTCAACCCTTGCTAAAACAACTGAAGAAGACGACAACACCTCAACTGGAATAGTAGTTAGTGAGGTAGGAGAGCCACAAGTGGTCAACCATCCAGCATGGATTGATCCCTTTGTTGCTTATCAATTGCGAGCTCCACGTAAAAACATCACACCAGATTTTATATTTGGTCGAGCCGATATTGGTAATGCGTTCAGTGCTTTCTTGCCACGCAGATTTTCTGCTCCAGCAGTAGGAACTCGACTTGTGATAGATCCTGTTTTCACTTACCAACAGAAAACGGTGTTAGGACTATATAATTATTTCCATGCGGATTTTTATTATATAGTGCATGTTCCAGCACCCTTGGGAACAGGTATCTATCTGAAGATCTACGCTCCTGAATTTGACACAACAACCGTAACACGAGGAATTCGGTTCAAGCCAAGTGCATCCCCAACTATTGCACTTTCAGTCCCTTGGAGCAACGATCTATCGACCGTAGAAACATCCGTAGGTCGAGTCGGACAGAGTGGAGGAAGTATTGTTATCGAGACCATCNNNNNNNNNNNNNNNNNNNNNNNNNNNNNNNNNNNNNNNNNNNNNNNNNNNNNNNNNN
		</sequence>
		<sequence>
			<taxon idref="Nora_RAKMEL12_Dmel_Marrakesh_EuropeNAf_2010-09-30"/>
			NNAACTGTCAGAACCTGTTTGGTTAACACAGAAAGATTAACCGCAAGACGNAATATGCAGAATCCAACACAAACCATGCATATATATGACATGCCCCTACGCGTCATCGCTGGCTTGTCAACCCTTGCCAAAACAACTGAAGAAGACGACAACACCTCAATTGGAATAGTGGTTAGTGAGGTAGGAGAGCCACAAGTGGTCAACCATCCAGCATGGATTGATCCCTTCGTTGCTTATCAATTGCGAGCTCCACGTAAAAACATCACACCAGATTTTATATTTGGTCGAGCCGATATTGGTAATGCATTTAGTGCTTTCTTGCCACGCCGATTTTCTGCTCCAGCAGTAGGAACCCGACTTGTGATAGATCCTGTTTTCACTTACCAACAGAAAACAGTGCTAGGACTATATAATTATTTCCATGCGGATTTTTATTATATAGTGCATGTTCCAGCACCCTTGGGGACAGGTATCTATCTAAAGATCTATGCTCCTGAATTTGATACAACAACCGTAACACGAGGAATTCGGTTCAAGCCAAGTGCATCTCCAACTATTGCACTTTCAGTCCCTTGGAGCAACGATCTATCGACCGTAGAAACATCCGTAGGTCGAGTCGGACAGAGTGGAGGAAGTATTGTTATCGAGACCATCGAAGATAACAGTAATGAGACGGTCAATACCCCACTCAGCATCACCGTTTGGTGTTGCA
		</sequence>
		<sequence>
			<taxon idref="Nora_IM12_Dmel_Ithaca_USA_2009-09-18"/>
			NNAACTGTCAGAACCTGTTTGGTTAACACAGAGAGATTAACCGCAAGACGNAATATGCAGAATCCAACACAAACCATGCATATATATGACATGCCCCTACGCGTTATCGCTGGCCTGTCAACCCTTGCCAAAACAACTGAAGAAGACGACAACACCTCAACTGGAATAGTAGTTAGTGAGGTAGGAGAGCCACAAGTAGTCAACCATCCAGCATGGATTGACCCCTTTGTTGCTTACCAATTGCGAGCTCCACGTAAGAACATCACACCAGATTTTATATTTGGTCGAGCCGATATTGGTAATGCGTTTAGTGCTTTCTTGCCACGCCGCTTTTCTGCCCCAGCAGTAGGAACCCGACTTGTGATAGATCCTGTTTTCACCTACCAACAGAAAACGGTGCTAGGACTATATAATTATTTCCATGCGGATTTTTATTATATAGTGCATGTTCCAGCACCTTTGGGAACAGGTATCTACCTGAAGATCTACGCTCCTGAATTTGACACTACAACCGTAACACGAGGAATTCGGTTTAAGCCGAGTGCATCTCCAACTATTGCACTTTCAGTCCCTTGGAGCAATGATCTATCGACCGTAGAAACATCCGTAGGTCGAGTCGGACAGAGTGGAGGAAGTATTGTTATCGAGACCATCGAAGATAACAGTAACGAGACAGTCAACACCCCACTCAGCATCACCGTTTGGTGTTGCA
		</sequence>
		<sequence>
			<taxon idref="Nora_IM13_Dmel_Ithaca_USA_2009-09-18"/>
			NNAACTGTCAGAACCTGTTTGGTTAACACAGAGAGATTAACCGCAAGACGNAATATGCAGAATCCAACACAAACCATGCATATATATGACATGCCCCTACGCGTTATCGCTGGCCTGTCAACCCTTGCCAAAACAACTGAAGAAGACGACAACACCTCAACTGGAATAGTAGTTAGTGAGGTAGGAGAGCCACAAGTAGTCAACCATCCAGCATGGATTGACCCCTTTGTTGCTTACCAATTGCGAGCTCCACGTAAGAACATCACACCAGATTTTATATTTGGTCGAGCCGATATTGGTAATGCGTTTAGTGCTTTCTTGCCACGCCGCTTTTCTGCCCCAGCAGTAGGAACCCGACTTGTGATAGATCCTGTTTTCACCTACCAACAGAAAACGGTGCTAGGACTATATAATTATTTCCATGCGGATTTTTATTATATAGTGCATGTTCCAGCACCTTTGGGAACAGGTATCTACCTGAAGATCTACGCTCCTGAATTTGACACTACAACCGTAACACGAGGAATTCGGTTTAAGCCGAGTGCATCTCCAACTATTGCACTTTCAGTCCCTTGGAGCAATGATCTATCGACCGTAGAAACATCCGTAGGTCGAGTCGGACAGAGTGGAGGAAGTATTGTTATCGAGACCATCGAAGATAACAGTAACGAGACAGTCAACACCCCACTCAGCATCACCGTTTGGTGTTGCA
		</sequence>
		<sequence>
			<taxon idref="Nora_XG_Dmel_LabStock_Lab_2008-02"/>
			NNAACTGTCAGAACCTGTTTGGTTGACACAGAGAGATTAACCGCAAGACGNAATATGCAAAATCCAACACAAACCATGCATATACATGACATGCCCCTACGCGTCATCGCTGGCCTGTCAACCCTTGCCAAAACAACTGAAGAAGACGACAACACCTCAACTGGAATAGTAGTTAGTGAAGTAGGAGAGCCACAAGTAGTCAACCATCCAGCATGGATTGACCCCTTTGTTGCTTACCAATTGCGAGCTCCACGTAAGAACATCACACCAGATTTTATATTTGGTCGAGCCGATATTGGTAATGCGTTTAGTGCTTTTTTACCACGCCGCTTTTCTGCTCCAGCAGTAGGAACTCGACTTGTGATAGATCCCGTTTTTACTTACCAACAGAAAACGGTGCTAGGACTATATAATTATTTCCATGCGGATTTTTATTATATAGTGCATGTTCCAGCACCCTTGGGAACAGGTATCTATCTGAAGATTTACGCTCCTGAATTTGACACTACAACCGTAACACGAGGAATTCGGTTTAAACCAAGTGCATCTCCAACTATTGCACTTTCAGTCCCTTGGAGCAATGATCTATCGACCGTAGAAACATCCGTAGGTCGAGTCGGACAGAGTGGAGGAAGTATTGTTATCGAGACCATCGAAGATAACAGTAACGAGACGGTCAATACCCCACTTAGCATCACCGTTTGGTGTTGCA
		</sequence>
		<sequence>
			<taxon idref="Nora_XH_Dmel_LabStock_Lab_2008-02"/>
			NNAACTGTCAGAACCTGTTTGGTTAACACAGGGAGATTAACCGCAAGACGNAATATGCAAAATCCAACACAAACCATGCATATACATGACATGCCCCTACGCGTCATCGCTGGCCTGTCAACCCTTGCCAAAACAACTGAAGAAGACGACAACACCTCAACTGGAATAGTAGTTAGTGAGGTAGGAGAGCCACAAGTAGTCAACCATCCAGCATGGATTGACCCCTTTGTTGCTTACCAATTGCGAGCTCCACGTAAGAACATCACACCAGATTTTATATTTGGTCGAGCCGATATTGGTAATGCGTTTAGTGCTTTTTTGCCACGCCGCTTTTCTGCTCCAGCAGTAGGAACTCGACTTGTGATAGATCCTGTTTTTACTTACCAACAGAAAACGGTGCTGGGACTATATAATTATTTCCATGCGGATTTTTATTATATAGTGCATGTTCCAGCACCCTTGGGAACAGGTATCTATCTGAAGATTTACGCTCCTGAATTTGACACTACAACCGTAACACGAGGAATTCGGTTTAAACCAAGTGCATCTCCAACTATTGCACTTTCAGTCCCTTGGAGCAATGATCTATCGACCGTAGAAACATCCGTAGGTCGAGTCGGACAGAGTGGAGGAAGTATTGTTATCGAGACCATCGAAGATAACAGTAACGAGACGGTCAATACCCCACTTAGCATCACCGTTTGGTGTTGCA
		</sequence>
		<sequence>
			<taxon idref="Nora_delta11_Dmel_LabStock_Lab_2008-02"/>
			NNAACTGTCAGAACCTGTTTGGTTAATACAGAGAAATTAACCGCAAGACGNAATATGCAGAATCCAACACAAACTATGCATATATATGACATGCCCCTACGCGTCATCGCTGGCCTGTCAACCCTTGCTAAAACAACTGAAGAAGACGACAACACCTCAACTGGAATAGTAGTTAGTGAAGTAGGAGAGCCACAAGTGGTTAATCATCCAGCATGGATTGATCCTTTTGTTGCTTACCAATTGCGAGCTCCACGTAAAAACATTACACCAGATTTTATATTTGGTCGAGCCGATATTGGTAATGCGTTTAGTGCTTTCTTGCCACGCCGCTTTTCTGCTCCAGCAGTAGGAACCCGACTTGTGGTAGATCCTGTTTTCACTTACCAACAGAAAACAGTGCTAGGACTATATAATTATTTCCATGCGGATTTTTATTATATAGTACATGTTCCAGCACCTTTAGGAACAGGTATCTACCTGAAGATCTACGCTCCTGAATTTGACACTACAACCGTAACACGAGGAATTCGGTTCAAGCCAAGTGCATCTCCAACCATTGCACTTTCAGTCCCTTGGAGCAACGATCTATCGACCGTAGAAACATCAGTGGGTCGAGTCGGACAGAGTGGAGGAAGTATTGTTATCGAGACCATCGAAGATAACAGTAACGAGACAGTCAACACCCCACTCAGCGTCACCGTTTGGTGTTGCA
		</sequence>
		<sequence>
			<taxon idref="Nora_XA_Dmel_LabStock_Lab_2008-02"/>
			NNAACTGTCAGAACCTGTTTGGTTAACACAGAGAGATTAACCGCAAGACGNAATATGCAGAATCCAACACAAACCATGCATATATATGACATGCCCCTACGCGTTATCGCTGGCCTGTCAACCCTTGCTAAAACAACTGAAGAAGACGATAACACCTCAACTGGARTAGTAGTTAGTGAGGTAGGAGAGCCACAAGTGGTCTACCATCCAGCATGGATTGACCCTTTTGTTGCTTACCAATTGCGAGCTCCACGTAAGAACATCACACCAGATTTTATATTTGGTCGAGCCGATATTGGTAATGCGTTTAGTGCTTTCTTGCCACGCCGCTTTTCTGCTCCAGCAGTAGGAACCCGACTTGTGATAGATCCTGTTTTCACTTACCAACAGAAAATAGTGTTAGGACTATATAATTATTTCCATGCGGATTTTTATTATATAGTGCATGTTCCAGCACCTTTGGGAACAGGTATCTATCTGAAGATCTACACTCCTGAATTTGACACTACAACCGTAACACGAGGAATTCGGTTTAAGCCAAGTGCATCTCCAACTATCGCACTTTCAGTCCCTTGGAGCAATGATCTATCGACCGTAGAAACATCCGTAGGTCGAGTCGGACAGAGTGGAGGAAGTATTGTTATCGAGACCATCGAAGATAACAGTAATGAGACAGTTAACACCCCACTCAGCATCACCGTTTGGTGTTGCA
		</sequence>
		<sequence>
			<taxon idref="Nora_K02_Dsim_Thika_Africa_2009-02"/>
			NNAACTGTTAGAACCTGTTTGGTTAACACAGAGAGATTAACCGCAAGACGNAATATGCAGAATCCAACTCAAACCATGCATATATATGACATGCCCCTACGCGTTATCGCTGGCCTGTCAACCCTTGCTAAAACAACTGAAGAAGACGACAACACCTCAACTGGTATAGTAGTTAGTGAGGTAGGAGAGCCACAAGTGGTCAACCATCCAGCATGGATTGATCCCTTTGTTGCTTATCAATTGCGAGCTCCACGACAAACCATGACACCAGATTTTATATTTGGTAGAGCCGATATTGGTAATACATTCAGTGCTTTCTTGCCACGCCGCTTTTCTGCTCCAGCAGTAGGTACCCGACTTGTGATAGACCCTGTTTTCACTTACCAACAGAAAACAGTGCTAGGACTTTATAATTATTTCCATGCGGATTTTTACTATATAGTACATGTACCAGCACCTTTGGGAACAGGTATCTATCTAAAGATTTACGCTCCTGAATTTGACACAACAACTGTCACTCGAGGAATTCGGTTTAAACCAAGTGCATCCCCAACAATCGCACTTTCAGTTCCGTGGAGTAATGATCTGTCGACCGTAGAAACATCCGTAGGTCGAGTCGGACAGAGTGGAGGTAGTATTATTATCGAGACCATCGAAGATAATAGCAATGAAACAGTCAACACCCCACTCAGCATCACCGTTTGGTGTTGCA
		</sequence>
		<sequence>
			<taxon idref="Nora_RAK11_Dsim_Marrakesh_EuropeNAf_2010-09-30"/>
			NNAACTGTCAGAACCTGTTTGGTTAACACAGAGAGATTAACCGCAAGACGNAATATGCAGAATCCAACACAAACCATGCATATATATGACATGCCCCTACGCGTCATCGCTGGCCTGTCAACCCTTGCCAAAACAACTGAAGAAGACGACAACACCTCAACTGGAATAGTAGTTAGTGAGGTAGGAGAGCCACAAGTGGTCAACCACCCAGCGTGGATTGATCCCTTTGTTGCTTATCAATTGCGAGCTCCACGTAAAAACATCACACCAGATTTTATATTTGGTCGAGCCGATATTGGTAATGCATTTAGTGCTTTCTTGCCACGCCGATTTTCTGCTCCAGCAGTAGGAACCCGACTTGTGATAGATCCTGTTTTCACTTACCAACAGAAAACAGTGCTAGGACTATATAATTATTTCCATGCGGATTTTTATTATATAGTGCATGTTCCAGCACCCTTGGGAACAGGTATCTATCTAAAGATCTATGCTCCTGAATTTGATACAACAACCGTAACACGAGGAATTCGGTTCAAGCCAAGTGCATCTCCAACTATTGCACTTTCAGTCCCTTGGAGCAACGATCTATCGACCGTAGAAACATCCGTAGGTCGAGTCGGACAGAGTGGAGGAAGTATTGTTATCGAGACCATCGAAGATAACAGTAATGAGACGGTCAATACCCCACTCAGCATCACCGTTTGGTGTTGCA
		</sequence>
		<sequence>
			<taxon idref="Nora_K09_Dsim_Thika_Africa_2009-02"/>
			NNAACTGTTAGAACCTGTTTGGTTAACACAGAGAGATTAACCGCAAGACGNAATATGCAGAATCCAACTCAAACCATGCATATATATGACATGCCCCTACGCGTTATCGCTGGCCTGTCAACCCTTGCTAAAACAACTGAAGAAGACGACAACACCTCAACTGGTATAGTAGTTAGTGAGGTAGGAGAGCCACAAGTGGTCAACCATCCAGCATGGATTGATCCCTTTGTTGCTTATCAATTGCGAGCTCCACGACAAACCATGACACCAGATTTTATATTTGGTAGAGCCGATATTGGTAATACATTCAGTGCTTTCTTGCCACGCCGCTTTTCTGCTCCAGCAGTAGGTACCCGACTTGTGATAGACCCTGTTTTCACTTACCAACAGAAAACAGTGCTAGGACTTTATAATTATTTCCATGCGGATTTTTACTATATAGTACATGTACCAGCACCTTTGGGAACAGGTATCTATCTAAAGATTTACGCTCCTGAATTTGACACAACAACTGTCACTCGAGGAATTCGGTTTAAACCAAGTGCATCCCCAACAATCGCACTTTCAGTTCCGTGGAGTAATGATCTGTCGACCGTAGAAACATCCGTAGGTCGAGTCGGACAGAGTGGAGGTAGTATTATTATCGAGACCATCGAAGATAATAGCAATGAAACAGTCAACACCCCACTCAGCATCACCGTTTGGTGTTGCA
		</sequence>

		<sequence>
			<taxon idref="Nora_JJ17_Dmel_LabStock_Lab_2001"/>
			NNAACTGTCAGAACCTGTTTGGTTAACACAGAAAGATTAACCGCAAGACGNAATATGCAGAATCCAACACAAACCATGCATATATATGACATGCCCCTACGCGTCATCGCTGGCCTGTCAACCCTTGCTAAAACAACTGAAGAAGACGACAACACCTCAACTGGAATAGTAGTTAGTGAGGTAGGAGAGCCACAAGTGGTCAATCATCCAGCATGGATTGACCCTTTTGTTGCTTACCAATTGCGAGCTCCACGTAAAAACATCACACCAGATTTTATATTTGGTCGAGCCGATATTGGTAATGCGTTTAGTGCTTTCTTGCCACGCCGCTTTTCTGCTCCAGCAGTAGGAACCCGACTTGTGGTAGATCCTGTTTTCACTTACCAACAGAAAACAGTGCTAGGACTATATAATTATTTCCATGCGGATTTTTATTATATAGTGCATGTTCCAGCACCCTTGGGAACAGGTATCTATTTGAAGATCTACGCTCCTGAATTTGATACTACAACCGTAACCCGAGGAATTCGGTTCAAACCAAGTGCATCTCCAACAATCGCACTTTCGGTTCCGTGGAGTAATGATCTTTCGACTATAGAAATATCTAAAGGTCGAGTCGGTCAGAGTGGAGGAAGTATTATTATCGAAACCATCGAAGATAATAGTAACGAAACGGTCAATACCCCACTCAGCATCACCGTTTGGTGTTGCA
		</sequence>
		<sequence>
			<taxon idref="Nora_AM04_Dmel_AthensGreece_EuropeNAf_2009-08-08"/>
			NNAACTGTCAGAACCTGTTTGGTTAACACAGAGAGATTAACCGCAAGACGNAATATGCAGAATCCAACACAAACCATGCATATATATGACATGCCCCTACGCGTCATCGCTGGCCTGTCAACCCTTGCCAAAACAACTGAAGAAGACGACAACACCTCAACTGGAATAGTAGTTAGTGAGGTAGGAGAGCCACAAGTGGTCAACCATCCAGCATGGATTGATCCCTTTGTTGCTTATCAATTGCGAGCTCCACGTAAAAACATCACACCAGATTTTATATTTGGTCGAGCCGATATTGGTAATGCGTTTAGTGCTTTCTTGCCACGCCGATTTTCTGCTCCAGCAGTAGGAACCCGACTTGTGATAGATCCTGTTTTCACTTATCAACAGAAAACGGTGCTAGGACTATATAATTATTTCCATGCGGATTTTTATTATATAGTGCATGTTCCAGCACCCTTGGGAACAGGTATTTATCTGAAGATCTACGCTCCTGAATTTGACACCACAACCGTAACACGAGGAATTCGGTTCAAACCAAGTGCATCTCCAACTATTGCACTTTCAGTCCCTTGGAGTAACGATCTATCGACCGTAGAAACATCCGTAGGTCGAGTCGGACAGAGTGGAGGAAGTATTGTTATCGAGACCATCGAAGATAACAGTAACGAGACGGTCAACACCCCACTCAGCATCACCGTTTGGTGTTGCA
		</sequence>
		<sequence>
			<taxon idref="Nora_RAKMEL13_Dmel_Marrakesh_EuropeNAf_2010-09-30"/>
			NNAACTGTCAGAACCTGTTTGGTTAACACAGAGAGATTAACCGCAAGACGNAATATGCAGAATCCAACACAAACCATGCATATATATGACATGCCCCTACGCGTCATCGCTGGCCTGTCAACCCTTGCCAAAACAACTGAAGAAGACGACAACACCTCAACTGGAATAGTGGTTAGTGAGGTAGGAGAGCCACAAGTGGTCAACCATCCAGCATGGATTGATCCCTTCGTTGCTTATCAATTGCGAGCTCCACGTAAAAACATCACACCAGATTTTATATTTGGTCGAGCCGATATTGGTAATGCATTTAGTGCTTTCTTGCCACGCCGATTTTCTGCTCCAGCAGTAGGAACCCGACTTGTGATAGATCCTGTTTTCACTTACCAACAGAAAACGGTGCTAGGACTATATAATTATTTCCATGCGGATTTTTATTATATAGTGCATGTTCCAGCACCCTTGGGAACAGGTATCTATCTAAAGATCTATGCTCCTGAATTTGATACAACAACCGTAACACGAGGAATTCGGTTCAAGCCAAGTGCATCTCCAACTATTGCACTTTCAGTCCCTTGGAGCAACGATCTATCGACCGTAGAAACATCCGTAGGTCGAGTCGGACAGAGTGGAGGAAGTATTGTTATCGAGACCATCGAAGATAACAGTAACGAGACAGTCAATACCCCACTCAGCATCACCGTTTGGTGTTGCA
		</sequence>
		<sequence>
			<taxon idref="Nora_GEO58_Dmel_AthensGeorgia_USA_2009-02-02"/>
			NNAACTGTCAGAACCTGTTTGGTTAACACAGAGAGATTAACCGCAAGACGNAATATGCAGAATCCAACACAAACCATGCATATATATGACATGCCCCTACGCGTCATCGCTGGCCTGTCAACCCTTGCCAAAACAACTGAAGAAGACGACAACACCTCAACTGGAATAGTAGTTAGTGAGGTAGGAGAGCCACAAGTGGTTAACCATCCAGCATGGATTGATCCCTTCGTCGCTTATCAATTGCGAGCTCCACGTAAGAACATCACACCAGATTTTATATTTGGTCGAGCCGATATTGGTAATGCGTTTAGTGCTTTCTTGCCACGCCGCTTTTCTGCTCCAGCAGTAGGAACTCGACTTGTGATAGATCCTGTTTTCACTTACCAACAGAAAACGGTGCTAGGACTATATAATTATTTCCATGCGGATTTTTATTATATAGTGCATGTTCCAGCACCTTTAGGAACAGGTATCTATCTGAAGATCTACGCTCCTGAATTTGACACTACAACCGTAACACGAGGAATTCGGTTCAAGCCAAGTGCATCTCCAACTATTGCACTTTCAGTCCCTTGGAGCAACGATCTATCGACCGTAGAAACATCCGTAGGTCGAGTCGGACAGAGTGGAGGAAGTATTGTTATCGAGACCATCGAAGATAACAGTAACGAGACGGTCAATACCCCACTCAGCATCACCGTTTGGTGTTGCA
		</sequence>
		<sequence>
			<taxon idref="Nora_SAFSIM01_Dsim_SouthAfrica_Africa_2010-01"/>
			NNAACTGTCAGAACCTGTTTGGTTAACACAGAGAGATTAACCGCAAGACGNAATATGCAGAATCCAACACAAACCATGCATATATATGACATGCCCCTACGCGTCATCGCTGGCCTGTCAACCCTTGCCAAAACAACTGAAGAAGACGACAACACCTCAACTGGAATAGTAGTTAGTGAGGTAGGAGAGCCACAAGTGGTTAACCATCCAGCATGGATTGATCCCTTTGTTGCTTATCAATTGCGAGCTCCACGTAAAAACATTACACCAGATTTTATATTTGGTCGAGCCGATATTGGTAATGCGTTTAGTGCTTTCTTGCCACGCCGCTTTTCTGCTCCAGCAGTAGGAACCCGACTTGTGATAGATCCTGTTTTCACTTATCAACAGAAAACGGTGCTAGGACTATATAATTATTTCCATGCGGATTTTTATTATATAGTACATGTTCCAGCACCCTTGGGAACAGGTATCTATTTGAAGATTTACGCTCCTGAATTTGACACTACAACCGTAACACGAGGAATTCGGTTCAAGCCAAGTGCATCTCCAACTATTGCACTTTCAGTCCCGTGGAGCAACGATCTGTCGACCGTAGAAACATCCGTAGGTCGAGTTGGACAGAGTGGAGGAAGTATTGTTATCGAAACCATCGAAGATAACAGTAACGAGACGGTTAACACCCCACTCAGCATCACCGTTTGGTGCTGCA
		</sequence>
		<sequence>
			<taxon idref="Nora_UM02_Dmel_SanDiego2_USA_2008-12-05"/>
			NNAACTGTCAGAACCTGTTTGGTTAACACAGAGAGATTAACCGCAAGACGNAATATGCAGAATCCAACACAAACCATGCATATATATGACATGCCCCTACGCGTCATCGCTGGCCTGTCAACCCTTGCCAAAACAACTGAAGAAGACGACAACACCTCAACTGGAATAGTAGTTAGTGAGGTAGGAGAGCCACAAGTGGTCAACCATCCAGCATGGATTGATCCCTTTGTTGCTTACCAATTGCGAGCTCCACGTAAAAACATCACACCAGATTTTATATTTGGTCGAGCCGATATTGGTAATGCGTTTAGTGCTTTCTTGCCACGCCGCTTCTCTGCTCCAGCAGTAGGAACTCGACTTGTGATAGATCCTGTTTTCACTTATCAACAGAAAACGGTGCTAGGACTATATAATTATTTCCATGCGGATTTTTATTATATAGTGCATGTTCCAGCACCTTTGGGAACAGGTATCTACCTGAAGATCTACGCTCCTGAATTCGACACTACAACCGTAACACGAGGAATTCGGTTCAAGCCAAGTGCATCTCCAACTATTGCACTTTCAGTCCCTTGGAGCAACGATTTATCGACCGTAGAAACATCCGTAGGTCGAGTCGGACAGAGTGGAGGAAGTATTGTTATCGAGACCATCGAAGATAACAGTAACGAGACAGTCAACACCCCACTCAGCATCACTGTTTGGTGTTGCA
		</sequence>
		<sequence>
			<taxon idref="Nora_DANMEL11_Dmel_Accra2_Africa_2010-01"/>
			NNAACTGTCAGAACCTGTTTGGTTAACACAGAGAGATTAACCGCAAGACGGAATATGCAGAATCCAACTCAAACCATGCATATATATGACATGCCCCTACGCGTCATCGCTGGCCTGTCAACCCTTGCCAAAACAACTGAAGAAGACGACAACACCTCAACTGGAATAGTAGTTAGTGAGGTAGGAGAGCCACAAGTAGTCAACCATCCAGCATGGATTGATCCCTTTGTTGCTTACCAATTGCGAGCTCCACGTAAAAACATCACACCAGATTTTATATTTGGTCGAGCCGATATTGGTAATGCGTTTAGTGCTTTCTTGCCACGCCGCTTTTCTGCTCCAGCAGTAGGAACCCGACTTGTAGTAGATCCTGTTTTCACTTACCAACAGAAAACGGTGTTAGGACTATATAATTATTTCCATGCGGATTTTTATTATATAGTGCATGTTCCAGCACCCTTGGGAACAGGTATCTACCTGAAGATCTACGCTCCTGAATTTGATACAACAACCGTAACACGAGGAATTCGGTTTAAACCAAGTGCGTCTCCAACTATTGCACTTTCGGTTCCTTGGAGCAACGATCTATCGACTGTAGAAACATCCAAAGGTCGAGTTGGTCAGAGTGGAGGAAGTATTATTATCGAAACCATCGAAGATAATAGTAACGAAACGGTTAACACCCCACTCAGCATCACCGTTTGGTGTTGCA
		</sequence>
		<sequence>
			<taxon idref="Nora_DANMEL01_Dmel_Accra2_Africa_2010-01"/>
			NNAACTGTCAGAACCTGTTTGGTTAACACAGAGAGATTAACCGCAAGACGGAATATGCAGAATCCAACTCAAACCATGCATATATATGACATGCCCCTACGCGTCATCGCTGGCCTGTCAACCCTTGCCAAAACAACTGAAGAAGACGATAACACCTCAACTGGAATAGTAGTTAGTGAGGTAGGAGAGCCACAAGTGGTCAACCATCCAGCATGGATTGACCCCTTTGTTGCTTACCAATTGCGAGCTCCACGTAAAAACATCACACCAGATTTTATATTTGGTCGAGCCGATATTGGTAACGCGTTTAGTGCTTTCTTGCCACGCCGCTTTTCTGCTCCAGCAGTAGGAACCCGACTTGTAGTAGATCCTGTTTTCACCTACCAACAGAAAACGGTGTTAGGACTATATAATTATTTCCATGCGGATTTTTATTATATAGTGCATGTTCCAGCACCCTTGGGAACAGGTATCTACCTGAAGATCTACGCTCCTGAATTTGATACAACAACCGTAACACGAGGAATTCGGTTTAAACCAAGTGCGTCTCCAACTATTGCACTTTCGGTTCCTTGGAGCAACGATCTATCGACTGTAGAAACATCCAAAGGTCGAGTCGGTCAGAGTGGAGGAAGTATTATTATCGAAACCATCGAAGATAATAGTAACGAAACGGTTAACACCCCACTCAGCATCACCGTTTGGTGTTGCA
		</sequence>
		<sequence>
			<taxon idref="Nora_MAT23_Dmel_Accra1_Africa_2010-01"/>
			NNAACTGTCAGAACCTGTTTGGTTAACACAGAGAGATTAACCGCAAGACGGAATATGCAGAATCCAACTCAAACCATGCATATATATGACATGCCCCTACGCGTCATCGCTGGCCTGTCAACCCTTGCCAAAACAACTGAAGAAGACGATAACACCTCAACTGGAATAGTAGTTAGTGAGGTAGGAGAGCCACAAGTGGTCAACCATCCAGCATGGATTGACCCCTTTGTTGCTTACCAATTGCGAGCTCCACGTAAAAACATCACACCAGATTTTATATTTGGTCGAGCCGATATTGGTAACGCGTTTAGTGCTTTCTTGCCACGCCGCTTTTCTGCTCCAGCAGTAGGAACCCGACTTGTAGTAGATCCTGTTTTCACCTACCAACAGAAAACGGTGTTAGGACTATATAATTATTTCCATGCGGATTTTTATTATATAGTGCATGTTCCAGCACCCTTGGGAACAGGTATCTACCTGAAGATCTACGCTCCTGAATTTGATACAACAACCGTAACACGAGGAATTCGGTTTAAACCAAGTGCGTCTCCAACTATTGCACTTTCGGTTCCTTGGAGCAACGATCTATCGACTGTAGAAACATCCAAAGGTCGAGTCGGTCAGAGTGGAGGAAGTATTATTATCGAAACCATCGAAGATAATAGTAACGAAACGGTTAACACCCCACTCAGCATCACCGTTTGGTGTTGCA
		</sequence>
		<sequence>
			<taxon idref="Nora_DANMEL13_Dmel_Accra2_Africa_2010-01"/>
			NNAACTGTCAGAACCTGTTTGGTTAACACAGAGAGATTAACCGCAAGACGGAATATGCAGAATCCAACTCAAACCATGCATATATATGACATGCCCCTACGCGTCATCGCTGGCCTGTCAACCCTTGCCAAAACAACTGAAGAAGACGATAACACCTCAACTGGAATAGTAGTTAGTGAGGTAGGAGAGCCACAAGTGGTCAACCATCCAGCATGGATTGACCCCTTTGTTGCTTACCAATTGCGAGCTCCACGTAAAAACATCACACCAGATTTTATATTTGGTCGAGCCGATATTGGTAACGCGTTTAGTGCTTTCTTGCCACGCCGCTTTTCTGCTCCAGCAGTAGGAACCCGACTTGTAGTAGATCCTGTTTTCACCTACCAACAGAAAACGGTGTTAGGACTATATAATTATTTCCATGCGGATTTTTATTATATAGTGCATGTTCCAGCACCCTTGGGAACAGGTATCTACCTGAAGATCTACGCTCCTGAATTTGATACAACAACCGTAACACGAGGAATTCGGTTTAAACCAAGTGCGTCTCCAACTATTGCACTTTCGGTTCCTTGGAGCAACGATCTATCGACTGTAGAAACATCCAAAGGTCGAGTCGGTCAGAGTGGAGGAAGTATTATTATCGAAACCATCGAAGATAATAGTAACGAAACGGTTAACACCCCACTCAGCATCACCGTTTGGTGTTGCA
		</sequence>
		<sequence>
			<taxon idref="Nora_GQ257737Hultmark_Dmel_UmeaLab_Lab_2007"/>
			NNAACTGTCAGAACCTGTTTGGTTAACACAGAGAGATTAACCGCAAGACGNAATATGCAGAATCCAACACAAACCATGCATATATATGACATGCCTCTACGCGTCATCGCTGGCCTGTCAACCCTTGCCAAAACAACCGAAGAAGACGACAACACCTCAACTGGAATAGTAGTTAGTGAAGTAGGAGAGCCACAAGTGGTTAACCATCCAGCATGGATTGATCCCTTTGTTGCTTACCAATTGCGAGCTCCACGTAAAAATATCACACCAGATTTTATATTTGGTCGAGCCGATATTGGTAATGCGTTTAGTGCTTTCTTGCCACGCCGTTTTTCTGCTCCAGCAGTAGGAACCCGACTTGTAGTAGATCCTGTTTTCACTTACCAACAGAGAACGGTGTTAGGACTATATAATTATTTCCATGCGGATTTTTATTATATAGTGCACGTTCCAGCACCCTTGGGAACAGGTATCTATCTGAAGATCTACGCTCCTGAATTTGACACTACAACCGTGACACGAGGAATTCGGTTCAAACCAAGTGCATCTCCAACTATTGCACTTTCAGTCCCTTGGAGCAATGATCTGTCGACCGTAGAAACATCCGTAGGTCGAGTTGGACAGAGTGGAGGAAGTATTGTTATTGAAACCATCGAAGATAACAGTAACGAGACGGTCAACACCCCACTCAGCATCACCGTTTGGTGTTGCA
		</sequence>
		<sequence>
			<taxon idref="Nora_DQ321720Hultmark_Dmel_UmeaLab_Lab_2004"/>
			NNAACTGTCAGAACCTGTTTGGTTAACACAGAGAGATTAACCGCAAGACGNAATATGCAGAATCCAACACAAACCATGCATATATATGACATGCCTCTACGCGTCATCGCTGGCCTGTCAACCCTTGCCAAAACAACCGAAGAAGACGACAACACCTCAACTGGAATAGTAGTTAGTGAAGTAGGAGAGCCACAAGTGGTTAACCATCCAGCATGGATTGATCCCTTTGTTGCTTACCAATTGCGAGCTCCACGTAAAAATATCACACCAGATTTTATATTTGGTCGAGCCGATATTGGTAATGCGTTTAGTGCTTTCTTGCCACGCCGTTTTTCTGCTCCAGCAGTAGGAACCCGACTTGTAGTAGATCCTGTTTTCACTTACCAACAGAGAACGGTGTTAGGACTATATAATTATTTCCATGCGGATTTTTATTATATAGTGCACGTTCCAGCACCCTTGGGAACAGGTATCTATCTGAAGATCTACGCTCCTGAATTTGACACTACAACCGTGACACGAGGAATTCGGTTCAAGCCAAGTGCATCTCCAACTATTGCACTTTCAGTCCCTTGGAGCAATGATCTGTCGACCGTAGAAACATCCGTAGGTCGAGTTGGACAGAGTGGAGGAAGTATTGTTATTGAAACCATCGAAGATAACAGTAACGAGACGGTCAACACCCCACTCAGCATCACCGTTTGGTGTTGCA
		</sequence>
		<sequence>
			<taxon idref="Nora_JX220408vanRij_Dmel_vanRijLab_Lab_2011"/>
			NNAACTGTCAGAACCTGTTTGGTTAACACAGAGAGATTAACCGCAAGACGNAGTATGCAGAATCCAACACAAACCATGCATATATACGACATGCCCCTACGCGTCATCGCTGGCCTGTCAACCCTTGCCAAAACAACTGAAGAAGACGACAACACCTCAACTGGAATAGTAGTTAGTGAAGTAGGAGAGCCACAAGTGGTCGACCATCCAGCATGGATTGATCCCTTTGTTGCTTATCAATTGCGAGCTCCACGTAAAAACATCACACCAGATTTTATATTTGGTCGAGCCGATATTGGTAATGCGTTTAGTGCTTTCTTACCGCGCCGCTTTTCTGCTCCAGCAGTAGGAACCCGACTTGTGATAGACCCTGTTTTCACTTACCAACAGAAAACGGTGCTAGGACTATATAATTATTTCCATGCGGATTTTTATTATATAGTGCATGTTCCAGCACCCTTGGGAACAGGTATCTATCTGAAGATCTATGCTCCTGAATTTGACACTACAACCGTAACACGAGGAATTCGGTTTAAGCCAAGTGCATCTCCAACAATTGCACTTTCAGTCCCTTGGAGCAACGATCTATCGACCGTAGAAACATCCGTAGGTCGAGTCGGACAGAGTGGAGGGAGTATTGTTATCGAAACTATCGAAGATAACAGTAACGAGACGGTCAACACCCCACTCAGCATCACCGTTTGGTGTTGCA
		</sequence>
	</alignment>

	<!-- The sequence alignment (each sequence refers to a taxon above).         -->
	<!-- ntax=34 nchar=265                                                       -->
	<alignment id="alignment10" dataType="nucleotide">
		<sequence>
			<taxon idref="Nora_ATH56_Dmel_AthensGreece_EuropeNAf_2009-08-08"/>
			NTGGCGAACATTAAAGCCACAGGCTACAAGAATGCGGATACGTCAGCTTACAACGAAAACGGCATGAACTTTATCCCAGTTACAGTGCCTAAGCCNNNCGTTCCCCCAACTGAANNNNNNTCAATTACGGGTGAAGAACAAGCTGACAATGAAGTTACAGCCGAAGGTGGTAAACTTGTACAGGAATTGGTCTATGACCATTCTGCGATTCCTGTAGCGCCAGTCGTCGAAACACAAGCAGAACAGCCAGAAGTCCCAGTGTCAT
		</sequence>
		<sequence>
			<taxon idref="Nora_IM09_Dmel_Ithaca_USA_2009-09-18"/>
			NTGGCGAACATTAAAGCCACAGGCTACAAGAATGCGGATACGTCAGCTTATAACGAAAACGGCATGAACTTTATCCCAGTTTCAGTGCCAAAACCNNNCGTTCCCCCAACTAACNNNNNNCCAATTACGGGTGAAGAACAAGCCGACAATGAAGTTACAGCCGAAGGTGGTAAACTTGTACAGGAGTTGGTCTATGACCATTCTGCGATTCCTGTAGCGCCAGTCGTCGAAACACAAGCAGAACAGCCAGAAGCTCCAGTGTCAT
		</sequence>
		<sequence>
			<taxon idref="Nora_D167_Dmel_LabStock_Lab_2010-01"/>
			NTGGCGAACATTAAAGCCACAGGCTATAAACACGCAGATACGTCAGCTTATAATGAGAAAGGCATGAACTTTATCCCAATTCCAGTGCCAAAGCCGCCCGTTCCCCCAACCAAANNNNNNCCAATTACGGGTGAAGAACAAGCTGACAATGAAGTTACAGCCGAAGGTGGTAAACTTGTACAGGAATTGGTCTATGACCATTCTGCGATTCCTGTAGCGCCAGTCGTCGAAACGCAAGCAGAACAACCAGAAGTCCCAGTGTCAT
		</sequence>
		<sequence>
			<taxon idref="Nora_MAT38_Dmel_Accra1_Africa_2010-01"/>
			NNNNNNNNNNNNNNNNNNNNNNNNNNNNNNNNNNNNNNNNNNNCAGCTTATAACGAGGTAGGTATGAACTTTATTCCAGTTCCAGTACCGAAACCTCCTGTTCCTCCAGAAGAAAAACCCTCAATTATAGGAGAAGAACAAGCTGATAACGAAGTTACAGCCGAAGGTGGAAAACTTGTACAGGAATTGGTTTATGACCATTCTGCGATTCCTGTAGCGCCAGTCGTCGAAAAAGAAGCAGAACAGCCAGAAGTTCCTGCATCCG
		</sequence>
		<sequence>
			<taxon idref="Nora_MONSIM03_Dsim_Montpellier_EuropeNAf_2010-08-11"/>
			NTGGCGAATATTAAAGCTACAGGCTATAAGCATGCGGATACGTCAGCTTATAACGAAGAAGGTATGAACTTTATCCCAGTTCCAGTGCCAAAGCCGCCCGTTCCCCCAACTAACNNNNNNCCAATTACGGGCGAAGAACAAGCTGACAATGAAGTTACAGCCGAAGGTGGTAAACTTGTACAGGAATTGGTCTATGACCATTCTGCGATTCCTGTAGCGCCAGTCGTCGAAACACAAGCAGAACAGCCGGAAGTCCCAGTATCAT
		</sequence>
		<sequence>
			<taxon idref="Nora_MON28_Dmel_Montpellier_EuropeNAf_2010-08-11"/>
			NNNNNNNNNNNTAAAGCCACAGGCTACAAGAACGCAGATACGTCAGCTTATAACGAAAAAGGCATGAATTTTATCCCAGTTCCAGTGCCAAAGCCGCCCGTACCTACAACTGAANNNNNNTCAATTACGGGTGAAGAACAAGCTGACAATGAAGTAACAGCCGAAGGTGGAAAACTTGTACAGGAATTGGTCTATGACCATTCTGCGATTCCTGTAGCGCCAGTCGTCGAAACACAAGCAGAACAGCCAGAAGTCCCAGTGTCAT
		</sequence>
		<sequence>
			<taxon idref="Nora_RAKMEL12_Dmel_Marrakesh_EuropeNAf_2010-09-30"/>
			NTGGCGAATGTTAAAGCCACAGGCTACAAGAATGCAGATACGTCAGCTTATAATGAAAAAGGCATGAACTTTATCCCAGTTCCAGTGCCGAAGCCGCCCGTACCCCCAACTGAANNNNNNTCAATTACGGGTGAAGAACAAGCTGACAATGAAGTTACAGCCGAAGGTGGTAAACTTGTACAGGAATTGGTCTATGACCATTCTGCGATTCCTGTAGCGCCAGTCGTCGAAACACAAGCAGAACAGCCAGAAGTCCCAGTGTCAT
		</sequence>
		<sequence>
			<taxon idref="Nora_SAF04_Dmel_SouthAfrica_Africa_2010-01"/>
			NNNNNNNNNNNNNNNNNNNNNNNNNNNNNNNNNNNNNNNNNNNNNNNNNNNNNNNNNNNNNNNNNNNNNNNNNNNNNNNNNNNNNNNNNNNNNNNNNNNNNNNNNNNNNNNNNNNNNNNNNNNNNNNNNNNNNNNNNNNNNNNNNNNNNNNNNNNNNNNNNNGAAGGTGGTAAACTTGTACAGGAATTGGTCTATGACCATTCTGCGATTCCTGTAGCGCCAGTCGTCGAAACACAAGCAGAACAGCCGGAAGTCCCAGTATCAT
		</sequence>
		<sequence>
			<taxon idref="Nora_XIA_Dmel_LabStock_Lab_2008-02"/>
			NTGGCGAACATTAAAGCCACAGGCTATAAGAATGCGGATACGTCAGCTTATAATGAAAAAGGCATGAACTTTATCCCAGTTCCAGTGCCAAAGCCGCCCGTTCCCCCAACTAAANNNNNNCCAATTACGGGCGAAGAACAAGCTGACAATGAAGTTACAGCCGAAGGTGGTAAACTTGTACAGGAATTGGTCTATGACCATTCTGCGATTCCTGTAGCGCCAGTCGTCGAAACACAAGCAGAACAGCCGGAAGTCCCAGTGTCAT
		</sequence>
		<sequence>
			<taxon idref="Nora_DAN20_Dmel_Accra2_Africa_2010-01"/>
			NTGGCGAACATTAAAGCCACAGGCTACAAAAATGCGGATACGTCAGCTTATAACGAGGTAGGTATGAACTTTATTCCAGTTCCAGTACCGAAACCTCCTGTTCCTCCTGAAGAAAAGCCCTCAATCACAGGAGAAGAACAAGCTGACAATGAAGTTACAGCCGAAGGTGGAAAGCTTGTACAGGAATTGGTTTATGACCATTCTGCGATTCCTGTAGCGCCAGTCGTCGAAAAAGAAGCAGAACAGCCAGAAGTTCCTGCATCCG
		</sequence>
		<sequence>
			<taxon idref="Nora_D23_Dmel_LabStock_Lab_2010-01"/>
			NNNNNNNNNNNNNNNNNNNNNNNNNNNNNNNNNNNNNNNNNNNNNNNNNNNNNNNNNNNNNGTATGAACTTTATCCCAGTTCCAGTGCCAAAGCCGCCCGTTCCCCCAACTAAANNNNNNCCAATTACGGGCGAAGAACAAGCTGACAATGAAGTTACAGCCGAAGGTGGTAAACTTGTACAGGAATTGGTCTATGACCATTCTGCGATTCCTGTAGCGCCAGCCGTCGAAACACAAGCAGAACAGCCGGAAGTCCCAGTGTCAT
		</sequence>
		<sequence>
			<taxon idref="Nora_D79_Dmel_LabStock_Lab_2010-01"/>
			NNNNNGAACATTAAAGCTACAGGCTATAAGCATGCGGATACGTCAGCTTATAGTGAAAAAGGCATGAACTTTATCCCAGTTCCAGTGCCAAAGCCGCCCGTTCCCCCAACTAAANNNNNNCCAATTACGGGCGAAGAACAAGCTGACAATGAAGTTACAGCCGAAGGTGGTAAACTTGTACAGGAATTGGTCTATGACCATTCTGCGATTCCTGTAGCGCCAGTCGTCGAAACACAAGCAGAACAGCCGGAAGTCCCAGTGTCAT
		</sequence>
		<sequence>
			<taxon idref="Nora_IM12_Dmel_Ithaca_USA_2009-09-18"/>
			NTGGCGAACATTAAAGCCACAGGCTACAAGAATGCGGATACGTCAGCTTATAACGAAAACGGCATGAACTTTATCCCAGTTTCAGTGCCAAAACCNNNCGTTCCCCCAACTAACNNNNNNCCAATTACGGGTGAAGAACAAGCCGACAATGAAGTTACAGCCGAAGGTGGTAAACTTGTACAGGAGTTGGTCTATGACCATTCTGCGATTCCTGTAGCGCCAGTCGTCGAAACACAAGCAGAACAGCCAGAAGCTCCAGTGTCAT
		</sequence>
		<sequence>
			<taxon idref="Nora_IM13_Dmel_Ithaca_USA_2009-09-18"/>
			NTGGCGAACATTAAAGCCACAGGCTACAAGAATGCGGATACGTCAGCTTATAACGAAAACGGCATGAACTTTATCCCAGTTTCAGTGCCAAAACCNNNCGTTCCCCCAACTAACNNNNNNCCAATTACGGGTGAAGAACAAGCCGACAATGAAGTTACAGCCGAAGGTGGTAAACTTGTACAGGAGTTGGTCTATGACCATTCTGCGATTCCTGTAGCGCCAGTCGTCGAAACACAAGCAGAACAGCCAGAAGCTCCAGTGTCAT
		</sequence>
		<sequence>
			<taxon idref="Nora_XG_Dmel_LabStock_Lab_2008-02"/>
			NTGGCAAACATTAAAGCCACAGGCTATAAGCATGCGGATACGTCAGCTTATAATGAAAAAGGCATGAACTTTATCCCAGTTCCAGTGCCAAAGCCGCCCGTTCCCCCAACTAAANNNNNNCCAATTACGGGCGAAGAACAAGCTGACAATGAAGTTACAGCCGAAGGTGGTAAACTTGTACAGGAATTGGTCTATGACCATTCTGCGATTCCTGTAGCGCCAGCCGTCGAAACACAAGCAGAACAGCCGGAAGTCCCAGTGTCAT
		</sequence>
		<sequence>
			<taxon idref="Nora_XH_Dmel_LabStock_Lab_2008-02"/>
			NTGGCGAACATTAAAGCTACAGGCTATAAGCATGCGGATACGTCAGCTTATAATGAAAAAGGCATGAACTTTATCCCAGTTCCAGTGCCAAAGCCGCCCGTTCCCCCAACTAAANNNNNNCCAATTACGGGCGAAGAACAAGCTGACAATGAAGTTACAGCCGAAGGTGGTAAACTTGTACAGGAATTGGTCTATGACCATTCTGCGATTCCTGTAGCGCCAGTCGTCGAAACACAAGCAGAACAGCCGGAAGTCCCAGTGTCAT
		</sequence>
		<sequence>
			<taxon idref="Nora_delta11_Dmel_LabStock_Lab_2008-02"/>
			NTGGCGAACATCAAAGCCACAGGCTACAAAAATGCAGATACGTCAGCTTATAATGAGAAAGGCATGAACTTTATCCCAGTCCCAGTGCCAAAGCCGCCCGTTCCCCCAACCAAANNNNNNCCAATTACGGGTGAAGAACAAGCTGACAATGAAGTTACAGCCGAAGGTGGTAAACTTGTACAGGAATTGGTCTATGACCATTCTGCGATTCCTGTAGCGCCAGTCATCGAAACACAAGCAGAACAGCCAGAAGTCCCAGTGTCAT
		</sequence>
		<sequence>
			<taxon idref="Nora_XA_Dmel_LabStock_Lab_2008-02"/>
			NTGGCGAACATCAAAGCTACAGGCTACAAGAATGCGGATACGTCAGCTTACAACGAAAACGGCATGAACTTTATCCCAGTTTCAGTGCCAAARCCNNNCGTTCCCCCAACTAAANNNNNNCCAATTACGGGCGAAGAACAAGCCGACAATGAAGTTACAGCCGAAGGTGGTAAACTTGTACAGGAGTTGGTCTATGACCATTCTGCGATTCCTGTAGCGCCAGTCGTCGAAACACAAGCAGAACAGCCAGAAGCCCCAGTGTCAT
		</sequence>
		<sequence>
			<taxon idref="Nora_K02_Dsim_Thika_Africa_2009-02"/>
			NTGGCGAATATAAAAGCCACAGGTTATAAACATTCAGATACGTCAGCTTACAATGAGGCAGGTATGAACTTTATCCCAGTTCCAGTACCGAAACCTCCTGTACCTCCCGTTGAANNNTCCCAAATTGAGGGAGAGGAACAAGCTGACAATGAAGTTACAGCCGAAGGTGGTAAACTTGTACAGGAATTGGTCTATGACCATTCTGCGATTCCTGTAGCGCCAGTCGTCGAAAAAGAAGCAGAAAAGCCAGAAGTCCCTATATCTG
		</sequence>
		<sequence>
			<taxon idref="Nora_RAK11_Dsim_Marrakesh_EuropeNAf_2010-09-30"/>
			NTGGCGAACGTTAAAGCCACAGGTTACAAGAATGCAGATACGTCAGCTTATAACGAAAAAGGCATGAACTTTATCCCAGTTCCAGTGCCGAAGCCGCCCGTACCCCCAACTGAANNNNNNTCAATTACGGGTGAAGAACAAGCTGATAATGAAGTTACAGCCGAAGGTGGTAAACTTGTACAGGAATTGGTCTATGACCATTCTGCGATTCCTGTAGCGCCAGTCGTCGAAACACAAGCAGAACAGCCAGAAGTCCCAGTGTCAT
		</sequence>
		<sequence>
			<taxon idref="Nora_K09_Dsim_Thika_Africa_2009-02"/>
			NTGGCGAATATAAAAGCCACAGGTTATAAACATTCAGATACGTCAGCTTACAATGAGGCAGGTATGAACTTTATCCCAGTTCCAGTACCGAAACCTCCTGTACCTCCCGTTGAANNNTCCCAAATTGAGGGAGAGGAACAAGCTGACAATGAAGTTACAGCCGAAGGTGGTAAACTTGTACAGGAATTGGTCTATGACCATTCTGCGATTCCTGTAGCGCCAGTCGTCGAAAAAGAAGCAGAAAAGCCAGAAGTCCCTATATCTG
		</sequence>
		<sequence>
			<taxon idref="Nora_JJ17_Dmel_LabStock_Lab_2001"/>
			NTGGCGAACATTAAAGCCACAGGCTACAAAAATGCGGATACGTCAGCTTATAACGAGGTAGGTATGAACTTTATTCCAGTTCCAATACCGAAACCTCCTGTTCCTCCAGAAGAAAAACCTTTAATTATAGGAGAAGAACAAGCTGACAATGAAGTTACAGCCGAAGGTGGAAAACTTGTACAGGAATTGGTTTATGACCATTCTGCGATTCCTGTAGCGCCAGTTGTCGAAAAAGAAGCAGAACAGCCAGAAGTCCCTGCATCCG
		</sequence>
		<sequence>
			<taxon idref="Nora_AM04_Dmel_AthensGreece_EuropeNAf_2009-08-08"/>
			NTGGCGAACATTAAAGCCACAGGCTACAAGAATGCGGATACGTCAGCTTACAACGAAAACGGCATGAACTTTATCCCAGTTACAGTGCCTAAGCCNNNCGTTCCCCCAACTGAANNNNNNTCAATTACGGGTGAAGAACAAGCTGACAATGAAGTTACAGCCGAAGGTGGTAAACTTGTACAGGAATTGGTCTATGACCATTCTGCGATTCCTGTAGCGCCAGTCGTCGAAACACAAGCAGAACAGCCAGAAGTCCCAGTGTCAT
		</sequence>
		<sequence>
			<taxon idref="Nora_RAKMEL13_Dmel_Marrakesh_EuropeNAf_2010-09-30"/>
			NTGGCGAACGTTAAAGCCACAGGTTACAAGAATGCAGATACGTCAGCTTATAACGAGAAAGGCATGAACTTTATCCCAGTTCCAGTGCCGAAGCCGCCCGTACCCCCAACTGAANNNNNNTCAATTACGGGTGAAGAACAAGCTGACAATGAAGTTACAGCCGAAGGTGGTAAACTTGTACAGGAATTGGTCTATGACCATTCTGCGATTCCTGTAGCGCCAGTCGTCGAAACACAAGCAGAACAGCCAGAAGTCCCAGTGTCAT
		</sequence>
		<sequence>
			<taxon idref="Nora_GEO58_Dmel_AthensGeorgia_USA_2009-02-02"/>
			NTGGCGAACGTTAAAGCCACAGGTTACAAGAATGCAGATACGTCAGCTTATAACGAAAAAGGCATGAACTTTATCCCAGTTCCAGTGCCGAAGCCGCCCGTACCCCCAACTAAANNNNNNCCAATTACGGGTGAAGAACAAGCTGACAATGAAGTTACAGCCGAAGGTGGTAAACTTGTACAGGAATTGGTCTATGACCATTCTGCGATTCCTGTAGCGCCAGTCGTCGAAAAACAAGCAGAACAGCCGGAAGTCCCAGTGTCAT
		</sequence>
		<sequence>
			<taxon idref="Nora_SAFSIM01_Dsim_SouthAfrica_Africa_2010-01"/>
			NTGGCGAACATTAAAGCTACAGGCTATAAGCATGCGGATACGTCAGCTTATAACGAAAAAGGCATGAACTTTATCCCAGTTCCAGTGCCAAAGCCNNNCGTTCCCCCAACTAACNNNNNNCCAATTACGGGCGAAGAACAAGCTGACAATGAAGTTACAGCCGAAGGTGGTAAACTTGTACAGGAATTGGTCTATGACCATTCTGCGATTCCTGTAGCGCCAGTCGTCGAAACACAAGCAGAACAGCCGGAAATCCCAGTATCAT
		</sequence>
		<sequence>
			<taxon idref="Nora_UM02_Dmel_SanDiego2_USA_2008-12-05"/>
			NTGGCGAACATTAAAGCCACAGGCTACAAGAATGCGGATACGTCAGCTTACAACGAAAAAGGCATGAACTTTATCCCAGTTCCAGTGCCAAAGCCGCCTGTTCCCCCAACTAAANNNNNNCCAATTACGGGCGAAGAACAAGCTGACAATGAAGTTACAGCCGAAGGTGGTAAGCTTGTACAGGAATTGGTCTATGACCATTCTGCGATTCCTGTAGCGCCAGTCGTCGAAACACAAGCAGAACAGCCGGAAGTCCCAGTGTCAT
		</sequence>
		<sequence>
			<taxon idref="Nora_DANMEL11_Dmel_Accra2_Africa_2010-01"/>
			NTGGCGAACATTAAAGCCACAGGCTACAAAAATGCGGATACGTCAGCTTATAACGAGGTAGGTATGAACTTTATTCCAGTTCCAGTACCGAAACCTCCTGTTCCTCCAGAAGAAAAACCCTCAATTATAGGAGAAGAACAAGCTGACAACGAAGTTACAGCCGAAGGTGGAAAACTTGTACAGGAATTGGTTTATGACCATTCTGCGATTCCTGTAGCGCCAGTCGTCGAAAAAGAAGCAGAACAGCCAGAAGTTCCTGCATCCG
		</sequence>
		<sequence>
			<taxon idref="Nora_DANMEL01_Dmel_Accra2_Africa_2010-01"/>
			NTGGCGAACATTAAAGCCACAGGCTACAAAAATGCGGATACGTCAGCTTATAACGAGGTAGGTATGAACTTTATTCCAGTTCCAGTACCGAAACCTCCTGTTCCTCCAGAAGAAAAACCCTCAATTATAGGAGAAGAACAAGCTGATAACGAAGTTACAGCCGAAGGTGGAAAACTTGTACAGGAATTGGTTTATGACCATTCTGCGATTCCTGTAGCGCCAGTCGTCGAAAAAGAAGCAGAACAGCCAGAAGTTCCTGCATCCG
		</sequence>
		<sequence>
			<taxon idref="Nora_MAT23_Dmel_Accra1_Africa_2010-01"/>
			NTGGCGAACATTAAAGCCACAGGCTACAAAAATGCGGATACGTCAGCTTATAACGAGGTAGGTATGAACTTTATTCCAGTTCCAGTACCGAAACCTCCTGTTCCTCCAGAAGAAAAACCCTCAATTATAGGAGAAGAACAAGCTGATAACGAAGTTACAGCCGAAGGTGGAAAACTTGTACAGGAATTGGTTTATGACCATTCTGCGATTCCTGTAGCGCCAGTCGTCGAAAAAGAAGCAGAACAGCCAGAAGTTCCTGCATCCG
		</sequence>
		<sequence>
			<taxon idref="Nora_DANMEL13_Dmel_Accra2_Africa_2010-01"/>
			NTGGCGAACATTAAAGCCACAGGCTACAAAAATGCGGATACGTCAGCTTATAACGAGGTAGGTATGAACTTTATTCCAGTTCCAGTACCGAAACCTCCTGTTCCTCCAGAAGAAAAACCCTCAATTATAGGAGAAGAACAAGCTGATAACGAAGTTACAGCCGAAGGTGGAAAACTTGTACAGGAATTGGTTTATGACCATTCTGCGATTCCTGTAGCGCCAGTCGTCGAAAAAGAAGCAGAACAGCCAGAAGTTCCTGCATCCG
		</sequence>
		<sequence>
			<taxon idref="Nora_GQ257737Hultmark_Dmel_UmeaLab_Lab_2007"/>
			NTGGCGAACATTAAAGCCACAGGCTATAGGCATGCGGACACGTCAGCTTATAATGAAAAAGGCATGAACTTTATTCCAGTTCCAGTGCCAAAGCCGCCCGTTCCCCCAACTAAANNNNNNCCAATTACGGGCGAAGAACAAGCTGACAATGAAGTTACAGCCGAAGGTGGTAAACTTGTACAGGAATTGGTCTATGACCATTCTGCGATTCCTGTAGCGCCAGTTGTCGAAACACAAGCAGAACAGCCAGAAGTCCCGGTGTCAT
		</sequence>
		<sequence>
			<taxon idref="Nora_DQ321720Hultmark_Dmel_UmeaLab_Lab_2004"/>
			NTGGCGAACATTAAAGCCACAGGCTATAGGCATGCGGACACGTCAGCTTATAATGAAAAAGGCATGAACTTTATTTCAGTTCCAGTGCCAAAGCCGCCCGTTCCCCCAACTAAANNNNNNCCAATTACGGGCGAAGAACAAGCTGACAATGAAGTTACAGCCGAAGGTGGTAAACTTGTACAGGAATTGGTCTATGACCATTCTGCGATTCCTGTAGCGCCAGTTGTCGAAACACAAGCAGAACAGCCAGAAGTCCCGGTGTCAT
		</sequence>
		<sequence>
			<taxon idref="Nora_JX220408vanRij_Dmel_vanRijLab_Lab_2011"/>
			NTGGCGAACATTAAAGCCACAGGCTACAAAAATGCGGATACGTCAGCTTACAACGAAAAAGGCATGAACTTTGTCCCAGTTCCAGTGCCAAAGCCGCCCGTTCCCCCAACAAAANNNNNNCCAATTATGGGCGAGGAACAAGCTGACAATGAAGTTACAGCCGAAGGTGGTAAACTTGTACAGGAATTGGTTTACGACCATTCTGCGATTCCTGTAGCGCCAGTCGTCGAAACACAAGCAGAACAGCCGGAAGTCCCAGTTTCAT
		</sequence>
	</alignment>

	<!-- The sequence alignment (each sequence refers to a taxon above).         -->
	<!-- ntax=34 nchar=864                                                       -->
	<alignment id="alignment11" dataType="nucleotide">
		<sequence>
			<taxon idref="Nora_ATH56_Dmel_AthensGreece_EuropeNAf_2009-08-08"/>
			NCGGTGGCAACACGAAAGAACGACACGGGACATTTGGCAACAAAGTGGTATGATTTTGCCAAAATCAGTCTGTCAAACCCAGCCAACATGAATTGGACCACGCTAACCATAGACCCGTACAACAATGTCACATTGTCTAGGGATGGTGAGTCAATGGTCCTACCATGGAGGCGAAATGTTTGGACAACCGGATCAAAATGTATTGGATATATCCGAACGATGGTTGCACAGATTAACATACCACGCCCGCCGCAGATCAGTGGAGTACTCGAAGTTAAAGATTCAATCAATAACTCGAGTATTTCATTGGTGGAGTTTGGAGGAAAAGTAGAGATCCCACTTATTCCAAAGGTTATGAACGGACTAGCAACAAGTGCTAGTTTGCCAAGGCATAGACTAAACCCATGGATGAGAACCGCCGAAAGTAAGGTTGAATTGCAATATCGAATTATTGCTTTTAATCGAACTAGCGACATTGCTGACCTTAACGTTAGCGTTTTGTTGCGACCTGGCGATTCGCAATTCCAATTGCCGATGAAACCTGACAATAATGTGGACACACGTCACTTTGAGCTTGTTGAAGCCTTGATGTACCACTACGATAGCCTCCGAATTCGAGGAGAAGAACAGAGTCTGCCAGAAAATGCACCTAATGCAGTTTCAAACCCTCAGCAGTTCATCACACCCGCAACCGCTCTAAGTGCCGAAGAATATAACGTGCACGAGGCGTTGGGTGAGACTGAGGAGTTGGAGCTGGATGAGTTTCCAGTTCTGGTGTTCAAGGGAAATGTTCCCGTTGACTCAGTGACGTCCATTCCTTTGGACCTCGCAACCATATACGACTTCGCTTGGGACGGAGAACAG
		</sequence>
		<sequence>
			<taxon idref="Nora_IM09_Dmel_Ithaca_USA_2009-09-18"/>
			NCGGTGGCAACACGAAAGAACGACACGGGACATTTGGCAACAAAGTGGTATGATTTTGCCAAAATCAGTCTGTCAAACCCAGCTAACATGAATTGGACCACACTAACCATAGACCCGTACAACAATGTTACATTGTCTAGGGATGGTGAGTCGATGGTTCTACCATGGAGGCGAAATGTTTGGACAACCGGATCAAAAAGTATTGGATATATCCGAACGATGGTTGCACAGATTAACATACCACGCCCGCCGCAGATCAGTGGAGTGCTTGAAGTTAAAGATTCAATTAATAACTCAAGTATTTCACTGGTAGAGTTTGGAGGAAAAGTAGAGATCCCAATTATTCCAAAGGTTATGAACGGACTAGCAACAACTGCTAGTTTGCCAAGGCACAGACTAAACCCATGGATGAGAACCGCCGAAAGTAAGGTTGAATTGCAATATCGAATTATTGCTTTTAATCGAACTAGCGACATTGCTGACCTTAACGTTAGCGTTTTGTTGCGACCTGGCGATTCGCAATTCCAATTGCCGATGAAACCTGACAATAATGTGGATACACGTCATTTTGAGCTTGTTGAAGCCTTGATGTACCACTACGATAACCTCCGAATTCGAGGAGAAGAACAGAGTCTGCCAGAAAATGCACCTAATGCAGTTTCAAACCCTCAGCAGTTCATCACACCCGCAACCGCTCTAAGTGCCGAAGAATATAACGTGCACGAGGCGTTGGGTGAGACTGAGGAGTTGGAGCTGGATGAATTTCCAGTTCTGGTGTTCAAGGGAAATGTTCCCGTTGACTCAGTGACGTCCATTCCTTTGGACCTCGCAACTATATACGACTTCGCTTGGGACGGAGAGCAG
		</sequence>
		<sequence>
			<taxon idref="Nora_D167_Dmel_LabStock_Lab_2010-01"/>
[truncated: 209,864 more chars]
