# Supplementary material for: The Discovery, Distribution, and Evolution of Viruses Associated with Drosophila melanogaster
Source: PLoS Biol. 2015 Jul 14;13(7):e1002210. doi: 10.1371/journal.pbio.1002210 (PMC4501690; doi:10.1371/journal.pbio.1002210)
Supplement: S7 Data — Alignments and BEAST models as BEAST xml for Figs 6 and S13. (ZIP) [file pbio.1002210.s007.zip › ThikaFixed1.xml]

<?xml version="1.0" standalone="yes"?>

<!-- Generated by BEAUTi v1.8.1                                              -->
<!--       by Alexei J. Drummond, Andrew Rambaut and Marc A. Suchard         -->
<!--       Department of Computer Science, University of Auckland and        -->
<!--       Institute of Evolutionary Biology, University of Edinburgh        -->
<!--       David Geffen School of Medicine, University of California, Los Angeles-->
<!--       http://beast.bio.ed.ac.uk/                                        -->
<beast>

	<!-- The list of taxa to be analysed (can also include dates/ages).          -->
	<!-- ntax=27                                                                 -->
	<taxa id="taxa">
		<taxon id="Thika_PicornaLikeVirus_SAF60_Dsim_SouthAfrica_Africa_2010-01">
			<date value="2010.0" direction="forwards" units="years" precision="0.08333333333333333"/>
			<attr name="Host">
				Dsim
			</attr>
			<attr name="Continent">
				Africa
			</attr>
		</taxon>
		<taxon id="Thika_PicornaLikeVirus_LIS02_Dmel_Lisbon_EuropeNAf_2012-10-24">
			<date value="2012.811475409836" direction="forwards" units="years"/>
			<attr name="Host">
				Dmel
			</attr>
			<attr name="Continent">
				EuropeNAf
			</attr>
		</taxon>
		<taxon id="Thika_PicornaLikeVirus_PORSIM07_Dsim_Porto_EuropeNAf_2012-10-24">
			<date value="2012.811475409836" direction="forwards" units="years"/>
			<attr name="Host">
				Dsim
			</attr>
			<attr name="Continent">
				EuropeNAf
			</attr>
		</taxon>
		<taxon id="Thika_PicornaLikeVirus_REEF24_Dmel_Mombassa_Africa_2011-04-05">
			<date value="2011.2575342465752" direction="forwards" units="years"/>
			<attr name="Host">
				Dmel
			</attr>
			<attr name="Continent">
				Africa
			</attr>
		</taxon>
		<taxon id="Thika_PicornaLikeVirus_MON26_Dmel_Montpellier_EuropeNAf_2010-08-11">
			<date value="2010.6082191780822" direction="forwards" units="years"/>
			<attr name="Host">
				Dmel
			</attr>
			<attr name="Continent">
				EuropeNAf
			</attr>
		</taxon>
		<taxon id="Thika_PicornaLikeVirus_ITH11_Dmel_Ithaca_USA_2009-09-18">
			<date value="2009.7123287671234" direction="forwards" units="years"/>
			<attr name="Host">
				Dmel
			</attr>
			<attr name="Continent">
				USA
			</attr>
		</taxon>
		<taxon id="Thika_PicornaLikeVirus_IM09_Dmel_Ithaca_USA_2009-09-18">
			<date value="2009.7123287671234" direction="forwards" units="years"/>
			<attr name="Host">
				Dmel
			</attr>
			<attr name="Continent">
				USA
			</attr>
		</taxon>
		<taxon id="Thika_PicornaLikeVirus_IM10_Dmel_Ithaca_USA_2009-09-18">
			<date value="2009.7123287671234" direction="forwards" units="years"/>
			<attr name="Host">
				Dmel
			</attr>
			<attr name="Continent">
				USA
			</attr>
		</taxon>
		<taxon id="Thika_PicornaLikeVirus_IM14_Dmel_Ithaca_USA_2009-09-18">
			<date value="2009.7123287671234" direction="forwards" units="years"/>
			<attr name="Host">
				Dmel
			</attr>
			<attr name="Continent">
				USA
			</attr>
		</taxon>
		<taxon id="Thika_PicornaLikeVirus_IM13_Dmel_Ithaca_USA_2009-09-18">
			<date value="2009.7123287671234" direction="forwards" units="years"/>
			<attr name="Host">
				Dmel
			</attr>
			<attr name="Continent">
				USA
			</attr>
		</taxon>
		<taxon id="Thika_PicornaLikeVirus_AUS20_Dsim_Australia_Australia_2011-02-28">
			<date value="2011.158904109589" direction="forwards" units="years"/>
			<attr name="Host">
				Dsim
			</attr>
			<attr name="Continent">
				Australia
			</attr>
		</taxon>
		<taxon id="Thika_PicornaLikeVirus_SAF04_Dmel_SouthAfrica_Africa_2010-01">
			<date value="2010.0" direction="forwards" units="years" precision="0.08333333333333333"/>
			<attr name="Host">
				Dmel
			</attr>
			<attr name="Continent">
				Africa
			</attr>
		</taxon>
		<taxon id="Thika_PicornaLikeVirus_IM19_DUNK_Ithaca_USA_2009-09-18">
			<date value="2009.7123287671234" direction="forwards" units="years"/>
			<attr name="Host">
				?
			</attr>
			<attr name="Continent">
				USA
			</attr>
		</taxon>
		<taxon id="Thika_PicornaLikeVirus_IM20_Dmel_Ithaca_USA_2009-09-18">
			<date value="2009.7123287671234" direction="forwards" units="years"/>
			<attr name="Host">
				Dmel
			</attr>
			<attr name="Continent">
				USA
			</attr>
		</taxon>
		<taxon id="Thika_PicornaLikeVirus_IM07_Dmel_Ithaca_USA_2009-09-18">
			<date value="2009.7123287671234" direction="forwards" units="years"/>
			<attr name="Host">
				Dmel
			</attr>
			<attr name="Continent">
				USA
			</attr>
		</taxon>
		<taxon id="Thika_PicornaLikeVirus_IM18_Dmel_Ithaca_USA_2009-09-18">
			<date value="2009.7123287671234" direction="forwards" units="years"/>
			<attr name="Host">
				Dmel
			</attr>
			<attr name="Continent">
				USA
			</attr>
		</taxon>
		<taxon id="Thika_PicornaLikeVirus_IM05_Dmel_Ithaca_USA_2009-09-18">
			<date value="2009.7123287671234" direction="forwards" units="years"/>
			<attr name="Host">
				Dmel
			</attr>
			<attr name="Continent">
				USA
			</attr>
		</taxon>
		<taxon id="Thika_PicornaLikeVirus_LIS27_Dsim_Lisbon_EuropeNAf_2012-10-24">
			<date value="2012.811475409836" direction="forwards" units="years"/>
			<attr name="Host">
				Dsim
			</attr>
			<attr name="Continent">
				EuropeNAf
			</attr>
		</taxon>
		<taxon id="Thika_PicornaLikeVirus_LIS29_Dmel_Lisbon_EuropeNAf_2012-10-24">
			<date value="2012.811475409836" direction="forwards" units="years"/>
			<attr name="Host">
				Dmel
			</attr>
			<attr name="Continent">
				EuropeNAf
			</attr>
		</taxon>
		<taxon id="Thika_PicornaLikeVirus_LIS17_Dsim_Lisbon_EuropeNAf_2012-10-24">
			<date value="2012.811475409836" direction="forwards" units="years"/>
			<attr name="Host">
				Dsim
			</attr>
			<attr name="Continent">
				EuropeNAf
			</attr>
		</taxon>
		<taxon id="Thika_PicornaLikeVirus_PORSIM05_Dsim_Porto_EuropeNAf_2012-10-24">
			<date value="2012.811475409836" direction="forwards" units="years"/>
			<attr name="Host">
				Dsim
			</attr>
			<attr name="Continent">
				EuropeNAf
			</attr>
		</taxon>
		<taxon id="Thika_PicornaLikeVirus_PORSIM08_Dsim_Porto_EuropeNAf_2012-10-24">
			<date value="2012.811475409836" direction="forwards" units="years"/>
			<attr name="Host">
				Dsim
			</attr>
			<attr name="Continent">
				EuropeNAf
			</attr>
		</taxon>
		<taxon id="Thika_PicornaLikeVirus_IM04_Dmel_Ithaca_USA_2009-09-18">
			<date value="2009.7123287671234" direction="forwards" units="years"/>
			<attr name="Host">
				Dmel
			</attr>
			<attr name="Continent">
				USA
			</attr>
		</taxon>
		<taxon id="Thika_PicornaLikeVirus_MATMEL27_Dmel_Accra1_Africa_2010-01">
			<date value="2010.0" direction="forwards" units="years" precision="0.08333333333333333"/>
			<attr name="Host">
				Dmel
			</attr>
			<attr name="Continent">
				Africa
			</attr>
		</taxon>
		<taxon id="Thika_PicornaLikeVirus_AUSSIM01_Dsim_Australia_Australia_2011-02-28">
			<date value="2011.158904109589" direction="forwards" units="years"/>
			<attr name="Host">
				Dsim
			</attr>
			<attr name="Continent">
				Australia
			</attr>
		</taxon>
		<taxon id="Thika_PicornaLikeVirus_AUS10_Dsim_Australia_Australia_2011-02-28">
			<date value="2011.158904109589" direction="forwards" units="years"/>
			<attr name="Host">
				Dsim
			</attr>
			<attr name="Continent">
				Australia
			</attr>
		</taxon>
		<taxon id="Thika_PicornaLikeVirus_LIS20_Dsim_Lisbon_EuropeNAf_2012-10-24">
			<date value="2012.811475409836" direction="forwards" units="years"/>
			<attr name="Host">
				Dsim
			</attr>
			<attr name="Continent">
				EuropeNAf
			</attr>
		</taxon>
	</taxa>

	<!-- gene name = Thika_PicornaLikeVirus_1-1916, ntax= 22                     -->
	<taxa id="Thika_PicornaLikeVirus_1-1916.taxa">
		<taxon idref="Thika_PicornaLikeVirus_SAF60_Dsim_SouthAfrica_Africa_2010-01"/>
		<taxon idref="Thika_PicornaLikeVirus_LIS02_Dmel_Lisbon_EuropeNAf_2012-10-24"/>
		<taxon idref="Thika_PicornaLikeVirus_PORSIM07_Dsim_Porto_EuropeNAf_2012-10-24"/>
		<taxon idref="Thika_PicornaLikeVirus_REEF24_Dmel_Mombassa_Africa_2011-04-05"/>
		<taxon idref="Thika_PicornaLikeVirus_MON26_Dmel_Montpellier_EuropeNAf_2010-08-11"/>
		<taxon idref="Thika_PicornaLikeVirus_ITH11_Dmel_Ithaca_USA_2009-09-18"/>
		<taxon idref="Thika_PicornaLikeVirus_IM09_Dmel_Ithaca_USA_2009-09-18"/>
		<taxon idref="Thika_PicornaLikeVirus_IM10_Dmel_Ithaca_USA_2009-09-18"/>
		<taxon idref="Thika_PicornaLikeVirus_IM14_Dmel_Ithaca_USA_2009-09-18"/>
		<taxon idref="Thika_PicornaLikeVirus_IM13_Dmel_Ithaca_USA_2009-09-18"/>
		<taxon idref="Thika_PicornaLikeVirus_AUS20_Dsim_Australia_Australia_2011-02-28"/>
		<taxon idref="Thika_PicornaLikeVirus_SAF04_Dmel_SouthAfrica_Africa_2010-01"/>
		<taxon idref="Thika_PicornaLikeVirus_IM19_DUNK_Ithaca_USA_2009-09-18"/>
		<taxon idref="Thika_PicornaLikeVirus_IM20_Dmel_Ithaca_USA_2009-09-18"/>
		<taxon idref="Thika_PicornaLikeVirus_IM07_Dmel_Ithaca_USA_2009-09-18"/>
		<taxon idref="Thika_PicornaLikeVirus_IM18_Dmel_Ithaca_USA_2009-09-18"/>
		<taxon idref="Thika_PicornaLikeVirus_IM05_Dmel_Ithaca_USA_2009-09-18"/>
		<taxon idref="Thika_PicornaLikeVirus_LIS27_Dsim_Lisbon_EuropeNAf_2012-10-24"/>
		<taxon idref="Thika_PicornaLikeVirus_LIS29_Dmel_Lisbon_EuropeNAf_2012-10-24"/>
		<taxon idref="Thika_PicornaLikeVirus_LIS17_Dsim_Lisbon_EuropeNAf_2012-10-24"/>
		<taxon idref="Thika_PicornaLikeVirus_PORSIM05_Dsim_Porto_EuropeNAf_2012-10-24"/>
		<taxon idref="Thika_PicornaLikeVirus_PORSIM08_Dsim_Porto_EuropeNAf_2012-10-24"/>
	</taxa>

	<!-- gene name = Thika_PicornaLikeVirus_1917-3915, ntax= 25                  -->
	<taxa id="Thika_PicornaLikeVirus_1917-3915.taxa">
		<taxon idref="Thika_PicornaLikeVirus_SAF60_Dsim_SouthAfrica_Africa_2010-01"/>
		<taxon idref="Thika_PicornaLikeVirus_LIS02_Dmel_Lisbon_EuropeNAf_2012-10-24"/>
		<taxon idref="Thika_PicornaLikeVirus_PORSIM07_Dsim_Porto_EuropeNAf_2012-10-24"/>
		<taxon idref="Thika_PicornaLikeVirus_REEF24_Dmel_Mombassa_Africa_2011-04-05"/>
		<taxon idref="Thika_PicornaLikeVirus_MON26_Dmel_Montpellier_EuropeNAf_2010-08-11"/>
		<taxon idref="Thika_PicornaLikeVirus_ITH11_Dmel_Ithaca_USA_2009-09-18"/>
		<taxon idref="Thika_PicornaLikeVirus_IM09_Dmel_Ithaca_USA_2009-09-18"/>
		<taxon idref="Thika_PicornaLikeVirus_IM10_Dmel_Ithaca_USA_2009-09-18"/>
		<taxon idref="Thika_PicornaLikeVirus_IM14_Dmel_Ithaca_USA_2009-09-18"/>
		<taxon idref="Thika_PicornaLikeVirus_IM13_Dmel_Ithaca_USA_2009-09-18"/>
		<taxon idref="Thika_PicornaLikeVirus_AUS20_Dsim_Australia_Australia_2011-02-28"/>
		<taxon idref="Thika_PicornaLikeVirus_SAF04_Dmel_SouthAfrica_Africa_2010-01"/>
		<taxon idref="Thika_PicornaLikeVirus_IM19_DUNK_Ithaca_USA_2009-09-18"/>
		<taxon idref="Thika_PicornaLikeVirus_IM20_Dmel_Ithaca_USA_2009-09-18"/>
		<taxon idref="Thika_PicornaLikeVirus_IM07_Dmel_Ithaca_USA_2009-09-18"/>
		<taxon idref="Thika_PicornaLikeVirus_IM18_Dmel_Ithaca_USA_2009-09-18"/>
		<taxon idref="Thika_PicornaLikeVirus_IM05_Dmel_Ithaca_USA_2009-09-18"/>
		<taxon idref="Thika_PicornaLikeVirus_LIS27_Dsim_Lisbon_EuropeNAf_2012-10-24"/>
		<taxon idref="Thika_PicornaLikeVirus_LIS29_Dmel_Lisbon_EuropeNAf_2012-10-24"/>
		<taxon idref="Thika_PicornaLikeVirus_LIS17_Dsim_Lisbon_EuropeNAf_2012-10-24"/>
		<taxon idref="Thika_PicornaLikeVirus_PORSIM05_Dsim_Porto_EuropeNAf_2012-10-24"/>
		<taxon idref="Thika_PicornaLikeVirus_PORSIM08_Dsim_Porto_EuropeNAf_2012-10-24"/>
		<taxon idref="Thika_PicornaLikeVirus_IM04_Dmel_Ithaca_USA_2009-09-18"/>
		<taxon idref="Thika_PicornaLikeVirus_MATMEL27_Dmel_Accra1_Africa_2010-01"/>
		<taxon idref="Thika_PicornaLikeVirus_AUSSIM01_Dsim_Australia_Australia_2011-02-28"/>
	</taxa>

	<!-- gene name = Thika_PicornaLikeVirus_3916-4613, ntax= 27                  -->
	<taxa id="Thika_PicornaLikeVirus_3916-4613.taxa">
		<taxon idref="Thika_PicornaLikeVirus_SAF60_Dsim_SouthAfrica_Africa_2010-01"/>
		<taxon idref="Thika_PicornaLikeVirus_LIS02_Dmel_Lisbon_EuropeNAf_2012-10-24"/>
		<taxon idref="Thika_PicornaLikeVirus_PORSIM07_Dsim_Porto_EuropeNAf_2012-10-24"/>
		<taxon idref="Thika_PicornaLikeVirus_REEF24_Dmel_Mombassa_Africa_2011-04-05"/>
		<taxon idref="Thika_PicornaLikeVirus_MON26_Dmel_Montpellier_EuropeNAf_2010-08-11"/>
		<taxon idref="Thika_PicornaLikeVirus_ITH11_Dmel_Ithaca_USA_2009-09-18"/>
		<taxon idref="Thika_PicornaLikeVirus_IM09_Dmel_Ithaca_USA_2009-09-18"/>
		<taxon idref="Thika_PicornaLikeVirus_IM10_Dmel_Ithaca_USA_2009-09-18"/>
		<taxon idref="Thika_PicornaLikeVirus_IM14_Dmel_Ithaca_USA_2009-09-18"/>
		<taxon idref="Thika_PicornaLikeVirus_IM13_Dmel_Ithaca_USA_2009-09-18"/>
		<taxon idref="Thika_PicornaLikeVirus_AUS20_Dsim_Australia_Australia_2011-02-28"/>
		<taxon idref="Thika_PicornaLikeVirus_SAF04_Dmel_SouthAfrica_Africa_2010-01"/>
		<taxon idref="Thika_PicornaLikeVirus_IM19_DUNK_Ithaca_USA_2009-09-18"/>
		<taxon idref="Thika_PicornaLikeVirus_IM20_Dmel_Ithaca_USA_2009-09-18"/>
		<taxon idref="Thika_PicornaLikeVirus_IM07_Dmel_Ithaca_USA_2009-09-18"/>
		<taxon idref="Thika_PicornaLikeVirus_IM18_Dmel_Ithaca_USA_2009-09-18"/>
		<taxon idref="Thika_PicornaLikeVirus_IM05_Dmel_Ithaca_USA_2009-09-18"/>
		<taxon idref="Thika_PicornaLikeVirus_LIS27_Dsim_Lisbon_EuropeNAf_2012-10-24"/>
		<taxon idref="Thika_PicornaLikeVirus_LIS29_Dmel_Lisbon_EuropeNAf_2012-10-24"/>
		<taxon idref="Thika_PicornaLikeVirus_LIS17_Dsim_Lisbon_EuropeNAf_2012-10-24"/>
		<taxon idref="Thika_PicornaLikeVirus_PORSIM05_Dsim_Porto_EuropeNAf_2012-10-24"/>
		<taxon idref="Thika_PicornaLikeVirus_PORSIM08_Dsim_Porto_EuropeNAf_2012-10-24"/>
		<taxon idref="Thika_PicornaLikeVirus_IM04_Dmel_Ithaca_USA_2009-09-18"/>
		<taxon idref="Thika_PicornaLikeVirus_MATMEL27_Dmel_Accra1_Africa_2010-01"/>
		<taxon idref="Thika_PicornaLikeVirus_AUSSIM01_Dsim_Australia_Australia_2011-02-28"/>
		<taxon idref="Thika_PicornaLikeVirus_AUS10_Dsim_Australia_Australia_2011-02-28"/>
		<taxon idref="Thika_PicornaLikeVirus_LIS20_Dsim_Lisbon_EuropeNAf_2012-10-24"/>
	</taxa>

	<!-- The sequence alignment (each sequence refers to a taxon above).         -->
	<!-- ntax=22 nchar=1916                                                      -->
	<alignment id="alignment1" dataType="nucleotide">
		<sequence>
			<taxon idref="Thika_PicornaLikeVirus_SAF60_Dsim_SouthAfrica_Africa_2010-01"/>
			TCTAGCAGACAATTCTTTGTAGTAAGACTAGAAGGCCGTGGTGGTACAGGCAAAACAACTACAGCCCACCATGTCGCTGGTAAACTTGGTAATATATTCAGCATGAAGAAAATCGAAGTTTCCGAACAATTCCCTGAACCTGACCCATATCCATGCATTTATATTGTAGATGATATATTGACACACGTCAATAGTGACCAATATTTGTCATGGATAAACAAGACCCATATGAAGAGTATTGTGATTATAGTTACAAATATCAAGTTTCCAACTCGATGGACTTGGAAGTTTGATACATATACCGACCTATCTGGCTTTTCCGAGTCATCTGGAATAGCTAGAAGGATTGGTATTGAAGGTTTCTATAAACATAACAAGGATTATAGCTTTGTTAATACTCTCAACTCGACACAGGTATTGATGGAAGATACTATGACTATCCAAGGAGAGCAGTACGATGTAATTAAACTAACGAATCTTATATATAAGAAGTTTATTGATTTCGTCGCACAAACTCGTACAGTCACAATAGTACAAGATAACCACAGTATAGAGAAAGCAGATATTACAGTATCCGCAAGAAATTACAAAACTTTTACAGACTCTTTGTCTAGTAAAAGCGCACTAATTTCAGGATACTTACGACCATCCAAAGATTTTTCAGTCGTACTATCTTCTCTTTCTATATTGGAGGATTTCCGTAATCTTTCATCACCAGATGTATTTACCATGGGTGCTATCACTAACGGTGCTGAATTCCAAGCCAATGTAATGACATTGGTTGAAAAACTCTGTATTTACAAACACGACGCAAAAGTAATTATAGAGATTGAAGAAGAAAATATTTCAGCTGGATATATTAATAGATGTCTTTATATCAATAAGGATATCTTTAATGTTTCTACAATAGTGAAGCACAATGGTACTTCCATCTACATACCACGGGACGGACAACTATTTACAATAGATTTGCAAGATCTAGCATTTTTGAAAGCCACAAAAGTAGCACAAAAGACTGTGGCTGAACTAAGTGCATCAGAGATTGATATAATTAACAAATATATCAAGAAAGATGCAGAACTTGCAAATCTATTGCAATACTACACATATTCCTACCAAATAGATAAGGAATTTATGCTTGAAAAGAAATCATTCCATTCCAAGTATAAGCACCTATTTAAATGCATCGTTCTCTTGACAGGTATATGCAGTACGATATATGCCAGCATTAAGATTTATAAGTATTTTACCAAAAATACTGATGAATCTAAACAGAGAGAATGCGATCCATGGTATTGTAATCCCAATACAGCAGTTGGAGAAGATCATGCTACAACGCAGAAGATCCAACAAAGATACATGAATGAATATGGACGTACTGGTGATCACCAATACGCCAAGAAACTCATGATTGAGGAGTATGGACAAGACCAATGGAATAAAGCAGAATGGGATATGCGTAGTAACCAGAAACAACAGACCAAACAGACCAAACAGGAACGACCAAAAAGATCAGCAATTGAATATATTGAAACTGGACAATGGGAAGAGCTGAGAGAACATTGGAAATTATATCCCAATGATATCCCAACTTTTTCCTCAAATCAAGTAACACCTGATATGATAAAATTCCAGTCCAATAATCAAATCGAAATGCTATCTAACACAATAGCTAATAATACAGTTACTATCACTACTATTAATAATAGTGGTAATAACTATGCTATTGGTATATGTGGACCTTATTTATTATCCGTAGCACATGGAATCAAGGATATAACTGACCCTTGTTATATAACTAACAATGATCAGAGATACCCAGTCACGTGCGTATATCTTAATCGAGATAGAGATATTGCTATTTTTAAAATTAAGAATAACAATTTCTCTTTCAAAGATATAAGATGTCATTTTGG
		</sequence>
		<sequence>
			<taxon idref="Thika_PicornaLikeVirus_LIS02_Dmel_Lisbon_EuropeNAf_2012-10-24"/>
			TCTAGCAGACAATTCTTCGTAGTAAGACTAGAAGGCCGTGGTGGTACAGGCAAAACAACTACAGCCCACCATGTCGCTGGTAAACTTAGTAATATATTCAGCATGAAGAAAATCGAAATTTCCGAACAATTCCCTGATCCCGACCCACATCCATGCATTTATATTGTAGATGATATATTGACACATGTCAATAGTGACCAATATTTATCATGGATAAACAAGACCCACATGAAGAGTATTGTAATTATAGTCACCAATATTAAGTTCCCAATCCGATGGACTTGGAAATTTGACACATATACTGATCTATCTGGCTTTTCTGAATCATCTGGAATAGCTAGAAGGATTGGTATTGAAGGTTTCTATAAACATAACAAGGATTACAGCTTTGTTAATACTCTCAACTCAACACAGGTATTGATGGAAGACACTATGACTATCCAAGGAGAACAATATGATGTAATTAAGTTAACAAATTTTATATATAAAAAGTTTATTAACTTTGTTGCACAAACCCGAACAGTCACAATAGTACAGGATAACCACAGCATAGAGAAAGCAGATATCACAGTATGCGCAAGAAATTATAAAACTTTTACAGATTCTTTGTCTAGTAAAAGTGCATTAATTTCAGGATACTTACGACCATCCAAAGATTTTTCAGTCGTACTATCTTCTCTTTCTATATTGGAAGACTTCCGTAATCTTTCATCACCAGATGTATTTACCATGGGTGCTATCACTAACGGTGCTGAATTCCAAGCTAATGTAATGACATTGGTAGAAAAACTCTGTATTTACAAACACGACGCAAAAGTAATTATAGAGATTGAAGAGGAGAATATTTCAGCTGGATATATTAACAGATGTCTTTATATCAATAAAGATATCTTTAATGTTTCTACAATAGTGAAACACAATGGTACTTCCATCTACATACCACGAGACGGACAACTATTTACAATAAATTTGCAAGATCTAGCGTTTTTGAAAGCCACAAAAGTAGCACAGAAGACTGTGGTAGATCTAAGTGCGTCAGAAATTGATATTATTAACAAATATATCAAGAAAGATGCAGAACTTGCGAATTTATTGCAATATTACACATATTCCTACCAAATAGATAAAGAATTTATGCTTGAAAAGAAATCATTCTATTCCAAGTATAAGCATCTATTTAAATGCATCGTTCTCTTGACTGGTATATGCAGCACAATATATGCTAGCATTAAGATTTATAAGTATTTTACTAAAAACACTGATGAATCTAAACAGAGAGAGTGCGATCCATGGTATTGCAATCCTAATACAGCAGTTGGAGAAGATCACGCCACAACACAGAAAATCCAACAAAGATACATGAATGAGTACGGACGTACTGGTGATCACCAATACGCCAAGAAACTCATGATTGAGGAGTATGGACAAGACCAATGGAATAGAGCAGAGTGGGATATGCGTAGTAACCAAANNNAACAGACCAAACAGACCAAACAGGAACGACCAAAAAGATCAGCAATTGAATACATTGAGACTGGACAATGGGAGGAGCTGAGAGATCATTGGAAATTATATCCTAATGATATCCCAACTTTTTCCTCAAATCAAGTAACCCTTGATATGATAAAATTTCAGTCTAACAATCAAATTGAAATGCTATCTAACACAGTGGCTAATAACACAGTTATTATCACAACTATCAACAATAGTGGTAATAATTATGCCATTGGAATCTGTGGACCTTATCTATTATCCGTAGCACATGGAATGAAAGATATAACTGACCCTTGTTATATAACTAATAATGATCAGAGATATCCCGTTACGTGCGTATATCTTAACCGAGATAGAGATATTGCTATTTTTAAAATTAAGAATAACAACTTTTCTTTCAAGGATATAAGATGTCATTTTGG
		</sequence>
		<sequence>
			<taxon idref="Thika_PicornaLikeVirus_PORSIM07_Dsim_Porto_EuropeNAf_2012-10-24"/>
			TCTAGCAGACAATTCTTTGTAGTGAGACTAGAAGGCCGTGGTGGTACAGGCAAAACAACTACAGCCCACCATATCGCTGGAAAACTTGGTAATATATTCAGCATGAAGAAAATCGAAGTTTCCGAACAATTTCCCGAACCTGACCCATATCCATGTATCTATATTGTAGATGATATATTAACACATGTTAATAGTGACCAATATTTGTCATGGATAAACAAAACCCACATGAAGAGTATTGTGATTATAGTTACAAATATCAAGTTCCCAACTCGATGGACTTGGAAATTTGATACATATACCGATCTATCTGGCTTTTCTGAATCATCTGGAATAGCTAGAAGGATTGGTATTGAAGGTTTCTATAAACACAACAAAGATTATAGCTTTGTCAATACTCTCAACTCAACACAGGTATTGATGGAAGATACTATGACTGTCCAAGGAGAGCAGTACGACGTGATTAAATTAACTAATCTTATATATAAAAAGTTTATTGATTTCGTCGCACAAACTCGTACAGTCACAATAGTACAGGATAATCACAGTATAGAGAGGGCAGATATCACAGTATCCGCAAGGAATTATAAAACTTTTACAGATGCTTTATCTAGTAAGAGTGCTCTAATTGCAGGATACCTACGACCATCCAAAGATTTTTCAGTCGTACTATCATCTCTCTCTATATTGGAAGATTTCCGTAATCTTTCATCACCAGATGTATTTACCATGAGTACTATCACTAATGGTGCTGAATTCCAAGCTAACGTAATGACGTTAGTAGAAAAACTCTGTATTTACAAACATGATGCAAAAGTAATTATAGAGATTGAAGAAGAGAATATTTCAGCCGGATACATTAATAGATGTCTTTATATCAATAAGGATATTTTTAATGTTTCTACAATAGTGAAGCACAATGGCACTTCCATCTATATACCACGAGACGGACAACTATTTACAGTAGAGTTGCAAGATCTAGCATTTTTGAAAGCTACAAAAGTCGCACAAAAGACTGTCACAGATCTAAGCGCATCGGAAGTTGATATAATTAATAAATATATTAAGAAAGATGCGGAACTTGCAAATCTATTGCAATACTATACATACTCCTATCAAATAGATAAAGAATTTATGCTTGAAAAGAAATCATTTTATTCCAAGTATAATCATCTATTTAAATGCATCGTTCTCTTAACTGGCATTTGTAGCACAATTTATGCTAGTATTAAGATTTATAAGTATTTTACCAAAAATACTGATGAATCTAAACAGAGAGAATGCGATCCATGGTATTGTAATCCCAACACAGCAGTTGGAGAAGACCATGCTACAACACAGAAAATCCAACAAAGATACATGAATGAATATGGACGTACTGGTGATCACCAATACGCTAAGAAACTCATGATCGAAGAGTATGGACAAGACCAATGGAATAAAGCAGAATGGGATATGCGTAGTAACCAGAAACAACAAACCAAACAAACCAAACAGGAACGACCAAAAAGATCAGCAATTGAATATATTGAGACTGGACAATGGGAAGAGCTGAGAGAACATTGGAAATTATATCCCAATGATATCCCAACTTTTTCCTCAAATCAAGTAACACCTGATATGATAAAATTCCAGTCCAACAACCAAATCGAAATGCTATCTAACACAATAGCTAATAATACAGTTACTATCACTACTATTAATAATAGTGGTAATAACTATGCTATTGGCATATGTGGACCTTATTTATTATCCGTAGCACATGGAATGAAGGATATAACTGATCCTTGTTATATAACTAACAATGATCAGAGATACCCTGTCACGTGCGTATATCTTAATCGAGATAGAGACATTGCTATTTTTAAAATTAAGAATAACAATTTCTCTTTCAAAGATATAAGATGTCATTTTGG
		</sequence>
		<sequence>
			<taxon idref="Thika_PicornaLikeVirus_REEF24_Dmel_Mombassa_Africa_2011-04-05"/>
			TCTAGCAGACAATTCTTTGTAGTAAGATTAGAAGGCCGTGGTGGTACAGGCAAAACAACTACAGCCCACCATATTGCTGGTAAACTTGGTAATATATTCAGCATGAAGAAAATCGAAGTTTCCGAACAATTCCCTGAACCTGACCCATATCCATGTATTTATATTATAGATGATATATTGACACACGTCAATAGTGACCAATATTTGTCATGGATAAACAAGACTCACATGAAGAGTATTGTGATTATAGTTACAAATATCAAGTTCCCAACTCGATGGACTTGGAAGTTTGATACATATACCGACTTATCTGGATTCTCCGAATCATCTGGAATAGCTAGAAGGATTGGTATTGAAGGTTTCTATAAACATAACAAGGATTACAGCTTTGTTAATACTCTCAACTCGACACAGGTGTTGATGGAAGATACTATGACTATCCAAGGAGAGCAGTACGATGTAATTAAACTAACTAATCTTATATATAAGAAGTTTATTGATTTCGTCGCACAAACTCGTACAGTCACAATAGTACAAGATAACCACAGTATAGAGAAGGCAGATATTATAGTGTCCGCAAGAAATTACAAAACTTTTACAGACTCTCTGTCTAGTAAAAGTGCACTAATTTCAGGATACTTACGACCATCCAAAGATTTTTCGGTCGTATTATCTTCTCTCTCTATACTGGAGGATTTCCGTAATCTTTCATCACCAGATGTATTTACCATAGGCGCTATCACTAACGGTGCTGAATTCCAAGCCAATGTGATGACATTGGTTGAAAAACTCTGTATTTACAAACACGACGCAAAAGTAATTATAGAGATTGAAGAAGAAAATATTTCAGCCGGATATATTAATAGATGTCTTTATATTAATAAAGATATCTTTAATGTTTCTACAATAGTGAAGCACAATGGTACTTCCATCTACATACCACGGGATGGACAACTATTTACAGTAGATTTGCAAGATCTAGCATTTTTGAAAGCCACAAAAGTAGCACAGAAGACTGTGGCTGAGCTAAGTGCATCGGAGATTGATATAATTAACAAATATATCAAGAAAGATACAGAACTCGTAAACCTATTGCAATACTACACATATTCCTACCAAATAGATAAGGAGTTTATGCTTGAAAAGAAATCATTCTATTCCAAGTATAAGCACTTATTTAAATGCATCGTTCTCTTGACAGGTATATGCAGCACAATATATGCTAGCATTAAGATTTATAAGTATTTTACTAAAAACACTGATGAGTCTCAACAAAGAGAGAGCGATCCATGGTATTGTAATCCTAATACAGCAGTTGGAGAAGATCACGCTACAACACAGAAAATCCAACAAAGATACATGAATGAATACGGACGTACTGGTGATCACCAATACGCTAAGAAACTCATGATCGAAGAGTATGGACAGGACCAATGGAACAAAGCAGAGTGGGATATGCGTAGTAACCAAANNNAACAGACCAAACAGACCAAACAGGAACAACCAAAAAGATCAGCAATTGAATATATCGAAACTGGACAATGGGAATCATTGAGAGATCATTGGAAATTATATCCTAATGATATTCCAATTTTTTCCTCAAATCAAGTAACACCTGATATGATAAAATTCCAGTCCAACAATCAAATCGAAATGTTATCTAATACAATAGCCAATAACACAGTTACGATTACTACTATTAATAATAGTGGTAATAACTATGCTATTGGCATATGTGGACCTTATTTACTATCCGTAGCACATGGAATGAAGGATATAACTGACCCTTGTTATATAACCAACAACGATCAGAGATACCCTGTTACATGTGTATATCTTAATCGAGATAGAGATATTGCTATTTTTAAAATTAAGAATAACAATTTCTCTTTTAAAGATATAAGATGTCACTTTGG
		</sequence>
		<sequence>
			<taxon idref="Thika_PicornaLikeVirus_MON26_Dmel_Montpellier_EuropeNAf_2010-08-11"/>
			TCTAGCAGACAATTCTTTGTAGTAAGATTAGAAGGCCGTGGTGGCACAGGAAAAACAACAACAGCACACCACATTGCTAATAAACTAGGTAATATATTCAACATGAAGAAAATTGAAGTTTCCGAACAATTCCCTGATCCAGACCCATTTCCATGTATTTATATTGTAGATGATATATTGACACATGTCAATAGTGACCAATATTTATCATGGATAAACAAGACCCACATGAAGAGTATTGTAATTATAGTTACCAACATCAAATTCCAGACCCGATGGAATTGGAAACTTGATACATATACTGATTTGTCTGGCTTTTCCGAATCATCTGGAATAGCTAGAAGGATCGGTATTGAAGGTCTCTATAAACATAACAAGGATTATGGCCTTGTCAATACTCTTAACTCAACACAGGTATTGATGGAAGATACTATGACTGTCAAAGGAGAACAATATGATGTGATTAAATTAGTAAATCTTATATATAAGAAATTTATTGATTTTGTCGCACAAACGCGGACAGTCACAATAGTACAGGATAACCACAGTATAGAGAAAGCAGATATTACAGTATCCGCAAGAAATTACAAAACTTTTACAGATTCTTTGTCTAGTAAAAGTGCACTAATTTCAGGATACTTACGACCATCTAAAGATTTTTCAGTCGTACTATCTTCTCTCTCTATACTGGAAGATTTCCGCAATCTTTCATCACCAGATGTATTCACCATGGGTGCTATCACTAATGGCGCTGAATTCCAAGCCAATGTAATGACATTGGTAGAAAAACTCTGTATTTACAAACACGATGCGAAAGTAATTATAGAGATTGAAGAAGAGAACATTTCAGCCGGGTACGTTAATAGATGTCTTTATATTAATAAGGATATCTTTAATGTTTCCACAATAGTGAAGCATAATGGTACTTCCATCTACATACCACGGGACGGACAACTATTTACAGTAGATTTACAAGATCTAGCATTTTTGAAAGCCACAAAAGTAGCACAAAAGACTGTGGTGGAGCTAAGTGCATCCGAGATTGATATAATTAACAAGTATATCAAGAAAGATGCAGAACTTGCAAATTTATTGCAATATTACACATATTCCTACCAAATAGATAAGGAGTTTATGCTTGAAAAGAAATCATTCTATTCTAAGTATAAGCATCTGTTTAAATGCATTGTTCTCTTGACTGGTATATGCAGCACAATATATGCTAGCATTAAGATTTATAAGTATTTTACTAAAAACACTGATGAATCTAAACAGGAAGAGAGCAATCTATGGTNNNNNNATCCCAATACGGCAGTTGGAGAAGATCACGCCACAACACAGAAAATCCAACAAAGATACATGAATGAATATGGACGTACTGGTGATCATCAGTATGCTAAGAAACTCATGATTGAAGAGTATGGGCAAGACCAATGGAATAAAGCAGAGTGGGATATGCGTAGTAATCAAANNNAACAGACCAAACAAACCAAACAGGAACGACCAAAAAGATCAGCAATTGAATATATCGAAACTGGACAATGGGAATCATTGAGAGATCATTGGAAATTATATCCTAATGATATCCCAACTTTTTCCTCAAATCAAGTAACACCTGATATGATAAAATTCCAGTCCAACAATCAAATCGAAATGCTATCTAACACAATAGCCAACAACACAGTTACGATCACTACTATTAATAATAGTGGTAATAACTATGCTATTGGCATATGTGGACCTTATTTATTATCCGTAGCACATGGAATGAAGGATATAACTGACCCTTGTTATATAACCAACAATGATCAGAGATACCCTGTCACGTGTGTATATCTTAATCGAGATAGAGACATTGCTATTTTTAAAATTAAGAATAACAATTTCTCTTTCAAAGATATAAGGTGTCACTTTGG
		</sequence>
		<sequence>
			<taxon idref="Thika_PicornaLikeVirus_ITH11_Dmel_Ithaca_USA_2009-09-18"/>
			TCTAGCAGACAATTCTTTGTAGTGAGACTAGAAGGCCGTGGTGGTACAGGAAAAACAACAACAGCACACCACATTGCTAACAAACTTGGTAATATATTCAGCATGAAGAAAATTGAAGTTTCCGAACAATTCCCTGACCCCGATCCATTTCCATGTATTTATATTGTAGATGATATATTGACACATGCCAATAGTGACCAATATTTATCATGGATAAACAAAACCCATATGAAGAGTATTGTAATTATAGTGACTAACATCAAATTTCAAACCCGATGGACTTGGAAACTTGATACATATACTGATCTGTCTGGTTTTTCCGAATCATCTGGAATAGCTAGAAGGATCGGTATTGAAGGTCTCTATAAACATAACAACGACTATAGCCTTGTCAATACTCTTAACTCAACACAGGTATTGATGGAAGATACTATGACTGTCAAAGGAGAACAATATGATGTGATTAAATTAGTAAATCTTATATATAAGAAATTTATTAATTTTGTTGCACAAACGCGCACAGTCACAATAGTGCAGGATAACCACAGTATAGAGAAAGCAGATATCACAGTATGCGCAAGGAATTACAAAACTTTTACAGATGCTCTATCTAGTAAGAGTGCATTAATTGCAGGGTACTTACGACCATCCAAAGATTTTTCTGTCGTATTATCTTCTCTATCTATACTGGAGGATTTCCGCAATCTTTCATCACCAGATGTATTTACCATGGGTGTTATCACTAATGGCGCTGAATTCCAAGCTAATGTAATGACATTAGTAGAAAAACTCTGTATTTACAAACACGATGCAAAAGTGATTATAGAGATTGATGAGGAGAATATTTCAGCTGGATATATTAATAGATGTCTTTATATTAATAAGGATATCTTTAACGTTTCCACAATAGTGAAGCACAATGGTACTTCTATCTACATACCACGGGACGGACAACTATTTACAGTAGATTTGCAAGATCTAGCGTTTTTGAAAGCCACAAAAGTAGCGCAAAAGACTGTGGTGGAGCTAAGTGCATCCGAGATTGATATAATCAATAAGTATATCAAGAAAAATGCAGAACTTGCGAATTTATTGCAATATTACACATATTCTTACCAAATAGATAAGGAGTTTATGCTTGAAAAGAAATCATTCTATTCTAAGTATAAGCATCTATTTAAATGCGTCGTTCTTTTGACTGGTATATGCAGTACAATATATGCTAGCATTAAGATTTATAAGTATTTTACTAAAAGCACTGATGAATCTAAACAGGAAGAGAACAATCTATGGTNNNNNNATCCTAATACGGCAGTTGGAGAAGATCACGCCACAACACAGAAAATCCAACAAAGATACATGAATGAGTATGGACGTACTGGTGATCATCAGTACGCTAAGAAACTCATGATTGAAGAGTATGGACAAGACCAATGGAATAAAGCAGAGTGGGATATGCGTAGTAACCAAANNNAACAGACCAAACAAACCAAACAGGAACGACCAGAAAGATCAGCAATTGAGTATATCGAAACTGGACAATGGGAATCATTGAGGGATCATTGGAAGTTATATCCTAATGATATCCCAACTTTTTCCTCAAATCAAGTAACACCTGATATGATAAAATTCCAGTCCAACAATCAAATCGAAATGCTATCTAACACAATAGCTAATAACACAGTTACAATCACTACTATTAATAATAGTGGTAATAACTATGCTATTGGTATATGTGGACCTTACTTACTATCCGTAGCACATGGAATAAAGGATATAACTGACCCTTGTTATATAACTAACAATGATCAGAGATACCCTGTTACGTGTGTGTATCTTAATCGAGATAGAGATATTGCTATTTTTAAAATTAAGAATAACAATTTCTCTTTCAAAGATATAAGATGTCACTTTGG
		</sequence>
		<sequence>
			<taxon idref="Thika_PicornaLikeVirus_IM09_Dmel_Ithaca_USA_2009-09-18"/>
			TCTAGCAGACAATTCTTCGTAGTGAGACTAGAAGGCCGTGGTGGTACAGGAAAAACAACAACAGCACACCACATTGCTAACAAACTTGGTAATATATTCAGCATGAAGAAAATTGAAGTTTCCGAACAATTCCCTGACCCTGACCCATTTCCATGTATTTATATTGTAGATGATATATTGACACATGCCAATAGTGACCAATATTTATCATGGATAAACAAGACCCACATGAAGAGTATTGTAATTATAGTGACCAACATCAAATTCCAGACCCGATGGACTTGGAAACTTGATACATATACTGATTTGTCTGGTTTTTCTGAATCATCTGGAATAGCTAGAAGGATCGGTATTGAAGGTCTCTATAAACATAACAAGGATTATGGCCTTATCAATGCTCTTAACTCAACACAGGTATTGATGGAAGATACTATGACTGTTAAAGGAGAACAATATGATGTGATTAAATTAGTAAATCTTATATATAAGAAATTTATTGATTTTGTTGCACAAACGCGCACAGTCACAATAGTGCAGGATAACCACAGTATAGAGAAAGCAGATATCACAGTATGCGCAAGGAATTACAAAACTTTTACAGATGCTCTATCTAGTAAGAGTGCATTAATTGCAGGGTACTTACGACCATCCAAAGATTTTTCCGTCGTATTATCTTCTCTATCTATACTGGAGGATTTCCGCAATCTTTCATCACCAGATGTATTTACCATGGGTGTTATCACTAATGGTGCTGAATTCCAAGCTAATGTAATGACATTAGTAGAAAAACTCTGTATTTACAAACACGATGCAAAAGTGATTATAGAGATTGATGAGGAGAATATTTCAGCTGGATATATTAATAGATGTCTTTATATTAATAAGGATATCTTTAATGTTTCCACAATAGTGAAGCACAATGGTACTTCTATCTACATACCACGGGACGGACAACTATTTACAGTAGATTTGCAAGATCTAGCATTTTTGAAAGCCACAAAAGTAGCACAAAAGACTGTGGTGGAGCTAAGTGCATCCGAGATTGATATAATCAACAAGTATATCAAGAAAAATGCAGAACTTGCAAATTTATTGCAATATTACACATATTCCTACCAAATAGATAAGGAGTTTATGATTGAAAAGAAATCATTCTACTCTAAGTATAAGCATCTGTTCAAATGCATCGTTCTTTTAACTGGTATATGCAGTACAATATATGCTAGCATTAAGATTTATAAGTATTTTACTAAAAGCACTGATGAATCTAAACAGGAAGAGAACAATCCATGGTNNNNNNATCCCAATACGGCAGTTGGAGAAGATCACGCCACAACACAGAAAATCCAACAAAGATACATGAATGAATATGGACGTACTGGTGATCATCAGTACGCTAAGAAACTCATGATTGAAGAGTATGGACAAGACCAATGGAATAAAGCAGAGTGGGATATGCGTAGTAACCAAANNNAACAGACCAAACAGACCAAACAGGAACGACCAGAAAGATCAGCAATTGAGTATATCGAAACTGGACAATGGGAATCATTGAGGGATCATTGGAAATTATATCCTAATGATATCCCAACTTTTTCCTCAAATCAAGTAACACCTGATATGATAAAATTCCAGTCCAACAATCAAATCGAAATGCTATCTAACACAATAGCTAACAACACAGTTACGATCACTACTATTAATAATAGTGGTAATAACTATGCTATTGGTATATGTGGACCTTACTTACTATCCGTAGCACATGGAATGAAGGATATAACTGACCCTTGTTATATAACTAACAATGATCAGAGATACCCTGTTACGTGTGTGTATCTTAATCGAGATAGAGATATTGCTATTTTTAAAATTAAGAATAACAATTTCTCTTTCAAGGATATAAGATGTCACTTTGG
		</sequence>
		<sequence>
			<taxon idref="Thika_PicornaLikeVirus_IM10_Dmel_Ithaca_USA_2009-09-18"/>
			NNNNNNNNNNNNNNNNNNNNNNNNNNNNNNNNNNNNNNNNNNNNNNNNNNNNNNNNNNNNNNNNNNNNNNNNNNNNNNNNNNNNNNNNNNNNNNNNNNNNNNNNNNNNNNNNNNNNNNNNNNNNNNNNNNNNNNNNNNNNNNNNNNNNNNNNNNNNNNNNNNNNNNNNNNNNNNNNATTGACACATGCCAATAGTGACCAATATTTATCATGGATAAACAAGACCCACATGAAGAGTATTGTAATTATAGTGACCAACATCAAATTCCAGACCCGATGGACTTGGAAACTTGATACATATACTGATTTGTCTGGTTTTTCTGAATCATCTGGAATAGCTAGAAGGATCGGTATTGAAGGTCTCTATAAACATAACAAGGATTATGGCCTTATCAATGCTCTTAACTCAACACAGGTATTGATGGAAGATACTATGACTGTTAAAGGAGAACAATATGATGTGATTAAATTAGTAAATCTTATATATAAGAAATTTATTGATTTTGTTGCACAAACGCGCACAGTCACAATAGTGCAGGATAACCACAGTATAGAGAAAGCAGATATCACAGTATGCGCAAGGAATTACAAAACTTTTACAGATGCTCTATCTAGTAAGAGTGCATTAATTGCAGGGTACTTACGACCATCCAAAGATTTTTCCGTCGTATTATCTTCTCTATCTATACTGGAGGATTTCCGCAATCTTTCATCACCAGATGTATTTACCATGGGTGTTATCACTAATGGTGCTGAATTCCAAGCTAATGTAATGACATTAGTAGAAAAACTCTGTATTTACAAACACGATGCAAAAGTGATTATAGAGATTGATGAGGAGAATATTTCAGCTGGATATATTAATAGATGTCTTTATATTAATAAGGATATCTTTAATGTTTCCACAATAGTGAAGCACAATGGTACTTCTATCTACATACCACGGGACGGACAACTATTTACAGTAGATTTGCAAGATCTAGCATTTTTGAAAGCCACAAAAGTAGCACAAAAGACTGTGGTGGAGCTAAGTGCATCCGAGATTGATATAATCAACAAGTATATCAAGAAAAATGCAGAACTTGCAAATTTATTGCAATATTACACATATTCCTACCAAATAGATAAGGAGTTTATGATTGAAAAGAAATCATTCTACTCTAAGTATAAGCATCTGTTCAAATGCATCGTTCTTTTAACTGGTATATGCAGTACAATATATGCTAGCATTAAGATTTATAAGTATTTTACTAAAAGCACTGATGAATCTAAACAGGAAGAGAACAATCCATGGTNNNNNNATCCCAATACGGCAGTTGGAGAAGATCACGCCACAACACAGAAAATCCAACAAAGATACATGAATGAATATGGACGTACTGGTGATCATCAGTACGCTAAGAAACTCATGATTGAAGAGTATGGACAAGACCAATGGAATAAAGCAGAGTGGGATATGCGTAGTAACCAAANNNAACAGACCAAACAGACCAAACAGGAACGACCAGAAAGATCAGCAATTGAGTATATCGAAACTGGACAATGGGAATCATTGAGGGATCATTGGAAATTATATCCTAATGATATCCCAACTTTTTCCTCAAATCAAGTAACACCTGATATGATAAAATTCCAGTCCAACAATCAAATCGAAATGCTATCTAACACAATAGCTAACAACACAGTTACGATCACTACTATTAATAATAGTGGTAATAACTATGCTATTGGTATATGTGGACCTTACTTACTATCCGTAGCACATGGAATGAAGGATATAACTGACCCTTGTTATATAACTAACAATGATCAGAGATACCCTGTTACGTGTGTGTATCTTAATCGAGATAGAGATATTGCTATTTTTAAAATTAAGAATAACAATTTCTCTTTCAAGGATATAAGATGTCACTTTGG
		</sequence>
		<sequence>
			<taxon idref="Thika_PicornaLikeVirus_IM14_Dmel_Ithaca_USA_2009-09-18"/>
			NNNNNNNNNNNNNNNNNNNNNNNNNNNNNNNNNNNNNNNNNNNNNNNNNNNNNNNNNNNNNNNNNNNNNNNNNNNNNNNNNNNNNNNNNNNNNNNNNNNNNNNNNNNNNNNNNNNNNNNNNNNNNNNNNNNNNNNNNNNNNNNNNNNNNNNNNNNNNNNNNNNNNNNNNNNNNNNNATTGACACATGCCAATAGTGACCAATATTTATCATGGATAAACAAGACCCACATGAAGAGTATTGTAATTATAGTGACCAACATCAAATTCCAGACCCGATGGACTTGGAAACTTGATACATATACTGATTTGTCTGGTTTTTCTGAATCATCTGGAATAGCTAGAAGGATCGGTATTGAAGGTCTCTATAAACATAACAAGGATTATGGTCTTATCAATGCTCTTAACTCAACACAGGTATTGATGGAAGATACTATGACTGTTAAAGGAGAACAATATGATGTGATTAAATTAGTAAATCTTATATATAAGAAATTTATTGATTTTGTTGCACAAACACGCACAGTCACAATAGTGCAGGATAACCACAGTATAGAGAAAGCAGATATCACAGTATGCGCAAGGAATTACAAAACTTTTACAGATGCTCTATCTAGTAAGAGTGCATTAATCGCAGGGTACTTACGACCATCCAAAGATTTTTCAGTCGTATTATCTTCTCTATCTATACTGGAGGATTTCCGCAATCTTTCATCACCAGATGTATTTACCATGGGTGTTATCACTAATGGTGCTGAATTCCAGGCTAATGTAATGACATTAGTAGAAAAGCTCTGTATTTACAAACACGATGCAAAAGTGATTATAGAGATTGATGAGGAGAATATTTCAGCCGGATACATTAATAGATGTCTTTATATTAATAAGGATATCTTTAACGTTTCCACAATAGTGAAGCACAATGGTACTTCTATCTACATACCACGGGACGGACAACTATTTACAGTAGATTTGCAAGATCTAGCATTTTTGAAAGCCACAAAAGTAGCACAAAAGAMTGTGGTGGAGCTAAGTGCATCCGAGATTGATATAATTAACAAGTATATCAAGAAAAATGCAGAACTTGCAAATTTATTGCAATATTACACATATTCCTACCAAATAGATAAGGAGTTTATGCTTGAAAAGAAATCATTCTACTCTAAGTATAAGCATCTGTTCAAATGCATCGTTCTTTTAACTGGTATATGCAGTACAATATATGCTAGCATTAAGATTTATAAGTATTTTACTAAAAGCACTGATGAATCTAAACAGGAAGAGAACAATCCATGGTNNNNNNATCCCAATACGGCAGTTGGAGAAGATCACGCCACAACACAGAAAATCCAACAAAGATACATGAATGAATATGGACGTACTGGTGATCATCAGTACGCTAAGAAACTCATGATTGAAGAGTATGGACAAGACCAATGGAATAAAGCAGAGTGGGATATGCGTAGTAACCAAANNNAACAGACCAAACAGACCAAACAGGAACGACCAGAAAGATCAGCAATTGAGTATATCGAAACTGGACAATGGGAATCATTGAGGGATCATTGGAAATTATATCCTAATGATATCCCAACTTTTTCCTCAAATCAAGTAACACCTGATATGATAAAATTCCAGTCCAACAATCAAATCGAAATGCTATCTAACACAATAGCTAACAACACAGTTACGATCACTACTATTAATAATAGTGGTAATAACTATGCTATTGGTATATGTGGACCTTACTTACTATCCGTAGCACATGGAATGAAGGATATAACTGACCCTTGTTATATAACTAACAATGATCAGAGATACCCTGTTACGTGTGTGTATCTTAATCGAGATAGAGATATTGCTATTTTTAAAATTAAGAATAACAATTTCTCTTTCAAGGATATAAGATGTCACTTTGG
		</sequence>
		<sequence>
			<taxon idref="Thika_PicornaLikeVirus_IM13_Dmel_Ithaca_USA_2009-09-18"/>
			NNNNNNNNNNNNNNNNNNNNNNNNNNNNNNNNNNNNNNNNNNNNNNNNNNNNNNNNNNNNNNNNNNNNNNNNNNNNNNNNNNNNNNNNNNNNNNNNNNNNNNNNNNNNNNNNNNNNNNNNNNNNNNNNNNNNNNNNNNNNNNNNNNNNNNNNNNNNNNNNNNNNNNNNNNNNNNNNNNNNNNNNNNNNNNNNNNNNNNNNNNNNNNNNNNNNNNNNNNNNNNNNNNNNNNNNNNNNNNNNNNNNNNNNNNNNNNNNNNNNNNNNNNNNNNNNNNNNNNNNNNNNNNNNNNNNNNNNNNNNNNNNNNNNNNNNNNNNNNNNNNNNNNNNNNNNNNNNNNNNNNNNNNNNNNNNNNNNNNNNNNNNNNNNNNNNNNNNNNNNNNNNNNTCTTATCAATGCTCTTAACTCAACACAGGTATTGATGGAAGATACTATGACTGTTAAAGGAGAACAATATGATGTGATTAAATTAGTAAATCTTATATATAAGAAATTTATTGATTTTGTTGCACAAACATGCACAGTCACAATAGTGCAGGATAACCACAGTATAGAGAAAGCAGATATCACAGTATGCGCAAGGAATTACAAAACTTTTACAGATGCTCTATCTAGTAAGAGTGCATTAATCGCAGGGTACTTACGACCATCCAAAGATTTTTCAGTCGTATTATCTTCTCTATCTATACTGGAGGATTTCCGCAATCTTTCATCACCAGATGTATTTACCATGGGTGTTATCACTAATGGTGCTGAATTCCAGGCTAATGTAATGACATTAGTAGAAAAGCTCTGTATTTACAAACACGATGCAAAAGTGATTATAGAGATTGATGAGGAGAATATTTCAGCCGGATACATTAATAGATGTCTTTATATTAATAAGGATATCTTTAACGTTTCCACAATAGTGAAGCACAATGGTACTTCTATCTACATACCACGGGACGGACAACTATTTACAGTAGATTTGCAAGATCTAGCATTTTTGAAAGCCACAAAAGTAGCACAAAAGACTGTGGTGGAGCTAAGTGCATCCGAGATTGATATAATTAACAAGTATATCAAGAAAAATGCAGAACTTGCAAATTTATTGCAATATTACACATATTCCTACCAAATAGATAAGGAGTTTATGCTTGAAAAGAAATCATTCTACTCTAAGTATAAGCATCTGTTCAAATGCATCGTTCTTTTAACTGGTATATGCAGTACAATATATGCTAGCATTAAGATTTATAAGTATTTTACTAAAAGCACTGATGAATCTAAACAGGAAGAGAACAATCCATGGTNNNNNNATCCCAATACGGCAGTTGGAGAAGATCACGCCACAACACAGAAAATCCAACAAAGATACATGAATGAATATGGACGTACTGGTGATCATCAGTACGCTAAGAAACTCATGATTGAAGAGTATGGACAAGACCAATGGAATAAAGCAGAGTGGGATATGCGTAGTAACCAAANNNAACAGACCAAACAGACCAAACAGGAACGACCAGAAAGATCAGCAATTGAGTATATCGAAACTGGACAATGGGAATCATTGAGGGATCATTGGAAATTATATCCTAATGATATCCCAACTTTTTCCTCAAATCAAGTAACACCTGATATGATAAAATTCCAGTCCAACAATCAAATCGAAATGCTATCTAACACAATAGCTAACAACACAGTTACGATCACTACTATTAATAATAGTGGTAATAACTATGCTATTGGTATATGTGGACCTTACTTACTATCCGTAGCACATGGAATGAAGGATATAACTGACCCTTGTTATATAACTAACAATGATCAGAGATACCCTGTTACGTGTGTGTATCTTAATCGAGATAGAGATATTGCTATTTTTAAAATTAAGAATAACAATTTCTCTTTCAAGGATATAAGATGTCACTTTGG
		</sequence>
		<sequence>
			<taxon idref="Thika_PicornaLikeVirus_AUS20_Dsim_Australia_Australia_2011-02-28"/>
			NNNNNNNNNNNNNNNNNNNNNNNNNNNNNNNNNNNNNNNNNNNNNNNNNNNNNNNNNNNNNNNNNNNNNNNNNNNNNNNNNNNNNNNNNNNNNNNNNNNNNNNNNNNNNNNNNNNNNNNNNNNNNNNNNNNNNNNNNNNNNNNNNNNNNNNNNNNNNNNNNNNNNNNNNNNNNNNNNNNNNNNNNNNNNNNNNNNNNNNNNNNNNNNNNNNNNNNNNNNNNNNNNNNNNNNNNNNNNNNNNNNNNNNNNNNNNNNNNNNNNNNNNNNNNNNNNNNNNNNNNNNNNNNNNNNNNNNNNNNNNNNNNNNNNNNNNNNNNNNNNNNNNNNNNNNNNNNNNNNNNNNNNNNNNNNNNNNNNNNNNNNNNNNNNNNNNNNNNNNNNNNNNNCTTTGTTAATACTCTCAACTCAACACAGGTATTGATGGAAGATACTATGACTATCAAAGGAGAACAATATGATGTAATTAAATTGACAAATTTCATATATAAGAAATTTATCGATTTTGTTGCACAAACCCGTACAGTCACAATAGTACAGGATAACCACAGTATAGAAAAAGCAGATATTACAGTATCCGCAAGAAATTACAAAACTTTTACAGATTCTTTATCTAGTAAAAGTGCACTAATTTCAGGATACCTGCGACCATCTAAAGATTTTTCGGTCGTACTATCTTCTCTTTCTATATTGGAGGATTTCCGCAATCTTTCATCACCAGATGTATTTACCATGGGTGCTATCACTAACGGTGCTGAATTCCAAGCTAATGTAATGACATTAGTGGAAAAACTCTGTATTTACAAACACGACGCAAAAGTAATTATAGAGATCGAGGAAGAAAATATTTCAGCTGGATATATTAATAGATGTCTTTATATTAATAAAGATATCTTTAATGTTTCTACAATAGTGAAGCACAATGGTACTTCCATCTACATACCACGGGATGGACAACTATTTACAGTAGATTTGCAAGATCTAGCATTTTTAAAAGCCACAAAAGTAGCACAAAAGACTGTGGCAGAGCTAAGCGCATCGGAGATTGATATAATTAACAAGTATATCAAGAAAGATGCAGAACTTGCAAATTTATTGCAATATTACACATATTCCTACCAAATAGATAAGGAGTTTATGCTTGAAAAGAAATCATTCAATTCCAAGTATAAGCACCTATTCAAATGCATCGTTCTCTTGACAGGTATATGCAGCACAATATATGCTAGCATTAAGATTTATAAGTATTTTACTAAAAATACTGATGAATCTCAACAGAGAGAGTGCGATCCATGGTATTGCAATCCTAATACAGCAGTTGGAGAAGATCACGCCACAACACAGAAGATCCAACAAAGATACATGAATGAATACGGACGTACTGGTGATCACCAATACGCTAAGAAACTCATGATCGAAGAGTATGGACAAGACCAATGGAACAAAGCAGAGTGGGATATGCGTAGCAACCAGANNNAACAGACCAAACAGACCAAACAGGAACGACCAAAAAGATCAGCAATTGAATATATTGAGACTGGACAATGGGAGGAGTTGAGAGATCATTGGAAATTATATCCAAATGATATCCCAACTTTTTCTTCAAATCAAGTAACACCTGATATGATAAAATTCCAGTCTAATAATCAAATTGAAATGCTATCTAACACAGTAGCTAATAACACAGTTATTATCACTACTATTAATAATAGTGGTAATAATTATGCTATTGGCATATGTGGACCTTATCTATTATCCGTAGCACATGGCATGAAAGATATATCTGACCCTTGTTATATAACTAATAATGATCAGAGATATCCTGTTACGTGCGTATATCTTAATCGAGATAGAGATATTGCTATTTTTAAAATTAAGAATAACAATTTCTCTTTCAAAGATATAAGATGTCATTTTGG
		</sequence>
		<sequence>
			<taxon idref="Thika_PicornaLikeVirus_SAF04_Dmel_SouthAfrica_Africa_2010-01"/>
			NNNNNNNNNNNNNNNNNNNNNNNNNNNNNNNNNNNNNNNNNNNNNNNNNNNNNNNNNNNNNNNNNNNNNNNNNNNNNNNNNNNNNNNNNNNNNNNNNNNNNNNNNNNNNNNNNNNNNNNNNNNNNNNNNNNNNNNNNNNNNNNNNNNNNNNNNNNNNNNNNNNNNNNNNNNNNNNNNNNNNNNNNNNNNNNNNNNNNNNNNNNNNNNNNNNNNNNNNNNNNNNNNNNNNNNNNNNNNNNNNNNNNNNNNNNNNNNNNNNNNNNNNNNNNNNNNNNNNNNNNNNNNNNNNNNNNNNNNNNNNNNNNNNNNNNNNNNNNNNNNNNNNNNNNNNNNNNNNNNNNNNNNNNNNNNNNNNNNNNNNNNNNNNNNNNNNNNNNNNNNNNNNNCTTTGTTAATACTCTCAACTCAACACAGGTATTGATGGAAGACACTATGACTATCCAGGGAGAGCAGTACGATGTAATTAAACTAACGAATCTTATATATAAGAAGTTTATTGATTTCGTCGCACAAACTCGTACAGTCACAATAGTACAGGATAACCACAGTATAGAGAAAGCAGATATCACAGTGTCCGCAAGAAATTACAAAACTTTTACAGACTCTTTATCTAGTAAAAGTGCACTAATTTCAGGATACTTACGACCATCCAAAGATTTTTCAGTCGTATTATCTTCTCTTTCTATATTGGAAGATTTCCGTAATCTTTCATCACCAGATGTATTTACCATGGGTGCTATCACTAACGGTGCTGAATTCCAAGCCAATGTAATGACATTGGTTGAAAAACTCTGTATTTACAAACACGACGCGAAAGTAATTATAGAGATTGAAGAAGAAAATATCTCAGCTGGATATATTAATAGATGTCTTTATATCAATAAGGATATCTTTAATGTTTCTACAATAGTAAAGCACAATGGTACTTCCATCTACATACCACGGGACGGACAACTATTTACAGTAGATTTGCAAGATCTAGCATTTTTAAAAGCCACAAAAGTAGCGCAAAAGACTGTGGTAGAACTAAGTGCATCTGAGATTGATATAATTAACAAATATATCAAAAAGGATGCAGAACTTGCAAATCTATTGCAATACTACACATATTCCTACCAAATAGATAAGGAGTTTATGCTTGAAAAGAAATCATTCTATTCCAAGTATAAGCACCTATTCAAATGCATCGTTCTCTTGACAGGTATATGCAGCACAATATATGCCAGCATTAAGATTTATAAGTATTTTACTAAAAACACTGATGAATCTAAACAGGAAGAGAGCAATCCATGGTNNNNNNATCCCAATACGGCAGTTGGAGAAGATCACGCCACAACACAGAAAATCCAACAAAGATACATGAATGAATATGGACGTACTGGTGATCATCAGTACGCTAAGAAACTCATGATCGAAGAGTATGGACAAGACCAATGGAACAAAGCAGAGTGGGATATGCGTAGTAACCAAANNNAACAGACCAAACAAACCAAACAGGAACGACCAAAAAGATCAGCAATTGAATATATCGAAACTGGACAATGGGAATCATTGAGAGATCATTGGAAATTATATCCTAATGATATTCCAACTTTTTCCTCAAATCAAGTAACACCTGATATGATAAAATTCCAGTCCAACAATCAAATCGAAATGCTATCTAACACAATAGCTAATAACACGGTTACGATCACTACTATTAATAATAGTGGTAATAACTATGCTATTGGCATATGTGGACCTTACTTATTATCCGTAGCACATGGAATGAAGGATATAACTGACCCTTGTTATATAACCAACAATGATCAGAGATACCCTGTTACGTGTGTATATCTTAATCGAGATAGAGATATTGCTATTTTTAAAATTAAGAATAACAATTTCTCTTTCAAAGATATAAGATGTCACTTTGG
		</sequence>
		<sequence>
			<taxon idref="Thika_PicornaLikeVirus_IM19_DUNK_Ithaca_USA_2009-09-18"/>
			NNNNNNNNNNNNNNNNNNNNNNNNNNNNNNNNNNNNNNNNNNNNNNNNNNNNNNNNNNNNNNNNNNNNNNNNNNNNNNNNNNNNNNNNNNNNNNNNNNNNNNNNNNNNNNNNNNNNNNNNNNNNNNNNNNNNNNNNNNNNNNNNNNNNNNNNNNNNNNNNNNNNNNNNNNNNNNNNNNNNNNNNNNNNNNNNNNNNNNNNNNNNNNNNNNNNNNNNNNNNNNNNNNNNNNNNNNNNNNNNNNNNNNNNNNNNNNNNNNNNNNNNNNNNNNNNNNNNNNNNNNNNNNNNNNNNNNNNNNNNNNNNNNNNNNNNNNNNNNNNNNNNNNNNNNNNNNNNNNNNNNNNNNNNNNNNNNNNNNNNNNNNNNNNNNNNNNNNNNNNNNNNNNTCTTATCAATGCTCTTAACTCAACACAGGTATTGATGGAAGATACTATGACTGTTAAAGGAGAACAATATGATGTGATTAAATTAGTAAATCTTATATATAAGAAATTTATTGATTTTGTTGCACAAACACGCACAGTCACAATAGTGCAGGATAACCACAGTATAGAGAAAGCAGATATCACAGTATGCGCAAGGAATTACAAAACTTTTACAGATGCTCTATCTAGTAAGAGTGCATTAATCGCAGGGTACTTACGACCATCCAAAGATTTTTCAGTCGTATTATCTTCTCTATCTATACTGGAGGATTTCCGCAATCTTTCATCACCAGATGTATTTACCATGGGTGTTATCACTAATGGTGCTGAATTCCAGGCTAATGTAATGACATTAGTAGAAAAGCTCTGTATTTACAAACACGATGCAAAAGTGATTATAGAGATTGATGAGGAGAATATTTCAGCCGGATACATTAATAGATGTCTTTATATTAATAAGGATATCTTTAACGTTTCCACAATAGTGAAGCACAATGGTACTTCTATCTACATACCACGGGACGGACAACTATTTACAGTAGATTTGCAAGATCTAGCATTTTTGAAAGCCACAAAAGTAGCACAAAAGACTGTGGTGGAGCTAAGTGCATCCGAGATTGATATAATTAACAAGTATATCAAGAAAAATGCAGAACTTGCAAATTTATTGCAATATTACACATATTCCTACCAAATAGATAAGGAGTTTATGCTTGAAAAGAAATCATTCTACTCTAAGTATAAGCATCTGTTCAAATGCATCGTTCTTTTAACTGGTATATGCAGTACAATATATGCTAGCATTAAGATTTATAAGTATTTTACTAAAAGCACTGATGAATCTAAACAGGAAGAGAACAATCCATGGTNNNNNNATCCCAATACGGCAGTTGGAGAAGATCACGCCACAACACAGAAAATCCAACAAAGATACATGAATGAATATGGACGTACTGGTGATCATCAGTACGCTAAGAAACTCATGATTGAAGAGTATGGACAAGACCAATGGAATAAAGCAGAGTGGGATATGCGTAGTAACCAAANNNAACAGACCAAACAGACCAAACAGGAACGACCAGAAAGATCAGCAATTGAGTATATCGAAACTGGACAATGGGAATCATTGAGGGATCATTGGAAATTATATCCTAATGATATCCCAACTTTTTCCTCAAATCAAGTAACACCTGATATGATAAAATTCCAGTCCAACAATCAAATCGAAATGCTATCTAACACAATAGCTAACAACACAGTTACGATCACTACTATTAATAATAGTGGTAATAACTATGCTATTGGTATATGTGGACCTTACTTACTATCCGTAGCACATGGAATGAAGGATATAACTGACCCTTGTTATATAACTAACAATGATCAGAGATACCCTGTTACGTGTGTGTATCTTAATCGAGATAGAGATATTGCTATTTTTAAAATTAAGAATAACAATTTCTCTTTCAAGGATATAAGATGTCACTTTGG
		</sequence>
		<sequence>
			<taxon idref="Thika_PicornaLikeVirus_IM20_Dmel_Ithaca_USA_2009-09-18"/>
			NNNNNNNNNNNNNNNNNNNNNNNNNNNNNNNNNNNNNNNNNNNNNNNNNNNNNNNNNNNNNNNNNNNNNNNNNNNNNNNNNNNNNNNNNNNNNNNNNNNNNNNNNNNNNNNNNNNNNNNNNNNNNNNNNNNNNNNNNNNNNNNNNNNNNNNNNNNNNNNNNNNNNNNNNNNNNNNNNNNNNNNNNNNNNNNNNNNNNNNNNNNNNNNNNNNNNNNNNNNNNNNNNNNNNNNNNNNNNNNNNNNNNNNNNNNNNNNNNNNNNNNNNNNNNNNNNNNNNNNNNNNNNNNNNNNNNNNNNNNNNNNNNNNNNNNNNNNNNNNNNNNNNNNNNNNNNNNNNNNNNNNNNNNNNNNNNNNNNNNNNNNNNNNNNNNNNNNNNNNNNNNNNNTCTTATCAATGCTCTTAACTCAACACAGGTATTGATGGAAGATACTATGACTGTTAAAGGAGAACAATATGATGTGATTAAATTAGTAAATCTTATATATAAGAAATTTATTGATTTTGTTGCACAAACACGCACAGTCACAATAGTGCAGGATAACCACAGTATAGAGAAAGCAGATATCACAGTATGCGCAAGGAATTACAAAACTTTTACAGATGCTCTATCTAGTAAGAGTGCATTAATCGCAGGGTACTTACGACCATCCAAAGATTTTTCAGTCGTATTATCTTCTCTATCTATACTGGAGGATTTCCGCAATCTTTCATCACCAGATGTATTTACCATGGGTGTTATCACTAATGGTGCTGAATTCCAGGCTAATGTAATGACATTAGTAGAAAAGCTCTGTATTTACAAACACGATGCAAAAGTGATTATAGAGATTGATGAGGAGAATATTTCAGCCGGATACATTAATAGATGTCTTTATATTAATAAGGATATCTTTAACGTTTCCACAATAGTGAAGCACAATGGTACTTCTATCTACATACCACGGGACGGACAACTATTTACAGTAGATTTGCAAGATCTAGCATTTTTGAAAGCCACAAAAGTAGCACAAAAGACTGTGGTGGAGCTAAGTGCATCCGAGATTGATATAATTAACAAGTATATCAAGAAAAATGCAGAACTTGCAAATTTATTGCAATATTACACATATTCCTACCAAATAGATAAGGAGTTTATGCTTGAAAAGAAATCATTCTACTCTAAGTATAAGCATCTGTTCAAATGCATCGTTCTTTTAACTGGTATATGCAGTACAATATATGCTAGCATTAAGATTTATAAGTATTTTACTAAAAGCACTGATGAATCTAAACAGGAAGAGAACAATCCATGGTNNNNNNATCCCAATACGGCAGTTGGAGAAGATCACGCCACAACACAGAAAATCCAACAAAGATACATGAATGAATATGGACGTACTGGTGATCATCAGTACGCTAAGAAACTCATGATTGAAGAGTATGGACAAGACCAATGGAATAAAGCAGAGTGGGATATGCGTAGTAACCAAANNNAACAGACCAAACAGACCAAACAGGAACGACCAGAAAGATCAGCAATTGAGTATATCGAAACTGGACAATGGGAATCATTGAGGGATCATTGGAAATTATATCCTAATGATATCCCAACTTTTTCCTCAAATCAAGTAACACCTGATATGATAAAATTCCAGTCCAACAATCAAATCGAAATGCTATCTAACACAATAGCTAACAACACAGTTACGATCACTACTATTAATAATAGTGGTAATAACTATGCTATTGGTATATGTGGACCTTACTTACTATCCGTAGCACATGGAATGAAGGATATAACTGACCCTTGTTATATAACTAACAATGATCAGAGATACCCTGTTACGTGTGTGTATCTTAATCGAGATAGAGATATTGCTATTTTTAAAATTAAGAATAACAATTTCTCTTTCAAGGATATAAGATGTCACTTTGG
		</sequence>
		<sequence>
			<taxon idref="Thika_PicornaLikeVirus_IM07_Dmel_Ithaca_USA_2009-09-18"/>
			NNNNNNNNNNNNNNNNNNNNNNNNNNNNNNNNNNNNNNNNNNNNNNNNNNNNNNNNNNNNNNNNNNNNNNNNNNNNNNNNNNNNNNNNNNNNNNNNNNNNNNNNNNNNNNNNNNNNNNNNNNNNNNNNNNNNNNNNNNNNNNNNNNNNNNNNNNNNNNNNNNNNNNNNNNNNNNNNNNNNNNNNNNNNNNNNNNNNNNNNNNNNNNNNNNNNNNNNNNNNNNNNNNNNNNNNNNNNNNNNNNNNNNNNNNNNNNNNNNNNNNNNNNNNNNNNNNNNNNNNNNNNNNNNNNNNNNNNNNNNNNNNNNNNNNNNNNNNNNNNNNNNNNNNNNNNNNNNNNNNNNNNNNNNNNNNNNNNNNNNNNNNNNNNNNNNNNNNNNNNNNNNNNCCTTGTCAATACTCTTAACTCAACACAGGTATTGATGGAAGATACTATGACTGTCAAAGGAGAACAATATGATGTGATTAAATTAGTAAATCTTATATATAAGAAATTTATTAATTTTGTTGCACAAACGCGCACAGTCACAATAGTGCAGGATAACCACAGTATAGAGAAAGCAGATATCACAGTATGCGCAAGGAATTACAAAACTTTTACAGATGCTCTATCTAGTAAGAGTGCATTAATTGCAGGGTACTTACGACCATCCAAAGATTTTTCCGTCGTATTATCTTCTCTATCTATACTGGAGGATTTCCGCAATCTTTCATCACCAGATGTATTTACCATGGGTGTTATCACTAATGGCGCTGAATTCCAAGCTAATGTAATGACATTAGTAGAAAAACTCTGTATTTACAAACATGATGCAAAAGTGATTATAGAGATTGATGAGGAGAATATTTCAGCTGGATATATTAATAGATGTCTTTATATTAATAAGGATATCTTTAACGTTTCCACAATAGTAAAGCACAATGGTACTTCTATCTACATACCACAGGACGGACAACTATTTACAGTAGATTTGCAAGATCTAGCGTTTTTGAAAGCCACAAAAGTAGCACAAAAGACTGTGGTGGAGCTAAGTGCATCCGAGATTGATATAATTAATAAGTATATCAAGAAAAATGCAGAACTTGCAAATTTATTGCAATATTACACATATTCCTACCAAATAGATAAGGAGTTTATGCTTGAAAAGAAATCATTCTATTCTAAGTATAAGCATCTGTTCAAATGCATCGTTCTTTTGACTGGTATATGCAGTACAATATATGCTAGCATTAAGATTTATAAGTATTTCACTAAAAGCACTGATGAATCTAAACAGGAAGAGAACAATCCATGGTNNNNNNATCCCAATACAGCAGTTGGAGAAGATCACGCCACAACACAGAAAATCCAACAAAGATACATGAATGAATATGGACGTACTGGTGATCATCAGTACGCTAAGAAACTCATGATTGAAGAGTATGGACAAGACCAATGGAATAAAGCAGAGTGGGATATGCGTAGTAATCAAANNNAACAGACCAAACAGACCAAACAGGAACGACCAGAAAGATCAGCAATTGAGTATATCGAAACTGGACAATGGGAATCATTGAGGGATCATTGGAAATTATATCCTAATGACATCCCAACTTTTTCCTCAAATCAAGTAACACCTGATATGATAAAATTCCAGTCCAACAATCAAATCGAAATGCTATCTAACACAATAGCTAATAACACAGTTACGATCACTACTATTAATAATAGTGGTAATAACTATGCTATTGGTATATGTGGACCTTACTTACTATCCGTAGCACATGGAATAAAGGATATAACTGACCCTTGTTATATAACTAACAATGATCAGAGATACCCTGTTACGTGTGTGTATCTTAATCGAGATAGAGATATTGCTATTTTTAAAATTAAGAATAACAATTTCTCTTTCAAAGATATAAGATGTCACTTTGG
		</sequence>
		<sequence>
			<taxon idref="Thika_PicornaLikeVirus_IM18_Dmel_Ithaca_USA_2009-09-18"/>
			NNNNNNNNNNNNNNNNNNNNNNNNNNNNNNNNNNNNNNNNNNNNNNNNNNNNNNNNNNNNNNNNNNNNNNNNNNNNNNNNNNNNNNNNNNNNNNNNNNNNNNNNNNNNNNNNNNNNNNNNNNNNNNNNNNNNNNNNNNNNNNNNNNNNNNNNNNNNNNNNNNNNNNNNNNNNNNNNNNNNNNNNNNNNNNNNNNNNNNNNNNNNNNNNNNNNNNNNNNNNNNNNNNNNNNNNNNNNNNNNNNNNNNNNNNNNNNNNNNNNNNNNNNNNNNNNNNNNNNNNNNNNNNNNNNNNNNNNNNNNNNNNNNNNNNNNNNNNNNNNNNNNNNNNNNNNNNNNNNNNNNNNNNNNNNNNNNNNNNNNNNNNNNNNNNNNNNNNNNNNNNNNNNCCTTGTCAATACTCTTAACTCAACACAGGTATTGATGGAAGATACTATGACTGTCAAAGGAGAACAATATGATGTGATTAAATTAGTAAATCTTATATATAAGAAATTTATTAATTTTGTTGCACAAACGCGCACAGTCACAATAGTGCAGGATAACCACAGTATAGAGAAAGCAGATATCACAGTATGCGCAAGGAATTACAAAACTTTTACAGATGCTCTATCTAGTAAGAGTGCATTAATTGCAGGGTACTTACGACCATCCAAAGATTTTTCCGTCGTATTATCTTCTCTATCTATACTGGAGGATTTCCGCAATCTTTCATCACCAGATGTATTTACCATGGGTGTTATCACTAATGGCGCTGAATTCCAAGCTAATGTAATGACATTAGTAGAAAAACTCTGTATTTACAAACATGATGCAAAAGTGATTATAGAGATTGATGAGGAGAATATTTCAGCTGGATATATTAATAGATGTCTTTATATTAATAAGGATATCTTTAACGTTTCCACAATAGTAAAGCACAATGGTACTTCTATCTACATACCACAGGACGGACAACTATTTACAGTAGATTTGCAAGATCTAGCGTTTTTGAAAGCCACAAAAGTAGCACAAAAGACTGTGGTGGAGCTAAGTGCATCCGAGATTGATATAATTAATAAGTATATCAAGAAAAATGCAGAACTTGCAAATTTATTGCAATATTACACATATTCCTACCAAATAGATAAGGAGTTTATGCTTGAAAAGAAATCATTCTATTCTAAGTATAAGCATCTGTTCAAATGCATCGTTCTTTTGACTGGTATATGCAGTACAATATATGCTAGCATTAAGATTTATAAGTATTTCACTAAAAGCACTGATGAATCTAAACAGGAAGAGAACAATCCATGGTNNNNNNATCCCAATACAGCAGTTGGAGAAGATCACGCCACAACACAGAAAATCCAACAAAGATACATGAATGAATATGGACGTACTGGTGATCATCAGTACGCTAAGAAACTCATGATTGAAGAGTATGGACAAGACCAATGGAATAAAGCAGAGTGGGATATGCGTAGTAATCAAANNNAACAGACCAAACAGACCAAACAGGAACGACCAGAAAGATCAGCAATTGAGTATATCGAAACTGGACAATGGGAATCATTGAGGGATCATTGGAAATTATATCCTAATGACATCCCAACTTTTTCCTCAAATCAAGTAACACCTGATATGATAAAATTCCAGTCCAACAATCAAATCGAAATGCTATCTAACACAATAGCTAATAACACAGTTACGATCACTACTATTAATAATAGTGGTAATAACTATGCTATTGGTATATGTGGACCTTACTTACTATCCGTAGCACATGGAATAAAGGATATAACTGACCCTTGTTATATAACTAACAATGATCAGAGATACCCTGTTACGTGTGTGTATCTTAATCGAGATAGAGATATTGCTATTTTTAAAATTAAGAATAACAATTTCTCTTTCAAAGATATAAGATGTCACTTTGG
		</sequence>
		<sequence>
			<taxon idref="Thika_PicornaLikeVirus_IM05_Dmel_Ithaca_USA_2009-09-18"/>
			NNNNNNNNNNNNNNNNNNNNNNNNNNNNNNNNNNNNNNNNNNNNNNNNNNNNNNNNNNNNNNNNNNNNNNNNNNNNNNNNNNNNNNNNNNNNNNNNNNNNNNNNNNNNNNNNNNNNNNNNNNNNNNNNNNNNNNNNNNNNNNNNNNNNNNNNNNNNNNNNNNNNNNNNNNNNNNNNNNNNNNNNNNNNNNNNNNNNNNNNNNNNNNNNNNNNNNNNNNNNNNNNNNNNNNNNNNNNNNNNNNNNNNNNNNNNNNNNNNNNNNNNNNNNNNNNNNNNNNNNNNNNNNNNNNNNNNNNNNNNNNNNNNNNNNNNNNNNNNNNNNNNNNNNNNNNNNNNNNNNNNNNNNNNNNNNNNNNNNNNNNNNNNNNNNNNNNNNNNNNNNNNNNCCTTGTCAATACTCTTAACTCAACACAGGTATTGATGGAAGATACTATGACTGTCAAAGGAGAACAATATGATGTGATTAAATTAGTAAATCTTATATATAAGAAATTTATTAATTTTGTTGCACAAACGCGCACAGTCACAATAGTGCAGGATAACCACAGTATAGAGAAAGCAGATATCACAGTATGCGCAAGGAATTACAAAACTTTTACAGATGCTCTATCTAGTAAGAGTGCATTAATTGCAGGGTACTTACGACCATCCAAAGATTTTTCCGTCGTATTATCTTCTCTATCTATACTGGAGGATTTCCGCAATCTTTCATCACCAGATGTATTTACCATGGGTGTTATCACTAATGGCGCTGAATTCCAAGCTAATGTAATGACATTAGTAGAAAAACTCTGTATTTACAAACATGATGCAAAAGTGATTATAGAGATTGATGAGGAGAATATTTCAGCTGGATATATTAATAGATGTCTTTATATTAATAAGGATATCTTTAACGTTTCCACAATAGTAAAGCACAATGGTACTTCTATCTACATACCACAGGACGGACAACTATTTACAGTAGATTTGCAAGATCTAGCGTTTTTGAAAGCCACAAAAGTAGCACAAAAGACTGTGGTGGAGCTAAGTGCATCCGAGATTGATATAATTAATAAGTATATCAAGAAAAATGCAGAACTTGCAAATTTATTGCAATATTACACATATTCCTACCAAATAGATAAGGAGTTTATGCTTGAAAAGAAATCATTCTATTCTAAGTATAAGCATCTGTTCAAATGCATCGTTCTTTTGACTGGTATATGCAGTACAATATATGCTAGCATTAAGATTTATAAGTATTTCACTAAAAGCACTGATGAATCTAAACAGGAAGAGAACAATCCATGGTNNNNNNATCCCAATACAGCAGTTGGAGAAGATCACGCCACAACACAGAAAATCCAACAAAGATACATGAATGAATATGGACGTACTGGTGATCATCAGTACGCTAAGAAACTCATGATTGAAGAGTATGGACAAGACCAATGGAATAAAGCAGAGTGGGATATGCGTAGTAATCAAANNNAACAGACCAAACAGACCAAACAGGAACGACCAGAAAGATCAGCAATTGAGTATATCGAAACTGGACAATGGGAATCATTGAGGGATCATTGGAAATTATATCCTAATGACATCCCAACTTTTTCCTCAAATCAAGTAACACCTGATATGATAAAATTCCAGTCCAACAATCAAATCGAAATGCTATCTAACACAATAGCTAATAACACAGTTACGATCACTACTATTAATAATAGTGGTAATAACTATGCTATTGGTATATGTGGACCTTACTTACTATCCGTAGCACATGGAATAAAGGATATAACTGACCCTTGTTATATAACTAACAATGATCAGAGATACCCTGTTACGTGTGTGTATCTTAATCGAGATAGAGATATTGCTATTTTTAAAATTAAGAATAACAATTTCTCTTTCAAAGATATAAGATGTCACTTTGG
		</sequence>
		<sequence>
			<taxon idref="Thika_PicornaLikeVirus_LIS27_Dsim_Lisbon_EuropeNAf_2012-10-24"/>
			NNNNNNNNNNNNNNNNNNNNNNNNNNNNNNNNNNNNNNNNNNNNNNNNNNNNNNNNNNNNNNNNNNNNNNNNNNNNNNNNNNNNNNNNNNNNNNNNNNNNNNNNNNNNNNNNNNNNNNNNNNNNNNNNNNNNNNNNNNNNNNNNNNNNNNNNNNNNNNNNNNNNNNNNNNNNNNNNNNNNNNNNNNNNNNNNNNNNNNNNNNNNNNNNNNNNNNNNNNNNNNNNNNNNNNNNNNNNNNNNNNNNNNNNNNNNNNNNNNNNNNNNNNNNNNNNNNNNNNNNNNNNNNNNNNNNNNNNNNNNNNNNNNNNNNNNNNNNNNNNNNNNNNNNNNNNNNNNNNNNNNNNNNNNNNNNNNNNNNNNNNNNNNNNNNNNNNNNNNNNNNNNNNCTTTGTTAATACTCTCAACTCAACACAGGTATTGATGGAAGACACTATGACTATCCAAGGAGAACAATATGATGTAATTAAGTTAACAAATTTTATATATAAAAAGTTTATTAACTTTGTTGCACAAACCCGAACAGTCACAATAGTACAGGATAACCACAGCATAGAAAAAGCAGATATTACAGTATCCGCAAGAAATTATAAAACTTTTACAGATTCTTTGTCTAGTAAAAGTGCATTAATTTCAGGATACTTACGACCATCCAAAGATTTTTCAGTCGTACTATCTTCTCTTTCTATATTGGAAGACTTCCGTAATCTTTCATCACCAGATGTATTTACCATGGGTGCTATCACTAACGGTGCTGAATTCCAAGCTAATGTAATGACATTGGTAGAAAAACTCTGTATTTACAAACACGACGCAAAAGTAATTATAGAGATTGAAGAGGAGAATATTTCAGCTGGATATATTAACAGATGTCTTTATATTAATAAAGATATCTTTAATGTTTCTACAATAGTGAAGCACAATGGTACTTCCATCTACATACCACGAGACGGACAACTATTTACAATAAATTTGCAAGATCTAGCGTTTTTGAAAGCCACAAAAGTAGCACAGAAGACTGTAGTAGATCTAAGTGCGTCAGAAATTGATATTATTAACAAATATATCAAGAAAGATGCAGAACTTGCGAATTTATTGCAATACTACACATATTCCTACCAAATAGATAAAGAATTTATGCTTGAAAAGAAATCATTCTATTCCAAGTATAAGCATCTATTTAAATGCATCGTTCTCTTGACTGGTATATGCAGCACAATATATGCTAGCATTAAGATTTATAAGTATTTTACTAAAAACACTGATGAATCTAAACAGGGAGAGTGCGATCCATGGTATTGCAACCCTAATACAGCAGTTGGAGAAGATCACGCCACAACACAGAAAATCCAACAAAGATACATGAATGAGTACGGACGTACTGGTGATCACCAATACGCCAAGAAACTCATGATTGAGGAGTATGGGCAAGACCAATGGAATAGAGCAGAGTGGGATATGCGTAGTAACCAAANNNAACAGACCAAACAGACCAAACAGGAACAACCAAAAAGATCAGCAATTGAATACATTGAGACTGGACAATGGGAGGAGCTGAGAGATCATTGGAAATTATATCCTAATGATATCCCAACTTTTTCCTCAAATCAAGTAACCCTTGATATGATAAAATTTCAGTCTAACAATCAAATTGAAATGCTATCTAACACAGTGGCTAATAACACAGTTATTATCACAACTATCAACAATAGTGGTAATAATTATGCCATTGGAATCTGTGGACCTTATCTATTATCCGTAGCACATGGAATGAAAGATATAACTGACCCTTGTTATATAACTAATAATGATCAGAGATATCCCGTTACGTGCGTATATCTTAACCGAGATAGAGATATTGCTATTTTTAAAATTAAGAATAACAATTTTTCTTTCAAGGATATAAGATGTCATTTTGG
		</sequence>
		<sequence>
			<taxon idref="Thika_PicornaLikeVirus_LIS29_Dmel_Lisbon_EuropeNAf_2012-10-24"/>
			NNNNNNNNNNNNNNNNNNNNNNNNNNNNNNNNNNNNNNNNNNNNNNNNNNNNNNNNNNNNNNNNNNNNNNNNNNNNNNNNNNNNNNNNNNNNNNNNNNNNNNNNNNNNNNNNNNNNNNNNNNNNNNNNNNNNNNNNNNNNNNNNNNNNNNNNNNNNNNNNNNNNNNNNNNNNNNNNNNNNNNNNNNNNNNNNNNNNNNNNNNNNNNNNNNNNNNNNNNNNNNNNNNNNNNNNNNNNNNNNNNNNNNNNNNNNNNNNNNNNNNNNNNNNNNNNNNNNNNNNNNNNNNNNNNNNNNNNNNNNNNNNNNNNNNNNNNNNNNNNNNNNNNNNNNNNNNNNNNNNNNNNNNNNNNNNNNNNNNNNNNNNNNNNNNNNNNNNNNNNNNNNNNCTTTGTTAATACTCTCAACTCAACACAGGTATTGATGGAAGACACTATGACTATCCAAGGAGAACAATATGATGTAATTAAGTTAACAAATTTTATATATAAAAAGTTTATTAACTTTGTTGCACAAACCCGAACAGTCACAATAGTACAGGATAATCACAGCATAGAGAAAGCAGATATCACAGTATGCGCAAGAAATTATAAAACTTTTACAGATTCTTTGTCTAGTAAAAGTGCATTAATTTCAGGATACTTACGACCATCCAAAGATTTTTCAGTCGTACTATCTTCTCTTTCTATATTGGAAGACTTCCGTAATCTTTCATCACCAGATGTATTTACCATGGGTGCTATCACTAACGGTGCTGAATTCCAAGCTAATGTAATGACATTGGTAGAAAAACTCTGTATTTACAAACACGACGCAAAAGTAATTATAGAGATTGAAGAGGAGAATATTTCAGCTGGATATATTAACAGATGTCTTTATATCAATAAAGATATCTTTAATGTTTCTACAATAGTGAAACACAATGGTACTTCCATCTACATACCACGAGACGGACAATTATTTACAATAAATTTGCAAGATCTAGCGTTTTTGAAAGCCACAAAAGTAGCACAGAAGACTGTAGTAGATCTAAGTGCGTCAGAAATTGATATTATTAACAAATATATCAAGAAAGATGCAGAACTTGCGAATTTATTGCAATATTATACATATTCCTACCAAATAGATAAAGAATTTATGCTTGAAAAGAAATCATTCTATTCCAAGTATAAGCATCTATTTAAATGCATCGTTCTCTTGACTGGTATATGCAGCACAATATATGCTAGCATTAAGATTTATAAGTATTTTACTAAAAACACTGATGAATCTAAACAGAGAGAGTGCGATCCATGGTATTGCAATCCTAATACAGCAGTTGGAGAAGATCACGCCACAACACAGAAAATCCAACAAAGATACATGAATGAGTACGGACGTACTGGTGATCACCAATACGCCAAGAAACTCATGATTGAGGAGTATGGACAAGACCAATGGAATAGAGCAGAGTGGGATATGCGTAGTAACCAAANNNAACAGACCAAACAGACCAAACAGGAACGACCAAAAAGATCAGCAATTGAATACATTGAGACTGGACAATGGGAGGAGCTGAGAGATCATTGGAAATTATATCCTAATGATATCCCAACTTTTTCCTCAAATCAAGTAACCCTTGATATGATAAAATTTCAGTCTAACAATCAAATTGAAATGCTATCTAATACAGTGGCTAATAACACAGTTATTATCACAACTATCAACAATAGTGGTAATAATTATGCCATTGGAATCTGTGGACCTTATCTATTATCCGTAGCACATGGAATGAAAGATATAACTGACCCTTGTTATATAACTAATAATGATCAGAGATATCCCGTTACGTGCGTATATCTTAACCGAGATAGAGATATTGCTATTTTTAAAATTAAGAATAACAATTTTTCTTTCAAGGATATAAGATGTCATTTTGG
		</sequence>
		<sequence>
			<taxon idref="Thika_PicornaLikeVirus_LIS17_Dsim_Lisbon_EuropeNAf_2012-10-24"/>
			NNNNNNNNNNNNNNNNNNNNNNNNNNNNNNNNNNNNNNNNNNNNNNNNNNNNNNNNNNNNNNNNNNNNNNNNNNNNNNNNNNNNNNNNNNNNNNNNNNNNNNNNNNNNNNNNNNNNNNNNNNNNNNNNNNNNNNNNNNNNNNNNNNNNNNNNNNNNNNNNNNNNNNNNNNNNNNNNNNNNNNNNNNNNNNNNNNNNNNNNNNNNNNNNNNNNNNNNNNNNNNNNNNNNNNNNNNNNNNNNNNNNNNNNNNNNNNNNNNNNNNNNNNNNNNNNNNNNNNNNNNNNNNNNNNNNNNNNNNNNNNNNNNNNNNNNNNNNNNNNNNNNNNNNNNNNNNNNNNNNNNNNNNNNNNNNNNNNNNNNNNNNNNNNNNNNNNNNNNNNNNNNNNCTTTGTCAATACTCTCAACTCAACACAGGTGTTGATGGAAGATACTATGACTGTGCAAGGAGAGCAGTACGATGTGATTAAATTAACTAATCTTATATATAAGAAGTTTATTGATTTCGTCGCACAAACTCGTACAGTCACAATAGTACAGGATAATCACAGTATAGAGAGAGCAGATATCACAGTATCCGCAAGGAATTATAAAACTTTTACAGATGCCTTATCTAGTAAAAGTGCTCTAATTGCAGGATACCTACGACCATCTAAAGATTTTTCAGTCGTACTATCATCTCTCTCTATATTGGAAGATTTCCGTAATCTTTCATCACCAGATGTATTTACCATGGGTACTATCACTAATGGTGCTGAATTCCAAGCTAACGTAATGACGTTAGTAGAAAAACTCTGTATTTACAAACATGACGCAAAAGTAATTATAGAGATTGAAGAAGAAAATATTTCAGCTGGATACATTAATAGATGTCTTTATATTAATAAAGATATTTTTAATGTTTCTACAATAGTGAAGCACAATGGTACTTCCATCTATATACCACGAGACGGACAATTATTTACAGTAGAATTGCAAGATCTAGCATTTTTAAAAGCCACAAAAGTCGCACAAAAGACTGTTACAGATCTAAGTGCATCGGAAGTTGATATAATAAATAAATATATCAAGAAAGATGCGGAACTTGCAAATTTATTGCAATACTACACATACTCCTACCAAATAGATAAAGAATTTATGCTTGAGAAGAAATCATTCTATTCCAAGTATAAGCATCTATTTAAATGCATCGTTCTCTTAACTGGCATTTGCAGCACAATTTATGCTAGTATTAAGATTTATAAGTATTTTACTAAAAATACTGATGAATCTAAACAGAGAGAATGCGATCCATGGTATTGTAATCCCAATACAGCAGTTGGAGAAGACCATGCTACAACACAGAAAATCCAACAAAGATACATGAATGAATATGGACGTACTGGTGATCACCAATACGCCAAGAAACTCATGATCGAAGAGTATGGACAAGACCAATGGAATAAAGCAGAGTGGGATATGCGTAGTAACCAGAAACAACAGACCAAACAGACCAAACAGGAACGACCAAAAAGATCAGCAATTGAATATATTGAAACTGGACAATGGGAAGAGCTGAGAGAACATTGGAAATTATATCCCAATGATATCCCAACTTTTTCCTCAAATCAAGTAACACCTGATATGATAAAATTCCAGTCCAATAATCAAATTGAAATGCTATCTAACACAATAGCTAATAATACAGTTACTATCACTACTATTAATAATAGTGGTAATAACTATGCTATTGGTATATGTGGACCTTATTTATTATCCGTAGCACATGGAATGAAGGATATAACTGACCCTTGTTATATAACTAACAATGATCAGAGATACCCTGTCACGTGTGTATATCTTAATCGAGATAGAGATATTGCTATTTTTAAAATTAAGAATAACAATTTCTCTTTCAAAGATATAAGATGTCATTTTGG
		</sequence>
		<sequence>
			<taxon idref="Thika_PicornaLikeVirus_PORSIM05_Dsim_Porto_EuropeNAf_2012-10-24"/>
			NNNNNNNNNNNNNNNNNNNNNNNNNNNNNNNNNNNNNNNNNNNNNNNNNNNNNNNNNNNNNNNNNNNNNNNNNNNNNNNNNNNNNNNNNNNNNNNNNNNNNNNNNNNNNNNNNNNNNNNNNNNNNNNNNNNNNNNNNNNNNNNNNNNNNNNNNNNNNNNNNNNNNNNNNNNNNNNNNNNNNNNNNNNNNNNNNNNNNNNNNNNNNNNNNNNNNNNNNNNNNNNNNNNNNNNNNNNNNNNNNNNNNNNNNNNNNNNNNNNNNNNNNNNNNNNNNNNNNNNNNNNNNNNNNNNNNNNNNNNNNNNNNNNNNNNNNNNNNNNNNNNNNNNNNNNNNNNNNNNNNNNNNNNNNNNNNNNNNNNNNNNNNNNNNNNNNNNNNNNNNNNNNNCTTTGTCAATACTCTCAACTCAACACAGGTATTGATGGAAGATACTATGACTGTCCAAGGAGAGCAGTACGACGTGATTAAATTAACTAATCTTATATATAAAAAGTTTATTGATTTCGTCGCACAAACTCGTACAGTCACAATAGTACAGGATAATCACAGTATAGAGAGGGCAGATATCACAGTATCCGCAAGGAATTATAAAACTTTTACAGATGCTTTATCTAGTAAGAGTGCTCTAATTGCAGGATACCTACGACCATCCAAAGATTTTTCAGTCGTACTATCATCTCTCTCTATATTGGAAGATTTCCGTAATCTTTCATCACCAGATGTATTTACCATGGGTACTATCACTAATGGTGCTGAATTCCAAGCTAACGTAATGACGTTAGTAGAAAAACTCTGTATTTACAAACATGATGCAAAAGTAATTATAGAGATTGAAGAAGAAAATATTTCAGCCGGATACATTAATAGATGTCTTTATATCAATAAGGATATTTTTAATGTTTCTACAATAGTGAAGCACAATGGCACTTCCATCTATATACCACGAGACGGACAACTATTTACAGTAGAGTTGCAAGATCTAGCATTTTTGAAAGCTACAAAAGTCGCACAAAAGACTGTCACAGATCTAAGCGCATCGGAAGTTGATATAATTAATAAATATATTAAGAAAGATGCGGAACTTGCAAATCTATTGCAATACTATACATACTCCTATCAAATAGATAAAGAATTTATGCTTGAAAAGAAATCATTCTATTTCAAGTATAATCATCTATTTAAATGCATCGTTCTCTTAACTGGCATTTGTAGCACAATTTATGCTAGTATTAAGATTTATAAGTATTTTACCAAAAATACTGATGAATCTAAACAGAGAGAATGCGATCCATGGTATTGTAATCCCAACACAGCAGTTGGAGAAGACCATGCTACAACACAGAAAATCCAACAAAGATACATGAATGAATATGGACGTACTGGTGATCACCAATACGCTAAGAAACTCATGATCGAAGAGTATGGACAAGACCAATGGAATAAAGCAGAATGGGATATGCGTAGTAACCAGAAACAACAAACCAAACAAACCAAACAGGAACGACCAAAAAGATCAGCAATTGAATATATTGAGACTGGACAATGGGAAGAGCTGAGAGAACATTGGAAATTATATCCCAATGATATCCCAACTTTTTCCTCAAATCAAGTAACACCTGATATGATAAAATTCCAGTCCAACAACCAAATCGAAATGCTATCTAACACAATAGCTAATAATACAGTTACTATCACTACTATTAATAATAGTGGTAATAACTATGCTATTGGCATATGTGGACCTTATTTATTATCCGTAGCACATGGAATGAAGGATATAACTGATCCTTGTTATATAACTAACAATGATCAGAGATACCCTGTCACGTGCGTATATCTTAATCGAGATAGAGACATTGCTATTTTTAAAATTAAGAATAACAATTTCTCTTTCAAAGATATAAGATGTCATTTTGG
		</sequence>
		<sequence>
			<taxon idref="Thika_PicornaLikeVirus_PORSIM08_Dsim_Porto_EuropeNAf_2012-10-24"/>
			NNNNNNNNNNNNNNNNNNNNNNNNNNNNNNNNNNNNNNNNNNNNNNNNNNNNNNNNNNNNNNNNNNNNNNNNNNNNNNNNNNNNNNNNNNNNNNNNNNNNNNNNNNNNNNNNNNNNNNNNNNNNNNNNNNNNNNNNNNNNNNNNNNNNNNNNNNNNNNNNNNNNNNNNNNNNNNNNNNNNNNNNNNNNNNNNNNNNNNNNNNNNNNNNNNNNNNNNNNNNNNNNNNNNNNNNNNNNNNNNNNNNNNNNNNNNNNNNNNNNNNNNNNNNNNNNNNNNNNNNNNNNNNNNNNNNNNNNNNNNNNNNNNNNNNNNNNNNNNNNNNNNNNNNNNNNNNNNNNNNNNNNNNNNNNNNNNNNNNNNNNNNNNNNNNNNNNNNNNNNNNNNNNCTTTGTCAATACTCTCAACTCAACACAGGTATTGATGGAAGATACTATGACTGTCCAAGGAGAGCAGTACGACGTGATTAAATTAACTAATCTTATATATAAAAAGTTTATTGATTTCGTCGCACAAACTCGTACAGTCACAATAGTACAGGATAATCACAGTATAGAGAGGGCAGATATCACAGTATCCGCAAGGAATTATAAAACTTTTACAGATGCTTTATCTAGTAAGAGTGCTCTAATTGCAGGATACCTACGACCATCCAAAGATTTTTCAGTCGTACTATCATCTCTCTCTATATTGGAAGATTTCCGTAATCTTTCATCACCAGATGTATTTACCATGGGTACTATCACTAATGGTGCTGAATTCCAAGCTAACGTAATGACGTTAGTAGAAAAACTCTGTATTTACAAACATGATGCAAAAGTAATTATAGAGATTGAAGAAGAGAATATTTCAGCCGGATACATTAATAGATGTCTTTATATCAATAAGGATATTTTTAATGTTTCTACAATAGTGAAGCACAATGGCACTTCCATCTATATACCACGAGACGGACAACTATTTACAGTAGAGTTGCAAGATCTAGCATTTTTGAAAGCTACAAAAGTCGCACAAAAGACTGTCACAGATCTAAGCGCATCGGAAGTTGATATAATTAATAAATATATTAAGAAAGATGCGGAACTTGCAAATCTATTGCAATACTATACATACTCCTATCAAATAGATAAAGAATTTATGCTTGAAAAGAAATCATTTTATTCCAAGTATAATCATCTATTTAAATGCATCGTTCTCTTAACTGGCATTTGTAGCACAATTTATGCTAGTATTAAGATTTATAAGTATTTTACCAAAAATACTGATGAATCTAAACAGAGAGAATGCGATCCATGGTATTGTAATCCCAACACAGCAGTTGGAGAAGACCATGCTACAACACAGAAAATCCAACAAAGATACATGAATGAATATGGACGTACTGGTGATCACCAATACGCTAAGAAACTCATGATCGAAGAGTATGGACAAGACCAATGGAATAAAGCAGAATGGGATATGCGTAGTAACCAGAAACAACAAACCAAACAAACCAAACAGGAACGACCAAAAAGATCAGCAATTGAATATATTGAGACTGGACAATGGGAAGAGCTGAGAGAACATTGGAAATTATATCCCAATGATATCCCAACTTTTTCCTCAAATCAAGTAACACCTGATATGATAAAATTCCAGTCCAACAACCAAATCGAAATGCTATCTAACACAATAGCTAATAATACAGTTACTATCACTACTATTAATAATAGTGGTAATAACTATGCTATTGGCATATGTGGACCTTATTTATTATCCGTAGCACATGGAATGAAGGATATAACTGATCCTTGTTATATAACTAACAATGATCAGAGATACCCTGTCACGTGCGTATATCTTAATCGAGATAGAGACATTGCTATTTTTAAAATTAAGAATAACAATTTCTCTTTCAAAGATATAAGATGTCATTTTGG
		</sequence>
	</alignment>

	<!-- The sequence alignment (each sequence refers to a taxon above).         -->
	<!-- ntax=25 nchar=2001                                                      -->
	<alignment id="alignment2" dataType="nucleotide">
		<sequence>
			<taxon idref="Thika_PicornaLikeVirus_SAF60_Dsim_SouthAfrica_Africa_2010-01"/>
			NNTGATAGTGATTTATTCACTAAAACCAAAGAAGGATATTTTATAAGACCCATACATACAGATAGAACAATTGCTGCTTGTGCCATTAGGTACACAGCGAAAAGGAACGTTCCACTACCTGACCCGTCAAATCCGAATTTTTCACCTAGTGAAGGTTTATATACGACTTTATTTGCAACAACAGGTACTCCTATTTTTATTAAAAGAGGAGACTGTGGTTTGCCATTAGTTGTGAGAACCTCCAATGGGTTAAAAATAGTTGGAATCCACAATGCCATCACATTGACGAACATGGCTTTCTTTGCGTCTATCTCTGCTGATGATTTTAAAGACATTGGTAATTCTGTGATAAGTAATACATCTATGTATCACTATCACAAACCTCGCCATGCCTTTAATACTCATGAATGGTATGAGCACATAATGACAGACGTTAAGAGACAAGCCAAAGTGCCATCACAAGGGTTAGTAGTACTTGGATACCATCCAGAAGCACATTTGCCTAGCTTTCCAAAAGATTCTCATAGAGAACTGTTGGATGCACAAACTAGGCAAGATATTGGAGAAAAATTGCCAACTAAACCATCTGCATTAGTGTATAAACCACATCTAATGTCAGAAAGCAAATTGGTAAAAGACAGGAATGGAATCCCCCATACTCTGTGGACTCAATCAGTTAAGTATGCAAAAAGAGAATCCTTATACCAGCAATGGGACAAAGAGATATACAAACATACTATGCAATTGATCCACCAAAGAATAACAAGAGATTATGGTAAACCAAAATTCTTATCTTTGTATCTCAATATCAACGGAGATGGTACTACTAATAACAAGCCATGGGATATAACAACATCAGCAGGTCCCTTATTAAAGAAAATTTACAACATTCATACAAAGGAAGCTATATTTGAAAACAAAGCTCCGGAAGGAAAACAACCATCGTATGTGTTAAATGACACAGAAGCAGCAAAACATGTACGAGAGATGTATGAAATGTATTGTAAAGGTCTTGAACAAGGAACCCCAATGGCTATATGGTGCAAAGACAACAGAAAAGTGGAATTACTTCCAGCTGCCAAAGTACATGAAGGAAAAGTTCGTTTATTTAACGAAATGGACTTATCCGTTAATATGACTCTCAAGAAATATTTCGGTCATATGTTGACCAAAATTCTTGAGACTCATGTTGAGACTCCTTATAAAATAGGAATGGACGTGTACTCAGAAGCGACAATATATCATAAGAAAATGAGTAAAATAGATGGAAATCTAATTTCTACTGATATATCTGGATGTGACAAATCGATGCCTAAAGAAATCATTTATGAATTCTGTAGGGCATTCTGCCAAGGATACGACGAAAAACTAGTGACAGCATTAGCAGAATCATTAACATATACTACACATATAATGGATGGAGTGATCTATCTTGTGGATAATGGTAATGAATCTGGTAGTTATGTCACTACAATGCTTAATTGCTTTGCTATGGAGGTCATCACAATGTACCCTGTAGTCGAGCAATTGTTGAGTAAAGGAATACGTCCATCACTACAAAATATAGAAGATGTAATGTCAGCTATATATTATGGTGATGATAGATCTGTAAAATTCTCAAAAGAACTAAATATAACGGAGTCAGATTTAGTACGTTGTGGTGCTTACTTTAATTTTAAAGTAACACCAGCAAAAGTACAATCTGACTTCATTTCATTTTGTTCGAGAGAGTTTATACCAGATGAAGATCATGTAGTATTCCCTCAGCTCAAGGAATCATCAGTGCTATCTTGTTTATTTTGGATTAAAAAGAAAGAAACCAAATTTATACAAGCCAACATCAATGTAGCACTCTTCGAAGCTTCTCTGCATCGCAAAGAATTCTTCTTGAGAGTAGTTAATATAGTTGAAACTATATTAGCTATTTATCCAGAAGTTTCTCAATACATTCATATATATGATTATGAAGTATATAGAAAAGTCTTCAAAAACTTCATATA
			C
		</sequence>
		<sequence>
			<taxon idref="Thika_PicornaLikeVirus_LIS02_Dmel_Lisbon_EuropeNAf_2012-10-24"/>
			NNTGATAGTGATTTATTCACTAAAACCAAAGAAGGATATTTTATAAGGCCCATACAATCAGATAGGACAATTGCTGCGTGTGCCATTAGGTACACAGCGAAAAGGAATGTTCCACTACCCGACCCGTCAAATCCAAACTTTTCCCCCAGTGAAGGTTTATACACAACTTTATTTGCAACTACAGGTACTCCTATTTTTATTAAAAGAGGAGACTGCGGTTTGCCATTAGTTGTGAAAACCTCCAATGGATTAAAAATAGTTGGAATCCACAATGCCATCACACTGACGAATATGGCTTTCTTTGCATCTGTCTCTACCGATGATTTTAAAGATATTGGTAATTCTGTGATAAGTAATACATCTATGTATCACTATCACAAACCTCGCCATGCCTTTAATACTCATGAATGGTATGAGCATATAATGACAGACGTTAAGAGACAAGCCAAAGTGCCATCACAAGGGTTAGTAGTACTCGGATACCATCCAGAAGCACATTTACCTAGTTTTCCAAAAGATTCTCACAGAGAACTATTGGATGCACAAACTAGGCAAGATATTGGAGAGAAATTGCCAACTAAGCCATCTGCGTTAGTATATAAACCACATCTAATGTCAGAAAATAAGTTGGTAAAAGACAGGAATGGAATCCCCCATACTCTATGGACTCAATCAGTTAAGTATGCAAAAAGAGAATCCTTATACCAGCAATGGGACAAAGAGATATACAAACATACTATGCAATTGATCCACCAAAGAATAACTAGAGATTATGGTAAACCGAAATTCTTGTCTTTGTATCTTAATATCAACGGAGATGGTACTACTAATAACAAGCCATGGGATATAACAACATCAGCAGGTCCCTTATTAAAGAAAATTTACAATATTCATACAAAGGAAGCTATATTTGAAAACAAAGCTCCAGAAGGAAAACAACCATCGTATGTGTTAAACGACACAGAAGCAGCAAAACATGTGCGAGAAATGTATGAAATGTATTGTAAAGGTCTTGAACAAGGAACCCCAATGGCTATATGGTGCAAAGACAACAGGAAAGTGGAGTTACTTCCAGCTGCCAAAGTACATGAAGGAAAAGTTCGTCTATTTAACGAAATGGACTTATCCGTTAATATGACTCTCAAGAAATATTTCGGTCATATGTTGACCAAAATTCTTGAAACTCATGTTGAAACTCCTTATAAAATAGGAATGGACGTGTACTCAGAAGCGACAATATATCATAAGAAAATGAGTAAAATAGATGGAAATCTACTTTCTACTGATATATCTGGATGTGACAAATCGATGCCTAAAGAAATCATTTATGAATTCTGTAGGGCATTCTGCCAAGGATACGATGAAAAACTAGTAACAGCATTAGCAGAATCATTAACATATACTACACATATAATGGATGGAGTGATCTATCTTGTGGATAATGGTAATGAATCTGGTAGTTATGTTACTACCATGCTTAACTGCTTTGCTATGGAGGTTATCACAATGTACCCCGTAGTAGAGCAATTATTGAGTAAAGGGATACGTCCGTCACTACAAAATATAGAAGATGTAATGTCAGCTATATATTATGGTGACGATAGATCTGTAAAATTCTCAAAAGAACTTAATATAACGGAACTAGACTTAGTACGATGTGGTGCTTACTTTAATTTTAAGGTAACACCAGCAAAAGTTCAGTCTGATTTCATTTCATTTTGTTCTCGAGAATTTATACCAGATAAAGATCAAGTAGTATTCCCTCAGCTCAAGGAATCATCAGTATTATCTTGTTTATTTTGGATTAAGAAGAAAGAAACCAAATTTATACAAGCTAATATTAATGTAGCACTCTTTGAAGCCTCTCTGCATCGTAAAGAATTCTTCTTGAGGGTGGTTAATATAGTTGAAACTATATTAGCTACTTATCCAGAGGTTTCTCAATACATTCACATATACGATTATGAAGTGTATAGAAAAGTTTTTAAAAACTTTATATA
			C
		</sequence>
		<sequence>
			<taxon idref="Thika_PicornaLikeVirus_PORSIM07_Dsim_Porto_EuropeNAf_2012-10-24"/>
			NNTGATAGTGATTTATTTACTAAAACCAAAGAAGGATATTTTATAAGGCCCATACATACAGATAGAACAATTGCTGCGTGTGCTATTAGGTACACAGCAAAAAGGAACGTCCCACTACCCGACCCGTCAAATCCAAATTTTTCACCCAGTGAAGGTTTATACACAACTTTATTTGCAACCACAGGTACTCCTATTTTTATTAAAAGAGGAGACTGTGGGCTGCCATTAGTTGTGAGAACATCCAATGGGTTAAAAATAGTAGGAATCCACAACGCCATCACCTTGACTAACATGGCTTTCTTTGCATCTGTCTCTACCGATGATTTTAAAGATATTGGTAATTCTGTGATAAGTAATACATCTATGTATCATTATCACAAGCCCAGACACGCATTTAACACACATGAGTGGTATGAGCATATAATGACAGACGTTAAAAGACAAGCTAAAGTTCCATCACAAGGATTAGTAGTACTTGGATACCATCCAGAAGCACATCTGCCTAGTTTTCCAAAAGATTCTCATAGAGAACTATTGGATGCACAAACTAGGCTTGATATTGGAGAAAAATTACCAACTAAACCATCTGCATTAATATATAAACCACATTTGATGTCAGACAGTAAGTTGGTAAAAGATAGGAATGGAATTCCCCATACTCTATGGACTCAATCAGTAAAGTATGCAAAAAGAGAACCCTTATACCAGCAATGGGACAAGGATATATATAAGCACACTATGCAATTGATCCACCAGAGAATAACTAGAGATTATGGGAAACCAAAATTCTTATCTCTTTATCTTAATATCAACGGAGATGGTACTACTAATAATAAGCCATGGGATATAACAACATCAGCAGGTCCCTTGCTAAAGAAACTTTATAATGTTCATACAAAGGAAGCTATATTTGAAAACAAAGCTCCGGAAGGAAAACAACCATCGTATGTGTTTAATGATACAGAAGCAGCAAAACACGTACGAGAAATGTATGAAATGTATTGTAAAGGTCTTGAACAAGGAACTCCAATGGCTATATGGTGTAAGGATAACAGGAAAGTAGAATTGCTTCCAGCTCCTAAAGTACACGAAGGAAAAGTTCGTTTATTCAATGAAATGGACTTATCCGTTAATATGACTCTCAAGAAATATTTCGGTCATATGTTGACCAAAATTCTTGAGACTCATGTTGAAGCTCCTTATAAAATAGGAATGGATGTGTACTCAGAAGCAACAATTTACCATAAGAAAATGAGTAAAATTGATGGTAATTTGCTTTCTACTGATATATCTGGATGTGACAAATCAATGCCCAAAGAAATCATTTATGAATTCTGCAGGGCATTCTGCCAAGGATATGACGAAAAACTAGTAACAGCACTAGCAGAATCACTAACATATACCACACATATAATGGATGGAGTAATCTATCTTGTGGATAATGGTAATGAATCTGGTAGTTATGTTACTACTATGCTTAATTGCTTTGCTATGGAGGTCATTACGATGTACCCTGTAGTTGAGCAATTATTGAGTAAGGGAATACGTCCATCACTACAAAATATAGAAGATGTAATGTCAGCTATATATTATGGTGATGATAGATCTGTAAAATTCTCAAAGGAACTGAATATAACTGAATTAGATTTAGTACGTTGTGGTGCTTACTTTAATTTTAAGGTAACACCAGCAAAAGTACAGTCTGATTTTATTTCATTCTGTTCGAGAGAATTTATACCAGATGAAGACCATGTAGTATTCCCCCAGCTCAAGGAATCATCAGTGCTATCTTGTCTATTTTGGATTAAAAAGAAAGAAACCAAATTTATACAAGCCAACATCAATGTAGCACTCTTCGAAGCTTCTCTGCATCGCAAAGAATTCTTCTTGAGAGTAGTTAATATAGTTGAAACTATATTGGCTATTTATCCAGAAGTTTCTCAGTACATTCATATATATGACTATGAAGTATATAGAAAAGTTTTCAAAAACTTTATATA
			T
		</sequence>
		<sequence>
			<taxon idref="Thika_PicornaLikeVirus_REEF24_Dmel_Mombassa_Africa_2011-04-05"/>
			NNTGATAGTGATTTATTCACTAAAACCAAGGAAGGATATTTTATAAGGCCCATACACACAGATAGAACAATTGCTGCGTGTGCTATTAGGTACACGGCAAAAAGGAATGTCCCACTACCCGATCCGTCAAATCCAAATTTTTCACCCAGTGAAGGTTTATACACAACTTTATTTGCAACTACAGGTACTCCTATCTTTATTAAGAGAGGAGATTGTGGTTTACCATTAGTTGTGAGAACTTCCAATGGATTAAAAATAGTAGGAATCCACAACGCCATCACCTTGACTAATATGGCTTTCTTTGCATCTGTCTCTACCAATGATTTTAAGGATATTGGTAACTCTGTGATGAGTAATACGTCTATGTATCACTATCACAAACCTCGCCATGCCTTTAATACTCATGAGTGGTATGAGCATATAATGACAGACGTTAAGAGACAAGCCAAAGTACCATCACAAGGATTAGTAGTACTCGGATATCATCCAGAAGCACATCTACCTAGTTTTCCAAAAGATTCTCATAGAGAACTCTTGGATGCACAAACTAGGCAAGATATTGGAGAAAAATTACCAACTAAACCATCTGCATTAATATATAAACCACATTTGATGTCAGATAGTAAATTGGTAAAAGATAGGAATGGGGTTCCCCATACTCTATGGACTCAATCAGTAAAGTATGCAAAAAGAGAGCCCTTATACCAACAATGGGATAAGGAAATATATAAGCATACTATGCAGTTGATTCACCAGAGAATAACGAGAGATTATGGGAAACCAAAATTCTTATCTCTGTATCTCAATATCAACGGAGATGGTACTACTAATAATAAGCCATGGGATATAACAACATCAGCAGGTCCTTTACTAAAGAAACTTTACAACGTTCACACAAAGGAAGCTATATTTGAAAACAAAGCTCCGGAAGGAAAACAACCATCGTATGTGTTTAATGATACAGAAGCAGCAAAACATGTACGAGAGATGTATGAAATGTATTGTAAAGGTCTTGAACAAGGAACTCCAATGGCTATATGGTGTAAGGATAACAGAAAAGTAGAATTACTTCCAGCTCCTAAAGTACACGAAGGAAAAGTTCGTTTATTTAACGAAATGGACCTATCAGTTAACATGACTCTCAAGAAATATTTCGGTCACATGTTGACCAAAATTCTTGAGACTCATGTTGAAGCTCCTTATAAAATAGGAATGGATGTGTACTCAGAAGCAACAATATACCATAAGAAAATGAGCAAAATAAATGGTAATCTACTTTCTACTGATATATCTGGATGTGACAAATCAATGCCCAAGGAAATCATTTATGAATTCTGTAGAGCATTCTGCCAAGGATATGACGAAAAACTAGTAACAGCACTAGCAGAATCATTAACATATACCACACATATAATGGATGGAGTAATTTATCTTGTGGATAATGGTAATGAATCTGGTAGTTATGTTACTACTATGCTTAATTGCTTTGCTATGGAGGTTATTACAATGTACCCTGTAGTTGAGCAATTATTGAGTAAAGGGATACGCCCATCACTACAAAATATAGAAGATGTAATGTCAGCTATATATTATGGTGACGATAGATCTGTAAAATTCTCAAAAGAACTGAACATAACGGAGTTAGACTTGGTACGATGTGGTGCTTACTTTAATTTTAAGGTAACACCAGCAAAAGTACAGTCTGATTTCATTTCATTTTGTTCAAGAGAGTTTATACCAGATAAAGACCATGTAGTATTCCCCCAGCTCAAGGAATCATCAGTGCTATCTTGTCTATTTTGGATTAAAAAGAAAGAAACCAAATTTATACAAGCCAACATCAATGTAGCACTCTTCGAAGCATCTCTGCATCGTAAAGAATTCTTCTTGAGAGTAGTCAATATAGTTGAAACTATATTGGCTATTTATCCAGAGGTTTCTCAGTACATTCATATATATGATTATGAAGTATATAGAAAAGTTTTTAAAAACTTTATATA
			T
		</sequence>
		<sequence>
			<taxon idref="Thika_PicornaLikeVirus_MON26_Dmel_Montpellier_EuropeNAf_2010-08-11"/>
			NNTGATAGTGATTTATTCACTAAAACCAAGGAAGGATATTTTATAAGGCCCATACATACAGATAGAACAATTGCTGCGTGTGCTATTAGGTACACGGCAAAAAGGAACGTCCCACTACCCGATCCGTCAAATCCAAATTTTTCACCCAGTGAAGGTTTATACACAACTTTATTCGCAACCACAGGTACTCCTATTTTTATTAAAAGAGGAGATTGTGGGTTGCCATTAGTTGTGAGAACTTCCAATGGACTAAAAATAGTAGGAATCCACAACGCCATCACCTTGACCAACATGGCTTTCTTTGCATCTGTCTCTACCAATGATTTTAAAGATATTGGCAATTCTGTGATAAGTAACACATCTATGTATCACTATCACAAACCTCGCCATGCTTTTAATACTCATGAATGGTACGAGCATATAATGACAGACGTTAAAAGACAAGCCAAAGTTCCATCACAAGGATTAGTAGTACTTGGATATCATCCAGAAGCACATCTACCTAGTTTCCCAAAAGATTCTCACAGAGAATTATTGGATGCACAGACTAGGAATGATATTGGAGAAAAATTACCAACTAAACCATCTGCATTAATATATAAACCACATTTGATGTCAGATAGTAAATTGGTGAAAGATAGGAATGGGGTTCCCCATACTCTATGGACTCAATCAGTAAAGTATGCTAAAAGAGAACCCTTATACCAGCAATGGGATAAGGAGATATATAAGCACACTATGCATTTGATCCACCAGAGAATAACTAGAGATTATGGGAAACCAAAATTCTTGTCTCTGTATCTCAATATCAACGGAGATGGTACTACTAATAATAAGCCATGGGATATAACAACATCAGCGGGTCCCTTACTAAAGAAACTTTACAACGTTCACACGAAGGAAGCTATATTTGAAAACAAAGCTCCGGAAGGAAAACAACCCTCGTATGTGTTTAATGATACAGAAGCAGCGAAACACGTGCGAGAGATGTATGAAATGTATTGTAAAGGTCTTGAACAAGGAACCCCAATGGCTATATGGTGTAAGGATAACAGGAAAGTAGAATTGCTTCCAGCTCCTAAAGTACACGAAGGAAAAGTTCGTTTGTTTAACGAAATGGACTTATCCGTTAATATGACTCTCAAGAAATATTTCGGTCATATGTTGACCAAAATTCTTGAGACTCATGTTGAAGCTCCTTATAAAATAGGAATGGATGTGTACTCGGAAGCGACGATATACCACAAGAAAATGAGCAAAATAGATGGTAATCTACTTTCCACTGATATATCTGGATGTGACAAATCAATGCCTAAAGAAATCATTTATGAATTCTGTAGGGCATTCTGCCAAGGATATGACGAAAAACTAGTAACAGCACTAGCAGAATCACTAACATATACCACACACATAATGGATGGAGTAATCTATCTTGTGGATAATGGTAATGAATCTGGTAGTTATGTTACTACTATGCTTAATTGCTTTGCTATGGAGGTTATTACAATGTACCCTGTAGTTGAGCAATTATTGAGTAAGGGAATACGTCCATCACTACAAAATATAGAAGATGTGATGTCTGCTATATATTATGGTGACGACAGATCTGTAAAATTCTCAAAAGAACTGAATATAACGGAGTTAGATTTGGTACGATGTGGTGCCTATTTTAATTTTAAGGTAACACCAGCAAAAGTACAATCTGATTTTATTTCATTTTGTTCGAGAGAGTTTATACCAGATGAAGACCATGTAGTATTCCCCCAGCTCAAGGAATCATCAGTGCTATCTTGTCTATTTTGGATTAAAAAGAAAGAAACCAAATTTATACAAGCCAACATCAATGTAGCACTCTTCGAAGCATCTCTGCATTGTAAAGAATTCTTCTTGAGGGTAGTTAATATAGTTGAAACTATATTGGCTATTTATCCAGAGGTTTCTCAATACATTCATATATATGATTATGAAGTATATAGAAAAGTTTTCAAAAACTTTATATA
			T
		</sequence>
		<sequence>
			<taxon idref="Thika_PicornaLikeVirus_ITH11_Dmel_Ithaca_USA_2009-09-18"/>
			NNTGATAGTGACTTATTCACTAAAACCAAGGAAGGATATTTTATAAGGCCCATACATACAGATAGAACAATTGCTGCGTGTGCTATTAGGTACACGGCAAAAAGGAACGTCCCGCTACCCGACCCGTCAAATCCAAATTTTTCACCCAGTGAAGGTTTGTACACAACTTTATTCGCAACCACAGGCACTCCTATTTTTATTAAAAGAGGAGATTGTGGTTTGCCATTAGTTGTGAGAACTTCCAATGGATTGAAAATAGTAGGAATCCATAACGCCATCACCTTGACTAATATGGCTTTCTTTGCATCTGTCTCTACCAATGATTTTAAAGATATTGGTAACTCTGTGATAAGTAATACATCTATGTATCACTATCACAAACCTCGCCACGCTTTTAACACTCATGAGTGGTATGAACATATAATGACAGACATTAAGAGACAAGCCAAAGTACCATCACAAGGATTAGTAGTACTTGGATACCATCCAGAAGCACATTTGCCTAGTTTTCCAAAAGATTCTCACAGAGAACTCTTGGATGCACAAACTAGGCAAGATATTGGAGAAAAATTACCAACGAAACCATCTGCGTTAGTATACAAACCACATCTAATGTCAGAGAGTAAGTTGGTAAAAGACAGGAATGGGGTTCCCCATACTCTATGGACTCAATCAGTTAAGTATGCAAAAAGAGAACCCTTATACCAACAATGGGATAAGGAGATATATAAGCACACTATGCAGTTGATCCACCAGAGAATAACTAGAGACTATGGGAAACCAAAATTCTTATCTCTGTATCTCAATATCAACGGAGATGGTACTACTAATAATAAGCCATGGGATATAACAACATCAGCAGGTCCCTTGCTAAAGAAACTTTACAATGTTCATACAAAGGAAGCTATATTTGAAAACAAAGCTCCGGAAGGAAAACAACCCTCGTATGTATTTAATGATACAGAAGCAGCGAAACACGTACGAGAAATGTACGAAATGTATTGTAAAGGTCTTGAACAAGGAACTCCAATGGCTATATGGTGTAAGGATAACAGAAAAGTAGAATTGCTTCCAGCTCCTAAAGTACACGAAGGAAAAGTTCGTTTGTTTAACGAAATGGACTTATCCGTTAATATGACTCTCAAGAAATATTTTGGTCACATGTTGACCAAAATTCTTGAGACTCATGTTGAGGCTCCTTATAAAATAGGAATGGATGTGTACTCAGAAGCAACTATATACCATAAGAAAATGAGTAAAATAGATGGTAATCTGCTTTCTACTGATATATCTGGATGTGACAAATCAATGCCCAAGGAAATCATTTATGAGTTCTGTAGAGCATTCTGCCAAGGATATGACGAAAAACTAGTAACAGCACTAGCAGAATCACTAACATATACCACACATATAATGGATGGAGTAATCTATCTTGTGGATAATGGTAATGAATCTGGTAGTTATGTTACTACTATGCTTAATTGCTTTGCTATGGAAGTTATTACAATGTACCCCGTAGTTGAGCAATTATTGAGTAAGGGAATACGTCCATCACTACAAAATATAGAAGATGTAATGTCAGCTATATATTATGGTGACGATAGATCTGTTAAATTCTCAAAAGAACTGAATATAACGGAGTTAGATTTAGTACGTTGTGGTGCTTACTTTAATTTTAAGGTAACACCAGCAAAAGTACAATCTGATTTCATTTCATTTTGTTCGAGAGAATTTATACCAGATGAAGACCATGTAGTGTTCCCCCAGCTCAAGGAATCATCAGTGCTATCTTGTCTATTTTGGATTAAAAAGAAAGAAACCAAATTTATACAAGCCAACATCAATGTAGCACTCTTCGAAGCTTCTCTCCATTGTAAAGAGTTCTTCTTGAGAGTAGTTAACATAGTTGAGACTATATTAGCTATTTATCCAGAAGTTTCTCAATACATTCATATATATGACTATGAAGTATATAGAAAAGTTTTCAAAAACTTTATATA
			T
		</sequence>
		<sequence>
			<taxon idref="Thika_PicornaLikeVirus_IM09_Dmel_Ithaca_USA_2009-09-18"/>
			NNTGATAGTGATTTATTCACTAAAACCAAGGAAGGATATTTTATAAGGCCCATACATACAGATAGAACAATTGCTGCGTGTGCTATTAGGTACACGGCAAAAAGGAACGTCCCGCTACCCGATCCGTCAAATCCAAATTTTTCACCCAGCGAAGGTTTATACACAACTTTATTTGCAACCACAGGTACTCCTATTTTTATTAAAAGAGGAGATTGTGGTTTGCCATTAGTCGTGAGAACTTCCAATGGATTGAAAATAGTAGGAATCCACAACGCCATCACCTTGACTAACATGGCTTTCTTTGCATCTGTCTCTACCAATGATTTTAAGGATATTGGTAATTCTGTGATAAGTAATACATCTATGTACCACTATCACAAACCTCGCCATGCCTTTAATACTCATGAATGGTATGAGCATATAATGACAGACGTTAAACGACAAGCCAAAGTACCATCACAAGGGTTAGTAGTACTCGGATACCATTCAGAAGCACATTTACCTAGTTTTCCAAAAGATTCTCACAGAGAACTATTGGATGCACAAACTAGGCAAGATATTGGAGAAAAATTACCAACTAAACCATCTGCATTAATATATAAACCACATTTGATGTCAGATAGTAAATTGGTGAAAGATAGGAATGGGGTTCCCCATACTCTATGGACTCAATCAGTAAAATATGCGAAAAGAGAACCCTTATACCAGCAATGGGATAAGGAAATATATAAGCACACTATGCAGTTGATCCACCAGAGAATAACCAGAGATTATGGGAAACCAAAATTCTTATCTCTATATCTCAATATCAACGGAGATGGCACTACTAATAATAAGCCATGGGATATAACAACATCAGCAGGTCCCTTACTAAAGAAACTTTACAACGTTCACACGAAGGAAGCTATATTTGAAAACAAAGCTCCAGAAGGAAAACAACCATCGTATGTGTTTAACGATACAGAAGCGGCGAAACACGTACGAGAAATGTATGAAATGTATTGTAAAGGTCTTGAACAAGGAACTCCAATGGCTATATGGTGTAAGGATAACAGGAAAGTAGAATTGCTTCCAGCTCCTAAAGTACACGAAGGAAAAGTTCGTTTATTTAATGAAATGGACTTATCCGTTAATATGACTCTCAAGAAATATTTCGGTCATATGTTGACCAAAATTCTTGAGACTCATGTTGAAGCTCCTTATAAAATAGGAATGGATGTGTACTCGGAAGCAACAATATACCACAAGAAAATGAGTAAAATAGATGGTAATCTGCTTTCTACTGATATATCTGGATGTGACAAATCGATGCCCAAGGAAATCATTTATGAATTCTGTAGAGCATTCTGCCAAGGTTATGACGAAAAACTAGTAACAGCACTAGCAGAATCATTAACATATACCACACATATAATGGATGGAGTAATCTATCTTGTGGATAATGGTAACGAATCTGGTAGTTATGTTACTACTATGCTTAATTGCTTTGCTATGGAGGTCATTACAATGTACCCCGTAGTTGAGCAATTATTGAGTAAAGGAATACGTCCCTCACTACAAAATATAGAAGATGTAATGTCAGCTATATATTATGGTGACGATAGATCTGTTAAATTCTCAAAAGAACTGAATATAACGGAGTTAGATTTAGTACGTTGTGGTGCTTACTTTAATTTTAAGGTAACACCAGCGAAAGTACAATCTGATTTCATTTCATTTTGTTCGAGAGAATTTATACCAGATGAAGACCACGTAGTATTCCCCCAGCTCAAGGAATCATCAGTGCTATCTTGTCTATTTTGGATTAAAAAGAAAGAAACCAAATTTATACAAGCCAACATCAATGTAGCACTCTTCGAAGCATCTCTACATCGTAAAGAATTCTTCTTGAGGGTAGTCAATATAGTTGAAACTATATTGGCTATTTATCCAGAGGTTTCTCAATACATTCATATATATGATTATGAAGTATATAGAAAAGTTTTCAAAAACTTTATATA
			T
		</sequence>
		<sequence>
			<taxon idref="Thika_PicornaLikeVirus_IM10_Dmel_Ithaca_USA_2009-09-18"/>
			NNTGATAGTGATTTATTCACTAAAACCAAGGAAGGATATTTTATAAGGCCCATACATACAGATAGAACAATTGCTGCGTGTGCTATTAGGTACACGGCAAAAAGGAACGTCCCGCTACCCGATCCGTCAAATCCAAATTTTTCACCCAGCGAAGGTTTATACACAACTTTATTTGCAACCACAGGTACTCCTATTTTTATTAAAAGAGGAGATTGTGGTTTGCCATTAGTCGTGAGAACTTCCAATGGATTGAAAATAGTAGGAATCCACAACGCCATCACCTTGACTAACATGGCTTTCTTTGCATCTGTCTCTACCAATGATTTTAAGGATATTGGTAATTCTGTGATAAGTAATACATCTATGTACCACTATCACAAACCTCGCCATGCCTTTAATACTCATGAATGGTATGAGCATATAATGACAGACGTTAAACGACAAGCCAAAGTACCATCACAAGGGTTAGTAGTACTCGGATACCATTCAGAAGCACATTTACCTAGTTTTCCAAAAGATTCTCACAGAGAACTATTGGATGCACAAACTAGGCAAGATATTGGAGAAAAATTACCAACTAAACCATCTGCATTAATATATAAACCACATTTGATGTCAGATAGTAAATTGGTGAAAGATAGGAATGGGGTTCCCCATACTCTATGGACTCAATCAGTAAAATATGCGAAAAGAGAACCCTTATACCAGCAATGGGATAAGGAAATATATAAGCACACTATGCAGTTGATCCACCAGAGAATAACCAGAGATTATGGGAAACCAAAATTCTTATCTCTATATCTCAATATCAACGGAGATGGCACTACTAATAATAAGCCATGGGATATAACAACATCAGCAGGTCCCTTACTAAAGAAACTTTACAACGTTCACACGAAGGAAGCTATATTTGAAAACAAAGCTCCAGAAGGAAAACAACCATCGTATGTGTTTAACGATACAGAAGCGGCGAAACACGTACGAGAAATGTATGAAATGTATTGTAAAGGTCTTGAACAAGGAACTCCAATGGCTATATGGTGTAAGGATAACAGGAAAGTAGAATTGCTTCCAGCTCCTAAAGTACACGAAGGAAAAGTTCGTTTATTTAATGAAATGGACTTATCCGTTAATATGACTCTCAAGAAATATTTCGGTCATATGTTGACCAAAATTCTTGAGACTCATGTTGAAGCTCCTTATAAAATAGGAATGGATGTGTACTCGGAAGCAACAATATACCACAAGAAAATGAGTAAAATAGATGGTAATCTGCTTTCTACTGATATATCTGGATGTGACAAATCGATGCCCAAGGAAATCATTTATGAATTCTGTAGAGCATTCTGCCAAGGTTATGACGAAAAACTAGTAACAGCACTAGCAGAATCATTAACATATACCACACATATAATGGATGGAGTAATCTATCTTGTGGATAATGGTAACGAATCTGGTAGTTATGTTACTACTATGCTTAATTGCTTTGCTATGGAGGTCATTACAATGTACCCCGTAGTTGAGCAATTATTGAGTAAAGGAATACGTCCCTCACTACAAAATATAGAAGATGTAATGTCAGCTATATATTATGGTGACGATAGATCTGTTAAATTCTCAAAAGAACTGAATATAACGGAGTTAGATTTAGTACGTTGTGGTGCTTACTTTAATTTTAAGGTAACACCAGCGAAAGTACAATCTGATTTCATTTCATTTTGTTCGAGAGAATTTATACCAGATGAAGACCACGTAGTATTCCCCCAGCTCAAGGAATCATCAGTGCTATCTTGTCTATTTTGGATTAAAAAGAAAGAAACCAAATTTATACAAGCCAACATCAATGTAGCACTCTTCGAAGCATCTCTACATCGTAAAGAATTCTTCTTGAGGGTAGTCAATATAGTTGAAACTATATTGGCTATTTATCCAGAGGTTTCTCAATACATTCATATATATGATTATGAAGTATATAGAAAAGTTTTCAAAAACTTTATATA
			T
		</sequence>
		<sequence>
			<taxon idref="Thika_PicornaLikeVirus_IM14_Dmel_Ithaca_USA_2009-09-18"/>
			NNTGACAGTGATTTATTCACTAAAACCAAAGAAGGATATTTTATAAGGCCCATACATACAGATAGAACAATTGCTGCGTGTGCTATTAGGTACACGGCAAAAAGGAACGTCCCGCTACCCGATCCGTCAAATCCAAATTTTTCACCCAGCGAAGGTTTATACACAACTTTATTTGCAACCACAGGTACTCCTATTTTTATTAAAAGAGGAGATTGTGGTTTGCCATTAGTCGTGAGAACTTCCAATGGATTGAAAATAGTAGGAATCCACAACGCCATCACCTTGACTAACATGGCTTTCTTTGCATCTATCTCTACCAATGATTTTAAGGATATTGGTAATTCTGTGATAAGTAATACATCTATGTACCACTATCACAAACCTCGCCATGCCTTTAATACTCATGAGTGGTATGAGCATATAATGACAGACGTTAAGCGACAAGCCAAAGTACCGTCACAAGGATTAGTAGTACTCGGATACCATTCAGAAGCACATTTACCTAGTTTTCCAAAAGATTCTCACAGAGAACTATTGGATGCACAAACTAGGCAAGATATTGGAGAAAAATTACCAACTAAACCATCTGCATTAATATATAAACCACATTTGATGTCAGATAGTAAATTGGTGAAAGATAGGAATGGGGTTCCCCATACTCTATGGACTCAATCAGTAAAGTATGCGAAAAGAGAACCCTTATACCAGCAATGGGATAAGGAAATATATAAGCACACTATGCAGTTGATCCACCAGAGAATAACCAGAGATTATGGGAAACCAAAATTCTTATCTCTATATCTCAATATCAACGGAGATGGCACTACTAATAATAAGCCATGGGATATAACAACATCAGCAGGTCCCTTACTAAAGAAACTTTACAACGTTCACACGAAGGAAGCTATATTTGAAAACAAAGCTCCAGAAGGAAAACAGCCATCGTATGTGTTTAACGATACAGAAGCAGCGAAACACGTACGAGAAATGTATGAAATGTATTGTAAAGGTCTTGAACAAGGAACTCCAATGGCTATATGGTGTAAGGATAACAGGAAAGTAGAATTGCTTCCAACTCCTAAAGTACACGAAGGAAAAGTTCGTTTATTTAATGAAATGGACTTATCCGTTAATATGACTCTCAAGAAATATTTCGGTCATATGTTGACCAAAATTCTTGAGACTCATGTTGAAGCTCCTTATAAAATAGGAATGGATGTGTACTCGGAAGCAACAATATACCACAAGAAAATGAGTAAAATAGATGGTAATCTGCTTTCTACTGATATATCTGGATGTGACAAATCGATGCCCAAGGAAATCATTTATGAATTCTGTAGGGCATTCTGCCAAGGATATGACGAAAAACTAGTAACAGCACTAGCAGAATCATTAATATATACCACACATATAATGGATGGAGTAATCTATCTTGTGGATAATGGTAACGAATCTGGTAGTTATGTTACTACTATGCTTAATTGCTTTGCTATGGAGGTCATTACAATGTACCCCGTAGTTGAGCAATTATTGAGTAAAGGAATACGTCCCTCACTACAAAATATAGAAGATGTAATGTCAGCTATATATTATGGTGACGATAGATCTGTTAAATTCTCAAAAGAACTGAATATAACGAAGTTAGATTTAGTGCGTTGTGGTGCTTACTTTAATTTTAAGGTAACACCAGCAAAAGTACAATCTGATTTCATTTCATTTTGTTCGAGAGAATTTATACCAGATGAAGACCACGTAGTATTCCCCCAGCTTAAGGAATCATCAGTGCTATCTTGTCTATTTTGGATTAAAAAGAAAGAAACCAAATTTATACAAGCCAACATCAATGTAGCACTCTTCGAAGCATCTCTGCATCGTAAAGAATTCTTCTTGAGGGTAGTCAATATAGTTGAAACTATATTGGCTATTTATCCAGAGGTTTCTCAATACATTCATATATATGATTATGAAGTATATAGAAAAGTTTTCAAAAACTTTATATA
			T
		</sequence>
		<sequence>
			<taxon idref="Thika_PicornaLikeVirus_IM13_Dmel_Ithaca_USA_2009-09-18"/>
			NNTGACAGTGATTTATTCACTAAAACCAAAGAAGGATATTTTATAAGGCCCATACATACAGATAGAACAATTGCTGCGTGTGCTATTAGGTACACGGCAAAAAGGAACGTCCCGCTACCCGATCCGTCAAATCCAAATTTTTCACCCAGCGAAGGTTTATACACAACTTTATTTGCAACCACAGGTACTCCTATTTTTATTAAAAGAGGAGATTGTGGTTTGCCATTAGTCGTGAGAACTTCCAATGGATTGAAAATAGTAGGAATCCACAACGCCATCACCTTGACTAACATGGCTTTCTTTGCATCTATCTCTACCAATGATTTTAAGGATATTGGTAATTCTGTGATAAGTAATACATCTATGTACCACTATCACAAACCTCGCCATGCCTTTAATACTCATGAGTGGTATGAGCATATAATGACAGACGTTAAGCGACAAGCCAAAGTACCGTCACAAGGATTAGTAGTACTCGGATACCATTCAGAAGCACATTTACCTAGTTTTCCAAAAGATTCTCACAGAGAACTATTGGATGCACAAACTAGGCAAGATATTGGAGAAAAATTACCAACTAAACCATCTGCATTAATATATAAACCACATTTGATGTCAGATAGTAAATTGGTGAAAGATAGGAATGGGGTTCCCCATACTCTATGGACTCAATCAGTAAAGTATGCGAAAAGAGAACCCTTATACCAGCAATGGGATAAGGAAATATATAAGCACACTATGCAGTTGATCCACCAGAGAATAACCAGAGATTATGGGAAACCAAAATTCTTATCTCTATATCTCAATATCAACGGAGATGGCACTACTAATAATAAGCCATGGGATATAACAACATCAGCAGGTCCCTTACTAAAGAAACTTTACAACGTTCACACGAAGGAAGCTATATTTGAAAACAAAGCTCCAGAAGGAAAACAGCCATCGTATGTGTTTAACGATACAGAAGCAGCGAAACACGTACGAGAAATGTATGAAATGTATTGTAAAGGTCTTGAACAAGGAACTCCAATGGCTATATGGTGTAAGGATAACAGGAAAGTAGAATTGCTTCCAACTCCTAAAGTACACGAAGGAAAAGTTCGTTTATTTAATGAAATGGACTTATCCGTTAATATGACTCTCAAGAAATATTTCGGTCATATGTTGACCAAAATTCTTGAGACTCATGTTGAAGCTCCTTATAAAATAGGAATGGATGTGTACTCGGAAGCAACAATATACCACAAGAAAATGAGTAAAATAGATGGTAATCTGCTTTCTACTGATATATCTGGATGTGACAAATCGATGCCCAAGGAAATCATTTATGAATTCTGTAGGGCATTCTGCCAAGGATATGACGAAAAACTAGTAACAGCACTAGCAGAATCATTAATATATACCACACATATAATGGATGGAGTAATCTATCTTGTGGATAATGGTAACGAATCTGGTAGTTATGTTACTACTATGCTTAATTGCTTTGCTATGGAGGTCATTACAATGTACCCCGTAGTTGAGCAATTATTGAGTAAAGGAATACGTCCCTCACTACAAAATATAGAAGATGTAATGTCAGCTATATATTATGGTGACGATAGATCTGTTAAATTCTCAAAAGAACTGAATATAACGAAGTTAGATTTAGTGCGTTGTGGTGCTTACTTTAATTTTAAGGTAACACCAGCAAAAGTACAATCTGATTTCATTTCATTTTGTTCGAGAGAATTTATACCAGATGAAGACCACGTAGTATTCCCCCAGCTTAAGGAATCATCAGTGCTATCTTGTCTATTTTGGATTAAAAAGAAAGAAACCAAATTTATACAAGCCAACATCAATGTAGCACTCTTCGAAGCATCTCTGCATCGTAAAGAATTCTTCTTGAGGGTAGTCAATATAGTTGAAACTATATTGGCTATTTATCCAGAGGTTTCTCAATACATTCATATATATGATTATGAAGTATATAGAAAAGTTTTCAAGAACTTTATATA
			T
		</sequence>
		<sequence>
			<taxon idref="Thika_PicornaLikeVirus_AUS20_Dsim_Australia_Australia_2011-02-28"/>
			NNTGATAGTGACTTGTTTACTAAAACCAAAGAAGGATATTTTATAAGGCCCATACACTCAGATAGGACAATTGCTGCGTGTGCTATTAGGTACACAGCTAAAAGGAACGTTCCACTACCCGACCCGTCAAATCCAAACTTTTCGCCCAGTGAAGGTTTATACACAACTTTATTTGCAACCACAGGTACTCCTATTTTTATTAAAAGAGGAGACTGTGGACTGCCATTGGTTGTGAGAACATCTAGTGGGTTGAAAATCGTAGGAATCCACAACGCCATCACGCTGACGAACATGGCTTTCTTTGCATCTGTCTCTACTGATGATTTTAAGGACATTGGTAATTCTGTGATAAGTAATACATCTATGTATCACTATCACAAACCCCGCCATGTTTTTAATACTCATGAATGGTATGAGCATATAATGACAGATGTTAAGAGACAAGCTAAAGTACCATCACAAGGATTAGTAGTACTTGGATACCATCCAGAAGCACATCTACCTAGTTTTCCAAAAGATTCTCATAGAGAACTATTGGATGCACAAACTAGGCAAGATATTGGAGAGAAATTACCAACAAAACCATCTGCTTTAGTATACAAACCACATCTAATGTCAGATAGTAAGTTAGTAAAAGATAGGAATGGAATTCCCCATACTCTATGGACTCAATCAGTAAAGTATGCAAAAAGAGAACCTCTGTACCAGCAGTGGGATAGAGAGATATATAAACATACTATGCAATTGATCCATCAAAGAATAACCAGAGATTATGGTAAACCAAAGTTTCTATCTTTGTATCTCAATATCAACGGAGATGGTACTACTAATAATAAGCCATGGGACATAACAACATCAGCAGGTCCCTTATTGAAGAAAATTTACAATATTCATACAAAGGAAGCTCTATTTGAAAACAAAGCTCCAGAAGGAAAACAACCATCGTATGTGTTTAATGATACAGAAGCGGCAAAACATGTACGAGAAATGTATGAAATGTATTGTAAAGGTCTTGAACAAGGAACCCCAATGGCTATATGGTGCAAAGACAACCGGAAAGTAGAGTTACTTCCAGCTGCCAAGGTACACGAAGGAAAAGTTCGCCTATTCAATGAGATGGATTTATCCGTCAATATGGCTCTTAAGAAATATTTTGGTCACATGCTGACCAAAATTCTTGTGAGTCATGTTGAAACTCCTTATAAAATAGGAATGGACGTGTACTCAGAAGCGACAATATATCATAAGAAAATGAGCAAAATAGATGGTAATCTACTTTCTACTGATATATCTGGATGTGACAAATCAATGCCTAAAGAAATCATTTATGAATTCTGTAGAGCATTCTGCCAAGGATATGACGAAAAACTAGTAACAGCACTAGCAGAATCACTAACATATACCACACATATAATGGATGGAGTAATCTATCTTGTGGATAATGGTAATGAATCTGGTAGTTATGTTACTACCATGCTTAATTGCTTCGCTATGGAGGTTATTACAATGTACCCTGTAGTCGAGCAATTATTGAGTAAGGGAATACGTCCATCACTACAAAATATAGAAGATGTAATGTCAGCTATATATTATGGTGATGATAGATCTGTAAAATTCTCAAAAGAACTGAATATAACGGAGTTAGATTTAGTACGTTGTGGTGCTTACTTTAATTTTAAGGTAACGCCAGCAAAGGTACAATCTGATTTTATTTCGTTTTGTTCGAGAGAATTTATACCAGATGAAGACCATGTAGTATTCCCTCAGCTCAAGGAATCATCAGTGCTATCTTGTCTATTTTGGATTAAAAAGAAAGAAACCAAATTTATACAAGCTAACATCAATGTAGCACTCTTCGAAGCATCTCTGCATCGTAAAGAATTCTTCTTGAGAGTAGTTAATATAGTTGAAACTATATTGGCTATTTATCCAGAGGTTTCTCAATACATTCATATATATGATTATGAAGTATATAGAAAAGTTTTCAAAAACTTTATATA
			T
		</sequence>
		<sequence>
			<taxon idref="Thika_PicornaLikeVirus_SAF04_Dmel_SouthAfrica_Africa_2010-01"/>
			NNTGATAGTGATTTATTCACTAAAACCAAGGAAGGATATTTCATAAGGCCCATACATACAGATAGAACAATTGCTGCGTGTGCCATTAGGTACACAGCAAAAAGGAACGTCCCGCTACCCGATCCGTCAAATCCAAATTTTTCACCCAGTGAAGGTTTATACACAACTTTATTTGCAACCACAGGTACTCCTATTTTTATTAAAAGAGGAGATTGTGGTTTGCCATTAGTCGTGAGAACTTCCAATGGATTAAAAATAGTAGGAATCCACAACGCCATCACCTTGACTAATATGGCTTTCTTTGCATCTGTCTCTACCAATGATTTTAAGGATATTGGTAATTCTGTGATAAGTAATACATCTATGTATCACTATCACAAACCTCGCCATGCCTTTAATACTCACGAGTGGTATGAGCATATAATGACAGACGTTAAGAGACAAGCCAAAGTGCCATCACAAGGGTTAGTAGTACTCGGATACCATCCAGAAGCACATTTACCTAGTTTTCCGAAAGATTCTCACAGAGAACTCTTGGATGCACAAACTAGGCAAGATATCGGAGAAAAATTACCAACTAAACCATCTGCATTAATATATAAACCACATTTGATGTCAGATAGTAAATTGGTGAAAGATAGGAATGGGGTTCCCCATACTCTATGGACTCAATCAGTAAAGTATGCGAAAAGAGAACCCTTATACCAGCAATGGGATAAGGAAATATATAAGCACACTATGCAGTTGATCCACCAGAGAATAACCAGAGATTATGGGAAACCAAAATTCTTATCTCTGTATCTCAATATCAACGGAGATGGTACTACTAATAATAAGCCATGGGATATAACAACATCAGCAGGTCCCTTACTAAAGAAACTTTACAACGTTCACACGAAGGAAGCTATATTTGAAAACAAAGCTCCAGAAGGAAAACAACCATCGTATGTGTTTAACGATACAGAAGCAGCGAAACACGTACGAGAAATGTATGAAATGTATTGTAAAGGTCTTGAACAAGGAACTCCAATGGCTATATGGTGTAAGGATAACAGGAAAGTAGAATTGCTTCCAGCTCTTAAAGTACACGAAGGAAAAGTTCGTTTATTTAATGAAATGGACTTATCCGTCAATATGACTCTCAAGAAATATTTCGGTCATATGTTGACCAAAATTCTTGAGACTCATGTTGAAGCTCCTTATAAAATAGGAATGGATGTGTACTCGGAAGCAACAATATACCACAAGAAAATGAGTAAAATAGATGGTAATCTGCTTTCTACTGATATATCTGGATGTGATAAATCGATGCCCAAGGAAATCATTTATGAATTCTGTAGGGCATTCTGCCAAGGATATGACGAAAAACTAGTAACAGCACTAGCAGAATCATTAACATATACCACACATATAATGGATGGAGTAATCTATCTTGTGGATAATGGTAACGAATCTGGTAGTTATGTTACTACTATGCTTAATTGCTTTGCTATGGAGGTCATTACAATGTACCCCGTAGTTGAGCAATTATTGAGTAAAGGAATACGTCCCTCACTACAAAATATAGAAGATGTAATGTCAGCTATATATTATGGTGACGATAGATCTGTTAAATTCTCAAAAGAACTGAATATAACGGAGTTAGATTTAGTACGTTGTGGTGCTTACTTTAATTTTAAGGTAACACCAGCAAAAGTACAATCTGATTTCATTTCATTTTGTTCGAGAGAATTTATACCAGATGAAGACCACGTAGTATTCCCCCAGCTCAAGGAATCATCAGTGCTATCTTGTCTATTTTGGATTAAAAAGAAAGAAACCAAATTTATACAAGCCAACATCAATGTAGCACTCTTCGAAGCATCTCTGCATCGTAAAGAATTCTTCTTGAGGGTAGTCAATATAGTTGAAACTATATTGGCTATTTATCCAGAGGTTTCTCAATACATTCATATATATGATTATGAAGTATATAGAAAAGTTTTCAAAAACTTTATATA
			T
		</sequence>
		<sequence>
			<taxon idref="Thika_PicornaLikeVirus_IM19_DUNK_Ithaca_USA_2009-09-18"/>
			NNTGACAGTGATTTATTCACTAAAACCAAAGAAGGATATTTTATAAGGCCCATACATACAGATAGAACAATTGCTGCGTGTGCTATTAGGTACACGGCAAAAAGGAACGTCCCGCTACCCGATCCGTCAAATCCAAATTTTTCACCCAGCGAAGGTTTATACACAACTTTATTTGCAACCACAGGTACTCCTATTTTTATTAAAAGAGGAGATTGTGGTTTGCCATTAGTCGTGAGAACTTCCAATGGATTGAAAATAGTAGGAATCCACAACGCCATCACCTTGACTAACATGGCTTTCTTTGCATCTATCTCTACCAATGATTTTAAGGATATTGGTAATTCTGTGATAAGTAATACATCTATGTACCACTATCACAAACCTCGCCATGCCTTTAATACTCATGAGTGGTATGAGCATATAATGACAGACGTTAAGCGACAAGCCAAAGTACCGTCACAAGGATTAGTAGTACTCGGATACCATTCAGAAGCACATTTACCTAGTTTTCCAAAAGATTCTCACAGAGAACTATTGGATGCACAAACTAGGCAAGATATTGGAGAAAAATTACCAACTAAACCATCTGCATTAATATATAAACCACATTTGATGTCAGATAGTAAATTGGTGAAAGATAGGAATGGGGTTCCCCATACTCTATGGACTCAATCAGTAAAGTATGCGAAAAGAGAACCCTTATACCAGCAATGGGATAAGGAAATATATAAGCACACTATGCAGTTGATCCACCAGAGAATAACCAGAGATTATGGGAAACCAAAATTCTTATCTCTATATCTCAATATCAACGGAGATGGCACTACTAATAATAAGCCATGGGATATAACAACATCAGCAGGTCCCTTACTAAAGAAACTTTACAACGTTCACACGAAGGAAGCTATATTTGAAAACAAAGCTCCAGAAGGAAAACAGCCATCGTATGTGTTTAACGATACAGAAGCAGCGAAACACGTACGAGAAATGTATGAAATGTATTGTAAAGGTCTTGAACAAGGAACTCCAATGGCTATATGGTGTAAGGATAACAGGAAAGTAGAATTGCTTCCAACTCCTAAAGTACACGAAGGAAAAGTTCGTTTATTTAATGAAATGGACTTATCCGTTAATATGACTCTCAAGAAATATTTCGGTCATATGTTGACCAAAATTCTTGAGACTCATGTTGAAGCTCCTTATAAAATAGGAATGGATGTGTACTCGGAAGCAACAATATACCACAAGAAAATGAGTAAAATAGATGGTAATCTGCTTTCTACTGATATATCTGGATGTGACAAATCGATGCCCAAGGAAATCATTTATGAATTCTGTAGGGCATTCTGCCAAGGATATGACGAAAAACTAGTAACAGCACTAGCAGAATCATTAATATATACCACACATATAATGGATGGAGTAATCTATCTTGTGGATAATGGTAACGAATCTGGTAGTTATGTTACTACTATGCTTAATTGCTTTGCTATGGAGGTCATTACAATGTACCCCGTAGTTGAGCAATTATTGAGTAAAGGAATACGTCCCTCACTACAAAATATAGAAGATGTAATGTCAGCTATATATTATGGTGACGATAGATCTGTTAAATTCTCAAAAGAACTGAATATAACGAAGTTAGATTTAGTGCGTTGTGGTGCTTACTTTAATTTTAAGGTAACACCAGCAAAAGTACAATCTGATTTCATTTCATTTTGTTCGAGAGAATTTATACCAGATGAAGACCACGTAGTATTCCCCCAGCTTAAGGAATCATCAGTGCTATCTTGTCTATTTTGGATTAAAAAGAAAGAAACCAAATTTATACAAGCCAACATCAATGTAGCACTCTTCGAAGCATCTCTGCATCGTAAAGAATTCTTCTTGAGGGTAGTCAATATAGTTGAAACTATATTGGCTATTTATCCAGAGGTTTCTCAATACATTCATATATATGATTATGAAGTATATAGAAAAGTTTTCAAAAACTTTATATA
			T
		</sequence>
		<sequence>
			<taxon idref="Thika_PicornaLikeVirus_IM20_Dmel_Ithaca_USA_2009-09-18"/>
			NNTGACAGTGATTTATTCACTAAAACCAAAGAAGGATATTTTATAAGGCCCATACATACAGATAGAACAATTGCTGCGTGTGCTATTAGGTACACGGCAAAAAGGAACGTCCCGCTACCCGATCCGTCAAATCCAAATTTTTCACCCAGCGAAGGTTTATACACAACTTTATTTGCAACCACAGGTACTCCTATTTTTATTAAAAGAGGAGATTGTGGTTTGCCATTAGTCGTGAGAACTTCCAATGGATTGAAAATAGTAGGAATCCACAACGCCATCACCTTGACTAACATGGCTTTCTTTGCATCTATCTCTACCAATGATTTTAAGGATATTGGTAATTCTGTGATAAGTAATACATCTATGTACCACTATCACAAACCTCGCCATGCCTTTAATACTCATGAGTGGTATGAGCATATAATGACAGACGTTAAGCGACAAGCCAAAGTACCGTCACAAGGATTAGTAGTACTCGGATACCATTCAGAAGCACATTTACCTAGTTTTCCAAAAGATTCTCACAGAGAACTATTGGATGCACAAACTAGGCAAGATATTGGAGAAAAATTACCAACTAAACCATCTGCATTAATATATAAACCACATTTGATGTCAGATAGTAAATTGGTGAAAGATAGGAATGGGGTTCCCCATACTCTATGGACTCAATCAGTAAAGTATGCGAAAAGAGAACCCTTATACCAGCAATGGGATAAGGAAATATATAAGCACACTATGCAGTTGATCCACCAGAGAATAACCAGAGATTATGGGAAACCAAAATTCTTATCTCTATATCTCAATATCAACGGAGATGGCACTACTAATAATAAGCCATGGGATATAACAACATCAGCAGGTCCCTTACTAAAGAAACTTTACAACGTTCACACGAAGGAAGCTATATTTGAAAACAAAGCTCCAGAAGGAAAACAGCCATCGTATGTGTTTAACGATACAGAAGCAGCGAAACACGTACGAGAAATGTATGAAATGTATTGTAAAGGTCTTGAACAAGGAACTCCAATGGCTATATGGTGTAAGGATAACAGGAAAGTAGAATTGCTTCCAACTCCTAAAGTACACGAAGGAAAAGTTCGTTTATTTAATGAAATGGACTTATCCGTTAATATGACTCTCAAGAAATATTTCGGTCATATGTTGACCAAAATTCTTGAGACTCATGTTGAAGCTCCTTATAAAATAGGAATGGATGTGTACTCGGAAGCAACAATATACCACAAGAAAATGAGTAAAATAGATGGTAATCTGCTTTCTACTGATATATCTGGATGTGACAAATCGATGCCCAAGGAAATCATTTATGAATTCTGTAGGGCATTCTGCCAAGGATATGACGAAAAACTAGTAACAGCACTAGCAGAATCATTAATATATACCACACATATAATGGATGGAGTAATCTATCTTGTGGATAATGGTAACGAATCTGGTAGTTATGTTACTACTATGCTTAATTGCTTTGCTATGGAGGTCATTACAATGTACCCCGTAGTTGAGCAATTATTGAGTAAAGGAATACGTCCCTCACTACAAAATATAGAAGATGTAATGTCAGCTATATATTATGGTGACGATAGATCTGTTAAATTCTCAAAAGAACTGAATATAACGAAGTTAGATTTAGTGCGTTGTGGTGCTTACTTTAATTTTAAGGTAACACCAGCAAAAGTACAATCTGATTTCATTTCATTTTGTTCGAGAGAATTTATACCAGATGAAGACCACGTAGTATTCCCCCAGCTTAAGGAATCATCAGTGCTATCTTGTCTATTTTGGATTAAAAAGAAAGAAACCAAATTTATACAAGCCAACATCAATGTAGCACTCTTCGAAGCATCTCTGCATCGTAAAGAATTCTTCTTGAGGGTAGTCAATATAGTTGAAACTATATTGGCTATTTATCCAGAGGTTTCTCAATACATTCATATATATGATTATGAAGTATATAGAAAAGTTTTCAAAAACTTTATATA
			T
		</sequence>
		<sequence>
			<taxon idref="Thika_PicornaLikeVirus_IM07_Dmel_Ithaca_USA_2009-09-18"/>
			NNTGATAGTGACTTATTCACTAAAACCAAGGAAGGATATTTTATAAGGCCCATACATACAGATAGAACAATTGCTGCGTGTGCTATTAGGTACACGGCAAAAAGGAATGTCCCGCTACCCGATCCGTCAAATCCAAATTTTTCACCCAGTGAAGGTTTGTACACAACTTTATTCGCAACCACAGGCACTCCTATTTTTATTAAAAGAGGAGATTGTGGTTTGCCATTAGTTGTAAGAACTTCCAATGGATTGAAAATAGTAGGAATCCATAACGCCATCACCTTGACTAATATGGCTTTCTTTGCATCTGTCTCTACCAATGATTTTAAAGATATTGGTAACTCTGTGATAAGTAATACATCTATGTATCACTATCACAAACCTCGCCACGCCTTTAACACTCATGAGTGGTATGAACATATAATGACAGACGTTAAGAGACAAGCCAAAGTGCCATCACAAGGATTAGTAGTACTTGGATACCATCCAGAAGCACATTTGCCTAGTTTTCCAAAAGATTCTCACAGAGAACTCTTGGATGCACAAACTAGGCAAGATATTGGAGAAAAATTACCAACGAAACCATCTGCGTTAGTATACAAACCACATCTAATGTCAGAGAGTAAGTTGGTAAAAGACAGGAATGGGGTTCCCCATACTCTATGGACTCAATCAGTTAAGTATGCAAAAAGAGAACCCTTATACCAGCAATGGGATAAGGAGATATATAAGCACACTATGCAGTTAATCCATCAGAGAATAACTAGAGACTATGGGAAACCAAAATTCTTATCTCTGTATCTCAATATCAACGGAGATGGTACTACTAATAATAAGCCATGGGATATAACAACATCAGCAGGTCCCTTGCTAAAGAAACTTTACAATGTTCATACAAAGGAAGCTATATTTGAAAACAAAGCTCCGGAAGGAAAACAACCCTCGTATGTATTTAATGATACAGAAGCAGCGAAACACGTACGAGAAATGTACGAAATGTATTGTAAAGGTCTTGAACAAGGAACTCCAATGGCTATATGGTGTAAGGATAACAGGAAAGTAGAATTGCTTCCAGCTCCTAAAGTACACGAAGGAAAAGTTCGTTTGTTTAACGAAATGGACTTATCCGTTAATATGACTCTCAAGAAATATTTTGGTCACATGTTGACCAAAATTCTTGAGACTCATGTTGAGGCTCCTTATAAAATAGGAATGGATGTGTACTCAGAAGCAACTATATACCATAAGAAAATGAGTAAAATAGATGGTAATCTGCTTTCTACTGATATATCTGGATGTGACAAATCAATGCCCAAGGAAATCATTTATGAGTTCTGTAGGGCATTCTGCCAAGGATATGACGAAAAACTAGTAACAGCACTAGCAGAATCACTAACATATACCACACATATAATGGATGGAGTAATCTATCTTGTGGATAATGGTAATGAATCTGGTAGTTATGTTACTACTATGCTTAATTGCTTTGCTATGGAAGTTATTACAATGTACCCCGTGGTTGAGCAATTATTGAGTAAGGGAATACGTCCATCACTACAAAATATAGAAGATGTAATGTCAGCTATATATTATGGTGACGATAGATCTGTTAAATTCTCAAAAGAACTGAATATAACGGAGTTAGATTTAGTACGTTGTGGTGCGTACTTTAATTTTAAGGTAACACCAGCAAAAGTACAATCTGATTTCATTTCGTTTTGTTCGAGAGAATTTATACCAGATGAAGACCATGTAGTGTTCCCCCAGCTCAAGGAATCATCAGTGCTATCTTGTCTATTTTGGATTAAAAAGAAAGAAACCAAATTTATACAAGCCAACATCAATGTAGCACTCTTCGAAGCTTCTCTCCATCGTAAAGAGTTCTTCTTGAGAGTAGTTAACATAGTTGAGACTATATTAGCTATTTATCCAGAAGTTTCTCAATACATTCATATATATGACTATGAAGTATATAGAAAAGTTTTCAAAAACTTTATATA
			T
		</sequence>
		<sequence>
			<taxon idref="Thika_PicornaLikeVirus_IM18_Dmel_Ithaca_USA_2009-09-18"/>
			NNTGATAGTGACTTATTCACTAAAACCAAGGAAGGATATTTTATAAGGCCCATACATACAGATAGAACAATTGCTGCGTGTGCTATTAGGTACACGGCAAAAAGGAATGTCCCGCTACCCGATCCGTCAAATCCAAATTTTTCACCCAGTGAAGGTTTGTACACAACTTTATTCGCAACCACAGGCACTCCTATTTTTATTAAAAGAGGAGATTGTGGTTTGCCATTAGTTGTAAGAACTTCCAATGGATTGAAAATAGTAGGAATCCATAACGCCATCACCTTGACTAATATGGCTTTCTTTGCATCTGTCTCTACCAATGATTTTAAAGATATTGGTAACTCTGTGATAAGTAATACATCTATGTATCACTATCACAAACCTCGCCACGCCTTTAACACTCATGAGTGGTATGAACATATAATGACAGACGTTAAGAGACAAGCCAAAGTGCCATCACAAGGATTAGTAGTACTTGGATACCATCCAGAAGCACATTTGCCTAGTTTTCCAAAAGATTCTCACAGAGAACTCTTGGATGCACAAACTAGGCAAGATATTGGAGAAAAATTACCAACGAAACCATCTGCGTTAGTATACAAACCACATCTAATGTCAGAGAGTAAGTTGGTAAAAGACAGGAATGGGGTTCCCCATACTCTATGGACTCAATCAGTTAAGTATGCAAAAAGAGAACCCTTATACCAGCAATGGGATAAGGAGATATATAAGCACACTATGCAGTTAATCCATCAGAGAATAACTAGAGACTATGGGAAACCAAAATTCTTATCTCTGTATCTCAATATCAACGGAGATGGTACTACTAATAATAAGCCATGGGATATAACAACATCAGCAGGTCCCTTGCTAAAGAAACTTTACAATGTTCATACAAAGGAAGCTATATTTGAAAACAAAGCTCCGGAAGGAAAACAACCCTCGTATGTATTTAATGATACAGAAGCAGCGAAACACGTACGAGAAATGTACGAAATGTATTGTAAAGGTCTTGAACAAGGAACTCCAATGGCTATATGGTGTAAGGATAACAGGAAAGTAGAATTGCTTCCAGCTCCTAAAGTACACGAAGGAAAAGTTCGTTTGTTTAACGAAATGGACTTATCCGTTAATATGACTCTCAAGAAATATTTTGGTCACATGTTGACCAAAATTCTTGAGACTCATGTTGAGGCTCCTTATAAAATAGGAATGGATGTGTACTCAGAAGCAACTATATACCATAAGAAAATGAGTAAAATAGATGGTAATCTGCTTTCTACTGATATATCTGGATGTGACAAATCAATGCCCAAGGAAATCATTTATGAGTTCTGTAGGGCATTCTGCCAAGGATATGACGAAAAACTAGTAACAGCACTAGCAGAATCACTAACATATACCACACATATAATGGATGGAGTAATCTATCTTGTGGATAATGGTAATGAATCTGGTAGTTATGTTACTACTATGCTTAATTGCTTTGCTATGGAAGTTATTACAATGTACCCCGTAGTTGAGCAATTATTGAGTAAGGGAATACGTCCATCACTACAAAATATAGAAGATGTAATGTCAGCTATATATTATGGTGACGATAGATCTGTTAAATTCTCAAAAGAACTGAATATAACGGAGTTAGATTTAGTACGTTGTGGTGCGTACTTTAATTTTAAGGTAACACCAGCAAAAGTACAATCTGATTTCATTTCGTTTTGTTCGAGAGAATTTATACCAGATGAAGACCATGTAGTGTTCCCCCAGCTCAAGGAATCATCAGTGCTATCTTGTCTATTTTGGATTAAAAAGAAAGAAACCAAATTTATACAAGCCAACATCAATGTAGCACTCTTCGAAGCTTCTCTCCATCGTAAAGAGTTCTTCTTGAGAGTAGTTAACATAGTTGAGACTATATTAGCTATTTATCCAGAAGTTTCTCAATACATTCATATATATGACTATGAAGTATATAGAAAAGTTTTCAAAAACTTTATATA
			T
		</sequence>
		<sequence>
			<taxon idref="Thika_PicornaLikeVirus_IM05_Dmel_Ithaca_USA_2009-09-18"/>
			NNTGATAGTGACTTATTCACTAAAACCAAGGAAGGATATTTTATAAGGCCCATACATACAGATAGAACAATTGCTGCGTGTGCTATTAGGTACACGGCAAAAAGGAATGTCCCGCTACCCGATCCGTCAAATCCAAATTTTTCACCCAGTGAAGGTTTGTACACAACTTTATTCGCAACCACAGGCACTCCTATTTTTATTAAAAGAGGAGATTGTGGTTTGCCATTAGTTGTAAGAACTTCCAATGGATTGAAAATAGTAGGAATCCATAACGCCATCACCTTGACTAATATGGCTTTCTTTGCATCTGTCTCTACCAATGATTTTAAAGATATTGGTAACTCTGTGATAAGTAATACATCTATGTATCACTATCACAAACCTCGCCACGCCTTTAACACTCATGAGTGGTATGAACATATAATGACAGACGTTAAGAGACAAGCCAAAGTGCCATCACAAGGATTAGTAGTACTTGGATACCATCCAGAAGCACATTTGCCTAGTTTTCCAAAAGATTCTCACAGAGAACTCTTGGATGCACAAACTAGGCAAGATATTGGAGAAAAATTACCAACGAAACCATCTGCGTTAGTATACAAACCACATCTAATGTCAGAGAGTAAGTTGGTAAAAGACAGGAATGGGGTTCCCCATACTCTATGGACTCAATCAGTTAAGTATGCAAAAAGAGAACCCTTATACCAGCAATGGGATAAGGAGATATATAAGCACACTATGCAGTTAATCCATCAGAGAATAACTAGAGACTATGGGAAACCAAAATTCTTATCTCTGTATCTCAATATCAACGGAGATGGTACTACTAATAATAAGCCATGGGATATAACAACATCAGCAGGTCCCTTGCTAAAGAAACTTTACAATGTTCATACAAAGGAAGCTATATTTGAAAACAAAGCTCCGGAAGGAAAACAACCCTCGTATGTATTTAATGATACAGAAGCAGCGAAACACGTACGAGAAATGTACGAAATGTATTGTAAAGGTCTTGAACAAGGAACTCCAATGGCTATATGGTGTAAGGATAACAGGAAAGTAGAATTGCTTCCAGCTCCTAAAGTACACGAAGGAAAAGTTCGTTTGTTTAACGAAATGGACTTATCCGTTAATATGACTCTCAAGAAATATTTTGGTCACATGTTGACCAAAATTCTTGAGACTCATGTTGAGGCTCCTTATAAAATAGGAATGGATGTGTACTCAGAAGCAACTATATACCATAAGAAAATGAGTAAAATAGATGGTAATCTGCTTTCTACTGATATATCTGGATGTGACAAATCAATGCCCAAGGAAATCATTTATGAGTTCTGTAGGGCATTCTGCCAAGGATATGACGAAAAACTAGTAACAGCACTAGCAGAATCACTAACATATACCACACATATAATGGATGGAGTAATCTATCTTGTGGATAATGGTAATGAATCTGGTAGTTATGTTACTACTATGCTTAATTGCTTTGCTATGGAAGTTATTACAATGTACCCCGTAGTTGAGCAATTATTGAGTAAGGGAATACGTCCATCACTACAAAATATAGAAGATGTAATGTCAGCTATATATTATGGTGACGATAGATCTGTTAAATTCTCAAAAGAACTGAATATAACGGAGTTAGATTTAGTACGTTGTGGTGCGTACTTTAATTTTAAGGTAACACCAGCAAAAGTACAATCTGATTTCATTTCGTTTTGTTCGAGAGAATTTATACCAGATGAAGACCATGTAGTGTTCCCCCAGCTCAAGGAATCATCAGTGCTATCTTGTCTATTTTGGATTAAAAAGAAAGAAACCAAATTTATACAAGCCAACATCAATGTAGCACTCTTCGAAGCTTCTCTCCATCGTAAAGAGTTCTTCTTGAGAGTAGTTAACATAGTTGAGACTATATTAGCTATTTATCCAGAAGTTTCTCAATACATTCATATATATGACTATGAAGTATATAGAAAAGTTTTCAAAAACTTTATATA
			T
		</sequence>
		<sequence>
			<taxon idref="Thika_PicornaLikeVirus_LIS27_Dsim_Lisbon_EuropeNAf_2012-10-24"/>
			NNTGATAGTGATTTATTCACTAAAACTAAAGAAGGATATTTTATAAGGCCCATACAATCAGATAGGACAATTGCTGCGTGTGCCATTAGGTACACAGCGAAAAGGAATGTTCCACTACCCGACCCGTCAAATCCAAACTTTTCCCCCAGTGAAGGTTTATACACAACTTTATTCGCAACTACAGGCACTCCTATTTTTATTAAAAGAGGAGACTGCGGTTTGCCATTAGTTGTGAAAACCTCCAATGGGTTAAAAATAGTTGGAATCCACAATGCCATCACACTGACGAATATGGCTTTCTTTGCATCTGTTTCTACCGATGATTTTAAAGATATTGGTAATTCTGTGATAAGTAATACATCTATGTATCACTATCACAAACCTCGCCATGCCTTTAATACTCATGAATGGTATGAGCATATAATGACAGACGTTAAGAGACAAGCCAAAGTGCCATCACAAGGGTTAGTAGTACTCGGATACCATCCAGAAGCACATTTACCTAGTTTTCCAAAAGATTCTCACAGAGAACTATTGGATGCACAAACTAGGCAAGATATTGGAGAGAAATTGCCAACTAAGCCATCTGCGTTAGTATATAAACCACATCTAATGTCAGAAAATAAGTTGGTTAAAGACAGGAATGGAATCCCCCATACTCTATGGACTCAATCAGTTAAGTATGCAAAAAGAGAATCCTTATACCAGCAATGGGACAAAGAGATATACAGACATACTATGCAATTGATCCACCAAAGAATAACTAGAGATTATGGTAAACCAAAATTCTTGTCTTTGTATCTTAATATCAACGGAGATGGTACTACTAATAACAAGCCATGGGATATAACAACATCAGCAGGTCCCTTATTAAAGAAAATTTACAATATTCATACAAAGGAAGCTATATTTGAAAACAAAGCTCCAGAAGGAAAACAACCATCGTATGTGTTAAACGACACAGAAGCAGCAAAACACGTGCGAGAAATGTATGAAATGTATTGTAAAGGTCTTGAACAAGGAACCCCAATGGCTATATGGTGCAAAGACAACAGGAAAGTGGAGTTACTTCCAGCTGCCAAAGTACATGAAGGAAAAGTTCGTCTATTTAACGAAATGGACTTATCCGTTAACATGACTCTCAAGAAATATTTCGGTCATATGTTGACCAAAATTCTTGAGACTCATGTTGAAACTCCTTATAAAATAGGAATGGATGTGTACTCAGAAGCGACAATATATCATAAGAAAATGAGTAAAATAGATGGAAATCTACTTTCTACTGATATATCTGGATGTGACAAATCGATGCCTAAAGAAATCATTTATGAATTCTGTAGGGCATTCTGCCAAGGATACGACGAAAAACTAGTGACAGCATTAGCAGAATCATTAACATATACTACACATATAATGGATGGAGTGATCTATCTTGTGGATAATGGTAATGAATCTGGTAGTTATGTTACTACCATGCTTAACTGCTTTGCTATGGAGGTCATCACAATGTACCCCGTAGTAGAGCAATTATTGAGTAAAGGGATACGTCCGTCACTACAAAATATAGAAGATGTAATGTCAGCTATATATTATGGTGACGATAGATCTGTAAAATTCTCAAAAGAACTTAATATAACGGAATTAGACTTAGTACGATGTGGTGCTTACTTTAATTTTAAGGTAACACCAGCAAAAGTTCAGTCTGATTTCATTTCATTTTGTTCTCGAGAATTTATACCAGATGAAGATCAAGTAATATTCCCTCAGCTCAAGGAATCATCAGTATTATCTTGTTTATTTTGGATTAAGAAGAAGGAAACCAAATTTATACAAGCTAATATTAATGTAGCACTCTTTGAAGCCTCTTTGCATCGTAAAGAATTCTTCTTGAGGGTGGTTAATATAGTTGAAACTATATTAGCTACTTATCCAGAGGTTTCTCAATACATTCACATATACGATTATGAAGTGTATAGAAAAGTTTTTAAAAACTTTATATA
			C
		</sequence>
		<sequence>
			<taxon idref="Thika_PicornaLikeVirus_LIS29_Dmel_Lisbon_EuropeNAf_2012-10-24"/>
			NNTGATAGTGATTTATTCACTAAAACTAAAGAAGGATATTTTATAAGGCCCATACAATCAGATAGGACAATTGCTGCGTGTGCCATTAGGTACACAGCGAAAAGGAATGTTCCACTACCCGACCCGTCAAATCCAAACTTTTCCCCCAGTGAAGGTTTATACACAACTTTATTTGCAACTACAGGCACTCCTATTTTTATCAAAAGAGGAGACTGCGGTTTGCCATTAGTTGTGAAAACCTCCAATGGGTTAAAAATAGTTGGAATCCACAATGCCATCACACTGACGAATATGGCTTTCTTTGCATCTGTCTCTACCGATGATTTTAAAGATATTGGTAATTCTGTGATAAGTAATACATCTATGTATCACTATCACAAACCTCGCCATGCCTTTAATACTCATGAATGGTATGAGCATATAATGACAGACGTTAAGAGACAAGCCAAAGTGCCATCACAAGGGTTAGTAGTACTCGGATACCATCCAGAAGCACATTTACCTAGTTTTCCAAAAGATTCTCACAGAGAACTATTGGATGCACAAACTAGGCAAGATATTGGAGAGAAATTGCCAACTAAGCCATCTGCGTTAGTATATAAACCACATCTAATGTCAGAAAATAAGTTGGTAAAAGACAGGAATGGAATCCCCCATACTCTATGGACTCAATCAGTTAAGTACGCAAAAAGAGAATCCTTATACCAGCAATGGGACAAAGAGATATACAAACATACTATGCAATTGATCCACCAAAGAATAACTAGAGATTATGGTAAACCGAAATTCTTGTCTTTGTATCTTAATATCAACGGAGATGGTACTACTAATAACAAGCCATGGGATATAACAACATCAGCAGGTCCCTTATTAAAGAAAATTTACAATATTCATACAAAGGAAGCTATATTTGAAAACAAAGCTCCAGAAGGAAAACAACCATCGTATGTGTTAAACGACACAGAAGCAGCAAAACACGTGCGAGAAATGTATGAAATGTATTGTAAAGGTCTTGAACAAGGAACCCCAATGGCTATATGGTGCAAAGACAACAGGAAAGTGGAGTTACTTCCAGCTGCCAAAGTACATGAAGGAAAAGTTCGTCTATTTAACGAAATGGACTTATCCGTTAATATGACTCTCAAGAAATATTTCGGTCATATGTTGACCAAAATTCTTGAGACTCATGTCGAAACTCCTTATAAAATAGGAATGGACGTGTACTCAGAAGCGACAATATATCATAAGAAAATGAGTAAAATAGATGGAAATCTACTTTCTACTGATATATCTGGATGTGACAAATCGATGCCTAAAGAAATCATTTATGAATTCTGTAGGGCATTCTGCCAAGGATACGACGAAAAACTAGTGACAGCATTAGCAGAATCATTAACATATACTACACATATAATGGATGGAGTGATCTATCTTGTGGATAATGGTAATGAATCTGGTAGTTATGTTACTACCATGCTTAACTGCTTTGCTATGGAGGTTATCACAATGTACCCCGTAGTAGAGCAATTATTGAGTAAAGGGATACGTCCGTCACTACAAAATATAGAAGATGTAATGTCAGCTATATATTATGGTGACGATAGATCTGTAAAATTCTCAAAAGAACTTAATATAACGGAACTAGACTTAGTACGATGTGGTGCTTATTTTAATTTTAAGGTGACACCAGCAAAAGTTCAGTCTGATTTCATTTCATTTTGTTCTCGAGAATTTATACCAGATGAAGATCAAGTAGTATTCCCTCAGCTCAAGGAATCATCAGTATTATCTTGTTTATTTTGGATTAAGAAGAAAGAAACCAAATTTATACAAGCTAATATTAATGTAGCACTCTTTGAAGCCTCTCTGCATCGTAAAGAATTCTTCTTGAGGGTGGTTAATATAGTTGAAACTATATTAGCTACTTATCCAGAGGTTTCTCAATACATTCACATATACGATTATGAAGTGTATAGAAAAGTTTTTAAAAACTTTATATA
			C
		</sequence>
		<sequence>
			<taxon idref="Thika_PicornaLikeVirus_LIS17_Dsim_Lisbon_EuropeNAf_2012-10-24"/>
			NNTGATAGTGATTTATTCACTAAAACCAAAGAAGGATATTTTATAAGGCCCATACATACGGATAGAACAATTGCTGCGTGTGCTATTAGGTACACGGCAAAAAGGAACGTCCCGCTACCCGACCCGTCAAATCCAAATTTTTCACCCAGTGAAGGTTTATACACAACTCTATTCGCAACCACAGGTACTCCTATTTTTATTAAAAGAGGAGACTGTGGGCTGCCATTAGTTGTGAGAACATCCAATGGGTTAAAAATAGTAGGAATCCACAACGCCATCACCTTGACTAACATGGCTTTCTTTGCATCTGTCTCTACCGATGATTTTAAAGATATTGGTAATTCTGTGATAAGTAATACATCTATGTATCACTATCACAAGCCCAGACACGCATTTAACACACATGAGTGGTATGAGCATATAATGACAGACGTTAAAAGACAAGCTAAAGTTCCATCACAAGGATTAGTAGTACTTGGATACCATCCAGAAGCACATCTGCCTAGTTTTCCAAAAGATTCTCATAGAGAACTATTGGATGCACAAACTAGGCTTGATATTGGAGAAAAATTACCAACTAAACCATCTGCATTAATATATAAACCACATTTGATGTCAGACAGTAAGTTGGTAAAAGATAGGAATGGAATTCCCCATACTCTATGGACTCAATCAGTAAAGTATGCAAAAAGAGAACCCTTATACCAGCAATGGGACAAGGATATATATAAGCACACTATGCAATTGATCCACCAGAGAATAACTAGAGATTATGGGAAACCAAAATTCTTATCTCTTTATCTTAATATCAACGGAGATGGTACTACTAATAATAAGCCATGGGATATAACAACATCAGCAGGTCCCTTGCTAAAGAAACTTTATAATGTTCATACAAAGGAAGCTATATTTGAAAACAAAGCTCCGGAAGGAAAACAACCATCGTATGTGTTTAATGATACAGAAGCAGCAAAACACGTACGAGAAATGTATGAAATGTATTGTAAAGGCCTTGAACAAGGAACTCCAATGGCTATATGGTGCAAGGATAACAGGAAAGTAGAATTGCTTCCAGCTCCTAAAGTACACGAAGGAAAAGTTCGTTTATTCAATGAAATGGACTTATCCGTTAATATGACTCTCAAGAAATATTTTGGTCACATGTTGACCAAAATTCTTGAGACTCATGTTGAAGCTCCTTATAAAATAGGAATGGATGTGTACTCAGAAGCAACAATTTACCATAAGAAAATGAGTAAAATTGATGGTAATTTGCTTTCTACTGATATATCTGGATGTGACAAATCAATGCCCAAAGAAATCATTTATGAATTCTGCAGGGCATTCTGCCAAGGATATGACGGAAAACTAGTAACAGCACTAGCAGAATCACTAACATATACCACACATATAATGGATGGAGTAATCTATCTTGTGGATAATGGTAATGAATCTGGTAGTTATGTTACTACTATGCTTAATTGCTTTGCTATGGAGGTCATTACGATGTATCCTGTAGTTGAGCAATTATTGAGTAAGGGAATACGTCCATCACTACAAAATATAGAAGATGTAATGTCAGCTATATATTATGGTGATGATAGATCTGTAAAATTCTCAAAAGAACTGAATATAACTGAATTAGATTTGGTACGTTGTGGTGCTTACTTTAATTTTAAAGTAACACCAGCAAAAGTACAGTCTGATTTTATTTCATTCTGTTCGAGAGAATTTATACCAGATGAAGACCATGTAGTATTCCCCCAGCTTAAGGAATCATCAGTGCTATCTTGTCTATTTTGGATTAAAAAGAAAGAAACCAAATTTATACAAGCCAACATCAATGTAGCACTCTTCGAAGCTTCTCTGCATCGCAAAGAATTCTTCTTGAGAGTAGTTAATATAGTTGAAACTATATTGGCTATTTATCCAGAAGTTTCTCAGTACATTCATATATATGACTATGAAGTATATAGAAAAGTTTTCAAAAACTTTATATA
			T
		</sequence>
		<sequence>
			<taxon idref="Thika_PicornaLikeVirus_PORSIM05_Dsim_Porto_EuropeNAf_2012-10-24"/>
			NNTGATAGTGATTTATTTACTAAAACCAAAGAAGGATATTTTATAAGGCCCATACATACAGATAGAACAATTGCTGCGTGTGCTATTAGGTACACAGCAAAAAGGAATGTCCCACTACCCGACCCGTCAAATCCAAATTTTTCACCCAGTGAAGGTTTATACACAACTTTATTTGCAACCACAGGTACTCCTATTTTTATTAAAAGAGGAGACTGTGGGCTGCCATTAGTTGTGAGAACATCCAATGGGTTAAAAATAGTAGGAATCCACAACGCCATCACCTTGACTAACATGGCTTTCTTTGCATCTGTCTCTACCGATGATTTTAAAGATATTGGTAATTCTGTGATAAGTAATACATCTATGTATCATTATCACAAGCCCAGACACGCATTTAACACACATGAGTGGTATGAGCATATAATGACAGACGTTAAAAGACAAGCTAAAGTTCCATCACAAGGATTAGTAGTACTTGGATACCATCCAGAAGCACATCTGCCTAGTTTTCCAAAAGATTCTCATAGAGAACTATTGGATGCACAAACTAGGCTTGATATTGGAGAAAAATTACCAACTAAACCATCTGCATTAATATATAAACCACATTTGATGTCAGACAGTAAGTTGGTAAAAGATAGGAATGGAATTCCCCATACTCTATGGACTCAATCAGTAAAGTATGCAAAAAGAGAACCCTTATACCAGCAATGGGACAAGGATATATATAAGCACACTATGCAATTGATCCACCAGAGAATAACTAGAGATTATGGGAAACCAAAATTCTTATCTCTTTATCTTAATATCAACGGAGATGGTACTACTAATAATAAGCCATGGGATATAACAACATCAGCAGGTCCCTTGCTAAAGAGACTTTATAATGTTCATACAAAGGAAGCTATATTTGAAAACAAAGCTCCGGAAGGAAAACAACCATCGTATGTGTTTAATGATACAGAAGCAGCAAAACACGTACGAGAAATGTATGAAATGTATTGTAAAGGTCTTGAACAAGGAACTCCAATGGCTATATGGTGTAAGGATAACAGGAAAGTAGAATTGCTTCCAGCTCCTAAAGTACACGAAGGAAAAGTTCGTTTATTCAATGAAATGGACTTATCCGTTAATATGACTCTCAAGAAATATTTCGGTCATATGTTGACCAAAATTCTTGAGACTCATGTTGAAGCTCCTTATAAAATAGGAATGGATGTGTACTCAGAAGCAACAATTTACCATAAGAAAATGAGTAAAATTGATGGTAATTTGCTTTCTACTGATATATCTGGATGTGACAAATCAATGCCCAAAGAAATCATTTATGAATTCTGCAGGGCATTCTGCCAAGGATATGACGAAAAACTAGTAACAGCACTAGCAGAATCACTAACATATACCACACATATAATGGATGGAGTAATCTATCTTGTGGATAATGGTAATGAATCTGGTAGTTATGTTACTACTATGCTTAATTGCTTTGCTATGGAGGTCATTACGATGTACCCTGTAGTTGAGCAATTATTGAGTAAGGGAATACGTCCATCACTACAAAATATAGAAGATGTAATGTCAGCTATATATTATGGTGATGATAGATCTGTAAAATTCTCAAAGGAACTGAATATAACTGAATTAGATTTAGTACGTTGTGGTGCTTACTTTAATTTTAAAGTAACACCAGCAAAAGTACAGTCTGATTTTATTTCATTCTGTTCGAGAGAATTTATACCAGATGAAGACCATGTAGTATTCCCCCAGCTCAAGGAATCATCAGTGCTATCTTGTCTATTTTGGATTAAAAAGAAAGAAACCAAATTTATACAAGCCAACATCAATGTAGCACTCTTCGAAGCTTCTCTGCATCGCAAAGAATTCTTCTTGAGAGTAGTTAATATAGTTGAAACTATATTGGCTATTTATCCAGAAGTTTCTCAGTACATTCATATATATGACTATGAAGTATATAGAAAAGTTTTCAAAAACTTTATATA
			T
		</sequence>
		<sequence>
			<taxon idref="Thika_PicornaLikeVirus_PORSIM08_Dsim_Porto_EuropeNAf_2012-10-24"/>
			NNTGATAGTGATTTATTTACTAAAACCAAAGAAGGATATTTTATAAGGCCCATACATACAGATAGAACAATTGCTGCGTGTGCTATTAGGTACACAGCAAAAAGGAACGTCCCACTACCCGACCCGTCAAATCCAAATTTTTCACCCAGTGAAGGTTTATACACAACTTTATTTGCAACCACAGGTACTCCTATTTTTATTAAAAGAGGAGACTGTGGGCTGCCATTAGTTGTGAGAACATCCAATGGGTTAAAAATAGTAGGAATCCACAACGCCATCACCTTGACTAACATGGCTTTCTTTGCATCTGTCTCTACCGATGATTTTAAAGATATTGGTAATTCTGTGATAAGTAATACATCTATGTATCACTATCACAAGCCCAGACACGCATTTAACACACATGAGTGGTATGAGCATATAATGACAGACGTTAAAAGACAAGCTAAAGTTCCATCACAAGGATTAGTAGTACTTGGATACCATCCAGAAGCACATCTGCCTAGTTTTCCAAAAGATTCTCATAGAGAACTATTGGATGCACAAACTAGGCTTGATATTGGAGAAAAATTACCAACTAAACCATCTGCATTAATATATAAACCACATTTGATGTCAGACAGTAAGTTGGTAAAAGATAGGAATGGAATTCCCCATACTCTATGGACTCAATCAGTAAAGTATGCAAAAAGAGAACCCTTATACCAGCAATGGGACAAGGATATATATAAGCACACTATGCAATTGATCCACCAGAGAATAACTAGAGATTATGGGAAACCAAAATTCTTATCTCTTTATCTTAATATCAACGGAGATGGTACTACTAATAATAAGCCATGGGATATAACAACATCAGCAGGTCCCTTGCTAAAGAAACTTTATAATGTTCATACAAAGGAAGCTATATTTGAAAACAAAGCTCCGGAAGGAAAACAACCATCGTATGTGTTTAATGATACAGAAGCAGCAAAACACGTACGAGAAATGTATGAAATGTATTGTAAAGGTCTTGAACAAGGAACTCCAATGGCTATATGGTGTAAGGATAACAGGAAAGTAGAATTGCTTCCAGCTCCTAAAGTACACGAAGGAAAAGTTCGTTTATTCAATGAAATGGACTTATCCGTTAATATGACTCTCAAGAAATATTTCGGTCATATGTTGACCAAAATTCTTGAGACTCATGTTGAAGCTCCTTATAAAATAGGAATGGATGTGTACTCAGAAGCAACAATTTACCATAAGAAAATGAGTAAAATTGATGGTAATTTGCTTTCTACTGATATATCTGGATGTGACAAATCAATGCCCAAAGAAATCATTTATGAATTCTGCAGGGCATTCTGCCAAGGATATGACGAAAAACTAGTAACAGCACTAGCAGAATCACTAACATATACCACACATATAATGGATGGAGTAATCTATCTTGTGGATAATGGTAATGAATCTGGTAGTTATGTTACTACTATGCTTAATTGCTTTGCTATGGAGGTCATTACGATGTACCCTGTAGTTGAGCAATTATTGAGTAAGGGAATACGTCCATCACTACAAAATATAGAAGATGTAATGTCAGCTATATATTATGGTGATGATAGATCTGTAAAATTCTCAAAGGAATTGAATATAACTGAATTAGATTTAGTACGTTGTGGTGCTTACTTTAATTTTAAGGTAACACCAGCAAAAGTACAGTCTGATTTTATTTCATTCTGTTCGAGAGAATTTATACCAGATGAAGACCATGTAGTATTCCCCCAGCTCAAGGAATCATCAGTGCTATCTTGTCTATTTTGGATTAAAAAGAAAGAAACCAAATTTATACAAGCCAACATCAATGTAGCACTCTTCGAAGCTTCTCTGCATCGCAAAGAATTCTTCTTGAGAGTAGTTAATATAGTTGAAACTATATTGGCTATTTATCCAGAAGTTTCTCAGTACATTCATATATATGACTATGAAGTATATAGAAAAGTTTTCAAAAACTTTATATA
			T
		</sequence>
		<sequence>
			<taxon idref="Thika_PicornaLikeVirus_IM04_Dmel_Ithaca_USA_2009-09-18"/>
			NNTGACAGTGATTTATTCACTAAAACCAAAGAAGGATATTTTATAAGGCCCATACATACAGATAGAACAATTGCTGCGTGTGCTATTAGGTACACGGCAAAAAGGAACGTCCCGCTACCCGATCCGTCAAATCCAAATTTTTCACCCAGCGAAGGTTTATACACAACTTTATTTGCAACCACAGGTACTCCTATTTTTATTAAAAGAGGAGATTGTGGTTTGCCATTAGTCGTGAGAACTTCCAATGGATTGAAAATAGTAGGAATCCACAACGCCATCACCTTGACTAACATGGCTTTCTTTGCATCTATCTCTACCAATGATTTTAAGGATATTGGTAATTCTGTGATAAGTAATACATCTATGTACCACTATCACAAACCTCGCCATGCCTTTAATACTCATGAGTGGTATGAGCATATAATGACAGACGTTAAGCGACAAGCCAAAGTACCGTCACAAGGATTAGTAGTACTCGGATACCATTCAGAAGCACATTTACCTAGTTTTCCAAAAGATTCTCACAGAGAACTATTGGATGCACAAACTAGGCAAGATATTGGAGAAAAATTACCAACTAAACCATCTGCATTAATATATAAACCACATTTGATGTCAGATAGTAAATTGGTGAAAGATAGGAATGGGGTTCCCCATACTCTATGGACTCAATCAGTAAAGTATGCGAAAAGAGAACCCTTATACCAGCAATGGGATAAGGAAATATATAAGCACACTATGCAGTTGATNNNNNNNNNNNNNNNNNNNNNNNNNNNNNNNNNNNNNNNNNNNNNNNNNNNNNNNNNNNNNNNNNNNNNNNNNNNNNNNNNNNNNNNNNNNNNNNNNNNNNNNNNNNNNNNNNNNNNNNNNNNNNNNNNNNNNNNNNNNNNNNNNNNNNNNNNNNNNNNNNNNNNNNNNNNNNNNNNNNNNNNNNNNNNNNNNNNNNNNNNNNNNNNNNNNNNNNNNNNNNNNNNNNNNNNNNNNNNNNNNNNNNNNNNNNNNNNNNNNNNNNNNNNNNNNNNNNNNNNNNNNNNNNNNNNNNNNNNNNNNNNNNNNNNNNNNNNNNNNNNNNNNNNNNNNNNNNNNNNNNNNNNNNNNNNNNNNNNNNNNNNNNNNNNNNNNNNNNNNNNNNNNNNNNNNNNNNNNNNNNNNNNNNNNNNNNNNNNNNNNNNNNNNNNNNNNNNNNNNNNNNNNNNNNNNNNNNNNNNNNNNNNNNNNNNNNNNNNNNNNNNNNNNNNNNNNNNNNNNNNNNNNNNNNNNNNNNNNNNNNNNNNNNNNNNNNNNNNNNNNNNNNNNNNNNNCAAATCGATGCCCAAGGAAATCATTTATGAATTCTGTAGGGCATTCTGCCAAGGATATGACGAAAAACTAGTAACAGCACTAGCAGAATCATTAATATATACCACACATATAATGGATGGAGTAATCTATCTTGTGGATAATGGTAACGAATCTGGTAGTTATGTTACTACTATGCTTAATTGCTTTGCTATGGAGGTCATTACAATGTACCCCGTAGTTGAGCAATTATTGAGTAAAGGAATACGTCCCTCACTACAAAATATAGAAGATGTAATGTCAGCTATATATTATGGTGACGATAGATCTGTTAAATTCTCAAAAGAACTGAATATAACGAAGTTAGATTTAGTGCGTTGTGGTGCTTACTTTAATTTTAAGGTAACGCCAGCAAAAGTACAATCTGATTTCATTTCATTTTGTTCGNNNNNNNNNNNNNNNNNNNNNNNNNNNNNNNNNNNNNNNNNNNNNNNNNNNNNNNNNNNNNNNNNNNNNNNNNNNNNNNNNNNNNNNNNNNNNNNNNNNTTTATACAAGCCAACATCAATGTAGCACTCTTCGAAGCATCTCTGCATCGTAAAGAATTCTTCTTGAGGGTAGTCAATATAGTTGAAACTATATTGGCTATTTATCCAGAGGTTTCTCAATACATTCATATATATGATTATGAAGTATATAGAAAAGTTTTCAAAAACTTTATATA
			T
		</sequence>
		<sequence>
			<taxon idref="Thika_PicornaLikeVirus_MATMEL27_Dmel_Accra1_Africa_2010-01"/>
			NNTGATAGTGATTTATTTACTAAAACCAAAGAAGGATATTTTATAAGGCCTATACATACAGATAGGACAATTGCTGCATGTGCCATCAGGTATACAGCCAAAAGGACCGTTCCACTCCCTGACCCGTCAAATCCAAATTTTTCACCCAGCGAAGGTTTATACACAACTTTATTTGCAACTACAGGTACTCCTATCTTTATTAAGAGAGGAGATTGTGGTTTGCCACTAGTTGTGAGAACTTCCAATGGGTTGAAAATAGTTGGAATCCATAATGCCATCACGCTGACAAATATGGCTTTCTTCGCATCTGTCTCTACTGATGATTTTAAAGACATTGGTAATTCTGTAATAAGTAATACGTCTATGTATCACTATCACAAACCTAGCCATGCCTTCAATACTCATGAGTGGTACCAACACATAATGACAGATATTAAAAGACAAGCCAAAGTCCCATCACAAGGATTAGTAGTACTTGGATACCATCCAGAAGCACATTTGCCTAGTTTTCCAAAAGATTCTCATAGAGAACTATTGGATGCGCAAACTAGGCAAGACATTGGTGAGAGACTACCAACTAAACCATCTGCATTGATATATAAACCACATCTGATGTCAGATAGTAAATTGGTAAAAGACAAGAATGGAATCCCCCATACTCTATGGACTCAATCAGTAAAGTATGCAAAGAGAGAACCCTTGTACCAGCAATGGGATAAGGACACATACAAACTTACTATACAATTGATCCACCAAAGAATAACTAGAGATTATGGTAGACCAAAATTCTTGTCTTTGTATCTCAATATTAATGGAGACGGTACTACTAATAATAAGCCATGGGATATAACAACATCAGCTGGTCCCCTATTGAAGAAATTGTACAATGTTCATACTAAAGAAGCTATATTTGAAAACAAAGCTCCTGAAGGAAAACAACCATCGTATGTGTTTAATGACACAGAAGCTGCAAAACACGTACGAGAGATGTATGAAACATATTGTAAAGGTCTTGAACAAGGAACCCCAATGGCTATATGGTGCAAAGATAACCGGAAAGTCGAGTTACTTCCAGCTGCCAAAGTACACGAAGGAAAAGTCCGTCTATTTAATGAAATGGACCTATCTGTCAATATGGCTCTCAAGAAGTATTTTGGTCATATGTTGACCAAAATTCTAGAGACTCATGTTGACACTCCTTATAAAATAGGAATGGACGTGTACTCAGAAGCGACAGTATATCACAAGAAAATGAGTAAAATTGATGGTAACTTACTTTCTACTGATATATCTGGATGTGACAAATCGATGCCTAAAGAAATCATTTATGAATTCTGTAGAGCATTCTGCCAAGGATATGACGAAAAACTAGTAACAGCACTAGCAGAATCATTAACATATACAACACATATAATGGATGGAGTGATCTATCTTGTGGATAATGGTAATGAATCTGGTAGTTATGTTACTACCATGCTTAATTGCTTTGCTATGGAGGTTATTACAATGTACCCTGTGGTAGAGCAGTTATTGAGTAAAGGGATACGCCCATCGCTGCAAAATATAGAAGATGTAATGTCTGCTATATATTATGGTGACGACAGATCTGTAAAATTCTCGAAGGAACTAAGTATAACGGAACAAGATTTAGTACGCTGCGGTGCTTACTTTAATTTTAAGGTGACACCAGCAAAAGTGCAATCTGATTTCATTTCATTTTGTTCTAGAGAGTTTATACCAGATGAAGACCAAATAGTATTCCCACAGCTCAAGGAATCATCAGTATTATCCTGTCTNNNNNNNNNNNNNNNNNNNNNNNNNNNNNNNNNNNNNNNNNNNNNNNNNNNNNNNNNNNNNNNNNNNNNNNNNNNNNNNNNNNNNNNNNNNNTGAGAGTGGTTAATATAGTAGAAACTATATTGGCTACTTATCCGGAGGTTTCTCAATACATTCACATATATGATTATGAAGTGTATAGAAAAGTCTTCAAAGACTTTATATA
			C
		</sequence>
		<sequence>
			<taxon idref="Thika_PicornaLikeVirus_AUSSIM01_Dsim_Australia_Australia_2011-02-28"/>
			NNTGATAGTGATTTATTCACCAAAACCAAGGAAGGATATTTTATAAGGCCCATACATACAGATAGGACAATTGCTGCGTGTGCCATTAGGTACACAGCTAAAAGGAATGTTCCACTACCCGACCCGTCAAATCCAAACTTTTCGCCCAGTGAAGGTTTATACACAACTTTATTCGCAACCACAGGCACTCCTATTTTTATTAAAAGAGGAGATTGTGGGTTGCCATTAGTTGTGAGAACTTCCAATGGACTAAAAATAGTAGGAATCCACAACGCCATCACCTTGACCAATATGGCTTTCTTTGCATCTGTCTCTACCAATGATTTTAAAGATATTGGTAATTCTGTGATAAGTAACACATCTATGTATCACTATCACAAACCTCGCCATGCTTTTAATACTCATGAATGGTACGAGCATATAATGACAGATGTTAAAAGACAAGCCAAAGTTCCATCACAAGGATTAGTAGTACTCGGATATCATCCAGAAGCACATCTGCCTAGTTTCCCAAAAGATTCTCACAGAGAATTATTGGATGCACAGACTAGGAATGATATTGGAGAAAAATTACCAACTAAACCATCTGCATTAATATATAAACCACATTTGATGTCAGATAGTAAATTGGTAAAAGACAGGAATGGGGTTCCCCATACTCTATGGACTCAATCAGTAAAGTATGCAAAAAGAGAACCCTTATACCAGCAATGGGATAAGGAAATATATAAGCATACTATGCAATTGATCCACCAGAGAATAACTAGAGATTATGGGAAACCAAAATTCTTGTCTCTGTATCTCAATATCAACGGAGATGGTACTACTAATAATAAGCCATGGGATATAACGACATCAGCAGGTCCCTTACTAAAGAAACTTTACAACGTTCACACGAAGGAAGCTATATTTGAAAATAAAGCTCCTGAAGGAAAACAACCCTCGTATGTATTTAATGATACAGAAGCAGCAAAACACGTACGAGAAATGTACGAAATGTATTGTAAAGGTCTTGAACAAGGAACTCCAATGGCTATATGGTGTAAGGATAATAGGAAAGTAGAATTGCTTCCAGCTCCCAAAGTACACGAAGGAAAAGTTCGTTTGTTTAACGAAATGGACTTATCCGTTAATATGACTCTCAAGAAATATTTCGGTCATATGTTGACCAAAATTCTTGAGACTCATGTTGAAGCTCCTTATAAAATAGGAATGGATGTGTATTCGGAAGCAACGATATACCACAAGAAAATGAGCAAAATAGATGGTAATCTGCTTTCCACTGATATATCTGGATGTGACAAATCAATGCCTAAAGAAATCATTTATGAATTCTGTAGGGCATTCTGCCAAGGATATGACGAAAAACTAGTAACAGCACTAGCAGAATCACTAACATATACTACACACATAATGGATGGAGTAATCTATCTTGTAGATAATGGTAATGAATCTGGTAGTTATGTTACTACTATGCTTAATTGCTTTGCTATGGAGGTTATTACAATGTACCCTGTAGTTGAGCAATTATTGAGTAAGGGAATACGTCCGTCACTACAAAATATAGAAGATGTGATGTCTGCTATATATTATGGTGACGACAGATCTGTAAAATTCTCAAAGGAACTAAATATAACGGAGTTAGATTTAGTACGATGTGGTGCTTACTTTAATTTTAAGGTAACACCAGCAAAAGTACAATCTGATTTTATTTCATTTTGTTCGAGAGAGTTTATACCAGATGAAGACCATGTAGTATTCCCCCAGCTCAAGGAATCATCAGTGCTATCTTGTCTATTTTGGATTAAAAAGAAAGAAACCAAATTTATACAAGCCAACATCAATGTAGCACTCTTCGAAGCATCTCTGCATCGTAAAGAATTCTTCTTGAGGGTAGTTAATATAGTTGAAACTATATTGGCTATTTATCCAGAGGTTTCTCAATACATTCATATATATGATTATGAAGTATATAGAAAAGTTTTCAAAAACTTTATATA
			T
		</sequence>
	</alignment>

	<!-- The sequence alignment (each sequence refers to a taxon above).         -->
	<!-- ntax=27 nchar=698                                                       -->
	<alignment id="alignment3" dataType="nucleotide">
		<sequence>
			<taxon idref="Thika_PicornaLikeVirus_SAF60_Dsim_SouthAfrica_Africa_2010-01"/>
			AATGAATGTAAGAGCCCTGTTTTATTGAAAACAGAGGAAACAGAGGTGGCATTTGAAGAAGAAATCATTCAAAACCTTGAACAACTCAATATTCAAGCAAACAATTACTCAACAACAATCAAAATTATGGACTATGTATCGCATATTAATCACAAAGCTCAGAAATCTTCTCTTGAACCTCTTTACAAGTACGAAAGAACGGGGGCGCAAGAATCTCCAATTTGGAGATGTACACTTACATATAATGGTAATGTGTATCATGCGTCCGCACGTACTAAGAAAGAAGCACAACAGAAGACAGCCGAGCAATGTGTAACAGCCAATAACAACCCTGGCTCACAGCCGAAACTAGTCCTAAACATGCAGGATTATCATGATTTGCTTATCAATGAAGCATTTTTCCAGCCTTATTGTAAGGCTGGTTTTGCTTCTGTGGGTGATAGTAAATTATCGGTAAACCTTGAACCGGAAATATCGGTAGACGAGCTCAAAATGGATCTTGCCGACAATAATTTCAATATTGAATCGATTCAATATATTAAAGTTATTATCGATAAAACCCTGGTTAAGAAAATGCAGATATTGATTGGTAATCTACATGTTCAACAGAACAATGATCAACCAATTGAACCTGCAATGATTAACCAGGCTGCAATGGGCCAGCAGAGGGCAACTCTACCATCACAAACGAATCCACA
		</sequence>
		<sequence>
			<taxon idref="Thika_PicornaLikeVirus_LIS02_Dmel_Lisbon_EuropeNAf_2012-10-24"/>
			AATGAATGTAAGAGCCCTGTTTTATTGAAAACAGAGAAAACAGAGGTGGCATTTGAAGAAGAAATCATTCAAAACCTTGAACAACTCAATATTCAAGCAAACAATTACTCGACAACAATCAAAATTATGGACTATGTATCGCATATTAATCACAAAGCTCAGAAATCTTCTCTTGAGCCTCTTTACAAGTACGAAAGGACTGGGGCTCAGGAAGCTCCAATTTGGAGATGTACACTTACATATAATGGTAATGTGTACCATGCATCCGCGCGTACCAAAAAAGAAGCACAGCAGAAGGCAGCAGAGCAATGTGTGACAGCCAACAACAATCCTGGCTCACAACCGAAACTAGTCCTAAACATGCAGGATTATCATGATTTGCTTATCAATGAAGCATTTTTCCAGCCTTATTGTAAGGCTGGTTTTGCTTCTGTGGGTGATAGTAAATTATCGGTAAACCTTGAACCGGAAATATCGGTAGACGAGCTCAAAATGGATCTTGCCGATAATAATTTTAATATTGAATCAATTCAATACATTAAAGTTATCATCGATAAAAACTTGGTTAAGAAAATGCAGGTATTGATTGGTGATCTACATGTTCAACAGAACAATGACCAACCAATTGAACCTGCAATGATCAACCAGGCTGCAATGGGCCAACAGAGGGCAACTCTACCATCACAAACGAATCCACA
		</sequence>
		<sequence>
			<taxon idref="Thika_PicornaLikeVirus_PORSIM07_Dsim_Porto_EuropeNAf_2012-10-24"/>
			AATGAATGTAAGAGCCCTGTTTTATTGAAAACAGAGGAAACAGAAGTGGCATTTGAAGAAGAAATCATTCAAAACCTTGAACAACTCAATATTCAAGCAAACAATTACTCGACAACAATCAAAATTATGGACTATGTATCGCATATTAATCACAAAGCTCAGAAATCTTCTCTTGAGCCTCTTTACAAGTACGAAAGGACTGGGGCTCAGGAAGCTCCAGTTTGGAGATGTACACTTACATATAATGGTAATGTGTACCATGCATCCGCACGTACTAAGAAAGAAGCACAGCAGAAGACAGCCGAGCAATGTGTGACAGCCAACAACAACCCTGGCGCACAACCGAAACTAGTCCTAAATATGCAGGATTATCATGATTTGCTTATCAATGAAGCATTTTTCCAGCCTTATTGTAAGGCTGGTTTTGCTTCTGTGGGTGATAGTAAATTATCGGTAAACCTTGAACCGGAAATCTCGGTAGATGAGCTCAAAATGGATCTTGCCGACAATAATTTCAATATTGAATCAATTCAGTATATTAAAATTATTATCGATAAAAACCTGGTTAAGAAAATGCAGATATTGATTGGTGATCTACATGTTCAGCAGAACAATGATCAACCAATTGAACCTGCAATGATTAACCAGGCTGCAATGGGCCAGCAGAGGGCAACTCTACCATCACAAACGAATCCACA
		</sequence>
		<sequence>
			<taxon idref="Thika_PicornaLikeVirus_REEF24_Dmel_Mombassa_Africa_2011-04-05"/>
			AATGAATGTAAAAGCCCTGTTTTATTGAAAACAGAGGAAACAGAGGTGGCATTTGAAGAAGAAATTATTCAGAACCTTGAACAACTCAATATTCAAGCAAACAATTACTCAACAACGATCAAAATTATGGACTATGTATCGCATATTAATCACAAAGCTCAAAAATCTTCTCTTGAACCTCTTTACAAGTACGAAAGGACTGGGGCGCAAGAGTCTCCAATTTGGAGATGTACACTTACATATAATAGTAATGTGTATCATGCATCCGCACGTACTAAGAAAGAGGCACAACAGAAGGCAGCCGAGCAATGTGTAACAGCCAACAACAACCCTGGCTCTCGACCGAAACTAGTCCTAAATATGCAGGATTATCATGATTTGCTTATCAATGAAGCATTTTTCCAGCCTTATTGTAAGGCTGGTTTTGCCTCTGTGGGTGATAGTAAATTATCGGTAAACCTTGAACCGGAAATATCGGTAGATGAGCTCAAAATGGATCTTGCCGATAATAATTTTAATATTGAATCAATTCAATATATTAAAGTTATTATTGATAAAACCCTGGTCAAGAAAATGCAGATATTGATTGGTAATCTACATGTTCAACAGAACAATGATCAACCAATTGAACCTGCAATGATTAACCAAGCTGCAATGGGCCAACAGAGGGCGACTCTACCATCACAAACGAATCCACA
		</sequence>
		<sequence>
			<taxon idref="Thika_PicornaLikeVirus_MON26_Dmel_Montpellier_EuropeNAf_2010-08-11"/>
			AATGAATGTAAGAGCCCTGTTTTATTGAAAACAGAGGAAACAGAGGTGGCATTTGAAGAAGAAATCATTCAAAACCTTGAACAACTCAATATTCAAGCAAACAATTACTCAACAACAATCAAAATTATGGACTATGTATCGCATATTAATCACAAAGCTCAGAAATCTTCTCTTGAACCTCTTTACAAGTTCGAAAGGACTGGGGCGCAAGAATCTCCAGTTTGGAGATGTACACTTACATATAATAATAATGTGTACCACGCATCCGCACGAACTAAGAAAGAAGCACAGCAGAAGGCAGCCGAGCAATGTGTGACAGCCAACAACAACCCTGGCTCACAACCGAAACTAGTCCTAAATATGCAGGATTATCATGATTTGCTTATCAATGAAGCATTTTTCCAGCCTTATTGTAAGGCTGGTTTTGCTTCTGTGGGTGATAGTAAATTATCGGTAAACCTTGAACCGGAAATATCGGTAGACGAGCTCAAAATGGATCTTGCCGACAATAATTTTAATATTGAATCAATTCAATATATTAAAGTTATTGTTGATAAAACCTTGGTTAAGAAAATGCAGGTGTTGATTGGTGATCTATATGTTCGACAGAACAATGACCAACCAATTGAACCTGCAATGATTAACCAGGCTGCAATGGGCCAACAGAGGGCAACTCTACCATCACAAACGAATCCACA
		</sequence>
		<sequence>
			<taxon idref="Thika_PicornaLikeVirus_ITH11_Dmel_Ithaca_USA_2009-09-18"/>
			AATGAATGTAAGAGCCCTGTTTTATTGAAAACAGAGGAAACAGAGGTGGCATTTGAAGAAGAAATCATTCAAAACCTTGAACAACTCAATATTCAAGCAAACAATTACTCAACAACAATCAAAATTATGGACTATGTATCGCATATTAATCACAAAGCTCAGAAATCTTCTCTTGAGCCTCTTTACAAGTACGAAAGAACTGGAGCGCAAGAATCTCCAATTTGGAGATGTACACTTACATATAATAGTAATGTGTACCATGCATCCGCACGTACTAAGAAAGAAGCACAACAGAAGGCAGCCGAGCAATGTGTGACAGCCAATAACAACCCTGGCTCACAACCGAAACTAGTCCTAAATATGCAGGATTATCATGATTTGCTTATCAATGAAGCATTTTTCCAGCCTTACTGTAAGGCTGGTTTTGCTTCTGTGGGTGATAGTAAATTATCGGTAAACCTTGAACCGGAAATATCGGTAGATGAGCTCAAAATGGATCTTGCCGACAATAATTTCAATATTGAATCAATTCAATATATTAAAGTTATTATCGATAAAACCCTGGTCAAGAAAATGCAGATATTGATTGGTAATCTACATGTTCAACAGAACAATGATCAACCAATTGAACCTGCAATGATTAACCAGGCAGCAATGGGCCAGCAGAGGGCAACTCTACCATCACAAACGAATCCACA
		</sequence>
		<sequence>
			<taxon idref="Thika_PicornaLikeVirus_IM09_Dmel_Ithaca_USA_2009-09-18"/>
			AATGAATGTAAGAGCCCTGTTTTATTGAAAACAGAGGAAACAGAGGTAGCATTTGAAGAAGAAATCATTCAAAACCTTGAACAACTCAATATTCAAGCAAACAATTACTCAACAACAATCAAAATTATGGACTATGTATCGCATATTAATCACAAAGCTCAGAAATCTTCTCTTGAACCTCTTTACAAGTACGAAAGGACTGGGGCGCAAGAATCTCCAATTTGGAGATGTACACTTACATATAATGGTAATGTGTATCATGCATCCGCACGTACTAAGAAAGAAGCACAACAGAAGGCAGCCGAGCAATGTGTGACAGCCAACAACAACCCTGGCTCACAACCGAAACTAGTCCTAAATATGCAGGATTATCATGATTTGCTTATCAATGAAGCATTTTTCCAGCCTTATTGTAAGGCTGGTTTTGCTTCTGTGGGTGATAGTAAATTATCGGTAAACCTTGAACCGGAAATATCGGTAGATGAGCTCAAAATGGATCTTGCCGACAATAATTTCAATATTGAATCAATTCAATATATTAAAGTTATTATCGATAAAACCCTGGTCAAGAAAATGCAGATATTGATTGGTAATCTACATGTTCAACAGAACAACGATCAACCNNNNNNNNNNNNNNNNNNNNNNNNNNNNNNNNNNNNNNNNNNNNNNNNNNNNNNNNNNNNNNNNNNNNNNNNNNN
		</sequence>
		<sequence>
			<taxon idref="Thika_PicornaLikeVirus_IM10_Dmel_Ithaca_USA_2009-09-18"/>
			AATGAATGTAAGAGCCCTGTTTTATTGAAAACAGAGGAAACAGAGGTAGCATTTGAAGAAGAAATCATTCAAAACCTTGAACAACTCAATATTCAAGCAAACAATTACTCAACAACAATCAAAATTATGGACTATGTATCGCATATTAATCACAAAGCTCAGAAATCTTCTCTTGAACCTCTTTACAAGTACGAAAGGACTGGGGCGCAAGAATCTCCAATTTGGAGATGTACACTTACATATAATGGTAATGTGTATCATGCATCCGCACGTACTAAGAAAGAAGCACAACAGAAGGCAGCCGAGCAATGTGTGACAGCCAACAACAACCCTGGCTCACAACCGAAACTAGTCCTAAATATGCAGGATTATCATGATTTGCTTATCAATGAAGCATTTTTCCAGCCTTATTGTAAGGCTGGTTTTGCTTCTGTGGGTGATAGTAAATTATCGGTAAACCTTGAACCGGAAATATCGGTAGATGAGCTCAAAATGGATCTTGCCGACAATAATTTCAATATTGAATCAATTCAATATATTAAAGTTATTATCGATAAAACCCTGGTCAAGAAAATGCAGATATTGATTGGTAATCTACATGTTCAACAGAACAACGATCAACCAATTGAACCTGCAATGATTAACCAGGCTGCAATGGGCCAGCAGAGGGCAACTCTACCATCACAAACGAATCCACA
		</sequence>
		<sequence>
			<taxon idref="Thika_PicornaLikeVirus_IM14_Dmel_Ithaca_USA_2009-09-18"/>
			AATGAATGTAAGAGCCCTGTTTTATTGAAAACAGAGGAAACAGAGGTGGCATTTGAAGAAGAAATCATTCAAAACCTTGAACAACTCAATATTCAAGCAAACAATTACTCAACAACAATCAAAATTATGGACTATGTATCGCATATTAATCACAAAGCTCAGAAATCTTCTCTTGAACCTCTTTACAAGTACGAAAGGACTGGGGCGCAAGAATCTCCAATTTGGAGATGTACACTTACATATAATGGTAATGTGTATCATGCATCCGCACGTACTAAGAAAGAAGCACAACAGAAGGCAGCCGAGCAATGTGTGACAGCCAACAACAACCCTGGCTCACAACCGAAACTAGTCCTAAATATGCAGGATTATCATGATTTGCTTATCAATGAAGCATTTTTCCAGCCTTATTGTAAGGCTGGTTTTGCTTCTGTGGGTGATAGTAAATTATCGGTAAACCTTGAACCGGAAATACCGGTAGATGAGCTCAAAATGGATCTTGCCGATAATAATTTCAATATTGAATCAATTCAATATATTAAAGTTATTATCGATAAAACCCTGGTCAAGAAAATGCAGATATTGATTGGTAATCTACATGTTCAACAGAACAATGATCAACCAATTGAACCTGCAATGATTAACCAGGCTGCAATGGGCCAGCAGAGGGCAACTCTACCATCACAAACGAATCCACA
		</sequence>
		<sequence>
			<taxon idref="Thika_PicornaLikeVirus_IM13_Dmel_Ithaca_USA_2009-09-18"/>
			AATGAATGTAAGAGCCCTGTTTTATTGAAAACAGAGGAAACAGAGGTGGCATTTGAAGAAGAAATCATTCAAAACCTTGAACAACTCAATATTCAAGCAAACAATTACTCAACAACAATCAAAATTATGGACTATGTATCGCATATTAATCACAAAGCTCAGAAATCTTCTCTTGAACCTCTTTACAAGTACGAAAGGACTGGGGCGCAAGAATCTCCAATTTGGAGATGTACACTTACATATAATGGTAATGTGTATCATGCATCCGCACGTACTAAGAAAGAAGCACAACAGAAGGCAGCCGAGCAATGTGTGACAGCCAACAACAACCCTGGCTCACAACCGAAACTAGTCCTAAATATGCAGGATTATCATGATTTGCTTATCAATGAAGCATTTTTCCAGCCTTATTGTAAGGCTGGTTTTGCTTCTGTGGGTGATAGTAAATTATCGGTAAACCTTGAACCGGAAATACCGGTAGATGAGCTCAAAATGGATCTTGCCGATAATAATTTCAATATTGAATCAATTCAATATATTAAAGTTATTATCGATAAAACCCTGGTCAAGAAAATGCAGATATTGATTGGTAATCTACATGTTCAACAGAACAATGATCAACCNNNNNNNNNNNNNNNNNNNNNNNNNNNNNNNNNNNNNNNNNNNNNNNNNNNNNNNNNNNNNNNNNNNNNNNNNNN
		</sequence>
		<sequence>
			<taxon idref="Thika_PicornaLikeVirus_AUS20_Dsim_Australia_Australia_2011-02-28"/>
			AATGAATGTAAGAGCCCTGTTTTATTGAAAACAGAGGAAACAGAGGTGGCATTTGAAGAAGAAATCATTCAAAACCTTGAACAACTCAATATTCAAGCAAACAATTACTCAACAACAATCAAAATTATGGACTATGTATCGCATATTAATCACAAAGCTCAGATGTCTTCTCTTGAACCTCTTTACAAGTACGAAAGAACGGGGGCGCAAGAATCTCCAATTTGGAGATGTACACTTACATATAATGGTAATGTGTATCATGCATCCGCACGTACTAAAAAAGAAGCACAACAGAAGGCAGCAGAGCAATGTGTGACAGCCAATAACAACCCTGGCTCTCAGCCAAAACTAGTCCTCAACATGCAGGATTATCATGATTTGCTTATCAATGAAGCATTTTTCCAACCTTATTGTAAGGCTGGTTTTGCTTCTGTGGGTGATAGTAAATTATCGGTAAACCTTGAACCGGAAATCTCGGTAGATGAGCTCAAAATGGATCTTGCCGATAATAATTTCAATATTGAATCAATTCAATATATTAAAGTTATTATCGATAAAAACCTGGTCAAGAAAATGCAGATATTGATTGGTGATCTACATGTTCAGCAGAACAATGATCAACCAATTGAACCTGCAATGATTAACCAGGCTGCAATGGGCCAGCAGAGGGCAACTCTACCATCACAAACGAATCCACA
		</sequence>
		<sequence>
			<taxon idref="Thika_PicornaLikeVirus_SAF04_Dmel_SouthAfrica_Africa_2010-01"/>
			AATGAATGTAAGAGCCCTGTTTTATTGAAAACAGAGGAAACAGAGGTGGCATTTGAAGAAGAAATCATTCAAAACCTTGAACAACTCAATATTCAAGCAAACAATTACTCAACAACAATCAAAATTATGGACTATGTATCGCATATTAATCACAAAGCTCAGAAATCTTCTCTTGAACCTCTTTACAAGTACGAAAGGACTGGGGCGCAAGAATCTCCAATTTGGAGATGTACACTTACATATAATGGTAATGTGTATCATGCATCCGCACGTACTAAGAAAGAAGCACAACAGAAGGCAGCCGAGCAATGTGTGACAGCCAACAACAACCCTGGCTCACAACCGAAACTAGTCCTAAATATGCAGGATTATCATGATTTGCTTATCAATGAAGCATTTTTCCAGCCTTATTGTAAGGCTGGTTTTGCTTCTGTGGGTGATAGTAAATTATCGGTAAACCTTGAACCGGAAATATCGGTAGATGAGCTCAAAATGGATCTTGCCGACAATAATTTCAATATTGAATCAATTCAATATATTAAAGTTATTATCGATAAAACCCTGGTCAAGAAAATGCAGATATTGATTGGTAATCTACATGTTCAACAGAACAATGATCAACCAATTGAACCTGCAATGATTAACCAGGCTGCAATGGGCCAGCAGAGGGCAACTCTACCATCACAAACGAATCCACA
		</sequence>
		<sequence>
			<taxon idref="Thika_PicornaLikeVirus_IM19_DUNK_Ithaca_USA_2009-09-18"/>
			AATGAATGTAAGAGCCCTGTTTTATTGAAAACAGAGGAAACAGAGGTGGCATTTGAAGAAGAAATCATTCAAAACCTTGAACAACTCAATATTCAAGCAAACAATTACTCAACAACAATCAAAATTATGGACTATGTATCGCATATTAATCACAAAGCTCAGAAATCTTCTCTTGAACCTCTTTACAAGTACGAAAGGACTGGGGCGCAAGAATCTCCAATTTGGAGATGTACACTTACATATAATGGTAATGTGTATCATGCATCCGCACGTACTAAGAAAGAAGCACAACAGAAGGCAGCCGAGCAATGTGTGACAGCCAACAACAACCCTGGCTCACAACCGAAACTAGTCCTAAATATGCAGGATTATCATGATTTGCTTATCAATGAAGCATTTTTCCAGCCTTATTGTAAGGCTGGTTTTGCTTCTGTGGGTGATAGTAAATTATCGGTAAACCTTGAACCGGAAATACCGGTAGATGAGCTCAAAATGGATCTTGCCGATAATAATTTCAATATTGAATCAATTCAATATATTAAAGTTATTATCGATAAAACCCTGGTCAAGAAAATGCAGATATTGATTGGTAATCTACATGTTCAACAGAACAATGATCAACCNNNNNNNNNNNNNNNNNNNNNNNNNNNNNNNNNNNNNNNNNNNNNNNNNNNNNNNNNNNNNNNNNNNNNNNNNNN
		</sequence>
		<sequence>
			<taxon idref="Thika_PicornaLikeVirus_IM20_Dmel_Ithaca_USA_2009-09-18"/>
			AATGAATGTAAGAGCCCTGTTTTATTGAAAACAGAGGAAACAGAGGTGGCATTTGAAGAAGAAATCATTCAAAACCTTGAACAACTCAATATTCAAGCAAACAATTACTCAACAACAATCAAAATTATGGACTATGTATCGCATATTAATCACAAAGCTCAGAAATCTTCTCTTGAACCTCTTTACAAGTACGAAAGGACTGGGGCGCAAGAATCTCCAATTTGGAGATGTACACTTACATATAATGGTAATGTGTATCATGCATCCGCACGTACTAAGAAAGAAGCACAACAGAAGGCAGCCGAGCAATGTGTGACAGCCAACAACAACCCTGGCTCACAACCGAAACTAGTCCTAAATATGCAGGATTATCATGATTTGCTTATCAATGAAGCATTTTTCCAGCCTTATTGTAAGGCTGGTTTTGCTTCTGTGGGTGATAGTAAATTATCGGTAAACCTTGAACCGGAAATACCGGTAGATGAGCTCAAAATGGATCTTGCCGATAATAATTTCAATATTGAATCAATTCAATATATTAAAGTTATTATCGATAAAACCCTGGTCAAGAAAATGCAGATATTGATTGGTAATCTACATGTTCAACAGAACAATGATCAACCNNNNNNNNNNNNNNNNNNNNNNNNNNNNNNNNNNNNNNNNNNNNNNNNNNNNNNNNNNNNNNNNNNNNNNNNNNN
		</sequence>
		<sequence>
			<taxon idref="Thika_PicornaLikeVirus_IM07_Dmel_Ithaca_USA_2009-09-18"/>
			AATGAATGTAAGAGCCCTGTTTTATTGAAAACAGAGGAAACAGAGGTGGCATTTGAAGAAGAAATCATTCAAAACCTTGAACAACTCAATATTCAAGCAAACAATTACTCAACAACAATCAAAATTATGGACTATGTATCGCATATTAATCACAAAGCTCAGAAATCTTCTCTTGAGCCTCTTTACAAGTACGAAAGAACTGGGGCGCAAGAATCTCCAATTTGGAGATGTACACTTACATATAATGGTAATGTGTATCATGCATCCGCACGTACTAAGAAAGAAGCACAACAGAAGGCAGCCGAGCAATGTGTGACAGCCAACAACAACCCTGGCTCACAACTGAAATTAGTCCTAAATATGCAGGATTATCATGATTTGCTTATCAATGAAGCATTTTTCCAGCCTTATTGTAAGGCTGGTTTTGCTTCTGTGGGTGATAGTAAATTATCGGTAAACCTTGAACCGGAAATATCGGTAGATGAGCTCAAAATGGATCTTGCCGACAATAATTTCAATATTGAATCAATTCAATATATTAAAGTTATTATCGATAAAACCCTGGTCAAGAAAATGCAGATATTGATTGGTAATCTACATGTTCAACAGAACAATGATCAACCNNNNNNNNNNNNNNNNNNNNNNNNNNNNNNNNNNNNNNNNNNNNNNNNNNNNNNNNNNNNNNNNNNNNNNNNNNN
		</sequence>
		<sequence>
			<taxon idref="Thika_PicornaLikeVirus_IM18_Dmel_Ithaca_USA_2009-09-18"/>
			AATGAATGTAAGAGCCCTGTTTTATTGAAAACAGAGGAAACAGAGGTGGCATTTGAAGAAGAAATCATTCAAAACCTTGAACAACTCAATATTCAAGCAAACAATTACTCAACAACAATCAAAATTATGGACTATGTATCGCATATTAATCACAAAGCTCAGAAATCTTCTCTTGAGCCTCTTTACAAGTACGAAAGAACTGGGGCGCAAGAATCTCCAATTTGGAGATGTACACTTACATATAATGGTAATGTGTATCATGCATCCGCACGTACTAAGAAAGAAGCACAACAGAAGGCAGCCGAGCAATGTGTGACAGCCAACAACAACCCTGGCTCACAACTGAAATTAGTCCTAAATATGCAGGATTATCATGATTTGCTTATCAATGAAGCATTTTTCCAGCCTTATTGTAAGGCTAGTTTTGCTTCTGTGGGTGATAGTAAATTATCGGTAAACCTTGAACCGGAAATATCGGTAGATGAGCTCAAAATGGATCTTGCCGACAATAATTTCAATATTGAATCAATTCAATATATTAAAGTTATTATCGATAAAACCCTGGTCAAGAAAATGCAGATATTGATTGGTAATCTACATGTTCAACAGAACAATGATCAACCAATTGAACCTGCAATGATTAACCAGGCTGCAATGGGCCAGCAGAGGGCAACTCTACCATCACAAACGAATCCACA
		</sequence>
		<sequence>
			<taxon idref="Thika_PicornaLikeVirus_IM05_Dmel_Ithaca_USA_2009-09-18"/>
			AATGAATGTAAGAGCCCTGTTTTATTGAAAACAGAGGAAACAGAGGTGGCATTTGAAGAAGAAATCATTCAAAACCTTGAACAACTCAATATTCAAGCAAACAATTACTCAACAACAATCAAAATTATGGACTATGTATCGCATATTAATCACAAAGCTCAGAAATCTTCTCTTGAGCCTCTTTACAAGTACGAAAGAACTGGGGCGCAAGAATCTCCAATTTGGAGATGTACACTTACATATAATGGTAATGTGTATCATGCATCCGCACGTACTAAGAAAGAAGCACAACAGAAGGCAGCCGAGCAATGTGTGACAGCCAACAACAACCCTGGCTCACAACTGAAATTAGTCCTAAATATGCAGGATTATCATGATTTGCTTATCAATGAAGCATTTTTCCAGCCTTATTGTAAGGCTGGTTTTGCTTCTGTGGGTGATAGTAAATTATCGGTAAACCTTGAACCGGAAATATCGGTAGATGAGCTCAAAATGGATCTTGCCGACAATAATTTCAATATTGAATCAATTCAATATATTAAAGTTATTATCGATAAAACCCTGGTCAAGAAAATGCAGATATTGATTGGTAATCTACATGTTCAACAGAACAATGATCAACCAATTGAACCTGCAATGATTAACCAGGCTGCAATGGGCCAGCAGAGGGCAACTCTACCATCACAAACGAATCCACA
		</sequence>
		<sequence>
			<taxon idref="Thika_PicornaLikeVirus_LIS27_Dsim_Lisbon_EuropeNAf_2012-10-24"/>
			AATGAATGTAAGAGCCCTGTTTTATTGAAAACAGAGAAAACAGAGGTGGCATTTGAAGAAGAAATCATTCAAAACCTTGAACAACTCAATATTCAAGCAAACAATTACTCGACAACAATCAAAATTATGGACTATGTATCGCATATTAATCACAAAGCTCAGAAATCTTCTCTTGAGCCTCTTTACAAGTACGAAAGGACTGGGGCTCAGGAAGCTCCAATTTGGAGATGTACACTTACATATAATGGTAATGTGTACCATGCATCCGCGCGTACCAAAAAAGAAGCACAGCAGAAGGCAGCAGAGCAATGTGTGACAGCCAACAACAATCCTGGCTCACAACCGAAACTAGTCCTAAACATGCAGGATTATCATGATTTGCTTATCAATGAAGCATTTTTCCAGCCTTATTGTAAGGCTGGTTTTGCTTCTGTGGGTGATAGTAAATTATCGGTAAACCTTGAACCGGAAATATCGGTAGACGAGCTCAAAATGGATCTTGCCGATAATAATTTTAATATTGAATCAATTCAATACATTAAAGTTATCATCGATAAAAACTTGGTTAAGAAAATGCAGGTATTGATTGGTGATCTACATGTTCAACAGAACAATGACCAACCAATTGAACCTGCAATGATTAACCAGGCTGCAATGGGCCAACAGAGGGCAACTCTACCATCACAAACGAATCCACA
		</sequence>
		<sequence>
			<taxon idref="Thika_PicornaLikeVirus_LIS29_Dmel_Lisbon_EuropeNAf_2012-10-24"/>
			AATGAATGTAAGAGCCCTGTTTTATTGAAAACAGAGAAAACAGAGGTGGCATTTGAAGAAGAAATCATTCAAAACCTTGAACAACTCAATATTCAAGCAAACAATTACTCGACAACAATCAAAATTATGGACTATGTATCGCATATTAATCACAAAGCTCAGAAATCTTCTCTTGAGCCTCTTTACAAGTACGAAAGGACTGGGGCTCAGGAAGCTCCAATTTGGAGATGTACACTTACATATAATGGTAATGTGTACCATGCATCCGCGCGTACCAAAAAAGAAGCACAGCAGAAGACAGCAGAGCAATGTGTGACAGCCAACAACAATCCTGGCTCACAACCGAAACTAGTCCTAAACATGCAGGATTATCATGATTTGCTTATCAACGAAGCATTTTTCCAGCCTTATTGTAAGGCTGGTTTTGCTTCTGTGGGTGATAGTAAATTATCGGTAAACCTTGAACCGGAAATATCGGTAGATGAGCTCAAAATGGATCTTGCCGATAATAATTTTAATATTGAATCAATTCAATACATTAAAGTTATCATCGATAAAAACTTGGTTAAGAAAATGCAGGTATTGATTGGTGATCTACATGTTCAACAGAACAATGACCAACCAATTGAACCTGCAATGATTAACCAGGCTGCAATGGGCCAACAGAGGGCAACTCTACCATCACAAACGAATCCACA
		</sequence>
		<sequence>
			<taxon idref="Thika_PicornaLikeVirus_LIS17_Dsim_Lisbon_EuropeNAf_2012-10-24"/>
			AATGAATGTAAGAGCCCTGTTTTATTGAAAACAGAGGAAACAGATGTGGCATTTGAAGAAGAAATCATTCAAAACCTTGAACAACTCAATATTCAAGCAAACAATTACTCGACAACAATCAAAATTATGGACTATGTATCGCATATTAATCACAAAGCTCAGAAATCTTCTCTTGAGCCTCTTTACAAGTACGAAAGGACTGGGGCTCAGGAAGCTCCAGTTTGGAGATGTACACTTACATATAATGGTAATGTGTACCATGCATCCGCACGTACTAAGAAAGAAGCACAGCAGAAGACAGCCGAGCAATGTGTGACAGCCAACAACAACCCTGGCGCACAACCGAAACTAGTCCTAAATATGCAGGATTATCATGATTTGCTTATCAATGAAGCATTTTTCCAGCCTTATTGTAAGGCTGGTTTTGCTTCTGTGGGTGATAGTAAATTATCGGTAAACCTTGAACCGGAAATCTCAGTAGATGAGCTCAAAATGGATCTTGCCGACAATAATTTCAATATTGAATCAATTCAGTATATTAAAGTTATTATCGATAAAAACCTGGTTAAGAAAATGCAGATATTGATTGGTGATCTACATGTTCAGCAGAACAATGATCAACCAATTGAACCTGCAATGATTAACCAGGCTGCAATGGGCCAGCAGAGGGCAACTCTACCATCACAAACGAATCCACA
		</sequence>
		<sequence>
			<taxon idref="Thika_PicornaLikeVirus_PORSIM05_Dsim_Porto_EuropeNAf_2012-10-24"/>
			AATGAATGTAAGAGCCCTGTTTTATTGAAAACAGAGGAAACAGAAGTGGCATTTGAAGAAGAAATCATTCAAAACCTTGAACAACTCAATATTCAAGCAAACAATTACTCGACAACAATCAAAATTATGGACTATGTATCGCATATTAATCACAAAGCTCAGAAATCTTCTCTTGAGCCTCTTTACAAGTACGAAAGGACTGGGGCTCAGGAAGCTCCAGTTTGGAGATGTACACTTACATATAATGGTAATGTGTACCATGCATCCGCACGTACTAAGAAAGAAGCACAGCAGAAGACAGCCGAGCAATGTGTGACAGCCAACAACAACCCTGGCGCACAACCGAAACTAGTCCTAAATATGCAGGATTATCATGATTTGCTTATCAATGAAGTATTTTTCCAGCCTTATTGTAAGGCTGGTTTTGCTTCTGTGGGTGATAGTAAATTATCGGTAAACCTTGAACCGGAAATCTCGGTAGATGAGCTCAAAATGGATCTTGCCGACAATAATTTCAATATTGAATCAATTCAGTATATTAAAGTTATTATCGATAAAAACCTGGTTAAGAAAATGCAGATATTGATTGGTGATCTACATGTTCAGCAGAACAATGATCAACCAATTGAACCTGCAATGATTAACCAGGCTGCAATGGGCCAGCAGAGGGCAACTCTACCATCACAAACGAATCCACA
		</sequence>
		<sequence>
			<taxon idref="Thika_PicornaLikeVirus_PORSIM08_Dsim_Porto_EuropeNAf_2012-10-24"/>
			AATGAATGTAAGAGCCCTGTTTTATTGAAAACAGAGGAAACAGAAGTGGCATTTGAAGAAGAAATCATTCAAAACCTTGAACAACTCAATATTCAAGCAAACAATTACTCGACAACAATCAAAATTATGGACTATGTATCGCATATTAATCACAAAGCTCAGAAATCTTCTCTTGAGCCTCTTTACAAGTACGAAAGGACTGGGGCTCAGGAAGCTCCAGTTTGGAGATGTACACTTACATATAATGGTAATGTGTACCATGCATCCGCACGTACTAAGAAAGAAGCACAGCAGAAGACAGCCGAGCAATGTGTGACAGCCAACAACAACCCTGGCGCACAACCGAAACTAGTCCTAAATATGCAGGATTATCATGATTTGCTTATCAATGAAGCATTTTTCCAGCCTTATTGTAAGGCTGGTTTTGCTTCTGTGGGTGATAGTAAATTATCGGTAAACCTTGAACCGGAAATCTCGGTAGATGAGCTCAAAATGGATCTTGCCGACAATAATTTCAATATTGAATCAATTCAGTATATTAAAATTATTATCGATAAAAACCTGGTTAAGAAAATGCAGATATTGATTGGTGATCTACATGTTCAGCAGAACAATGATCAACCAATTGAACCTGCAATGATTAACCAGGCTGCAATGGGCCAGCAGAGGGCAACTCTACCATCACAAACGAATCCACA
		</sequence>
		<sequence>
			<taxon idref="Thika_PicornaLikeVirus_IM04_Dmel_Ithaca_USA_2009-09-18"/>
			AATGAATGTAAGAGCCCTGTTTTATTGAAAACAGAGGAAACAGAGGTGGCATTTGAAGAAGAAATCATTCAAAACCTTGAACAACTCAATATTCAAGCAAACAATTACTCAACAACAATCAAAATTATGGACTATGTATCGCATATTAATCACAAAGCTCAGAAATCTTCTCTTGAACCTCTTTACAAGTACGAAAGGACTGGGGCGCAAGAATCTCCAATTTGGAGATGTACACTTACATATAATGGTAATGTGTATCATGCATCCGCACGTACTAAGAAAGAAGCACAACAGAAGGCAGCCGAGCAATGTGTGACAGCCAACAACAACCCTGGCTCACAACCGAAACTAGTCCTAAATATGCAGGATTATCATGATTTGCTTATCAATGAAGCATTTTTCCAGCCTTATTGNNNNNNNNNNNNNNNNNNNNNNNNNNNNNNNNNNNNNNNNNNNNNNNNNNNNNNNNNNNNNNNNNNNNNNNNNNNNNNNNNNNNNNNNNNNNNNNNNNNNNNNNNNNNNNNNNNNNNNNNNNNNNNNNNNNNNNNNNNNNNNNNNNNNNNNNNNNNNNNNNNNNNNNNNNNNNNNNNNNNNNNNNNNNNNNNNNNNNNNNNNNNNNNNNNNNNNNNNNNNNNNNNNNNNNNNNNNNNNNNNNNNNNNNNNNNNNNNNNNNNNNNNNNNNNNNNNNNNNNNNNNNN
		</sequence>
		<sequence>
			<taxon idref="Thika_PicornaLikeVirus_MATMEL27_Dmel_Accra1_Africa_2010-01"/>
			AATGAATGTAAGAGCCCTGTTTTATTGAAAACAGAGAAAACAGAGGTGGCATTTGAAGAAGAAGTCATTCAAAACCTTGAACAACTCAATATTCAAGCAAACAACTACTCAACAACGATCAAAATAATGGACTATGTATCGCACGTTAATCACAAAGCTCAGAAATCTTCTCTTGAGCCTCTTTACAAGTACGAAAGAACTGGGGCGCAAGAATCTCCAATTTGGAGATGTACACTTACATATAATGGTAATGTGTACCATGCATCCGCACGTACTAAAAAAGAAGCACAGCAGAAGGCAGCCGAGCAATGTGTAACAGCCAACAACAATCCTGGCTCACAACCGAAATTAGTCCTAAACATGCAGGATTATCACGATTTGCTTATCAATGAAGCATTTTTCCTACCTTATTGTAAGGCAGGTTTTGCTTCTGTGGGTGATAGTAAATTGTCGGTAAACCTTGAACCGGAAATTTCGGTAGATGAACTCAAAATGGATCTTGCCGATAATAATTTCAATATTGAATCAATTCAGTATATAAAGATTATTGTCGATAAAACCTTGGTTAAGAAAATGCAGGTATTAATCGGTGATCTACATGTTCAGCAGAACAATGATCAACCGATTGAACCTGCAATGATTAATCAAGCCGCAATGGGCCAACAGAGGGCGACTCTACCATCACAAACGAATCCACA
		</sequence>
		<sequence>
			<taxon idref="Thika_PicornaLikeVirus_AUSSIM01_Dsim_Australia_Australia_2011-02-28"/>
			AATGAATGTAAGAGCCCTGTTTTATTGAAAACAGAGGAAACAGAGGTGGCATTTGAAGAAGAAATCATTCAAAACCTTGAACAACTCAATATTCAAGCAAACAATTACTCAACAACAATCAAAATTATGGACTATGTATCGCATATTAATCACAAAGCTCAGAAATCTTCTCTTGAACCTCTTTACAAGTACGAAAGAAATGGGGCGCAAGAATCTCCAGTTTGGAGATGTACACTTACATATAATGGTAATGTGTATCATGCATCCGCACGTACTAAGAAAGAAGCACAACAGAAGGCAGCCGAGCAATGTGTGACAGCCAATAACAACCCTGGCTCACAACCGAAACTAGTCCTAAACATGCAGGATTATCATGATTTGCTTATCAATGAAGCATTTTTCCAGCCTTATTGCAAGGCTGGTTTTGCTTCTGTGGGCGATAGTAAATTATCGGTAAACCTTGAACCGGAAATATCGGTAGACGAGCTCAAAATGGATCTTGCCGACAATAATTTTAATATTGAATCAATTCAATATATTAAAGTTATTGTTGATAAAACCTTGGTTAAGAAAATGCAGGTGTTGATTGGTGATCTACATGTTCGACAGAACAATGACCAACCAATTGAACCTGCAATGATTAACCAGGCTGCAATGGGCCAACAGAGGGCAACTCTACCATCACAAACGAATCCACA
		</sequence>
		<sequence>
			<taxon idref="Thika_PicornaLikeVirus_AUS10_Dsim_Australia_Australia_2011-02-28"/>
			AATGAATGTAAGAGCCCTGTTTTATTGAAAACAGAGGAAACAGAGGTGGCATTTGAAGAAGAAATCATCCAAAACCTTGAACAACTCAATATTCAAGCAAACAATTACTCAACAACAATCAAAATTATGGACTATGTATCGCATATTAATCACAAAGCTCAGACGTCTTCTCTTGAACCTCTTTACAAGTACGAAAGAACAGGGGCGCAAGAATCTCCAATTTGGAGATGTACACTTACATATAATGGTAATGTGTATCATGCATCCGCACGTACTAAAAAAGAAGCACAACAGAAGGCAGCAGAGCAATGTGTGACAGCCAATAACAACCCTGGCTCACAGCCGAAACTAGTCCTCAACATGCAGGATTATCATGATTTACTTATCAATGAAGCATTTTTCCTACCTTATTGTAAGGCAGGTTTTGCTTCTGTGGGTGATAGTAAATTATCGGTAAACCTTGAACCGGAAATCTCGGTAGATGAGCTCAAAATGGATCTTGCCGATAATAATTTTAATATTGAATCAGTTCAATATATTAAAGTTATTATTGATAAAACCTTGGTCAAGAAAATGCAGATATTGATTGGTAATCTAAATGTTCAACAGAATAATGACCAACCNNNNNNNNNNNNNNNNNNNNNNNNNNNNNNNNNNNNNNNNNNNNNNNNNNNNNNNNNNNNNNNNNNNNNNNNNNN
		</sequence>
		<sequence>
			<taxon idref="Thika_PicornaLikeVirus_LIS20_Dsim_Lisbon_EuropeNAf_2012-10-24"/>
			AATGAATGTAAGAGCCCTGTTTTATTGAAAACAGAGAAAACAGAGGTGGCATTTGAAGAAGAAATCATTCAAAACCTTGAACAACTCAATATTCAAGCAAACAATTACTCGACAACAATCAAAATTATGGACTATGTATCGCATATTAATCACAAAGCTCAGAAATCTTCTCTTGAGCCTCTTTACAAGTACGAAAGGACTGGGGCTCAGGAAGCTCCAATTTGGAGATGTACACTTACATATAATGGTAATGTGTACCATGCATCCGCGCGTACCAAAAAAGAAGCACAGCAGAAGACAGCAGAGCAATGTGTGACAGCCAACAACAATCCTGGCTCACAACCGAAACTAGTCCTAAACATGCAGGATTATCATGATTTGCTTATCAATGAAGCATTTTTCCAGCCTTATTGTAAGGCTGGTTTTGCTTCTGTGGGTGATAGTAAATTATCGGTAAACCTTGAACCGGAAATATCGGTAGATGAGCTCAAAATGGATCTTGCCGATAATAATTTTAATATTGAATCAATTCAATACATTAAAGTTATCATCGATAAAAACTTGGTTAAGAAAATGCAGGTATTGATTGGTGATCTACATGTTCAACAGAACAATGACCAACCAATTGAACCTGCAATGATTAACCAGGCTGCAATGGGCCAACAGAGGGCAACTCTACCATCACAAACGAATCCACA
		</sequence>
	</alignment>

	<!-- The unique patterns for codon positions 1 & 2                           -->
	<mergePatterns id="Thika_PicornaLikeVirus_1-1916.CP1+2.patterns">

		<!-- The unique patterns from 1 to end every 3                               -->
		<!-- npatterns=64                                                            -->
		<patterns from="1" every="3" strip="false">
			<alignment idref="alignment1"/>
		</patterns>

		<!-- The unique patterns from 2 to end every 3                               -->
		<!-- npatterns=40                                                            -->
		<patterns from="2" every="3" strip="false">
			<alignment idref="alignment1"/>
		</patterns>
	</mergePatterns>

	<!-- The unique patterns for codon position 3                                -->

	<!-- The unique patterns from 3 to end every 3                               -->
	<!-- npatterns=224                                                           -->
	<patterns id="Thika_PicornaLikeVirus_1-1916.CP3.patterns" from="3" every="3" strip="false">
		<alignment idref="alignment1"/>
	</patterns>

	<!-- The unique patterns for codon positions 1 & 2                           -->
	<mergePatterns id="Thika_PicornaLikeVirus_1917-3915.CP1+2.patterns">

		<!-- The unique patterns from 1 to end every 3                               -->
		<!-- npatterns=67                                                            -->
		<patterns from="1" every="3" strip="false">
			<alignment idref="alignment2"/>
		</patterns>

		<!-- The unique patterns from 2 to end every 3                               -->
		<!-- npatterns=36                                                            -->
		<patterns from="2" every="3" strip="false">
			<alignment idref="alignment2"/>
		</patterns>
	</mergePatterns>

	<!-- The unique patterns for codon position 3                                -->

	<!-- The unique patterns from 3 to end every 3                               -->
	<!-- npatterns=277                                                           -->
	<patterns id="Thika_PicornaLikeVirus_1917-3915.CP3.patterns" from="3" every="3" strip="false">
		<alignment idref="alignment2"/>
	</patterns>

	<!-- The unique patterns for codon positions 1 & 2                           -->
	<mergePatterns id="Thika_PicornaLikeVirus_3916-4613.CP1+2.patterns">

		<!-- The unique patterns from 1 to end every 3                               -->
		<!-- npatterns=29                                                            -->
		<patterns from="1" every="3" strip="false">
			<alignment idref="alignment3"/>
		</patterns>

		<!-- The unique patterns from 2 to end every 3                               -->
		<!-- npatterns=22                                                            -->
		<patterns from="2" every="3" strip="false">
			<alignment idref="alignment3"/>
		</patterns>
	</mergePatterns>

	<!-- The unique patterns for codon position 3                                -->

	<!-- The unique patterns from 3 to end every 3                               -->
	<!-- npatterns=78                                                            -->
	<patterns id="Thika_PicornaLikeVirus_3916-4613.CP3.patterns" from="3" every="3" strip="false">
		<alignment idref="alignment3"/>
	</patterns>

	<!-- START Discrete Traits Model                                             -->

	<!-- general data type for discrete trait model, 'Host'                      -->
	<generalDataType id="Host.dataType">

		<!-- Number Of States = 2                                                    -->
		<state code="Dmel"/>
		<state code="Dsim"/>
	</generalDataType>


	<!-- general data type for discrete trait model, 'Continent'                 -->
	<generalDataType id="Continent.dataType">

		<!-- Number Of States = 4                                                    -->
		<state code="Africa"/>
		<state code="Australia"/>
		<state code="EuropeNAf"/>
		<state code="USA"/>
	</generalDataType>


	<!-- Data pattern for discrete trait, 'Host'                                 -->
	<attributePatterns id="HostA.pattern" attribute="Host">
		<taxa idref="Thika_PicornaLikeVirus_1-1916.taxa"/>
		<generalDataType idref="Host.dataType"/>
	</attributePatterns>


	<!-- Data pattern for discrete trait, 'Host'                                 -->
	<attributePatterns id="HostB.pattern" attribute="Host">
		<taxa idref="Thika_PicornaLikeVirus_1917-3915.taxa"/>
		<generalDataType idref="Host.dataType"/>
	</attributePatterns>


	<!-- Data pattern for discrete trait, 'Host'                                 -->
	<attributePatterns id="HostC.pattern" attribute="Host">
		<taxa idref="Thika_PicornaLikeVirus_3916-4613.taxa"/>
		<generalDataType idref="Host.dataType"/>
	</attributePatterns>


	<!-- Data pattern for discrete trait, 'Continent'                            -->
	<attributePatterns id="ContinentA.pattern" attribute="Continent">
		<taxa idref="Thika_PicornaLikeVirus_1-1916.taxa"/>
		<generalDataType idref="Continent.dataType"/>
	</attributePatterns>


	<!-- Data pattern for discrete trait, 'Continent'                            -->
	<attributePatterns id="ContinentB.pattern" attribute="Continent">
		<taxa idref="Thika_PicornaLikeVirus_1917-3915.taxa"/>
		<generalDataType idref="Continent.dataType"/>
	</attributePatterns>


	<!-- Data pattern for discrete trait, 'Continent'                            -->
	<attributePatterns id="ContinentC.pattern" attribute="Continent">
		<taxa idref="Thika_PicornaLikeVirus_3916-4613.taxa"/>
		<generalDataType idref="Continent.dataType"/>
	</attributePatterns>

	<!-- END Discrete Traits Model                                               -->


	<!-- A prior assumption that the population size has remained constant       -->
	<!-- throughout the time spanned by the genealogy.                           -->
	<constantSize id="constant" units="years">
		<populationSize>
			<parameter id="constant.popSize" value="31.0" lower="0.0"/>
		</populationSize>
	</constantSize>

	<!-- Construct a starting tree that is compatible with specified clade heights-->
	<rescaledTree id="Thika_PicornaLikeVirus_1-1916.startingTree">

		<!-- Construct a rough-and-ready UPGMA tree as an starting tree              -->
		<upgmaTree>
			<distanceMatrix correction="JC">
				<patterns>

					<!-- To generate UPGMA starting tree, only use the 1st aligment, which may be 1 of many aligments using this tree.-->
					<alignment idref="alignment1"/>
				</patterns>
			</distanceMatrix>
		</upgmaTree>
	</rescaledTree>

	<!-- Construct a starting tree that is compatible with specified clade heights-->
	<rescaledTree id="Thika_PicornaLikeVirus_1917-3915.startingTree">

		<!-- Construct a rough-and-ready UPGMA tree as an starting tree              -->
		<upgmaTree>
			<distanceMatrix correction="JC">
				<patterns>

					<!-- To generate UPGMA starting tree, only use the 1st aligment, which may be 1 of many aligments using this tree.-->
					<alignment idref="alignment2"/>
				</patterns>
			</distanceMatrix>
		</upgmaTree>
	</rescaledTree>

	<!-- Construct a starting tree that is compatible with specified clade heights-->
	<rescaledTree id="Thika_PicornaLikeVirus_3916-4613.startingTree">

		<!-- Construct a rough-and-ready UPGMA tree as an starting tree              -->
		<upgmaTree>
			<distanceMatrix correction="JC">
				<patterns>

					<!-- To generate UPGMA starting tree, only use the 1st aligment, which may be 1 of many aligments using this tree.-->
					<alignment idref="alignment3"/>
				</patterns>
			</distanceMatrix>
		</upgmaTree>
	</rescaledTree>

	<!-- Generate a tree model                                                   -->
	<treeModel id="Thika_PicornaLikeVirus_1-1916.treeModel">
		<upgmaTree idref="Thika_PicornaLikeVirus_1-1916.startingTree"/>
		<rootHeight>
			<parameter id="Thika_PicornaLikeVirus_1-1916.treeModel.rootHeight"/>
		</rootHeight>
		<nodeHeights internalNodes="true">
			<parameter id="Thika_PicornaLikeVirus_1-1916.treeModel.internalNodeHeights"/>
		</nodeHeights>
		<nodeHeights internalNodes="true" rootNode="true">
			<parameter id="Thika_PicornaLikeVirus_1-1916.treeModel.allInternalNodeHeights"/>
		</nodeHeights>
	</treeModel>

	<!-- Generate a tree model                                                   -->
	<treeModel id="Thika_PicornaLikeVirus_1917-3915.treeModel">
		<upgmaTree idref="Thika_PicornaLikeVirus_1917-3915.startingTree"/>
		<rootHeight>
			<parameter id="Thika_PicornaLikeVirus_1917-3915.treeModel.rootHeight"/>
		</rootHeight>
		<nodeHeights internalNodes="true">
			<parameter id="Thika_PicornaLikeVirus_1917-3915.treeModel.internalNodeHeights"/>
		</nodeHeights>
		<nodeHeights internalNodes="true" rootNode="true">
			<parameter id="Thika_PicornaLikeVirus_1917-3915.treeModel.allInternalNodeHeights"/>
		</nodeHeights>
	</treeModel>

	<!-- Generate a tree model                                                   -->
	<treeModel id="Thika_PicornaLikeVirus_3916-4613.treeModel">
		<upgmaTree idref="Thika_PicornaLikeVirus_3916-4613.startingTree"/>
		<rootHeight>
			<parameter id="Thika_PicornaLikeVirus_3916-4613.treeModel.rootHeight"/>
		</rootHeight>
		<nodeHeights internalNodes="true">
			<parameter id="Thika_PicornaLikeVirus_3916-4613.treeModel.internalNodeHeights"/>
		</nodeHeights>
		<nodeHeights internalNodes="true" rootNode="true">
			<parameter id="Thika_PicornaLikeVirus_3916-4613.treeModel.allInternalNodeHeights"/>
		</nodeHeights>
	</treeModel>

	<!-- Generate a coalescent likelihood                                        -->
	<coalescentLikelihood id="Thika_PicornaLikeVirus_1-1916.coalescent">
		<model>
			<constantSize idref="constant"/>
		</model>
		<populationTree>
			<treeModel idref="Thika_PicornaLikeVirus_1-1916.treeModel"/>
		</populationTree>
	</coalescentLikelihood>

	<!-- Generate a coalescent likelihood                                        -->
	<coalescentLikelihood id="Thika_PicornaLikeVirus_1917-3915.coalescent">
		<model>
			<constantSize idref="constant"/>
		</model>
		<populationTree>
			<treeModel idref="Thika_PicornaLikeVirus_1917-3915.treeModel"/>
		</populationTree>
	</coalescentLikelihood>

	<!-- Generate a coalescent likelihood                                        -->
	<coalescentLikelihood id="Thika_PicornaLikeVirus_3916-4613.coalescent">
		<model>
			<constantSize idref="constant"/>
		</model>
		<populationTree>
			<treeModel idref="Thika_PicornaLikeVirus_3916-4613.treeModel"/>
		</populationTree>
	</coalescentLikelihood>

	<!-- The strict clock (Uniform rates across branches)                        -->
	<strictClockBranchRates id="Thika_PicornaLikeVirus_1-1916.branchRates">
		<rate>
			<parameter id="Thika_PicornaLikeVirus_1-1916.clock.rate" value="4.0E-4" lower="0.0" upper="2.5E-3"/>
		</rate>
	</strictClockBranchRates>

	<!-- The strict clock (Uniform rates across branches)                        -->
	<strictClockBranchRates id="Thika_PicornaLikeVirus_1917-3915.branchRates">
		<rate>
			<parameter id="Thika_PicornaLikeVirus_1917-3915.clock.rate" value="4.0E-4" lower="0.0" upper="2.5E-3"/>
		</rate>
	</strictClockBranchRates>

	<!-- The strict clock (Uniform rates across branches)                        -->
	<strictClockBranchRates id="Thika_PicornaLikeVirus_3916-4613.branchRates">
		<rate>
			<parameter id="Thika_PicornaLikeVirus_3916-4613.clock.rate" value="4.0E-4" lower="0.0" upper="2.5E-3"/>
		</rate>
	</strictClockBranchRates>

	<!-- The strict clock (Uniform rates across branches)                        -->
	<strictClockBranchRates id="ThikaHostClock.branchRates">
		<rate>
			<parameter id="ThikaHostClock.clock.rate" value="1.0" lower="0.0"/>
		</rate>
	</strictClockBranchRates>

	<!-- The strict clock (Uniform rates across branches)                        -->
	<strictClockBranchRates id="ThikaContinentClock.branchRates">
		<rate>
			<parameter id="ThikaContinentClock.clock.rate" value="1.0" lower="0.0"/>
		</rate>
	</strictClockBranchRates>

	<!-- The HKY substitution model (Hasegawa, Kishino & Yano, 1985)             -->
	<HKYModel id="CP1+2.hky">
		<frequencies>
			<frequencyModel dataType="nucleotide">
				<frequencies>
					<parameter id="CP1+2.frequencies" value="0.25 0.25 0.25 0.25"/>
				</frequencies>
			</frequencyModel>
		</frequencies>
		<kappa>
			<parameter id="CP1+2.kappa" value="2.0" lower="0.0"/>
		</kappa>
	</HKYModel>

	<!-- The HKY substitution model (Hasegawa, Kishino & Yano, 1985)             -->
	<HKYModel id="CP3.hky">
		<frequencies>
			<frequencyModel dataType="nucleotide">
				<frequencies>
					<parameter id="CP3.frequencies" value="0.25 0.25 0.25 0.25"/>
				</frequencies>
			</frequencyModel>
		</frequencies>
		<kappa>
			<parameter id="CP3.kappa" value="2.0" lower="0.0"/>
		</kappa>
	</HKYModel>

	<!-- site model                                                              -->
	<siteModel id="CP1+2.siteModel">
		<substitutionModel>
			<HKYModel idref="CP1+2.hky"/>
		</substitutionModel>
		<relativeRate>
			<parameter id="CP1+2.mu" value="1.0" lower="0.0"/>
		</relativeRate>
		<gammaShape gammaCategories="4">
			<parameter id="CP1+2.alpha" value="0.5" lower="0.0"/>
		</gammaShape>
	</siteModel>

	<!-- site model                                                              -->
	<siteModel id="CP3.siteModel">
		<substitutionModel>
			<HKYModel idref="CP3.hky"/>
		</substitutionModel>
		<relativeRate>
			<parameter id="CP3.mu" value="1.0" lower="0.0"/>
		</relativeRate>
		<gammaShape gammaCategories="4">
			<parameter id="CP3.alpha" value="0.5" lower="0.0"/>
		</gammaShape>
	</siteModel>

	<compoundParameter id="allMus">
		<parameter idref="CP1+2.mu"/>
		<parameter idref="CP3.mu"/>
	</compoundParameter>

	<!-- Likelihood for tree given sequence data                                 -->
	<treeLikelihood id="Thika_PicornaLikeVirus_1-1916.CP1+2.treeLikelihood" useAmbiguities="false">
		<mergePatterns idref="Thika_PicornaLikeVirus_1-1916.CP1+2.patterns"/>
		<treeModel idref="Thika_PicornaLikeVirus_1-1916.treeModel"/>
		<siteModel idref="CP1+2.siteModel"/>
		<strictClockBranchRates idref="Thika_PicornaLikeVirus_1-1916.branchRates"/>
	</treeLikelihood>

	<!-- Likelihood for tree given sequence data                                 -->
	<treeLikelihood id="Thika_PicornaLikeVirus_1-1916.CP3.treeLikelihood" useAmbiguities="false">
		<patterns idref="Thika_PicornaLikeVirus_1-1916.CP3.patterns"/>
		<treeModel idref="Thika_PicornaLikeVirus_1-1916.treeModel"/>
		<siteModel idref="CP3.siteModel"/>
		<strictClockBranchRates idref="Thika_PicornaLikeVirus_1-1916.branchRates"/>
	</treeLikelihood>

	<!-- Likelihood for tree given sequence data                                 -->
	<treeLikelihood id="Thika_PicornaLikeVirus_1917-3915.CP1+2.treeLikelihood" useAmbiguities="false">
		<mergePatterns idref="Thika_PicornaLikeVirus_1917-3915.CP1+2.patterns"/>
		<treeModel idref="Thika_PicornaLikeVirus_1917-3915.treeModel"/>
		<siteModel idref="CP1+2.siteModel"/>
		<strictClockBranchRates idref="Thika_PicornaLikeVirus_1917-3915.branchRates"/>
	</treeLikelihood>

	<!-- Likelihood for tree given sequence data                                 -->
	<treeLikelihood id="Thika_PicornaLikeVirus_1917-3915.CP3.treeLikelihood" useAmbiguities="false">
		<patterns idref="Thika_PicornaLikeVirus_1917-3915.CP3.patterns"/>
		<treeModel idref="Thika_PicornaLikeVirus_1917-3915.treeModel"/>
		<siteModel idref="CP3.siteModel"/>
		<strictClockBranchRates idref="Thika_PicornaLikeVirus_1917-3915.branchRates"/>
	</treeLikelihood>

	<!-- Likelihood for tree given sequence data                                 -->
	<treeLikelihood id="Thika_PicornaLikeVirus_3916-4613.CP1+2.treeLikelihood" useAmbiguities="false">
		<mergePatterns idref="Thika_PicornaLikeVirus_3916-4613.CP1+2.patterns"/>
		<treeModel idref="Thika_PicornaLikeVirus_3916-4613.treeModel"/>
		<siteModel idref="CP1+2.siteModel"/>
		<strictClockBranchRates idref="Thika_PicornaLikeVirus_3916-4613.branchRates"/>
	</treeLikelihood>

	<!-- Likelihood for tree given sequence data                                 -->
	<treeLikelihood id="Thika_PicornaLikeVirus_3916-4613.CP3.treeLikelihood" useAmbiguities="false">
		<patterns idref="Thika_PicornaLikeVirus_3916-4613.CP3.patterns"/>
		<treeModel idref="Thika_PicornaLikeVirus_3916-4613.treeModel"/>
		<siteModel idref="CP3.siteModel"/>
		<strictClockBranchRates idref="Thika_PicornaLikeVirus_3916-4613.branchRates"/>
	</treeLikelihood>

	<!-- START Discrete Traits Model                                             -->

	<!-- symmetric CTMC model for discrete state reconstructions                 -->
	<generalSubstitutionModel id="Host.model">
		<generalDataType idref="Host.dataType"/>
		<frequencies>
			<frequencyModel id="Host.frequencyModel" normalize="true">
				<generalDataType idref="Host.dataType"/>
				<frequencies>
					<parameter id="Host.frequencies" dimension="2"/>
				</frequencies>
			</frequencyModel>
		</frequencies>

		<!-- rates and indicators                                                    -->
		<rates>
			<parameter id="Host.rates" value="1.0"/>
		</rates>
	</generalSubstitutionModel>
	<siteModel id="Host.siteModel">
		<substitutionModel>
			<generalSubstitutionModel idref="Host.model"/>
		</substitutionModel>
	</siteModel>

	<!-- symmetric CTMC model for discrete state reconstructions                 -->
	<generalSubstitutionModel id="Continent.model">
		<generalDataType idref="Continent.dataType"/>
		<frequencies>
			<frequencyModel id="Continent.frequencyModel" normalize="true">
				<generalDataType idref="Continent.dataType"/>
				<frequencies>
					<parameter id="Continent.frequencies" dimension="4"/>
				</frequencies>
			</frequencyModel>
		</frequencies>

		<!-- rates and indicators                                                    -->
		<rates>
			<parameter id="Continent.rates" dimension="6" value="1.0"/>
		</rates>
	</generalSubstitutionModel>
	<siteModel id="Continent.siteModel">
		<substitutionModel>
			<generalSubstitutionModel idref="Continent.model"/>
		</substitutionModel>
	</siteModel>

	<!-- Likelihood for tree given discrete trait data                           -->
	<ancestralTreeLikelihood id="HostA.treeLikelihood" stateTagName="HostA.states">
		<attributePatterns idref="HostA.pattern"/>
		<treeModel idref="Thika_PicornaLikeVirus_1-1916.treeModel"/>
		<siteModel idref="Host.siteModel"/>
		<generalSubstitutionModel idref="Host.model"/>
		<strictClockBranchRates idref="ThikaHostClock.branchRates"/>
	</ancestralTreeLikelihood>
	<ancestralTreeLikelihood id="HostB.treeLikelihood" stateTagName="HostB.states">
		<attributePatterns idref="HostB.pattern"/>
		<treeModel idref="Thika_PicornaLikeVirus_1917-3915.treeModel"/>
		<siteModel idref="Host.siteModel"/>
		<generalSubstitutionModel idref="Host.model"/>
		<strictClockBranchRates idref="ThikaHostClock.branchRates"/>
	</ancestralTreeLikelihood>
	<ancestralTreeLikelihood id="HostC.treeLikelihood" stateTagName="HostC.states">
		<attributePatterns idref="HostC.pattern"/>
		<treeModel idref="Thika_PicornaLikeVirus_3916-4613.treeModel"/>
		<siteModel idref="Host.siteModel"/>
		<generalSubstitutionModel idref="Host.model"/>
		<strictClockBranchRates idref="ThikaHostClock.branchRates"/>
	</ancestralTreeLikelihood>
	<ancestralTreeLikelihood id="ContinentA.treeLikelihood" stateTagName="ContinentA.states">
		<attributePatterns idref="ContinentA.pattern"/>
		<treeModel idref="Thika_PicornaLikeVirus_1-1916.treeModel"/>
		<siteModel idref="Continent.siteModel"/>
		<generalSubstitutionModel idref="Continent.model"/>
		<strictClockBranchRates idref="ThikaContinentClock.branchRates"/>
	</ancestralTreeLikelihood>
	<ancestralTreeLikelihood id="ContinentB.treeLikelihood" stateTagName="ContinentB.states">
		<attributePatterns idref="ContinentB.pattern"/>
		<treeModel idref="Thika_PicornaLikeVirus_1917-3915.treeModel"/>
		<siteModel idref="Continent.siteModel"/>
		<generalSubstitutionModel idref="Continent.model"/>
		<strictClockBranchRates idref="ThikaContinentClock.branchRates"/>
	</ancestralTreeLikelihood>
	<ancestralTreeLikelihood id="ContinentC.treeLikelihood" stateTagName="ContinentC.states">
		<attributePatterns idref="ContinentC.pattern"/>
		<treeModel idref="Thika_PicornaLikeVirus_3916-4613.treeModel"/>
		<siteModel idref="Continent.siteModel"/>
		<generalSubstitutionModel idref="Continent.model"/>
		<strictClockBranchRates idref="ThikaContinentClock.branchRates"/>
	</ancestralTreeLikelihood>

	<!-- END Discrete Traits Model                                               -->


	<!-- Define operators                                                        -->
	<operators id="operators" optimizationSchedule="log">
		<scaleOperator scaleFactor="0.75" weight="0.1">
			<parameter idref="CP1+2.kappa"/>
		</scaleOperator>
		<scaleOperator scaleFactor="0.75" weight="0.1">
			<parameter idref="CP3.kappa"/>
		</scaleOperator>
		<deltaExchange delta="0.01" weight="0.1">
			<parameter idref="CP1+2.frequencies"/>
		</deltaExchange>
		<deltaExchange delta="0.01" weight="0.1">
			<parameter idref="CP3.frequencies"/>
		</deltaExchange>
		<scaleOperator scaleFactor="0.75" weight="0.1">
			<parameter idref="CP1+2.alpha"/>
		</scaleOperator>
		<scaleOperator scaleFactor="0.75" weight="0.1">
			<parameter idref="CP3.alpha"/>
		</scaleOperator>
		<deltaExchange delta="0.75" parameterWeights="3078 1537" weight="4">
			<parameter idref="allMus"/>
		</deltaExchange>
		<scaleOperator scaleFactor="0.75" weight="3">
			<parameter idref="Thika_PicornaLikeVirus_1-1916.clock.rate"/>
		</scaleOperator>
		<scaleOperator scaleFactor="0.75" weight="3">
			<parameter idref="Thika_PicornaLikeVirus_1917-3915.clock.rate"/>
		</scaleOperator>
		<scaleOperator scaleFactor="0.75" weight="3">
			<parameter idref="Thika_PicornaLikeVirus_3916-4613.clock.rate"/>
		</scaleOperator>
		<scaleOperator scaleFactor="0.75" weight="3">
			<parameter idref="ThikaHostClock.clock.rate"/>
		</scaleOperator>
		<scaleOperator scaleFactor="0.75" weight="3">
			<parameter idref="ThikaContinentClock.clock.rate"/>
		</scaleOperator>
		<subtreeSlide size="3.1" gaussian="true" weight="15">
			<treeModel idref="Thika_PicornaLikeVirus_1-1916.treeModel"/>
		</subtreeSlide>
		<narrowExchange weight="15">
			<treeModel idref="Thika_PicornaLikeVirus_1-1916.treeModel"/>
		</narrowExchange>
		<wideExchange weight="3">
			<treeModel idref="Thika_PicornaLikeVirus_1-1916.treeModel"/>
		</wideExchange>
		<wilsonBalding weight="3">
			<treeModel idref="Thika_PicornaLikeVirus_1-1916.treeModel"/>
		</wilsonBalding>
		<scaleOperator scaleFactor="0.75" weight="3">
			<parameter idref="Thika_PicornaLikeVirus_1-1916.treeModel.rootHeight"/>
		</scaleOperator>
		<uniformOperator weight="30">
			<parameter idref="Thika_PicornaLikeVirus_1-1916.treeModel.internalNodeHeights"/>
		</uniformOperator>
		<subtreeSlide size="3.1" gaussian="true" weight="15">
			<treeModel idref="Thika_PicornaLikeVirus_1917-3915.treeModel"/>
		</subtreeSlide>
		<narrowExchange weight="15">
			<treeModel idref="Thika_PicornaLikeVirus_1917-3915.treeModel"/>
		</narrowExchange>
		<wideExchange weight="3">
			<treeModel idref="Thika_PicornaLikeVirus_1917-3915.treeModel"/>
		</wideExchange>
		<wilsonBalding weight="3">
			<treeModel idref="Thika_PicornaLikeVirus_1917-3915.treeModel"/>
		</wilsonBalding>
		<scaleOperator scaleFactor="0.75" weight="3">
			<parameter idref="Thika_PicornaLikeVirus_1917-3915.treeModel.rootHeight"/>
		</scaleOperator>
		<uniformOperator weight="30">
			<parameter idref="Thika_PicornaLikeVirus_1917-3915.treeModel.internalNodeHeights"/>
		</uniformOperator>
		<subtreeSlide size="3.1" gaussian="true" weight="15">
			<treeModel idref="Thika_PicornaLikeVirus_3916-4613.treeModel"/>
		</subtreeSlide>
		<narrowExchange weight="15">
			<treeModel idref="Thika_PicornaLikeVirus_3916-4613.treeModel"/>
		</narrowExchange>
		<wideExchange weight="3">
			<treeModel idref="Thika_PicornaLikeVirus_3916-4613.treeModel"/>
		</wideExchange>
		<wilsonBalding weight="3">
			<treeModel idref="Thika_PicornaLikeVirus_3916-4613.treeModel"/>
		</wilsonBalding>
		<scaleOperator scaleFactor="0.75" weight="3">
			<parameter idref="Thika_PicornaLikeVirus_3916-4613.treeModel.rootHeight"/>
		</scaleOperator>
		<uniformOperator weight="30">
			<parameter idref="Thika_PicornaLikeVirus_3916-4613.treeModel.internalNodeHeights"/>
		</uniformOperator>
		<scaleOperator scaleFactor="0.75" weight="3">
			<parameter idref="constant.popSize"/>
		</scaleOperator>
		<upDownOperator scaleFactor="0.75" weight="3">
			<up>
				<parameter idref="Thika_PicornaLikeVirus_1-1916.clock.rate"/>
			</up>
			<down>
				<parameter idref="Thika_PicornaLikeVirus_1-1916.treeModel.allInternalNodeHeights"/>
			</down>
		</upDownOperator>
		<upDownOperator scaleFactor="0.75" weight="3">
			<up>
				<parameter idref="Thika_PicornaLikeVirus_1917-3915.clock.rate"/>
			</up>
			<down>
				<parameter idref="Thika_PicornaLikeVirus_1917-3915.treeModel.allInternalNodeHeights"/>
			</down>
		</upDownOperator>
		<upDownOperator scaleFactor="0.75" weight="3">
			<up>
				<parameter idref="Thika_PicornaLikeVirus_3916-4613.clock.rate"/>
			</up>
			<down>
				<parameter idref="Thika_PicornaLikeVirus_3916-4613.treeModel.allInternalNodeHeights"/>
			</down>
		</upDownOperator>
		<upDownOperator scaleFactor="0.75" weight="3">
			<up>
				<parameter idref="ThikaHostClock.clock.rate"/>
			</up>
			<down>
				<parameter idref="Thika_PicornaLikeVirus_1-1916.treeModel.allInternalNodeHeights"/>
			</down>
		</upDownOperator>
		<upDownOperator scaleFactor="0.75" weight="3">
			<up>
				<parameter idref="ThikaHostClock.clock.rate"/>
			</up>
			<down>
				<parameter idref="Thika_PicornaLikeVirus_1917-3915.treeModel.allInternalNodeHeights"/>
			</down>
		</upDownOperator>
		<upDownOperator scaleFactor="0.75" weight="3">
			<up>
				<parameter idref="ThikaHostClock.clock.rate"/>
			</up>
			<down>
				<parameter idref="Thika_PicornaLikeVirus_3916-4613.treeModel.allInternalNodeHeights"/>
			</down>
		</upDownOperator>
		<upDownOperator scaleFactor="0.75" weight="3">
			<up>
				<parameter idref="ThikaContinentClock.clock.rate"/>
			</up>
			<down>
				<parameter idref="Thika_PicornaLikeVirus_1-1916.treeModel.allInternalNodeHeights"/>
			</down>
		</upDownOperator>
		<upDownOperator scaleFactor="0.75" weight="3">
			<up>
				<parameter idref="ThikaContinentClock.clock.rate"/>
			</up>
			<down>
				<parameter idref="Thika_PicornaLikeVirus_1917-3915.treeModel.allInternalNodeHeights"/>
			</down>
		</upDownOperator>
		<upDownOperator scaleFactor="0.75" weight="3">
			<up>
				<parameter idref="ThikaContinentClock.clock.rate"/>
			</up>
			<down>
				<parameter idref="Thika_PicornaLikeVirus_3916-4613.treeModel.allInternalNodeHeights"/>
			</down>
		</upDownOperator>
		<scaleOperator scaleFactor="0.75" weight="15" scaleAllIndependently="true">
			<parameter idref="Host.rates"/>
		</scaleOperator>
		<scaleOperator scaleFactor="0.75" weight="15" scaleAllIndependently="true">
			<parameter idref="Continent.rates"/>
		</scaleOperator>
	</operators>

	<!-- Define MCMC                                                             -->
	<mcmc id="mcmc" chainLength="1000000000" autoOptimize="true" operatorAnalysis="ThikaFixed1.ops.txt">
		<posterior id="posterior">
			<prior id="prior">
				<logNormalPrior mean="1.0" stdev="1.25" offset="0.0" meanInRealSpace="false">
					<parameter idref="CP1+2.kappa"/>
				</logNormalPrior>
				<logNormalPrior mean="1.0" stdev="1.25" offset="0.0" meanInRealSpace="false">
					<parameter idref="CP3.kappa"/>
				</logNormalPrior>

				<!-- Improper uniform prior: CP1+2.mu                                        -->

				<!-- Improper uniform prior: CP3.mu                                          -->
				<uniformPrior lower="0.0" upper="1.0">
					<parameter idref="CP1+2.frequencies"/>
				</uniformPrior>
				<uniformPrior lower="0.0" upper="1.0">
					<parameter idref="CP3.frequencies"/>
				</uniformPrior>
				<exponentialPrior mean="0.5" offset="0.0">
					<parameter idref="CP1+2.alpha"/>
				</exponentialPrior>
				<exponentialPrior mean="0.5" offset="0.0">
					<parameter idref="CP3.alpha"/>
				</exponentialPrior>
				<logNormalPrior mean="4.0E-4" stdev="0.6" offset="0.0" meanInRealSpace="true">
					<parameter idref="Thika_PicornaLikeVirus_1-1916.clock.rate"/>
				</logNormalPrior>
				<logNormalPrior mean="4.0E-4" stdev="0.6" offset="0.0" meanInRealSpace="true">
					<parameter idref="Thika_PicornaLikeVirus_1917-3915.clock.rate"/>
				</logNormalPrior>
				<logNormalPrior mean="4.0E-4" stdev="0.6" offset="0.0" meanInRealSpace="true">
					<parameter idref="Thika_PicornaLikeVirus_3916-4613.clock.rate"/>
				</logNormalPrior>
				<ctmcScalePrior>
					<ctmcScale>
						<parameter idref="ThikaHostClock.clock.rate"/>
					</ctmcScale>
					<treeModel idref="Thika_PicornaLikeVirus_1-1916.treeModel"/>
				</ctmcScalePrior>
				<ctmcScalePrior>
					<ctmcScale>
						<parameter idref="ThikaContinentClock.clock.rate"/>
					</ctmcScale>
					<treeModel idref="Thika_PicornaLikeVirus_1-1916.treeModel"/>
				</ctmcScalePrior>
				<oneOnXPrior>
					<parameter idref="constant.popSize"/>
				</oneOnXPrior>
				<uniformPrior lower="0.0" upper="1.0">
					<parameter idref="Host.frequencies"/>
				</uniformPrior>
				<cachedPrior>
					<gammaPrior shape="1.0" scale="1.0" offset="0.0">
						<parameter idref="Host.rates"/>
					</gammaPrior>
					<parameter idref="Host.rates"/>
				</cachedPrior>
				<uniformPrior lower="0.0" upper="1.0">
					<parameter idref="Continent.frequencies"/>
				</uniformPrior>
				<cachedPrior>
					<gammaPrior shape="1.0" scale="1.0" offset="0.0">
						<parameter idref="Continent.rates"/>
					</gammaPrior>
					<parameter idref="Continent.rates"/>
				</cachedPrior>
				<coalescentLikelihood idref="Thika_PicornaLikeVirus_1-1916.coalescent"/>
				<coalescentLikelihood idref="Thika_PicornaLikeVirus_1917-3915.coalescent"/>
				<coalescentLikelihood idref="Thika_PicornaLikeVirus_3916-4613.coalescent"/>
			</prior>
			<likelihood id="likelihood">
				<treeLikelihood idref="Thika_PicornaLikeVirus_1-1916.CP1+2.treeLikelihood"/>
				<treeLikelihood idref="Thika_PicornaLikeVirus_1-1916.CP3.treeLikelihood"/>
				<treeLikelihood idref="Thika_PicornaLikeVirus_1917-3915.CP1+2.treeLikelihood"/>
				<treeLikelihood idref="Thika_PicornaLikeVirus_1917-3915.CP3.treeLikelihood"/>
				<treeLikelihood idref="Thika_PicornaLikeVirus_3916-4613.CP1+2.treeLikelihood"/>
				<treeLikelihood idref="Thika_PicornaLikeVirus_3916-4613.CP3.treeLikelihood"/>

				<!-- START Discrete Traits Model                                             -->
				<ancestralTreeLikelihood idref="HostA.treeLikelihood"/>
				<ancestralTreeLikelihood idref="HostB.treeLikelihood"/>
				<ancestralTreeLikelihood idref="HostC.treeLikelihood"/>
				<ancestralTreeLikelihood idref="ContinentA.treeLikelihood"/>
				<ancestralTreeLikelihood idref="ContinentB.treeLikelihood"/>
				<ancestralTreeLikelihood idref="ContinentC.treeLikelihood"/>

				<!-- END Discrete Traits Model                                               -->

			</likelihood>
		</posterior>
		<operators idref="operators"/>

		<!-- write log to screen                                                     -->
		<log id="screenLog" logEvery="50000">
			<column label="Posterior" dp="4" width="12">
				<posterior idref="posterior"/>
			</column>
			<column label="Prior" dp="4" width="12">
				<prior idref="prior"/>
			</column>
			<column label="Likelihood" dp="4" width="12">
				<likelihood idref="likelihood"/>
			</column>
			<column label="Thika_PicornaLikeVirus_1-1916.rootHeight" sf="6" width="12">
				<parameter idref="Thika_PicornaLikeVirus_1-1916.treeModel.rootHeight"/>
			</column>
			<column label="Thika_PicornaLikeVirus_1917-3915.rootHeight" sf="6" width="12">
				<parameter idref="Thika_PicornaLikeVirus_1917-3915.treeModel.rootHeight"/>
			</column>
			<column label="Thika_PicornaLikeVirus_3916-4613.rootHeight" sf="6" width="12">
				<parameter idref="Thika_PicornaLikeVirus_3916-4613.treeModel.rootHeight"/>
			</column>
			<column label="Thika_PicornaLikeVirus_1-1916.clock.rate" sf="6" width="12">
				<parameter idref="Thika_PicornaLikeVirus_1-1916.clock.rate"/>
			</column>
			<column label="Thika_PicornaLikeVirus_1917-3915.clock.rate" sf="6" width="12">
				<parameter idref="Thika_PicornaLikeVirus_1917-3915.clock.rate"/>
			</column>
			<column label="Thika_PicornaLikeVirus_3916-4613.clock.rate" sf="6" width="12">
				<parameter idref="Thika_PicornaLikeVirus_3916-4613.clock.rate"/>
			</column>
			<column label="ThikaHostClock.clock.rate" sf="6" width="12">
				<parameter idref="ThikaHostClock.clock.rate"/>
			</column>
			<column label="ThikaContinentClock.clock.rate" sf="6" width="12">
				<parameter idref="ThikaContinentClock.clock.rate"/>
			</column>

			<!-- START Discrete Traits Model                                             -->

			<!-- END Discrete Traits Model                                               -->

		</log>

		<!-- write log to file                                                       -->
		<log id="fileLog" logEvery="50000" fileName="ThikaFixed1.log.txt" overwrite="false">
			<posterior idref="posterior"/>
			<prior idref="prior"/>
			<likelihood idref="likelihood"/>
			<parameter idref="Thika_PicornaLikeVirus_1-1916.treeModel.rootHeight"/>
			<parameter idref="Thika_PicornaLikeVirus_1917-3915.treeModel.rootHeight"/>
			<parameter idref="Thika_PicornaLikeVirus_3916-4613.treeModel.rootHeight"/>
			<parameter idref="constant.popSize"/>
			<parameter idref="CP1+2.kappa"/>
			<parameter idref="CP3.kappa"/>
			<parameter idref="CP1+2.frequencies"/>
			<parameter idref="CP3.frequencies"/>
			<parameter idref="CP1+2.alpha"/>
			<parameter idref="CP3.alpha"/>
			<compoundParameter idref="allMus"/>
			<parameter idref="Thika_PicornaLikeVirus_1-1916.clock.rate"/>
			<parameter idref="Thika_PicornaLikeVirus_1917-3915.clock.rate"/>
			<parameter idref="Thika_PicornaLikeVirus_3916-4613.clock.rate"/>
			<parameter idref="ThikaHostClock.clock.rate"/>
			<parameter idref="ThikaContinentClock.clock.rate"/>

			<!-- START Discrete Traits Model                                             -->
			<parameter idref="Host.rates"/>
			<parameter idref="Continent.rates"/>

			<!-- END Discrete Traits Model                                               -->

			<treeLikelihood idref="Thika_PicornaLikeVirus_1-1916.CP1+2.treeLikelihood"/>
			<treeLikelihood idref="Thika_PicornaLikeVirus_1-1916.CP3.treeLikelihood"/>
			<treeLikelihood idref="Thika_PicornaLikeVirus_1917-3915.CP1+2.treeLikelihood"/>
			<treeLikelihood idref="Thika_PicornaLikeVirus_1917-3915.CP3.treeLikelihood"/>
			<treeLikelihood idref="Thika_PicornaLikeVirus_3916-4613.CP1+2.treeLikelihood"/>
			<treeLikelihood idref="Thika_PicornaLikeVirus_3916-4613.CP3.treeLikelihood"/>

			<!-- START Discrete Traits Model                                             -->
			<ancestralTreeLikelihood idref="HostA.treeLikelihood"/>
			<ancestralTreeLikelihood idref="HostB.treeLikelihood"/>
			<ancestralTreeLikelihood idref="HostC.treeLikelihood"/>
			<ancestralTreeLikelihood idref="ContinentA.treeLikelihood"/>
			<ancestralTreeLikelihood idref="ContinentB.treeLikelihood"/>
			<ancestralTreeLikelihood idref="ContinentC.treeLikelihood"/>

			<!-- END Discrete Traits Model                                               -->

			<coalescentLikelihood idref="Thika_PicornaLikeVirus_1-1916.coalescent"/>
			<coalescentLikelihood idref="Thika_PicornaLikeVirus_1917-3915.coalescent"/>
			<coalescentLikelihood idref="Thika_PicornaLikeVirus_3916-4613.coalescent"/>
		</log>

		<!-- START Discrete Traits Model                                             -->
		<log id="ThikaFixed1.HostrateMatrixLog" logEvery="50000" fileName="ThikaFixed1.Host.rates.log">
			<parameter idref="Host.rates"/>
		</log>
		<log id="ThikaFixed1.ContinentrateMatrixLog" logEvery="50000" fileName="ThikaFixed1.Continent.rates.log">
			<parameter idref="Continent.rates"/>
		</log>

		<!-- END Discrete Traits Model                                               -->


		<!-- write tree log to file                                                  -->
		<logTree id="Thika_PicornaLikeVirus_1-1916.treeFileLog" logEvery="50000" nexusFormat="true" fileName="ThikaFixed1.Thika_PicornaLikeVirus_1-1916.trees.txt" sortTranslationTable="true">
			<treeModel idref="Thika_PicornaLikeVirus_1-1916.treeModel"/>
			<trait name="rate" tag="Thika_PicornaLikeVirus_1-1916.rate">
				<strictClockBranchRates idref="Thika_PicornaLikeVirus_1-1916.branchRates"/>
			</trait>
			<trait name="rate" tag="ThikaHostClock.rate">
				<strictClockBranchRates idref="ThikaHostClock.branchRates"/>
			</trait>
			<trait name="rate" tag="ThikaContinentClock.rate">
				<strictClockBranchRates idref="ThikaContinentClock.branchRates"/>
			</trait>
			<posterior idref="posterior"/>

			<!-- START Ancestral state reconstruction                                    -->
			<trait name="HostA.states" tag="HostA">
				<ancestralTreeLikelihood idref="HostA.treeLikelihood"/>
			</trait>
			<trait name="ContinentA.states" tag="ContinentA">
				<ancestralTreeLikelihood idref="ContinentA.treeLikelihood"/>
			</trait>

			<!-- END Ancestral state reconstruction                                      -->

		</logTree>
		<logTree id="Thika_PicornaLikeVirus_1917-3915.treeFileLog" logEvery="50000" nexusFormat="true" fileName="ThikaFixed1.Thika_PicornaLikeVirus_1917-3915.trees.txt" sortTranslationTable="true">
			<treeModel idref="Thika_PicornaLikeVirus_1917-3915.treeModel"/>
			<trait name="rate" tag="Thika_PicornaLikeVirus_1917-3915.rate">
				<strictClockBranchRates idref="Thika_PicornaLikeVirus_1917-3915.branchRates"/>
			</trait>
			<trait name="rate" tag="ThikaHostClock.rate">
				<strictClockBranchRates idref="ThikaHostClock.branchRates"/>
			</trait>
			<trait name="rate" tag="ThikaContinentClock.rate">
				<strictClockBranchRates idref="ThikaContinentClock.branchRates"/>
			</trait>
			<posterior idref="posterior"/>

			<!-- START Ancestral state reconstruction                                    -->
			<trait name="HostB.states" tag="HostB">
				<ancestralTreeLikelihood idref="HostB.treeLikelihood"/>
			</trait>
			<trait name="ContinentB.states" tag="ContinentB">
				<ancestralTreeLikelihood idref="ContinentB.treeLikelihood"/>
			</trait>

			<!-- END Ancestral state reconstruction                                      -->

		</logTree>
		<logTree id="Thika_PicornaLikeVirus_3916-4613.treeFileLog" logEvery="50000" nexusFormat="true" fileName="ThikaFixed1.Thika_PicornaLikeVirus_3916-4613.trees.txt" sortTranslationTable="true">
			<treeModel idref="Thika_PicornaLikeVirus_3916-4613.treeModel"/>
			<trait name="rate" tag="Thika_PicornaLikeVirus_3916-4613.rate">
				<strictClockBranchRates idref="Thika_PicornaLikeVirus_3916-4613.branchRates"/>
			</trait>
			<trait name="rate" tag="ThikaHostClock.rate">
				<strictClockBranchRates idref="ThikaHostClock.branchRates"/>
			</trait>
			<trait name="rate" tag="ThikaContinentClock.rate">
				<strictClockBranchRates idref="ThikaContinentClock.branchRates"/>
			</trait>
			<posterior idref="posterior"/>

			<!-- START Ancestral state reconstruction                                    -->
			<trait name="HostC.states" tag="HostC">
				<ancestralTreeLikelihood idref="HostC.treeLikelihood"/>
			</trait>
			<trait name="ContinentC.states" tag="ContinentC">
				<ancestralTreeLikelihood idref="ContinentC.treeLikelihood"/>
			</trait>

			<!-- END Ancestral state reconstruction                                      -->

		</logTree>

		<!-- START Ancestral state reconstruction                                    -->

		<!-- Ancestral state reconstruction for: HostA                               -->
		<log id="fileLog_HostA" logEvery="50000" fileName="ThikaFixed1.HostA.states.log">
			<ancestralTrait name="HostA" traitName="HostA.states">
				<treeModel idref="Thika_PicornaLikeVirus_1-1916.treeModel"/>
				<ancestralTreeLikelihood idref="HostA.treeLikelihood"/>
			</ancestralTrait>
		</log>

		<!-- Ancestral state reconstruction for: HostB                               -->
		<log id="fileLog_HostB" logEvery="50000" fileName="ThikaFixed1.HostB.states.log">
			<ancestralTrait name="HostB" traitName="HostB.states">
				<treeModel idref="Thika_PicornaLikeVirus_1917-3915.treeModel"/>
				<ancestralTreeLikelihood idref="HostB.treeLikelihood"/>
			</ancestralTrait>
		</log>

		<!-- Ancestral state reconstruction for: HostC                               -->
		<log id="fileLog_HostC" logEvery="50000" fileName="ThikaFixed1.HostC.states.log">
			<ancestralTrait name="HostC" traitName="HostC.states">
				<treeModel idref="Thika_PicornaLikeVirus_3916-4613.treeModel"/>
				<ancestralTreeLikelihood idref="HostC.treeLikelihood"/>
			</ancestralTrait>
		</log>

		<!-- Ancestral state reconstruction for: ContinentA                          -->
		<log id="fileLog_ContinentA" logEvery="50000" fileName="ThikaFixed1.ContinentA.states.log">
			<ancestralTrait name="ContinentA" traitName="ContinentA.states">
				<treeModel idref="Thika_PicornaLikeVirus_1-1916.treeModel"/>
				<ancestralTreeLikelihood idref="ContinentA.treeLikelihood"/>
			</ancestralTrait>
		</log>

		<!-- Ancestral state reconstruction for: ContinentB                          -->
		<log id="fileLog_ContinentB" logEvery="50000" fileName="ThikaFixed1.ContinentB.states.log">
			<ancestralTrait name="ContinentB" traitName="ContinentB.states">
				<treeModel idref="Thika_PicornaLikeVirus_1917-3915.treeModel"/>
				<ancestralTreeLikelihood idref="ContinentB.treeLikelihood"/>
			</ancestralTrait>
		</log>

		<!-- Ancestral state reconstruction for: ContinentC                          -->
		<log id="fileLog_ContinentC" logEvery="50000" fileName="ThikaFixed1.ContinentC.states.log">
			<ancestralTrait name="ContinentC" traitName="ContinentC.states">
				<treeModel idref="Thika_PicornaLikeVirus_3916-4613.treeModel"/>
				<ancestralTreeLikelihood idref="ContinentC.treeLikelihood"/>
			</ancestralTrait>
		</log>

		<!-- END Ancestral state reconstruction                                      -->

	</mcmc>
	<report>
		<property name="timer">
			<mcmc idref="mcmc"/>
		</property>
	</report>
</beast>
