# Supplementary material for: The Discovery, Distribution, and Evolution of Viruses Associated with Drosophila melanogaster
Source: PLoS Biol. 2015 Jul 14;13(7):e1002210. doi: 10.1371/journal.pbio.1002210 (PMC4501690; doi:10.1371/journal.pbio.1002210)
Supplement: S7 Data — Alignments and BEAST models as BEAST xml for Figs 6 and S13. (ZIP) [file pbio.1002210.s007.zip › TorreyPinesFixed1.xml]

<?xml version="1.0" standalone="yes"?>

<!-- Generated by BEAUTi v1.8.1                                              -->
<!--       by Alexei J. Drummond, Andrew Rambaut and Marc A. Suchard         -->
<!--       Department of Computer Science, University of Auckland and        -->
<!--       Institute of Evolutionary Biology, University of Edinburgh        -->
<!--       David Geffen School of Medicine, University of California, Los Angeles-->
<!--       http://beast.bio.ed.ac.uk/                                        -->
<beast>

	<!-- The list of taxa to be analysed (can also include dates/ages).          -->
	<!-- ntax=69                                                                 -->
	<taxa id="taxa">
		<taxon id="TorreyPines_CypovirusS02_CM01_Dmel_Edinburgh1_EuropeNAf_2009-07-10">
			<date value="2009.5205479452054" direction="forwards" units="years"/>
			<attr name="Host">
				Dmel
			</attr>
			<attr name="Continent">
				EuropeNAf
			</attr>
		</taxon>
		<taxon id="TorreyPines_CypovirusS02_CM07_Dmel_Edinburgh1_EuropeNAf_2009-07-10">
			<date value="2009.5205479452054" direction="forwards" units="years"/>
			<attr name="Host">
				Dmel
			</attr>
			<attr name="Continent">
				EuropeNAf
			</attr>
		</taxon>
		<taxon id="TorreyPines_CypovirusS02_EM01_Dmel_Edinburgh2_EuropeNAf_2009-08-30">
			<date value="2009.6602739726027" direction="forwards" units="years"/>
			<attr name="Host">
				Dmel
			</attr>
			<attr name="Continent">
				EuropeNAf
			</attr>
		</taxon>
		<taxon id="TorreyPines_CypovirusS02_CM13_Dmel_Edinburgh1_EuropeNAf_2009-07-10">
			<date value="2009.5205479452054" direction="forwards" units="years"/>
			<attr name="Host">
				Dmel
			</attr>
			<attr name="Continent">
				EuropeNAf
			</attr>
		</taxon>
		<taxon id="TorreyPines_CypovirusS02_EDI18_Dmel_Edinburgh2_EuropeNAf_2009-08-30">
			<date value="2009.6602739726027" direction="forwards" units="years"/>
			<attr name="Host">
				Dmel
			</attr>
			<attr name="Continent">
				EuropeNAf
			</attr>
		</taxon>
		<taxon id="TorreyPines_CypovirusS02_DPG05_Dmel_Sussex_EuropeNAf_2009-08-28">
			<date value="2009.654794520548" direction="forwards" units="years"/>
			<attr name="Host">
				Dmel
			</attr>
			<attr name="Continent">
				EuropeNAf
			</attr>
		</taxon>
		<taxon id="TorreyPines_CypovirusS02_DPG21_Dmel_Sussex_EuropeNAf_2009-08-28">
			<date value="2009.654794520548" direction="forwards" units="years"/>
			<attr name="Host">
				Dmel
			</attr>
			<attr name="Continent">
				EuropeNAf
			</attr>
		</taxon>
		<taxon id="TorreyPines_CypovirusS02_DPG24_Dmel_Sussex_EuropeNAf_2009-08-28">
			<date value="2009.654794520548" direction="forwards" units="years"/>
			<attr name="Host">
				Dmel
			</attr>
			<attr name="Continent">
				EuropeNAf
			</attr>
		</taxon>
		<taxon id="TorreyPines_CypovirusS02_DPG27_Dmel_Sussex_EuropeNAf_2009-08-28">
			<date value="2009.654794520548" direction="forwards" units="years"/>
			<attr name="Host">
				Dmel
			</attr>
			<attr name="Continent">
				EuropeNAf
			</attr>
		</taxon>
		<taxon id="TorreyPines_CypovirusS02_DPG29_Dmel_Sussex_EuropeNAf_2009-08-28">
			<date value="2009.654794520548" direction="forwards" units="years"/>
			<attr name="Host">
				Dmel
			</attr>
			<attr name="Continent">
				EuropeNAf
			</attr>
		</taxon>
		<taxon id="TorreyPines_CypovirusS02_EDI03_Dmel_Edinburgh2_EuropeNAf_2009-08-30">
			<date value="2009.6602739726027" direction="forwards" units="years"/>
			<attr name="Host">
				Dmel
			</attr>
			<attr name="Continent">
				EuropeNAf
			</attr>
		</taxon>
		<taxon id="TorreyPines_CypovirusS02_EDI04_Dmel_Edinburgh2_EuropeNAf_2009-08-30">
			<date value="2009.6602739726027" direction="forwards" units="years"/>
			<attr name="Host">
				Dmel
			</attr>
			<attr name="Continent">
				EuropeNAf
			</attr>
		</taxon>
		<taxon id="TorreyPines_CypovirusS02_EDI07_Dmel_Edinburgh2_EuropeNAf_2009-08-30">
			<date value="2009.6602739726027" direction="forwards" units="years"/>
			<attr name="Host">
				Dmel
			</attr>
			<attr name="Continent">
				EuropeNAf
			</attr>
		</taxon>
		<taxon id="TorreyPines_CypovirusS02_EDI11_Dmel_Edinburgh2_EuropeNAf_2009-08-30">
			<date value="2009.6602739726027" direction="forwards" units="years"/>
			<attr name="Host">
				Dmel
			</attr>
			<attr name="Continent">
				EuropeNAf
			</attr>
		</taxon>
		<taxon id="TorreyPines_CypovirusS02_EDI12_Dmel_Edinburgh2_EuropeNAf_2009-08-30">
			<date value="2009.6602739726027" direction="forwards" units="years"/>
			<attr name="Host">
				Dmel
			</attr>
			<attr name="Continent">
				EuropeNAf
			</attr>
		</taxon>
		<taxon id="TorreyPines_CypovirusS03_CM10_Dmel_Edinburgh1_EuropeNAf_2009-07-10">
			<date value="2009.5205479452054" direction="forwards" units="years"/>
			<attr name="Host">
				Dmel
			</attr>
			<attr name="Continent">
				EuropeNAf
			</attr>
		</taxon>
		<taxon id="TorreyPines_CypovirusS03_CM13_Dmel_Edinburgh1_EuropeNAf_2009-07-10">
			<date value="2009.5205479452054" direction="forwards" units="years"/>
			<attr name="Host">
				Dmel
			</attr>
			<attr name="Continent">
				EuropeNAf
			</attr>
		</taxon>
		<taxon id="TorreyPines_CypovirusS03_DM02_Dmel_Sussex_EuropeNAf_2009-08-28">
			<date value="2009.654794520548" direction="forwards" units="years"/>
			<attr name="Host">
				Dmel
			</attr>
			<attr name="Continent">
				EuropeNAf
			</attr>
		</taxon>
		<taxon id="TorreyPines_CypovirusS03_DM05_Dmel_Sussex_EuropeNAf_2009-08-28">
			<date value="2009.654794520548" direction="forwards" units="years"/>
			<attr name="Host">
				Dmel
			</attr>
			<attr name="Continent">
				EuropeNAf
			</attr>
		</taxon>
		<taxon id="TorreyPines_CypovirusS03_DM11_Dmel_Sussex_EuropeNAf_2009-08-28">
			<date value="2009.654794520548" direction="forwards" units="years"/>
			<attr name="Host">
				Dmel
			</attr>
			<attr name="Continent">
				EuropeNAf
			</attr>
		</taxon>
		<taxon id="TorreyPines_CypovirusS03_DM14_Dmel_Sussex_EuropeNAf_2009-08-28">
			<date value="2009.654794520548" direction="forwards" units="years"/>
			<attr name="Host">
				Dmel
			</attr>
			<attr name="Continent">
				EuropeNAf
			</attr>
		</taxon>
		<taxon id="TorreyPines_CypovirusS03_DPG02_Dmel_Sussex_EuropeNAf_2009-08-28">
			<date value="2009.654794520548" direction="forwards" units="years"/>
			<attr name="Host">
				Dmel
			</attr>
			<attr name="Continent">
				EuropeNAf
			</attr>
		</taxon>
		<taxon id="TorreyPines_CypovirusS03_DPG05_Dmel_Sussex_EuropeNAf_2009-08-28">
			<date value="2009.654794520548" direction="forwards" units="years"/>
			<attr name="Host">
				Dmel
			</attr>
			<attr name="Continent">
				EuropeNAf
			</attr>
		</taxon>
		<taxon id="TorreyPines_CypovirusS03_EDI18_Dmel_Edinburgh2_EuropeNAf_2009-08-30">
			<date value="2009.6602739726027" direction="forwards" units="years"/>
			<attr name="Host">
				Dmel
			</attr>
			<attr name="Continent">
				EuropeNAf
			</attr>
		</taxon>
		<taxon id="TorreyPines_CypovirusS03_EDI19_Dmel_Edinburgh2_EuropeNAf_2009-08-30">
			<date value="2009.6602739726027" direction="forwards" units="years"/>
			<attr name="Host">
				Dmel
			</attr>
			<attr name="Continent">
				EuropeNAf
			</attr>
		</taxon>
		<taxon id="TorreyPines_CypovirusS03_EM01_Dmel_Edinburgh2_EuropeNAf_2009-08-30">
			<date value="2009.6602739726027" direction="forwards" units="years"/>
			<attr name="Host">
				Dmel
			</attr>
			<attr name="Continent">
				EuropeNAf
			</attr>
		</taxon>
		<taxon id="TorreyPines_CypovirusS04_EDI12_Dmel_Edinburgh2_EuropeNAf_2009-08-30">
			<date value="2009.6602739726027" direction="forwards" units="years"/>
			<attr name="Host">
				Dmel
			</attr>
			<attr name="Continent">
				EuropeNAf
			</attr>
		</taxon>
		<taxon id="TorreyPines_CypovirusS04_EDI07_Dmel_Edinburgh2_EuropeNAf_2009-08-30">
			<date value="2009.6602739726027" direction="forwards" units="years"/>
			<attr name="Host">
				Dmel
			</attr>
			<attr name="Continent">
				EuropeNAf
			</attr>
		</taxon>
		<taxon id="TorreyPines_CypovirusS04_EDI18_Dmel_Edinburgh2_EuropeNAf_2009-08-30">
			<date value="2009.6602739726027" direction="forwards" units="years"/>
			<attr name="Host">
				Dmel
			</attr>
			<attr name="Continent">
				EuropeNAf
			</attr>
		</taxon>
		<taxon id="TorreyPines_CypovirusS04_EDI19_Dmel_Edinburgh2_EuropeNAf_2009-08-30">
			<date value="2009.6602739726027" direction="forwards" units="years"/>
			<attr name="Host">
				Dmel
			</attr>
			<attr name="Continent">
				EuropeNAf
			</attr>
		</taxon>
		<taxon id="TorreyPines_CypovirusS04_EM01_Dmel_Edinburgh2_EuropeNAf_2009-08-30">
			<date value="2009.6602739726027" direction="forwards" units="years"/>
			<attr name="Host">
				Dmel
			</attr>
			<attr name="Continent">
				EuropeNAf
			</attr>
		</taxon>
		<taxon id="TorreyPines_CypovirusS04_CM10_Dmel_Edinburgh1_EuropeNAf_2009-07-10">
			<date value="2009.5205479452054" direction="forwards" units="years"/>
			<attr name="Host">
				Dmel
			</attr>
			<attr name="Continent">
				EuropeNAf
			</attr>
		</taxon>
		<taxon id="TorreyPines_CypovirusS04_CM07_Dmel_Edinburgh1_EuropeNAf_2009-07-10">
			<date value="2009.5205479452054" direction="forwards" units="years"/>
			<attr name="Host">
				Dmel
			</attr>
			<attr name="Continent">
				EuropeNAf
			</attr>
		</taxon>
		<taxon id="TorreyPines_CypovirusS04_CM13_Dmel_Edinburgh1_EuropeNAf_2009-07-10">
			<date value="2009.5205479452054" direction="forwards" units="years"/>
			<attr name="Host">
				Dmel
			</attr>
			<attr name="Continent">
				EuropeNAf
			</attr>
		</taxon>
		<taxon id="TorreyPines_CypovirusS04_DM01_Dmel_Sussex_EuropeNAf_2009-08-28">
			<date value="2009.654794520548" direction="forwards" units="years"/>
			<attr name="Host">
				Dmel
			</attr>
			<attr name="Continent">
				EuropeNAf
			</attr>
		</taxon>
		<taxon id="TorreyPines_CypovirusS04_EDI03_Dmel_Edinburgh2_EuropeNAf_2009-08-30">
			<date value="2009.6602739726027" direction="forwards" units="years"/>
			<attr name="Host">
				Dmel
			</attr>
			<attr name="Continent">
				EuropeNAf
			</attr>
		</taxon>
		<taxon id="TorreyPines_CypovirusS04_DPG05_Dmel_Sussex_EuropeNAf_2009-08-28">
			<date value="2009.654794520548" direction="forwards" units="years"/>
			<attr name="Host">
				Dmel
			</attr>
			<attr name="Continent">
				EuropeNAf
			</attr>
		</taxon>
		<taxon id="TorreyPines_CypovirusS04_DPG02_Dmel_Sussex_EuropeNAf_2009-08-28">
			<date value="2009.654794520548" direction="forwards" units="years"/>
			<attr name="Host">
				Dmel
			</attr>
			<attr name="Continent">
				EuropeNAf
			</attr>
		</taxon>
		<taxon id="TorreyPines_CypovirusS04_DM11_Dmel_Sussex_EuropeNAf_2009-08-28">
			<date value="2009.654794520548" direction="forwards" units="years"/>
			<attr name="Host">
				Dmel
			</attr>
			<attr name="Continent">
				EuropeNAf
			</attr>
		</taxon>
		<taxon id="TorreyPines_CypovirusS04_DM05_Dmel_Sussex_EuropeNAf_2009-08-28">
			<date value="2009.654794520548" direction="forwards" units="years"/>
			<attr name="Host">
				Dmel
			</attr>
			<attr name="Continent">
				EuropeNAf
			</attr>
		</taxon>
		<taxon id="TorreyPines_CypovirusS04_CM12_Dmel_Edinburgh1_EuropeNAf_2009-07-10">
			<date value="2009.5205479452054" direction="forwards" units="years"/>
			<attr name="Host">
				Dmel
			</attr>
			<attr name="Continent">
				EuropeNAf
			</attr>
		</taxon>
		<taxon id="TorreyPines_CypovirusS04_DM14_Dmel_Sussex_EuropeNAf_2009-08-28">
			<date value="2009.654794520548" direction="forwards" units="years"/>
			<attr name="Host">
				Dmel
			</attr>
			<attr name="Continent">
				EuropeNAf
			</attr>
		</taxon>
		<taxon id="TorreyPines_CypovirusS06_K11_Dmel_Thika_Africa_2009-02">
			<date value="2009.0849315068492" direction="forwards" units="years" precision="0.08333333333333333"/>
			<attr name="Host">
				Dmel
			</attr>
			<attr name="Continent">
				Africa
			</attr>
		</taxon>
		<taxon id="TorreyPines_CypovirusS06_U22_Dmel_SanDiego2_USA_2008-12-05">
			<date value="2008.9262295081967" direction="forwards" units="years"/>
			<attr name="Host">
				Dmel
			</attr>
			<attr name="Continent">
				USA
			</attr>
		</taxon>
		<taxon id="TorreyPines_CypovirusS06_DPG24_Dmel_Sussex_EuropeNAf_2009-08-28">
			<date value="2009.654794520548" direction="forwards" units="years"/>
			<attr name="Host">
				Dmel
			</attr>
			<attr name="Continent">
				EuropeNAf
			</attr>
		</taxon>
		<taxon id="TorreyPines_CypovirusS06_DPG03_Dmel_Sussex_EuropeNAf_2009-08-28">
			<date value="2009.654794520548" direction="forwards" units="years"/>
			<attr name="Host">
				Dmel
			</attr>
			<attr name="Continent">
				EuropeNAf
			</attr>
		</taxon>
		<taxon id="TorreyPines_CypovirusS06_DPG05_Dmel_Sussex_EuropeNAf_2009-08-28">
			<date value="2009.654794520548" direction="forwards" units="years"/>
			<attr name="Host">
				Dmel
			</attr>
			<attr name="Continent">
				EuropeNAf
			</attr>
		</taxon>
		<taxon id="TorreyPines_CypovirusS06_MON16_Dmel_Montpellier_EuropeNAf_2010-08-11">
			<date value="2010.6082191780822" direction="forwards" units="years"/>
			<attr name="Host">
				Dmel
			</attr>
			<attr name="Continent">
				EuropeNAf
			</attr>
		</taxon>
		<taxon id="TorreyPines_CypovirusS06_DPG12_Dmel_Sussex_EuropeNAf_2009-08-28">
			<date value="2009.654794520548" direction="forwards" units="years"/>
			<attr name="Host">
				Dmel
			</attr>
			<attr name="Continent">
				EuropeNAf
			</attr>
		</taxon>
		<taxon id="TorreyPines_CypovirusS06_DPG18_Dmel_Sussex_EuropeNAf_2009-08-28">
			<date value="2009.654794520548" direction="forwards" units="years"/>
			<attr name="Host">
				Dmel
			</attr>
			<attr name="Continent">
				EuropeNAf
			</attr>
		</taxon>
		<taxon id="TorreyPines_CypovirusS06_DPG21_Dmel_Sussex_EuropeNAf_2009-08-28">
			<date value="2009.654794520548" direction="forwards" units="years"/>
			<attr name="Host">
				Dmel
			</attr>
			<attr name="Continent">
				EuropeNAf
			</attr>
		</taxon>
		<taxon id="TorreyPines_CypovirusS06_DPG23_Dmel_Sussex_EuropeNAf_2009-08-28">
			<date value="2009.654794520548" direction="forwards" units="years"/>
			<attr name="Host">
				Dmel
			</attr>
			<attr name="Continent">
				EuropeNAf
			</attr>
		</taxon>
		<taxon id="TorreyPines_CypovirusS06_DPG27_Dmel_Sussex_EuropeNAf_2009-08-28">
			<date value="2009.654794520548" direction="forwards" units="years"/>
			<attr name="Host">
				Dmel
			</attr>
			<attr name="Continent">
				EuropeNAf
			</attr>
		</taxon>
		<taxon id="TorreyPines_CypovirusS06_DPG28_Dmel_Sussex_EuropeNAf_2009-08-28">
			<date value="2009.654794520548" direction="forwards" units="years"/>
			<attr name="Host">
				Dmel
			</attr>
			<attr name="Continent">
				EuropeNAf
			</attr>
		</taxon>
		<taxon id="TorreyPines_CypovirusS06_DPG29_Dmel_Sussex_EuropeNAf_2009-08-28">
			<date value="2009.654794520548" direction="forwards" units="years"/>
			<attr name="Host">
				Dmel
			</attr>
			<attr name="Continent">
				EuropeNAf
			</attr>
		</taxon>
		<taxon id="TorreyPines_CypovirusS06_CM07_Dmel_Edinburgh1_EuropeNAf_2009-07-10">
			<date value="2009.5205479452054" direction="forwards" units="years"/>
			<attr name="Host">
				Dmel
			</attr>
			<attr name="Continent">
				EuropeNAf
			</attr>
		</taxon>
		<taxon id="TorreyPines_CypovirusS06_CM10_Dmel_Edinburgh1_EuropeNAf_2009-07-10">
			<date value="2009.5205479452054" direction="forwards" units="years"/>
			<attr name="Host">
				Dmel
			</attr>
			<attr name="Continent">
				EuropeNAf
			</attr>
		</taxon>
		<taxon id="TorreyPines_CypovirusS06_CM13_Dmel_Edinburgh1_EuropeNAf_2009-07-10">
			<date value="2009.5205479452054" direction="forwards" units="years"/>
			<attr name="Host">
				Dmel
			</attr>
			<attr name="Continent">
				EuropeNAf
			</attr>
		</taxon>
		<taxon id="TorreyPines_CypovirusS06_CM16_Dmel_Edinburgh1_EuropeNAf_2009-07-10">
			<date value="2009.5205479452054" direction="forwards" units="years"/>
			<attr name="Host">
				Dmel
			</attr>
			<attr name="Continent">
				EuropeNAf
			</attr>
		</taxon>
		<taxon id="TorreyPines_CypovirusS06_EDI03_Dmel_Edinburgh2_EuropeNAf_2009-08-30">
			<date value="2009.6602739726027" direction="forwards" units="years"/>
			<attr name="Host">
				Dmel
			</attr>
			<attr name="Continent">
				EuropeNAf
			</attr>
		</taxon>
		<taxon id="TorreyPines_CypovirusS06_EDI06_Dmel_Edinburgh2_EuropeNAf_2009-08-30">
			<date value="2009.6602739726027" direction="forwards" units="years"/>
			<attr name="Host">
				Dmel
			</attr>
			<attr name="Continent">
				EuropeNAf
			</attr>
		</taxon>
		<taxon id="TorreyPines_CypovirusS06_EDI11_Dmel_Edinburgh2_EuropeNAf_2009-08-30">
			<date value="2009.6602739726027" direction="forwards" units="years"/>
			<attr name="Host">
				Dmel
			</attr>
			<attr name="Continent">
				EuropeNAf
			</attr>
		</taxon>
		<taxon id="TorreyPines_CypovirusS06_EDI18_Dmel_Edinburgh2_EuropeNAf_2009-08-30">
			<date value="2009.6602739726027" direction="forwards" units="years"/>
			<attr name="Host">
				Dmel
			</attr>
			<attr name="Continent">
				EuropeNAf
			</attr>
		</taxon>
		<taxon id="TorreyPines_CypovirusS06_EDI19_Dmel_Edinburgh2_EuropeNAf_2009-08-30">
			<date value="2009.6602739726027" direction="forwards" units="years"/>
			<attr name="Host">
				Dmel
			</attr>
			<attr name="Continent">
				EuropeNAf
			</attr>
		</taxon>
		<taxon id="TorreyPines_CypovirusS06_EM01_Dmel_Edinburgh2_EuropeNAf_2009-08-30">
			<date value="2009.6602739726027" direction="forwards" units="years"/>
			<attr name="Host">
				Dmel
			</attr>
			<attr name="Continent">
				EuropeNAf
			</attr>
		</taxon>
		<taxon id="TorreyPines_CypovirusS06_GEO23_Dsim_AthensGeorgia_USA_2009-02-02">
			<date value="2009.0876712328768" direction="forwards" units="years"/>
			<attr name="Host">
				Dsim
			</attr>
			<attr name="Continent">
				USA
			</attr>
		</taxon>
		<taxon id="TorreyPines_CypovirusS06_LIS28_Dsim_Lisbon_EuropeNAf_2012-10-24">
			<date value="2012.811475409836" direction="forwards" units="years"/>
			<attr name="Host">
				Dsim
			</attr>
			<attr name="Continent">
				EuropeNAf
			</attr>
		</taxon>
		<taxon id="TorreyPines_CypovirusS06_PORSIM13_DUNK_Porto_EuropeNAf_2012-10-24">
			<date value="2012.811475409836" direction="forwards" units="years"/>
			<attr name="Host">
				?
			</attr>
			<attr name="Continent">
				EuropeNAf
			</attr>
		</taxon>
		<taxon id="TorreyPines_CypovirusS02_EDI19_Dmel_Edinburgh2_EuropeNAf_2009-08-30">
			<date value="2009.6602739726027" direction="forwards" units="years"/>
			<attr name="Host">
				Dmel
			</attr>
			<attr name="Continent">
				EuropeNAf
			</attr>
		</taxon>
	</taxa>

	<!-- gene name = TorreyPines_CypovirusS02_1642-2303, ntax= 15                -->
	<taxa id="TorreyPines_CypovirusS02_1642-2303.taxa">
		<taxon idref="TorreyPines_CypovirusS02_CM01_Dmel_Edinburgh1_EuropeNAf_2009-07-10"/>
		<taxon idref="TorreyPines_CypovirusS02_CM07_Dmel_Edinburgh1_EuropeNAf_2009-07-10"/>
		<taxon idref="TorreyPines_CypovirusS02_EM01_Dmel_Edinburgh2_EuropeNAf_2009-08-30"/>
		<taxon idref="TorreyPines_CypovirusS02_CM13_Dmel_Edinburgh1_EuropeNAf_2009-07-10"/>
		<taxon idref="TorreyPines_CypovirusS02_EDI18_Dmel_Edinburgh2_EuropeNAf_2009-08-30"/>
		<taxon idref="TorreyPines_CypovirusS02_DPG05_Dmel_Sussex_EuropeNAf_2009-08-28"/>
		<taxon idref="TorreyPines_CypovirusS02_DPG21_Dmel_Sussex_EuropeNAf_2009-08-28"/>
		<taxon idref="TorreyPines_CypovirusS02_DPG24_Dmel_Sussex_EuropeNAf_2009-08-28"/>
		<taxon idref="TorreyPines_CypovirusS02_DPG27_Dmel_Sussex_EuropeNAf_2009-08-28"/>
		<taxon idref="TorreyPines_CypovirusS02_DPG29_Dmel_Sussex_EuropeNAf_2009-08-28"/>
		<taxon idref="TorreyPines_CypovirusS02_EDI03_Dmel_Edinburgh2_EuropeNAf_2009-08-30"/>
		<taxon idref="TorreyPines_CypovirusS02_EDI04_Dmel_Edinburgh2_EuropeNAf_2009-08-30"/>
		<taxon idref="TorreyPines_CypovirusS02_EDI07_Dmel_Edinburgh2_EuropeNAf_2009-08-30"/>
		<taxon idref="TorreyPines_CypovirusS02_EDI11_Dmel_Edinburgh2_EuropeNAf_2009-08-30"/>
		<taxon idref="TorreyPines_CypovirusS02_EDI12_Dmel_Edinburgh2_EuropeNAf_2009-08-30"/>
	</taxa>

	<!-- gene name = TorreyPines_CypovirusS03, ntax= 11                          -->
	<taxa id="TorreyPines_CypovirusS03.taxa">
		<taxon idref="TorreyPines_CypovirusS03_CM10_Dmel_Edinburgh1_EuropeNAf_2009-07-10"/>
		<taxon idref="TorreyPines_CypovirusS03_CM13_Dmel_Edinburgh1_EuropeNAf_2009-07-10"/>
		<taxon idref="TorreyPines_CypovirusS03_DM02_Dmel_Sussex_EuropeNAf_2009-08-28"/>
		<taxon idref="TorreyPines_CypovirusS03_DM05_Dmel_Sussex_EuropeNAf_2009-08-28"/>
		<taxon idref="TorreyPines_CypovirusS03_DM11_Dmel_Sussex_EuropeNAf_2009-08-28"/>
		<taxon idref="TorreyPines_CypovirusS03_DM14_Dmel_Sussex_EuropeNAf_2009-08-28"/>
		<taxon idref="TorreyPines_CypovirusS03_DPG02_Dmel_Sussex_EuropeNAf_2009-08-28"/>
		<taxon idref="TorreyPines_CypovirusS03_DPG05_Dmel_Sussex_EuropeNAf_2009-08-28"/>
		<taxon idref="TorreyPines_CypovirusS03_EDI18_Dmel_Edinburgh2_EuropeNAf_2009-08-30"/>
		<taxon idref="TorreyPines_CypovirusS03_EDI19_Dmel_Edinburgh2_EuropeNAf_2009-08-30"/>
		<taxon idref="TorreyPines_CypovirusS03_EM01_Dmel_Edinburgh2_EuropeNAf_2009-08-30"/>
	</taxa>

	<!-- gene name = TorreyPines_CypovirusS04_1-242, ntax= 9                     -->
	<taxa id="TorreyPines_CypovirusS04_1-242.taxa">
		<taxon idref="TorreyPines_CypovirusS04_EDI12_Dmel_Edinburgh2_EuropeNAf_2009-08-30"/>
		<taxon idref="TorreyPines_CypovirusS04_EDI07_Dmel_Edinburgh2_EuropeNAf_2009-08-30"/>
		<taxon idref="TorreyPines_CypovirusS04_EDI18_Dmel_Edinburgh2_EuropeNAf_2009-08-30"/>
		<taxon idref="TorreyPines_CypovirusS04_EDI19_Dmel_Edinburgh2_EuropeNAf_2009-08-30"/>
		<taxon idref="TorreyPines_CypovirusS04_EM01_Dmel_Edinburgh2_EuropeNAf_2009-08-30"/>
		<taxon idref="TorreyPines_CypovirusS04_CM10_Dmel_Edinburgh1_EuropeNAf_2009-07-10"/>
		<taxon idref="TorreyPines_CypovirusS04_CM07_Dmel_Edinburgh1_EuropeNAf_2009-07-10"/>
		<taxon idref="TorreyPines_CypovirusS04_CM13_Dmel_Edinburgh1_EuropeNAf_2009-07-10"/>
		<taxon idref="TorreyPines_CypovirusS04_DM01_Dmel_Sussex_EuropeNAf_2009-08-28"/>
	</taxa>

	<!-- gene name = TorreyPines_CypovirusS04_558-1066, ntax= 16                 -->
	<taxa id="TorreyPines_CypovirusS04_558-1066.taxa">
		<taxon idref="TorreyPines_CypovirusS04_EDI03_Dmel_Edinburgh2_EuropeNAf_2009-08-30"/>
		<taxon idref="TorreyPines_CypovirusS04_DPG05_Dmel_Sussex_EuropeNAf_2009-08-28"/>
		<taxon idref="TorreyPines_CypovirusS04_DPG02_Dmel_Sussex_EuropeNAf_2009-08-28"/>
		<taxon idref="TorreyPines_CypovirusS04_DM11_Dmel_Sussex_EuropeNAf_2009-08-28"/>
		<taxon idref="TorreyPines_CypovirusS04_DM05_Dmel_Sussex_EuropeNAf_2009-08-28"/>
		<taxon idref="TorreyPines_CypovirusS04_EDI12_Dmel_Edinburgh2_EuropeNAf_2009-08-30"/>
		<taxon idref="TorreyPines_CypovirusS04_EDI07_Dmel_Edinburgh2_EuropeNAf_2009-08-30"/>
		<taxon idref="TorreyPines_CypovirusS04_CM12_Dmel_Edinburgh1_EuropeNAf_2009-07-10"/>
		<taxon idref="TorreyPines_CypovirusS04_DM14_Dmel_Sussex_EuropeNAf_2009-08-28"/>
		<taxon idref="TorreyPines_CypovirusS04_EDI18_Dmel_Edinburgh2_EuropeNAf_2009-08-30"/>
		<taxon idref="TorreyPines_CypovirusS04_EDI19_Dmel_Edinburgh2_EuropeNAf_2009-08-30"/>
		<taxon idref="TorreyPines_CypovirusS04_EM01_Dmel_Edinburgh2_EuropeNAf_2009-08-30"/>
		<taxon idref="TorreyPines_CypovirusS04_CM10_Dmel_Edinburgh1_EuropeNAf_2009-07-10"/>
		<taxon idref="TorreyPines_CypovirusS04_CM07_Dmel_Edinburgh1_EuropeNAf_2009-07-10"/>
		<taxon idref="TorreyPines_CypovirusS04_CM13_Dmel_Edinburgh1_EuropeNAf_2009-07-10"/>
		<taxon idref="TorreyPines_CypovirusS04_DM01_Dmel_Sussex_EuropeNAf_2009-08-28"/>
	</taxa>

	<!-- gene name = TorreyPines_CypovirusS06, ntax= 26                          -->
	<taxa id="TorreyPines_CypovirusS06.taxa">
		<taxon idref="TorreyPines_CypovirusS06_K11_Dmel_Thika_Africa_2009-02"/>
		<taxon idref="TorreyPines_CypovirusS06_U22_Dmel_SanDiego2_USA_2008-12-05"/>
		<taxon idref="TorreyPines_CypovirusS06_DPG24_Dmel_Sussex_EuropeNAf_2009-08-28"/>
		<taxon idref="TorreyPines_CypovirusS06_DPG03_Dmel_Sussex_EuropeNAf_2009-08-28"/>
		<taxon idref="TorreyPines_CypovirusS06_DPG05_Dmel_Sussex_EuropeNAf_2009-08-28"/>
		<taxon idref="TorreyPines_CypovirusS06_MON16_Dmel_Montpellier_EuropeNAf_2010-08-11"/>
		<taxon idref="TorreyPines_CypovirusS06_DPG12_Dmel_Sussex_EuropeNAf_2009-08-28"/>
		<taxon idref="TorreyPines_CypovirusS06_DPG18_Dmel_Sussex_EuropeNAf_2009-08-28"/>
		<taxon idref="TorreyPines_CypovirusS06_DPG21_Dmel_Sussex_EuropeNAf_2009-08-28"/>
		<taxon idref="TorreyPines_CypovirusS06_DPG23_Dmel_Sussex_EuropeNAf_2009-08-28"/>
		<taxon idref="TorreyPines_CypovirusS06_DPG27_Dmel_Sussex_EuropeNAf_2009-08-28"/>
		<taxon idref="TorreyPines_CypovirusS06_DPG28_Dmel_Sussex_EuropeNAf_2009-08-28"/>
		<taxon idref="TorreyPines_CypovirusS06_DPG29_Dmel_Sussex_EuropeNAf_2009-08-28"/>
		<taxon idref="TorreyPines_CypovirusS06_CM07_Dmel_Edinburgh1_EuropeNAf_2009-07-10"/>
		<taxon idref="TorreyPines_CypovirusS06_CM10_Dmel_Edinburgh1_EuropeNAf_2009-07-10"/>
		<taxon idref="TorreyPines_CypovirusS06_CM13_Dmel_Edinburgh1_EuropeNAf_2009-07-10"/>
		<taxon idref="TorreyPines_CypovirusS06_CM16_Dmel_Edinburgh1_EuropeNAf_2009-07-10"/>
		<taxon idref="TorreyPines_CypovirusS06_EDI03_Dmel_Edinburgh2_EuropeNAf_2009-08-30"/>
		<taxon idref="TorreyPines_CypovirusS06_EDI06_Dmel_Edinburgh2_EuropeNAf_2009-08-30"/>
		<taxon idref="TorreyPines_CypovirusS06_EDI11_Dmel_Edinburgh2_EuropeNAf_2009-08-30"/>
		<taxon idref="TorreyPines_CypovirusS06_EDI18_Dmel_Edinburgh2_EuropeNAf_2009-08-30"/>
		<taxon idref="TorreyPines_CypovirusS06_EDI19_Dmel_Edinburgh2_EuropeNAf_2009-08-30"/>
		<taxon idref="TorreyPines_CypovirusS06_EM01_Dmel_Edinburgh2_EuropeNAf_2009-08-30"/>
		<taxon idref="TorreyPines_CypovirusS06_GEO23_Dsim_AthensGeorgia_USA_2009-02-02"/>
		<taxon idref="TorreyPines_CypovirusS06_LIS28_Dsim_Lisbon_EuropeNAf_2012-10-24"/>
		<taxon idref="TorreyPines_CypovirusS06_PORSIM13_DUNK_Porto_EuropeNAf_2012-10-24"/>
	</taxa>

	<!-- gene name = TorreyPines_CypovirusS02_1-1089, ntax= 6                    -->
	<taxa id="TorreyPines_CypovirusS02_1-1089.taxa">
		<taxon idref="TorreyPines_CypovirusS02_CM01_Dmel_Edinburgh1_EuropeNAf_2009-07-10"/>
		<taxon idref="TorreyPines_CypovirusS02_CM07_Dmel_Edinburgh1_EuropeNAf_2009-07-10"/>
		<taxon idref="TorreyPines_CypovirusS02_EDI19_Dmel_Edinburgh2_EuropeNAf_2009-08-30"/>
		<taxon idref="TorreyPines_CypovirusS02_EM01_Dmel_Edinburgh2_EuropeNAf_2009-08-30"/>
		<taxon idref="TorreyPines_CypovirusS02_CM13_Dmel_Edinburgh1_EuropeNAf_2009-07-10"/>
		<taxon idref="TorreyPines_CypovirusS02_EDI18_Dmel_Edinburgh2_EuropeNAf_2009-08-30"/>
	</taxa>

	<!-- The sequence alignment (each sequence refers to a taxon above).         -->
	<!-- ntax=15 nchar=680                                                       -->
	<alignment id="alignment1" dataType="nucleotide">
		<sequence>
			<taxon idref="TorreyPines_CypovirusS02_CM01_Dmel_Edinburgh1_EuropeNAf_2009-07-10"/>
			GTGGCGTCCCATCTAAGCAAACACATTTTGAGCAATATCGATAAATTACGCGATTTAGCTCGCGTTATGCTATCAGTCAATTTACAAGCCATTTCGAAATCAGTTAATCTAAAACATACGAAGATTCCTTTATCAGCAATTGGCGCAAAGAAGGTTAAATTAGAGTTCATTAAAAGTCAGATTAAAGATGGTTTTAAGTTGACGGACGCAACTGATCATTTATCTAAGCAAATTAAACTCGGCACCGCCAGTCACGACTCACTCTGCAAATTACAGAACGTCGATGATGTAGCTAAAATCATGCTATGTGAGGCCTACTCAAAGGGCGTCGCAGGCCTCGCTAAAAACGCTCCAGCATTGCATTCCGATTTCCCGCATCTTCGGGTGCGATCGGAATACTCGCCAATGTTGAACGCTGAGCTCGGGGCCCCGTCGCTACCCACTATAGCGGTGTATTATCGTCCTCTTGATTGTGGAATGCGCGTGATCTCAGACACAGTATATAAGGCTCTGGTTAATCCCCAGCGATTAAGATATCGGTTGTTGCATGACAGTATGAATCTGGGCGTGCGTGCTCCGGGTCATTCATACGCTGTATTCACCGATAGGTTATATCACAGCGACGGAAGTGTAACTATGACCAAGATATTCACTGGTATTGGAGAACTAAATATCAAAGG
		</sequence>
		<sequence>
			<taxon idref="TorreyPines_CypovirusS02_CM07_Dmel_Edinburgh1_EuropeNAf_2009-07-10"/>
			GTGGCGTCCCATCTAAGCAAACACATTTTGAGCAATATCGATAAATTACGCGATTTAGCTCGCGTTATGCTATCAGTCAATTTACAAGCCATTTCGAAATCAGTTAATCTAAAACATACGAAGATTCCTTTATCAGCAATTGGCGCAAAGAAGGTTAAATTAGAGTTCATTAAAAGTCAGATTAAAGATGGTTTTAAGTTGACGGACGCAACTGATCATTTATCTAAGCAAATTAAACTCGGCACCGCCAGTCACGACTCACTCTGCAAATTACAGAACGTCGATGATGTAGCTAAAATCATGCTATGTGAGGCCTACTCAAAGGGCGTCGCAGGCCTCGCTAAAAACGCTCCAGCATTGCATTCCGATTTCCCGCATCTTCGGGTGCGATCGGAATACTCGCCAATGTTGAACGCTGAGCTCGGGGCCCCGTCGCTACCCACTATAGCGGTGTATTATCGTCCTCTTGATTGTGGAATGCGCGTGATCTCAGACACAGTATATAAGGCTCTGGTTAATCCCCAGCGATTAAGATATCGGTTGTTGCATGACAGTATGAATCTGGGCGTGCGTGCTCCGGGTCATTCATACGCTGTATTCACCGATAGGTTATATCACAGCGACGGAAGTGTAACTATGACCAAGATATTCACTGGTATTGGAGAACTAAATATCAAAGG
		</sequence>
		<sequence>
			<taxon idref="TorreyPines_CypovirusS02_EM01_Dmel_Edinburgh2_EuropeNAf_2009-08-30"/>
			GTGGCGTCCCATCTAAGCAAACACATTTTGAGCAATATCGATAAATTACGCGATTTAGCTCGCGTTATGCTATCAGTCAATTTACAAGCCATTTCGAAATCAGTTAATCTAAAACATACGAAGATTCCTTTATCAGCAATTGGCGCAAAGAAGGTTAAATTAGAGTTCATTAAAAGTCAGATTAAAGATGGTTTTAAGTTGACGGACGCAACTGATCATTTATCTAAGCAAATTAAACTCGGCACCGCCAGTCACGACTCACTCTGCAAATTACAGAACGTCGATGATGTAGCTAAAATCATGCTATGTGAGGCCTACTCAAAGGGCGTCGCAGGCCTCGCTAAAAACGCTCCAGCATTGCATTCCGATTTCCCGCATCTTCGGGTGCGATCGGAATACTCGCCAATGTTGAACGCTGAGCTCGGGGCCCCGTCGCTACCCACTATAGCGGTGTATTATCGTCCTCTTGATTGTGGAATGCGCGTGATCTCAGACACAGTATATAAGGCTCTGGTTAATCCCCAGCGATTAAGATATCGGTTGTTGCATGACAGTATGAATCTGGGCGTGCGTGCTCCGGGTCATTCATACGCTGTATTCACCGATAGGTTATATCACAGCGACGGAAGTGTAACTATGACCAAGATATTCACTNNNNNNNNNNNNNNNNNNNNNNNNNN
		</sequence>
		<sequence>
			<taxon idref="TorreyPines_CypovirusS02_CM13_Dmel_Edinburgh1_EuropeNAf_2009-07-10"/>
			GTGGCGTCCCATCTAAGCAAACACATTTTGAGCAATATCGATAAATTACGCGATTTAGCTCGCGTTATGCTATCAGTCAATTTACAAGCCATTTCGAAATCAGTTAATCTAAAACATACGAAGATTCCTTTATCAGCAATTGGCGCAAAGAAGGTTAAATTAGAGTTCATTAAAAGTCAGATTAAAGATGGTTTTAAGTTGACGGACGCAACTGATCATTTATCTAAGCAAATTAAACTCGGCACCGCCAGTCACGACTCACTCTGCAAATTACAGAACGTCGATGATGTAGCTAAAATCATGCTATGTGAGGCCTACTCAAAGGGCGTCGCAGGCCTCGCTAAAAACGCTCCAGCATTGCATTCCGATTTCCCGCATCTTCGGGTGCGATCGGAATACTCGCCAATGTTGAACGCTGAGCTCGGGGCCCCGTCGCTACCCACTATAGCGGTGTATTATCGTCCTCTTGATTGTGGAATGCGCGTGATCTCAGACACAGTATATAAGGCTCTGGTTAATCCCCAGCGATTAAGATATCGGTTGTTGCATGACAGTATGAATCTGGGCGTGCGTGCTCCGGGTCATTCATACGCTGTATTCACCGATAGGTTATATCACAGCGACGGAAGTGTAACTATGACCAAGATATTCACTGGTATTGGAGAACTAAATATCAAAGG
		</sequence>
		<sequence>
			<taxon idref="TorreyPines_CypovirusS02_EDI18_Dmel_Edinburgh2_EuropeNAf_2009-08-30"/>
			GTGGCGTCCCATCTAAGCAAACACATTTTGAGCAATATCGATAAATTACGCGATTTAGCTCGCGTTATGCTATCAGTCAATTTACAAGCCATTTCGAAATCAGTTAATCTAAAACATACGAAGATTCCTTTATCAGCAATTGGCGCAAAGAAGGTTAAATTAGAGTTCATTAAAAGTCAGATTAAAGATGGTTTTAAGTTGACGGACGCAACTGATCATTTATCTAAGCAAATTAAACTCGGCACCGCCAGTCACGACTCACTCTGCAAATTACAGAACGTCGATGATGTAGCTAAAATCATGCTATGTGAGGCCTACTCAAAGGGCGTCGCAGGCCTCGCTAAAAACGCTCCAGCATTACATTCCGATTTCCCGCATCTTCGGGTGCGATCGGAATACTCGCCAATGTTGAACGCTGAGCTCGGGGCCCCGTCGCTACCCACTATAGCGGTGTATTATCGTCCTCTTGATTGTGGAATGCGCGTGATCTCAGACACAGTATATAAGGCTCTGGTTAATCCCCAGCGATTAAGATATCGGTTGTTGCATGACAGTATGAATCTGGGCGTGCGTGCTCCGGGTCATTCATACGCTGTATTCACCGATAGGTTATATCACAGCGACGGAAGTGTAACTATGACCAAGATATTCACTGGTATTGGAGAACTAAATATCAAAGG
		</sequence>
		<sequence>
			<taxon idref="TorreyPines_CypovirusS02_DPG05_Dmel_Sussex_EuropeNAf_2009-08-28"/>
			GTGGCGTCCCATCTAAGCAAACACATTTTGAGCAATATCGATAAATTACGCGATTTAGCTCGCGTTATGCTATCAGTCAATTTACAAGCCATTTCGAAATCAGTTAATCTAAAACATACGAAGATTCCTTTATCAGCAATTGGCGCAAAGAAGGTTAAATTAGAGTTCATTAAAAGTCAGATTAAAGATGGTTTTAAGTTGACGGACGCAACTGATCATTTATCTAAGCAAATTAAACTCGGCACCGCCAGTCACGACTCACTCTGCAAATTACAGAACGTCGATGATGTAGCTAAAATCATGCTATGTGAGGCCTACTCAAAGGGCGTCGCAGGCCTCGTTAAAAACGCTCCAGCATTGCATTCCGATTTCCCGCATCTTCGGGTGCGATCGGAATACTCGCCAATGTTGAACGCTGAGCTCGGGGCCCCGTCGCTACCCACTATAGCGGTGTATTATCGTCCTCTTGATTGTGGAATGCGCGTGATCTCAGACACAGTATATAAGGCTCTGGTTAATCCCCAGCGATTAAGATATCGGTTGTTGCATGACAGTATGAATCTAGGCGTGCGTGCTCCGGGTCATTCATACGCTGTATTCACCGATAGGTTATATCACAGCGACGGAAGTGTAACTATGACCAAGATATTCACTGGTATTGGCGAACTAAATATCAAAGG
		</sequence>
		<sequence>
			<taxon idref="TorreyPines_CypovirusS02_DPG21_Dmel_Sussex_EuropeNAf_2009-08-28"/>
			NNNNNNNNNCATCTAAGCAAACACATTTTGAGCAATATCGATAAATTACGCGATTTAGCTCGCGTTATGCTATCAGTCAATTTACAAGCCATTTCGAAATCAGTTAATCTAAAACATACGAAGATTCCTTTATCAGCAATTGGCGCAAAGAAGGTTAAATTAGAGTTCATTAAAAGTCAGATTAAAGATGGTTTTAAGTTGACGGACGCAACTGATCATTTATCTAAGCAAATTAAACTCGGCACCGCCAGTCACGACTCACTCTGCAAATTACAGAACGTCGATGATGTAGCTAAAATCATGCTATGTGAGGCCTACTCAAAGGGCGTCGCAGGCCTCGTTAAAAACGCTCCAGCATTGCATTCCGATTTCCCGCATCTTCGGGTGCGATCGGAATACTCGCCAATGTTGAACGCTGAGCTCGGGGCCCCGTCGCTACCCACTATAGCGGTGTATTATCGTCCTCTTGATTGTGGAATGCGCGTGATCTCAGACACAGTATATAAGGCTCTGGTTAATCCCCAGCGATTAAGATATCGGTTGTTGCATGACAGTATGAATCTGGGCGTGCGTGCTCCGGGTCATTCATACGCTGTATTCACCGATAGGTTATATCACAGCGACGGAAGTGTAACTATGACCAAGATATTCACTGGTATTGGAGAACTAAATATCAAAGG
		</sequence>
		<sequence>
			<taxon idref="TorreyPines_CypovirusS02_DPG24_Dmel_Sussex_EuropeNAf_2009-08-28"/>
			GTGGCGTCCCATCTAAGCAAACACATTTTGAGCAATATCGATAAATTACGCGATTTAGCTCGCGTTATGCTATCAGTCAATTTACAAGCCATTTCGAAATCAGTTAATCTAAAACATACGAAGATTCCTTTATCAGCAATTGGCGCAAAGAAGGTTAAATTAGAGTTCATTAAAAGTCAGATTAAAGATGGTTTTAAGTTGACGGACGCAACTGATCATTTATCTAAGCAAATTAAACTCGGCACCGCCAGTCACGACTCACTCTGCAAATTACAGAACGTCGATGATGTAGCTAAAATCATGCTATGTGAGGCCTACTCAAAGGGCGTCGCAGGCCTCGTTAAAAACGCTCCAGCATTGCATTCCGATTTCCCGCATCTTCGGGTGCGATCGGAATACTCGCCAATGTTGAACGCTGAGCTCGGGGCCCCGTCGCTACCCACTATAGCGGTGTATTATCGTCCTCTTGATTGTGGAATGCGCGTGATCTCAGACACAGTATATAAGGCTCTGGTTAATCCCCAGCGATTAAGATATCGGTTGTTGCATGACAGTATGAATCTGGGCGTGCGTGCTCCGGGTCATTCATACGCTGTATTCACCGATAGGTTATATCACAGCGACGGAAGTGTAACTATGACCAAGATATTCACTGGTATTGGCGAACTAAATATCAAAGG
		</sequence>
		<sequence>
			<taxon idref="TorreyPines_CypovirusS02_DPG27_Dmel_Sussex_EuropeNAf_2009-08-28"/>
			GTGGCGTCCCATCTAAGCAAACACATTTTGAGCAATATCGATAAATTACGCGATTTAGCTCGCGTTATGCTATCAGTCAATTTACAAGCCATTTCGAAATCAGTTAATCTAAAACATACGAAGATTCCTTTATCAGCAATTGGCGCAAAGAAGGTTAAATTAGAGTTCATTAAAAGTCAGATTAAAGATGGTTTTAAGTTGACGGACGCAACTGATCATTTATCTAAGCAAATTAAACTCGGCACCGCCAGTCACGACTCACTCTGCAAATTACAGAACGTCGATGATGTAGCTAAAATCATGCTATGTGAGGCCTACTCAAAGGGCGTCGCAGGCCTCGTTAAAAACGCTCCAGCATTGCATTCCGATTTCCCGCATCTTCGGGTGCGATCGGAATACTCGCCAATGTTGAACGCTGAGCTCGGGGCCCCGTCGCTACCCACTATAGCGGTGTATTATCGTCCTCTTGATTGTGGAATGCGCGTGATCTCAGACACAGTATATAAGGCTCTGGTTAATCCCCAGCGATTAAGATATCGGTTGTTGCATGACAGTATGAATCTGGGCGTGCGTGCTCCGGGTCATTCATACGCTGTATTCACCGATAGGTTATATCACAGCGACGGAAGTGTAACTATGACCAAGATATTCACTGGTATTGGCGAACTAAATATCAAAGG
		</sequence>
		<sequence>
			<taxon idref="TorreyPines_CypovirusS02_DPG29_Dmel_Sussex_EuropeNAf_2009-08-28"/>
			GTGGCGTCCCATCTAAGCAAACACATTTTGAGCAATATCGATAAATTACGCGATTTAGCTCGCGTTATGCTATCAGTCAATTTACAAGCCATTTCGAAATCAGTTAATCTAAAACATACGAAGATTCCTTTATCAGCAATTGGCGCAAAGAAGGTTAAATTAGAGTTCATTAAAAGTCAGATTAAAGATGGTTTTAAGTTGACGGACGCAACTGATCATTTATCTAAGCAAATTAAACTCGGCACCGCCAGTCACGACTCACTCTGCAAATTACAGAACGTCGATGATGTAGCTAAAATCATGCTATGTGAGGCCTACTCAAAGGGCGTCGCAGGCCTCGTTAAAAACGCTCCAGCATTGCATTCCGATTTCCCGCATCTTCGGGTGCGATCGGAATACTCGCCAATGTTGAACGCTGAGCTCGGGGCCCCGTCGCTACCCACTATAGCGGTGTATTATCGTCCTCTTGATTGTGGAATGCGCGTGATCTCAGACACAGTATATAAGGCTCTGGTTAATCCCCAGCGATTAAGATATCGGTTGTTGCATGACAGTATGAATCTGGGCGTGCGTGCTCCGGGTCATTCATACGCTGTATTCACCGATAGGTTATATCACAGCGACGGAAGTGTAACTATGACCAAGATATTCACTGGTATTGGCGAACTAAATATCAAAGG
		</sequence>
		<sequence>
			<taxon idref="TorreyPines_CypovirusS02_EDI03_Dmel_Edinburgh2_EuropeNAf_2009-08-30"/>
			GTGGCGTCCCATCTAAGCAAACACATTTTGAGCAATATCGATAAATTACGCGATTTAGCTCGCGTTATGCTATCAGTCAATTTACAAGCCATTTCGAAATCAGTTAATCTAAAACATACGAAGATTCCTTTATCAGCAATTGGCGCAAAGAAGGTTAAATTAGAGTTCATTAAAAGTCAGATTAAAGATGGTTTTAAGTTGACGGACGCAACTGATCATTTATCTAAGCAAATTAAACTCGGCACCGCCAGTCACGACTCACTCTGCAAATTACAGAACGTCGATGATGTAGCTAAAATCATGCTATGTGAGGCCTACTCAAAGGGCGTCGCAGGCCTCGCTAAAAACGCTCCAGCATTGCATTCCGATTTCCCGCATCTTCGGGTGCGATCGGAATACTCGCCAATGTTGAACGCTGAGCTCGGGGCCCCGTCGCTACCCACTATAGCGGTGTATTATCGTCCTCTTGATTGTGGAATGCGCGTGATCTCAGACACAGTATATAAGGCTCTGGTTAATCCCCAGCGATTAAGATATCGGTTGTTGCATGACAGTATGAATCTGGGCGTGCGTGCTCCGGGTCATTCATACGCTGTATTCACCGATAGGTTATATCACAGCGACGGAAGTGTAACTATGACCAAGATATTCACTGGTATTGGAGAACTAAATATCAAAGG
		</sequence>
		<sequence>
			<taxon idref="TorreyPines_CypovirusS02_EDI04_Dmel_Edinburgh2_EuropeNAf_2009-08-30"/>
			GTGGCGTCCCATCTAAGCAAACACATTTTGAGCAATATCGATAAATTACGCGATTTAGCTCGCGTTATGCTATCAGTCAATTTACAAGCCATTTCGAAATCAGTTAATCTAAAACATACGAAGATTCCTTTATCAGCAATTGGCGCAAAGAAGGTTAAATTAGAGTTCATTAAAAGTCAGATTAAAGATGGTTTTAAGTTGACGGACGCAACTGATCATTTATCTAAGCAAATTAAACTCGGCACCGCCAGTCACGACTCACTCTGCAAATTACAGAACGTCGATGATGTAGCTAAAATCATGCTATGTGAGGCCTACTCAAAGGGCGTCGCAGGCCTCGCTAAAAACGCTCCAGCATTGCATTCCGATTTCCCGCATCTTCGGGTGCGATCGGAATACTCGCCAATGTTGAACGCTGAGCTCGGGGCCCCGTCGCTACCCACTATAGCGGTGTATTATCGTCCTCTTGATTGTGGAATGCGCGTGATCTCAGACACAGTATATAAGGCTCTGGTTAATCCCCAGCGATTAAGATATCGGTTGTTGCATGACAGTATGAATCTGGGCGTGCGTGCTCCGGGTCATTCATACGCTGTATTCACCGATAGGTTATATCACAGCGACGGAAGTGTAACTATGACCAAGATATTCACTGGTATTGGAGAACTAAATATCAAAGG
		</sequence>
		<sequence>
			<taxon idref="TorreyPines_CypovirusS02_EDI07_Dmel_Edinburgh2_EuropeNAf_2009-08-30"/>
			GTGGCGTCCCATCTAAGCAAACACATTTTGAGCAATATCGATAAATTACGCGATTTAGCTCGCGTTATGCTATCAGTCAATTTACAAGCCATTTCGAAATCAGTTAATCTAAAACATACGAAGATTCCTTTATCAGCAATTGGCGCAAAGAAGGTTAAATTAGAGTTCATTAAAAGTCAGATTAAAGATGGTTTTAAGTTGACGGACGCAACTGATCATTTATCTAAGCAAATTAAACTCGGCACCGCCAGTCACGACTCACTCTGCAAATTACAGAACGTCGATGATGTAGCTAAAATCATGCTATGTGAGGCCTACTCAAAGGGCGTCGCAGGCCTCGCTAAAAACGCTCCAGCATTGCATTCCGATTTCCCGCATCTTCGGGTGCGATCGGAATACTCGCCAATGTTGAACGCTGAGCTCGGGGCCCCGTCGCTACCCACTATAGCGGTGTATTATCGTCCTCTTGATTGTGGAATGCGCGTGATCTCAGACACAGTATATAAGGCTCTGGTTAATCCCCAGCGATTAAGATATCGGTTGTTGCATGACAGTATGAATCTGGGCGTGCGTGCTCCGGGTCATTCATACGCTGTATTCACCGATAGGTTATATCACAGCGACGGAAGTGTAACTATGACCAAGATATTCACTGGTATTGGAGAACTAAATATCAAAGG
		</sequence>
		<sequence>
			<taxon idref="TorreyPines_CypovirusS02_EDI11_Dmel_Edinburgh2_EuropeNAf_2009-08-30"/>
			GTGGCGTCCCATCTAAGCAAACACATTTTGAGCAATATCGATAAATTACGCGATTTAGCTCGCGTTATGCTATCAGTCAATTTACAAGCCATTTCGAAATCAGTTAATCTAAAACATACGAAGATTCCTTTATCAGCAATTGGCGCAAAGAAGGTTAAATTAGAGTTCATTAAAAGTCAGATTAAAGATGGTTTTAAGTTGACGGACGCAACTGATCATTTATCTAAGCAAATTAAACTCGGCACCGCCAGTCACGACTCACTCTGCAAATTACAGAACGTCGATGATGTAGCTAAAATCATGCTATGTGAGGCCTACTCAAAGGGCGTCGCAGGCCTCGCTAAAAACGCTCCAGCATTGCATTCCGATTTCCCGCATCTTCGGGTGCGATCGGAATACTCGCCAATGTTGAACGCTGAGCTCGGGGCCCCGTCGCTACCCACTATAGCGGTGTATTATCGTCCTCTTGATTGTGGAATGCGCGTGATCTCAGACACAGTATATAAGGCTCTGGTTAATCCCCAGCGATTAAGATATCGGTTGTTGCATGACAGTATGAATCTGGGCGTGCGTGCTCCGGGTCATTCATACGCTGTATTCACCGATAGGTTATATCACAGCGACGGAAGTGTAACTATGACCAAGATATTCACTGGTATTGGAGAACTAAATATCAAAGG
		</sequence>
		<sequence>
			<taxon idref="TorreyPines_CypovirusS02_EDI12_Dmel_Edinburgh2_EuropeNAf_2009-08-30"/>
			GTGGCGTCCCATCTAAGCAAACACATTTTGAGCAATATCGATAAATTACGCGATTTAGCTCGCGTTATGCTATCAGTCAATTTACAAGCCATTTCGAAATCAGTTAATCTAAAACATACGAAGATTCCTTTATCAGCAATTGGCGCAAAGAAGGTTAAATTAGAGTTCATTAAAAGTCAGATTAAAGATGGTTTTAAGTTGACGGACGCAACTGATCATTTATCTAAGCAAATTAAACTCGGCACCGCCAGTCACGACTCACTCTGCAAATTACAGAACGTCGATGATGTAGCTAAAATCATGCTATGTGAGGCCTACTCAAAGGGCGTCGCAGGCCTCGCTAAAAACGCTCCAGCATTGCATTCCGATTTCCCGCATCTTCGGGTGCGATCGGAATACTCGCCAATGTTGAACGCTGAGCTCGGGGCCCCGTCGCTACCCACTATAGCGGTGTATTATCGTCCTCTTGATTGTGGAATGCGCGTGATCTCAGACACAGTATATAAGGCTCTGGTTAATCCCCAGCGATTAAGATATCGGTTGTTGCATGACAGTATGAATCTGGGCGTGCGTGCTCCGGGTCATTCATACGCTGTATTCACCGATAGGTTATATCACAGCGACGGAAGTGTAACTATGACCAAGATATTCACTGGTATTGGAGAACTAAATATCAAAGG
		</sequence>
	</alignment>

	<!-- The sequence alignment (each sequence refers to a taxon above).         -->
	<!-- ntax=11 nchar=593                                                       -->
	<alignment id="alignment2" dataType="nucleotide">
		<sequence>
			<taxon idref="TorreyPines_CypovirusS03_CM10_Dmel_Edinburgh1_EuropeNAf_2009-07-10"/>
			NCTCTAGAACACAGTTTAACGGATTGTTTCAATGGAATTGCGCACATTTTGTACAAAATCATGACGGATACGCGAGTCGCAAGAGGCGTTGAAATTACAAATATCACGGACACAATCTCTCACAAGATACCATATATAGAGTCTTCAGTTATTTTAAATCCTAAACCTTCAATAGTGCTCGGTTCAACATTTAGCCCGATTTCGTGGCTGAATAAATACATCATTGAAGTTCTTCGAAGCTCCGAAGTTAGATATCGTTATGGTGTAATTTCATCCGGCAACGACGCCAGAACCGCAGCATCTCTGTATGATCATGTAGCGTGTAATATAGATCAGTACGCAGCAAGTATTCTAAATATTAACGCAAGATACCTTCAGCGCAACGATAACATTGAAAATGATCTTATGCGCATTCTAGGCGCGTATTTGTTTGAGGGCGTTACAATTAATATGGGCCAAGCGACTCAGCTAACGCCGTACAACACGTACGATCCCGCTTCATTAACACGCATCATCATTGGTTCAGCCTTCCTCAACGCTAATTTCTCTATAATAGCAGTCACCGATAATTATGATTATTTTGTCAATGCCAA
		</sequence>
		<sequence>
			<taxon idref="TorreyPines_CypovirusS03_CM13_Dmel_Edinburgh1_EuropeNAf_2009-07-10"/>
			NCTCTAGAACACAGTTTAACGGATTGTTTCAATGGAATTGCGCACATTTTGTACAAAATCATGACGGATACGCGAGTCGCAAGAGGCGTTGAAATTACAAATATCACGGACACAATCTCTCACAAGATACCATATATAGAGTCTTCAGTTATTTTAAATCCTAAACCTTCAATAGTGCTCGGTTCAACATTTAGCCCGATTTCGTGGCTGAATAAATACATCATTGAAGCTCTTCGAAGCTCCGAAGTTAGATATCGTTATGGTGTAATTTCATCCGGCAACGACGCCAGAACCGCAGCATCTCTGTATGATCATGTAGCGTGTAATATAGATCAGTACGCAGCAAGTATTCTAAATATTAACGCAAGATACCTTCAGCGCAACGATAACATTGAAAATGATCTTATGCGCATTCTAGGCGCGTATTTGTTTGAGGGCGTTACAATTAATATGGGCCAAGCGACTCAGCTAACGCCGTACAACACGTACGATCCCGCTTCATTAACACGCATCATCATTGGTTCAGCCTTCCTCAACGCTAATTTCTCTATAATAGCAGTCACCGATAATTATGATTATTTTGTCAATGCCAA
		</sequence>
		<sequence>
			<taxon idref="TorreyPines_CypovirusS03_DM02_Dmel_Sussex_EuropeNAf_2009-08-28"/>
			NCTCTAGAACACAGTTTAACGGATTGTTTCAATGGAATTGCGCACATTTTGTACAAAATCATGACGGATACGCGAGTCGCAAGAGGCGTTGAAATTACAAATATCACGGACACAATCTCTCACAAGATACCATATATAGAGTCTTCAGTTATTTTAAATCCTAAACCTTCAATAGTGCTCGGTTCAACATTTAGCCCGATTTCGTGGCTGAATAAATACATCATTGAAGTTCTTCGAAGCTCCGAAGTTAGATATCGTTATGGTGTAATTTCATCCGGCAACGACGCCAGAACCGCAGCATCTCTGTATGATCATGTAGCGTGTAATATAGATCAGTACGCAGCAAGTATTCTAAATATTAACGCAAGATACCTTCAGCGCAACGATAACATTGAAAATGATCTTATGCGCATTCTAGGCGCGTATTTGTTTGAGGGCGTTACAATTAATATGGGCCAAGCGACTCAGCTAACGCCGTACAACACGTACGATCCCGCTTCATTAACACGCATCATCATTGGTTCAGCCTTCCTCAACGCTAATTTCTCTATAATAGCAGTCACCGATAATTATGATTATTTTGTCAATGCCAA
		</sequence>
		<sequence>
			<taxon idref="TorreyPines_CypovirusS03_DM05_Dmel_Sussex_EuropeNAf_2009-08-28"/>
			NCTCTAGAACACAGTTTAACGGATTGTTTCAATGGAATTGCGCACATTTTGTACAAAATCATGACGGATACGCGAGTCGCAAGAGGCGTTGAAATTACAAATATCACGGACACAATCTCTCACAAGATACCATATATAGAGTCTTCAGTTATTTTAAATCCTAAACCTTCAATAGTGCTCGGTTCAACATTTAGCCCGATTTCGTGGCTGAATAAATACATCATTGAAGTTCTTCGAAGCTCCGAAGTTAGATATCGTTATGGTGTAATTTCATCCGGCAACGACGCCAGAACCGCAGCATCTCTGTATGATCATGTAGCGTGTAATATAGATCAGTACGCAGCAAGTATTCTAAATATTAACGCAAGATACCTTCAGCGCAACGATAACATTGAAAATGATCTTATGCGCATTCTAGGCGCGTATTTGTTTGAGGGCGTTACAATTAATATGGGCCAAGCGACTCAGCTAACGCCGTACAACACGTACGATCCCGCTTCATTAACACGCATCATCATTGGTTCAGCCTTCCTCAACGCTAATTTCTCTATAATAGCAGTCACCGATAATTATGATTATTTTGTCAATGCCAA
		</sequence>
		<sequence>
			<taxon idref="TorreyPines_CypovirusS03_DM11_Dmel_Sussex_EuropeNAf_2009-08-28"/>
			NCTCTAGAACACAGTTTAACGGATTGTTTCAATGGAATTGCGCACATTTTGTACAAAATCATGACGGATACGCGAGTCGCAAGAGGCGTTGAAATTACAAATATCACGGACACAATCTCTCACAAGATACCATATATAGAGTCTTCAGTTATTTTAAATCCTAAACCTTCAATAGTGCTCGGTTCAACATTTAGCCCGATTTCGTGGCTGAATAAATACATCATTGAAGTTCTTCGAAGCTCCGAAGTTAGATATCGTTATGGTGTAATTTCATCCGGCAACGACGCCAGAACCGCAGCATCTCTGTATGATCATGTAGCGTGTAATATAGATCAGTACGCAGCAAGTATTCTAAATATTAACGCAAGATACCTTCAGCGCAACGATAACATTGAAAATGATCTTATGCGCATTCTAGGCGCGTATTTGTTTGAGGGCGTTACAATTAATATGGGCCAAGCGACTCAGCTAACGCCGTACAACACGTACGATCCCGCTTCATTAACACGCATCATCATTGGTTCAGCCTTCCTCAACGCTAATTTCTCTATAATAGCAGTCACCGATAATTATGATTATTTTGTCAATGCCAA
		</sequence>
		<sequence>
			<taxon idref="TorreyPines_CypovirusS03_DM14_Dmel_Sussex_EuropeNAf_2009-08-28"/>
			NCTCTAGAACACAGTTTAACGGATTGTTTCAATGGAATTGCGCACATTTTGTACAAAATCATGACGGATACGCGAGTCGCAAGAGGCGTTGAAATTACAAATATCACGGACACAATCTCTCACAAGATACCATATATAGAGTCTTCAGTTATTTTAAATCCTAAACCTTCAATAGTGCTCGGTTCAACATTTAGCCCGATTTCGTGGCTGAATAAATACATCATTGAAGTTCTTCGAAGCTCCGAAGTTAGATATCGTTATGGTGTAATTTCATCCGGCAACGACGCCAGAACCGCAGCATCTCTGTATGATCATGTAGCGTGTAATATAGATCAGTACGCAGCAAGTATTCTAAATATTAACGCAAGATACCTTCAGCGCAACGATAACATTGAAAATGATCTTATGCGCATTCTAGGCGCGTATTTGTTTGAGGGCGTTACAATTAATATGGGCCAAGCGACTCAGCTAACGCCGTACAACACGTACGATCCCGCTTCATTAACACGCATCATCATTGGTTCAGCCTTCCTCAACGCTAATTTCTCTATAATAGCAGTCACCGATAATTATGATTATTTTGTCAATGCCAA
		</sequence>
		<sequence>
			<taxon idref="TorreyPines_CypovirusS03_DPG02_Dmel_Sussex_EuropeNAf_2009-08-28"/>
			NCTCTAGAACACAGTTTAACGGATTGTTTCAATGGAATTGCGCACATTTTGTACAAAATCATGACGGATACGCGAGTCGCAAGAGGCGTTGAAATTACAAATATCACGGACACAATCTCTCACAAGATACCATATATAGAGTCTTCAGTTATTTTAAATCCTAAACCTTCAATAGTGCTCGGTTCAACATTTAGCCCGATTTCGTGGCTGAATAAATACATCATTGAAGTTCTTCGAAGCTCCGAAGTTAGATATCGTTATGGTGTAATTTCATCCGGCAACGACGCCAGAACCGCAGCATCTCTGTATGATCATGTAGCGTGTAATATAGATCAGTACGCAGCAAGTATTCTAAATATTAACGCAAGATACCTTCAGCGCAACGATAACATTGAAAATGATCTTATGCGCATTCTAGGCGCGTATTTGTTTGAGGGCGTTACAATTAATATGGGCCAAGCGACTCAGCTAACGCCGTACAACACGTACGATCCCGCTTCATTAACACGCATCATCATTGGTTCAGCCTTCCTCAACGCTAATTTCTCTATAATAGCAGTCACCGATAATTATGATTATTTTGTCAATGCCAA
		</sequence>
		<sequence>
			<taxon idref="TorreyPines_CypovirusS03_DPG05_Dmel_Sussex_EuropeNAf_2009-08-28"/>
			NCTCTAGAACACAGTTTAACGGATTGTTTCAATGGAATTGCGCACATTTTGTACAAAATCATGACGGATACGCGAGTCGCAAGAGGCGTTGAAATTACAAATATCACGGACACAATCTCTCACAAGATACCATATATAGAGTCTTCAGTTATTTTAAATCCTAAACCTTCAATAGTGCTCGGTTCAACATTTAGCCCGATTTCGTGGCTGAATAAATACATCATTGAAGTTCTTCGAAGCTCCGAAGTTAGATATCGTTATGGTGTAATTTCATCCGGCAACGACGCCAGAACCGCAGCATCTCTGTATGATCATGTAGCGTGTAATATAGATCAGTACGCAGCAAGTATTCTAAATATTAACGCAAGATACCTTCAGCGCAACGATAACATTGAAAATGATCTTATGCGCATTCTAGGCGCGTATTTGTTTGAGGGCGTTACAATTAATATGGGCCAAGCGACTCAGCTAACGCCGTACAACACGTACGATCCCGCTTCATTAACACGCATCATCATTGGTTCAGCCTTCCTCAACGCTAATTTCTCTATAATAGCAGTCACCGATAATTATGATTATTTTGTCAATGCCAA
		</sequence>
		<sequence>
			<taxon idref="TorreyPines_CypovirusS03_EDI18_Dmel_Edinburgh2_EuropeNAf_2009-08-30"/>
			NNNNNNNNNNNNNNNNNNNNNNNNNNNNNNNNNNNAATTGCGCACATTTTGTACAAAATCATGACGGATACGCGAGTCGCAAGAGGCGTTGAAATTACAAATATCACGGACACAATCTCTCACAAGATACCATATATAGAGTCTTCAGTTATTTTAAATCCTAAACCTTCAATAGTGCTCGGTTCAACATTTAGCCCGATTTCGTGGCTGAATAAATACATCATTGAAGTTCTTCGAAGCTCCGAAGTTAGATATCGTTATGGTGTAATTTCATCCGGCAACGACGCCAGAACCGCAGCATCTCTGTATGATCATGTAGCGTGTAATATAGATCAGTACGCAGCAAGTATTCTAAATATTAACGCAAGATACCTTCAGCGCAACGATAACATTGAAAATGATCTTATGCGCATTCTAGGCGCGTATTTGTTTGAGGGCGTTACAATTAATATGGGCCAAGCGACTCAGCTAACGCCGTACAACACGTACGATCCCGCTTCATTAACACGCATCATCATTGGTTCAGCCTTCCTCAACGCTAATTTCTCTATAATAGCAGTCACCGATAATTATGATTATTTTGTCAATGCCAA
		</sequence>
		<sequence>
			<taxon idref="TorreyPines_CypovirusS03_EDI19_Dmel_Edinburgh2_EuropeNAf_2009-08-30"/>
			NCTCTAGAACACAGTTTAACGGATTGTTTCAATGGAATTGCGCACATTTTGTACAAAATCATGACGGATACGCGAGTCGCAAGAGGCGTTGAAATTACAAATATCACGGACACAATCTCTCACAAGATACCATATATAGAGTCTTCAGTTATTTTAAATCCTAAACCTTCAATAGTGCTCGGTTCAACATTTAGCCCGATTTCGTGGCTGAATAAATACATCATTGAAGTTCTTCGAAGCTCCGAAGTTAGATATCGTTATGGTGTAATTTCATCCGGCAACGACGCCAGAACCGCAGCATCTCTGTATGATCATGTAGCGTGTAATATAGATCAGTACGCAGCAAGTATTCTAAATATTAACGCAAGATACCTTCAGCGCAACGATAACATTGAAAATGATCTTATGCGCATTCTAGGCGCGTATTTGTTTGAGGGCGTTACAATTAATATGGGCCAAGCGACTCAGCTAACGCCGTACAACACGTACGATCCCGCTTCATTAACACGCATCATCATTGGTTCAGCCTTCCTCAACGCTAATTTCTCTATAATAGCAGTCACCGATAATTATGATTATTTTGTCAATGCCAA
		</sequence>
		<sequence>
			<taxon idref="TorreyPines_CypovirusS03_EM01_Dmel_Edinburgh2_EuropeNAf_2009-08-30"/>
			NCTCTAGAACACAGTTTAACGGATTGTTTCAATGGAATTGCGCACATTTTGTACAAAATCATGACGGATACGCGAGTCGCAAGAGGCGTTGAAATTACAAATATCACGGACACAATCTCTCACAAGATACCATATATAGAGTCTTCAGTTATTTTAAATCCTAAACCTTCAATAGTGCTCGGTTCAACATTTAGCCCGATTTCGTGGCTGAATAAATACATCATTGAAGTTCTTCGAAGCTCCGAAGTTAGATATCATTATGGTGTAATTTCATCCGGCAACGACGCCAGAACCGCAGCATCTCTGTATGATCATGTAGCGTGTAATATAGATCAGTACGCAGCAAGTATTCTAAATATTAACGCAAGATACCTTCAGCGCAACGATAACATTGAAAATGATCTTATGCGCATTCTAGGCGCGTATTTGTTTGAGGGCGTTACAATTAATATGGGCCAAGCGACTCAGCTAACGCCGTACAACACGTACGATCCCGCTTCATTAACACGCATCATCATTGGTTCAGCCTTCCTCAACGCTAATTTCTCTATAATAGCAGTCACCGATAATTATGATTATTTTGTCAATGCCAA
		</sequence>
	</alignment>

	<!-- The sequence alignment (each sequence refers to a taxon above).         -->
	<!-- ntax=9 nchar=244                                                        -->
	<alignment id="alignment3" dataType="nucleotide">
		<sequence>
			<taxon idref="TorreyPines_CypovirusS04_EDI12_Dmel_Edinburgh2_EuropeNAf_2009-08-30"/>
			NNAGTGACAGGCGAACGTGCCGAAGCAGTCACCTTATATTCAGTTAAACATCTTCTCGTTCAAGCAGTTTATAATGAAAGGGTACTAGTGAACACTAACAATGGTTTGACGCTACGAAGTGACGACGCATTACTTAATTTGCGCGACATCAATAATTCAACAATCAAATTACTTGGCTGCTATAGAGTACTAATCGACTTAACTGCGACTATCCCAGGTACCCCAGATACTGTTACAACGCAGC
		</sequence>
		<sequence>
			<taxon idref="TorreyPines_CypovirusS04_EDI07_Dmel_Edinburgh2_EuropeNAf_2009-08-30"/>
			NNAGTGACAGGCGAACGTGCCGAAGCAGTCACCTTATATTCAGTTAAACATCTTCTCGTTCAAGCAGTTTATAATGAAAGGGTACTAGTGAACACTAACAATGGTTTGACGCTACGAAGTGACGACGCATTACTTAATTTGCGCGACATCAATAATTCAACAATCAAATTACTTGGCTGCTATAGAGTACTAATCGACTTAACTGCGACTATCCCAGGTACCCCAGATACTGTTACAACGCAGC
		</sequence>
		<sequence>
			<taxon idref="TorreyPines_CypovirusS04_EDI18_Dmel_Edinburgh2_EuropeNAf_2009-08-30"/>
			NNAGTGACAGGCGAACGTGCCGAAGCAGTCACCTTATATTCAGTTAAACATCTTCTCGTTCAAGCAGTTTATAATGAAAGGGTACTAGTGAACACTAACAATGGTTTGACGCTACGAAGTGACGACGCATTACTTAATTTGCGCGACATCAATAATTCAACAATCAAATTACTTGGCTGCTATAGAGTACTAATCGACTTAACTGCGACTATCCCAGGTACCCCAGATACTGTTACAACGCAGC
		</sequence>
		<sequence>
			<taxon idref="TorreyPines_CypovirusS04_EDI19_Dmel_Edinburgh2_EuropeNAf_2009-08-30"/>
			NNAGTGACAGGCGAACGTGCCGAAGCAGTCACCTTATATTCAGTTAAACATCTTCTCGTTCAAGCAGTTTATAATGAAAGGGTACTAGTGAACACTAACAATGGTTTGACGCTACGAAGTGACGACGCATTACTTAATTTGCGCGACATCAATAATTCAACAATCAAATTACTTGGCTGCTATAGAGTACTAATCGACTTAACTGCGACTATCCCAGGTACCCCAGATACTGTTACAACGCAGC
		</sequence>
		<sequence>
			<taxon idref="TorreyPines_CypovirusS04_EM01_Dmel_Edinburgh2_EuropeNAf_2009-08-30"/>
			NNAGTGACAGGCGAACGTGCCGAAGCAGTCACCTTATATTCAGTTAAACATCTTCTCGTTCAAGCAGTTTATAATGAAAGGGTACTAGTGAACACTAACAATGGTTTGACGCTACGAAGTGACGACGCATTACTTAATTTGCGCGACATCAATAATTCAACAATCAAATTACTTGGCTGCTATAGAGTACTAATCGACTTAACTGCGACTATCCCAGGTACCCCAGATACTGTTACAACGCAGC
		</sequence>
		<sequence>
			<taxon idref="TorreyPines_CypovirusS04_CM10_Dmel_Edinburgh1_EuropeNAf_2009-07-10"/>
			NNAGTGACAGGCGAACGTGCCGAAGCAGTCACCTTATATTCAGTTAAACATCTTCTCGTTCAAGCAGTTTATAATGAAAGGGTACTAGTGAACACTAACAATGGTTTGACGCTACGAAGTGACGACGCATTACTTAATTTGCGCGACATCAATAATTCAACAATCAAATTACTTGGCTGCTATAGAGTACTAATCGACTTAACTGCGNNNNNNNNNNNNNNNNNNNNNNNNNNNNNNNNNNNNN
		</sequence>
		<sequence>
			<taxon idref="TorreyPines_CypovirusS04_CM07_Dmel_Edinburgh1_EuropeNAf_2009-07-10"/>
			NNAGTGACAGGCGAACGTGCCGAAGCAGTCACCTTATATTCAGTTAAACATCTTCTCGTTCAAGCAGTTTATAATGAAAGGGTACTAGTGAACACTAACAATGGTTTGACGCTACGAAGTGACGACGCATTACTTAATTTGCGCGACATCAATAATTCAACAATCAAATTACTTGGCTGCTATAGAGTACTAATCGACTTAACTGCGACTATCCCAGGTACCCCAGATACTGTTACAACGCAGC
		</sequence>
		<sequence>
			<taxon idref="TorreyPines_CypovirusS04_CM13_Dmel_Edinburgh1_EuropeNAf_2009-07-10"/>
			NNAGTGACAGGCGAACGTGCCGAAGCAGTCACCTTATATTCAGTTAAACATCTTCTCGTTCAAGCAGTTTATAATGAAAGGGTACTAGTGAACACTAACAATGGTTTGACGCTACGAAGTGACGACGCATTACTTAATTTGCGCGACATCAATAATTCAACAATCAAATTACTTGGCTGCTATAGAGTACTAATCGACTTAACTGCGACTATCCCAGGTACCCCAGATACTGTTACAACGCAGC
		</sequence>
		<sequence>
			<taxon idref="TorreyPines_CypovirusS04_DM01_Dmel_Sussex_EuropeNAf_2009-08-28"/>
			NNAGTGACAGGCGAACGTGCCGAAGCAGTCACCTTATATTCAGTTAAACATCTTCTCGTTCAAGCAGTTTATAATGAAAGGGTACTAGTGAACACTAACAATGGTTTGACGCTACGAAGTGACGACGCATTACTTAATTTGCGCGACATCAATAATTCAACAATCAAATTACTTGGCTGCTATAGAGTACTAATCGACTTAACTGCGACTATCCCAGGTACCCCAGATACTGTTACAACGCAGC
		</sequence>
	</alignment>

	<!-- The sequence alignment (each sequence refers to a taxon above).         -->
	<!-- ntax=16 nchar=510                                                       -->
	<alignment id="alignment4" dataType="nucleotide">
		<sequence>
			<taxon idref="TorreyPines_CypovirusS04_EDI03_Dmel_Edinburgh2_EuropeNAf_2009-08-30"/>
			NNNNNNNNNNNNNNNNNNNNNNNNNNNNNNNNNNNNNNNNNNNNNNNNNNNNNNNNNNNNNNNNNNNNNNNNNNNNNNNNNNNNNNNNNNNNNNNNNNNNNNNNNNNNNNNNNNNNNNNNNNNNNNNNNNNNNNNNNNNNNNNNNNNNNNNNNNNNNNNNNNNNNNNNNNNNNNNNNNNNNNNNNNNNNNNNNNNNNNNNNNNNNNNNNNNNNNNNNNNNNNNNNNNNNNNNNNNNNNNNNNNNNNNNNNNNNNNNNNNNNNNNNNNNNNNNNNNNNNNNNNNNNNNNNNNNNNNNNNNNNNNNNNNNNNNNNNNNNNNNNNNNNNNNNNNNGCGAGCGCATTATGATGAAAGTGACGTTGCACTCAATTTAGCATGTGCCTATGCTTCTGAGGTCAAGGCTTTTCACATCTCGCGCGGATTGCGACCCGACTTATATGTTATTGGGCGCATTTCTTTCGCTCGTATGTGTTTTACAGTCCGCAGTTCACTACGGCGAGGCGCTTCACAG
		</sequence>
		<sequence>
			<taxon idref="TorreyPines_CypovirusS04_DPG05_Dmel_Sussex_EuropeNAf_2009-08-28"/>
			NTCAAGGTTAATAAGCTAGATTATGACATTCTTAATCAGTTAATCGCGCATTTTGCAAGCAGGCAGATCCACTTTGTGGAAGTACGTCTGGGTGCTCAAAATATTATGACGGTTGAAGCGTTCGTATTCTATTATCATAACAAATCTGCTTCTGAAACGTATTATTTTAAAACATCTTATGGTACCGAAGACATTAAATCAACTAGAGACAACAAAGTTCAGCTTCCTATCCATCATATTAATTTGAATACATTGTTACCTCAGCTTTCTACGCTCAGAATCAATAGACTTGATGAAACAGCTCGAGATATTAGTGGAAGACCCTTCATTATGCGAGCGCATTATGATGAAAGTGACGTTGCACTCAATTTAGCATGTGCCTATGCTTCTGAGGTCAAGGCTTTTCACATCTCGCGCGGATTGCGACCCGACTTATATGTTATTGGGCGCATTTCTTTCGCTCGTATGTGTTTTACAGTCCGCAGTTCACTACGGCGAGGCGCTTCACAG
		</sequence>
		<sequence>
			<taxon idref="TorreyPines_CypovirusS04_DPG02_Dmel_Sussex_EuropeNAf_2009-08-28"/>
			NTCAAGGTTAATAAGCTAGATTATGACATTCTTAATCAGTTAATCGCGCATTTTGCAAGCAGGCAGATCCACTTTGTGGAAGTACGTCTGGGTGCTCAAAATATTATGACGGTTGAAGCGTTCGTATTCTATTATCATAACAAATCTGCTTCTGAAACGTATTATTTTAAAACATCTTATGGTACCGAAGACATTAAATCAACTAGAGACAACAAAGTTCAGCTTCCTATCCATCATATTAATTTGAATACATTGTTACCTCAGCTTTCTACGCTCAGAATCAATAGACTTGATGAAACAGCTCGAGATATTAGTGGAAGACCCTTCATTATGCGAGCGCATTATGATGAAAGTGACGTTGCACTCAATTTAGCATGTGCCTATGCTTCTGAGGTCAAGGCTTTTCACATCTCGCGCGGATTGCGACCCGACTTATATGTTATTGGGCGCATTTCTTTCGCTCGTATGTGTTTTACAGTCCGCAGTTCACTACGGCGAGGCGCTTCACAG
		</sequence>
		<sequence>
			<taxon idref="TorreyPines_CypovirusS04_DM11_Dmel_Sussex_EuropeNAf_2009-08-28"/>
			NTCAAGGTTAATAAGCTAGATTATGACATTCTTAATCAGTTAATCGCGCATTTTGCAAGCAGGCAGATCCACTTTGTGGAAGTACGTCTGGGTGCTCAAAATATTATGACGGTTGAAGCGTTCGTATTCTATTATCATAACAAATCTGCTTCTGAAACGTATTATTTTAAAACATCTTATGGTACCGAAGACATTAAATCAACTAGAGACAACAAAGTTCAGCTTCCTATCCATCATATTAATTTGAATACATTGTTACCTCAGCTTTCTACGCTCAGAATCAATAGACTTGATGAAACAGCTCGAGATATTAGTGGAAGACCCTTCATTATGCGAGCGCATTATGATGAAAGTGACGTTGCACTCAATTTAGCATGTGCCTATGCTTCTGAGGTCAAGGCTTTTCACATCTCGCGCGGATTGCGACCCGACTTATATGTTATTGGGCGCATTTCTTTCGCTCGTATGTGTTTTACAGTCCGCAGTTCACTACGGCGAGGCGCTTCACAG
		</sequence>
		<sequence>
			<taxon idref="TorreyPines_CypovirusS04_DM05_Dmel_Sussex_EuropeNAf_2009-08-28"/>
			NNNNNNNNNNNNNNNNNAGATTATGACATTCTTAATCAGTTAATCGCGCATTTTGCAAGCAGGCAGATCCACTTTGTGGAAGTACGTCTGGGTGCTCAAAATATTATGACGGTTGAAGCGTTCGTATTCTATTATCATAACAAATCTGCTTCTGAAACGTATTATTTTAAAACATCTTATGGTACCGAAGACATTAAATCAACTAGAGACAACAAAGTTCAGCTTCCTATCCATCATATTAATTTGAATACATTGTTACCTCAGCTTTCTACGCTCAGAATCAATAGACTTGATGAAACAGCTCGAGATATTAGTGGAAGACCCTTCATTATGCGAGCGCATTATGATGAAAGTGACGTTGCACTCAATTTAGCATGTGCCTATGCTTCTGAGGTCAAGGCTTTTCACATCTCGCGCGGATTGCGACCCGACTTATATGTTATTGGGCGCATTTCTTTCGCTCGTATGTGTTTTACAGTCCGCAGTTCACTACGGCGAGGCGCTTCACAG
		</sequence>
		<sequence>
			<taxon idref="TorreyPines_CypovirusS04_EDI12_Dmel_Edinburgh2_EuropeNAf_2009-08-30"/>
			NTCAAGGTTAATAAGCTAGATTATGACATTCTTAATCAGTTAATCGCGCATTTTGCAAGNNNNNNNNNNNNNNNNNNNNNNNNNNNNNNNNNNNNNNNNNNNNNNNNNNNNNNNNNNNNNNNNNNNNNNNNNNNNNNNNNNNNNNNNNNNNNNNNNNNNNNNNNNNNNNNNNNNNNNNNNNNNNNNNNNNNNNNNNNNNNNNNNNNNNNNNNNNNNNNNNNNNNNNNNNNNNNNNNNNNNNNNNNNNNNNNNNNNNNNNNNNNNNNNNNNNNNNNNNNNNNNNNNNNNNNNNNNNNNNNAGCTCGAGACATTAGTGGAAGACCCTTCATTATGCGAGCGCATTATGATGAAAGTGACGTTGCACTCAATTTAGCATGTGCCTATGCTTCTGAGGTCAAGGCTTTTCACATCTCGCGCGGATTGCGACCCGACTTATATGTTATTGGGCGCATTTCTTTCGCTCGTATGTGTTTTACAGTCCGCAGTTCACTACGGCGAGGCGCTTCACAG
		</sequence>
		<sequence>
			<taxon idref="TorreyPines_CypovirusS04_EDI07_Dmel_Edinburgh2_EuropeNAf_2009-08-30"/>
			NTCAAGGTTAATAAGCTAGATTATGACATTCTTAATCAGTTAATCGCGCATTTTGCAAGNNNNNNNNNNNNNNNNNNNNNNNNNNNNNNNNNNNNNNNNNNNNNNNNNNNNNNNNNNNNNNNNNNNNNNNNNNNNNNNNNNNNNNNNNNNNNNNNNNNNNNNNNNNNNNNNNNNNNNNNNNNNNNNNNNNNNNNNNNNNNNNNNNNNNNNNNNNNNNNNNNNNNNNNNNNNNNNNNNNNNNNNNNNNNNNNNNNNNNNNNNNNNNNNNNNNNNNNNNNNNNNNNNNNNNNNNNNNNNNNAGCTCGAGACATTAGTGGAAGACCCTTCATTATGCGAGCGCATTATGATGAAAGTGACGTTGCACTCAATTTAGCATGTGCCTATGCTTCTGAGGTCAAGGCTTTTCACATCTCGCGCGGATTGCGACCCGACTTATATGTTATTGGGCGCATTTCTTTCGCTCGTATGTGTTTTACAGTCCGCAGTTCACTACGGCGAGGCGCTTCACAG
		</sequence>
		<sequence>
			<taxon idref="TorreyPines_CypovirusS04_CM12_Dmel_Edinburgh1_EuropeNAf_2009-07-10"/>
			NNNNNNNNNNNNNNNNNNNNNNNNNNNNNNNNNNNNNNNNNAATCGCGCATTTTGCAAGCAGGCAGATCCACTTTGTGGAAGTACGTCTAGGTGCTCAAAATATTATGACGGTTGAAGCGTTCGTATTCTATTATCATAACAAATCTGCTTCTGAAACGTATTATTTTAAAACATCTTATGGTACCGAAGACATTAAATCAACTAGAGACAACAAAGTTCAGCTTCCTATCCATCATATTAATTTGAATACATTGTTACCTCAGCTTTCTACGCTCCGAATCAATAGACTTGATGAAACAGCTCGAGACATTAGTGGAAGACCCTTCATTATGCGAGCGCATTATGATGAAAGTGACGTTGCACTCAATTTAGCATGTGCCTATGCTTCTGAGGTCAAGGCTTTTCACATCTCGCGCGGATTGCGACCCGACTTATATGTTATTGGGCGCATTTCTTTCGCTCGTATGTGTTTTACAGTCCGCAGTTCACTACGGCGAGGCGCTTCACAG
		</sequence>
		<sequence>
			<taxon idref="TorreyPines_CypovirusS04_DM14_Dmel_Sussex_EuropeNAf_2009-08-28"/>
			NTCAAGGTTAATAAGCTAGATTATGACATTCTTAATCAGTTAATCGCGCATTTTGCAAGCAGGCAGATCCACTTTGTGGAAGTACGTCTGGGTGCTCAAAATATTATGACGGTTGAAGCGTTCGTATTCTATTATCATAACAAATCTGCTTCTGAAACGTATTATTTTAAAACATCTTATGGTACCGAAGACATTAAATCAACTAGAGACAACAAAGTTCAGCTTCCTATCCATCATATTAATTTGAATACATTGTTACCTCAGCTTTCTACGCTCCGAATCAATAGACTTGATGAAACAGCTCGAGACATTAGTGGAAGACCCTTCATTATGCGAGCGCATTATGATGAAAGTGACGTTGCACTCAATTTAGCATGTGCCTATGCTTCTGAGGTCAAGGCTTTTCACATCTCGCGCGGATTGCGACCCGACTTATATGTTATTGGGCGCATTTCTTTCGCTCGTATGTGTTTTACAGTCCGCAGTTCACTACGGCGAGGCGCTTCACAG
		</sequence>
		<sequence>
			<taxon idref="TorreyPines_CypovirusS04_EDI18_Dmel_Edinburgh2_EuropeNAf_2009-08-30"/>
			NTCAAGGTTAATAAGCTAGATTATGACATTCTTAATCAGTTAATCGCGCATTTTGCAAGCAGGCAGATCCACTTTGTGGAAGTACGTCTAGGTGCTCAAAATATTATGACGGTTGAAGCGTTCGTATTCTATTATCATAACAAATCTGCTTCTGAAACGTATTATTTTAAAACATCTTATGGTACCGAAGACATTAAATCAACTAGAGACAACAAAGTTCAGCTTCCTATCCATCATATTAATTTGAATACATTGTTACCTCAGCTTTCTACGCTCCGAATCAATAGACTTGATGAAACAGCTCGAGACATTAGTGGAAGACCCTTCATTATGCGAGCGCATTATGATGAAAGTGACGTTGCACTCAATTTAGCATGTGCCTATGCTTCTGAGGTCAAGGCTTTTCACATCTCGCGCGGATTGCGACCCGACTTATATGTTATTGGGCGCATTTCTTTCGCTCGTATGTGTTTTACAGTCCGCAGTTCACTACGGCGAGGCGCTTCACAG
		</sequence>
		<sequence>
			<taxon idref="TorreyPines_CypovirusS04_EDI19_Dmel_Edinburgh2_EuropeNAf_2009-08-30"/>
			NTCAAGGTTAATAAGCTAGATTATGACATTCTTAATCAGTTAATCGCGCATTTTGCAAGCAGGCAGATCCACTTTGTGGAAGTACGTCTAGGTGCTCAAAATATTATGACGGTTGAAGCGTTCGTATTCTATTATCATAACAAATCTGCTTCTGAAACGTATTATTTTAAAACATCTTATGGTACCGAAGACATTAAATCAACTAGAGACAACAAAGTTCAGCTTCCTATCCATCATATTAATTTGAATACATTGTTACCTCAGCTTTCTACGCTCCGAATCAATAGACTTGATGAAACAGCTCGAGACATTAGTGGAAGACCCTTCATTATGCGAGCGCATTATGATGAAAGTGACGTTGCACTCAATTTAGCATGTGCCTATGCTTCTGAGGTCAAGGCTTTTCACATCTCGCGCGGATTGCGACCCGACTTATATGTTATTGGGCGCATTTCTTTCGCTCGTATGTGTTTTACAGTCCGCAGTTCACTACGGCGAGGCGCTTCACAG
		</sequence>
		<sequence>
			<taxon idref="TorreyPines_CypovirusS04_EM01_Dmel_Edinburgh2_EuropeNAf_2009-08-30"/>
			NTCAAGGTTAATAAGCTAGATTATGACATTCTTAATCAGTTAATCGCGCATTTTGCAAGCAGGCAGATCCACTTTGTGGAAGTACGTCTAGGTGCTCAAAATATTATGACGGTTGAAGCGTTCGTATTCTATTATCATAACAAATCTGCTTCTGAAACGTATTATTTTAAAACATCTTATGGTACCGAAGACATTAAATCAACTAGAGACAACAAAGTTCAGCTTCCTATCCATCATATTAATTTGAATACATTGTTACCTCAGCTTTCTACGCTCCGAATCAATAGACTTGATGAAACAGCTCGAGACATTAGTGGAAGACCCTTCATTATGCGAGCGCATTATGATGAAAGTGACGTTGCACTCAATTTAGCATGTGCCTATGCTTCTGAGGTCAAGGCTTTTCACATCTCGCGCGGATTGCGACCCGACTTATATGTTATTGGGCGCATTTCTTTCGCTCGTATGTGTTTTACAGTCCGCAGTTCACTACGGCGAGGCGCTTCACAG
		</sequence>
		<sequence>
			<taxon idref="TorreyPines_CypovirusS04_CM10_Dmel_Edinburgh1_EuropeNAf_2009-07-10"/>
			NTCAAGGTTAATAAGCTAGATTATGACATTCTTAATCAGTTAATCGCGCATTTTGCAAGCAGGCAGATCCACTTTGTGGAAGTACGTCTGGGTGCTCAAAATATTATGACGGTTGAAGCGTTCGTATTCTATTATCATAACAAATCTGCTTCTGAAACGTATTATTTTAAAACATCTTATGGTACCGAAGACATTAAATCAACTAGAGACAACAAAGTTCAGCTTCCTATCCATCATATTAATTTGAATACATTGTTACCTCAGCTTTCTACGCTCCGAATCAATAGACTTGATGAAACAGCTCGAGACATTAGTGGAAGACCCTTCATTATGCGAGCGCATTATGATGAAAGTGACGTTGCACTCAATTTAGCATGTGCCTATGCTTCTGAGGTCAAGGCTTTTCACATCTCGCGCGGATTGCGACCCGACTTATATGTTATTGGGCGCATTTCTTTCGCTCGTATGTGTTTTACAGTCCGCAGTTCACTACGGCGAGGCGCTTCACAG
		</sequence>
		<sequence>
			<taxon idref="TorreyPines_CypovirusS04_CM07_Dmel_Edinburgh1_EuropeNAf_2009-07-10"/>
			NNNNNNNNNNNNNNNNNNNNNNNNNNNNNNNNNNNNNNNNNNNNNNNNNNNNNNNNNNNNNNNNNNNNNNNNNNNNNNNNNNNNNNNNNNNNNNNNNNNNNNNNNNNNNNNNNNNNNNNNNNNNNNNNNNNNNNNNNNNNNNNNNNNNNNNNNNNNNNNNNNNNNNNNNNNNNNNNNNNNNNNNNNNNNNNNNNNNNNNNNNNNNNNNNNNNNNNNNNNNNNNNNNNNNNNNNNNNNNNNNNNNNNNNNNNNNNNNNNNNNNNNNNNNNNNNNNNNNNNNNNNNNNNNNNNNNNNNNNNNNNNNNNNNNNNNNNNNNNNNNNNNNNNNNNNNNNNNNNNNNNNNNNNNNNNNNNNNNNNNNNNNNNNNNNNNNNNNNNNNNNNNNNNNNNNNNNNNNNNNNNNNNNNNNNNNNNNNNNNNNNNNNNNNNNNNNNNNNNNNNNNNNNNNNNNNNNNNNNNNNNNNNNNNNNNNNNNNNNNNNNNNNNNNNNNNNNNNNNNNNNNNNNNNNN
		</sequence>
		<sequence>
			<taxon idref="TorreyPines_CypovirusS04_CM13_Dmel_Edinburgh1_EuropeNAf_2009-07-10"/>
			NTCAAGGTTAATAAGCTAGATTATGACATTCTTAATCAGTTAATCGCGCATTTTGCAAGCAGGCAGATCCACTTTGTGGAAGTACGTCTAGGTGCTCAAAATATTATGACGGTTGAAGCGTTCGTATTCTATTATCATAACAAATCTGCTTCTGAAACGTATTATTTTAAAACATCTTATGGTACCGAAGACATTAAATCAACTAGAGACAACAAAGTTCAGCTTCCTATCCATCATATTAATTTGAATACATTGTTACCTCAGCTTTCTACGCTCCGAATCAATAGACTTGATGAAACAGCTCGAGACATTAGTGGAAGACCCTTCATTATGCGAGCGCATTATGATGAAAGTGACGTTGCACTCAATTTAGCATGTGCCTATGCTTCTGAGGTCAAGGCTTTTCACATCTCGCGCGGATTGCGACCCGACTTATATGTTATTGGGCGCATTTCTTTCGCTCGTATGTGTTTTACAGTCCGCAGTTCACTACGGCGAGGCGCTTCACAG
		</sequence>
		<sequence>
			<taxon idref="TorreyPines_CypovirusS04_DM01_Dmel_Sussex_EuropeNAf_2009-08-28"/>
			NTCAAGGTTAATAAGCTAGATTATGACATTCTTAATCAGTTAATCGCGCATTTTGCAAGCAGGCAGATCCACTTTGTGGAAGTACGTCTGGGTGCTCAAAATATTATGACGGTTGAAGCGTTCGTATTCTATTATCATAACAAATCTGCTTCTGAAACGTATTATTTTAAAACATCTTATGGTACCGAAGACATTAAATCAACTAGAGACAACAAAGTTCAGCTTCCTATCCATCATATTAATTTGAATACATTGTTACCTCAGCTTTCTACGCTCCGAATCAATAGACTTGATGAAACAGCTCGAGACATTAGTGGAAGACCCTTCATTATGCGAGCGCATTATGATGAAAGTGACGTTGCACTCAATTTAGCATGTGCCTATGCTTCTGAGGTCAAGGCTTTTCACATCTCGCGCGGATTGCGACCCGACTTATATGTTATTGGGCGCATTTCTTTCGCTCGTATGTGTTTTACAGTCCGCAGTTCACTACGGCGAGGCGCTTCACAG
		</sequence>
	</alignment>

	<!-- The sequence alignment (each sequence refers to a taxon above).         -->
	<!-- ntax=26 nchar=398                                                       -->
	<alignment id="alignment5" dataType="nucleotide">
		<sequence>
			<taxon idref="TorreyPines_CypovirusS06_K11_Dmel_Thika_Africa_2009-02"/>
			NNNNNNNNNNNNNNNNNNNNNNNNNNNNNNNNNNNNNNNNNNNNNNNNNNNNNNNNNNNNNNNNAGCCAATTACTGGATATTCACTGATGCGTCCACACAGTTCAACGCCTGAAGATCGCGACTGGTTGCGGGCGTCTCTTTCAGCGCGCACAATACTAAGCACCTCAAGCGTTAAGCTTAGGAATGGCGAGATGATCCGCAACGTTGTGCGCAGCGCGTCTTTTTATGGTCATTTCACCCTTATCGTATGTACAAACAGAATGGCATCAAACAACCAGCAGGGCTCTGCTTCAAGTCAACTGCGTGCTGGCAAATCAGAGGCGCTTGCATCGGTAGGCGAAATTAGATTAATTACTTATGATCAAACGATTAAGCTCGACCAATCCCAGAAAGTCGA
		</sequence>
		<sequence>
			<taxon idref="TorreyPines_CypovirusS06_U22_Dmel_SanDiego2_USA_2008-12-05"/>
			NNNNNNNNNNNNNNNNNNNNNNNNNNNNNNNNNNNNNNNNNNNNNNNNNNNNNNNNNNNNNNNNAGCCAATTACTGGATATTCACTGATGCGTCCACACGGTTCAACGCCTGAAGATCGCGACTGGTTGCGGGCGTCTCTTTCAGCGCGCACAATACTAAGCACCTCAAGCGTTAAGCTTAGGAATGGCGAGATGATCCGCAACGTTGTGCGCAGCGCGTCTTTTTATGGTCATTTCACCCTTATCGTATGTACAAACAGAATGGCATCAAACAACCAGCAGGGCTCTGCTTCAAGTCAACTGCGTGCTGGCAAATCAGAGGCGCTTGCATCGGTAGGCGAAATTAGATTAATTACTTATGATCAAACGATTAAGCTCGACCAATCCCAGAAAGTCGA
		</sequence>
		<sequence>
			<taxon idref="TorreyPines_CypovirusS06_DPG24_Dmel_Sussex_EuropeNAf_2009-08-28"/>
			NNGCTTGTGGGATTCATTGTATGTGACCTCGAATTAAGTATGGAGATGTTCCGTTATATGCACGAGCCAATTACTGGATATTCACTGATGCGTCCACACAGTTCAACGCCTGAAGATCGCGACTGGTTGCGGGCGTCTCTTTCAGCGCGCACAATACTAAGCACCTCAAGCGTTAAGCTTAGGAATGGCGAGATGATCCGCAACGTTGTGCGCAGCGCGTCTTTTTATGGTCATTTCACCCTTATCGTATGTACAAACAGAATGGCATCAAACAACCAGCAGGGCTCTGCTTCAAGTCAACTGCGTGCTGGCAAATCAGAGGCGCTTGCATCGGTAGGCGAAATTAGATTAATTACTTATGATCAAACGATTAAGCTCGACCAATCCCAGAAAGTCGA
		</sequence>
		<sequence>
			<taxon idref="TorreyPines_CypovirusS06_DPG03_Dmel_Sussex_EuropeNAf_2009-08-28"/>
			NNGCTTGTGGGATTCATTGTATGTGACCTCGAATTAAGTATGGAGATGTTCYGTTATATGCACGAGCCAATTACTGGATATTCACTGATGCGTCCACACAGTTCAACGCCTGAAGATCGCGACTGGTTGCGGGCGTCTCTTTCAGCGCGCACAATACTAAGCACCTCAAGCATTAAGCTTAGGAATGGCGAGATGATCCGCAACGTTGTGCGCAGCGCGTCTTTTTATGGTCATTTCACCCTTATCGTATGTACAAGCAGAATGGCATCAAACAACCAGCAGGGCTCTGCTTCAAGTCAACTGCGTGTTGGCAAATCAGAGGCGCTTGCATCGGTAGGCGAAATTAGATTAATTACTTATGATCAAACGATTAAGCTCGACCAATCCCAGAAAGTCGA
		</sequence>
		<sequence>
			<taxon idref="TorreyPines_CypovirusS06_DPG05_Dmel_Sussex_EuropeNAf_2009-08-28"/>
			NNGCTTGTGGGATTCATTGTATGTGACCTCGAATTAAGTATGGAGATGTTCCGTTATATGCACGAGCCAATTACTGGATATTCACTGATGCGTCCACACAGTTCAACGCCTGAAGATCGCGACTGGTTGCGGGCGTCTCTTTCAGCGCGCACAATACTAAGCACCTCAAGCATTAAGCTTAGGAATGGCGAGATGATCCGCAACGTTGTGCGCAGCGCGTCTTTTTATGGTCATTTCACCCTTATCGTATGTACAAACAGAATGGCATCAAACAACCAGCAGGGCTCTGCTTCAAGTCAACTGCGTGCTGGCAAATCAGAGGCGCTTGCATCGGTAGGCGAAATTAGATTAATTACTTATGATCAAACGATTAAGCTCGACCAATCCCAGAAAGTCGA
		</sequence>
		<sequence>
			<taxon idref="TorreyPines_CypovirusS06_MON16_Dmel_Montpellier_EuropeNAf_2010-08-11"/>
			NNGCTTGTGGGATTCATTGTATGTGACCTCGAATTAAGTATGGAGATGTTCCGTTATATGCACGAGCCAATTACTGGATATTCACTGATGCGTCCACACAGTTCAACGCCTGAAGATCGCGACTGGTTGCGGGCGTCTCTTTCAGCGCGCACAATACTAAGCACCTCAAGCATTAAGCTTAGGAATGGCGAGATGATCCGCAACGTTGTGCGCAGCGCGTCTTTTTATGGTCATTTCACCCTTATCGTATGTACAAACAGAATGGCATCAAACAACCAGCAGGGCTCTGCTTCAAGTCAACTGCGTGCTGGCAAATCAGAGGCGCTTGCATCGGTAGGCGAAATTAGATTAATTACTTATGATCAAACGATTAAGCTCGACCAATCCCAGAAAGTCGA
		</sequence>
		<sequence>
			<taxon idref="TorreyPines_CypovirusS06_DPG12_Dmel_Sussex_EuropeNAf_2009-08-28"/>
			NNGCTTGTGGGATTCATTGTATGTGACCTCGAATTAAGTATGGAGATGTTCCGTTATATGCACGAGCCAATTACTGGATATTCACTGATGCGTCCACACAGTTCAACGCCTGAAGATCGCGACTGGTTGCGGGCGTCTCTTTCAGCGCGCACAATACTAAGCACCTCAAGCATTAAGCTTAGGAATGGCGAGATGATCCGCAACGTTGTGCGCAGCGCGTCTTTTTATGGTCATTTCACCCTTATCGTATGTACAAACAGAATGGCATCAAACAACCAGCAGGGCTCTGCTTCAAGTCAACTGCGTGCTGGCAAATCAGAGGCGCTTGCATCGGTAGGCGAAATTAGATTAATTACTTATGATCAAACGATTAAGCTCGACCAATCCCAGAAAGTCGA
		</sequence>
		<sequence>
			<taxon idref="TorreyPines_CypovirusS06_DPG18_Dmel_Sussex_EuropeNAf_2009-08-28"/>
			NNGCTTGTGGGATTCATTGTATGTGACCTCGAATTAAGTATGGAGATGTTCCGTTATATGCACGAGCCAATTACTGGATATTCACTGATGCGTCCACACAGTTCAACGCCTGAAGATCGCGACTGGTTGCGGGCGTCTCTTTCAGCGCGCACAATACTAAGCACCTCAAGCATTAAGCTTAGGAATGGCGAGATGATCCGCAACGTTGTGCGCAGCGCGTCTTTTTATGGTCATTTCACCCTTATCGTATGTACAAACAGAATGGCATCAAACAACCAGCAGGGCTCTGCTTCAAGTCAACTGCGTGCTGGCAAATCAGAGGCGCTTGCATCGGTAGGCGAAATTAGATTAATTACTTATGATCAAACGATTAAGCTCGACCAATCCCAGAAAGTCGA
		</sequence>
		<sequence>
			<taxon idref="TorreyPines_CypovirusS06_DPG21_Dmel_Sussex_EuropeNAf_2009-08-28"/>
			NNGCTTGTGGGATTCATTGTATGTGACCTCGAATTAAGTATGGAGATGTTCCGTTATATGCACGAGCCAATTACTGGATATTCACTGATGCGTCCACACAGTTCAACGCCTGAAGATCGCGACTGGTTGCGGGCGTCTCTTTCAGCGCGCACAATACTAAGCACCTCAAGCATTAAGCTTAGGAATGGCGAGATGATCCGCAACGTTGTGCGCAGCGCGTCTTTTTATGGTCATTTCACCCTTATCGTATGTACAAACAGAATGGCATCAAACAACCAGCAGGGCTCTGCTTCAAGTCAACTGCGTGTTGGCAAATCAGAGGCGCTTGCATCGGTAGGCGAAATTAGATTAATTACTTATGATCAAACGATTAAGCTCGACCAATCCCAGAAAGTCGA
		</sequence>
		<sequence>
			<taxon idref="TorreyPines_CypovirusS06_DPG23_Dmel_Sussex_EuropeNAf_2009-08-28"/>
			NNGCTTGTGGGATTCATTGTATGTGACCTCGAATTAAGTATGGAGATGTTCCGTTATATGCACGAGCCAATTACTGGATATTCACTGATGCGCCCACACAGTTCAACGCCTGAAGATCGCGACTGGTTGCGGGCGTCTCTTTCAGCGCGCACAATACTAAGCACCTCAAGCATTAAGCTTAGGAATGGCGAGATGATCCGCAACGTTGTGCGCAGCGCGTCTTTTTATGGTCATTTCACCCTTATCGTATGTACAAACAGAATGGCATCAAACAACCAGCAGGGCTCTGCTTCAAGTCAACTGCGTGCTGGCAAATCAGAGGCGCTTGCATCGGTAGGCGAAATTAGATTAATTACTTATGATCAAACGATTAAGCTCGACCAATCCCAGAAAGTCGA
		</sequence>
		<sequence>
			<taxon idref="TorreyPines_CypovirusS06_DPG27_Dmel_Sussex_EuropeNAf_2009-08-28"/>
			NNGCTTGTGGGATTCATTGTATGTGACCTCGAATTAAGTATGGAGATGTTCCGTTATATGCACGAGCCAATTACTGGATATTCACTGATGCGTCCACACAGTTCAACGCCTGAAGATCGCGACTGGTTGCGGGCGTCTCTTTCAGCGCGCACAATACTAAGCACCTCAAGCATTAAGCTTAGGAATGGCGAGATGATCCGCAACGTTGTGCGCAGCGCGTCTTTTTATGGTCATTTCACCCTTATCGTATGTACAAACAGAATGGCATCAAACAACCAGCAGGGCTCTGCTTCAAGTCAACTGCGTGCTGGCAAATCAGAGGCGCTTGCATCGGTAGGCGAAATTAGATTAATTACTTATGATCAAACGATTAAGCTCGACCAATCCCAGAAAGTCGA
		</sequence>
		<sequence>
			<taxon idref="TorreyPines_CypovirusS06_DPG28_Dmel_Sussex_EuropeNAf_2009-08-28"/>
			NNGCTTGTGGGATTCATTGTATGTGACCTCGAATTAAGTATGGAGATGTTCCGTTATATGCACGAGCCAATTACTGGATATTCACTGATGCGTCCACACAGTTCAACGCCTGAAGATCGCGACTGGTTGCGGGCGTCTCTTTCAGCGCGCACAATACTAAGCACCTCAAGCATTAAGCTTAGGAATGGCGAGATGATCCGCAACGTTGTGCGCAGCGCGTCTTTTTATGGTCATTTCACCCTTATCGTATGTACAAACAGAATGGCATCAAACAACCAGCAGGGCTCTGCTTCAAGTCAACTGCGTGCTGGCAAATCAGAGGCGCTTGCATCGGTAGGCGAAATTAGATTAATTACTTATGATCAAACGATTAAGCTCGACCAATCCCAGAAAGTCGA
		</sequence>
		<sequence>
			<taxon idref="TorreyPines_CypovirusS06_DPG29_Dmel_Sussex_EuropeNAf_2009-08-28"/>
			NNGCTTGTGGGATTCATTGTATGTGACCTCGAATTAAGTATGGAGATGTTCCGTTATATGCACGAGCCAATTACTGGATATTCACTGATGCGTCCACACAGTTCAACGCCTGAAGATCGCGACTGGTTGCGGGCGTCTCTTTCAGCGCGCACAATACTAAGCACCTCAAGCATTAAGCTTAGGAATGGCGAGATGATCCGCAACGTTGTGCGCAGCGCGTCTTTTTATGGTCATTTCACCCTTATCGTATGTACAAACAGAATGGCATCAAACAACCAGCAGGGCTCTGCTTCAAGTCAACTGCGTGCTGGCAAATCAGAGGCGCTTGCATCGGTAGGCGAAATTAGATTAATTACTTATGATCAAACGATTAAGCTCGACCAATCCCAGAAAGTCGA
		</sequence>
		<sequence>
			<taxon idref="TorreyPines_CypovirusS06_CM07_Dmel_Edinburgh1_EuropeNAf_2009-07-10"/>
			NNGCTTGTGGGATTCATTGTATGTGACCTCGAATTAAGTATGGAGATGTTCCGTTATATGCACGAGCCAATTACTGGATATTCACTGATGCGTCCACACAGTTCAACGCCTGAAGATCGCGACTGGTTGCGGGCGTCTCTTTCAGCGCGCACAATACTAAGCACCTCAAGCATTAAGCTTAGGAATGGCGAGATGATCCGCAACATTGTGCGCAGCGCGTCTTTTTATGGTCATTTCACCCTTATCGTATGTACAAGCAGAATGGCATCAAACAACCAGCAGGGCTCTGCTTCAAGTCAACTGCGTGTTGGCAAATCAGAGGCGCTTGCATCGGTAGGCGAAATTAGATTAATTACTTATGATCAAACGATTAAGCTCGACCAATCCCAGAAAGTCGA
		</sequence>
		<sequence>
			<taxon idref="TorreyPines_CypovirusS06_CM10_Dmel_Edinburgh1_EuropeNAf_2009-07-10"/>
			NNGCTTGTGGGATTCATTGTATGTGACCTCGAATTAAGTATGGAGATGTTCCGTTATATGCACGAGCCAATTACTGGATATTCACTGATGCGTCCACACAGTTCAACGCCTGAAGATCGCGACTGGTTGCGGGCGTCTCTTTCAGCGCGCACAATACTAAGCACCTCAAGCATTAAGCTTAGGAATGGCGAGATGATCCGCAACATTGTGCGCAGCGCGTCTTTTTATGGTCATTTCACCCTTATCGTATGTACAAGCAGAATGGCATCAAACAACCAGCAGGGCTCTGCTTCAAGTCAACTGCGTGTTGGCAAATCAGAGGCGCTTGCATCGGTAGGCGAAATTAGATTAATTACTTATGATCAAACGATTAAGCTCGACCAATCCCAGAAAGTCGA
		</sequence>
		<sequence>
			<taxon idref="TorreyPines_CypovirusS06_CM13_Dmel_Edinburgh1_EuropeNAf_2009-07-10"/>
			NNGCTTGTGGGATTCATTGTATGTGACCTCGAATTAAGTATGGAGATGTTCCGTTATATGCACGAGCCAATTACTGGATATTCACTGATGCGTCCACACAGTTCAACGCCTGAAGATCGCGACTGGTTGCGGGCGTCTCTTTCAGCGCGCACAATACTAAGCACCTCAAGCATTAAGCTTAGGAACGGCGAGATGATCCGCAACATTGTGCGCAGCGCGTCTTTTTATGGTCATTTCACCCTTATCGTATGTACAAGCAGAATGGCATCAAACAACCAGCAGGGCTCTGCTTCAAGTCAACTGCGTGTTGGCAAATCAGAGGCGCTTGCATCGGTAGGCGAAATTAGATTAATTACTTATGATCAAACGATTAAGCTCGACCAATCCCAGAAAGTCGA
		</sequence>
		<sequence>
			<taxon idref="TorreyPines_CypovirusS06_CM16_Dmel_Edinburgh1_EuropeNAf_2009-07-10"/>
			NNNNNNNNNNNNNNNNNNNNNNNNNNNNNNNNNNNNNNNNNNNNNNNNNNNNNNNNNNNNNNNGAGCCAATTACTGGATATTCACTGATGCGTCCACACAGTTCAACGCCTGAAGATCGCGACTGGTTGCGGGCGTCTCTTTCAGCGCGCACAATACTAAGCACCTCAAGCATTAAGCTTAGGAACGGCGAGATGATCCGCAACATTGTGCGCAGCGCGTCTTTTTATGGTCATTTCACCCTTATCGTATGTACAAGCAGAATGGCATCAAACAACCAGCAGGGCTCTGCTTCAAGTCAACTGCGTGTTGGCAAATCAGAGGCGCTTGCATCGGTAGGCGAAATTAGATTAATTACTTATGATCAAACGATTAAGCTCGACCAATCCCAGAAAGTCGA
		</sequence>
		<sequence>
			<taxon idref="TorreyPines_CypovirusS06_EDI03_Dmel_Edinburgh2_EuropeNAf_2009-08-30"/>
			NNGCTTGTGGGATTCATTGTATGTGACCTCGAATTAAGTATGGAGATGTTCCGTTATATGCACGAGCCAATTACTGGATATTCACTGATGCGTCCACACAGTTCAACGCCTGAAGATCGCGACTGGTTGCGGGCGTCTCTTTCAGCGCGCACAATACTAAGCACCTCAAGCATTAAGCTTAGGAATGGCGAGATGATCCGCAACATTGTGCGCAGCGCGTCTTTTTATGGTCATTTCACCCTTATCGTATGTACAAGCAGAATGGCATCAAACAACCAGCAGGGCTCTGCTTCAAGTCAACTGCGTGTTGGCAAATCAGAGGCGCTTGCATCGGTAGGCGAAATTAGATTAATTACTTATGATCAAACGATTAAGCTCGACCAATCCCAGAAAGTCGA
		</sequence>
		<sequence>
			<taxon idref="TorreyPines_CypovirusS06_EDI06_Dmel_Edinburgh2_EuropeNAf_2009-08-30"/>
			NNGCTTGTGGGATTCATTGTATGTGACCTCGAATTAAGTATGGAGATGTTCCGTTATATGCACGAGCCAATTACTGGATATTCACTGATGCGTCCACACAGTTCAACGCCTGAAGATCGCGACTGGTTGCGGGCGTCTCTTTCAGCGCGCACAATACTAAGCACCTCAAGCATTAAGCTTAGGAATGGCGAGATGATCCGCAACATTGTGCGCAGCGCGTCTTTTTATGGTCATTTCACCCTTATCGTATGTACAAGCAGAATGGCATCAAACAACCAGCAGGGCTCTGCTTCAAGTCAACTGCGTGTTGGCAAATCAGAGGCGCTTGCATCGGTAGGCGAAATTAGATTAATTACTTATGATCAAACGATTAAGCTCGACCAATCCCAGAAAGTCGA
		</sequence>
		<sequence>
			<taxon idref="TorreyPines_CypovirusS06_EDI11_Dmel_Edinburgh2_EuropeNAf_2009-08-30"/>
			NNGCTTGTGGGATTCATTGTATGTGACCTCGAATTAAGTATGGAGATGTTCCGTTATATGCACGAGCCAATTACTGGATATTCACTGATGCGTCCACACAGTTCAACGCCTGAAGATCGCGACTGGTTGCGGGCGTCTCTTTCAGCGCGCACAATACTAAGCACCTCAAGCATTAAGCTTAGGAATGGCGAGATGATCCGCAACATTGTGCGCAGCGCGTCTTTTTATGGTCATTTCACCCTTATCGTATGTACAAGCAGAATGGCATCAAACAACCAGCAGGGCTCTGCTTCAAGTCAACTGCGTGTTGGCAAATCAGAGGCGCTTGCATCGGTAGGCGAAATTAGATTAATTACTTATGATCAAACGATTAAGCTCGACCAATCCCAGAAAGTCGA
		</sequence>
		<sequence>
			<taxon idref="TorreyPines_CypovirusS06_EDI18_Dmel_Edinburgh2_EuropeNAf_2009-08-30"/>
			NNGCTTGTGGGATTCATTGTATGTGACCTCGAATTAAGTATGGAGATGTTCCGTTATATGCACGAGCCAATTACTGGATATTCACTGATGCGTCCACACAGTTCAACGCCTGAAGATCGCGACTGGTTGCGGGCGTCTCTTTCAGCGCGCACAATACTAAGCACCTCAAGCATTAAGCTTAGGAATGGCGAGATGATCCGCAACATTGTGCGCAGCGCGTCTTTTTATGGTCATTTCACCCTTATCGTATGTACAAGCAGAATGGCATCAAACAACCAGCAGGGCTCTGCTTCAAGTCAACTGCGTGTTGGCAAATCAGAGGCGCTTGCATCGGTAGGCGAAATTAGATTAATTACTTATGATCAAACGATTAAGCTCGACCAATCCCAGAAAGTCGA
		</sequence>
		<sequence>
			<taxon idref="TorreyPines_CypovirusS06_EDI19_Dmel_Edinburgh2_EuropeNAf_2009-08-30"/>
			NNGCTTGTGGGATTCATTGTATGTGACCTCGAATTAAGTATGGAGATGTTCCGTTATATGCACGAGCCAATTACTGGATATTCACTGATGCGTCCACACAGTTCAACGCCTGAAGATCGCGACTGGTTGCGGGCGTCTCTTTCAGCGCGCACAATACTAAGCACCTCAAGCATTAAGCTTAGGAATGGCGAGATGATCCGCAACATTGTGCGCAGCGCGTCTTTTTATGGTCATTTCACCCTTATCGTATGTACAAGCAGAATGGCATCAAACAACCAGCAGGGCTCTGCTTCAAGTCAACTGCGTGTTGGCAAATCAGAGGCGCTTGCATCGGTAGGCGAAATTAGATTAATTACTTATGATCAAACGATTAAGCTCGACCAATCCCAGAAAGTCGA
		</sequence>
		<sequence>
			<taxon idref="TorreyPines_CypovirusS06_EM01_Dmel_Edinburgh2_EuropeNAf_2009-08-30"/>
			NNNNNNNNNNNNNNNNNNNNNNNNNNNNNNNNNNNNNNNNNNNNNNNNNNNNNNNNNNNNNNNNAGCCAATTACTGGATATTCACTGATGCGTCCACACAGTTCAACGCCTGAAGATCGCGACTGGTTGCGGGCGTCTCTTTCAGCGCGCACAATACTAAGCACCTCAAGCATTAAGCTTAGGAATGGCGAGATGATCCGCAACATTGTGCGCAGCGCGTCTTTTTATGGTCATTTCACCCTTATCGTATGTACAAGCAGAATGGCATCAAACAACCAGCAGGGCTCTGCTTCAAGTCAACTGCGTGTTGGCAAATCAGAGGCGCTTGCATCGGTAGGCGAAATTAGATTAATTACTTATGATCAAACGATTAAGCTCGACCAATCCCAGAAAGTCGA
		</sequence>
		<sequence>
			<taxon idref="TorreyPines_CypovirusS06_GEO23_Dsim_AthensGeorgia_USA_2009-02-02"/>
			NNGCTTGTGGGATTCATTGTATGTGACCTCGAATTAAGTATGGAGATGTTCCGTTATATGCACGAGCCAATTACTGGATATTCACTGATGCGTCCACACAGTTCAACGCCTGAAGATCGCGACTGGTTGCGGGCGTCTCTTTCAGCGCGCACAATACTAAGCACCTCAAGCATTAAGCTTAGGAATGGCGAGATGATCCGCAACGTTGTGCGCAGCGCGTCTTTTTATGGTCATTTCACCCTTATCGTATGTACAAGCAGAATGGCATCAAACAACCAGCAGGGCTCTGCTTCAAGTCAACTGCGTGTTGGCAAATCAGAGGCGCTTGCATCGGTAGGCGAAATTAGATTAATTACTTATGATCAAACGATTAAGCTCGACCAATCCCAGAAAGTCGA
		</sequence>
		<sequence>
			<taxon idref="TorreyPines_CypovirusS06_LIS28_Dsim_Lisbon_EuropeNAf_2012-10-24"/>
			NNGCTTGTGGGATTCATTGTATGTGACCTCGAATTAAGTATGGAGATGTTCCGTTATATGCACGAGCCAATTACTGGATATTCACTGATGCGTCCACACAGTTCAACGCCTGAAGATCGCGACTGGCTGCGGGCGTCTCTTTCAGCGCGCACAATACTAAGCACCTCAAGCATTAAGCTTAGGAATGGCGAGATGATCCGCAACGTTGTGCGCAGCGCGTCTTTTTATGGTCATTTCACCCTTATCGTATGTACAAGCAGAATGGCATTAAACAACCAGCAGGGCTCTGCTTCAAGTCAACTGCGTGTTGGCAAATCAGAGGCGCTTGCATCGGTAGGCGAAATTAGATTAATTACTTATGATCAAACGATTAAGCTCGACNNNNNNNNNNNNNNNNN
		</sequence>
		<sequence>
			<taxon idref="TorreyPines_CypovirusS06_PORSIM13_DUNK_Porto_EuropeNAf_2012-10-24"/>
			NNGCTTGTGGGATTCATTGTATGTGACCTCGAATTAAGTATGGAGATGTTCCGTTATATGCACGAGCCAATTACTGGATATTCACTGATGCGTCCACACAGTTCAACGCCTGAAGATCGCGACTGGCTGCGGGCGTCTCTTTCAGCGCGCACAATACTAAGCACCTCAAGCATTAAGCTTAGGAATGGCGAGATGATCCGCAACGTTGTGCGCAGCGCGTCTTTTTATGGTCATTTCACCCTTATCGTATGTACAAGCAGAATGGCATTAAACAACCAGCAGGGCTCTGCTTCAAGTCAACTGCGTGTTGGCAAATCAGAGGCGCTTGCATCGGTAGGCGAAATTAGATTAATTACTTATGATCAAACGATTAAGCTCGACCAATCCCAGAAAGTCGA
		</sequence>
	</alignment>

	<!-- The sequence alignment (each sequence refers to a taxon above).         -->
	<!-- ntax=6 nchar=1089                                                       -->
	<alignment id="alignment6" dataType="nucleotide">
		<sequence>
			<taxon idref="TorreyPines_CypovirusS02_CM01_Dmel_Edinburgh1_EuropeNAf_2009-07-10"/>
			TCAACGCTCCTCGTTGTCGATACTTATGACACGGTAAAGTCGATTCTCAATGATTATGTCGCACTTAAGAACATAACGTTTGAAGCTGATTGTCACAGAATGCAGTCGTCTATGCTTAAGATGAAATCACAGAACCTCATGACAGATGCAGCACGTATGGTTGAAACAGACATAGATCAAACTTTCGCAGCAGTTATGTCAGAAATAGGTACCATCTCTAGCAGAGTAGCCCACTCAGCAAGGTGGGTTAACGCTGAGTTTAAGCGCAATATAGCTACTATCTTGACCATTAAAGACAGAATGCGATCCCCCTACTACGTTCCTAAAAATGAAGTTAAACTAGAGAGTGACACAGTAATCAGGCATGGTCCTGTAGTTACTAGATTCAAATGCTACCACTCACGTATCATACAGTGCAAAATGGCAATTATGAGTAATCTACGACATGACACAGCGAAACAATATGACTTGTTACCTGATACCCAAACTTACGAAGATTATATTATGCTGAGTGACTCAGCAAGCACTGTCTCGTACCTGCATATTAGAATTACTGATGATTACACTCCACACAATCCGTCAATGGTTAGAACTTATGACTATTCCGATCTCTCAAACACAGCATTCGATATCACGTTTACTGAGGATGGTTACTCCCCCGGTAGCGGCAGCAACATCACAGCGATTTATGGTAAAATGAATAACGATTTGGTTATGCTTAAGGGCGCTCCCTTCAAGCGCTCGCTGACCCTTTTAAACATAATAGTGTGCGATAAAAGAGCAATTACCTACCCAGACATTAGTAGCTTTAGTGTCAGCGGTGAGCTAGTATACATGGGCCAGGTAATTAAGGTTGAAATTGAATCGAGTAGCGCCCTTGACCTTGTAACACGTGAATACGGTAGTTTAAAAGGCGTTGCACTTCGAATCAAACCTAATAGTACATTTGAGCGCAAGATGCATAATCCAACCATTCACGTTCCGAATCACATTTCAATAATTCTTAAAAATGTAGGCTTTAAAGCAGATTGGGGAATGTTTTTTTATAATCCACAGGCGAAGCGTACAAAGACTGATTTTGGTAGCGAT
		</sequence>
		<sequence>
			<taxon idref="TorreyPines_CypovirusS02_CM07_Dmel_Edinburgh1_EuropeNAf_2009-07-10"/>
			TCAACGCTCCTCGTTGTCGATACTTATGACACGGTAAAGTCGATTCTCAATGATTATGTCGCACTTAAGAACATAACGTTTGAAGCTGATTGTCACAGAATGCAGTCGTCTATGCTTAAGATGAAATCACAGAACCTCATGACAGATGCAGCACGTATGGTTGAAACAGACATAGATCAAACTTTCGCAGCAGTTATGTCAGAAATAGGTACCATCTCTAGCAGAGTAGCCCACTCAGCAAGGTGGGTTAACGCTGAGTTTAAGCGCAATATAGCTACTATCTTGACCATTAAAGACAGAATGCGATCCCCCTACTACGTTCCTAAAAATGAAGTTAAACTAGAGAGTGACACAGTAATCAGGCATGGTCCTGTAGTTACTAAATTCAAATGCTACCACTCACGTATCATACAGTGCAAAATGGCAATTATGAGTAATCTACGACATGACACAGCGAAACAATATGACTTGTTACCTGATACCCAAACTTACGAAGATTATATTATGCTGAGTGACTCAGCAAGCACTGTCTCGTACCTGCATATTAGAATTACTGATGATTACACTCCACACAATCCGTCAATGGTTAGAACTTATGACTATTCCGATCTCTCAAACACAGCATTCGATATCACGTTTACTGAGGATGGTTACTCCCCCGGTAGCGGCAGCAACATCACAGCGACTTATGGTAAAATGAATAACGATTTGGTTATGCTTAAGGGCGCTCCCTTCAAGCGCTCGCTGACCCTTTTAAACATAATAGTGTGCGATAAAAGAGCAATTACCTACCCAGACATTAGTAGCTTTAGTGTCAGCGGTGAGCTAGTATACATGGGCCAGGTAATTAAGGTTGAAATTGAATCGAGTAGCGCCCTTGACCTTGTAACACGTGAATACGGTAGTTTAAAAGGCGTTGCACTTCGAATCAAACCTAATAGTACATTTGAGCGCAAGATGCATAATCCAACCATTCACGTTCCGAATCACATTTCAATAATTCTTAAAAATGTAGGCTTTAAAGCAGATTGGGGAATGTTTTTTTATAATCCACAGGCGAAGCGTACAAAGACTGATTTTGGTAGCGAT
		</sequence>
		<sequence>
			<taxon idref="TorreyPines_CypovirusS02_EDI19_Dmel_Edinburgh2_EuropeNAf_2009-08-30"/>
			TCAACGCTCCTCGTTGTCGATACTTATGACACGGTAAAGTCGATTCTCAATGATTATGTCGCACTTAAGAACATAACGTTTGAAGCTGATTGTCACAGAATGCAGTCGTCTATGCTTAAGATGAAATCACAGAACCTCATGACAGATGCAGCACGTATGGTTGAAACAGACATAGATCAAACTTTCGCAGCAGTTATGTCAGAAATAGGTACCATCTCTAGCAGAGTAGCCCACTCAGCAAGGTGGGTTAACGCTGAGTTTAAGCGCAATATAGCTACTATCTTGACCATTAAAGACAGAATGCGATCCCCCTACTACGTTCCTAAAAATGAAGTTAAACTAGAGAGTGACACAGTAATCAGGCATGGTCCTGTAGTTACTAGATTCAAATGCTACCACTCACGTATCATACAGTGCAAAATGGCAATTATGAGTAATCTACGACATGACACAGCGAAACAATATGACTTGTTACCTGATACCCAAACTTACGAAGATTATATTATGCTGAGTGACTCAGCAAGCACTGTCTCGTACCTGCATATTAGAATTACTGATGATTACACTCCACACAATCCGTCAATGGTTAGAACTTATGACTATTCCGATCTCTCAAACACAGCATTCGATATCACGTTTACTGAGGATGGTTACTCCCCCGGTAGCGGCAGCAACATCACAGCGACTTATGGTAAAATGAATAACGATTTGGTTATGCTTAAGGGCGCTCCCTTCAAGCGCTCGCTGACCCTTTTAAACATAATAGTGTGCGATAAAAGAGCAATTACCTACCCAGACATTAGTAGCTTTAGTGTCAGCGGTGAGCTAGTATACATGGGCCAGGTAATTAAGGTTGAAATTGAATCGAGTAGCGCCCTTGACCTTGTAACACGTGAATACGGTAGTTTAAAAGGCGTTGCACTTCGAATCAAACCTAATAGTACATTTGAGCGCAAGATGCATAATCCAACCATTCACGTTCCGAATCACATTTCAATAATTCTTAAAAATGTAGGCTTTAAAGCAGATTGGGGAATGTTTTTTTATAATCCACAGGCGAAGCGTACAAAGACTGATTTTGGTAGCGAT
		</sequence>
		<sequence>
			<taxon idref="TorreyPines_CypovirusS02_EM01_Dmel_Edinburgh2_EuropeNAf_2009-08-30"/>
			TCAACGCTCCTCGTTGTCGATACTTATGACACGGTAAAGTCGATTCTCAATGATTATGTCGCACTTAAGAACATAACGTTTGAAGCTGATTGTCACAGAATGCAGTCGTCTATGCTTAAGATGAAATCACAGAACCTCATGACAGATGCAGCACGTATGGTTGAAACAGACATAGATCAAACTTTCGCAGCAGTTATGTCAGAAATAGGTACCATCTCTAGCAGAGTAGCCCACTCAGCAAGGTGGGTTAACGCTGAGTTTAAGCGCAATATAGCTACTATCTTGACCATTAAAGACAGAATGCGATCCCCCTACTACGTTCCTAAAAATGAAGTTAAACTAGAGAGTGACACAGTAATCAGGCATGGTCCTGTAGTTACTAGATTCAAATGCTACCACTCACGTATCATACAGTGCAAAATGGCAATTATGAGTAATCTACGACATGACACAGCGAAACAATATGACTTGTTACCTGATACCCAAACTTACGAAGATTATATTATGCTGAGTGACTCAGCAAGCACTGTCTCGTACCTGCATATTAGAATTACTGATGATTACACTCCACACAATCCGTCAATGGTTAGAACTTATGACTATTCCGATCTCTCAAACACAGCATTCGATATCACGTTTACTGAGGATGGTTACTCCCCCGGTAGCGGCAGCAACATCACAGCGACTTATGGTAAAATGAATAACGATTTGGTTATGCTTAAGGGCGCTCCCTTCAAGCGCTCGCTGACCCTTTTAAACATAATAGTGTGCGATAAAAGAGCAATTACCTACCCAGACATTAGTAGCTTTAGTGTCAGCGGTGAGCTAGTATACATGGGCCAGGTAATTAAGGTTGAAATTGAATCGAGTAGCGCCCTTGACCTTGTAACACGTGAATACGGTAGTTTAAAAGGCGTTGCACTTCGAATCAAACCTAATAGTACATTTGAGCGCAAGATGCATAATCCAACCATTCACGTTCCGAATCACATTTCAATAATTCTTAAAAATGTAGGCTTTAAAGCAGATTGGGGAATGTTTTTTTATAATCCACAGGCGAAGCGTACAAAGACTGATTTTGGTAGCGAT
		</sequence>
		<sequence>
			<taxon idref="TorreyPines_CypovirusS02_CM13_Dmel_Edinburgh1_EuropeNAf_2009-07-10"/>
			NNNNNNNNNNNNNNNNNNNNNNNNNNNNNNNNNNNNNNNNNNNNNNNNNNNNNNNNNNNNNNNNNNNNNNNNNNNNNNNNNNNNNNNNNNNNNNNNNNNNNNNNNNNNNNNNNNNNNNNNNNNNNNNNNNNNNNNNNNNNNNNNNNNNNNNNNNNNNNNNNNNNNNNNNNNNNNNNNNNNNNNNNNNNNNNNNNNNNNNNNNNNNNNNNNNNNNNNNNNNNNNNNNNNNNNNNNNNNNNNNNNNNNNNNNNNNNNNNNNNNNNNNNNNNNNNNNNNNNNNNNNNNNNNNNNNNNNNNNNNNNNNNNNNNNNNNNNNNNNNNNNNNNNNNNNNNNNNNNNNNNNNNNNNNNNNNNNNNNNNNNNNNNNNNNNNNNNNNNNNNNNNNNNNNNNNNNNNNNNNNNNNNNNNNNNNNNNNNNNNNNNNNNNNNNNNNNNNNNNNNNNNNNNNNNNNNNNNNNNNNNNNNNNNNNNNNNNNNNNNNNNNNNNNNNNNNNNNNNNNNNNNNNNNNNNNNNNNNNNNNNNNNNNNNNNNNNNNNNNNNNNNNNNNNNNNNNNNNNNNNNNNNNNNNNNNNNNNNNNNNNNNNNNNNNNNNNNNNNNNNNNNNNNNNNNNNNNNNNNNNNNNNNNNNNNNNNNNNNNNNNNNNNNNNNNNNNNNNNNNNNNNNNNNNNNNNNNNNNNNNNNNNNNNNNNNNNNNNNNNNNNNNNNNNNNNNNNNNNNNNNNNNNNNNNNNNNNNNNNNNNNNNNNACCCTTTTAAACATAATAGTGTGCGATAAAAGAGCAATTACCTACCCAGACATTAGTAGCTTTAGTGTCAGCGGTGAGCTAGTATACATGGGCCAGGTAATTAAGGTTGAAATTGAATCGAGTAGCGCCCTTGACCTTGTAACACGTGAATACGGTAGTTTAAAAGGCGTTGCACTTCGAATCAAACCTAATAGTACATTTGAGCGCAAGATGCATAATCCAACCATTCACGTTCCGAATCACATTTCAATAATTCTTAAAAATGTAGGCTTTAAAGCAGATTGGGGAATGTTTTTTTATAATCCACAGGCGAAGCGTACAAAGACTGATTTTGGTAGCGAT
		</sequence>
		<sequence>
			<taxon idref="TorreyPines_CypovirusS02_EDI18_Dmel_Edinburgh2_EuropeNAf_2009-08-30"/>
			NNNNNNNNNNNNNNNNNNNNNNNNNNNNNNNNNNNNNNNNNNNNNNNNNNNNNNNNNNNNNNNNNNNNNNNNNNNNNNNNNNNNNNNNNNNNNNNNNNNNNNNNNNNNNNNNNNNNNNNNNNNNNNNNNNNNNNNNNNNNNNNNNNNNNNNNNNNNNNNNNNNNNNNNNNNNNNNNNNNNNNNNNNNNNNNNNNNNNNNNNNNNNNNNNNNNNNNNNNNNNNNNNNNNNNNNNNNNNNNNNNNNNNNNNNNNNNNNNNNNNNNNNNNNNNNNNNNNNNNNNNNNNNNNNNNNNNNNNNNNNNNNNNNNNNNNNNNNNNNNNNNNNNNNNNNNNNNNNNNNNNNNNNNNNNNNNNNNNNNNNNNNNNNNNNNNNNNNNNNNNNNNNNNNNNNNNNNNNNNNNNNNNNNNNNNNNNNNNNNNNNNNNNNNNNNNNNNNNNNNNNNNNNNNNNNNNNNNNNNNNNNNNNNNNNNNNNNNNNNNNNNNNNNNNNNNNNNNNNNNNNNNNNNNNNNNNNNNNNNNNNNNNNNNNNNNNNNNNNNNNNNNNNNNNNNNNNNNNNNNNNNNNNNNNNNNNNNNNNNNNNNNNNNNNNNNNNNNNNNNNNNNNNNNNNNNNNNNNNNNNNNNNNNNNNNNNNNNNNNNNNNNNNNNNNNNNNNNNNNNNNNNNNNNNNNNNNNNNNNNNNNNNNNNNNNNNNNNNNNNNNNNNNNNNNNNNNNNNNNNNNNNNNNNNNNNNNNNNNNNNNNNNNNACCCTTTTAAACATAATAGTGTGCGATAAAAGAGCAATTACCTACCCAGACATTAGTAGCTTTAGTGTCAGCGGTGAGCTAGTATACATGGGCCAGGTAATTAAGGTTGAAATTGAATCGAGTAGCGCCCTTGACCTTGTAACACGTGAATACGGTAGTTTAAAAGGCGTTGCACTTCGAATCAAACCTAATAGTACATTTGAGCGCAAGATGCATAATCCAACCATTCACGTTCCGAATCACATTTCAATAATTCTTAAAAATGTAGGCTTTAAAGCAGATTGGGGAATGTTTTTTTATAATCCACAGGCGAAGCGTACAAAGACTGATTTTGGTAGCGAT
		</sequence>
	</alignment>

	<!-- The unique patterns from 1 to end                                       -->
	<!-- npatterns=15                                                            -->
	<patterns id="TorreyPines_CypovirusS02_1642-2303.patterns" from="1" strip="false">
		<alignment idref="alignment1"/>
	</patterns>

	<!-- The unique patterns from 1 to end                                       -->
	<!-- npatterns=10                                                            -->
	<patterns id="TorreyPines_CypovirusS03.patterns" from="1" strip="false">
		<alignment idref="alignment2"/>
	</patterns>

	<!-- The unique patterns from 1 to end                                       -->
	<!-- npatterns=8                                                             -->
	<patterns id="TorreyPines_CypovirusS04_1-242.patterns" from="1" strip="false">
		<alignment idref="alignment3"/>
	</patterns>

	<!-- The unique patterns from 1 to end                                       -->
	<!-- npatterns=23                                                            -->
	<patterns id="TorreyPines_CypovirusS04_558-1066.patterns" from="1" strip="false">
		<alignment idref="alignment4"/>
	</patterns>

	<!-- The unique patterns from 1 to end                                       -->
	<!-- npatterns=23                                                            -->
	<patterns id="TorreyPines_CypovirusS06.patterns" from="1" strip="false">
		<alignment idref="alignment5"/>
	</patterns>

	<!-- The unique patterns from 1 to end                                       -->
	<!-- npatterns=10                                                            -->
	<patterns id="TorreyPines_CypovirusS02_1-1089.patterns" from="1" strip="false">
		<alignment idref="alignment6"/>
	</patterns>

	<!-- START Discrete Traits Model                                             -->

	<!-- general data type for discrete trait model, 'Host'                      -->
	<generalDataType id="Host.dataType">

		<!-- Number Of States = 2                                                    -->
		<state code="Dmel"/>
		<state code="Dsim"/>
	</generalDataType>


	<!-- general data type for discrete trait model, 'Continent'                 -->
	<generalDataType id="Continent.dataType">

		<!-- Number Of States = 3                                                    -->
		<state code="Africa"/>
		<state code="EuropeNAf"/>
		<state code="USA"/>
	</generalDataType>


	<!-- Data pattern for discrete trait, 'Host'                                 -->
	<attributePatterns id="HostA.pattern" attribute="Host">
		<taxa idref="TorreyPines_CypovirusS02_1642-2303.taxa"/>
		<generalDataType idref="Host.dataType"/>
	</attributePatterns>


	<!-- Data pattern for discrete trait, 'Host'                                 -->
	<attributePatterns id="HostB.pattern" attribute="Host">
		<taxa idref="TorreyPines_CypovirusS03.taxa"/>
		<generalDataType idref="Host.dataType"/>
	</attributePatterns>


	<!-- Data pattern for discrete trait, 'Host'                                 -->
	<attributePatterns id="HostC.pattern" attribute="Host">
		<taxa idref="TorreyPines_CypovirusS04_1-242.taxa"/>
		<generalDataType idref="Host.dataType"/>
	</attributePatterns>


	<!-- Data pattern for discrete trait, 'Host'                                 -->
	<attributePatterns id="HostD.pattern" attribute="Host">
		<taxa idref="TorreyPines_CypovirusS04_558-1066.taxa"/>
		<generalDataType idref="Host.dataType"/>
	</attributePatterns>


	<!-- Data pattern for discrete trait, 'Host'                                 -->
	<attributePatterns id="HostE.pattern" attribute="Host">
		<taxa idref="TorreyPines_CypovirusS06.taxa"/>
		<generalDataType idref="Host.dataType"/>
	</attributePatterns>


	<!-- Data pattern for discrete trait, 'Host'                                 -->
	<attributePatterns id="HostF.pattern" attribute="Host">
		<taxa idref="TorreyPines_CypovirusS02_1-1089.taxa"/>
		<generalDataType idref="Host.dataType"/>
	</attributePatterns>


	<!-- Data pattern for discrete trait, 'Continent'                            -->
	<attributePatterns id="ContinentA.pattern" attribute="Continent">
		<taxa idref="TorreyPines_CypovirusS02_1642-2303.taxa"/>
		<generalDataType idref="Continent.dataType"/>
	</attributePatterns>


	<!-- Data pattern for discrete trait, 'Continent'                            -->
	<attributePatterns id="ContinentB.pattern" attribute="Continent">
		<taxa idref="TorreyPines_CypovirusS03.taxa"/>
		<generalDataType idref="Continent.dataType"/>
	</attributePatterns>


	<!-- Data pattern for discrete trait, 'Continent'                            -->
	<attributePatterns id="ContinentC.pattern" attribute="Continent">
		<taxa idref="TorreyPines_CypovirusS04_1-242.taxa"/>
		<generalDataType idref="Continent.dataType"/>
	</attributePatterns>


	<!-- Data pattern for discrete trait, 'Continent'                            -->
	<attributePatterns id="ContinentD.pattern" attribute="Continent">
		<taxa idref="TorreyPines_CypovirusS04_558-1066.taxa"/>
		<generalDataType idref="Continent.dataType"/>
	</attributePatterns>


	<!-- Data pattern for discrete trait, 'Continent'                            -->
	<attributePatterns id="ContinentE.pattern" attribute="Continent">
		<taxa idref="TorreyPines_CypovirusS06.taxa"/>
		<generalDataType idref="Continent.dataType"/>
	</attributePatterns>


	<!-- Data pattern for discrete trait, 'Continent'                            -->
	<attributePatterns id="ContinentF.pattern" attribute="Continent">
		<taxa idref="TorreyPines_CypovirusS02_1-1089.taxa"/>
		<generalDataType idref="Continent.dataType"/>
	</attributePatterns>

	<!-- END Discrete Traits Model                                               -->


	<!-- A prior assumption that the population size has remained constant       -->
	<!-- throughout the time spanned by the genealogy.                           -->
	<constantSize id="constant" units="years">
		<populationSize>
			<parameter id="constant.popSize" value="39.0" lower="0.0"/>
		</populationSize>
	</constantSize>

	<!-- Construct a starting tree that is compatible with specified clade heights-->
	<rescaledTree id="TorreyPines_CypovirusS02_1642-2303.startingTree">

		<!-- Construct a rough-and-ready UPGMA tree as an starting tree              -->
		<upgmaTree>
			<distanceMatrix correction="JC">
				<patterns>

					<!-- To generate UPGMA starting tree, only use the 1st aligment, which may be 1 of many aligments using this tree.-->
					<alignment idref="alignment1"/>
				</patterns>
			</distanceMatrix>
		</upgmaTree>
	</rescaledTree>

	<!-- Construct a starting tree that is compatible with specified clade heights-->
	<rescaledTree id="TorreyPines_CypovirusS03.startingTree">

		<!-- Construct a rough-and-ready UPGMA tree as an starting tree              -->
		<upgmaTree>
			<distanceMatrix correction="JC">
				<patterns>

					<!-- To generate UPGMA starting tree, only use the 1st aligment, which may be 1 of many aligments using this tree.-->
					<alignment idref="alignment2"/>
				</patterns>
			</distanceMatrix>
		</upgmaTree>
	</rescaledTree>

	<!-- Construct a starting tree that is compatible with specified clade heights-->
	<rescaledTree id="TorreyPines_CypovirusS04_1-242.startingTree">

		<!-- Construct a rough-and-ready UPGMA tree as an starting tree              -->
		<upgmaTree>
			<distanceMatrix correction="JC">
				<patterns>

					<!-- To generate UPGMA starting tree, only use the 1st aligment, which may be 1 of many aligments using this tree.-->
					<alignment idref="alignment3"/>
				</patterns>
			</distanceMatrix>
		</upgmaTree>
	</rescaledTree>

	<!-- Construct a starting tree that is compatible with specified clade heights-->
	<rescaledTree id="TorreyPines_CypovirusS04_558-1066.startingTree">

		<!-- Construct a rough-and-ready UPGMA tree as an starting tree              -->
		<upgmaTree>
			<distanceMatrix correction="JC">
				<patterns>

					<!-- To generate UPGMA starting tree, only use the 1st aligment, which may be 1 of many aligments using this tree.-->
					<alignment idref="alignment4"/>
				</patterns>
			</distanceMatrix>
		</upgmaTree>
	</rescaledTree>

	<!-- Construct a starting tree that is compatible with specified clade heights-->
	<rescaledTree id="TorreyPines_CypovirusS06.startingTree">

		<!-- Construct a rough-and-ready UPGMA tree as an starting tree              -->
		<upgmaTree>
			<distanceMatrix correction="JC">
				<patterns>

					<!-- To generate UPGMA starting tree, only use the 1st aligment, which may be 1 of many aligments using this tree.-->
					<alignment idref="alignment5"/>
				</patterns>
			</distanceMatrix>
		</upgmaTree>
	</rescaledTree>

	<!-- Construct a starting tree that is compatible with specified clade heights-->
	<rescaledTree id="TorreyPines_CypovirusS02_1-1089.startingTree">

		<!-- Construct a rough-and-ready UPGMA tree as an starting tree              -->
		<upgmaTree>
			<distanceMatrix correction="JC">
				<patterns>

					<!-- To generate UPGMA starting tree, only use the 1st aligment, which may be 1 of many aligments using this tree.-->
					<alignment idref="alignment6"/>
				</patterns>
			</distanceMatrix>
		</upgmaTree>
	</rescaledTree>

	<!-- Generate a tree model                                                   -->
	<treeModel id="TorreyPines_CypovirusS02_1642-2303.treeModel">
		<upgmaTree idref="TorreyPines_CypovirusS02_1642-2303.startingTree"/>
		<rootHeight>
			<parameter id="TorreyPines_CypovirusS02_1642-2303.treeModel.rootHeight"/>
		</rootHeight>
		<nodeHeights internalNodes="true">
			<parameter id="TorreyPines_CypovirusS02_1642-2303.treeModel.internalNodeHeights"/>
		</nodeHeights>
		<nodeHeights internalNodes="true" rootNode="true">
			<parameter id="TorreyPines_CypovirusS02_1642-2303.treeModel.allInternalNodeHeights"/>
		</nodeHeights>
	</treeModel>

	<!-- Generate a tree model                                                   -->
	<treeModel id="TorreyPines_CypovirusS03.treeModel">
		<upgmaTree idref="TorreyPines_CypovirusS03.startingTree"/>
		<rootHeight>
			<parameter id="TorreyPines_CypovirusS03.treeModel.rootHeight"/>
		</rootHeight>
		<nodeHeights internalNodes="true">
			<parameter id="TorreyPines_CypovirusS03.treeModel.internalNodeHeights"/>
		</nodeHeights>
		<nodeHeights internalNodes="true" rootNode="true">
			<parameter id="TorreyPines_CypovirusS03.treeModel.allInternalNodeHeights"/>
		</nodeHeights>
	</treeModel>

	<!-- Generate a tree model                                                   -->
	<treeModel id="TorreyPines_CypovirusS04_1-242.treeModel">
		<upgmaTree idref="TorreyPines_CypovirusS04_1-242.startingTree"/>
		<rootHeight>
			<parameter id="TorreyPines_CypovirusS04_1-242.treeModel.rootHeight"/>
		</rootHeight>
		<nodeHeights internalNodes="true">
			<parameter id="TorreyPines_CypovirusS04_1-242.treeModel.internalNodeHeights"/>
		</nodeHeights>
		<nodeHeights internalNodes="true" rootNode="true">
			<parameter id="TorreyPines_CypovirusS04_1-242.treeModel.allInternalNodeHeights"/>
		</nodeHeights>
	</treeModel>

	<!-- Generate a tree model                                                   -->
	<treeModel id="TorreyPines_CypovirusS04_558-1066.treeModel">
		<upgmaTree idref="TorreyPines_CypovirusS04_558-1066.startingTree"/>
		<rootHeight>
			<parameter id="TorreyPines_CypovirusS04_558-1066.treeModel.rootHeight"/>
		</rootHeight>
		<nodeHeights internalNodes="true">
			<parameter id="TorreyPines_CypovirusS04_558-1066.treeModel.internalNodeHeights"/>
		</nodeHeights>
		<nodeHeights internalNodes="true" rootNode="true">
			<parameter id="TorreyPines_CypovirusS04_558-1066.treeModel.allInternalNodeHeights"/>
		</nodeHeights>
	</treeModel>

	<!-- Generate a tree model                                                   -->
	<treeModel id="TorreyPines_CypovirusS06.treeModel">
		<upgmaTree idref="TorreyPines_CypovirusS06.startingTree"/>
		<rootHeight>
			<parameter id="TorreyPines_CypovirusS06.treeModel.rootHeight"/>
		</rootHeight>
		<nodeHeights internalNodes="true">
			<parameter id="TorreyPines_CypovirusS06.treeModel.internalNodeHeights"/>
		</nodeHeights>
		<nodeHeights internalNodes="true" rootNode="true">
			<parameter id="TorreyPines_CypovirusS06.treeModel.allInternalNodeHeights"/>
		</nodeHeights>
	</treeModel>

	<!-- Generate a tree model                                                   -->
	<treeModel id="TorreyPines_CypovirusS02_1-1089.treeModel">
		<upgmaTree idref="TorreyPines_CypovirusS02_1-1089.startingTree"/>
		<rootHeight>
			<parameter id="TorreyPines_CypovirusS02_1-1089.treeModel.rootHeight"/>
		</rootHeight>
		<nodeHeights internalNodes="true">
			<parameter id="TorreyPines_CypovirusS02_1-1089.treeModel.internalNodeHeights"/>
		</nodeHeights>
		<nodeHeights internalNodes="true" rootNode="true">
			<parameter id="TorreyPines_CypovirusS02_1-1089.treeModel.allInternalNodeHeights"/>
		</nodeHeights>
	</treeModel>

	<!-- Generate a coalescent likelihood                                        -->
	<coalescentLikelihood id="TorreyPines_CypovirusS02_1642-2303.coalescent">
		<model>
			<constantSize idref="constant"/>
		</model>
		<populationTree>
			<treeModel idref="TorreyPines_CypovirusS02_1642-2303.treeModel"/>
		</populationTree>
	</coalescentLikelihood>

	<!-- Generate a coalescent likelihood                                        -->
	<coalescentLikelihood id="TorreyPines_CypovirusS03.coalescent">
		<model>
			<constantSize idref="constant"/>
		</model>
		<populationTree>
			<treeModel idref="TorreyPines_CypovirusS03.treeModel"/>
		</populationTree>
	</coalescentLikelihood>

	<!-- Generate a coalescent likelihood                                        -->
	<coalescentLikelihood id="TorreyPines_CypovirusS04_1-242.coalescent">
		<model>
			<constantSize idref="constant"/>
		</model>
		<populationTree>
			<treeModel idref="TorreyPines_CypovirusS04_1-242.treeModel"/>
		</populationTree>
	</coalescentLikelihood>

	<!-- Generate a coalescent likelihood                                        -->
	<coalescentLikelihood id="TorreyPines_CypovirusS04_558-1066.coalescent">
		<model>
			<constantSize idref="constant"/>
		</model>
		<populationTree>
			<treeModel idref="TorreyPines_CypovirusS04_558-1066.treeModel"/>
		</populationTree>
	</coalescentLikelihood>

	<!-- Generate a coalescent likelihood                                        -->
	<coalescentLikelihood id="TorreyPines_CypovirusS06.coalescent">
		<model>
			<constantSize idref="constant"/>
		</model>
		<populationTree>
			<treeModel idref="TorreyPines_CypovirusS06.treeModel"/>
		</populationTree>
	</coalescentLikelihood>

	<!-- Generate a coalescent likelihood                                        -->
	<coalescentLikelihood id="TorreyPines_CypovirusS02_1-1089.coalescent">
		<model>
			<constantSize idref="constant"/>
		</model>
		<populationTree>
			<treeModel idref="TorreyPines_CypovirusS02_1-1089.treeModel"/>
		</populationTree>
	</coalescentLikelihood>

	<!-- The strict clock (Uniform rates across branches)                        -->
	<strictClockBranchRates id="TorreyPines_CypovirusS02_1642-2303.branchRates">
		<rate>
			<parameter id="TorreyPines_CypovirusS02_1642-2303.clock.rate" value="4.0E-4" lower="0.0"/>
		</rate>
	</strictClockBranchRates>

	<!-- The strict clock (Uniform rates across branches)                        -->
	<strictClockBranchRates id="TorreyPines_CypovirusS03.branchRates">
		<rate>
			<parameter id="TorreyPines_CypovirusS03.clock.rate" value="4.0E-4" lower="0.0"/>
		</rate>
	</strictClockBranchRates>

	<!-- The strict clock (Uniform rates across branches)                        -->
	<strictClockBranchRates id="TorreyPines_CypovirusS04_1-242.branchRates">
		<rate>
			<parameter id="TorreyPines_CypovirusS04_1-242.clock.rate" value="4.0E-4" lower="0.0"/>
		</rate>
	</strictClockBranchRates>

	<!-- The strict clock (Uniform rates across branches)                        -->
	<strictClockBranchRates id="TorreyPines_CypovirusS04_558-1066.branchRates">
		<rate>
			<parameter id="TorreyPines_CypovirusS04_558-1066.clock.rate" value="4.0E-4" lower="0.0"/>
		</rate>
	</strictClockBranchRates>

	<!-- The strict clock (Uniform rates across branches)                        -->
	<strictClockBranchRates id="TorreyPines_CypovirusS06.branchRates">
		<rate>
			<parameter id="TorreyPines_CypovirusS06.clock.rate" value="4.0E-4" lower="0.0"/>
		</rate>
	</strictClockBranchRates>

	<!-- The strict clock (Uniform rates across branches)                        -->
	<strictClockBranchRates id="TorreyPines_CypovirusS02_1-1089.branchRates">
		<rate>
			<parameter id="TorreyPines_CypovirusS02_1-1089.clock.rate" value="4.0E-4" lower="0.0"/>
		</rate>
	</strictClockBranchRates>

	<!-- The strict clock (Uniform rates across branches)                        -->
	<strictClockBranchRates id="TorreyPinesHostClock.branchRates">
		<rate>
			<parameter id="TorreyPinesHostClock.clock.rate" value="1.0" lower="0.0"/>
		</rate>
	</strictClockBranchRates>

	<!-- The strict clock (Uniform rates across branches)                        -->
	<strictClockBranchRates id="TorreyPinesContinentClock.branchRates">
		<rate>
			<parameter id="TorreyPinesContinentClock.clock.rate" value="1.0" lower="0.0"/>
		</rate>
	</strictClockBranchRates>

	<!-- The HKY substitution model (Hasegawa, Kishino & Yano, 1985)             -->
	<HKYModel id="hky">
		<frequencies>
			<frequencyModel dataType="nucleotide">
				<frequencies>
					<parameter id="frequencies" value="0.25 0.25 0.25 0.25"/>
				</frequencies>
			</frequencyModel>
		</frequencies>
		<kappa>
			<parameter id="kappa" value="2.0" lower="0.0"/>
		</kappa>
	</HKYModel>

	<!-- site model                                                              -->
	<siteModel id="siteModel">
		<substitutionModel>
			<HKYModel idref="hky"/>
		</substitutionModel>
	</siteModel>

	<!-- Likelihood for tree given sequence data                                 -->
	<treeLikelihood id="TorreyPines_CypovirusS02_1642-2303.treeLikelihood" useAmbiguities="false">
		<patterns idref="TorreyPines_CypovirusS02_1642-2303.patterns"/>
		<treeModel idref="TorreyPines_CypovirusS02_1642-2303.treeModel"/>
		<siteModel idref="siteModel"/>
		<strictClockBranchRates idref="TorreyPines_CypovirusS02_1642-2303.branchRates"/>
	</treeLikelihood>

	<!-- Likelihood for tree given sequence data                                 -->
	<treeLikelihood id="TorreyPines_CypovirusS03.treeLikelihood" useAmbiguities="false">
		<patterns idref="TorreyPines_CypovirusS03.patterns"/>
		<treeModel idref="TorreyPines_CypovirusS03.treeModel"/>
		<siteModel idref="siteModel"/>
		<strictClockBranchRates idref="TorreyPines_CypovirusS03.branchRates"/>
	</treeLikelihood>

	<!-- Likelihood for tree given sequence data                                 -->
	<treeLikelihood id="TorreyPines_CypovirusS04_1-242.treeLikelihood" useAmbiguities="false">
		<patterns idref="TorreyPines_CypovirusS04_1-242.patterns"/>
		<treeModel idref="TorreyPines_CypovirusS04_1-242.treeModel"/>
		<siteModel idref="siteModel"/>
		<strictClockBranchRates idref="TorreyPines_CypovirusS04_1-242.branchRates"/>
	</treeLikelihood>

	<!-- Likelihood for tree given sequence data                                 -->
	<treeLikelihood id="TorreyPines_CypovirusS04_558-1066.treeLikelihood" useAmbiguities="false">
		<patterns idref="TorreyPines_CypovirusS04_558-1066.patterns"/>
		<treeModel idref="TorreyPines_CypovirusS04_558-1066.treeModel"/>
		<siteModel idref="siteModel"/>
		<strictClockBranchRates idref="TorreyPines_CypovirusS04_558-1066.branchRates"/>
	</treeLikelihood>

	<!-- Likelihood for tree given sequence data                                 -->
	<treeLikelihood id="TorreyPines_CypovirusS06.treeLikelihood" useAmbiguities="false">
		<patterns idref="TorreyPines_CypovirusS06.patterns"/>
		<treeModel idref="TorreyPines_CypovirusS06.treeModel"/>
		<siteModel idref="siteModel"/>
		<strictClockBranchRates idref="TorreyPines_CypovirusS06.branchRates"/>
	</treeLikelihood>

	<!-- Likelihood for tree given sequence data                                 -->
	<treeLikelihood id="TorreyPines_CypovirusS02_1-1089.treeLikelihood" useAmbiguities="false">
		<patterns idref="TorreyPines_CypovirusS02_1-1089.patterns"/>
		<treeModel idref="TorreyPines_CypovirusS02_1-1089.treeModel"/>
		<siteModel idref="siteModel"/>
		<strictClockBranchRates idref="TorreyPines_CypovirusS02_1-1089.branchRates"/>
	</treeLikelihood>

	<!-- START Discrete Traits Model                                             -->

	<!-- symmetric CTMC model for discrete state reconstructions                 -->
	<generalSubstitutionModel id="Host.model">
		<generalDataType idref="Host.dataType"/>
		<frequencies>
			<frequencyModel id="Host.frequencyModel" normalize="true">
				<generalDataType idref="Host.dataType"/>
				<frequencies>
					<parameter id="Host.frequencies" dimension="2"/>
				</frequencies>
			</frequencyModel>
		</frequencies>

		<!-- rates and indicators                                                    -->
		<rates>
			<parameter id="Host.rates" value="1.0"/>
		</rates>
	</generalSubstitutionModel>
	<siteModel id="Host.siteModel">
		<substitutionModel>
			<generalSubstitutionModel idref="Host.model"/>
		</substitutionModel>
	</siteModel>

	<!-- symmetric CTMC model for discrete state reconstructions                 -->
	<generalSubstitutionModel id="Continent.model">
		<generalDataType idref="Continent.dataType"/>
		<frequencies>
			<frequencyModel id="Continent.frequencyModel" normalize="true">
				<generalDataType idref="Continent.dataType"/>
				<frequencies>
					<parameter id="Continent.frequencies" dimension="3"/>
				</frequencies>
			</frequencyModel>
		</frequencies>

		<!-- rates and indicators                                                    -->
		<rates>
			<parameter id="Continent.rates" dimension="3" value="1.0"/>
		</rates>
	</generalSubstitutionModel>
	<siteModel id="Continent.siteModel">
		<substitutionModel>
			<generalSubstitutionModel idref="Continent.model"/>
		</substitutionModel>
	</siteModel>

	<!-- Likelihood for tree given discrete trait data                           -->
	<ancestralTreeLikelihood id="HostA.treeLikelihood" stateTagName="HostA.states">
		<attributePatterns idref="HostA.pattern"/>
		<treeModel idref="TorreyPines_CypovirusS02_1642-2303.treeModel"/>
		<siteModel idref="Host.siteModel"/>
		<generalSubstitutionModel idref="Host.model"/>
		<strictClockBranchRates idref="TorreyPinesHostClock.branchRates"/>
	</ancestralTreeLikelihood>
	<ancestralTreeLikelihood id="HostB.treeLikelihood" stateTagName="HostB.states">
		<attributePatterns idref="HostB.pattern"/>
		<treeModel idref="TorreyPines_CypovirusS03.treeModel"/>
		<siteModel idref="Host.siteModel"/>
		<generalSubstitutionModel idref="Host.model"/>
		<strictClockBranchRates idref="TorreyPinesHostClock.branchRates"/>
	</ancestralTreeLikelihood>
	<ancestralTreeLikelihood id="HostC.treeLikelihood" stateTagName="HostC.states">
		<attributePatterns idref="HostC.pattern"/>
		<treeModel idref="TorreyPines_CypovirusS04_1-242.treeModel"/>
		<siteModel idref="Host.siteModel"/>
		<generalSubstitutionModel idref="Host.model"/>
		<strictClockBranchRates idref="TorreyPinesHostClock.branchRates"/>
	</ancestralTreeLikelihood>
	<ancestralTreeLikelihood id="HostD.treeLikelihood" stateTagName="HostD.states">
		<attributePatterns idref="HostD.pattern"/>
		<treeModel idref="TorreyPines_CypovirusS04_558-1066.treeModel"/>
		<siteModel idref="Host.siteModel"/>
		<generalSubstitutionModel idref="Host.model"/>
		<strictClockBranchRates idref="TorreyPinesHostClock.branchRates"/>
	</ancestralTreeLikelihood>
	<ancestralTreeLikelihood id="HostE.treeLikelihood" stateTagName="HostE.states">
		<attributePatterns idref="HostE.pattern"/>
		<treeModel idref="TorreyPines_CypovirusS06.treeModel"/>
		<siteModel idref="Host.siteModel"/>
		<generalSubstitutionModel idref="Host.model"/>
		<strictClockBranchRates idref="TorreyPinesHostClock.branchRates"/>
	</ancestralTreeLikelihood>
	<ancestralTreeLikelihood id="HostF.treeLikelihood" stateTagName="HostF.states">
		<attributePatterns idref="HostF.pattern"/>
		<treeModel idref="TorreyPines_CypovirusS02_1-1089.treeModel"/>
		<siteModel idref="Host.siteModel"/>
		<generalSubstitutionModel idref="Host.model"/>
		<strictClockBranchRates idref="TorreyPinesHostClock.branchRates"/>
	</ancestralTreeLikelihood>
	<ancestralTreeLikelihood id="ContinentA.treeLikelihood" stateTagName="ContinentA.states">
		<attributePatterns idref="ContinentA.pattern"/>
		<treeModel idref="TorreyPines_CypovirusS02_1642-2303.treeModel"/>
		<siteModel idref="Continent.siteModel"/>
		<generalSubstitutionModel idref="Continent.model"/>
		<strictClockBranchRates idref="TorreyPinesContinentClock.branchRates"/>
	</ancestralTreeLikelihood>
	<ancestralTreeLikelihood id="ContinentB.treeLikelihood" stateTagName="ContinentB.states">
		<attributePatterns idref="ContinentB.pattern"/>
		<treeModel idref="TorreyPines_CypovirusS03.treeModel"/>
		<siteModel idref="Continent.siteModel"/>
		<generalSubstitutionModel idref="Continent.model"/>
		<strictClockBranchRates idref="TorreyPinesContinentClock.branchRates"/>
	</ancestralTreeLikelihood>
	<ancestralTreeLikelihood id="ContinentC.treeLikelihood" stateTagName="ContinentC.states">
		<attributePatterns idref="ContinentC.pattern"/>
		<treeModel idref="TorreyPines_CypovirusS04_1-242.treeModel"/>
		<siteModel idref="Continent.siteModel"/>
		<generalSubstitutionModel idref="Continent.model"/>
		<strictClockBranchRates idref="TorreyPinesContinentClock.branchRates"/>
	</ancestralTreeLikelihood>
	<ancestralTreeLikelihood id="ContinentD.treeLikelihood" stateTagName="ContinentD.states">
		<attributePatterns idref="ContinentD.pattern"/>
		<treeModel idref="TorreyPines_CypovirusS04_558-1066.treeModel"/>
		<siteModel idref="Continent.siteModel"/>
		<generalSubstitutionModel idref="Continent.model"/>
		<strictClockBranchRates idref="TorreyPinesContinentClock.branchRates"/>
	</ancestralTreeLikelihood>
	<ancestralTreeLikelihood id="ContinentE.treeLikelihood" stateTagName="ContinentE.states">
		<attributePatterns idref="ContinentE.pattern"/>
		<treeModel idref="TorreyPines_CypovirusS06.treeModel"/>
		<siteModel idref="Continent.siteModel"/>
		<generalSubstitutionModel idref="Continent.model"/>
		<strictClockBranchRates idref="TorreyPinesContinentClock.branchRates"/>
	</ancestralTreeLikelihood>
	<ancestralTreeLikelihood id="ContinentF.treeLikelihood" stateTagName="ContinentF.states">
		<attributePatterns idref="ContinentF.pattern"/>
		<treeModel idref="TorreyPines_CypovirusS02_1-1089.treeModel"/>
		<siteModel idref="Continent.siteModel"/>
		<generalSubstitutionModel idref="Continent.model"/>
		<strictClockBranchRates idref="TorreyPinesContinentClock.branchRates"/>
	</ancestralTreeLikelihood>

	<!-- END Discrete Traits Model                                               -->


	<!-- Define operators                                                        -->
	<operators id="operators" optimizationSchedule="log">
		<scaleOperator scaleFactor="0.75" weight="0.1">
			<parameter idref="kappa"/>
		</scaleOperator>
		<deltaExchange delta="0.01" weight="0.1">
			<parameter idref="frequencies"/>
		</deltaExchange>
		<scaleOperator scaleFactor="0.75" weight="3">
			<parameter idref="TorreyPines_CypovirusS02_1642-2303.clock.rate"/>
		</scaleOperator>
		<scaleOperator scaleFactor="0.75" weight="3">
			<parameter idref="TorreyPines_CypovirusS03.clock.rate"/>
		</scaleOperator>
		<scaleOperator scaleFactor="0.75" weight="3">
			<parameter idref="TorreyPines_CypovirusS04_1-242.clock.rate"/>
		</scaleOperator>
		<scaleOperator scaleFactor="0.75" weight="3">
			<parameter idref="TorreyPines_CypovirusS04_558-1066.clock.rate"/>
		</scaleOperator>
		<scaleOperator scaleFactor="0.75" weight="3">
			<parameter idref="TorreyPines_CypovirusS06.clock.rate"/>
		</scaleOperator>
		<scaleOperator scaleFactor="0.75" weight="3">
			<parameter idref="TorreyPines_CypovirusS02_1-1089.clock.rate"/>
		</scaleOperator>
		<scaleOperator scaleFactor="0.75" weight="3">
			<parameter idref="TorreyPinesHostClock.clock.rate"/>
		</scaleOperator>
		<scaleOperator scaleFactor="0.75" weight="3">
			<parameter idref="TorreyPinesContinentClock.clock.rate"/>
		</scaleOperator>
		<subtreeSlide size="3.9" gaussian="true" weight="15">
			<treeModel idref="TorreyPines_CypovirusS02_1642-2303.treeModel"/>
		</subtreeSlide>
		<narrowExchange weight="15">
			<treeModel idref="TorreyPines_CypovirusS02_1642-2303.treeModel"/>
		</narrowExchange>
		<wideExchange weight="3">
			<treeModel idref="TorreyPines_CypovirusS02_1642-2303.treeModel"/>
		</wideExchange>
		<wilsonBalding weight="3">
			<treeModel idref="TorreyPines_CypovirusS02_1642-2303.treeModel"/>
		</wilsonBalding>
		<scaleOperator scaleFactor="0.75" weight="3">
			<parameter idref="TorreyPines_CypovirusS02_1642-2303.treeModel.rootHeight"/>
		</scaleOperator>
		<uniformOperator weight="30">
			<parameter idref="TorreyPines_CypovirusS02_1642-2303.treeModel.internalNodeHeights"/>
		</uniformOperator>
		<subtreeSlide size="3.9" gaussian="true" weight="15">
			<treeModel idref="TorreyPines_CypovirusS03.treeModel"/>
		</subtreeSlide>
		<narrowExchange weight="15">
			<treeModel idref="TorreyPines_CypovirusS03.treeModel"/>
		</narrowExchange>
		<wideExchange weight="3">
			<treeModel idref="TorreyPines_CypovirusS03.treeModel"/>
		</wideExchange>
		<wilsonBalding weight="3">
			<treeModel idref="TorreyPines_CypovirusS03.treeModel"/>
		</wilsonBalding>
		<scaleOperator scaleFactor="0.75" weight="3">
			<parameter idref="TorreyPines_CypovirusS03.treeModel.rootHeight"/>
		</scaleOperator>
		<uniformOperator weight="30">
			<parameter idref="TorreyPines_CypovirusS03.treeModel.internalNodeHeights"/>
		</uniformOperator>
		<subtreeSlide size="3.9" gaussian="true" weight="15">
			<treeModel idref="TorreyPines_CypovirusS04_1-242.treeModel"/>
		</subtreeSlide>
		<narrowExchange weight="15">
			<treeModel idref="TorreyPines_CypovirusS04_1-242.treeModel"/>
		</narrowExchange>
		<wideExchange weight="3">
			<treeModel idref="TorreyPines_CypovirusS04_1-242.treeModel"/>
		</wideExchange>
		<wilsonBalding weight="3">
			<treeModel idref="TorreyPines_CypovirusS04_1-242.treeModel"/>
		</wilsonBalding>
		<scaleOperator scaleFactor="0.75" weight="3">
			<parameter idref="TorreyPines_CypovirusS04_1-242.treeModel.rootHeight"/>
		</scaleOperator>
		<uniformOperator weight="30">
			<parameter idref="TorreyPines_CypovirusS04_1-242.treeModel.internalNodeHeights"/>
		</uniformOperator>
		<subtreeSlide size="3.9" gaussian="true" weight="15">
			<treeModel idref="TorreyPines_CypovirusS04_558-1066.treeModel"/>
		</subtreeSlide>
		<narrowExchange weight="15">
			<treeModel idref="TorreyPines_CypovirusS04_558-1066.treeModel"/>
		</narrowExchange>
		<wideExchange weight="3">
			<treeModel idref="TorreyPines_CypovirusS04_558-1066.treeModel"/>
		</wideExchange>
		<wilsonBalding weight="3">
			<treeModel idref="TorreyPines_CypovirusS04_558-1066.treeModel"/>
		</wilsonBalding>
		<scaleOperator scaleFactor="0.75" weight="3">
			<parameter idref="TorreyPines_CypovirusS04_558-1066.treeModel.rootHeight"/>
		</scaleOperator>
		<uniformOperator weight="30">
			<parameter idref="TorreyPines_CypovirusS04_558-1066.treeModel.internalNodeHeights"/>
		</uniformOperator>
		<subtreeSlide size="3.9" gaussian="true" weight="15">
			<treeModel idref="TorreyPines_CypovirusS06.treeModel"/>
		</subtreeSlide>
		<narrowExchange weight="15">
			<treeModel idref="TorreyPines_CypovirusS06.treeModel"/>
		</narrowExchange>
		<wideExchange weight="3">
			<treeModel idref="TorreyPines_CypovirusS06.treeModel"/>
		</wideExchange>
		<wilsonBalding weight="3">
			<treeModel idref="TorreyPines_CypovirusS06.treeModel"/>
		</wilsonBalding>
		<scaleOperator scaleFactor="0.75" weight="3">
			<parameter idref="TorreyPines_CypovirusS06.treeModel.rootHeight"/>
		</scaleOperator>
		<uniformOperator weight="30">
			<parameter idref="TorreyPines_CypovirusS06.treeModel.internalNodeHeights"/>
		</uniformOperator>
		<subtreeSlide size="3.9" gaussian="true" weight="15">
			<treeModel idref="TorreyPines_CypovirusS02_1-1089.treeModel"/>
		</subtreeSlide>
		<narrowExchange weight="15">
			<treeModel idref="TorreyPines_CypovirusS02_1-1089.treeModel"/>
		</narrowExchange>
		<wideExchange weight="3">
			<treeModel idref="TorreyPines_CypovirusS02_1-1089.treeModel"/>
		</wideExchange>
		<wilsonBalding weight="3">
			<treeModel idref="TorreyPines_CypovirusS02_1-1089.treeModel"/>
		</wilsonBalding>
		<scaleOperator scaleFactor="0.75" weight="3">
			<parameter idref="TorreyPines_CypovirusS02_1-1089.treeModel.rootHeight"/>
		</scaleOperator>
		<uniformOperator weight="30">
			<parameter idref="TorreyPines_CypovirusS02_1-1089.treeModel.internalNodeHeights"/>
		</uniformOperator>
		<scaleOperator scaleFactor="0.75" weight="3">
			<parameter idref="constant.popSize"/>
		</scaleOperator>
		<upDownOperator scaleFactor="0.75" weight="3">
			<up>
				<parameter idref="TorreyPines_CypovirusS02_1642-2303.clock.rate"/>
			</up>
			<down>
				<parameter idref="TorreyPines_CypovirusS02_1642-2303.treeModel.allInternalNodeHeights"/>
			</down>
		</upDownOperator>
		<upDownOperator scaleFactor="0.75" weight="3">
			<up>
				<parameter idref="TorreyPines_CypovirusS03.clock.rate"/>
			</up>
			<down>
				<parameter idref="TorreyPines_CypovirusS03.treeModel.allInternalNodeHeights"/>
			</down>
		</upDownOperator>
		<upDownOperator scaleFactor="0.75" weight="3">
			<up>
				<parameter idref="TorreyPines_CypovirusS04_1-242.clock.rate"/>
			</up>
			<down>
				<parameter idref="TorreyPines_CypovirusS04_1-242.treeModel.allInternalNodeHeights"/>
			</down>
		</upDownOperator>
		<upDownOperator scaleFactor="0.75" weight="3">
			<up>
				<parameter idref="TorreyPines_CypovirusS04_558-1066.clock.rate"/>
			</up>
			<down>
				<parameter idref="TorreyPines_CypovirusS04_558-1066.treeModel.allInternalNodeHeights"/>
			</down>
		</upDownOperator>
		<upDownOperator scaleFactor="0.75" weight="3">
			<up>
				<parameter idref="TorreyPines_CypovirusS06.clock.rate"/>
			</up>
			<down>
				<parameter idref="TorreyPines_CypovirusS06.treeModel.allInternalNodeHeights"/>
			</down>
		</upDownOperator>
		<upDownOperator scaleFactor="0.75" weight="3">
			<up>
				<parameter idref="TorreyPines_CypovirusS02_1-1089.clock.rate"/>
			</up>
			<down>
				<parameter idref="TorreyPines_CypovirusS02_1-1089.treeModel.allInternalNodeHeights"/>
			</down>
		</upDownOperator>
		<upDownOperator scaleFactor="0.75" weight="3">
			<up>
				<parameter idref="TorreyPinesHostClock.clock.rate"/>
			</up>
			<down>
				<parameter idref="TorreyPines_CypovirusS02_1642-2303.treeModel.allInternalNodeHeights"/>
			</down>
		</upDownOperator>
		<upDownOperator scaleFactor="0.75" weight="3">
			<up>
				<parameter idref="TorreyPinesHostClock.clock.rate"/>
			</up>
			<down>
				<parameter idref="TorreyPines_CypovirusS03.treeModel.allInternalNodeHeights"/>
			</down>
		</upDownOperator>
		<upDownOperator scaleFactor="0.75" weight="3">
			<up>
				<parameter idref="TorreyPinesHostClock.clock.rate"/>
			</up>
			<down>
				<parameter idref="TorreyPines_CypovirusS04_1-242.treeModel.allInternalNodeHeights"/>
			</down>
		</upDownOperator>
		<upDownOperator scaleFactor="0.75" weight="3">
			<up>
				<parameter idref="TorreyPinesHostClock.clock.rate"/>
			</up>
			<down>
				<parameter idref="TorreyPines_CypovirusS04_558-1066.treeModel.allInternalNodeHeights"/>
			</down>
		</upDownOperator>
		<upDownOperator scaleFactor="0.75" weight="3">
			<up>
				<parameter idref="TorreyPinesHostClock.clock.rate"/>
			</up>
			<down>
				<parameter idref="TorreyPines_CypovirusS06.treeModel.allInternalNodeHeights"/>
			</down>
		</upDownOperator>
		<upDownOperator scaleFactor="0.75" weight="3">
			<up>
				<parameter idref="TorreyPinesHostClock.clock.rate"/>
			</up>
			<down>
				<parameter idref="TorreyPines_CypovirusS02_1-1089.treeModel.allInternalNodeHeights"/>
			</down>
		</upDownOperator>
		<upDownOperator scaleFactor="0.75" weight="3">
			<up>
				<parameter idref="TorreyPinesContinentClock.clock.rate"/>
			</up>
			<down>
				<parameter idref="TorreyPines_CypovirusS02_1642-2303.treeModel.allInternalNodeHeights"/>
			</down>
		</upDownOperator>
		<upDownOperator scaleFactor="0.75" weight="3">
			<up>
				<parameter idref="TorreyPinesContinentClock.clock.rate"/>
			</up>
			<down>
				<parameter idref="TorreyPines_CypovirusS03.treeModel.allInternalNodeHeights"/>
			</down>
		</upDownOperator>
		<upDownOperator scaleFactor="0.75" weight="3">
			<up>
				<parameter idref="TorreyPinesContinentClock.clock.rate"/>
			</up>
			<down>
				<parameter idref="TorreyPines_CypovirusS04_1-242.treeModel.allInternalNodeHeights"/>
			</down>
		</upDownOperator>
		<upDownOperator scaleFactor="0.75" weight="3">
			<up>
				<parameter idref="TorreyPinesContinentClock.clock.rate"/>
			</up>
			<down>
				<parameter idref="TorreyPines_CypovirusS04_558-1066.treeModel.allInternalNodeHeights"/>
			</down>
		</upDownOperator>
		<upDownOperator scaleFactor="0.75" weight="3">
			<up>
				<parameter idref="TorreyPinesContinentClock.clock.rate"/>
			</up>
			<down>
				<parameter idref="TorreyPines_CypovirusS06.treeModel.allInternalNodeHeights"/>
			</down>
		</upDownOperator>
		<upDownOperator scaleFactor="0.75" weight="3">
			<up>
				<parameter idref="TorreyPinesContinentClock.clock.rate"/>
			</up>
			<down>
				<parameter idref="TorreyPines_CypovirusS02_1-1089.treeModel.allInternalNodeHeights"/>
			</down>
		</upDownOperator>
		<scaleOperator scaleFactor="0.75" weight="15" scaleAllIndependently="true">
			<parameter idref="Host.rates"/>
		</scaleOperator>
		<scaleOperator scaleFactor="0.75" weight="15" scaleAllIndependently="true">
			<parameter idref="Continent.rates"/>
		</scaleOperator>
	</operators>

	<!-- Define MCMC                                                             -->
	<mcmc id="mcmc" chainLength="1000000000" autoOptimize="true" operatorAnalysis="TorreyPinesFixed1.ops.txt">
		<posterior id="posterior">
			<prior id="prior">
				<logNormalPrior mean="1.0" stdev="1.25" offset="0.0" meanInRealSpace="false">
					<parameter idref="kappa"/>
				</logNormalPrior>
				<uniformPrior lower="0.0" upper="1.0">
					<parameter idref="frequencies"/>
				</uniformPrior>
				<logNormalPrior mean="4.0E-4" stdev="0.6" offset="0.0" meanInRealSpace="true">
					<parameter idref="TorreyPines_CypovirusS02_1642-2303.clock.rate"/>
				</logNormalPrior>
				<logNormalPrior mean="4.0E-4" stdev="0.6" offset="0.0" meanInRealSpace="true">
					<parameter idref="TorreyPines_CypovirusS03.clock.rate"/>
				</logNormalPrior>
				<logNormalPrior mean="4.0E-4" stdev="0.6" offset="0.0" meanInRealSpace="true">
					<parameter idref="TorreyPines_CypovirusS04_1-242.clock.rate"/>
				</logNormalPrior>
				<logNormalPrior mean="4.0E-4" stdev="0.6" offset="0.0" meanInRealSpace="true">
					<parameter idref="TorreyPines_CypovirusS04_558-1066.clock.rate"/>
				</logNormalPrior>
				<logNormalPrior mean="4.0E-4" stdev="0.6" offset="0.0" meanInRealSpace="true">
					<parameter idref="TorreyPines_CypovirusS06.clock.rate"/>
				</logNormalPrior>
				<logNormalPrior mean="4.0E-4" stdev="0.6" offset="0.0" meanInRealSpace="true">
					<parameter idref="TorreyPines_CypovirusS02_1-1089.clock.rate"/>
				</logNormalPrior>
				<ctmcScalePrior>
					<ctmcScale>
						<parameter idref="TorreyPinesHostClock.clock.rate"/>
					</ctmcScale>
					<treeModel idref="TorreyPines_CypovirusS02_1642-2303.treeModel"/>
				</ctmcScalePrior>
				<ctmcScalePrior>
					<ctmcScale>
						<parameter idref="TorreyPinesContinentClock.clock.rate"/>
					</ctmcScale>
					<treeModel idref="TorreyPines_CypovirusS02_1642-2303.treeModel"/>
				</ctmcScalePrior>
				<oneOnXPrior>
					<parameter idref="constant.popSize"/>
				</oneOnXPrior>
				<uniformPrior lower="0.0" upper="1.0">
					<parameter idref="Host.frequencies"/>
				</uniformPrior>
				<cachedPrior>
					<gammaPrior shape="1.0" scale="1.0" offset="0.0">
						<parameter idref="Host.rates"/>
					</gammaPrior>
					<parameter idref="Host.rates"/>
				</cachedPrior>
				<uniformPrior lower="0.0" upper="1.0">
					<parameter idref="Continent.frequencies"/>
				</uniformPrior>
				<cachedPrior>
					<gammaPrior shape="1.0" scale="1.0" offset="0.0">
						<parameter idref="Continent.rates"/>
					</gammaPrior>
					<parameter idref="Continent.rates"/>
				</cachedPrior>
				<coalescentLikelihood idref="TorreyPines_CypovirusS02_1642-2303.coalescent"/>
				<coalescentLikelihood idref="TorreyPines_CypovirusS03.coalescent"/>
				<coalescentLikelihood idref="TorreyPines_CypovirusS04_1-242.coalescent"/>
				<coalescentLikelihood idref="TorreyPines_CypovirusS04_558-1066.coalescent"/>
				<coalescentLikelihood idref="TorreyPines_CypovirusS06.coalescent"/>
				<coalescentLikelihood idref="TorreyPines_CypovirusS02_1-1089.coalescent"/>
			</prior>
			<likelihood id="likelihood">
				<treeLikelihood idref="TorreyPines_CypovirusS02_1642-2303.treeLikelihood"/>
				<treeLikelihood idref="TorreyPines_CypovirusS03.treeLikelihood"/>
				<treeLikelihood idref="TorreyPines_CypovirusS04_1-242.treeLikelihood"/>
				<treeLikelihood idref="TorreyPines_CypovirusS04_558-1066.treeLikelihood"/>
				<treeLikelihood idref="TorreyPines_CypovirusS06.treeLikelihood"/>
				<treeLikelihood idref="TorreyPines_CypovirusS02_1-1089.treeLikelihood"/>

				<!-- START Discrete Traits Model                                             -->
				<ancestralTreeLikelihood idref="HostA.treeLikelihood"/>
				<ancestralTreeLikelihood idref="HostB.treeLikelihood"/>
				<ancestralTreeLikelihood idref="HostC.treeLikelihood"/>
				<ancestralTreeLikelihood idref="HostD.treeLikelihood"/>
				<ancestralTreeLikelihood idref="HostE.treeLikelihood"/>
				<ancestralTreeLikelihood idref="HostF.treeLikelihood"/>
				<ancestralTreeLikelihood idref="ContinentA.treeLikelihood"/>
				<ancestralTreeLikelihood idref="ContinentB.treeLikelihood"/>
				<ancestralTreeLikelihood idref="ContinentC.treeLikelihood"/>
				<ancestralTreeLikelihood idref="ContinentD.treeLikelihood"/>
				<ancestralTreeLikelihood idref="ContinentE.treeLikelihood"/>
				<ancestralTreeLikelihood idref="ContinentF.treeLikelihood"/>

				<!-- END Discrete Traits Model                                               -->

			</likelihood>
		</posterior>
		<operators idref="operators"/>

		<!-- write log to screen                                                     -->
		<log id="screenLog" logEvery="50000">
			<column label="Posterior" dp="4" width="12">
				<posterior idref="posterior"/>
			</column>
			<column label="Prior" dp="4" width="12">
				<prior idref="prior"/>
			</column>
			<column label="Likelihood" dp="4" width="12">
				<likelihood idref="likelihood"/>
			</column>
			<column label="TorreyPines_CypovirusS02_1642-2303.rootHeight" sf="6" width="12">
				<parameter idref="TorreyPines_CypovirusS02_1642-2303.treeModel.rootHeight"/>
			</column>
			<column label="TorreyPines_CypovirusS03.rootHeight" sf="6" width="12">
				<parameter idref="TorreyPines_CypovirusS03.treeModel.rootHeight"/>
			</column>
			<column label="TorreyPines_CypovirusS04_1-242.rootHeight" sf="6" width="12">
				<parameter idref="TorreyPines_CypovirusS04_1-242.treeModel.rootHeight"/>
			</column>
			<column label="TorreyPines_CypovirusS04_558-1066.rootHeight" sf="6" width="12">
				<parameter idref="TorreyPines_CypovirusS04_558-1066.treeModel.rootHeight"/>
			</column>
			<column label="TorreyPines_CypovirusS06.rootHeight" sf="6" width="12">
				<parameter idref="TorreyPines_CypovirusS06.treeModel.rootHeight"/>
			</column>
			<column label="TorreyPines_CypovirusS02_1-1089.rootHeight" sf="6" width="12">
				<parameter idref="TorreyPines_CypovirusS02_1-1089.treeModel.rootHeight"/>
			</column>
			<column label="TorreyPines_CypovirusS02_1642-2303.clock.rate" sf="6" width="12">
				<parameter idref="TorreyPines_CypovirusS02_1642-2303.clock.rate"/>
			</column>
			<column label="TorreyPines_CypovirusS03.clock.rate" sf="6" width="12">
				<parameter idref="TorreyPines_CypovirusS03.clock.rate"/>
			</column>
			<column label="TorreyPines_CypovirusS04_1-242.clock.rate" sf="6" width="12">
				<parameter idref="TorreyPines_CypovirusS04_1-242.clock.rate"/>
			</column>
			<column label="TorreyPines_CypovirusS04_558-1066.clock.rate" sf="6" width="12">
				<parameter idref="TorreyPines_CypovirusS04_558-1066.clock.rate"/>
			</column>
			<column label="TorreyPines_CypovirusS06.clock.rate" sf="6" width="12">
				<parameter idref="TorreyPines_CypovirusS06.clock.rate"/>
			</column>
			<column label="TorreyPines_CypovirusS02_1-1089.clock.rate" sf="6" width="12">
				<parameter idref="TorreyPines_CypovirusS02_1-1089.clock.rate"/>
			</column>
			<column label="TorreyPinesHostClock.clock.rate" sf="6" width="12">
				<parameter idref="TorreyPinesHostClock.clock.rate"/>
			</column>
			<column label="TorreyPinesContinentClock.clock.rate" sf="6" width="12">
				<parameter idref="TorreyPinesContinentClock.clock.rate"/>
			</column>

			<!-- START Discrete Traits Model                                             -->

			<!-- END Discrete Traits Model                                               -->

		</log>

		<!-- write log to file                                                       -->
		<log id="fileLog" logEvery="50000" fileName="TorreyPinesFixed1.log.txt" overwrite="false">
			<posterior idref="posterior"/>
			<prior idref="prior"/>
			<likelihood idref="likelihood"/>
			<parameter idref="TorreyPines_CypovirusS02_1642-2303.treeModel.rootHeight"/>
			<parameter idref="TorreyPines_CypovirusS03.treeModel.rootHeight"/>
			<parameter idref="TorreyPines_CypovirusS04_1-242.treeModel.rootHeight"/>
			<parameter idref="TorreyPines_CypovirusS04_558-1066.treeModel.rootHeight"/>
			<parameter idref="TorreyPines_CypovirusS06.treeModel.rootHeight"/>
			<parameter idref="TorreyPines_CypovirusS02_1-1089.treeModel.rootHeight"/>
			<parameter idref="constant.popSize"/>
			<parameter idref="kappa"/>
			<parameter idref="frequencies"/>
			<parameter idref="TorreyPines_CypovirusS02_1642-2303.clock.rate"/>
			<parameter idref="TorreyPines_CypovirusS03.clock.rate"/>
			<parameter idref="TorreyPines_CypovirusS04_1-242.clock.rate"/>
			<parameter idref="TorreyPines_CypovirusS04_558-1066.clock.rate"/>
			<parameter idref="TorreyPines_CypovirusS06.clock.rate"/>
			<parameter idref="TorreyPines_CypovirusS02_1-1089.clock.rate"/>
			<parameter idref="TorreyPinesHostClock.clock.rate"/>
			<parameter idref="TorreyPinesContinentClock.clock.rate"/>

			<!-- START Discrete Traits Model                                             -->
			<parameter idref="Host.rates"/>
			<parameter idref="Continent.rates"/>

			<!-- END Discrete Traits Model                                               -->

			<treeLikelihood idref="TorreyPines_CypovirusS02_1642-2303.treeLikelihood"/>
			<treeLikelihood idref="TorreyPines_CypovirusS03.treeLikelihood"/>
			<treeLikelihood idref="TorreyPines_CypovirusS04_1-242.treeLikelihood"/>
			<treeLikelihood idref="TorreyPines_CypovirusS04_558-1066.treeLikelihood"/>
			<treeLikelihood idref="TorreyPines_CypovirusS06.treeLikelihood"/>
			<treeLikelihood idref="TorreyPines_CypovirusS02_1-1089.treeLikelihood"/>

			<!-- START Discrete Traits Model                                             -->
			<ancestralTreeLikelihood idref="HostA.treeLikelihood"/>
			<ancestralTreeLikelihood idref="HostB.treeLikelihood"/>
			<ancestralTreeLikelihood idref="HostC.treeLikelihood"/>
			<ancestralTreeLikelihood idref="HostD.treeLikelihood"/>
			<ancestralTreeLikelihood idref="HostE.treeLikelihood"/>
			<ancestralTreeLikelihood idref="HostF.treeLikelihood"/>
			<ancestralTreeLikelihood idref="ContinentA.treeLikelihood"/>
			<ancestralTreeLikelihood idref="ContinentB.treeLikelihood"/>
			<ancestralTreeLikelihood idref="ContinentC.treeLikelihood"/>
			<ancestralTreeLikelihood idref="ContinentD.treeLikelihood"/>
			<ancestralTreeLikelihood idref="ContinentE.treeLikelihood"/>
			<ancestralTreeLikelihood idref="ContinentF.treeLikelihood"/>

			<!-- END Discrete Traits Model                                               -->

			<coalescentLikelihood idref="TorreyPines_CypovirusS02_1642-2303.coalescent"/>
			<coalescentLikelihood idref="TorreyPines_CypovirusS03.coalescent"/>
			<coalescentLikelihood idref="TorreyPines_CypovirusS04_1-242.coalescent"/>
			<coalescentLikelihood idref="TorreyPines_CypovirusS04_558-1066.coalescent"/>
			<coalescentLikelihood idref="TorreyPines_CypovirusS06.coalescent"/>
			<coalescentLikelihood idref="TorreyPines_CypovirusS02_1-1089.coalescent"/>
		</log>

		<!-- START Discrete Traits Model                                             -->
		<log id="TorreyPinesFixed1.HostrateMatrixLog" logEvery="50000" fileName="TorreyPinesFixed1.Host.rates.log">
			<parameter idref="Host.rates"/>
		</log>
		<log id="TorreyPinesFixed1.ContinentrateMatrixLog" logEvery="50000" fileName="TorreyPinesFixed1.Continent.rates.log">
			<parameter idref="Continent.rates"/>
		</log>

		<!-- END Discrete Traits Model                                               -->


		<!-- write tree log to file                                                  -->
		<logTree id="TorreyPines_CypovirusS02_1642-2303.treeFileLog" logEvery="50000" nexusFormat="true" fileName="TorreyPinesFixed1.TorreyPines_CypovirusS02_1642-2303.trees.txt" sortTranslationTable="true">
			<treeModel idref="TorreyPines_CypovirusS02_1642-2303.treeModel"/>
			<trait name="rate" tag="TorreyPines_CypovirusS02_1642-2303.rate">
				<strictClockBranchRates idref="TorreyPines_CypovirusS02_1642-2303.branchRates"/>
			</trait>
			<trait name="rate" tag="TorreyPinesHostClock.rate">
				<strictClockBranchRates idref="TorreyPinesHostClock.branchRates"/>
			</trait>
			<trait name="rate" tag="TorreyPinesContinentClock.rate">
				<strictClockBranchRates idref="TorreyPinesContinentClock.branchRates"/>
			</trait>
			<posterior idref="posterior"/>

			<!-- START Ancestral state reconstruction                                    -->
			<trait name="HostA.states" tag="HostA">
				<ancestralTreeLikelihood idref="HostA.treeLikelihood"/>
			</trait>
			<trait name="ContinentA.states" tag="ContinentA">
				<ancestralTreeLikelihood idref="ContinentA.treeLikelihood"/>
			</trait>

			<!-- END Ancestral state reconstruction                                      -->

		</logTree>
		<logTree id="TorreyPines_CypovirusS03.treeFileLog" logEvery="50000" nexusFormat="true" fileName="TorreyPinesFixed1.TorreyPines_CypovirusS03.trees.txt" sortTranslationTable="true">
			<treeModel idref="TorreyPines_CypovirusS03.treeModel"/>
			<trait name="rate" tag="TorreyPines_CypovirusS03.rate">
				<strictClockBranchRates idref="TorreyPines_CypovirusS03.branchRates"/>
			</trait>
			<trait name="rate" tag="TorreyPinesHostClock.rate">
				<strictClockBranchRates idref="TorreyPinesHostClock.branchRates"/>
			</trait>
			<trait name="rate" tag="TorreyPinesContinentClock.rate">
				<strictClockBranchRates idref="TorreyPinesContinentClock.branchRates"/>
			</trait>
			<posterior idref="posterior"/>

			<!-- START Ancestral state reconstruction                                    -->
			<trait name="HostB.states" tag="HostB">
				<ancestralTreeLikelihood idref="HostB.treeLikelihood"/>
			</trait>
			<trait name="ContinentB.states" tag="ContinentB">
				<ancestralTreeLikelihood idref="ContinentB.treeLikelihood"/>
			</trait>

			<!-- END Ancestral state reconstruction                                      -->

		</logTree>
		<logTree id="TorreyPines_CypovirusS04_1-242.treeFileLog" logEvery="50000" nexusFormat="true" fileName="TorreyPinesFixed1.TorreyPines_CypovirusS04_1-242.trees.txt" sortTranslationTable="true">
			<treeModel idref="TorreyPines_CypovirusS04_1-242.treeModel"/>
			<trait name="rate" tag="TorreyPines_CypovirusS04_1-242.rate">
				<strictClockBranchRates idref="TorreyPines_CypovirusS04_1-242.branchRates"/>
			</trait>
			<trait name="rate" tag="TorreyPinesHostClock.rate">
				<strictClockBranchRates idref="TorreyPinesHostClock.branchRates"/>
			</trait>
			<trait name="rate" tag="TorreyPinesContinentClock.rate">
				<strictClockBranchRates idref="TorreyPinesContinentClock.branchRates"/>
			</trait>
			<posterior idref="posterior"/>

			<!-- START Ancestral state reconstruction                                    -->
			<trait name="HostC.states" tag="HostC">
				<ancestralTreeLikelihood idref="HostC.treeLikelihood"/>
			</trait>
			<trait name="ContinentC.states" tag="ContinentC">
				<ancestralTreeLikelihood idref="ContinentC.treeLikelihood"/>
			</trait>

			<!-- END Ancestral state reconstruction                                      -->

		</logTree>
		<logTree id="TorreyPines_CypovirusS04_558-1066.treeFileLog" logEvery="50000" nexusFormat="true" fileName="TorreyPinesFixed1.TorreyPines_CypovirusS04_558-1066.trees.txt" sortTranslationTable="true">
			<treeModel idref="TorreyPines_CypovirusS04_558-1066.treeModel"/>
			<trait name="rate" tag="TorreyPines_CypovirusS04_558-1066.rate">
				<strictClockBranchRates idref="TorreyPines_CypovirusS04_558-1066.branchRates"/>
			</trait>
			<trait name="rate" tag="TorreyPinesHostClock.rate">
				<strictClockBranchRates idref="TorreyPinesHostClock.branchRates"/>
			</trait>
			<trait name="rate" tag="TorreyPinesContinentClock.rate">
				<strictClockBranchRates idref="TorreyPinesContinentClock.branchRates"/>
			</trait>
			<posterior idref="posterior"/>

			<!-- START Ancestral state reconstruction                                    -->
			<trait name="HostD.states" tag="HostD">
				<ancestralTreeLikelihood idref="HostD.treeLikelihood"/>
			</trait>
			<trait name="ContinentD.states" tag="ContinentD">
				<ancestralTreeLikelihood idref="ContinentD.treeLikelihood"/>
			</trait>

			<!-- END Ancestral state reconstruction                                      -->

		</logTree>
		<logTree id="TorreyPines_CypovirusS06.treeFileLog" logEvery="50000" nexusFormat="true" fileName="TorreyPinesFixed1.TorreyPines_CypovirusS06.trees.txt" sortTranslationTable="true">
			<treeModel idref="TorreyPines_CypovirusS06.treeModel"/>
			<trait name="rate" tag="TorreyPines_CypovirusS06.rate">
				<strictClockBranchRates idref="TorreyPines_CypovirusS06.branchRates"/>
			</trait>
			<trait name="rate" tag="TorreyPinesHostClock.rate">
				<strictClockBranchRates idref="TorreyPinesHostClock.branchRates"/>
			</trait>
			<trait name="rate" tag="TorreyPinesContinentClock.rate">
				<strictClockBranchRates idref="TorreyPinesContinentClock.branchRates"/>
			</trait>
			<posterior idref="posterior"/>

			<!-- START Ancestral state reconstruction                                    -->
			<trait name="HostE.states" tag="HostE">
				<ancestralTreeLikelihood idref="HostE.treeLikelihood"/>
			</trait>
			<trait name="ContinentE.states" tag="ContinentE">
				<ancestralTreeLikelihood idref="ContinentE.treeLikelihood"/>
			</trait>

			<!-- END Ancestral state reconstruction                                      -->

		</logTree>
		<logTree id="TorreyPines_CypovirusS02_1-1089.treeFileLog" logEvery="50000" nexusFormat="true" fileName="TorreyPinesFixed1.TorreyPines_CypovirusS02_1-1089.trees.txt" sortTranslationTable="true">
			<treeModel idref="TorreyPines_CypovirusS02_1-1089.treeModel"/>
			<trait name="rate" tag="TorreyPines_CypovirusS02_1-1089.rate">
				<strictClockBranchRates idref="TorreyPines_CypovirusS02_1-1089.branchRates"/>
			</trait>
			<trait name="rate" tag="TorreyPinesHostClock.rate">
				<strictClockBranchRates idref="TorreyPinesHostClock.branchRates"/>
			</trait>
			<trait name="rate" tag="TorreyPinesContinentClock.rate">
				<strictClockBranchRates idref="TorreyPinesContinentClock.branchRates"/>
			</trait>
			<posterior idref="posterior"/>

			<!-- START Ancestral state reconstruction                                    -->
			<trait name="HostF.states" tag="HostF">
				<ancestralTreeLikelihood idref="HostF.treeLikelihood"/>
			</trait>
			<trait name="ContinentF.states" tag="ContinentF">
				<ancestralTreeLikelihood idref="ContinentF.treeLikelihood"/>
			</trait>

			<!-- END Ancestral state reconstruction                                      -->

		</logTree>

		<!-- START Ancestral state reconstruction                                    -->

		<!-- Ancestral state reconstruction for: HostA                               -->
		<log id="fileLog_HostA" logEvery="50000" fileName="TorreyPinesFixed1.HostA.states.log">
			<ancestralTrait name="HostA" traitName="HostA.states">
				<treeModel idref="TorreyPines_CypovirusS02_1642-2303.treeModel"/>
				<ancestralTreeLikelihood idref="HostA.treeLikelihood"/>
			</ancestralTrait>
		</log>

		<!-- Ancestral state reconstruction for: HostB                               -->
		<log id="fileLog_HostB" logEvery="50000" fileName="TorreyPinesFixed1.HostB.states.log">
			<ancestralTrait name="HostB" traitName="HostB.states">
				<treeModel idref="TorreyPines_CypovirusS03.treeModel"/>
				<ancestralTreeLikelihood idref="HostB.treeLikelihood"/>
			</ancestralTrait>
		</log>

		<!-- Ancestral state reconstruction for: HostC                               -->
		<log id="fileLog_HostC" logEvery="50000" fileName="TorreyPinesFixed1.HostC.states.log">
			<ancestralTrait name="HostC" traitName="HostC.states">
				<treeModel idref="TorreyPines_CypovirusS04_1-242.treeModel"/>
				<ancestralTreeLikelihood idref="HostC.treeLikelihood"/>
			</ancestralTrait>
		</log>

		<!-- Ancestral state reconstruction for: HostD                               -->
		<log id="fileLog_HostD" logEvery="50000" fileName="TorreyPinesFixed1.HostD.states.log">
			<ancestralTrait name="HostD" traitName="HostD.states">
				<treeModel idref="TorreyPines_CypovirusS04_558-1066.treeModel"/>
				<ancestralTreeLikelihood idref="HostD.treeLikelihood"/>
			</ancestralTrait>
		</log>

		<!-- Ancestral state reconstruction for: HostE                               -->
		<log id="fileLog_HostE" logEvery="50000" fileName="TorreyPinesFixed1.HostE.states.log">
			<ancestralTrait name="HostE" traitName="HostE.states">
				<treeModel idref="TorreyPines_CypovirusS06.treeModel"/>
				<ancestralTreeLikelihood idref="HostE.treeLikelihood"/>
			</ancestralTrait>
		</log>

		<!-- Ancestral state reconstruction for: HostF                               -->
		<log id="fileLog_HostF" logEvery="50000" fileName="TorreyPinesFixed1.HostF.states.log">
			<ancestralTrait name="HostF" traitName="HostF.states">
				<treeModel idref="TorreyPines_CypovirusS02_1-1089.treeModel"/>
				<ancestralTreeLikelihood idref="HostF.treeLikelihood"/>
			</ancestralTrait>
		</log>

		<!-- Ancestral state reconstruction for: ContinentA                          -->
		<log id="fileLog_ContinentA" logEvery="50000" fileName="TorreyPinesFixed1.ContinentA.states.log">
			<ancestralTrait name="ContinentA" traitName="ContinentA.states">
				<treeModel idref="TorreyPines_CypovirusS02_1642-2303.treeModel"/>
				<ancestralTreeLikelihood idref="ContinentA.treeLikelihood"/>
			</ancestralTrait>
		</log>

		<!-- Ancestral state reconstruction for: ContinentB                          -->
		<log id="fileLog_ContinentB" logEvery="50000" fileName="TorreyPinesFixed1.ContinentB.states.log">
			<ancestralTrait name="ContinentB" traitName="ContinentB.states">
				<treeModel idref="TorreyPines_CypovirusS03.treeModel"/>
				<ancestralTreeLikelihood idref="ContinentB.treeLikelihood"/>
			</ancestralTrait>
		</log>

		<!-- Ancestral state reconstruction for: ContinentC                          -->
		<log id="fileLog_ContinentC" logEvery="50000" fileName="TorreyPinesFixed1.ContinentC.states.log">
			<ancestralTrait name="ContinentC" traitName="ContinentC.states">
				<treeModel idref="TorreyPines_CypovirusS04_1-242.treeModel"/>
				<ancestralTreeLikelihood idref="ContinentC.treeLikelihood"/>
			</ancestralTrait>
		</log>

		<!-- Ancestral state reconstruction for: ContinentD                          -->
		<log id="fileLog_ContinentD" logEvery="50000" fileName="TorreyPinesFixed1.ContinentD.states.log">
			<ancestralTrait name="ContinentD" traitName="ContinentD.states">
				<treeModel idref="TorreyPines_CypovirusS04_558-1066.treeModel"/>
				<ancestralTreeLikelihood idref="ContinentD.treeLikelihood"/>
			</ancestralTrait>
		</log>

		<!-- Ancestral state reconstruction for: ContinentE                          -->
		<log id="fileLog_ContinentE" logEvery="50000" fileName="TorreyPinesFixed1.ContinentE.states.log">
			<ancestralTrait name="ContinentE" traitName="ContinentE.states">
				<treeModel idref="TorreyPines_CypovirusS06.treeModel"/>
				<ancestralTreeLikelihood idref="ContinentE.treeLikelihood"/>
			</ancestralTrait>
		</log>

		<!-- Ancestral state reconstruction for: ContinentF                          -->
		<log id="fileLog_ContinentF" logEvery="50000" fileName="TorreyPinesFixed1.ContinentF.states.log">
			<ancestralTrait name="ContinentF" traitName="ContinentF.states">
				<treeModel idref="TorreyPines_CypovirusS02_1-1089.treeModel"/>
				<ancestralTreeLikelihood idref="ContinentF.treeLikelihood"/>
			</ancestralTrait>
		</log>

		<!-- END Ancestral state reconstruction                                      -->

	</mcmc>
	<report>
		<property name="timer">
			<mcmc idref="mcmc"/>
		</property>
	</report>
</beast>
