# Supplementary material for: The Discovery, Distribution, and Evolution of Viruses Associated with Drosophila melanogaster
Source: PLoS Biol. 2015 Jul 14;13(7):e1002210. doi: 10.1371/journal.pbio.1002210 (PMC4501690; doi:10.1371/journal.pbio.1002210)
Supplement: S8 Data — Posterior summaries of BEAST output for Figs 6 and S7 (posteriors inferred jointly across two independent runs). (ZIP) [file pbio.1002210.s008.zip]

Archive with 60 entries (60 files):
- BEAST_Results/Chaq_Fixed.summary.log
- BEAST_Results/Chaq_Fixed.summary.tree
- BEAST_Results/CraigiesHill_Fixed.summary.log
- BEAST_Results/CraigiesHill_NodavirusPartA_1-672.summary.tree
- BEAST_Results/CraigiesHill_NodavirusPartA_673-2047.summary.tree
- BEAST_Results/CraigiesHill_NodavirusPartB_1-576.summary.tree
- BEAST_Results/CraigiesHill_NodavirusPartB_577-1270.summary.tree
- BEAST_Results/Dansoman_CBPVlikePartA_1-803.summary.tree
- BEAST_Results/Dansoman_CBPVlikePartA_804-1436.summary.tree
- BEAST_Results/Dansoman_CBPVlikePartB_1-889.summary.tree
- BEAST_Results/Dansoman_CBPVlikePartB_890-1693.summary.tree
- BEAST_Results/Dansoman_Fixed.summary.log
- BEAST_Results/DAV.summary.log
- BEAST_Results/DAV_1-468.summary.tree
- BEAST_Results/DAV_3269-3866.summary.tree
- BEAST_Results/DAV_3867-4519.summary.tree
- BEAST_Results/DAV_469-3268.summary.tree
- BEAST_Results/DAV_Fixed.summary.log
- BEAST_Results/DMelSV_Fixed.summary.log
- BEAST_Results/DMelSV_Fixed.summary.tree
- BEAST_Results/Galbut_Fixed.summary.log
- BEAST_Results/GalbutVirusLike_PartA.summary.tree
- BEAST_Results/GalbutVirusLike_PartB.summary.tree
- BEAST_Results/LaJolla_Iflavirus_1-461_NonCoding.summary.tree
- BEAST_Results/LaJolla_Iflavirus_1636-2839.summary.tree
- BEAST_Results/LaJolla_Iflavirus_2840-3566.summary.tree
- BEAST_Results/LaJolla_Iflavirus_3567-4794.summary.tree
- BEAST_Results/LaJolla_Iflavirus_462-945.summary.tree
- BEAST_Results/LaJolla_Iflavirus_4795-7649.summary.tree
- BEAST_Results/LaJolla_Iflavirus_7650-8853.summary.tree
- BEAST_Results/LaJolla_Iflavirus_946-1635.summary.tree
- BEAST_Results/MottsMill_Fixed.summary.log
- BEAST_Results/MottsMillVirus_LuteovirusLikePartA_1-594.summary.tree
- BEAST_Results/MottsMillVirus_LuteovirusLikePartA_595-1493.summary.tree
- BEAST_Results/MottsMillVirus_LuteovirusLikePartB.summary.tree
- BEAST_Results/Nora.summary.log
- BEAST_Results/Nora_10818-11716.summary.tree
- BEAST_Results/Nora_1-155Tre.summary.tree
- BEAST_Results/Nora_11717Tre.summary.tree
- BEAST_Results/Nora_1956-2575.summary.tree
- BEAST_Results/Nora_2576-6673.summary.tree
- BEAST_Results/Nora_553-1955.summary.tree
- BEAST_Results/Nora_6674-7516.summary.tree
- BEAST_Results/Nora_7517-8052.summary.tree
- BEAST_Results/Nora_8053-8979.summary.tree
- BEAST_Results/Nora_8981-9690.summary.tree
- BEAST_Results/Nora_9691-9954.summary.tree
- BEAST_Results/Nora_9955-10817.summary.tree
- BEAST_Results/Nora_Fixed.summary.log
- BEAST_Results/Thika_PicornaLikeVirus_1-1916.summary.tree
- BEAST_Results/Thika_PicornaLikeVirus_1917-3915.summary.tree
- BEAST_Results/Thika_PicornaLikeVirus_3916-4613.summary.tree
- BEAST_Results/ThikaFixed_Upper.summary.log
- BEAST_Results/TorreyPines_CypovirusS02_1-1089.summary.tree
- BEAST_Results/TorreyPines_CypovirusS02_1642-2303.summary.tree
- BEAST_Results/TorreyPines_CypovirusS03.summary.tree
- BEAST_Results/TorreyPines_CypovirusS04_1-242.summary.tree
- BEAST_Results/TorreyPines_CypovirusS04_558-1066.summary.tree
- BEAST_Results/TorreyPines_CypovirusS06.summary.tree
- BEAST_Results/TorreyPines_Fixed.summary.log
