# Supplementary material for: The Discovery, Distribution, and Evolution of Viruses Associated with Drosophila melanogaster
Source: PLoS Biol. 2015 Jul 14;13(7):e1002210. doi: 10.1371/journal.pbio.1002210 (PMC4501690; doi:10.1371/journal.pbio.1002210)
Supplement: S8 Data — Posterior summaries of BEAST output for Figs 6 and S7 (posteriors inferred jointly across two independent runs). (ZIP) [file pbio.1002210.s008.zip › BEAST_Results/Chaq_Fixed.summary.log]

               LogAnalyser v1.8.1, 2002-2014
                    MCMC Output analysis
                             by
           Andrew Rambaut and Alexei J. Drummond

             Institute of Evolutionary Biology
                  University of Edinburgh
                     a.rambaut@ed.ac.uk

               Department of Computer Science
                   University of Auckland
                  alexei@cs.auckland.ac.nz


Analysing log file: Chaq_Fixed.jointlog
burnIn   <= 77634000,   maxState  = 776340000
statistic	mean	stdErr	median	hpdLower	hpdUpper	ESS	50hpdLower	50hpdUpper
posterior	-2569.6139	32.987	-2568.1888	-2635.2682	-2507.1232	5238.3515	-2588.391	-2544.1204	
prior	-406.7554	33.0075	-405.5289	-471.011	-342.9491	5032.7256	-426.039	-381.3495	
likelihood	-2162.8585	7.9713	-2162.4441	-2178.8201	-2147.778	28812.3482	-2166.7623	-2156.1625	
treeModel.rootHeight	571.144	324.3573	492.6742	150.391	1210.5338	7154.2369	245.6489	537.5009	
constant.popSize	184.3049	110.6366	156.8782	39.8907	398.2064	6630.0597	75.2715	176.3419	
CP1+2.kappa	10.6972	2.4133	10.3965	6.3985	15.4625	29137.9491	8.3913	11.3857	
CP3.kappa	12.4611	3.0492	12.0423	7.2884	18.7284	29421.8678	9.7158	13.4644	
CP1+2.frequencies1	0.2466	0.0217	0.2462	0.2049	0.2897	22125.8534	0.2316	0.2605	
CP1+2.frequencies2	0.2747	0.0221	0.2741	0.2325	0.3188	21462.0694	0.2598	0.2895	
CP1+2.frequencies3	0.1771	0.0185	0.1766	0.1422	0.2146	23178.1364	0.1631	0.1877	
CP1+2.frequencies4	0.3016	0.0232	0.3012	0.2554	0.3465	20633.8153	0.2831	0.3145	
CP3.frequencies1	0.3133	0.0306	0.3123	0.2536	0.3737	20086.0165	0.2895	0.3306	
CP3.frequencies2	0.1872	0.0243	0.1861	0.1421	0.2363	20924.7243	0.1659	0.1987	
CP3.frequencies3	0.1905	0.0239	0.1898	0.1437	0.2365	22255.9285	0.1739	0.2058	
CP3.frequencies4	0.309	0.0314	0.3086	0.248	0.3711	21113.788	0.2865	0.3291	
CP1+2.alpha	0.1864	0.0394	0.1816	0.1174	0.2665	31358.0848	0.1497	0.1981	
CP3.alpha	0.2935	0.0628	0.2859	0.1829	0.419	30987.7189	0.2364	0.3154	
CP1+2.mu	0.7418	0.0805	0.7451	0.5771	0.8916	32010.2114	0.6967	0.8042	
CP3.mu	1.5182	0.1616	1.5115	1.2176	1.8488	32010.2114	1.393	1.6087	
ChaqVirusLikeCoding.clock.rate	6.0761E-4	2.859E-4	5.5538E-4	1.5243E-4	1.1778E-3	5013.1714	3.0913E-4	6.3898E-4	
ChaqVirusLikeNonCoding.clock.rate	8.2596E-4	3.9947E-4	7.5121E-4	2.0233E-4	1.6229E-3	5215.8144	4.2083E-4	8.6658E-4	
Host.clock.rate	1.1785E-3	9.1996E-4	9.3162E-4	7.7298E-5	3.0216E-3	10440.0069	2.6497E-4	1.0401E-3	
Contient.clock.rate	3.7281E-3	2.3159E-3	3.1825E-3	4.63E-4	8.2791E-3	7541.9521	1.2854E-3	3.5734E-3	
Host.rates	0.973	0.9778	0.6675	4.5892E-6	2.9314	34936	5.9272E-4	0.668	
Contient.rates1	1.0235	0.7814	0.8236	0.0174	2.5466	34159.1076	0.2066	0.9402	
Contient.rates2	0.8169	0.677	0.6303	8.7606E-3	2.1453	33357.1769	0.1112	0.689	
Contient.rates3	1.1072	0.8283	0.9021	0.0355	2.7487	34065.6705	0.2353	1.0309	
ChaqVirusLikeCoding.CP1+2.treeLikelihood	-547.3656	6.2415	-547.2448	-559.3113	-535.2749	17344.5938	-551.1956	-542.5298	
ChaqVirusLikeCoding.CP3.treeLikelihood	-577.5395	6.5773	-577.3449	-590.1263	-564.5974	19465.1136	-581.6259	-572.7817	
ChaqVirusLikeNonCoding.CP1+2.treeLikelihood	-686.4153	7.7054	-686.2867	-701.8756	-671.7993	14150.6595	-691.6701	-681.2787	
ChaqVirusLikeNonCoding.CP3.treeLikelihood	-292.4674	3.8102	-292.3406	-300.0372	-285.2478	28577.4465	-294.623	-289.4896	
Host.treeLikelihood	-15.5392	1.4386	-15.3734	-18.3598	-12.8726	32686.6809	-16.0392	-14.2306	
Contient.treeLikelihood	-43.5315	4.006	-43.3804	-51.6508	-36.2417	19870.2195	-45.6826	-40.1468	
coalescent	-406.5471	35.5175	-405.8468	-475.3019	-337.6511	4935.3465	-428.1863	-379.8373	
