# Supplementary material for: The Discovery, Distribution, and Evolution of Viruses Associated with Drosophila melanogaster
Source: PLoS Biol. 2015 Jul 14;13(7):e1002210. doi: 10.1371/journal.pbio.1002210 (PMC4501690; doi:10.1371/journal.pbio.1002210)
Supplement: S8 Data — Posterior summaries of BEAST output for Figs 6 and S7 (posteriors inferred jointly across two independent runs). (ZIP) [file pbio.1002210.s008.zip › BEAST_Results/Chaq_Fixed.summary.tree]

#NEXUS
Begin taxa;
	Dimensions ntax=68;
	Taxlabels
		ChaqVirusLike_ATH29_Dmel_AthensGreece_EuropeNAf_2009-08-08
		ChaqVirusLike_ATH40_Dmel_AthensGreece_EuropeNAf_2009-08-08
		ChaqVirusLike_ATH42_Dmel_AthensGreece_EuropeNAf_2009-08-08
		ChaqVirusLike_ATH46_Dmel_AthensGreece_EuropeNAf_2009-08-08
		ChaqVirusLike_ATH48_Dmel_AthensGreece_EuropeNAf_2009-08-08
		ChaqVirusLike_CM02_Dmel_Edinburgh1_EuropeNAf_2009-07-10
		ChaqVirusLike_CM06_Dmel_Edinburgh1_EuropeNAf_2009-07-10
		ChaqVirusLike_DAN01_Dmel_Accra2_Africa_2010-01
		ChaqVirusLike_DAN10_Dmel_Accra2_Africa_2010-01
		ChaqVirusLike_DAN15_Dmel_Accra2_Africa_2010-01
		ChaqVirusLike_DAN18_Dmel_Accra2_Africa_2010-01
		ChaqVirusLike_DAN21_Dmel_Accra2_Africa_2010-01
		ChaqVirusLike_DPG03_Dmel_Sussex_EuropeNAf_2009-08-28
		ChaqVirusLike_DPG04_Dmel_Sussex_EuropeNAf_2009-08-28
		ChaqVirusLike_DPG07_Dmel_Sussex_EuropeNAf_2009-08-28
		ChaqVirusLike_DPG08_Dmel_Sussex_EuropeNAf_2009-08-28
		ChaqVirusLike_GEO02_Dmel_AthensGeorgia_USA_2009-02-02
		ChaqVirusLike_GEO15_Dmel_AthensGeorgia_USA_2009-02-02
		ChaqVirusLike_GEO61_Dmel_AthensGeorgia_USA_2009-02-02
		ChaqVirusLike_IM17_Dmel_Ithaca_USA_2009-09-18
		ChaqVirusLike_IM18_Dmel_Ithaca_USA_2009-09-18
		ChaqVirusLike_ITH17_Dmel_Ithaca_USA_2009-09-18
		ChaqVirusLike_ITH20_Dmel_Ithaca_USA_2009-09-18
		ChaqVirusLike_ITH26_Dmel_Ithaca_USA_2009-09-18
		ChaqVirusLike_ITH27_Dmel_Ithaca_USA_2009-09-18
		ChaqVirusLike_K01_Dmel_Thika_Africa_2009-02
		ChaqVirusLike_K03_Dsim_Thika_Africa_2009-02
		ChaqVirusLike_K10_Dsim_Thika_Africa_2009-02
		ChaqVirusLike_LIS01_Dmel_Lisbon_EuropeNAf_2012-10-24
		ChaqVirusLike_LIS02_Dmel_Lisbon_EuropeNAf_2012-10-24
		ChaqVirusLike_LIS05_Dmel_Lisbon_EuropeNAf_2012-10-24
		ChaqVirusLike_LIS15_Dmel_Lisbon_EuropeNAf_2012-10-24
		ChaqVirusLike_LJ19_Dmel_SanDiego1_USA_2008-12-05
		ChaqVirusLike_LJ22_Dmel_SanDiego1_USA_2008-12-05
		ChaqVirusLike_LJ29_Dmel_SanDiego1_USA_2008-12-05
		ChaqVirusLike_LJ30_Dmel_SanDiego1_USA_2008-12-05
		ChaqVirusLike_LJ35_Dmel_SanDiego1_USA_2008-12-05
		ChaqVirusLike_MAT26_Dmel_Accra1_Africa_2010-01
		ChaqVirusLike_MATMEL17_Dmel_Accra1_Africa_2010-01
		ChaqVirusLike_MATMEL22_Dmel_Accra1_Africa_2010-01
		ChaqVirusLike_MONMEL04_Dmel_Montpellier_EuropeNAf_2010-08-11
		ChaqVirusLike_MONMEL09_Dmel_Montpellier_EuropeNAf_2010-08-11
		ChaqVirusLike_MONSIM02_Dsim_Montpellier_EuropeNAf_2010-08-11
		ChaqVirusLike_MRS12_Dmel_Marseille_EuropeNAf_2009-08-15
		ChaqVirusLike_MRSBULK03_DUNK_Marseille_EuropeNAf_2009-08-15
		ChaqVirusLike_POR02_Dmel_Porto_EuropeNAf_2012-10-24
		ChaqVirusLike_POR05_Dmel_Porto_EuropeNAf_2012-10-24
		ChaqVirusLike_POR07_Dmel_Porto_EuropeNAf_2012-10-24
		ChaqVirusLike_POR24_Dmel_Porto_EuropeNAf_2012-10-24
		ChaqVirusLike_POR30_Dmel_Porto_EuropeNAf_2012-10-24
		ChaqVirusLike_RAK02_Dmel_Marrakesh_EuropeNAf_2010-09-30
		ChaqVirusLike_RAK12_Dmel_Marrakesh_EuropeNAf_2010-09-30
		ChaqVirusLike_RAK24_Dmel_Marrakesh_EuropeNAf_2010-09-30
		ChaqVirusLike_RAK28_Dmel_Marrakesh_EuropeNAf_2010-09-30
		ChaqVirusLike_REEF04_Dmel_Mombassa_Africa_2011-04-05
		ChaqVirusLike_REEF18_Dmel_Mombassa_Africa_2011-04-05
		ChaqVirusLike_REEF20_Dmel_Mombassa_Africa_2011-04-05
		ChaqVirusLike_REEF26_Dmel_Mombassa_Africa_2011-04-05
		ChaqVirusLike_SAF13_Dmel_SouthAfrica_Africa_2010-01
		ChaqVirusLike_SAF28_Dmel_SouthAfrica_Africa_2010-01
		ChaqVirusLike_SAFM01_Dmel_SouthAfrica_Africa_2010-01
		ChaqVirusLike_SAFM02_Dmel_SouthAfrica_Africa_2010-01
		ChaqVirusLike_SAFM04_Dmel_SouthAfrica_Africa_2010-01
		ChaqVirusLike_U02_Dmel_SanDiego2_USA_2008-12-05
		ChaqVirusLike_U16_Dmel_SanDiego2_USA_2008-12-05
		ChaqVirusLike_U18_Dmel_SanDiego2_USA_2008-12-05
		ChaqVirusLike_U34_Dmel_SanDiego2_USA_2008-12-05
		ChaqVirusLike_UM05_Dmel_SanDiego2_USA_2008-12-05
		;
End;
Begin trees;
	Translate
		1 ChaqVirusLike_ATH29_Dmel_AthensGreece_EuropeNAf_2009-08-08,
		2 ChaqVirusLike_ATH40_Dmel_AthensGreece_EuropeNAf_2009-08-08,
		3 ChaqVirusLike_ATH42_Dmel_AthensGreece_EuropeNAf_2009-08-08,
		4 ChaqVirusLike_ATH46_Dmel_AthensGreece_EuropeNAf_2009-08-08,
		5 ChaqVirusLike_ATH48_Dmel_AthensGreece_EuropeNAf_2009-08-08,
		6 ChaqVirusLike_CM02_Dmel_Edinburgh1_EuropeNAf_2009-07-10,
		7 ChaqVirusLike_CM06_Dmel_Edinburgh1_EuropeNAf_2009-07-10,
		8 ChaqVirusLike_DAN01_Dmel_Accra2_Africa_2010-01,
		9 ChaqVirusLike_DAN10_Dmel_Accra2_Africa_2010-01,
		10 ChaqVirusLike_DAN15_Dmel_Accra2_Africa_2010-01,
		11 ChaqVirusLike_DAN18_Dmel_Accra2_Africa_2010-01,
		12 ChaqVirusLike_DAN21_Dmel_Accra2_Africa_2010-01,
		13 ChaqVirusLike_DPG03_Dmel_Sussex_EuropeNAf_2009-08-28,
		14 ChaqVirusLike_DPG04_Dmel_Sussex_EuropeNAf_2009-08-28,
		15 ChaqVirusLike_DPG07_Dmel_Sussex_EuropeNAf_2009-08-28,
		16 ChaqVirusLike_DPG08_Dmel_Sussex_EuropeNAf_2009-08-28,
		17 ChaqVirusLike_GEO02_Dmel_AthensGeorgia_USA_2009-02-02,
		18 ChaqVirusLike_GEO15_Dmel_AthensGeorgia_USA_2009-02-02,
		19 ChaqVirusLike_GEO61_Dmel_AthensGeorgia_USA_2009-02-02,
		20 ChaqVirusLike_IM17_Dmel_Ithaca_USA_2009-09-18,
		21 ChaqVirusLike_IM18_Dmel_Ithaca_USA_2009-09-18,
		22 ChaqVirusLike_ITH17_Dmel_Ithaca_USA_2009-09-18,
		23 ChaqVirusLike_ITH20_Dmel_Ithaca_USA_2009-09-18,
		24 ChaqVirusLike_ITH26_Dmel_Ithaca_USA_2009-09-18,
		25 ChaqVirusLike_ITH27_Dmel_Ithaca_USA_2009-09-18,
		26 ChaqVirusLike_K01_Dmel_Thika_Africa_2009-02,
		27 ChaqVirusLike_K03_Dsim_Thika_Africa_2009-02,
		28 ChaqVirusLike_K10_Dsim_Thika_Africa_2009-02,
		29 ChaqVirusLike_LIS01_Dmel_Lisbon_EuropeNAf_2012-10-24,
		30 ChaqVirusLike_LIS02_Dmel_Lisbon_EuropeNAf_2012-10-24,
		31 ChaqVirusLike_LIS05_Dmel_Lisbon_EuropeNAf_2012-10-24,
		32 ChaqVirusLike_LIS15_Dmel_Lisbon_EuropeNAf_2012-10-24,
		33 ChaqVirusLike_LJ19_Dmel_SanDiego1_USA_2008-12-05,
		34 ChaqVirusLike_LJ22_Dmel_SanDiego1_USA_2008-12-05,
		35 ChaqVirusLike_LJ29_Dmel_SanDiego1_USA_2008-12-05,
		36 ChaqVirusLike_LJ30_Dmel_SanDiego1_USA_2008-12-05,
		37 ChaqVirusLike_LJ35_Dmel_SanDiego1_USA_2008-12-05,
		38 ChaqVirusLike_MAT26_Dmel_Accra1_Africa_2010-01,
		39 ChaqVirusLike_MATMEL17_Dmel_Accra1_Africa_2010-01,
		40 ChaqVirusLike_MATMEL22_Dmel_Accra1_Africa_2010-01,
		41 ChaqVirusLike_MONMEL04_Dmel_Montpellier_EuropeNAf_2010-08-11,
		42 ChaqVirusLike_MONMEL09_Dmel_Montpellier_EuropeNAf_2010-08-11,
		43 ChaqVirusLike_MONSIM02_Dsim_Montpellier_EuropeNAf_2010-08-11,
		44 ChaqVirusLike_MRS12_Dmel_Marseille_EuropeNAf_2009-08-15,
		45 ChaqVirusLike_MRSBULK03_DUNK_Marseille_EuropeNAf_2009-08-15,
		46 ChaqVirusLike_POR02_Dmel_Porto_EuropeNAf_2012-10-24,
		47 ChaqVirusLike_POR05_Dmel_Porto_EuropeNAf_2012-10-24,
		48 ChaqVirusLike_POR07_Dmel_Porto_EuropeNAf_2012-10-24,
		49 ChaqVirusLike_POR24_Dmel_Porto_EuropeNAf_2012-10-24,
		50 ChaqVirusLike_POR30_Dmel_Porto_EuropeNAf_2012-10-24,
		51 ChaqVirusLike_RAK02_Dmel_Marrakesh_EuropeNAf_2010-09-30,
		52 ChaqVirusLike_RAK12_Dmel_Marrakesh_EuropeNAf_2010-09-30,
		53 ChaqVirusLike_RAK24_Dmel_Marrakesh_EuropeNAf_2010-09-30,
		54 ChaqVirusLike_RAK28_Dmel_Marrakesh_EuropeNAf_2010-09-30,
		55 ChaqVirusLike_REEF04_Dmel_Mombassa_Africa_2011-04-05,
		56 ChaqVirusLike_REEF18_Dmel_Mombassa_Africa_2011-04-05,
		57 ChaqVirusLike_REEF20_Dmel_Mombassa_Africa_2011-04-05,
		58 ChaqVirusLike_REEF26_Dmel_Mombassa_Africa_2011-04-05,
		59 ChaqVirusLike_SAF13_Dmel_SouthAfrica_Africa_2010-01,
		60 ChaqVirusLike_SAF28_Dmel_SouthAfrica_Africa_2010-01,
		61 ChaqVirusLike_SAFM01_Dmel_SouthAfrica_Africa_2010-01,
		62 ChaqVirusLike_SAFM02_Dmel_SouthAfrica_Africa_2010-01,
		63 ChaqVirusLike_SAFM04_Dmel_SouthAfrica_Africa_2010-01,
		64 ChaqVirusLike_U02_Dmel_SanDiego2_USA_2008-12-05,
		65 ChaqVirusLike_U16_Dmel_SanDiego2_USA_2008-12-05,
		66 ChaqVirusLike_U18_Dmel_SanDiego2_USA_2008-12-05,
		67 ChaqVirusLike_U34_Dmel_SanDiego2_USA_2008-12-05,
		68 ChaqVirusLike_UM05_Dmel_SanDiego2_USA_2008-12-05
		;
tree TREE1 = [&R] (27[&ChaqVirusLikeNonCoding.rate=8.251793543195822E-4,length_range={96.20291648749,4477.652578965},height_range={3.7265439019959103,3.7265439039881585},Host="Dsim",ChaqVirusLikeCoding.rate_range={7.19792901713923E-5,0.0026060326645643726},Contient.rate_95%_HPD={4.9861011935473E-4,0.00827912873406665},ChaqVirusLikeCoding.rate=6.068807845050534E-4,Host.rate_95%_HPD={6.033189583575…
End;
