# Supplementary material for: The Discovery, Distribution, and Evolution of Viruses Associated with Drosophila melanogaster
Source: PLoS Biol. 2015 Jul 14;13(7):e1002210. doi: 10.1371/journal.pbio.1002210 (PMC4501690; doi:10.1371/journal.pbio.1002210)
Supplement: S8 Data — Posterior summaries of BEAST output for Figs 6 and S7 (posteriors inferred jointly across two independent runs). (ZIP) [file pbio.1002210.s008.zip › BEAST_Results/CraigiesHill_Fixed.summary.log]

               LogAnalyser v1.8.1, 2002-2014
                    MCMC Output analysis
                             by
           Andrew Rambaut and Alexei J. Drummond

             Institute of Evolutionary Biology
                  University of Edinburgh
                     a.rambaut@ed.ac.uk

               Department of Computer Science
                   University of Auckland
                  alexei@cs.auckland.ac.nz


Analysing log file: CraigiesHill_Fixed.jointlog
burnIn   <= 180010000,   maxState  = 1800100000
statistic	mean	stdErr	median	hpdLower	hpdUpper	ESS	50hpdLower	50hpdUpper
posterior	-9200.7949	21.4017	-9200.2128	-9243.3494	-9159.0364	13944.5567	-9214.3016	-9185.9404	
prior	-338.8315	20.5378	-338.3463	-379.4281	-298.5648	13051.7103	-350.5694	-323.3439	
likelihood	-8861.9633	6.4845	-8861.6046	-8874.7684	-8849.6716	28229.2786	-8865.5022	-8856.8528	
CraigiesHill_NodavirusPartA_1-672.treeModel.rootHeight	227.9309	89.372	212.3456	83.4567	407.2496	17259.8791	138.6453	241.3085	
CraigiesHill_NodavirusPartA_673-2047.treeModel.rootHeight	222.9978	84.7378	208.048	89.5117	396.6116	13640.8523	139.6654	235.2864	
CraigiesHill_NodavirusPartB_1_576.treeModel.rootHeight	189.8252	79.8121	174.6601	62.2022	345.7229	19708.9349	108.8018	197.2579	
CraigiesHill_NodavirusPartB_577-1270.treeModel.rootHeight	234.9539	95.6284	217.8008	80.0938	422.9336	19197.0595	139.8211	248.3444	
constant.popSize	84.8666	31.3013	79.8759	33.4225	147.2847	14505.7569	52.0247	88.2404	
CP1+2.kappa	5.0142	1.0166	4.9061	3.2302	7.0628	27655.7525	4.1313	5.4399	
CP3.kappa	11.8059	1.2594	11.7194	9.516	14.3978	28771.5019	10.8169	12.4587	
CP1+2.frequencies1	0.3155	9.1045E-3	0.3154	0.2977	0.3334	19335.4615	0.309	0.321	
CP1+2.frequencies2	0.213	7.9721E-3	0.2129	0.1977	0.2289	19513.9408	0.2072	0.2179	
CP1+2.frequencies3	0.2322	8.2302E-3	0.2321	0.2166	0.2487	20461.0454	0.226	0.2369	
CP1+2.frequencies4	0.2393	8.2745E-3	0.2393	0.2229	0.2552	21352.3851	0.2341	0.2452	
CP3.frequencies1	0.2946	0.0111	0.2946	0.2733	0.3168	20076.9993	0.288	0.3028	
CP3.frequencies2	0.1565	8.0067E-3	0.1563	0.1409	0.1722	21224.3509	0.1506	0.1614	
CP3.frequencies3	0.173	8.4303E-3	0.1729	0.1565	0.1894	21841.7181	0.1663	0.1776	
CP3.frequencies4	0.3759	0.0118	0.3759	0.3536	0.3997	19040.8566	0.3678	0.3837	
CP1+2.alpha	0.0513	0.0377	0.0445	1.0043E-3	0.122	18889.5949	1.139E-3	0.0446	
CP3.alpha	0.696	0.1117	0.6839	0.4913	0.916	27420.5834	0.5945	0.7344	
CP1+2.mu	0.1849	0.0192	0.1848	0.1465	0.2218	31827.3784	0.172	0.1977	
CP3.mu	2.6335	0.0385	2.6337	2.5595	2.7104	31827.3784	2.6079	2.6593	
CraigiesHill_NodavirusPartA_1-672.clock.rate	4.4626E-4	1.7251E-4	4.1581E-4	1.629E-4	7.8702E-4	16453.4365	2.7972E-4	4.7565E-4	
CraigiesHill_NodavirusPartA_673-2047.clock.rate	4.9368E-4	1.8274E-4	4.6329E-4	1.8682E-4	8.5815E-4	12138.5577	3.2538E-4	5.3743E-4	
CraigiesHill_NodavirusPartB_1_576.clock.rate	2.9793E-4	1.1987E-4	2.7682E-4	1.0492E-4	5.3652E-4	19352.7029	1.7714E-4	3.1389E-4	
CraigiesHill_NodavirusPartB_577-1270.clock.rate	4.9669E-4	1.9744E-4	4.6222E-4	1.8674E-4	8.9978E-4	18628.0563	2.9295E-4	5.1761E-4	
ContinentClock.clock.rate	4.9371E-3	2.4607E-3	4.4494E-3	1.1704E-3	9.7328E-3	19256.7836	2.5135E-3	5.161E-3	
Continent.rates1	0.5745	0.581	0.4011	1.0284E-5	1.6921	32402	1.0284E-5	0.4011	
Continent.rates2	1.1492	0.8523	0.9393	7.7577E-3	2.8285	31893.8405	0.2566	1.0847	
Continent.rates3	1.2286	0.8998	1.012	0.0457	2.9803	32402	0.2936	1.1542	
CraigiesHill_NodavirusPartA_1-672.CP1+2.treeLikelihood	-726.3054	1.3848	-726.2086	-729.1882	-723.7892	30047.3549	-727.1176	-725.3051	
CraigiesHill_NodavirusPartA_1-672.CP3.treeLikelihood	-878.226	3.3076	-877.9308	-884.8453	-872.196	29594.2331	-879.5745	-875.2443	
CraigiesHill_NodavirusPartA_673-2047.CP1+2.treeLikelihood	-1974.2301	2.2549	-1974.0281	-1978.7384	-1970.1728	28479.7102	-1975.1487	-1972.2089	
CraigiesHill_NodavirusPartA_673-2047.CP3.treeLikelihood	-2553.7649	4.0922	-2553.4775	-2561.8203	-2546.1967	28245.4248	-2555.635	-2550.2154	
CraigiesHill_NodavirusPartB_1_576.CP1+2.treeLikelihood	-608.6134	1.5231	-608.4979	-611.6649	-605.8251	31200.0607	-609.3774	-607.3922	
CraigiesHill_NodavirusPartB_1_576.CP3.treeLikelihood	-520.9492	2.6954	-520.6728	-526.3422	-516.0561	30893.7162	-522.1496	-518.7442	
CraigiesHill_NodavirusPartB_577-1270.CP1+2.treeLikelihood	-859.9091	3.0688	-859.6981	-865.8058	-853.9546	29715.9546	-861.29	-857.2492	
CraigiesHill_NodavirusPartB_577-1270.CP3.treeLikelihood	-711.7032	3.2325	-711.4283	-718.1456	-705.7321	31237.7592	-713.0614	-708.8821	
Continent_A.treeLikelihood	-9.8049	0.8761	-9.7269	-11.525	-8.1791	31321.2871	-10.1645	-9.0189	
Continent_B.treeLikelihood	-8.5885	0.6181	-8.4814	-9.8136	-7.5826	32402	-8.6874	-7.9575	
Continent_C.treeLikelihood	-5.1372	0.4084	-5.0812	-5.9725	-4.4222	32402	-5.2552	-4.7556	
Continent_D.treeLikelihood	-4.7314	0.3288	-4.6808	-5.3958	-4.167	32402	-4.8034	-4.4136	
CraigiesHill_NodavirusPartA_1-672.coalescent	-106.2893	7.6195	-106.2864	-120.9205	-90.9401	15439.8351	-111.5977	-101.3818	
CraigiesHill_NodavirusPartA_673-2047.coalescent	-114.2462	8.0421	-114.1483	-129.9602	-98.2778	12275	-119.4441	-108.6982	
CraigiesHill_NodavirusPartB_1_576.coalescent	-63.9139	4.6779	-63.8517	-72.9714	-54.7116	17323.764	-66.9147	-60.6342	
CraigiesHill_NodavirusPartB_577-1270.coalescent	-70.4116	5.1538	-70.3694	-80.5979	-60.34	17405.3731	-74.2284	-67.3254	
