# Supplementary material for: The Discovery, Distribution, and Evolution of Viruses Associated with Drosophila melanogaster
Source: PLoS Biol. 2015 Jul 14;13(7):e1002210. doi: 10.1371/journal.pbio.1002210 (PMC4501690; doi:10.1371/journal.pbio.1002210)
Supplement: S8 Data — Posterior summaries of BEAST output for Figs 6 and S7 (posteriors inferred jointly across two independent runs). (ZIP) [file pbio.1002210.s008.zip › BEAST_Results/CraigiesHill_NodavirusPartA_1-672.summary.tree]

#NEXUS

Begin taxa;
	Dimensions ntax=21;
	Taxlabels
		CraigiesHill_NodavirusPartA_CM03_Dmel_Edinburgh1_EuropeNAf_2009-07-10
		CraigiesHill_NodavirusPartA_CM04_Dmel_Edinburgh1_EuropeNAf_2009-07-10
		CraigiesHill_NodavirusPartA_CM09_Dmel_Edinburgh1_EuropeNAf_2009-07-10
		CraigiesHill_NodavirusPartA_CM15_Dmel_Edinburgh1_EuropeNAf_2009-07-10
		CraigiesHill_NodavirusPartA_CM17_Dmel_Edinburgh1_EuropeNAf_2009-07-10
		CraigiesHill_NodavirusPartA_CM19_Dmel_Edinburgh1_EuropeNAf_2009-07-10
		CraigiesHill_NodavirusPartA_CM20_Dmel_Edinburgh1_EuropeNAf_2009-07-10
		CraigiesHill_NodavirusPartA_DANMEL02_Dmel_Accra2_Africa_2010-01
		CraigiesHill_NodavirusPartA_DANMEL05_Dmel_Accra2_Africa_2010-01
		CraigiesHill_NodavirusPartA_DANMEL08_Dmel_Accra2_Africa_2010-01
		CraigiesHill_NodavirusPartA_DANMEL10_Dmel_Accra2_Africa_2010-01
		CraigiesHill_NodavirusPartA_DANMEL13_Dmel_Accra2_Africa_2010-01
		CraigiesHill_NodavirusPartA_GEO29_Dmel_AthensGeorgia_USA_2009-02-02
		CraigiesHill_NodavirusPartA_GM03_Dmel_AthensGeorgia_USA_2009-02-02
		CraigiesHill_NodavirusPartA_GM08_Dmel_AthensGeorgia_USA_2009-02-02
		CraigiesHill_NodavirusPartA_MATMEL30_Dmel_Accra1_Africa_2010-01
		CraigiesHill_NodavirusPartA_MONMEL02_Dmel_Montpellier_EuropeNAf_2010-08-11
		CraigiesHill_NodavirusPartA_MONMEL05_Dmel_Montpellier_EuropeNAf_2010-08-11
		CraigiesHill_NodavirusPartA_MONMEL07_Dmel_Montpellier_EuropeNAf_2010-08-11
		CraigiesHill_NodavirusPartA_MONMEL11_Dmel_Montpellier_EuropeNAf_2010-08-11
		CraigiesHill_NodavirusPartA_PORMEL01_Dmel_Porto_EuropeNAf_2012-10-24
		;
End;

Begin trees;
	Translate
		1 CraigiesHill_NodavirusPartA_CM03_Dmel_Edinburgh1_EuropeNAf_2009-07-10,
		2 CraigiesHill_NodavirusPartA_CM04_Dmel_Edinburgh1_EuropeNAf_2009-07-10,
		3 CraigiesHill_NodavirusPartA_CM09_Dmel_Edinburgh1_EuropeNAf_2009-07-10,
		4 CraigiesHill_NodavirusPartA_CM15_Dmel_Edinburgh1_EuropeNAf_2009-07-10,
		5 CraigiesHill_NodavirusPartA_CM17_Dmel_Edinburgh1_EuropeNAf_2009-07-10,
		6 CraigiesHill_NodavirusPartA_CM19_Dmel_Edinburgh1_EuropeNAf_2009-07-10,
		7 CraigiesHill_NodavirusPartA_CM20_Dmel_Edinburgh1_EuropeNAf_2009-07-10,
		8 CraigiesHill_NodavirusPartA_DANMEL02_Dmel_Accra2_Africa_2010-01,
		9 CraigiesHill_NodavirusPartA_DANMEL05_Dmel_Accra2_Africa_2010-01,
		10 CraigiesHill_NodavirusPartA_DANMEL08_Dmel_Accra2_Africa_2010-01,
		11 CraigiesHill_NodavirusPartA_DANMEL10_Dmel_Accra2_Africa_2010-01,
		12 CraigiesHill_NodavirusPartA_DANMEL13_Dmel_Accra2_Africa_2010-01,
		13 CraigiesHill_NodavirusPartA_GEO29_Dmel_AthensGeorgia_USA_2009-02-02,
		14 CraigiesHill_NodavirusPartA_GM03_Dmel_AthensGeorgia_USA_2009-02-02,
		15 CraigiesHill_NodavirusPartA_GM08_Dmel_AthensGeorgia_USA_2009-02-02,
		16 CraigiesHill_NodavirusPartA_MATMEL30_Dmel_Accra1_Africa_2010-01,
		17 CraigiesHill_NodavirusPartA_MONMEL02_Dmel_Montpellier_EuropeNAf_2010-08-11,
		18 CraigiesHill_NodavirusPartA_MONMEL05_Dmel_Montpellier_EuropeNAf_2010-08-11,
		19 CraigiesHill_NodavirusPartA_MONMEL07_Dmel_Montpellier_EuropeNAf_2010-08-11,
		20 CraigiesHill_NodavirusPartA_MONMEL11_Dmel_Montpellier_EuropeNAf_2010-08-11,
		21 CraigiesHill_NodavirusPartA_PORMEL01_Dmel_Porto_EuropeNAf_2012-10-24
		;
tree TREE1 = [&R] ((3[&height_95%_HPD={3.290927464548986,3.290927464711018},CraigiesHill_NodavirusPartA_1-672.rate_range={1.0160796251493104E-4,0.0019691557677398424},length_range={17.77944855185,463.740551033},Continent_A.prob=1.0,length_95%_HPD={38.28202673808,197.7185702603},height_range={3.290927464486117,3.290927464778065},CraigiesHill_NodavirusPartA_1-672.rate=4.467232845983543E-4,Continent_A.set={"EuropeNAf"},ContinentClock.rate_range={5.161654276872798E-4,0.028613534613444888},ContinentClock.rate_median=0.004449522091836914,CraigiesHill_NodavirusPartA_1-672.rate_95%_HPD={1.6285891027803594E-4,7.844679464110964E-4},Continent_A="EuropeNAf",ContinentClock.rate=0.004947693383352009,ContinentClock.rate_95%_HPD={0.00121956319664225,0.009812537765426803},height_median=3.2909274646300446,Continent_A.set.prob={1.0},height=3.2909274646307036,CraigiesHill_NodavirusPartA_1-672.rate_median=4.172033908222321E-4,length=108.66202333604741,length_median=100.45822672770001]:100.46031028886246,(((12[&height_95%_HPD={2.8114754097640002,2.8114754099070183},CraigiesHill_NodavirusPartA_1-672.rate_range={1.0160796251493104E-4,0.0019691557677398424},length_range={0.4377487538748,40.45599044263},Continent_A.prob=1.0,length_95%_HPD={0.9742878896367,13.03201735601},height_range={2.8114754096699244,2.81147540999018},CraigiesHill_NodavirusPartA_1-672.rate=4.467232845983543E-4,Continent_A.set={"Africa"},ContinentClock.rate_range={5.161654276872798E-4,0.028613534613444888},ContinentClock.rate_median=0.004449522091836914,CraigiesHill_NodavirusPartA_1-672.rate_95%_HPD={1.6285891027803594E-4,7.844679464110964E-4},Continent_A="Africa",ContinentClock.rate=0.004947693383352009,ContinentClock.rate_95%_HPD={0.00121956319664225,0.009812537765426803},height_median=2.8114754098360066,Continent_A.set.prob={1.0},height=2.81147540983612,CraigiesHill_NodavirusPartA_1-672.rate_median=4.172033908222321E-4,length=6.083169851408212,length_median=5.299373345486]:5.299799520716988,(11[&height_95%_HPD={2.8114754097645687,2.811475409907473},CraigiesHill_NodavirusPartA_1-672.rate_range={1.0160796251493104E-4,0.0019691557677398424},length_range={2.624829548115E-5,15.00154729477},Continent_A.prob=1.0,length_95%_HPD={2.624829548115E-5,2.981922873667},height_range={2.8114754096640127,2.811475409991999},CraigiesHill_NodavirusPartA_1-672.rate=4.467232845983543E-4,Continent_A.set={"Africa"},ContinentClock.rate_range={5.161654276872798E-4,0.028613534613444888},ContinentClock.rate_median=0.004449522091836914,CraigiesHill_NodavirusPartA_1-672.rate_95%_HPD={1.6285891027803594E-4,7.844679464110964E-4},Continent_A="Africa",ContinentClock.rate=0.004947693383352009,ContinentClock.rate_95%_HPD={0.00121956319664225,0.009812537765426803},height_median=2.811475409836021,Continent_A.set.prob={1.0},height=2.8114754098361097,CraigiesHill_NodavirusPartA_1-672.rate_median=4.172033908222321E-4,length=0.9466387026405781,length_median=0.62101486238055]:1.2120252065039665,(10[&height_95%_HPD={2.8114754097646255,2.8114754099074446},CraigiesHill_NodavirusPartA_1-672.rate_range={1.0160796251493104E-4,0.0019691557677398424},length_range={2.624829548115E-5,16.07933301605},Continent_A.prob=1.0,length_95%_HPD={2.624829548115E-5,2.915418060827},height_range={2.8114754096640127,2.811475409992113},CraigiesHill_NodavirusPartA_1-672.rate=4.467232845983543E-4,Continent_A.set={"Africa"},ContinentClock.rate_range={5.161654276872798E-4,0.028613534613444888},ContinentClock.rate_median=0.004449522091836914,CraigiesHill_NodavirusPartA_1-672.rate_95%_HPD={1.6285891027803594E-4,7.844679464110964E-4},Continent_A="Africa",ContinentClock.rate=0.004947693383352009,ContinentClock.rate_95%_HPD={0.00121956319664225,0.009812537765426803},height_median=2.811475409836021,Continent_A.set.prob={1.0},height=2.811475409836096,CraigiesHill_NodavirusPartA_1-672.rate_median=4.172033908222321E-4,length=0.9401188883762647,length_median=0.6191311235674]:0.42939576296841153,9[&height_95%_HPD={2.8114754097645687,2.8114754099074446},CraigiesHill_NodavirusPartA_1-672.rate_range={1.0160796251493104E-4,0.0019691557677398424},length_range={3.121848841126E-5,19.70374453252},Continent_A.prob=1.0,length_95%_HPD={3.121848841126E-5,2.93437656999},height_range={2.8114754096640127,2.811475409991999},CraigiesHill_NodavirusPartA_1-672.rate=4.467232845983543E-4,Continent_A.set={"Africa"},ContinentClock.rate_range={5.161654276872798E-4,0.028613534613444888},ContinentClock.rate_median=0.004449522091836914,CraigiesHill_NodavirusPartA_1-672.rate_95%_HPD={1.6285891027803594E-4,7.844679464110964E-4},Continent_A="Africa",ContinentClock.rate=0.004947693383352009,ContinentClock.rate_95%_HPD={0.00121956319664225,0.009812537765426803},height_median=2.811475409836021,Continent_A.set.prob={1.0},height=2.8114754098361012,CraigiesHill_NodavirusPartA_1-672.rate_median=4.172033908222321E-4,length=0.9448494917518829,length_median=0.6251777321126]:0.42939576296841153)[&height_95%_HPD={2.811655427828242,4.82463993974676},length_range={5.060734670437E-5,13.70227433535},CraigiesHill_NodavirusPartA_1-672.rate_range={1.091686108781536E-4,0.0018078012064094632},Continent_A.prob=1.0,length_95%_HPD={5.060734670437E-5,2.894456845262},height_range={2.811655427828242,10.101905744489045},CraigiesHill_NodavirusPartA_1-672.rate=4.4329158967880894E-4,Continent_A.set={"Africa"},ContinentClock.rate_range={8.384780786806493E-4,0.023781013616192285},ContinentClock.rate_median=0.004387381311491608,CraigiesHill_NodavirusPartA_1-672.rate_95%_HPD={1.601021075698629E-4,7.746032019630254E-4},Continent_A="Africa",ContinentClock.rate=0.004890718971812912,ContinentClock.rate_95%_HPD={0.0012255415625944666,0.009710324124481166},height_median=3.2408711728044324,Continent_A.set.prob={1.0},height=3.4597594208267766,posterior=0.33570357202377643,CraigiesHill_NodavirusPartA_1-672.rate_median=4.145188244926673E-4,length=0.9190011554483944,length_median=0.5985364384903]:0.782629443535555)[&height_95%_HPD={2.831199548879013,6.835495289436011},length_range={0.05149810654314,38.9058718316},CraigiesHill_NodavirusPartA_1-672.rate_range={1.0160796251493104E-4,0.0019691557677398424},Continent_A.prob=1.0,length_95%_HPD={0.3028181574936,10.55305283567},height_range={2.815839170366047,22.51521994230893},CraigiesHill_NodavirusPartA_1-672.rate=4.467377257000867E-4,Continent_A.set={"Africa"},ContinentClock.rate_range={5.161654276872798E-4,0.028613534613444888},ContinentClock.rate_median=0.004450406151100342,CraigiesHill_NodavirusPartA_1-672.rate_95%_HPD={1.6285891027803594E-4,7.844679464110964E-4},Continent_A="Africa",ContinentClock.rate=0.004948385323826735,ContinentClock.rate_95%_HPD={0.0012410274340099788,0.009836234284891802},height_median=4.023500616339987,Continent_A.set.prob={1.0},height=4.363861112255015,posterior=0.9988056219098939,CraigiesHill_NodavirusPartA_1-672.rate_median=4.172502979262422E-4,length=4.534908111602898,length_median=3.808826911127]:4.087774314213007)[&height_95%_HPD={3.7843384516390017,15.838167968419981},length_range={0.04365128728282,81.18288819558},CraigiesHill_NodavirusPartA_1-672.rate_range={1.0160796251493104E-4,0.0019691557677398424},Continent_A.prob=0.9999722129598755,length_95%_HPD={1.508095837363,22.89392270608},height_range={3.249224163752004,43.26746585262015},CraigiesHill_NodavirusPartA_1-672.rate=4.46696830734285E-4,Continent_A.set={"USA","Africa"},ContinentClock.rate_range={5.161654276872798E-4,0.028613534613444888},ContinentClock.rate_median=0.004449522091836914,CraigiesHill_NodavirusPartA_1-672.rate_95%_HPD={1.6285891027803594E-4,7.844817209419143E-4},Continent_A="Africa",ContinentClock.rate=0.0049476683793656245,ContinentClock.rate_95%_HPD={0.00121956319664225,0.009812537765426803},height_median=8.111274930552995,Continent_A.set.prob={2.7787040124485938E-5,0.9999722129598755},height=8.894657942723505,posterior=0.9996111327148491,CraigiesHill_NodavirusPartA_1-672.rate_median=4.1713752096065313E-4,length=10.719444891915169,length_median=9.380516687803]:10.095859492350016,(8[&height_95%_HPD={2.8114754097659898,2.811475409909008},CraigiesHill_NodavirusPartA_1-672.rate_range={1.0160796251493104E-4,0.0019691557677398424},length_range={0.4018456567001,62.87295848632},Continent_A.prob=1.0,length_95%_HPD={1.06231670502,18.20997636037},height_range={2.81147540965992,2.81147540999018},CraigiesHill_NodavirusPartA_1-672.rate=4.467232845983543E-4,Continent_A.set={"Africa"},ContinentClock.rate_range={5.161654276872798E-4,0.028613534613444888},ContinentClock.rate_median=0.004449522091836914,CraigiesHill_NodavirusPartA_1-672.rate_95%_HPD={1.6285891027803594E-4,7.844679464110964E-4},Continent_A="Africa",ContinentClock.rate=0.004947693383352009,ContinentClock.rate_95%_HPD={0.00121956319664225,0.009812537765426803},height_median=2.8114754098360066,Continent_A.set.prob={1.0},height=2.8114754098361527,CraigiesHill_NodavirusPartA_1-672.rate_median=4.172033908222321E-4,length=8.236722766279312,length_median=7.057518036142]:6.788165474749505,16[&height_95%_HPD={2.8114754097640002,2.8114754099070183},CraigiesHill_NodavirusPartA_1-672.rate_range={1.0160796251493104E-4,0.0019691557677398424},length_range={0.4018456567001,73.86458368104},Continent_A.prob=1.0,length_95%_HPD={1.066386514659,18.01233878833},height_range={2.81147540965992,2.81147540999018},CraigiesHill_NodavirusPartA_1-672.rate=4.467232845983543E-4,Continent_A.set={"Africa"},ContinentClock.rate_range={5.161654276872798E-4,0.028613534613444888},ContinentClock.rate_median=0.004449522091836914,CraigiesHill_NodavirusPartA_1-672.rate_95%_HPD={1.6285891027803594E-4,7.844679464110964E-4},Continent_A="Africa",ContinentClock.rate=0.004947693383352009,ContinentClock.rate_95%_HPD={0.00121956319664225,0.009812537765426803},height_median=2.8114754098360066,Continent_A.set.prob={1.0},height=2.811475409836151,CraigiesHill_NodavirusPartA_1-672.rate_median=4.172033908222321E-4,length=8.209380984067153,length_median=7.053286846365]:6.788165474749505)[&height_95%_HPD={3.8778619245290145,19.550440349572},length_range={0.0016148124657,79.91414766699},CraigiesHill_NodavirusPartA_1-672.rate_range={1.0160796251493104E-4,0.0019691557677398424},Continent_A.prob=0.9997336647727273,length_95%_HPD={0.02637246325413,20.83415420368},height_range={3.2133210664894136,63.18756117786597},CraigiesHill_NodavirusPartA_1-672.rate=4.46893558819562E-4,Continent_A.set={"USA","EuropeNAf","Africa"},ContinentClock.rate_range={5.161654276872798E-4,0.028613534613444888},ContinentClock.rate_median=0.004452224985684058,CraigiesHill_NodavirusPartA_1-672.rate_95%_HPD={1.656646514367349E-4,7.870990878898513E-4},Continent_A="Africa",ContinentClock.rate=0.004946847481655003,ContinentClock.rate_95%_HPD={0.0011657969735370665,0.009737803319191982},height_median=9.599640884585511,Continent_A.set.prob={2.0714962121212122E-4,5.918560606060606E-5,0.9997336647727273},height=10.612764022097451,posterior=0.938614521415477,CraigiesHill_NodavirusPartA_1-672.rate_median=4.1725432815592646E-4,length=9.232181310697381,length_median=7.939482332338001]:8.607493538317499)[&height_95%_HPD={7.555376428325999,35.69901878464003},length_range={4.369578338754,198.6811670152},CraigiesHill_NodavirusPartA_1-672.rate_range={1.0160796251493104E-4,0.0019691557677398424},Continent_A.prob=0.9946391867118494,length_95%_HPD={10.10856963259,73.0418326353},height_range={5.091724401242999,96.32824899839801},CraigiesHill_NodavirusPartA_1-672.rate=4.467232845983543E-4,Continent_A.set={"USA","EuropeNAf","Africa"},ContinentClock.rate_range={5.161654276872798E-4,0.028613534613444888},ContinentClock.rate_median=0.004449522091836914,CraigiesHill_NodavirusPartA_1-672.rate_95%_HPD={1.6285891027803594E-4,7.844679464110964E-4},Continent_A="Africa",ContinentClock.rate=0.004947693383352009,ContinentClock.rate_95%_HPD={0.00121956319664225,0.009812537765426803},height_median=18.20713442290301,Continent_A.set.prob={0.0045553024831953785,8.055108049552802E-4,0.9946391867118494},height=19.78917544430704,posterior=1.0,CraigiesHill_NodavirusPartA_1-672.rate_median=4.172033908222321E-4,length=37.64019267036376,length_median=34.12751480566]:34.931822979438905,13[&height_95%_HPD={3.7238041768860057,3.723804177030047},CraigiesHill_NodavirusPartA_1-672.rate_range={1.0160796251493104E-4,0.0019691557677398424},length_range={8.632702280236,239.9735243917},Continent_A.prob=1.0,length_95%_HPD={17.71660039353,99.66949417905},height_range={3.7238041768000016,3.7238041771300914},CraigiesHill_NodavirusPartA_1-672.rate=4.467232845983543E-4,Continent_A.set={"USA"},ContinentClock.rate_range={5.161654276872798E-4,0.028613534613444888},ContinentClock.rate_median=0.004449522091836914,CraigiesHill_NodavirusPartA_1-672.rate_95%_HPD={1.6285891027803594E-4,7.844679464110964E-4},Continent_A="USA",ContinentClock.rate=0.004947693383352009,ContinentClock.rate_95%_HPD={0.00121956319664225,0.009812537765426803},height_median=3.723804176959405,Continent_A.set.prob={1.0},height=3.72380417695927,CraigiesHill_NodavirusPartA_1-672.rate_median=4.172033908222321E-4,length=53.71034215112248,length_median=49.42578103282]:49.41515322538251)[&height_95%_HPD={20.89101955212621,102.790402757599},length_range={0.5845450326771,319.8552488041},CraigiesHill_NodavirusPartA_1-672.rate_range={1.0160796251493104E-4,0.0019691557677398424},Continent_A.prob=0.48878512465604934,length_95%_HPD={11.90119943865,109.9840614213},height_range={12.356506457196375,243.697328568687},CraigiesHill_NodavirusPartA_1-672.rate=4.4670978436416725E-4,Continent_A.set={"USA","EuropeNAf","Africa"},ContinentClock.rate_range={5.161654276872798E-4,0.028613534613444888},ContinentClock.rate_median=0.004449845795377648,CraigiesHill_NodavirusPartA_1-672.rate_95%_HPD={1.6285891027803594E-4,7.844817209419143E-4},Continent_A="USA",ContinentClock.rate=0.004947908439978954,ContinentClock.rate_95%_HPD={0.00121956319664225,0.009812537765426803},height_median=53.138957402341916,Continent_A.set.prob={0.48878512465604934,0.11526168042469218,0.39595319491925846},height=57.41397544440367,posterior=0.9993611466029665,CraigiesHill_NodavirusPartA_1-672.rate_median=4.172090739467327E-4,length=54.558765836137525,length_median=49.14069065901]:50.61228035115059)[&height_95%_HPD={40.96328591241,200.36964815216004},length_range={3.169242412101,623.4284113961},CraigiesHill_NodavirusPartA_1-672.rate_range={1.0160796251493104E-4,0.0019691557677398424},Continent_A.prob=0.4363090939392256,length_95%_HPD={30.42205986005,220.3548299689},height_range={21.070376016481,467.0314784977029},CraigiesHill_NodavirusPartA_1-672.rate=4.467232845983543E-4,Continent_A.set={"USA","EuropeNAf","Africa"},ContinentClock.rate_range={5.161654276872798E-4,0.028613534613444888},ContinentClock.rate_median=0.004449522091836914,CraigiesHill_NodavirusPartA_1-672.rate_95%_HPD={1.6285891027803594E-4,7.844679464110964E-4},Continent_A="EuropeNAf",ContinentClock.rate=0.004947693383352009,ContinentClock.rate_95%_HPD={0.00121956319664225,0.009812537765426803},height_median=103.7512377534925,Continent_A.set.prob={0.348286206321871,0.4363090939392256,0.2154046997389034},height=111.95838520856385,posterior=1.0,CraigiesHill_NodavirusPartA_1-672.rate_median=4.172033908222321E-4,length=115.21769402363327,length_median=105.1243294981]:107.03007348105199,((14[&height_95%_HPD={3.7238041769498977,3.7238041769670644},CraigiesHill_NodavirusPartA_1-672.rate_range={1.0160796251493104E-4,0.0019691557677398424},length_range={0.8816235963808,84.56630050647},Continent_A.prob=1.0,length_95%_HPD={2.613192089466,29.13469856757},height_range={3.72380417693995,3.7238041769800247},CraigiesHill_NodavirusPartA_1-672.rate=4.467232845983543E-4,Continent_A.set={"USA"},ContinentClock.rate_range={5.161654276872798E-4,0.028613534613444888},ContinentClock.rate_median=0.004449522091836914,CraigiesHill_NodavirusPartA_1-672.rate_95%_HPD={1.6285891027803594E-4,7.844679464110964E-4},Continent_A="USA",ContinentClock.rate=0.004947693383352009,ContinentClock.rate_95%_HPD={0.00121956319664225,0.009812537765426803},height_median=3.723804176959021,Continent_A.set.prob={1.0},height=3.723804176959259,CraigiesHill_NodavirusPartA_1-672.rate_median=4.172033908222321E-4,length=13.660001712966858,length_median=11.9367817554]:11.515218556117475,15[&height_95%_HPD={3.7238041769499546,3.7238041769670644},CraigiesHill_NodavirusPartA_1-672.rate_range={1.0160796251493104E-4,0.0019691557677398424},length_range={0.8816235963808,86.36073753186},Continent_A.prob=1.0,length_95%_HPD={2.546772954366,29.62573673245},height_range={3.72380417693995,3.7238041769800247},CraigiesHill_NodavirusPartA_1-672.rate=4.467232845983543E-4,Continent_A.set={"USA"},ContinentClock.rate_range={5.161654276872798E-4,0.028613534613444888},ContinentClock.rate_median=0.004449522091836914,CraigiesHill_NodavirusPartA_1-672.rate_95%_HPD={1.6285891027803594E-4,7.844679464110964E-4},Continent_A="USA",ContinentClock.rate=0.004947693383352009,ContinentClock.rate_95%_HPD={0.00121956319664225,0.009812537765426803},height_median=3.723804176959021,Continent_A.set.prob={1.0},height=3.723804176959281,CraigiesHill_NodavirusPartA_1-672.rate_median=4.172033908222321E-4,length=13.788138755797524,length_median=11.979687881175]:11.515218556117475)[&height_95%_HPD={6.260128413274003,30.915653247179023},length_range={0.004409886679447,79.94788211026},CraigiesHill_NodavirusPartA_1-672.rate_range={1.0160796251493104E-4,0.0019691557677398424},Continent_A.prob=0.9667342315488255,length_95%_HPD={0.1007236092704,25.54597402352},height_range={4.605427773339613,68.09186933229},CraigiesHill_NodavirusPartA_1-672.rate=4.4484567467283027E-4,Continent_A.set={"USA","EuropeNAf","Africa"},ContinentClock.rate_range={5.161654276872798E-4,0.028613534613444888},ContinentClock.rate_median=0.004429531816711379,CraigiesHill_NodavirusPartA_1-672.rate_95%_HPD={1.647017178852568E-4,7.827675171823469E-4},Continent_A="USA",ContinentClock.rate=0.004923072662575925,ContinentClock.rate_95%_HPD={0.0011670415505139334,0.009710324124481166},height_median=15.239022733076496,Continent_A.set.prob={0.9667342315488255,0.032133063073804695,0.0011327053773697389},height=16.74523720932983,posterior=0.9318371201599911,CraigiesHill_NodavirusPartA_1-672.rate_median=4.1581755031311373E-4,length=11.531387190867738,length_median=9.988439527975999]:12.20255401047271,(((18[&height_95%_HPD={2.203256231745911,2.203256231761088},CraigiesHill_NodavirusPartA_1-672.rate_range={1.0160796251493104E-4,0.0019691557677398424},length_range={3.992781303763E-5,18.06816732858},Continent_A.prob=1.0,length_95%_HPD={3.992781303763E-5,3.583744392103},height_range={2.2032562317380098,2.2032562317700126},CraigiesHill_NodavirusPartA_1-672.rate=4.467232845983543E-4,Continent_A.set={"EuropeNAf"},ContinentClock.rate_range={5.161654276872798E-4,0.028613534613444888},ContinentClock.rate_median=0.004449522091836914,CraigiesHill_NodavirusPartA_1-672.rate_95%_HPD={1.6285891027803594E-4,7.844679464110964E-4},Continent_A="EuropeNAf",ContinentClock.rate=0.004947693383352009,ContinentClock.rate_95%_HPD={0.00121956319664225,0.009812537765426803},height_median=2.2032562317539117,Continent_A.set.prob={1.0},height=2.2032562317537123,CraigiesHill_NodavirusPartA_1-672.rate_median=4.172033908222321E-4,length=1.1544202820319582,length_median=0.7627634149796501]:0.7627634149780818,19[&height_95%_HPD={2.203256231745911,2.203256231761088},CraigiesHill_NodavirusPartA_1-672.rate_range={1.0160796251493104E-4,0.0019691557677398424},length_range={3.992781303763E-5,18.06816732858},Continent_A.prob=1.0,length_95%_HPD={3.992781303763E-5,3.583744392103},height_range={2.2032562317380098,2.2032562317700126},CraigiesHill_NodavirusPartA_1-672.rate=4.467232845983543E-4,Continent_A.set={"EuropeNAf"},ContinentClock.rate_range={5.161654276872798E-4,0.028613534613444888},ContinentClock.rate_median=0.004449522091836914,CraigiesHill_NodavirusPartA_1-672.rate_95%_HPD={1.6285891027803594E-4,7.844679464110964E-4},Continent_A="EuropeNAf",ContinentClock.rate=0.004947693383352009,ContinentClock.rate_95%_HPD={0.00121956319664225,0.009812537765426803},height_median=2.2032562317539117,Continent_A.set.prob={1.0},height=2.2032562317537123,CraigiesHill_NodavirusPartA_1-672.rate_median=4.172033908222321E-4,length=1.1544202820319582,length_median=0.7627634149796501]:0.7627634149780818)[&height_95%_HPD={2.203296159571977,5.787000623859001},length_range={1.826565226051,91.42316342929},CraigiesHill_NodavirusPartA_1-672.rate_range={1.0160796251493104E-4,0.0019691557677398424},Continent_A.prob=1.0,length_95%_HPD={4.057494754818,30.76075247803},height_range={2.203296159571977,20.271423560329993},CraigiesHill_NodavirusPartA_1-672.rate=4.467232845983543E-4,Continent_A.set={"EuropeNAf"},ContinentClock.rate_range={5.161654276872798E-4,0.028613534613444888},ContinentClock.rate_median=0.004449522091836914,CraigiesHill_NodavirusPartA_1-672.rate_95%_HPD={1.6285891027803594E-4,7.844679464110964E-4},Continent_A="EuropeNAf",ContinentClock.rate=0.004947693383352009,ContinentClock.rate_95%_HPD={0.00121956319664225,0.009812537765426803},height_median=2.9660196467319935,Continent_A.set.prob={1.0},height=3.357676513785767,posterior=1.0,CraigiesHill_NodavirusPartA_1-672.rate_median=4.172033908222321E-4,length=15.92612981676828,length_median=14.39874229988]:12.863840608880267,(20[&height_95%_HPD={2.2032562317468205,2.203256231761088},CraigiesHill_NodavirusPartA_1-672.rate_range={1.0160796251493104E-4,0.0019691557677398424},length_range={0.07726585247515,50.21741709336},Continent_A.prob=1.0,length_95%_HPD={0.3745533159993,12.51806408945},height_range={2.2032562317369866,2.2032562317700126},CraigiesHill_NodavirusPartA_1-672.rate=4.467232845983543E-4,Continent_A.set={"EuropeNAf"},ContinentClock.rate_range={5.161654276872798E-4,0.028613534613444888},ContinentClock.rate_median=0.004449522091836914,CraigiesHill_NodavirusPartA_1-672.rate_95%_HPD={1.6285891027803594E-4,7.844679464110964E-4},Continent_A="EuropeNAf",ContinentClock.rate=0.004947693383352009,ContinentClock.rate_95%_HPD={0.00121956319664225,0.009812537765426803},height_median=2.2032562317539828,Continent_A.set.prob={1.0},height=2.203256231753643,CraigiesHill_NodavirusPartA_1-672.rate_median=4.172033908222321E-4,length=5.3455983129400275,length_median=4.4584998845065]:4.435353309634877,17[&height_95%_HPD={2.203256231746792,2.203256231761088},CraigiesHill_NodavirusPartA_1-672.rate_range={1.0160796251493104E-4,0.0019691557677398424},length_range={0.07726585247515,50.21741709336},Continent_A.prob=1.0,length_95%_HPD={0.3791663044481,12.5269807074},height_range={2.2032562317369866,2.2032562317700126},CraigiesHill_NodavirusPartA_1-672.rate=4.467232845983543E-4,Continent_A.set={"EuropeNAf"},ContinentClock.rate_range={5.161654276872798E-4,0.028613534613444888},ContinentClock.rate_median=0.004449522091836914,CraigiesHill_NodavirusPartA_1-672.rate_95%_HPD={1.6285891027803594E-4,7.844679464110964E-4},Continent_A="EuropeNAf",ContinentClock.rate=0.004947693383352009,ContinentClock.rate_95%_HPD={0.00121956319664225,0.009812537765426803},height_median=2.2032562317539828,Continent_A.set.prob={1.0},height=2.203256231753644,CraigiesHill_NodavirusPartA_1-672.rate_median=4.172033908222321E-4,length=5.349725701430658,length_median=4.4581653539545]:4.435353309634877)[&height_95%_HPD={2.588244575812041,14.564331462916982},length_range={0.01986853953175,69.16762776991},CraigiesHill_NodavirusPartA_1-672.rate_range={1.0160796251493104E-4,0.0019691557677398424},Continent_A.prob=0.9999720623568196,length_95%_HPD={0.9832802764034,22.82766354047},height_range={2.2805220842289913,52.42067332510794},CraigiesHill_NodavirusPartA_1-672.rate=4.467810686618658E-4,Continent_A.set={"USA","EuropeNAf"},ContinentClock.rate_range={5.161654276872798E-4,0.028613534613444888},ContinentClock.rate_median=0.004448983800990339,CraigiesHill_NodavirusPartA_1-672.rate_95%_HPD={1.634003296989768E-4,7.853421198394687E-4},Continent_A="EuropeNAf",ContinentClock.rate=0.0049479631053448905,ContinentClock.rate_95%_HPD={0.0012321977078040098,0.009827827723342881},height_median=6.63860954138886,Continent_A.set.prob={2.79376431804213E-5,0.9999720623568196},height=7.504305549224254,posterior=0.9942225431920448,CraigiesHill_NodavirusPartA_1-672.rate_median=4.1724423593902444E-4,length=10.779455578026287,length_median=9.5831098165505]:9.1912507142234)[&height_95%_HPD={6.947277217410004,30.9062750611929},length_range={6.830051917461E-4,47.91161826207},CraigiesHill_NodavirusPartA_1-672.rate_range={1.0160796251493104E-4,0.0019691557677398424},Continent_A.prob=0.9991352686843731,length_95%_HPD={6.830051917461E-4,11.27140294207},height_range={4.4476377222731,81.26728453883891},CraigiesHill_NodavirusPartA_1-672.rate=4.476426538217313E-4,Continent_A.set={"USA","EuropeNAf","Africa"},ContinentClock.rate_range={6.008821709714826E-4,0.02667989098369698},ContinentClock.rate_median=0.004462329822611221,CraigiesHill_NodavirusPartA_1-672.rate_95%_HPD={1.6412444511381004E-4,7.829952078849426E-4},Continent_A="EuropeNAf",ContinentClock.rate=0.00496090277383152,ContinentClock.rate_95%_HPD={0.0010999978682306201,0.009752402134306955},height_median=15.82986025561226,Continent_A.set.prob={8.029647930821495E-4,0.9991352686843731,6.176652254478072E-5},height=17.160401955626295,posterior=0.44969723904227543,CraigiesHill_NodavirusPartA_1-672.rate_median=4.169425733630063E-4,length=3.903298331819039,length_median=2.837615970575]:3.381933908432231,(((2[&height_95%_HPD={3.2909274646252697,3.2909274646360416},CraigiesHill_NodavirusPartA_1-672.rate_range={1.0160796251493104E-4,0.0019691557677398424},length_range={3.921610615798E-6,15.02703891282},Continent_A.prob=1.0,length_95%_HPD={3.921610615798E-6,2.795604306723},height_range={3.2909274646166864,3.2909274646439144},CraigiesHill_NodavirusPartA_1-672.rate=4.467232845983543E-4,Continent_A.set={"EuropeNAf"},ContinentClock.rate_range={5.161654276872798E-4,0.028613534613444888},ContinentClock.rate_median=0.004449522091836914,CraigiesHill_NodavirusPartA_1-672.rate_95%_HPD={1.6285891027803594E-4,7.844679464110964E-4},Continent_A="EuropeNAf",ContinentClock.rate=0.004947693383352009,ContinentClock.rate_95%_HPD={0.00121956319664225,0.009812537765426803},height_median=3.290927464630613,Continent_A.set.prob={1.0},height=3.2909274646312205,CraigiesHill_NodavirusPartA_1-672.rate_median=4.172033908222321E-4,length=0.8881991409989987,length_median=0.5753246053639]:1.8117875952333833,((1[&height_95%_HPD={3.290927464625213,3.290927464636013},CraigiesHill_NodavirusPartA_1-672.rate_range={1.0160796251493104E-4,0.0019691557677398424},length_range={3.439106941983E-5,18.20696933911},Continent_A.prob=1.0,length_95%_HPD={3.439106941983E-5,2.761644222257},height_range={3.2909274646167432,3.2909274646445397},CraigiesHill_NodavirusPartA_1-672.rate=4.467232845983543E-4,Continent_A.set={"EuropeNAf"},ContinentClock.rate_range={5.161654276872798E-4,0.028613534613444888},ContinentClock.rate_median=0.004449522091836914,CraigiesHill_NodavirusPartA_1-672.rate_95%_HPD={1.6285891027803594E-4,7.844679464110964E-4},Continent_A="EuropeNAf",ContinentClock.rate=0.004947693383352009,ContinentClock.rate_95%_HPD={0.00121956319664225,0.009812537765426803},height_median=3.290927464630613,Continent_A.set.prob={1.0},height=3.2909274646312268,CraigiesHill_NodavirusPartA_1-672.rate_median=4.172033908222321E-4,length=0.8887268090500842,length_median=0.5832611811262001]:0.4003389597783382,5[&height_95%_HPD={3.290927464625213,3.290927464636013},CraigiesHill_NodavirusPartA_1-672.rate_range={1.0160796251493104E-4,0.0019691557677398424},length_range={2.149305099186E-5,13.99883419858},Continent_A.prob=1.0,length_95%_HPD={2.149305099186E-5,2.778407541643},height_range={3.2909274646169706,3.2909274646441418},CraigiesHill_NodavirusPartA_1-672.rate=4.467232845983543E-4,Continent_A.set={"EuropeNAf"},ContinentClock.rate_range={5.161654276872798E-4,0.028613534613444888},ContinentClock.rate_median=0.004449522091836914,CraigiesHill_NodavirusPartA_1-672.rate_95%_HPD={1.6285891027803594E-4,7.844679464110964E-4},Continent_A="EuropeNAf",ContinentClock.rate=0.004947693383352009,ContinentClock.rate_95%_HPD={0.00121956319664225,0.009812537765426803},height_median=3.290927464630613,Continent_A.set.prob={1.0},height=3.2909274646312205,CraigiesHill_NodavirusPartA_1-672.rate_median=4.172033908222321E-4,length=0.8840239975082529,length_median=0.5797469829319499]:0.4003389597783382)[&height_95%_HPD={3.290965414217112,5.19801298391144},length_range={8.018145354116E-5,11.18060420685},CraigiesHill_NodavirusPartA_1-672.rate_range={1.091686108781536E-4,0.0016355061081686623},Continent_A.prob=1.0,length_95%_HPD={8.018145354116E-5,2.735862834297},height_range={3.290965414217112,9.90969819130197},CraigiesHill_NodavirusPartA_1-672.rate=4.485233120119256E-4,Continent_A.set={"EuropeNAf"},ContinentClock.rate_range={7.186340269694891E-4,0.022234024532816855},ContinentClock.rate_median=0.004478663442625206,CraigiesHill_NodavirusPartA_1-672.rate_95%_HPD={1.729916574998435E-4,7.841438730566076E-4},Continent_A="EuropeNAf",ContinentClock.rate=0.004979411006728208,ContinentClock.rate_95%_HPD={0.0013323528492354766,0.009831641993282184},height_median=3.6912664244089513,Continent_A.set.prob={1.0},height=3.9003764647517727,posterior=0.16896283539803345,CraigiesHill_NodavirusPartA_1-672.rate_median=4.177847705283662E-4,length=0.8571217720188544,length_median=0.5491001171129]:0.7512937984321013,(6[&height_95%_HPD={3.290927464625213,3.290927464636013},CraigiesHill_NodavirusPartA_1-672.rate_range={1.0160796251493104E-4,0.0019691557677398424},length_range={3.921610615798E-6,24.0294658843},Continent_A.prob=1.0,length_95%_HPD={3.921610615798E-6,2.763737049286},height_range={3.2909274646166864,3.290927464644028},CraigiesHill_NodavirusPartA_1-672.rate=4.467232845983543E-4,Continent_A.set={"EuropeNAf"},ContinentClock.rate_range={5.161654276872798E-4,0.028613534613444888},ContinentClock.rate_median=0.004449522091836914,CraigiesHill_NodavirusPartA_1-672.rate_95%_HPD={1.6285891027803594E-4,7.844679464110964E-4},Continent_A="EuropeNAf",ContinentClock.rate=0.004947693383352009,ContinentClock.rate_95%_HPD={0.00121956319664225,0.009812537765426803},height_median=3.290927464630613,Continent_A.set.prob={1.0},height=3.29092746463122,CraigiesHill_NodavirusPartA_1-672.rate_median=4.172033908222321E-4,length=0.8934277738729689,length_median=0.5832307741658]:0.40578601913688317,4[&height_95%_HPD={3.290927464625213,3.290927464636013},CraigiesHill_NodavirusPartA_1-672.rate_range={1.0160796251493104E-4,0.0019691557677398424},length_range={1.967266379888E-5,15.53511517249},Continent_A.prob=1.0,length_95%_HPD={1.967266379888E-5,2.753852341094},height_range={3.2909274646169706,3.2909274646441418},CraigiesHill_NodavirusPartA_1-672.rate=4.467232845983543E-4,Continent_A.set={"EuropeNAf"},ContinentClock.rate_range={5.161654276872798E-4,0.028613534613444888},ContinentClock.rate_median=0.004449522091836914,CraigiesHill_NodavirusPartA_1-672.rate_95%_HPD={1.6285891027803594E-4,7.844679464110964E-4},Continent_A="EuropeNAf",ContinentClock.rate=0.004947693383352009,ContinentClock.rate_95%_HPD={0.00121956319664225,0.009812537765426803},height_median=3.290927464630613,Continent_A.set.prob={1.0},height=3.2909274646312303,CraigiesHill_NodavirusPartA_1-672.rate_median=4.172033908222321E-4,length=0.886800786810684,length_median=0.58450237598455]:0.40578601913688317)[&height_95%_HPD={3.2909471372931307,5.123325176668175},length_range={3.934288419494E-5,9.278751267009},CraigiesHill_NodavirusPartA_1-672.rate_range={1.3309543354754507E-4,0.0014579255161791607},Continent_A.prob=1.0,length_95%_HPD={3.934288419494E-5,2.668939321611},height_range={3.2909471372931307,9.73890694429599},CraigiesHill_NodavirusPartA_1-672.rate=4.489539139449766E-4,Continent_A.set={"EuropeNAf"},ContinentClock.rate_range={8.886758943497663E-4,0.02667989098369698},ContinentClock.rate_median=0.004482730640044971,CraigiesHill_NodavirusPartA_1-672.rate_95%_HPD={1.5941171396913488E-4,7.86637466239863E-4},Continent_A="EuropeNAf",ContinentClock.rate=0.004998553979036293,ContinentClock.rate_95%_HPD={0.001219610539615732,0.009824270414676817},height_median=3.696713483767496,Continent_A.set.prob={1.0},height=3.897260918757071,posterior=0.16685184156435753,CraigiesHill_NodavirusPartA_1-672.rate_median=4.2082403053331636E-4,length=0.8453491553579714,length_median=0.5496341035662]:0.7458467390735564)[&height_95%_HPD={3.3661841328546984,6.59405589476961},length_range={8.891200575611E-5,12.39969018678},CraigiesHill_NodavirusPartA_1-672.rate_range={1.127485250180609E-4,0.0018078012064094632},Continent_A.prob=1.0,length_95%_HPD={8.891200575611E-5,2.531217687552},height_range={3.327311594076491,14.13156214342905},CraigiesHill_NodavirusPartA_1-672.rate=4.4423345940790515E-4,Continent_A.set={"EuropeNAf"},ContinentClock.rate_range={6.05464502856006E-4,0.02413220429680289},ContinentClock.rate_median=0.004499913261455345,CraigiesHill_NodavirusPartA_1-672.rate_95%_HPD={1.6433845261868497E-4,7.855253657549289E-4},Continent_A="EuropeNAf",ContinentClock.rate=0.0049664236700984014,ContinentClock.rate_95%_HPD={0.0012594483532593211,0.009737803319191982},height_median=4.442560222841053,Continent_A.set.prob={1.0},height=4.687744102111918,posterior=0.10232764846397423,CraigiesHill_NodavirusPartA_1-672.rate_median=4.1647598068910807E-4,length=0.7846365094886286,length_median=0.50279411899185]:0.6601548370229438)[&height_95%_HPD={3.4838278917620045,8.269420980439008},length_range={0.04312935819677,49.15850650513},CraigiesHill_NodavirusPartA_1-672.rate_range={1.0160796251493104E-4,0.0019691557677398424},Continent_A.prob=1.0,length_95%_HPD={0.1659911515381,8.591046983853},height_range={3.3586426251419965,27.320393348926018},CraigiesHill_NodavirusPartA_1-672.rate=4.4673016576052434E-4,Continent_A.set={"EuropeNAf"},ContinentClock.rate_range={5.161654276872798E-4,0.028613534613444888},ContinentClock.rate_median=0.004449522091836914,CraigiesHill_NodavirusPartA_1-672.rate_95%_HPD={1.6285891027803594E-4,7.844679464110964E-4},Continent_A="EuropeNAf",ContinentClock.rate=0.004947628388763466,ContinentClock.rate_95%_HPD={0.00121956319664225,0.009812537765426803},height_median=5.102715059863996,Continent_A.set.prob={1.0},height=5.45841322779209,posterior=0.9999444475306928,CraigiesHill_NodavirusPartA_1-672.rate_median=4.1722362394926973E-4,length=3.494077918478596,length_median=2.83678998242]:3.123177925053014,7[&height_95%_HPD={3.2909274646249855,3.290927464636013},CraigiesHill_NodavirusPartA_1-672.rate_range={1.0160796251493104E-4,0.0019691557677398424},length_range={0.404829840179,58.75369727589},Continent_A.prob=1.0,length_95%_HPD={0.9171280019262,12.13636603982},height_range={3.2909274646169706,3.290927464643005},CraigiesHill_NodavirusPartA_1-672.rate=4.467232845983543E-4,Continent_A.set={"EuropeNAf"},ContinentClock.rate_range={5.161654276872798E-4,0.028613534613444888},ContinentClock.rate_median=0.004449522091836914,CraigiesHill_NodavirusPartA_1-672.rate_95%_HPD={1.6285891027803594E-4,7.844679464110964E-4},Continent_A="EuropeNAf",ContinentClock.rate=0.004947693383352009,ContinentClock.rate_95%_HPD={0.00121956319664225,0.009812537765426803},height_median=3.2909274646309825,Continent_A.set.prob={1.0},height=3.2909274646315345,CraigiesHill_NodavirusPartA_1-672.rate_median=4.172033908222321E-4,length=5.6613657882602775,length_median=4.9349505747435]:4.934965520286028)[&height_95%_HPD={4.208055466555976,15.427293504448016},length_range={0.06530968096036,66.07204261598},CraigiesHill_NodavirusPartA_1-672.rate_range={1.0160796251493104E-4,0.0019691557677398424},Continent_A.prob=1.0,length_95%_HPD={0.339614633522,16.54553581779},height_range={3.6957573048100016,62.04462474052002},CraigiesHill_NodavirusPartA_1-672.rate=4.4669303367591466E-4,Continent_A.set={"EuropeNAf"},ContinentClock.rate_range={5.161654276872798E-4,0.028613534613444888},ContinentClock.rate_median=0.004449370830480244,CraigiesHill_NodavirusPartA_1-672.rate_95%_HPD={1.6285891027803594E-4,7.841446315016438E-4},Continent_A="EuropeNAf",ContinentClock.rate=0.004947599275730792,ContinentClock.rate_95%_HPD={0.00121956319664225,0.009812537765426803},height_median=8.22589298491701,Continent_A.set.prob={1.0},height=8.952479838681995,posterior=0.9998055663574246,CraigiesHill_NodavirusPartA_1-672.rate_median=4.1714331685200316E-4,length=6.545357760027597,length_median=5.178919987038]:5.157780964902997,21[&CraigiesHill_NodavirusPartA_1-672.rate_range={1.0160796251493104E-4,0.0019691557677398424},length_range={4.197936441643,86.77679691714},length_95%_HPD={5.528272558337,29.79977054947},Continent_A.prob=1.0,CraigiesHill_NodavirusPartA_1-672.rate=4.467232845983543E-4,Continent_A.set={"EuropeNAf"},ContinentClock.rate_range={5.161654276872798E-4,0.028613534613444888},ContinentClock.rate_median=0.004449522091836914,CraigiesHill_NodavirusPartA_1-672.rate_95%_HPD={1.6285891027803594E-4,7.844679464110964E-4},Continent_A="EuropeNAf",ContinentClock.rate=0.004947693383352009,ContinentClock.rate_95%_HPD={0.00121956319664225,0.009812537765426803},Continent_A.set.prob={1.0},height=0.0,CraigiesHill_NodavirusPartA_1-672.rate_median=4.172033908222321E-4,length=15.601989167486986,length_median=13.803819099015]:13.383673949820007)[&height_95%_HPD={5.616621497135995,26.958100918010018},length_range={2.58576243489E-4,54.43782528314},CraigiesHill_NodavirusPartA_1-672.rate_range={1.0160796251493104E-4,0.0019691557677398424},Continent_A.prob=0.9996063111353382,length_95%_HPD={0.007363587492932,13.46599935471},height_range={4.1979364416429945,80.96793109294003},CraigiesHill_NodavirusPartA_1-672.rate=4.4815666572252264E-4,Continent_A.set={"USA","EuropeNAf"},ContinentClock.rate_range={5.161654276872798E-4,0.028613534613444888},ContinentClock.rate_median=0.004459885269698816,CraigiesHill_NodavirusPartA_1-672.rate_95%_HPD={1.6287052414364354E-4,7.851794969101752E-4},Continent_A="EuropeNAf",ContinentClock.rate=0.00496153406524218,ContinentClock.rate_95%_HPD={0.0012306182819481755,0.009829868825203987},height_median=13.383673949820007,Continent_A.set.prob={3.936888646618818E-4,0.9996063111353382},height=14.76595822554502,posterior=0.9171990444975279,CraigiesHill_NodavirusPartA_1-672.rate_median=4.183917724539244E-4,length=5.63615342756911,length_median=4.663999721841]:5.828120214224484)[&height_95%_HPD={8.185804591256996,36.788857418498424},length_range={0.006555460651743,62.72341159564},CraigiesHill_NodavirusPartA_1-672.rate_range={1.0160796251493104E-4,0.0019691557677398424},Continent_A.prob=0.9937465828321487,length_95%_HPD={0.0122020538645,19.73455242186},height_range={5.662304369748199,94.89619578281008},CraigiesHill_NodavirusPartA_1-672.rate=4.5298155444677065E-4,Continent_A.set={"USA","EuropeNAf","Africa"},ContinentClock.rate_range={5.161654276872798E-4,0.028613534613444888},ContinentClock.rate_median=0.004506903278922188,CraigiesHill_NodavirusPartA_1-672.rate_95%_HPD={1.6563464362777747E-4,7.992377526034073E-4},Continent_A="EuropeNAf",ContinentClock.rate=0.005015094748778087,ContinentClock.rate_95%_HPD={0.0012389201130291116,0.009968283463020366},height_median=19.21179416404449,Continent_A.set.prob={0.005980043739748497,0.9937465828321487,2.733734281027884E-4},height=20.810617888340698,posterior=0.8128437309038387,CraigiesHill_NodavirusPartA_1-672.rate_median=4.223992291835728E-4,length=8.523003345036198,length_median=7.2200604253559995]:8.229782579504715)[&height_95%_HPD={11.850271287521693,52.33519914427001},length_range={27.91881302936,846.1462776142},CraigiesHill_NodavirusPartA_1-672.rate_range={1.0160796251493104E-4,0.0019691557677398424},Continent_A.prob=0.6459363368701739,length_95%_HPD={68.1537112985,356.1054773524},height_range={7.748601204588496,120.06301968796004},CraigiesHill_NodavirusPartA_1-672.rate=4.467232845983543E-4,Continent_A.set={"USA","EuropeNAf","Africa"},ContinentClock.rate_range={5.161654276872798E-4,0.028613534613444888},ContinentClock.rate_median=0.004449522091836914,CraigiesHill_NodavirusPartA_1-672.rate_95%_HPD={1.6285891027803594E-4,7.844679464110964E-4},Continent_A="EuropeNAf",ContinentClock.rate=0.004947693383352009,ContinentClock.rate_95%_HPD={0.00121956319664225,0.009812537765426803},height_median=27.441576743549206,Continent_A.set.prob={0.34811954891394925,0.6459363368701739,0.005944114215876896},height=29.5750033448172,posterior=1.0,CraigiesHill_NodavirusPartA_1-672.rate_median=4.172033908222321E-4,length=197.60107588738012,length_median=182.49932805679998]:183.33973449099528)[&height_95%_HPD={85.6700674549304,407.189998030631},height_median=210.7813112345445,Continent_A.set.prob={0.3418698961168824,0.47561246597411255,0.18251763790900505},Continent_A.prob=0.47561246597411255,height=227.17607923219813,posterior=1.0,height_range={37.125511064261,965.4221827428},Continent_A.set={"USA","EuropeNAf","Africa"},length=0.0,Continent_A="EuropeNAf"];
End;
