# Supplementary material for: The Discovery, Distribution, and Evolution of Viruses Associated with Drosophila melanogaster
Source: PLoS Biol. 2015 Jul 14;13(7):e1002210. doi: 10.1371/journal.pbio.1002210 (PMC4501690; doi:10.1371/journal.pbio.1002210)
Supplement: S8 Data — Posterior summaries of BEAST output for Figs 6 and S7 (posteriors inferred jointly across two independent runs). (ZIP) [file pbio.1002210.s008.zip › BEAST_Results/CraigiesHill_NodavirusPartA_673-2047.summary.tree]

#NEXUS

Begin taxa;
	Dimensions ntax=22;
	Taxlabels
		CraigiesHill_NodavirusPartA_CM03_Dmel_Edinburgh1_EuropeNAf_2009-07-10
		CraigiesHill_NodavirusPartA_CM04_Dmel_Edinburgh1_EuropeNAf_2009-07-10
		CraigiesHill_NodavirusPartA_CM09_Dmel_Edinburgh1_EuropeNAf_2009-07-10
		CraigiesHill_NodavirusPartA_CM15_Dmel_Edinburgh1_EuropeNAf_2009-07-10
		CraigiesHill_NodavirusPartA_CM17_Dmel_Edinburgh1_EuropeNAf_2009-07-10
		CraigiesHill_NodavirusPartA_CM19_Dmel_Edinburgh1_EuropeNAf_2009-07-10
		CraigiesHill_NodavirusPartA_CM20_Dmel_Edinburgh1_EuropeNAf_2009-07-10
		CraigiesHill_NodavirusPartA_DANMEL02_Dmel_Accra2_Africa_2010-01
		CraigiesHill_NodavirusPartA_DANMEL05_Dmel_Accra2_Africa_2010-01
		CraigiesHill_NodavirusPartA_DANMEL08_Dmel_Accra2_Africa_2010-01
		CraigiesHill_NodavirusPartA_DANMEL10_Dmel_Accra2_Africa_2010-01
		CraigiesHill_NodavirusPartA_DANMEL13_Dmel_Accra2_Africa_2010-01
		CraigiesHill_NodavirusPartA_GEO29_Dmel_AthensGeorgia_USA_2009-02-02
		CraigiesHill_NodavirusPartA_GM03_Dmel_AthensGeorgia_USA_2009-02-02
		CraigiesHill_NodavirusPartA_GM08_Dmel_AthensGeorgia_USA_2009-02-02
		CraigiesHill_NodavirusPartA_MATMEL30_Dmel_Accra1_Africa_2010-01
		CraigiesHill_NodavirusPartA_MONMEL02_Dmel_Montpellier_EuropeNAf_2010-08-11
		CraigiesHill_NodavirusPartA_MONMEL05_Dmel_Montpellier_EuropeNAf_2010-08-11
		CraigiesHill_NodavirusPartA_MONMEL07_Dmel_Montpellier_EuropeNAf_2010-08-11
		CraigiesHill_NodavirusPartA_MONMEL11_Dmel_Montpellier_EuropeNAf_2010-08-11
		CraigiesHill_NodavirusPartA_PORMEL01_Dmel_Porto_EuropeNAf_2012-10-24
		CraigiesHill_NodavirusPartA_PORMEL06_Dmel_Porto_EuropeNAf_2012-10-24
		;
End;

Begin trees;
	Translate
		1 CraigiesHill_NodavirusPartA_CM03_Dmel_Edinburgh1_EuropeNAf_2009-07-10,
		2 CraigiesHill_NodavirusPartA_CM04_Dmel_Edinburgh1_EuropeNAf_2009-07-10,
		3 CraigiesHill_NodavirusPartA_CM09_Dmel_Edinburgh1_EuropeNAf_2009-07-10,
		4 CraigiesHill_NodavirusPartA_CM15_Dmel_Edinburgh1_EuropeNAf_2009-07-10,
		5 CraigiesHill_NodavirusPartA_CM17_Dmel_Edinburgh1_EuropeNAf_2009-07-10,
		6 CraigiesHill_NodavirusPartA_CM19_Dmel_Edinburgh1_EuropeNAf_2009-07-10,
		7 CraigiesHill_NodavirusPartA_CM20_Dmel_Edinburgh1_EuropeNAf_2009-07-10,
		8 CraigiesHill_NodavirusPartA_DANMEL02_Dmel_Accra2_Africa_2010-01,
		9 CraigiesHill_NodavirusPartA_DANMEL05_Dmel_Accra2_Africa_2010-01,
		10 CraigiesHill_NodavirusPartA_DANMEL08_Dmel_Accra2_Africa_2010-01,
		11 CraigiesHill_NodavirusPartA_DANMEL10_Dmel_Accra2_Africa_2010-01,
		12 CraigiesHill_NodavirusPartA_DANMEL13_Dmel_Accra2_Africa_2010-01,
		13 CraigiesHill_NodavirusPartA_GEO29_Dmel_AthensGeorgia_USA_2009-02-02,
		14 CraigiesHill_NodavirusPartA_GM03_Dmel_AthensGeorgia_USA_2009-02-02,
		15 CraigiesHill_NodavirusPartA_GM08_Dmel_AthensGeorgia_USA_2009-02-02,
		16 CraigiesHill_NodavirusPartA_MATMEL30_Dmel_Accra1_Africa_2010-01,
		17 CraigiesHill_NodavirusPartA_MONMEL02_Dmel_Montpellier_EuropeNAf_2010-08-11,
		18 CraigiesHill_NodavirusPartA_MONMEL05_Dmel_Montpellier_EuropeNAf_2010-08-11,
		19 CraigiesHill_NodavirusPartA_MONMEL07_Dmel_Montpellier_EuropeNAf_2010-08-11,
		20 CraigiesHill_NodavirusPartA_MONMEL11_Dmel_Montpellier_EuropeNAf_2010-08-11,
		21 CraigiesHill_NodavirusPartA_PORMEL01_Dmel_Porto_EuropeNAf_2012-10-24,
		22 CraigiesHill_NodavirusPartA_PORMEL06_Dmel_Porto_EuropeNAf_2012-10-24
		;
tree TREE1 = [&R] (((15[&height_95%_HPD={3.7238041769489882,3.7238041769700203},length_range={4.468324017041,103.9792588795},length_95%_HPD={7.329582547646,40.5173858056},height_range={3.7238041769300025,3.7238041769780352},Continent_B.set={"USA"},ContinentClock.rate_range={5.161654276872798E-4,0.028613534613444888},ContinentClock.rate_median=0.004449522091836914,Continent_B="USA",CraigiesHill_NodavirusPartA_673-2047.rate_95%_HPD={1.9107074210469939E-4,8.581453956134307E-4},CraigiesHill_NodavirusPartA_673-2047.rate_median=4.6328439478167155E-4,ContinentClock.rate=0.004947693383352009,Continent_B.prob=1.0,ContinentClock.rate_95%_HPD={0.00121956319664225,0.009812537765426803},height_median=3.723804176959021,height=3.7238041769592964,CraigiesHill_NodavirusPartA_673-2047.rate_range={1.0803073609104826E-4,0.0018682518267474446},length=22.455881289889664,length_median=20.688853661495003,CraigiesHill_NodavirusPartA_673-2047.rate=4.936924992218617E-4,Continent_B.set.prob={1.0}]:20.687484680322427,14[&height_95%_HPD={3.7238041769489882,3.7238041769700203},length_range={4.468324017041,103.9792588795},length_95%_HPD={7.329582547646,40.5173858056},height_range={3.7238041769300025,3.7238041769780352},Continent_B.set={"USA"},ContinentClock.rate_range={5.161654276872798E-4,0.028613534613444888},ContinentClock.rate_median=0.004449522091836914,Continent_B="USA",CraigiesHill_NodavirusPartA_673-2047.rate_95%_HPD={1.9107074210469939E-4,8.581453956134307E-4},CraigiesHill_NodavirusPartA_673-2047.rate_median=4.6328439478167155E-4,ContinentClock.rate=0.004947693383352009,Continent_B.prob=1.0,ContinentClock.rate_95%_HPD={0.00121956319664225,0.009812537765426803},height_median=3.723804176959021,height=3.7238041769592964,CraigiesHill_NodavirusPartA_673-2047.rate_range={1.0803073609104826E-4,0.0018682518267474446},length=22.45592295994515,length_median=20.688853661495003,CraigiesHill_NodavirusPartA_673-2047.rate=4.936924992218617E-4,Continent_B.set.prob={1.0}]:20.687484680322427)[&height_95%_HPD={11.05338672460509,44.22893592903699},length_range={0.8493279548273,86.23656190089},length_95%_HPD={3.659769371911,31.59000175716},height_range={8.192128194000816,107.70306305642998},Continent_B.set={"USA","EuropeNAf","Africa"},ContinentClock.rate_range={5.161654276872798E-4,0.028613534613444888},ContinentClock.rate_median=0.004449590671969891,Continent_B="USA",CraigiesHill_NodavirusPartA_673-2047.rate_95%_HPD={1.9107074210469939E-4,8.581453956134307E-4},CraigiesHill_NodavirusPartA_673-2047.rate_median=4.632910679008763E-4,ContinentClock.rate=0.0049477505193887845,Continent_B.prob=0.9550012499652787,ContinentClock.rate_95%_HPD={0.00121956319664225,0.009812537765426803},height_median=24.41128885728145,height=26.179114791935106,posterior=0.9999722237653463,CraigiesHill_NodavirusPartA_673-2047.rate_range={1.0803073609104826E-4,0.0018682518267474446},length=15.939775322952892,length_median=14.48372961679,CraigiesHill_NodavirusPartA_673-2047.rate=4.936967385043255E-4,Continent_B.set.prob={0.9550012499652787,0.04177661731618566,0.0032221327185355964}]:14.94995098250854,(((((4[&height_95%_HPD={3.2909274646228823,3.2909274646380595},length_range={1.133121328545E-5,8.705610909509},length_95%_HPD={1.133121328545E-5,1.89480762925},height_range={3.290927464614981,3.2909274646460176},Continent_B.set={"EuropeNAf"},ContinentClock.rate_range={5.161654276872798E-4,0.028613534613444888},ContinentClock.rate_median=0.004449522091836914,Continent_B="EuropeNAf",CraigiesHill_NodavirusPartA_673-2047.rate_95%_HPD={1.9107074210469939E-4,8.581453956134307E-4},CraigiesHill_NodavirusPartA_673-2047.rate_median=4.6328439478167155E-4,ContinentClock.rate=0.004947693383352009,Continent_B.prob=1.0,ContinentClock.rate_95%_HPD={0.00121956319664225,0.009812537765426803},height_median=3.290927464630613,height=3.2909274646308924,CraigiesHill_NodavirusPartA_673-2047.rate_range={1.0803073609104826E-4,0.0018682518267474446},length=0.6022034006634337,length_median=0.39034003918735005,CraigiesHill_NodavirusPartA_673-2047.rate=4.936924992218617E-4,Continent_B.set.prob={1.0}]:0.5059144693183839,(6[&height_95%_HPD={3.2909274646227686,3.2909274646380027},length_range={1.046806564053E-5,6.940290639915},length_95%_HPD={1.046806564053E-5,1.174386317058},height_range={3.290927464615038,3.2909274646460176},Continent_B.set={"EuropeNAf"},ContinentClock.rate_range={5.161654276872798E-4,0.028613534613444888},ContinentClock.rate_median=0.004449522091836914,Continent_B="EuropeNAf",CraigiesHill_NodavirusPartA_673-2047.rate_95%_HPD={1.9107074210469939E-4,8.581453956134307E-4},CraigiesHill_NodavirusPartA_673-2047.rate_median=4.6328439478167155E-4,ContinentClock.rate=0.004947693383352009,Continent_B.prob=1.0,ContinentClock.rate_95%_HPD={0.00121956319664225,0.009812537765426803},height_median=3.290927464630613,height=3.2909274646308906,CraigiesHill_NodavirusPartA_673-2047.rate_range={1.0803073609104826E-4,0.0018682518267474446},length=0.37703247093554815,length_median=0.24670830075765,CraigiesHill_NodavirusPartA_673-2047.rate=4.936924992218617E-4,Continent_B.set.prob={1.0}]:0.20882262037437727,1[&height_95%_HPD={3.2909274646228823,3.2909274646381164},length_range={7.406267624077E-6,7.654600350541},length_95%_HPD={7.406267624077E-6,1.179206602176},height_range={3.290927464614981,3.2909274646460176},Continent_B.set={"EuropeNAf"},ContinentClock.rate_range={5.161654276872798E-4,0.028613534613444888},ContinentClock.rate_median=0.004449522091836914,Continent_B="EuropeNAf",CraigiesHill_NodavirusPartA_673-2047.rate_95%_HPD={1.9107074210469939E-4,8.581453956134307E-4},CraigiesHill_NodavirusPartA_673-2047.rate_median=4.6328439478167155E-4,ContinentClock.rate=0.004947693383352009,Continent_B.prob=1.0,ContinentClock.rate_95%_HPD={0.00121956319664225,0.009812537765426803},height_median=3.290927464630613,height=3.290927464630887,CraigiesHill_NodavirusPartA_673-2047.rate_range={1.0803073609104826E-4,0.0018682518267474446},length=0.3784029711130054,length_median=0.2456428963332,CraigiesHill_NodavirusPartA_673-2047.rate=4.936924992218617E-4,Continent_B.set.prob={1.0}]:0.20882262037437727)[&height_95%_HPD={3.29093892627003,4.32813003375999},length_range={7.339201740564E-6,8.496087499136},length_95%_HPD={7.339201740564E-6,2.414766732396},height_range={3.29093892627003,9.600316516488988},Continent_B.set={"EuropeNAf"},ContinentClock.rate_range={6.008821709714826E-4,0.02667989098369698},ContinentClock.rate_median=0.004433223632638713,Continent_B="EuropeNAf",CraigiesHill_NodavirusPartA_673-2047.rate_95%_HPD={1.833897472520634E-4,8.534809831560619E-4},CraigiesHill_NodavirusPartA_673-2047.rate_median=4.6321408276758184E-4,ContinentClock.rate=0.004934281451378458,Continent_B.prob=1.0,ContinentClock.rate_95%_HPD={0.0012278075026753903,0.009811283634331848},height_median=3.4997500850049903,height=3.6168134234578297,posterior=0.5579967779567802,CraigiesHill_NodavirusPartA_673-2047.rate_range={1.0803073609104826E-4,0.0016947658458228861},length=0.83761066354546,length_median=0.6054652677022,CraigiesHill_NodavirusPartA_673-2047.rate=4.9339621379163E-4,Continent_B.set.prob={1.0}]:0.29709184894400664)[&height_95%_HPD={3.2982079578956416,5.00983282787098},length_range={5.179397592547E-5,7.552879393586},length_95%_HPD={1.374647267478E-4,2.417135531355},height_range={3.2960356350897086,10.945527815177172},Continent_B.set={"EuropeNAf"},ContinentClock.rate_range={7.953965043092438E-4,0.028613534613444888},ContinentClock.rate_median=0.004432457067649212,Continent_B="EuropeNAf",CraigiesHill_NodavirusPartA_673-2047.rate_95%_HPD={1.9710414610168896E-4,8.582824250978376E-4},CraigiesHill_NodavirusPartA_673-2047.rate_median=4.6137491120299437E-4,ContinentClock.rate=0.0049327197888909755,Continent_B.prob=1.0,ContinentClock.rate_95%_HPD={0.0012257808763891335,0.009732838659974735},height_median=3.796841933948997,height=3.945877886210924,posterior=0.27284595300261094,CraigiesHill_NodavirusPartA_673-2047.rate_range={1.0803073609104826E-4,0.0015484219027598056},length=0.8710794799038268,length_median=0.6541312709222,CraigiesHill_NodavirusPartA_673-2047.rate=4.917396434646665E-4,Continent_B.set.prob={1.0}]:0.25524755321899306,5[&height_95%_HPD={3.290927464622939,3.2909274646381164},length_range={7.406267624077E-6,9.573981690782},length_95%_HPD={7.406267624077E-6,1.906609895484},height_range={3.290927464614981,3.290927464645904},Continent_B.set={"EuropeNAf"},ContinentClock.rate_range={5.161654276872798E-4,0.028613534613444888},ContinentClock.rate_median=0.004449522091836914,Continent_B="EuropeNAf",CraigiesHill_NodavirusPartA_673-2047.rate_95%_HPD={1.9107074210469939E-4,8.581453956134307E-4},CraigiesHill_NodavirusPartA_673-2047.rate_median=4.6328439478167155E-4,ContinentClock.rate=0.004947693383352009,Continent_B.prob=1.0,ContinentClock.rate_95%_HPD={0.00121956319664225,0.009812537765426803},height_median=3.290927464630613,height=3.2909274646309012,CraigiesHill_NodavirusPartA_673-2047.rate_range={1.0803073609104826E-4,0.0018682518267474446},length=0.6032127354715968,length_median=0.39154431471359996,CraigiesHill_NodavirusPartA_673-2047.rate=4.936924992218617E-4,Continent_B.set.prob={1.0}]:0.761162022537377)[&height_95%_HPD={3.3533000216426956,5.453501665322619},length_range={8.56388301731E-5,7.730244733507},length_95%_HPD={8.56388301731E-5,2.476107097276},height_range={3.320007782273393,12.864909155411056},Continent_B.set={"EuropeNAf"},ContinentClock.rate_range={6.363283473473538E-4,0.02413220429680289},ContinentClock.rate_median=0.0044793485923545085,Continent_B="EuropeNAf",CraigiesHill_NodavirusPartA_673-2047.rate_95%_HPD={1.9152716377719833E-4,8.521101126681103E-4},CraigiesHill_NodavirusPartA_673-2047.rate_median=4.6223487883341414E-4,ContinentClock.rate=0.0049469372302404484,Continent_B.prob=1.0,ContinentClock.rate_95%_HPD={0.0011045931229465228,0.009692799106261222},height_median=4.05208948716799,height=4.212218463952979,posterior=0.31567690683850896,CraigiesHill_NodavirusPartA_673-2047.rate_range={1.0803073609104826E-4,0.0015484219027598056},length=0.9015220686895914,length_median=0.6719314116485,CraigiesHill_NodavirusPartA_673-2047.rate=4.925724349696551E-4,Continent_B.set.prob={1.0}]:0.7926353946089932,2[&height_95%_HPD={3.290927464622939,3.2909274646380027},length_range={1.115466093182E-5,11.85026825937},length_95%_HPD={1.823197484807E-5,2.908562116951},height_range={3.290927464614981,3.290927464645904},Continent_B.set={"EuropeNAf"},ContinentClock.rate_range={5.161654276872798E-4,0.028613534613444888},ContinentClock.rate_median=0.004449522091836914,Continent_B="EuropeNAf",CraigiesHill_NodavirusPartA_673-2047.rate_95%_HPD={1.9107074210469939E-4,8.581453956134307E-4},CraigiesHill_NodavirusPartA_673-2047.rate_median=4.6328439478167155E-4,ContinentClock.rate=0.004947693383352009,Continent_B.prob=1.0,ContinentClock.rate_95%_HPD={0.00121956319664225,0.009812537765426803},height_median=3.290927464630613,height=3.290927464630935,CraigiesHill_NodavirusPartA_673-2047.rate_range={1.0803073609104826E-4,0.0018682518267474446},length=1.0322645111990776,length_median=0.76436558517175,CraigiesHill_NodavirusPartA_673-2047.rate=4.936924992218617E-4,Continent_B.set.prob={1.0}]:1.5537974171463702)[&height_95%_HPD={3.5806691712329837,7.230413797212009},length_range={0.03985850912746,20.12920011109},length_95%_HPD={0.2191498755939,6.383395504701},height_range={3.3973139272229957,16.300099322594008},Continent_B.set={"EuropeNAf"},ContinentClock.rate_range={5.161654276872798E-4,0.028613534613444888},ContinentClock.rate_median=0.004448461121334982,Continent_B="EuropeNAf",CraigiesHill_NodavirusPartA_673-2047.rate_95%_HPD={1.9107074210469939E-4,8.580254851882743E-4},CraigiesHill_NodavirusPartA_673-2047.rate_median=4.632502443420193E-4,ContinentClock.rate=0.004947111860103372,Continent_B.prob=1.0,ContinentClock.rate_95%_HPD={0.0012410274340099788,0.009836234284891802},height_median=4.844724881776983,height=5.0815890819538545,posterior=0.9992500416643519,CraigiesHill_NodavirusPartA_673-2047.rate_range={1.0803073609104826E-4,0.0018682518267474446},length=2.8328108789638233,length_median=2.426198865022,CraigiesHill_NodavirusPartA_673-2047.rate=4.936182740892186E-4,Continent_B.set.prob={1.0}]:2.596785869059019,7[&height_95%_HPD={3.290927464622996,3.2909274646380027},length_range={0.4631256808834,24.9116635225},length_95%_HPD={1.114471286215,9.1204627686},height_range={3.2909274646130484,3.29092746464994},Continent_B.set={"EuropeNAf"},ContinentClock.rate_range={5.161654276872798E-4,0.028613534613444888},ContinentClock.rate_median=0.004449522091836914,Continent_B="EuropeNAf",CraigiesHill_NodavirusPartA_673-2047.rate_95%_HPD={1.9107074210469939E-4,8.581453956134307E-4},CraigiesHill_NodavirusPartA_673-2047.rate_median=4.6328439478167155E-4,ContinentClock.rate=0.004947693383352009,Continent_B.prob=1.0,ContinentClock.rate_95%_HPD={0.00121956319664225,0.009812537765426803},height_median=3.2909274646309825,height=3.290927464631134,CraigiesHill_NodavirusPartA_673-2047.rate_range={1.0803073609104826E-4,0.0018682518267474446},length=4.6218369253923814,length_median=4.1502719157645,CraigiesHill_NodavirusPartA_673-2047.rate=4.936924992218617E-4,Continent_B.set.prob={1.0}]:4.15058328620502)[&height_95%_HPD={4.393917727792015,12.399008952076997},length_range={2.49186007412,86.20040989195},length_95%_HPD={4.889321546559,29.66367271398},height_range={3.754053145514007,28.202590987131998},Continent_B.set={"USA","EuropeNAf"},ContinentClock.rate_range={5.161654276872798E-4,0.028613534613444888},ContinentClock.rate_median=0.004449522091836914,Continent_B="EuropeNAf",CraigiesHill_NodavirusPartA_673-2047.rate_95%_HPD={1.9107074210469939E-4,8.581453956134307E-4},CraigiesHill_NodavirusPartA_673-2047.rate_median=4.6328439478167155E-4,ContinentClock.rate=0.004947693383352009,Continent_B.prob=0.9999722237653463,ContinentClock.rate_95%_HPD={0.00121956319664225,0.009812537765426803},height_median=7.441510750836002,height=7.913158771597967,posterior=1.0,CraigiesHill_NodavirusPartA_673-2047.rate_range={1.0803073609104826E-4,0.0018682518267474446},length=15.860238116226036,length_median=14.61956875925,CraigiesHill_NodavirusPartA_673-2047.rate=4.936924992218617E-4,Continent_B.set.prob={2.7776234653630355E-5,0.9999722237653463}]:15.334397021101523,((21[&length_range={0.2700513057644,21.19910078315},length_95%_HPD={0.7494802228935,7.522771082149},Continent_B.set={"EuropeNAf"},ContinentClock.rate_range={5.161654276872798E-4,0.028613534613444888},ContinentClock.rate_median=0.004449522091836914,Continent_B="EuropeNAf",CraigiesHill_NodavirusPartA_673-2047.rate_95%_HPD={1.9107074210469939E-4,8.581453956134307E-4},CraigiesHill_NodavirusPartA_673-2047.rate_median=4.6328439478167155E-4,ContinentClock.rate=0.004947693383352009,Continent_B.prob=1.0,ContinentClock.rate_95%_HPD={0.00121956319664225,0.009812537765426803},height=0.0,CraigiesHill_NodavirusPartA_673-2047.rate_range={1.0803073609104826E-4,0.0018682518267474446},length=3.662281361758063,length_median=3.2601007915625,CraigiesHill_NodavirusPartA_673-2047.rate=4.936924992218617E-4,Continent_B.set.prob={1.0}]:3.2601007915625004,22[&length_range={0.2700513057644,21.19910078315},length_95%_HPD={0.7494802228935,7.522771082149},Continent_B.set={"EuropeNAf"},ContinentClock.rate_range={5.161654276872798E-4,0.028613534613444888},ContinentClock.rate_median=0.004449522091836914,Continent_B="EuropeNAf",CraigiesHill_NodavirusPartA_673-2047.rate_95%_HPD={1.9107074210469939E-4,8.581453956134307E-4},CraigiesHill_NodavirusPartA_673-2047.rate_median=4.6328439478167155E-4,ContinentClock.rate=0.004947693383352009,Continent_B.prob=1.0,ContinentClock.rate_95%_HPD={0.00121956319664225,0.009812537765426803},height=0.0,CraigiesHill_NodavirusPartA_673-2047.rate_range={1.0803073609104826E-4,0.0018682518267474446},length=3.662281361758063,length_median=3.2601007915625,CraigiesHill_NodavirusPartA_673-2047.rate=4.936924992218617E-4,Continent_B.set.prob={1.0}]:3.2601007915625004)[&height_95%_HPD={0.74948022289351,7.522771082149006},length_range={3.786637536608,76.54854698006},length_95%_HPD={6.489893195708,29.25590741563},height_range={0.2700513057643974,21.199100783150016},Continent_B.set={"EuropeNAf"},ContinentClock.rate_range={5.161654276872798E-4,0.028613534613444888},ContinentClock.rate_median=0.004449522091836914,Continent_B="EuropeNAf",CraigiesHill_NodavirusPartA_673-2047.rate_95%_HPD={1.9107074210469939E-4,8.581453956134307E-4},CraigiesHill_NodavirusPartA_673-2047.rate_median=4.6328439478167155E-4,ContinentClock.rate=0.004947693383352009,Continent_B.prob=1.0,ContinentClock.rate_95%_HPD={0.00121956319664225,0.009812537765426803},height_median=3.2601007915625004,height=3.6622813617580623,posterior=1.0,CraigiesHill_NodavirusPartA_673-2047.rate_range={1.0803073609104826E-4,0.0018682518267474446},length=16.60159841412122,length_median=15.430259745345001,CraigiesHill_NodavirusPartA_673-2047.rate=4.936924992218617E-4,Continent_B.set.prob={1.0}]:15.259743731299501,((18[&height_95%_HPD={2.2032562317464226,2.203256231761202},length_range={2.588991429242E-5,7.503898767962},length_95%_HPD={2.588991429242E-5,1.554652470299},height_range={2.203256231737612,2.203256231770979},Continent_B.set={"EuropeNAf"},ContinentClock.rate_range={5.161654276872798E-4,0.028613534613444888},ContinentClock.rate_median=0.004449522091836914,Continent_B="EuropeNAf",CraigiesHill_NodavirusPartA_673-2047.rate_95%_HPD={1.9107074210469939E-4,8.581453956134307E-4},CraigiesHill_NodavirusPartA_673-2047.rate_median=4.6328439478167155E-4,ContinentClock.rate=0.004947693383352009,Continent_B.prob=1.0,ContinentClock.rate_95%_HPD={0.00121956319664225,0.009812537765426803},height_median=2.2032562317538407,height=2.2032562317536906,CraigiesHill_NodavirusPartA_673-2047.rate_range={1.0803073609104826E-4,0.0018682518267474446},length=0.49859889291844006,length_median=0.32696745502495,CraigiesHill_NodavirusPartA_673-2047.rate=4.936924992218617E-4,Continent_B.set.prob={1.0}]:0.32696745502416036,19[&height_95%_HPD={2.2032562317464226,2.203256231761202},length_range={2.588991429242E-5,7.503898767962},length_95%_HPD={2.588991429242E-5,1.554652470299},height_range={2.203256231737612,2.203256231770979},Continent_B.set={"EuropeNAf"},ContinentClock.rate_range={5.161654276872798E-4,0.028613534613444888},ContinentClock.rate_median=0.004449522091836914,Continent_B="EuropeNAf",CraigiesHill_NodavirusPartA_673-2047.rate_95%_HPD={1.9107074210469939E-4,8.581453956134307E-4},CraigiesHill_NodavirusPartA_673-2047.rate_median=4.6328439478167155E-4,ContinentClock.rate=0.004947693383352009,Continent_B.prob=1.0,ContinentClock.rate_95%_HPD={0.00121956319664225,0.009812537765426803},height_median=2.2032562317538407,height=2.2032562317536906,CraigiesHill_NodavirusPartA_673-2047.rate_range={1.0803073609104826E-4,0.0018682518267474446},length=0.49859889291844006,length_median=0.32696745502495,CraigiesHill_NodavirusPartA_673-2047.rate=4.936924992218617E-4,Continent_B.set.prob={1.0}]:0.32696745502416036)[&height_95%_HPD={2.203282121662994,3.7579087020490647},length_range={2.144673384176,55.43271712812},length_95%_HPD={3.529523396933,21.2304064314},height_range={2.203282121662994,9.707154999716863},Continent_B.set={"EuropeNAf"},ContinentClock.rate_range={5.161654276872798E-4,0.028613534613444888},ContinentClock.rate_median=0.004449522091836914,Continent_B="EuropeNAf",CraigiesHill_NodavirusPartA_673-2047.rate_95%_HPD={1.9107074210469939E-4,8.581453956134307E-4},CraigiesHill_NodavirusPartA_673-2047.rate_median=4.6328439478167155E-4,ContinentClock.rate=0.004947693383352009,Continent_B.prob=1.0,ContinentClock.rate_95%_HPD={0.00121956319664225,0.009812537765426803},height_median=2.530223686778001,height=2.701855124672266,posterior=1.0,CraigiesHill_NodavirusPartA_673-2047.rate_range={1.0803073609104826E-4,0.0018682518267474446},length=11.39732101962666,length_median=10.454917904055,CraigiesHill_NodavirusPartA_673-2047.rate=4.936924992218617E-4,Continent_B.set.prob={1.0}]:10.584321615967,(17[&height_95%_HPD={2.20325623174773,2.2032562317601787},length_range={0.3265208683719,22.90608314774},length_95%_HPD={0.7672621994233,8.325388097634},height_range={2.203256231739431,2.2032562317699558},Continent_B.set={"EuropeNAf"},ContinentClock.rate_range={5.161654276872798E-4,0.028613534613444888},ContinentClock.rate_median=0.004449522091836914,Continent_B="EuropeNAf",CraigiesHill_NodavirusPartA_673-2047.rate_95%_HPD={1.9107074210469939E-4,8.581453956134307E-4},CraigiesHill_NodavirusPartA_673-2047.rate_median=4.6328439478167155E-4,ContinentClock.rate=0.004947693383352009,Continent_B.prob=1.0,ContinentClock.rate_95%_HPD={0.00121956319664225,0.009812537765426803},height_median=2.2032562317539828,height=2.2032562317536635,CraigiesHill_NodavirusPartA_673-2047.rate_range={1.0803073609104826E-4,0.0018682518267474446},length=3.992756038780369,length_median=3.5341072412345,CraigiesHill_NodavirusPartA_673-2047.rate=4.936924992218617E-4,Continent_B.set.prob={1.0}]:3.5341072412400365,20[&height_95%_HPD={2.20325623174773,2.2032562317601787},length_range={0.3265208683719,22.90608314774},length_95%_HPD={0.7672621994233,8.325388097634},height_range={2.203256231739431,2.2032562317699558},Continent_B.set={"EuropeNAf"},ContinentClock.rate_range={5.161654276872798E-4,0.028613534613444888},ContinentClock.rate_median=0.004449522091836914,Continent_B="EuropeNAf",CraigiesHill_NodavirusPartA_673-2047.rate_95%_HPD={1.9107074210469939E-4,8.581453956134307E-4},CraigiesHill_NodavirusPartA_673-2047.rate_median=4.6328439478167155E-4,ContinentClock.rate=0.004947693383352009,Continent_B.prob=1.0,ContinentClock.rate_95%_HPD={0.00121956319664225,0.009812537765426803},height_median=2.2032562317539828,height=2.2032562317536635,CraigiesHill_NodavirusPartA_673-2047.rate_range={1.0803073609104826E-4,0.0018682518267474446},length=3.992756038780369,length_median=3.5341072412345,CraigiesHill_NodavirusPartA_673-2047.rate=4.936924992218617E-4,Continent_B.set.prob={1.0}]:3.5341072412400365)[&height_95%_HPD={2.97051843117697,10.528644329393018},length_range={0.3406320243652,43.00761331913},length_95%_HPD={1.795512053388,16.06858181956},height_range={2.5297771001253864,25.109339379488972},Continent_B.set={"EuropeNAf"},ContinentClock.rate_range={5.161654276872798E-4,0.028613534613444888},ContinentClock.rate_median=0.004449522091836914,Continent_B="EuropeNAf",CraigiesHill_NodavirusPartA_673-2047.rate_95%_HPD={1.9107074210469939E-4,8.581453956134307E-4},CraigiesHill_NodavirusPartA_673-2047.rate_median=4.6328439478167155E-4,ContinentClock.rate=0.004947693383352009,Continent_B.prob=1.0,ContinentClock.rate_95%_HPD={0.00121956319664225,0.009812537765426803},height_median=5.737363472994019,height=6.196012270534264,posterior=1.0,CraigiesHill_NodavirusPartA_673-2047.rate_range={1.0803073609104826E-4,0.0018682518267474446},length=7.900183237021984,length_median=7.091213876593001,CraigiesHill_NodavirusPartA_673-2047.rate=4.936924992218617E-4,Continent_B.set.prob={1.0}]:7.377181829750981)[&height_95%_HPD={5.878894789155993,24.130035912715016},length_range={0.08525129174105,58.41427000552},length_95%_HPD={0.9476417865417,14.22698192307},height_range={4.495061785983992,62.35238756779995},Continent_B.set={"USA","EuropeNAf"},ContinentClock.rate_range={5.161654276872798E-4,0.028613534613444888},ContinentClock.rate_median=0.004448582917720624,Continent_B="EuropeNAf",CraigiesHill_NodavirusPartA_673-2047.rate_95%_HPD={1.9107074210469939E-4,8.580254851882743E-4},CraigiesHill_NodavirusPartA_673-2047.rate_median=4.6321408276758184E-4,ContinentClock.rate=0.004946706960321668,Continent_B.prob=0.999860983679484,ContinentClock.rate_95%_HPD={0.00121956319664225,0.009811283634331848},height_median=13.114545302745,height=14.094463816547185,posterior=0.999027831787123,CraigiesHill_NodavirusPartA_673-2047.rate_range={1.0803073609104826E-4,0.0018682518267474446},length=6.6151580805291,length_median=5.805060910494,CraigiesHill_NodavirusPartA_673-2047.rate=4.936383101068908E-4,Continent_B.set.prob={1.390163205160286E-4,0.999860983679484}]:5.405299220117001)[&height_95%_HPD={8.351268058572003,34.31984340101803},length_range={0.001115283375501,36.19065800929},length_95%_HPD={0.001115283375501,10.41381590015},height_range={5.887871278963999,91.50378161019},Continent_B.set={"USA","EuropeNAf"},ContinentClock.rate_range={5.161654276872798E-4,0.028613534613444888},ContinentClock.rate_median=0.004494447934643137,Continent_B="EuropeNAf",CraigiesHill_NodavirusPartA_673-2047.rate_95%_HPD={1.8905679566466843E-4,8.666256642072186E-4},CraigiesHill_NodavirusPartA_673-2047.rate_median=4.679251624731093E-4,ContinentClock.rate=0.005001513752397594,Continent_B.prob=0.9995095463303556,ContinentClock.rate_95%_HPD={0.0011517764215107256,0.009889016192676294},height_median=18.519844522862,height=19.822238096062176,posterior=0.7928726181878785,CraigiesHill_NodavirusPartA_673-2047.rate_range={1.0803073609104826E-4,0.0018414386158789372},length=4.470948328812729,length_median=3.819659157047,CraigiesHill_NodavirusPartA_673-2047.rate=4.989249985089059E-4,Continent_B.set.prob={4.90453669644421E-4,0.9995095463303556}]:4.256063249075524)[&height_95%_HPD={10.463440796384006,41.442242301139004},length_range={2.436453380375,99.15115979511},length_95%_HPD={5.686103308541,33.901191859},height_range={7.027373844981,104.93355696542005},Continent_B.set={"USA","EuropeNAf","Africa"},ContinentClock.rate_range={5.161654276872798E-4,0.028613534613444888},ContinentClock.rate_median=0.004449522091836914,Continent_B="EuropeNAf",CraigiesHill_NodavirusPartA_673-2047.rate_95%_HPD={1.9107074210469939E-4,8.581453956134307E-4},CraigiesHill_NodavirusPartA_673-2047.rate_median=4.6328439478167155E-4,ContinentClock.rate=0.004947693383352009,Continent_B.prob=0.9940281095494695,ContinentClock.rate_95%_HPD={0.00121956319664225,0.009812537765426803},height_median=22.775907771937526,height=24.290604696125524,posterior=1.0,CraigiesHill_NodavirusPartA_673-2047.rate_range={1.0803073609104826E-4,0.0018682518267474446},length=17.828413346735957,length_median=16.336947904145,CraigiesHill_NodavirusPartA_673-2047.rate=4.936924992218617E-4,Continent_B.set.prob={0.005749680573301484,0.9940281095494695,2.2220987722904284E-4}]:16.585332067852463)[&height_95%_HPD={17.818775392234116,72.63938643170496},length_range={36.72629070369,723.9764890227},length_95%_HPD={67.51697519879,320.76509896},height_range={12.147418823339997,169.14531680912},Continent_B.set={"USA","EuropeNAf","Africa"},ContinentClock.rate_range={5.161654276872798E-4,0.028613534613444888},ContinentClock.rate_median=0.004449522091836914,Continent_B="USA",CraigiesHill_NodavirusPartA_673-2047.rate_95%_HPD={1.9107074210469939E-4,8.581453956134307E-4},CraigiesHill_NodavirusPartA_673-2047.rate_median=4.6328439478167155E-4,ContinentClock.rate=0.004947693383352009,Continent_B.prob=0.5008332870396089,ContinentClock.rate_95%_HPD={0.00121956319664225,0.009812537765426803},height_median=39.36123983978999,height=42.119059712917185,posterior=1.0,CraigiesHill_NodavirusPartA_673-2047.rate_range={1.0803073609104826E-4,0.0018682518267474446},length=180.71818371529247,length_median=168.08522010320002,CraigiesHill_NodavirusPartA_673-2047.rate=4.936924992218617E-4,Continent_B.set.prob={0.5008332870396089,0.48347314038108996,0.01569357257930115}]:168.70610589816602,(3[&height_95%_HPD={3.2909274645539597,3.2909274647100233},length_range={34.37517305836,559.9006272851},length_95%_HPD={56.32276254819,259.1148619438},height_range={3.2909274644820243,3.2909274647760185},Continent_B.set={"EuropeNAf"},ContinentClock.rate_range={5.161654276872798E-4,0.028613534613444888},ContinentClock.rate_median=0.004449522091836914,Continent_B="EuropeNAf",CraigiesHill_NodavirusPartA_673-2047.rate_95%_HPD={1.9107074210469939E-4,8.581453956134307E-4},CraigiesHill_NodavirusPartA_673-2047.rate_median=4.6328439478167155E-4,ContinentClock.rate=0.004947693383352009,Continent_B.prob=1.0,ContinentClock.rate_95%_HPD={0.00121956319664225,0.009812537765426803},height_median=3.290927464630016,height=3.2909274646306055,CraigiesHill_NodavirusPartA_673-2047.rate_range={1.0803073609104826E-4,0.0018682518267474446},length=147.229127954799,length_median=137.2039458662,CraigiesHill_NodavirusPartA_673-2047.rate=4.936924992218617E-4,Continent_B.set.prob={1.0}]:137.20394586616263,(((((11[&height_95%_HPD={2.81147540976815,2.811475409902073},length_range={3.40148936484E-6,9.441828198974},length_95%_HPD={3.40148936484E-6,1.652771602747},height_range={2.8114754096811225,2.8114754100057553},Continent_B.set={"Africa"},ContinentClock.rate_range={5.161654276872798E-4,0.028613534613444888},ContinentClock.rate_median=0.004449522091836914,Continent_B="Africa",CraigiesHill_NodavirusPartA_673-2047.rate_95%_HPD={1.9107074210469939E-4,8.581453956134307E-4},CraigiesHill_NodavirusPartA_673-2047.rate_median=4.6328439478167155E-4,ContinentClock.rate=0.004947693383352009,Continent_B.prob=1.0,ContinentClock.rate_95%_HPD={0.00121956319664225,0.009812537765426803},height_median=2.8114754098359924,height=2.8114754098359978,CraigiesHill_NodavirusPartA_673-2047.rate_range={1.0803073609104826E-4,0.0018682518267474446},length=0.5236723116991543,length_median=0.33685899922679996,CraigiesHill_NodavirusPartA_673-2047.rate=4.936924992218617E-4,Continent_B.set.prob={1.0}]:0.23037660457973175,9[&height_95%_HPD={2.8114754097678656,2.8114754099019024},length_range={3.40148936484E-6,8.553582580964},length_95%_HPD={3.40148936484E-6,1.640455447466},height_range={2.8114754096811225,2.8114754100057553},Continent_B.set={"Africa"},ContinentClock.rate_range={5.161654276872798E-4,0.028613534613444888},ContinentClock.rate_median=0.004449522091836914,Continent_B="Africa",CraigiesHill_NodavirusPartA_673-2047.rate_95%_HPD={1.9107074210469939E-4,8.581453956134307E-4},CraigiesHill_NodavirusPartA_673-2047.rate_median=4.6328439478167155E-4,ContinentClock.rate=0.004947693383352009,Continent_B.prob=1.0,ContinentClock.rate_95%_HPD={0.00121956319664225,0.009812537765426803},height_median=2.8114754098359924,height=2.811475409835993,CraigiesHill_NodavirusPartA_673-2047.rate_range={1.0803073609104826E-4,0.0018682518267474446},length=0.5200982613871011,length_median=0.33698863521655,CraigiesHill_NodavirusPartA_673-2047.rate=4.936924992218617E-4,Continent_B.set.prob={1.0}]:0.23037660457973175)[&height_95%_HPD={2.811478811370222,3.9425811886669067},length_range={1.051127947846E-4,6.247823686933},length_95%_HPD={1.051127947846E-4,1.74170271578},height_range={2.811478811370222,8.786101571888025},Continent_B.set={"Africa"},ContinentClock.rate_range={5.161654276872798E-4,0.02413220429680289},ContinentClock.rate_median=0.004446897541157995,Continent_B="Africa",CraigiesHill_NodavirusPartA_673-2047.rate_95%_HPD={1.9204482196566306E-4,8.609659169394216E-4},CraigiesHill_NodavirusPartA_673-2047.rate_median=4.657317767599355E-4,ContinentClock.rate=0.004965513505319251,Continent_B.prob=1.0,ContinentClock.rate_95%_HPD={0.0012242382958823717,0.009875132247515801},height_median=3.041852014415724,height=3.1692046828865834,posterior=0.3526748513971446,CraigiesHill_NodavirusPartA_673-2047.rate_range={1.0803073609104826E-4,0.0017469424115168829},length=0.5577456140225513,length_median=0.359660775368,CraigiesHill_NodavirusPartA_673-2047.rate=4.950390768781245E-4,Continent_B.set.prob={1.0}]:0.45933610110546397,10[&height_95%_HPD={2.8114754097682635,2.8114754099021297},length_range={1.468781646352E-5,7.830297657771},length_95%_HPD={1.468781646352E-5,1.742449647827},height_range={2.811475409681236,2.8114754100057553},Continent_B.set={"Africa"},ContinentClock.rate_range={5.161654276872798E-4,0.028613534613444888},ContinentClock.rate_median=0.004449522091836914,Continent_B="Africa",CraigiesHill_NodavirusPartA_673-2047.rate_95%_HPD={1.9107074210469939E-4,8.581453956134307E-4},CraigiesHill_NodavirusPartA_673-2047.rate_median=4.6328439478167155E-4,ContinentClock.rate=0.004947693383352009,Continent_B.prob=1.0,ContinentClock.rate_95%_HPD={0.00121956319664225,0.009812537765426803},height_median=2.8114754098359924,height=2.811475409835997,CraigiesHill_NodavirusPartA_673-2047.rate_range={1.0803073609104826E-4,0.0018682518267474446},length=0.5479370583588505,length_median=0.35225234203309996,CraigiesHill_NodavirusPartA_673-2047.rate=4.936924992218617E-4,Continent_B.set.prob={1.0}]:0.6897127056851957)[&height_95%_HPD={2.816094830753002,5.1192816130229915},length_range={1.103187381498,49.72876243384},length_95%_HPD={2.316513897602,17.63473965837},height_range={2.815222592309965,12.253303608808096},Continent_B.set={"Africa"},ContinentClock.rate_range={5.161654276872798E-4,0.028613534613444888},ContinentClock.rate_median=0.004449522091836914,Continent_B="Africa",CraigiesHill_NodavirusPartA_673-2047.rate_95%_HPD={1.9107074210469939E-4,8.581453956134307E-4},CraigiesHill_NodavirusPartA_673-2047.rate_median=4.6328439478167155E-4,ContinentClock.rate=0.004947693383352009,Continent_B.prob=1.0,ContinentClock.rate_95%_HPD={0.00121956319664225,0.009812537765426803},height_median=3.501188115521188,height=3.7007146276489946,posterior=1.0,CraigiesHill_NodavirusPartA_673-2047.rate_range={1.0803073609104826E-4,0.0018682518267474446},length=9.156276855000183,length_median=8.2836012543795,CraigiesHill_NodavirusPartA_673-2047.rate=4.936924992218617E-4,Continent_B.set.prob={1.0}]:7.968220942222814,12[&height_95%_HPD={2.8114754097690025,2.811475409902073},length_range={1.282418482466,46.01933729418},length_95%_HPD={2.822899751328,18.71681393519},height_range={2.811475409681009,2.8114754100020036},Continent_B.set={"Africa"},ContinentClock.rate_range={5.161654276872798E-4,0.028613534613444888},ContinentClock.rate_median=0.004449522091836914,Continent_B="Africa",CraigiesHill_NodavirusPartA_673-2047.rate_95%_HPD={1.9107074210469939E-4,8.581453956134307E-4},CraigiesHill_NodavirusPartA_673-2047.rate_median=4.6328439478167155E-4,ContinentClock.rate=0.004947693383352009,Continent_B.prob=1.0,ContinentClock.rate_95%_HPD={0.00121956319664225,0.009812537765426803},height_median=2.8114754098359924,height=2.8114754098360217,CraigiesHill_NodavirusPartA_673-2047.rate_range={1.0803073609104826E-4,0.0018682518267474446},length=9.910640921558198,length_median=9.0449550413725,CraigiesHill_NodavirusPartA_673-2047.rate=4.936924992218617E-4,Continent_B.set.prob={1.0}]:8.65793364790801)[&height_95%_HPD={5.454919565214311,20.47972240941101},length_range={1.688482214366E-4,37.60400328234},length_95%_HPD={1.688482214366E-4,10.12070835454},height_range={4.093893892306198,48.83081270399441},Continent_B.set={"USA","EuropeNAf","Africa"},ContinentClock.rate_range={5.161654276872798E-4,0.028613534613444888},ContinentClock.rate_median=0.004447776222975355,Continent_B="Africa",CraigiesHill_NodavirusPartA_673-2047.rate_95%_HPD={1.9155233313980247E-4,8.576466170060876E-4},CraigiesHill_NodavirusPartA_673-2047.rate_median=4.63275302812272E-4,ContinentClock.rate=0.004946226123503191,Continent_B.prob=0.9998660953401178,ContinentClock.rate_95%_HPD={0.001111834106860257,0.009710324124481166},height_median=11.469409057744002,height=12.266692455106817,posterior=0.829731681573246,CraigiesHill_NodavirusPartA_673-2047.rate_range={1.0803073609104826E-4,0.0018682518267474446},length=4.367355918001412,length_median=3.7335674197779998,CraigiesHill_NodavirusPartA_673-2047.rate=4.93811802907817E-4,Continent_B.set.prob={1.0042849491162292E-4,3.3476164970540974E-5,0.9998660953401178}]:4.0601726714419755,(8[&height_95%_HPD={2.8114754097690025,2.8114754099029824},length_range={0.8606319339215,36.57269719256},length_95%_HPD={1.744895224518,12.25975022413},height_range={2.811475409677996,2.811475410000071},Continent_B.set={"Africa"},ContinentClock.rate_range={5.161654276872798E-4,0.028613534613444888},ContinentClock.rate_median=0.004449522091836914,Continent_B="Africa",CraigiesHill_NodavirusPartA_673-2047.rate_95%_HPD={1.9107074210469939E-4,8.581453956134307E-4},CraigiesHill_NodavirusPartA_673-2047.rate_median=4.6328439478167155E-4,ContinentClock.rate=0.004947693383352009,Continent_B.prob=1.0,ContinentClock.rate_95%_HPD={0.00121956319664225,0.009812537765426803},height_median=2.8114754098359924,height=2.811475409835991,CraigiesHill_NodavirusPartA_673-2047.rate_range={1.0803073609104826E-4,0.0018682518267474446},length=6.354199244008558,length_median=5.750571858931,CraigiesHill_NodavirusPartA_673-2047.rate=4.936924992218617E-4,Continent_B.set.prob={1.0}]:5.7501974577540125,16[&height_95%_HPD={2.811475409768974,2.8114754099029824},length_range={0.8606319339215,36.57269719256},length_95%_HPD={1.711671559242,12.22278898468},height_range={2.811475409677996,2.811475410000071},Continent_B.set={"Africa"},ContinentClock.rate_range={5.161654276872798E-4,0.028613534613444888},ContinentClock.rate_median=0.004449522091836914,Continent_B="Africa",CraigiesHill_NodavirusPartA_673-2047.rate_95%_HPD={1.9107074210469939E-4,8.581453956134307E-4},CraigiesHill_NodavirusPartA_673-2047.rate_median=4.6328439478167155E-4,ContinentClock.rate=0.004947693383352009,Continent_B.prob=1.0,ContinentClock.rate_95%_HPD={0.00121956319664225,0.009812537765426803},height_median=2.8114754098359924,height=2.811475409835991,CraigiesHill_NodavirusPartA_673-2047.rate_range={1.0803073609104826E-4,0.0018682518267474446},length=6.353277542474064,length_median=5.7505224310105,CraigiesHill_NodavirusPartA_673-2047.rate=4.936924992218617E-4,Continent_B.set.prob={1.0}]:5.7501974577540125)[&height_95%_HPD={4.565711150054028,15.07200447451612},length_range={0.5024680376413,35.88182327101},length_95%_HPD={1.789755412116,14.12192264888},height_range={3.6721073437547034,39.38417260244012},Continent_B.set={"Africa"},ContinentClock.rate_range={5.161654276872798E-4,0.028613534613444888},ContinentClock.rate_median=0.004449370830480244,Continent_B="Africa",CraigiesHill_NodavirusPartA_673-2047.rate_95%_HPD={1.9107074210469939E-4,8.581453956134307E-4},CraigiesHill_NodavirusPartA_673-2047.rate_median=4.632777216624668E-4,ContinentClock.rate=0.004947435376692435,Continent_B.prob=1.0,ContinentClock.rate_95%_HPD={0.00121956319664225,0.009812537765426803},height_median=8.561672867590005,height=9.163656443742777,posterior=0.9996389089495028,CraigiesHill_NodavirusPartA_673-2047.rate_range={1.0803073609104826E-4,0.0018682518267474446},length=7.1255829800726005,length_median=6.445623876783,CraigiesHill_NodavirusPartA_673-2047.rate=4.936785613010072E-4,Continent_B.set.prob={1.0}]:6.967908861595973)[&height_95%_HPD={7.628373962112988,27.710611369410003},length_range={19.10856629982,381.8349639391},length_95%_HPD={32.74741279563,155.4149090094},height_range={5.440645902899597,58.3500149195861},Continent_B.set={"USA","EuropeNAf","Africa"},ContinentClock.rate_range={5.161654276872798E-4,0.028613534613444888},ContinentClock.rate_median=0.004449522091836914,Continent_B="Africa",CraigiesHill_NodavirusPartA_673-2047.rate_95%_HPD={1.9107074210469939E-4,8.581453956134307E-4},CraigiesHill_NodavirusPartA_673-2047.rate_median=4.6328439478167155E-4,ContinentClock.rate=0.004947693383352009,Continent_B.prob=0.9988056219098939,ContinentClock.rate_95%_HPD={0.00121956319664225,0.009812537765426803},height_median=15.529581729185978,height=16.539759604431975,posterior=1.0,CraigiesHill_NodavirusPartA_673-2047.rate_range={1.0803073609104826E-4,0.0018682518267474446},length=88.04698049497708,length_median=82.040974376485,CraigiesHill_NodavirusPartA_673-2047.rate=4.936924992218617E-4,Continent_B.set.prob={0.0010277206821843231,1.6665740792178211E-4,0.9988056219098939}]:82.35223457021438,13[&height_95%_HPD={3.7238041768839594,3.7238041770290238},length_range={22.13650320482,426.4108360425},length_95%_HPD={37.36568976555,177.395705458},height_range={3.7238041767919867,3.723804177128841},Continent_B.set={"USA"},ContinentClock.rate_range={5.161654276872798E-4,0.028613534613444888},ContinentClock.rate_median=0.004449522091836914,Continent_B="USA",CraigiesHill_NodavirusPartA_673-2047.rate_95%_HPD={1.9107074210469939E-4,8.581453956134307E-4},CraigiesHill_NodavirusPartA_673-2047.rate_median=4.6328439478167155E-4,ContinentClock.rate=0.004947693383352009,Continent_B.prob=1.0,ContinentClock.rate_95%_HPD={0.00121956319664225,0.009812537765426803},height_median=3.723804176959021,height=3.7238041769594945,CraigiesHill_NodavirusPartA_673-2047.rate_range={1.0803073609104826E-4,0.0018682518267474446},length=100.86293592244934,length_median=94.15801212242499,CraigiesHill_NodavirusPartA_673-2047.rate=4.936924992218617E-4,Continent_B.set.prob={1.0}]:94.15801212244133)[&height_95%_HPD={41.08949394250101,181.11950963501698},length_range={4.075929342016,221.9543860636},length_95%_HPD={12.69308857496,87.24473671521},height_range={25.860307381775993,430.134640219558},Continent_B.set={"USA","EuropeNAf","Africa"},ContinentClock.rate_range={5.161654276872798E-4,0.028613534613444888},ContinentClock.rate_median=0.004449522091836914,Continent_B="USA",CraigiesHill_NodavirusPartA_673-2047.rate_95%_HPD={1.9107074210469939E-4,8.581453956134307E-4},CraigiesHill_NodavirusPartA_673-2047.rate_median=4.6328439478167155E-4,ContinentClock.rate=0.004947693383352009,Continent_B.prob=0.496166879617799,ContinentClock.rate_95%_HPD={0.00121956319664225,0.009812537765426803},height_median=97.88181629940036,height=104.58674009940835,posterior=1.0,CraigiesHill_NodavirusPartA_673-2047.rate_range={1.0803073609104826E-4,0.0018682518267474446},length=45.93331532002203,length_median=41.866095736965,CraigiesHill_NodavirusPartA_673-2047.rate=4.936924992218617E-4,Continent_B.set.prob={0.496166879617799,0.19071162713182602,0.31312149325037497}]:42.61305703139229)[&height_95%_HPD={59.613690012818,262.405789408444},length_range={6.754727663029,345.4825682832},length_95%_HPD={18.9900264572,138.3187008489},height_range={37.66610052299599,563.1915547498199},Continent_B.set={"USA","EuropeNAf","Africa"},ContinentClock.rate_range={5.161654276872798E-4,0.028613534613444888},ContinentClock.rate_median=0.004449522091836914,Continent_B="USA",CraigiesHill_NodavirusPartA_673-2047.rate_95%_HPD={1.9107074210469939E-4,8.581453956134307E-4},CraigiesHill_NodavirusPartA_673-2047.rate_median=4.6328439478167155E-4,ContinentClock.rate=0.004947693383352009,Continent_B.prob=0.40422754291428253,ContinentClock.rate_95%_HPD={0.00121956319664225,0.009812537765426803},height_median=140.49487333079264,height=150.52005541942904,posterior=1.0,CraigiesHill_NodavirusPartA_673-2047.rate_range={1.0803073609104826E-4,0.0018682518267474446},length=72.31718800878014,length_median=65.881734346255,CraigiesHill_NodavirusPartA_673-2047.rate=4.936924992218617E-4,Continent_B.set.prob={0.40422754291428253,0.3881451030498306,0.2076273540358869}]:67.57247240716336)[&height_95%_HPD={86.5469337588914,391.061763787256},height_median=208.067345737956,height=222.83724342821046,posterior=1.0,height_range={50.9690712137079,893.12180583182},Continent_B.set={"USA","EuropeNAf","Africa"},length=0.0,Continent_B="EuropeNAf",Continent_B.set.prob={0.4024776401311038,0.4118937836786845,0.18562857619021164},Continent_B.prob=0.4118937836786845];
End;
