# Supplementary material for: The Discovery, Distribution, and Evolution of Viruses Associated with Drosophila melanogaster
Source: PLoS Biol. 2015 Jul 14;13(7):e1002210. doi: 10.1371/journal.pbio.1002210 (PMC4501690; doi:10.1371/journal.pbio.1002210)
Supplement: S8 Data — Posterior summaries of BEAST output for Figs 6 and S7 (posteriors inferred jointly across two independent runs). (ZIP) [file pbio.1002210.s008.zip › BEAST_Results/CraigiesHill_NodavirusPartB_1-576.summary.tree]

#NEXUS

Begin taxa;
	Dimensions ntax=13;
	Taxlabels
		CraigiesHill_NodavirusPartB_CM15_Dmel_Edinburgh1_EuropeNAf_2009-07-10
		CraigiesHill_NodavirusPartB_CM17_Dmel_Edinburgh1_EuropeNAf_2009-07-10
		CraigiesHill_NodavirusPartB_CM19_Dmel_Edinburgh1_EuropeNAf_2009-07-10
		CraigiesHill_NodavirusPartB_DANMEL03_Dmel_Accra2_Africa_2010-01
		CraigiesHill_NodavirusPartB_DANMEL08_Dmel_Accra2_Africa_2010-01
		CraigiesHill_NodavirusPartB_GEO29_Dmel_AthensGeorgia_USA_2009-02-02
		CraigiesHill_NodavirusPartB_GEO73_Dmel_AthensGeorgia_USA_2009-02-02
		CraigiesHill_NodavirusPartB_GM03_Dmel_AthensGeorgia_USA_2009-02-02
		CraigiesHill_NodavirusPartB_GM08_Dmel_AthensGeorgia_USA_2009-02-02
		CraigiesHill_NodavirusPartB_MONMEL04_Dmel_Montpellier_EuropeNAf_2010-08-11
		CraigiesHill_NodavirusPartB_MONMEL05_Dmel_Montpellier_EuropeNAf_2010-08-11
		CraigiesHill_NodavirusPartB_MONMEL07_Dmel_Montpellier_EuropeNAf_2010-08-11
		CraigiesHill_NodavirusPartB_PORMEL01_Dmel_Porto_EuropeNAf_2012-10-24
		;
End;

Begin trees;
	Translate
		1 CraigiesHill_NodavirusPartB_CM15_Dmel_Edinburgh1_EuropeNAf_2009-07-10,
		2 CraigiesHill_NodavirusPartB_CM17_Dmel_Edinburgh1_EuropeNAf_2009-07-10,
		3 CraigiesHill_NodavirusPartB_CM19_Dmel_Edinburgh1_EuropeNAf_2009-07-10,
		4 CraigiesHill_NodavirusPartB_DANMEL03_Dmel_Accra2_Africa_2010-01,
		5 CraigiesHill_NodavirusPartB_DANMEL08_Dmel_Accra2_Africa_2010-01,
		6 CraigiesHill_NodavirusPartB_GEO29_Dmel_AthensGeorgia_USA_2009-02-02,
		7 CraigiesHill_NodavirusPartB_GEO73_Dmel_AthensGeorgia_USA_2009-02-02,
		8 CraigiesHill_NodavirusPartB_GM03_Dmel_AthensGeorgia_USA_2009-02-02,
		9 CraigiesHill_NodavirusPartB_GM08_Dmel_AthensGeorgia_USA_2009-02-02,
		10 CraigiesHill_NodavirusPartB_MONMEL04_Dmel_Montpellier_EuropeNAf_2010-08-11,
		11 CraigiesHill_NodavirusPartB_MONMEL05_Dmel_Montpellier_EuropeNAf_2010-08-11,
		12 CraigiesHill_NodavirusPartB_MONMEL07_Dmel_Montpellier_EuropeNAf_2010-08-11,
		13 CraigiesHill_NodavirusPartB_PORMEL01_Dmel_Porto_EuropeNAf_2012-10-24
		;
tree TREE1 = [&R] (((((1[&CraigiesHill_NodavirusPartB_1_576.rate=2.9876929228167445E-4,height_95%_HPD={3.2909274646239624,3.290927464637008},length_range={3.471166027147E-5,52.58285303882},length_95%_HPD={3.471166027147E-5,7.109295634936},CraigiesHill_NodavirusPartB_1_576.rate_range={6.33090082110875E-5,0.0014039744494260672},height_range={3.290927464590027,3.290927464669039},Continent_C="EuropeNAf",Continent_C.prob=1.0,ContinentClock.rate_range={5.161654276872798E-4,0.028613534613444888},ContinentClock.rate_median=0.004449522091836914,ContinentClock.rate=0.004947693383352009,CraigiesHill_NodavirusPartB_1_576.rate_95%_HPD={1.041031411586326E-4,5.384316790299642E-4},Continent_C.set.prob={1.0},ContinentClock.rate_95%_HPD={0.00121956319664225,0.009812537765426803},CraigiesHill_NodavirusPartB_1_576.rate_median=2.773544426777702E-4,height_median=3.290927464630684,height=3.290927464631266,length=2.239235135915655,length_median=1.4076292488559998,Continent_C.set={"EuropeNAf"}]:0.9553154610828756,2[&CraigiesHill_NodavirusPartB_1_576.rate=2.9876929228167445E-4,height_95%_HPD={3.2909274646239624,3.290927464637008},length_range={3.471166027147E-5,50.26611703899},length_95%_HPD={3.471166027147E-5,7.182139110088},CraigiesHill_NodavirusPartB_1_576.rate_range={6.33090082110875E-5,0.0014039744494260672},height_range={3.2909274645919595,3.290927464669039},Continent_C="EuropeNAf",Continent_C.prob=1.0,ContinentClock.rate_range={5.161654276872798E-4,0.028613534613444888},ContinentClock.rate_median=0.004449522091836914,ContinentClock.rate=0.004947693383352009,CraigiesHill_NodavirusPartB_1_576.rate_95%_HPD={1.041031411586326E-4,5.384316790299642E-4},Continent_C.set.prob={1.0},ContinentClock.rate_95%_HPD={0.00121956319664225,0.009812537765426803},CraigiesHill_NodavirusPartB_1_576.rate_median=2.773544426777702E-4,height_median=3.290927464630691,height=3.290927464631267,length=2.2279552063615986,length_median=1.4006314316435,Continent_C.set={"EuropeNAf"}]:0.9553154610828685)[&CraigiesHill_NodavirusPartB_1_576.rate=2.970549346921479E-4,height_95%_HPD={3.290962176290904,7.9331324295961},length_range={1.680206388777E-5,34.4616683528},length_95%_HPD={1.680206388777E-5,7.212373735412},CraigiesHill_NodavirusPartB_1_576.rate_range={6.33090082110875E-5,0.0011689260960470493},height_range={3.290962176290904,28.58714770362303},Continent_C="EuropeNAf",Continent_C.prob=1.0,ContinentClock.rate_range={8.544319105306326E-4,0.023975606146323374},ContinentClock.rate_median=0.004459081016260082,ContinentClock.rate=0.004956863141505184,Continent_C.set.prob={1.0},CraigiesHill_NodavirusPartB_1_576.rate_95%_HPD={1.0273872545653083E-4,5.295364330521688E-4},ContinentClock.rate_95%_HPD={0.0012039546294253442,0.009752402134306955},CraigiesHill_NodavirusPartB_1_576.rate_median=2.7647407360628304E-4,height_median=4.24624292571356,height=4.772854231859712,posterior=0.3353702572079329,length=2.272213114703393,length_median=1.4239675439135,Continent_C.set={"EuropeNAf"}]:1.8573857130609355,3[&CraigiesHill_NodavirusPartB_1_576.rate=2.9876929228167445E-4,height_95%_HPD={3.2909274646239624,3.290927464637008},length_range={5.137398686506E-5,43.26310121817},length_95%_HPD={5.137398686506E-5,7.084144612518},CraigiesHill_NodavirusPartB_1_576.rate_range={6.33090082110875E-5,0.0014039744494260672},height_range={3.2909274645919595,3.2909274646699487},Continent_C="EuropeNAf",Continent_C.prob=1.0,ContinentClock.rate_range={5.161654276872798E-4,0.028613534613444888},ContinentClock.rate_median=0.004449522091836914,ContinentClock.rate=0.004947693383352009,CraigiesHill_NodavirusPartB_1_576.rate_95%_HPD={1.041031411586326E-4,5.384316790299642E-4},Continent_C.set.prob={1.0},ContinentClock.rate_95%_HPD={0.00121956319664225,0.009812537765426803},CraigiesHill_NodavirusPartB_1_576.rate_median=2.773544426777702E-4,height_median=3.29092746463067,height=3.290927464631269,length=2.2507695059912245,length_median=1.4154352180265,Continent_C.set={"EuropeNAf"}]:2.8127011741438253)[&CraigiesHill_NodavirusPartB_1_576.rate=2.9718550448912294E-4,height_95%_HPD={3.340907056509991,13.021828591418},length_range={0.002534882187989,90.69350598625},length_95%_HPD={0.3079340675319,26.03393520643},CraigiesHill_NodavirusPartB_1_576.rate_range={6.33090082110875E-5,0.0014039744494260672},height_range={3.3072129859500023,51.95500992624994},Continent_C="EuropeNAf",Continent_C.prob=0.9999431139427726,ContinentClock.rate_range={5.161654276872798E-4,0.028613534613444888},ContinentClock.rate_median=0.004435937182902663,ContinentClock.rate=0.00493312298597223,Continent_C.set.prob={2.8443028613686787E-5,0.9999431139427726,2.8443028613686787E-5},CraigiesHill_NodavirusPartB_1_576.rate_95%_HPD={1.0664424012914638E-4,5.366108082593519E-4},ContinentClock.rate_95%_HPD={0.0011795119859491707,0.009737803319191982},CraigiesHill_NodavirusPartB_1_576.rate_median=2.760278202197221E-4,height_median=6.103628638774495,height=6.967889025083845,posterior=0.9765568579523359,length=10.817430572384088,length_median=8.953126829493,Continent_C.set={"USA","EuropeNAf","Africa"}]:9.5046196885055,13[&CraigiesHill_NodavirusPartB_1_576.rate=2.9876929228167445E-4,length_range={3.3051774567,111.862670897},length_95%_HPD={4.431357914949,35.2294159992},CraigiesHill_NodavirusPartB_1_576.rate_range={6.33090082110875E-5,0.0014039744494260672},Continent_C="EuropeNAf",Continent_C.prob=1.0,ContinentClock.rate_range={5.161654276872798E-4,0.028613534613444888},ContinentClock.rate_median=0.004449522091836914,ContinentClock.rate=0.004947693383352009,CraigiesHill_NodavirusPartB_1_576.rate_95%_HPD={1.041031411586326E-4,5.384316790299642E-4},Continent_C.set.prob={1.0},ContinentClock.rate_95%_HPD={0.00121956319664225,0.009812537765426803},CraigiesHill_NodavirusPartB_1_576.rate_median=2.773544426777702E-4,height=0.0,length=17.538064780116358,length_median=15.596372232299998,Continent_C.set={"EuropeNAf"}]:15.608248327279995)[&CraigiesHill_NodavirusPartB_1_576.rate=2.987061627003299E-4,height_95%_HPD={4.822933146513009,34.73045651156002},length_range={0.07128143040318,190.2559813985},length_95%_HPD={3.650156081898,58.32728601623},CraigiesHill_NodavirusPartB_1_576.rate_range={6.33090082110875E-5,0.0014039744494260672},height_range={3.6150277602813077,111.86267089700004},Continent_C="EuropeNAf",Continent_C.prob=0.9989947222920331,ContinentClock.rate_range={5.161654276872798E-4,0.028613534613444888},ContinentClock.rate_median=0.0044504094001101835,ContinentClock.rate=0.00494770729922908,Continent_C.set.prob={7.260339001982631E-4,0.9989947222920331,2.7924380776856274E-4},CraigiesHill_NodavirusPartB_1_576.rate_95%_HPD={1.0428887371345624E-4,5.385614846411706E-4},ContinentClock.rate_95%_HPD={0.0012242382958823717,0.009811283634331848},CraigiesHill_NodavirusPartB_1_576.rate_median=2.772470827584013E-4,height_median=15.608248327279995,height=17.545811868270253,posterior=0.9946947391811566,length=27.41714718790394,length_median=24.08465461112,Continent_C.set={"USA","EuropeNAf","Africa"}]:25.264795915644996,((10[&CraigiesHill_NodavirusPartB_1_576.rate=2.9876929228167445E-4,height_95%_HPD={2.2032562317439783,2.2032562317629925},length_range={1.064380830762E-5,67.41624205535},length_95%_HPD={1.064380830762E-5,7.724095641515},CraigiesHill_NodavirusPartB_1_576.rate_range={6.33090082110875E-5,0.0014039744494260672},height_range={2.2032562316579174,2.203256231841351},Continent_C="EuropeNAf",Continent_C.prob=1.0,ContinentClock.rate_range={5.161654276872798E-4,0.028613534613444888},ContinentClock.rate_median=0.004449522091836914,ContinentClock.rate=0.004947693383352009,CraigiesHill_NodavirusPartB_1_576.rate_95%_HPD={1.041031411586326E-4,5.384316790299642E-4},Continent_C.set.prob={1.0},ContinentClock.rate_95%_HPD={0.00121956319664225,0.009812537765426803},CraigiesHill_NodavirusPartB_1_576.rate_median=2.773544426777702E-4,height_median=2.2032562317539828,height=2.2032562317537634,length=2.425536793784288,length_median=1.5453018048635,Continent_C.set={"EuropeNAf"}]:1.025896235274999,11[&CraigiesHill_NodavirusPartB_1_576.rate=2.9876929228167445E-4,height_95%_HPD={2.2032562317439783,2.2032562317629925},length_range={1.064380830762E-5,36.14110866601},length_95%_HPD={1.064380830762E-5,7.550068971643},CraigiesHill_NodavirusPartB_1_576.rate_range={6.33090082110875E-5,0.0014039744494260672},height_range={2.2032562316579742,2.203256231841351},Continent_C="EuropeNAf",Continent_C.prob=1.0,ContinentClock.rate_range={5.161654276872798E-4,0.028613534613444888},ContinentClock.rate_median=0.004449522091836914,ContinentClock.rate=0.004947693383352009,CraigiesHill_NodavirusPartB_1_576.rate_95%_HPD={1.041031411586326E-4,5.384316790299642E-4},Continent_C.set.prob={1.0},ContinentClock.rate_95%_HPD={0.00121956319664225,0.009812537765426803},CraigiesHill_NodavirusPartB_1_576.rate_median=2.773544426777702E-4,height_median=2.2032562317539828,height=2.203256231753768,length=2.387564394834488,length_median=1.5262700343084998,Continent_C.set={"EuropeNAf"}]:1.025896235274999)[&CraigiesHill_NodavirusPartB_1_576.rate=2.9851189274774574E-4,height_95%_HPD={2.2032668755629885,7.192400865605066},length_range={5.041853954468E-5,29.05207200278},length_95%_HPD={5.041853954468E-5,7.863574098214},CraigiesHill_NodavirusPartB_1_576.rate_range={6.645510483264418E-5,0.0011689260960470493},height_range={2.2032668755629885,23.021114660905994},Continent_C="EuropeNAf",Continent_C.prob=1.0,ContinentClock.rate_range={6.05464502856006E-4,0.028613534613444888},ContinentClock.rate_median=0.004442358279319675,ContinentClock.rate=0.004933488015772211,Continent_C.set.prob={1.0},CraigiesHill_NodavirusPartB_1_576.rate_95%_HPD={1.1144391561855623E-4,5.495366437191724E-4},ContinentClock.rate_95%_HPD={0.0012156277442699553,0.009732838659974735},CraigiesHill_NodavirusPartB_1_576.rate_median=2.7618201464124187E-4,height_median=3.2291524670289817,height=3.7867831898332494,posterior=0.33556469085050833,length=2.5002830488775367,length_median=1.586822275122,Continent_C.set={"EuropeNAf"}]:2.083461825594526,12[&CraigiesHill_NodavirusPartB_1_576.rate=2.9876929228167445E-4,height_95%_HPD={2.2032562317439783,2.2032562317629925},length_range={4.168952587769E-5,43.00633968911},length_95%_HPD={4.168952587769E-5,7.665142403174},CraigiesHill_NodavirusPartB_1_576.rate_range={6.33090082110875E-5,0.0014039744494260672},height_range={2.2032562316579174,2.2032562318419195},Continent_C="EuropeNAf",Continent_C.prob=1.0,ContinentClock.rate_range={5.161654276872798E-4,0.028613534613444888},ContinentClock.rate_median=0.004449522091836914,ContinentClock.rate=0.004947693383352009,CraigiesHill_NodavirusPartB_1_576.rate_95%_HPD={1.041031411586326E-4,5.384316790299642E-4},Continent_C.set.prob={1.0},ContinentClock.rate_95%_HPD={0.00121956319664225,0.009812537765426803},CraigiesHill_NodavirusPartB_1_576.rate_median=2.773544426777702E-4,height_median=2.2032562317539828,height=2.2032562317537656,length=2.412273356282346,length_median=1.524073349937,Continent_C.set={"EuropeNAf"}]:3.109358060869525)[&CraigiesHill_NodavirusPartB_1_576.rate=2.9876929228167445E-4,height_95%_HPD={2.2641236299700154,13.102721139929997},length_range={4.391053171395,214.320904246},length_95%_HPD={9.875486501497,75.48581370319},CraigiesHill_NodavirusPartB_1_576.rate_range={6.33090082110875E-5,0.0014039744494260672},height_range={2.216642428219984,69.61949828708},Continent_C="EuropeNAf",Continent_C.prob=0.9999444475306928,ContinentClock.rate_range={5.161654276872798E-4,0.028613534613444888},ContinentClock.rate_median=0.004449522091836914,ContinentClock.rate=0.004947693383352009,Continent_C.set.prob={2.7776234653630355E-5,0.9999444475306928,2.7776234653630355E-5},CraigiesHill_NodavirusPartB_1_576.rate_95%_HPD={1.041031411586326E-4,5.384316790299642E-4},ContinentClock.rate_95%_HPD={0.00121956319664225,0.009812537765426803},CraigiesHill_NodavirusPartB_1_576.rate_median=2.773544426777702E-4,height_median=5.312614292623508,height=6.282097480760959,posterior=1.0,length=38.598766613114115,length_median=34.73477631042,Continent_C.set={"USA","EuropeNAf","Africa"}]:35.56042995030148)[&CraigiesHill_NodavirusPartB_1_576.rate=2.9876929228167445E-4,height_95%_HPD={13.974744377739995,83.75628040524},length_range={20.67705975626,758.87154456},length_95%_HPD={42.77926132948,272.6134042916},CraigiesHill_NodavirusPartB_1_576.rate_range={6.33090082110875E-5,0.0014039744494260672},height_range={7.375603795586109,225.41711370137},Continent_C="EuropeNAf",Continent_C.prob=0.9806399644464197,ContinentClock.rate_range={5.161654276872798E-4,0.028613534613444888},ContinentClock.rate_median=0.004449522091836914,ContinentClock.rate=0.004947693383352009,Continent_C.set.prob={0.015110271651574912,0.9806399644464197,0.0042497639020054444},CraigiesHill_NodavirusPartB_1_576.rate_95%_HPD={1.041031411586326E-4,5.384316790299642E-4},ContinentClock.rate_95%_HPD={0.00121956319664225,0.009812537765426803},CraigiesHill_NodavirusPartB_1_576.rate_median=2.773544426777702E-4,height_median=40.87304424292499,height=44.91429817632327,posterior=1.0,length=144.4457824486303,length_median=131.926291554,Continent_C.set={"USA","EuropeNAf","Africa"}]:133.66549474564,((5[&CraigiesHill_NodavirusPartB_1_576.rate=2.9876929228167445E-4,height_95%_HPD={2.8114754097599644,2.8114754099000265},length_range={0.1415774089182,103.0779053034},length_95%_HPD={0.7120432262898,24.67723977154},CraigiesHill_NodavirusPartB_1_576.rate_range={6.33090082110875E-5,0.0014039744494260672},height_range={2.811475409690047,2.8114754099800052},Continent_C="Africa",Continent_C.prob=1.0,ContinentClock.rate_range={5.161654276872798E-4,0.028613534613444888},ContinentClock.rate_median=0.004449522091836914,ContinentClock.rate=0.004947693383352009,CraigiesHill_NodavirusPartB_1_576.rate_95%_HPD={1.041031411586326E-4,5.384316790299642E-4},Continent_C.set.prob={1.0},ContinentClock.rate_95%_HPD={0.00121956319664225,0.009812537765426803},CraigiesHill_NodavirusPartB_1_576.rate_median=2.773544426777702E-4,height_median=2.8114754098360066,height=2.8114754098359,length=10.049447085222575,length_median=8.1657916600555,Continent_C.set={"Africa"}]:8.165791660033484,4[&CraigiesHill_NodavirusPartB_1_576.rate=2.9876929228167445E-4,height_95%_HPD={2.8114754097599644,2.8114754099000265},length_range={0.1415774089182,103.0779053034},length_95%_HPD={0.7120432262898,24.67723977154},CraigiesHill_NodavirusPartB_1_576.rate_range={6.33090082110875E-5,0.0014039744494260672},height_range={2.811475409690047,2.8114754099800052},Continent_C="Africa",Continent_C.prob=1.0,ContinentClock.rate_range={5.161654276872798E-4,0.028613534613444888},ContinentClock.rate_median=0.004449522091836914,ContinentClock.rate=0.004947693383352009,CraigiesHill_NodavirusPartB_1_576.rate_95%_HPD={1.041031411586326E-4,5.384316790299642E-4},Continent_C.set.prob={1.0},ContinentClock.rate_95%_HPD={0.00121956319664225,0.009812537765426803},CraigiesHill_NodavirusPartB_1_576.rate_median=2.773544426777702E-4,height_median=2.8114754098360066,height=2.8114754098359,length=10.049447085222575,length_median=8.1657916600555,Continent_C.set={"Africa"}]:8.165791660033484)[&CraigiesHill_NodavirusPartB_1_576.rate=2.9876929228167445E-4,height_95%_HPD={3.52351863606998,27.48871518136002},length_range={11.35500552393,437.3974408484},length_95%_HPD={22.18319913037,149.3292693364},CraigiesHill_NodavirusPartB_1_576.rate_range={6.33090082110875E-5,0.0014039744494260672},height_range={2.9530528187700043,105.88938071324992},Continent_C="Africa",Continent_C.prob=0.9967779567801789,ContinentClock.rate_range={5.161654276872798E-4,0.028613534613444888},ContinentClock.rate_median=0.004449522091836914,ContinentClock.rate=0.004947693383352009,Continent_C.set.prob={0.0025554135881339928,6.666296316871285E-4,0.9967779567801789},CraigiesHill_NodavirusPartB_1_576.rate_95%_HPD={1.041031411586326E-4,5.384316790299642E-4},ContinentClock.rate_95%_HPD={0.00121956319664225,0.009812537765426803},CraigiesHill_NodavirusPartB_1_576.rate_median=2.773544426777702E-4,height_median=10.977267069869491,height=12.860922495058325,posterior=1.0,length=77.8915134318082,length_median=70.863872004755,Continent_C.set={"USA","EuropeNAf","Africa"}]:72.3250110502305,((6[&CraigiesHill_NodavirusPartB_1_576.rate=2.9876929228167445E-4,height_95%_HPD={3.72380417689601,3.723804177030047},length_range={0.01467628481677,60.81296949524},length_95%_HPD={0.07771027790605,13.47850675299},CraigiesHill_NodavirusPartB_1_576.rate_range={6.33090082110875E-5,0.0014039744494260672},height_range={3.723804176820977,3.723804177122986},Continent_C="USA",Continent_C.prob=1.0,ContinentClock.rate_range={5.161654276872798E-4,0.028613534613444888},ContinentClock.rate_median=0.004449522091836914,ContinentClock.rate=0.004947693383352009,CraigiesHill_NodavirusPartB_1_576.rate_95%_HPD={1.041031411586326E-4,5.384316790299642E-4},Continent_C.set.prob={1.0},ContinentClock.rate_95%_HPD={0.00121956319664225,0.009812537765426803},CraigiesHill_NodavirusPartB_1_576.rate_median=2.773544426777702E-4,height_median=3.723804176959611,height=3.723804176959159,length=5.133507407392959,length_median=3.9664630438449997,Continent_C.set={"USA"}]:3.9664630438333717,7[&CraigiesHill_NodavirusPartB_1_576.rate=2.9876929228167445E-4,height_95%_HPD={3.72380417689601,3.723804177030047},length_range={0.01467628481677,60.81296949524},length_95%_HPD={0.07771027790605,13.47850675299},CraigiesHill_NodavirusPartB_1_576.rate_range={6.33090082110875E-5,0.0014039744494260672},height_range={3.723804176820977,3.723804177122986},Continent_C="USA",Continent_C.prob=1.0,ContinentClock.rate_range={5.161654276872798E-4,0.028613534613444888},ContinentClock.rate_median=0.004449522091836914,ContinentClock.rate=0.004947693383352009,CraigiesHill_NodavirusPartB_1_576.rate_95%_HPD={1.041031411586326E-4,5.384316790299642E-4},Continent_C.set.prob={1.0},ContinentClock.rate_95%_HPD={0.00121956319664225,0.009812537765426803},CraigiesHill_NodavirusPartB_1_576.rate_median=2.773544426777702E-4,height_median=3.723804176959611,height=3.723804176959159,length=5.133507407392959,length_median=3.9664630438449997,Continent_C.set={"USA"}]:3.9664630438333717)[&CraigiesHill_NodavirusPartB_1_576.rate=2.9876929228167445E-4,height_95%_HPD={3.801514454869988,17.20231092994004},length_range={1.633021849454,176.6231535172},length_95%_HPD={4.265680646747,51.82036051246},CraigiesHill_NodavirusPartB_1_576.rate_range={6.33090082110875E-5,0.0014039744494260672},height_range={3.73848046177001,64.53677367212003},Continent_C="USA",Continent_C.prob=0.9998055663574246,ContinentClock.rate_range={5.161654276872798E-4,0.028613534613444888},ContinentClock.rate_median=0.004449522091836914,ContinentClock.rate=0.004947693383352009,Continent_C.set.prob={0.9998055663574246,1.1110493861452142E-4,8.332870396089106E-5},CraigiesHill_NodavirusPartB_1_576.rate_95%_HPD={1.041031411586326E-4,5.384316790299642E-4},ContinentClock.rate_95%_HPD={0.00121956319664225,0.009812537765426803},CraigiesHill_NodavirusPartB_1_576.rate_median=2.773544426777702E-4,height_median=7.6902672207929825,height=8.857311584352102,posterior=1.0,length=25.182705256471976,length_median=22.225596458995,Continent_C.set={"USA","EuropeNAf","Africa"}]:23.569918650422018,(9[&CraigiesHill_NodavirusPartB_1_576.rate=2.9876929228167445E-4,height_95%_HPD={3.723804176889928,3.7238041770200994},length_range={0.4599931949053,94.90187827208},length_95%_HPD={1.427246371898,31.32887540523},CraigiesHill_NodavirusPartB_1_576.rate_range={6.33090082110875E-5,0.0014039744494260672},height_range={3.723804176810063,3.7238041771199732},Continent_C="USA",Continent_C.prob=1.0,ContinentClock.rate_range={5.161654276872798E-4,0.028613534613444888},ContinentClock.rate_median=0.004449522091836914,ContinentClock.rate=0.004947693383352009,CraigiesHill_NodavirusPartB_1_576.rate_95%_HPD={1.041031411586326E-4,5.384316790299642E-4},Continent_C.set.prob={1.0},ContinentClock.rate_95%_HPD={0.00121956319664225,0.009812537765426803},CraigiesHill_NodavirusPartB_1_576.rate_median=2.773544426777702E-4,height_median=3.7238041769599874,height=3.723804176959134,length=14.026362180135523,length_median=11.98320492395,Continent_C.set={"USA"}]:11.493682475012008,8[&CraigiesHill_NodavirusPartB_1_576.rate=2.9876929228167445E-4,height_95%_HPD={3.723804176889928,3.7238041770200425},length_range={0.4599931949053,101.7126410956},length_95%_HPD={1.516320130295,32.33576327792},CraigiesHill_NodavirusPartB_1_576.rate_range={6.33090082110875E-5,0.0014039744494260672},height_range={3.723804176810063,3.7238041771299777},Continent_C="USA",Continent_C.prob=1.0,ContinentClock.rate_range={5.161654276872798E-4,0.028613534613444888},ContinentClock.rate_median=0.004449522091836914,ContinentClock.rate=0.004947693383352009,CraigiesHill_NodavirusPartB_1_576.rate_95%_HPD={1.041031411586326E-4,5.384316790299642E-4},Continent_C.set.prob={1.0},ContinentClock.rate_95%_HPD={0.00121956319664225,0.009812537765426803},CraigiesHill_NodavirusPartB_1_576.rate_median=2.773544426777702E-4,height_median=3.7238041769599874,height=3.723804176959147,length=14.211240486398173,length_median=12.046619323675,Continent_C.set={"USA"}]:11.493682475012008)[&CraigiesHill_NodavirusPartB_1_576.rate=2.985150605574898E-4,height_95%_HPD={5.464563179118983,33.39515517807999},length_range={0.002027269283836,150.624569957},length_95%_HPD={0.007411252636675,41.11144890346},CraigiesHill_NodavirusPartB_1_576.rate_range={6.33090082110875E-5,0.0014039744494260672},height_range={4.183797371890023,98.62568244905606},Continent_C="USA",Continent_C.prob=0.999165200799022,ContinentClock.rate_range={5.161654276872798E-4,0.028613534613444888},ContinentClock.rate_median=0.004456691907918201,ContinentClock.rate=0.004955377895114178,Continent_C.set.prob={0.999165200799022,3.279568289556066E-4,5.068423720223011E-4},CraigiesHill_NodavirusPartB_1_576.rate_95%_HPD={1.0468555296286861E-4,5.390221102093827E-4},ContinentClock.rate_95%_HPD={0.0012242382958823717,0.009825890731645227},CraigiesHill_NodavirusPartB_1_576.rate_median=2.769661978275477E-4,height_median=15.217486651971996,height=17.059607578361234,posterior=0.9316426865174157,length=17.584296317229928,length_median=14.80951600717,Continent_C.set={"USA","EuropeNAf","Africa"}]:16.042699219243005)[&CraigiesHill_NodavirusPartB_1_576.rate=2.987712550047302E-4,height_95%_HPD={11.436837486767999,64.24932987621003},length_range={2.313113517477,358.879145621},length_95%_HPD={11.42531354035,115.3507922122},CraigiesHill_NodavirusPartB_1_576.rate_range={6.33090082110875E-5,0.0014039744494260672},height_range={7.344362884086003,196.65803412237005},Continent_C="USA",Continent_C.prob=0.9848611111111111,ContinentClock.rate_range={5.161654276872798E-4,0.028613534613444888},ContinentClock.rate_median=0.004449522091836914,ContinentClock.rate=0.004947695944871158,Continent_C.set.prob={0.9848611111111111,0.0049722222222222225,0.010166666666666666},CraigiesHill_NodavirusPartB_1_576.rate_95%_HPD={1.041031411586326E-4,5.384316790299642E-4},ContinentClock.rate_95%_HPD={0.00121956319664225,0.009812537765426803},CraigiesHill_NodavirusPartB_1_576.rate_median=2.773544426777702E-4,height_median=31.260185871215,height=34.40855443582624,posterior=0.9999444475306928,length=56.345386564137435,length_median=50.32099855128,Continent_C.set={"USA","EuropeNAf","Africa"}]:52.042092248885)[&CraigiesHill_NodavirusPartB_1_576.rate=2.987505554619443E-4,height_95%_HPD={30.004427735224006,167.82164031970103},length_range={2.696037730357,572.9915830704},length_95%_HPD={19.42050602371,203.4155406031},CraigiesHill_NodavirusPartB_1_576.rate_range={6.33090082110875E-5,0.0014039744494260672},height_range={19.012023653512998,491.6106565360499},Continent_C="USA",Continent_C.prob=0.5816533659594584,ContinentClock.rate_range={5.161654276872798E-4,0.028613534613444888},ContinentClock.rate_median=0.004449590671969891,ContinentClock.rate=0.004948041307407365,Continent_C.set.prob={0.5816533659594584,0.10894530489669939,0.3094013291438423},CraigiesHill_NodavirusPartB_1_576.rate_95%_HPD={1.0428887371345624E-4,5.385614846411706E-4},ContinentClock.rate_95%_HPD={0.0012321977078040098,0.009828147696928304},CraigiesHill_NodavirusPartB_1_576.rate_median=2.7734526307874317E-4,height_median=83.3022781201,height=90.6983241425952,posterior=0.9989167268485084,length=98.71974767065713,length_median=88.10189391048,Continent_C.set={"USA","EuropeNAf","Africa"}]:91.236260868465)[&height_95%_HPD={62.998179566665996,344.59925943400003},height_median=174.538538988565,height=189.37085076693222,posterior=1.0,Continent_C="EuropeNAf",height_range={36.083463958185,919.2817823825499},Continent_C.prob=0.41678240097772346,length=0.0,Continent_C.set.prob={0.37422920948836175,0.41678240097772346,0.20898838953391477},Continent_C.set={"USA","EuropeNAf","Africa"}];
End;
