# Supplementary material for: The Discovery, Distribution, and Evolution of Viruses Associated with Drosophila melanogaster
Source: PLoS Biol. 2015 Jul 14;13(7):e1002210. doi: 10.1371/journal.pbio.1002210 (PMC4501690; doi:10.1371/journal.pbio.1002210)
Supplement: S8 Data — Posterior summaries of BEAST output for Figs 6 and S7 (posteriors inferred jointly across two independent runs). (ZIP) [file pbio.1002210.s008.zip › BEAST_Results/CraigiesHill_NodavirusPartB_577-1270.summary.tree]

#NEXUS

Begin taxa;
	Dimensions ntax=14;
	Taxlabels
		CraigiesHill_NodavirusPartB_CM03_Dmel_Edinburgh1_EuropeNAf_2009-07-10
		CraigiesHill_NodavirusPartB_CM15_Dmel_Edinburgh1_EuropeNAf_2009-07-10
		CraigiesHill_NodavirusPartB_CM17_Dmel_Edinburgh1_EuropeNAf_2009-07-10
		CraigiesHill_NodavirusPartB_CM19_Dmel_Edinburgh1_EuropeNAf_2009-07-10
		CraigiesHill_NodavirusPartB_DANMEL03_Dmel_Accra2_Africa_2010-01
		CraigiesHill_NodavirusPartB_DANMEL08_Dmel_Accra2_Africa_2010-01
		CraigiesHill_NodavirusPartB_GEO29_Dmel_AthensGeorgia_USA_2009-02-02
		CraigiesHill_NodavirusPartB_GEO73_Dmel_AthensGeorgia_USA_2009-02-02
		CraigiesHill_NodavirusPartB_GM03_Dmel_AthensGeorgia_USA_2009-02-02
		CraigiesHill_NodavirusPartB_GM08_Dmel_AthensGeorgia_USA_2009-02-02
		CraigiesHill_NodavirusPartB_MONMEL04_Dmel_Montpellier_EuropeNAf_2010-08-11
		CraigiesHill_NodavirusPartB_MONMEL05_Dmel_Montpellier_EuropeNAf_2010-08-11
		CraigiesHill_NodavirusPartB_MONMEL07_Dmel_Montpellier_EuropeNAf_2010-08-11
		CraigiesHill_NodavirusPartB_PORMEL01_Dmel_Porto_EuropeNAf_2012-10-24
		;
End;

Begin trees;
	Translate
		1 CraigiesHill_NodavirusPartB_CM03_Dmel_Edinburgh1_EuropeNAf_2009-07-10,
		2 CraigiesHill_NodavirusPartB_CM15_Dmel_Edinburgh1_EuropeNAf_2009-07-10,
		3 CraigiesHill_NodavirusPartB_CM17_Dmel_Edinburgh1_EuropeNAf_2009-07-10,
		4 CraigiesHill_NodavirusPartB_CM19_Dmel_Edinburgh1_EuropeNAf_2009-07-10,
		5 CraigiesHill_NodavirusPartB_DANMEL03_Dmel_Accra2_Africa_2010-01,
		6 CraigiesHill_NodavirusPartB_DANMEL08_Dmel_Accra2_Africa_2010-01,
		7 CraigiesHill_NodavirusPartB_GEO29_Dmel_AthensGeorgia_USA_2009-02-02,
		8 CraigiesHill_NodavirusPartB_GEO73_Dmel_AthensGeorgia_USA_2009-02-02,
		9 CraigiesHill_NodavirusPartB_GM03_Dmel_AthensGeorgia_USA_2009-02-02,
		10 CraigiesHill_NodavirusPartB_GM08_Dmel_AthensGeorgia_USA_2009-02-02,
		11 CraigiesHill_NodavirusPartB_MONMEL04_Dmel_Montpellier_EuropeNAf_2010-08-11,
		12 CraigiesHill_NodavirusPartB_MONMEL05_Dmel_Montpellier_EuropeNAf_2010-08-11,
		13 CraigiesHill_NodavirusPartB_MONMEL07_Dmel_Montpellier_EuropeNAf_2010-08-11,
		14 CraigiesHill_NodavirusPartB_PORMEL01_Dmel_Porto_EuropeNAf_2012-10-24
		;
tree TREE1 = [&R] ((((9[&height_95%_HPD={3.723804176886972,3.723804177040961},Continent_D.set={"USA"},length_range={0.4189442385443,83.73564381603},length_95%_HPD={1.173708630311,19.55700327013},Continent_D="USA",height_range={3.7238041768000585,3.7238041771299777},ContinentClock.rate_range={5.161654276872798E-4,0.028613534613444888},ContinentClock.rate_median=0.004449522091836914,ContinentClock.rate=0.004947693383352009,ContinentClock.rate_95%_HPD={0.00121956319664225,0.009812537765426803},CraigiesHill_NodavirusPartB_577-1270.rate_median=4.616219918556585E-4,height_median=3.7238041769599874,height=3.72380417695965,Continent_D.set.prob={1.0},CraigiesHill_NodavirusPartB_577-1270.rate=4.967830902549699E-4,length=8.92725877858466,length_median=7.6710642132085,CraigiesHill_NodavirusPartB_577-1270.rate_95%_HPD={1.8227522855772532E-4,8.917666676655288E-4},Continent_D.prob=1.0,CraigiesHill_NodavirusPartB_577-1270.rate_range={1.1446637675009973E-4,0.0022575113243983916}]:7.670951932509993,10[&height_95%_HPD={3.723804176886972,3.723804177040961},Continent_D.set={"USA"},length_range={0.4189442385443,83.73564381603},length_95%_HPD={1.173708630311,19.55700327013},Continent_D="USA",height_range={3.7238041768000585,3.7238041771299777},ContinentClock.rate_range={5.161654276872798E-4,0.028613534613444888},ContinentClock.rate_median=0.004449522091836914,ContinentClock.rate=0.004947693383352009,ContinentClock.rate_95%_HPD={0.00121956319664225,0.009812537765426803},CraigiesHill_NodavirusPartB_577-1270.rate_median=4.616219918556585E-4,height_median=3.7238041769599874,height=3.72380417695965,Continent_D.set.prob={1.0},CraigiesHill_NodavirusPartB_577-1270.rate=4.967830902549699E-4,length=8.927175948902738,length_median=7.6710642132085,CraigiesHill_NodavirusPartB_577-1270.rate_95%_HPD={1.8227522855772532E-4,8.917666676655288E-4},Continent_D.prob=1.0,CraigiesHill_NodavirusPartB_577-1270.rate_range={1.1446637675009973E-4,0.0022575113243983916}]:7.670951932509993)[&height_95%_HPD={4.897512807289985,23.280807447140035},Continent_D.set={"USA","EuropeNAf","Africa"},length_range={0.8264330600161,131.7342480019},length_95%_HPD={4.347159969725,48.81442007443},Continent_D="USA",height_range={4.142748415504002,87.45944799285996},ContinentClock.rate_range={5.161654276872798E-4,0.028613534613444888},ContinentClock.rate_median=0.0044493657669852655,ContinentClock.rate=0.004947619751327845,ContinentClock.rate_95%_HPD={0.00121956319664225,0.009812537765426803},CraigiesHill_NodavirusPartB_577-1270.rate_median=4.615911236904429E-4,height_median=11.39475610946998,height=12.650422455751533,posterior=0.9998888950613855,Continent_D.set.prob={0.9996666481471193,2.2223456858714373E-4,1.1111728429357187E-4},CraigiesHill_NodavirusPartB_577-1270.rate=4.967565132586006E-4,length=23.03632734386651,length_median=20.330622193565,CraigiesHill_NodavirusPartB_577-1270.rate_95%_HPD={1.8212693144120857E-4,8.911855620386475E-4},Continent_D.prob=0.9996666481471193,CraigiesHill_NodavirusPartB_577-1270.rate_range={1.1446637675009973E-4,0.0022575113243983916}]:21.147148413325006,(7[&height_95%_HPD={3.723804176879014,3.723804177033003},Continent_D.set={"USA"},length_range={0.2836847360929,91.24933536642},length_95%_HPD={1.026655797139,21.25774343003},Continent_D="USA",height_range={3.7238041768000585,3.723804177139982},ContinentClock.rate_range={5.161654276872798E-4,0.028613534613444888},ContinentClock.rate_median=0.004449522091836914,ContinentClock.rate=0.004947693383352009,ContinentClock.rate_95%_HPD={0.00121956319664225,0.009812537765426803},CraigiesHill_NodavirusPartB_577-1270.rate_median=4.616219918556585E-4,height_median=3.7238041769599874,height=3.7238041769596157,Continent_D.set.prob={1.0},CraigiesHill_NodavirusPartB_577-1270.rate=4.967830902549699E-4,length=9.260314156411344,length_median=7.763085962945,CraigiesHill_NodavirusPartB_577-1270.rate_95%_HPD={1.8227522855772532E-4,8.917666676655288E-4},Continent_D.prob=1.0,CraigiesHill_NodavirusPartB_577-1270.rate_range={1.1446637675009973E-4,0.0022575113243983916}]:7.7573021516400615,8[&height_95%_HPD={3.723804176879014,3.723804177033003},Continent_D.set={"USA"},length_range={0.2836847360929,92.34364895855},length_95%_HPD={0.9738180417044,21.20238699518},Continent_D="USA",height_range={3.7238041768000585,3.723804177139982},ContinentClock.rate_range={5.161654276872798E-4,0.028613534613444888},ContinentClock.rate_median=0.004449522091836914,ContinentClock.rate=0.004947693383352009,ContinentClock.rate_95%_HPD={0.00121956319664225,0.009812537765426803},CraigiesHill_NodavirusPartB_577-1270.rate_median=4.616219918556585E-4,height_median=3.7238041769599874,height=3.7238041769596175,Continent_D.set.prob={1.0},CraigiesHill_NodavirusPartB_577-1270.rate=4.967830902549699E-4,length=9.260431475616388,length_median=7.762732940828,CraigiesHill_NodavirusPartB_577-1270.rate_95%_HPD={1.8227522855772532E-4,8.917666676655288E-4},Continent_D.prob=1.0,CraigiesHill_NodavirusPartB_577-1270.rate_range={1.1446637675009973E-4,0.0022575113243983916}]:7.7573021516400615)[&height_95%_HPD={4.752562636879986,24.926191172154972},Continent_D.set={"USA","EuropeNAf","Africa"},length_range={0.1209996782407,141.9610828132},length_95%_HPD={3.941114180019,48.4794436476},Continent_D="USA",height_range={4.007488913040021,78.64257219935001},ContinentClock.rate_range={5.161654276872798E-4,0.028613534613444888},ContinentClock.rate_median=0.004449453511703937,ContinentClock.rate=0.004948003389808138,ContinentClock.rate_95%_HPD={0.00121956319664225,0.009812537765426803},CraigiesHill_NodavirusPartB_577-1270.rate_median=4.6160365386620537E-4,height_median=11.481106328600049,height=12.97089626619762,posterior=0.9991389367257375,Continent_D.set.prob={0.9996385977593061,1.1120068944427456E-4,2.5020155124961776E-4},CraigiesHill_NodavirusPartB_577-1270.rate=4.967458386369409E-4,length=22.72126551419184,length_median=20.060596973,CraigiesHill_NodavirusPartB_577-1270.rate_95%_HPD={1.8212693144120857E-4,8.911051591042552E-4},Continent_D.prob=0.9996385977593061,CraigiesHill_NodavirusPartB_577-1270.rate_range={1.1446637675009973E-4,0.0022575113243983916}]:21.060798194194938)[&height_95%_HPD={12.130403430863794,65.47060359492002},Continent_D.set={"USA","EuropeNAf","Africa"},length_range={12.5910473621,464.5015588919},length_95%_HPD={30.89076649981,201.4761011585},Continent_D="USA",height_range={6.229817814460006,165.70063595409988},ContinentClock.rate_range={5.161654276872798E-4,0.028613534613444888},ContinentClock.rate_median=0.004449522091836914,ContinentClock.rate=0.004947693383352009,ContinentClock.rate_95%_HPD={0.00121956319664225,0.009812537765426803},CraigiesHill_NodavirusPartB_577-1270.rate_median=4.616219918556585E-4,height_median=32.54190452279499,height=35.687316899916084,posterior=1.0,Continent_D.set.prob={0.985500805510805,0.006166324093105939,0.008332870396089107},CraigiesHill_NodavirusPartB_577-1270.rate=4.967830902549699E-4,length=106.63886068281187,length_median=97.53520312910999,CraigiesHill_NodavirusPartB_577-1270.rate_95%_HPD={1.8227522855772532E-4,8.917666676655288E-4},Continent_D.prob=0.985500805510805,CraigiesHill_NodavirusPartB_577-1270.rate_range={1.1446637675009973E-4,0.0022575113243983916}]:99.307450926135,(6[&height_95%_HPD={2.8114754097589127,2.8114754099211154},Continent_D.set={"Africa"},length_range={7.423597254252E-6,41.2009881697},length_95%_HPD={7.423597254252E-6,6.777008518369},Continent_D="Africa",height_range={2.811475409689365,2.811475410004107},ContinentClock.rate_range={5.161654276872798E-4,0.028613534613444888},ContinentClock.rate_median=0.004449522091836914,ContinentClock.rate=0.004947693383352009,ContinentClock.rate_95%_HPD={0.00121956319664225,0.009812537765426803},CraigiesHill_NodavirusPartB_577-1270.rate_median=4.616219918556585E-4,height_median=2.811475409836021,height=2.811475409836291,Continent_D.set.prob={1.0},CraigiesHill_NodavirusPartB_577-1270.rate=4.967830902549699E-4,length=2.1102738562813546,length_median=1.3254912045679998,CraigiesHill_NodavirusPartB_577-1270.rate_95%_HPD={1.8227522855772532E-4,8.917666676655288E-4},Continent_D.prob=1.0,CraigiesHill_NodavirusPartB_577-1270.rate_range={1.1446637675009973E-4,0.0022575113243983916}]:1.325491204551497,5[&height_95%_HPD={2.8114754097589127,2.8114754099211154},Continent_D.set={"Africa"},length_range={7.423597254252E-6,41.2009881697},length_95%_HPD={7.423597254252E-6,6.777008518369},Continent_D="Africa",height_range={2.811475409689365,2.811475410004107},ContinentClock.rate_range={5.161654276872798E-4,0.028613534613444888},ContinentClock.rate_median=0.004449522091836914,ContinentClock.rate=0.004947693383352009,ContinentClock.rate_95%_HPD={0.00121956319664225,0.009812537765426803},CraigiesHill_NodavirusPartB_577-1270.rate_median=4.616219918556585E-4,height_median=2.811475409836021,height=2.811475409836291,Continent_D.set.prob={1.0},CraigiesHill_NodavirusPartB_577-1270.rate=4.967830902549699E-4,length=2.1102738562813546,length_median=1.3254912045679998,CraigiesHill_NodavirusPartB_577-1270.rate_95%_HPD={1.8227522855772532E-4,8.917666676655288E-4},Continent_D.prob=1.0,CraigiesHill_NodavirusPartB_577-1270.rate_range={1.1446637675009973E-4,0.0022575113243983916}]:1.325491204551497)[&height_95%_HPD={2.811482833400021,9.588483928229948},Continent_D.set={"USA","EuropeNAf","Africa"},length_range={21.48996877395,557.5930730523},length_95%_HPD={45.99914241664,252.3598576504},Continent_D="Africa",height_range={2.811482833400021,44.012463579520045},ContinentClock.rate_range={5.161654276872798E-4,0.028613534613444888},ContinentClock.rate_median=0.004449522091836914,ContinentClock.rate=0.004947693383352009,ContinentClock.rate_95%_HPD={0.00121956319664225,0.009812537765426803},CraigiesHill_NodavirusPartB_577-1270.rate_median=4.616219918556585E-4,height_median=4.136966614387518,height=4.9217492661176605,posterior=1.0,Continent_D.set.prob={1.1110493861452142E-4,2.7776234653630355E-5,0.9998611188267319},CraigiesHill_NodavirusPartB_577-1270.rate=4.967830902549699E-4,length=137.4480364154899,length_median=127.12666526525,CraigiesHill_NodavirusPartB_577-1270.rate_95%_HPD={1.8227522855772532E-4,8.917666676655288E-4},Continent_D.prob=0.9998611188267319,CraigiesHill_NodavirusPartB_577-1270.rate_range={1.1446637675009973E-4,0.0022575113243983916}]:127.71238883454248)[&height_95%_HPD={49.62976908022,257.65522525055},Continent_D.set={"USA","EuropeNAf","Africa"},length_range={0.1650960997534,595.2430861201},length_95%_HPD={13.20323441666,189.1416729649},Continent_D="USA",height_range={24.401684720740004,566.7499620352},ContinentClock.rate_range={5.161654276872798E-4,0.028613534613444888},ContinentClock.rate_median=0.00445045733294563,ContinentClock.rate=0.004947164539865848,ContinentClock.rate_95%_HPD={0.0012255415625944666,0.009811283634331848},CraigiesHill_NodavirusPartB_577-1270.rate_median=4.6160365386620537E-4,height_median=131.84935544893,height=142.2315056039503,posterior=0.9975834675851342,Continent_D.set.prob={0.5051928163719894,0.16675483781149938,0.3280523458165112},CraigiesHill_NodavirusPartB_577-1270.rate=4.967239354215797E-4,length=92.44905012390701,length_median=82.64806912352,CraigiesHill_NodavirusPartB_577-1270.rate_95%_HPD={1.8227522855772532E-4,8.911855620386475E-4},Continent_D.prob=0.5051928163719894,CraigiesHill_NodavirusPartB_577-1270.rate_range={1.1446637675009973E-4,0.0022575113243983916}]:85.533224182732,(14[&Continent_D.set={"EuropeNAf"},length_range={6.679232277002,162.775179008},length_95%_HPD={12.509218696,71.60271201261},Continent_D="EuropeNAf",ContinentClock.rate_range={5.161654276872798E-4,0.028613534613444888},ContinentClock.rate_median=0.004449522091836914,ContinentClock.rate=0.004947693383352009,ContinentClock.rate_95%_HPD={0.00121956319664225,0.009812537765426803},CraigiesHill_NodavirusPartB_577-1270.rate_median=4.616219918556585E-4,height=0.0,Continent_D.set.prob={1.0},CraigiesHill_NodavirusPartB_577-1270.rate=4.967830902549699E-4,length=38.23464145828968,length_median=35.189684896315,CraigiesHill_NodavirusPartB_577-1270.rate_95%_HPD={1.8227522855772532E-4,8.917666676655288E-4},Continent_D.prob=1.0,CraigiesHill_NodavirusPartB_577-1270.rate_range={1.1446637675009973E-4,0.0022575113243983916}]:37.361376670857496,(((13[&height_95%_HPD={2.2032562317453426,2.2032562317621114},Continent_D.set={"EuropeNAf"},length_range={1.348716222749E-5,18.76304621934},length_95%_HPD={1.348716222749E-5,3.531721839313},Continent_D="EuropeNAf",height_range={2.2032562317010616,2.2032562318200917},ContinentClock.rate_range={5.161654276872798E-4,0.028613534613444888},ContinentClock.rate_median=0.004449522091836914,ContinentClock.rate=0.004947693383352009,ContinentClock.rate_95%_HPD={0.00121956319664225,0.009812537765426803},CraigiesHill_NodavirusPartB_577-1270.rate_median=4.616219918556585E-4,height_median=2.2032562317539828,height=2.2032562317538216,Continent_D.set.prob={1.0},CraigiesHill_NodavirusPartB_577-1270.rate=4.967830902549699E-4,length=1.147844899923838,length_median=0.7599411314817499,CraigiesHill_NodavirusPartB_577-1270.rate_95%_HPD={1.8227522855772532E-4,8.917666676655288E-4},Continent_D.prob=1.0,CraigiesHill_NodavirusPartB_577-1270.rate_range={1.1446637675009973E-4,0.0022575113243983916}]:0.7428054460650344,12[&height_95%_HPD={2.2032562317453426,2.2032562317621114},Continent_D.set={"EuropeNAf"},length_range={1.348716222749E-5,23.52516930873},length_95%_HPD={1.348716222749E-5,3.536463796521},Continent_D="EuropeNAf",height_range={2.2032562317010616,2.2032562318200917},ContinentClock.rate_range={5.161654276872798E-4,0.028613534613444888},ContinentClock.rate_median=0.004449522091836914,ContinentClock.rate=0.004947693383352009,ContinentClock.rate_95%_HPD={0.00121956319664225,0.009812537765426803},CraigiesHill_NodavirusPartB_577-1270.rate_median=4.616219918556585E-4,height_median=2.2032562317539828,height=2.20325623175382,Continent_D.set.prob={1.0},CraigiesHill_NodavirusPartB_577-1270.rate=4.967830902549699E-4,length=1.1482717877345556,length_median=0.7596761231989999,CraigiesHill_NodavirusPartB_577-1270.rate_95%_HPD={1.8227522855772532E-4,8.917666676655288E-4},Continent_D.prob=1.0,CraigiesHill_NodavirusPartB_577-1270.rate_range={1.1446637675009973E-4,0.0022575113243983916}]:0.7428054460650344)[&height_95%_HPD={2.203269718911997,5.581470866304983},Continent_D.set={"EuropeNAf"},length_range={0.005162079412385,36.88150043638},length_95%_HPD={0.07921336719344,9.356017446214},Continent_D="EuropeNAf",height_range={2.203269718911997,18.22075081110205},ContinentClock.rate_range={5.161654276872798E-4,0.02667989098369698},ContinentClock.rate_median=0.0044503338065347,ContinentClock.rate=0.004947736171799397,ContinentClock.rate_95%_HPD={0.0012233726069412517,0.009811283634331848},CraigiesHill_NodavirusPartB_577-1270.rate_median=4.6158591030814227E-4,height_median=2.946061677819017,height=3.312076816212669,posterior=0.9829731681573246,Continent_D.set.prob={1.0},CraigiesHill_NodavirusPartB_577-1270.rate=4.96604639990825E-4,length=3.783591851231379,length_median=3.044771423757,CraigiesHill_NodavirusPartB_577-1270.rate_95%_HPD={1.8212693144120857E-4,8.917977628707402E-4},Continent_D.prob=1.0,CraigiesHill_NodavirusPartB_577-1270.rate_range={1.1446637675009973E-4,0.0022575113243983916}]:3.383293913548485,11[&height_95%_HPD={2.203256231745968,2.2032562317619977},Continent_D.set={"EuropeNAf"},length_range={0.1394483537826,38.34310369355},length_95%_HPD={0.548698759175,11.1491109696},Continent_D="EuropeNAf",height_range={2.2032562316999247,2.2032562318200917},ContinentClock.rate_range={5.161654276872798E-4,0.028613534613444888},ContinentClock.rate_median=0.004449522091836914,ContinentClock.rate=0.004947693383352009,ContinentClock.rate_95%_HPD={0.00121956319664225,0.009812537765426803},CraigiesHill_NodavirusPartB_577-1270.rate_median=4.616219918556585E-4,height_median=2.2032562317539828,height=2.203256231753805,Continent_D.set.prob={1.0},CraigiesHill_NodavirusPartB_577-1270.rate=4.967830902549699E-4,length=4.85485862198752,length_median=4.1008973120145,CraigiesHill_NodavirusPartB_577-1270.rate_95%_HPD={1.8227522855772532E-4,8.917666676655288E-4},Continent_D.prob=1.0,CraigiesHill_NodavirusPartB_577-1270.rate_range={1.1446637675009973E-4,0.0022575113243983916}]:4.126099359613519)[&height_95%_HPD={2.760805509812002,13.352367201350006},Continent_D.set={"EuropeNAf"},length_range={2.927906251161,135.4780362277},length_95%_HPD={7.289384348969,48.96574999729},Continent_D="EuropeNAf",height_range={2.3427045855390105,40.54635992530001},ContinentClock.rate_range={5.161654276872798E-4,0.028613534613444888},ContinentClock.rate_median=0.004449522091836914,ContinentClock.rate=0.004947693383352009,ContinentClock.rate_95%_HPD={0.00121956319664225,0.009812537765426803},CraigiesHill_NodavirusPartB_577-1270.rate_median=4.616219918556585E-4,height_median=6.329355591367502,height=7.082852835463081,posterior=1.0,Continent_D.set.prob={1.0},CraigiesHill_NodavirusPartB_577-1270.rate=4.967830902549699E-4,length=25.29531550505369,length_median=22.97106432585,CraigiesHill_NodavirusPartB_577-1270.rate_95%_HPD={1.8227522855772532E-4,8.917666676655288E-4},Continent_D.prob=1.0,CraigiesHill_NodavirusPartB_577-1270.rate_range={1.1446637675009973E-4,0.0022575113243983916}]:23.356887009723508,(3[&height_95%_HPD={3.2909274646229676,3.2909274646400206},Continent_D.set={"EuropeNAf"},length_range={0.09889803434325,46.33737517468},length_95%_HPD={0.6325452701993,12.10070995573},Continent_D="EuropeNAf",height_range={3.2909274645789424,3.2909274646900144},ContinentClock.rate_range={5.161654276872798E-4,0.028613534613444888},ContinentClock.rate_median=0.004449522091836914,ContinentClock.rate=0.004947693383352009,ContinentClock.rate_95%_HPD={0.00121956319664225,0.009812537765426803},CraigiesHill_NodavirusPartB_577-1270.rate_median=4.616219918556585E-4,height_median=3.2909274646300446,height=3.290927464631013,Continent_D.set.prob={1.0},CraigiesHill_NodavirusPartB_577-1270.rate=4.967830902549699E-4,length=5.432526057416163,length_median=4.6282636013535,CraigiesHill_NodavirusPartB_577-1270.rate_95%_HPD={1.8227522855772532E-4,8.917666676655288E-4},Continent_D.prob=1.0,CraigiesHill_NodavirusPartB_577-1270.rate_range={1.1446637675009973E-4,0.0022575113243983916}]:4.643217766124948,((1[&height_95%_HPD={3.2909274646220297,3.290927464639026},Continent_D.set={"EuropeNAf"},length_range={1.634130967965E-5,16.68497746666},length_95%_HPD={1.634130967965E-5,3.202403414083},Continent_D="EuropeNAf",height_range={3.2909274645789424,3.29092746468649},ContinentClock.rate_range={5.161654276872798E-4,0.028613534613444888},ContinentClock.rate_median=0.004449522091836914,ContinentClock.rate=0.004947693383352009,ContinentClock.rate_95%_HPD={0.00121956319664225,0.009812537765426803},CraigiesHill_NodavirusPartB_577-1270.rate_median=4.616219918556585E-4,height_median=3.29092746463067,height=3.2909274646307547,Continent_D.set.prob={1.0},CraigiesHill_NodavirusPartB_577-1270.rate=4.967830902549699E-4,length=1.0198690508078043,length_median=0.6576912502034,CraigiesHill_NodavirusPartB_577-1270.rate_95%_HPD={1.8227522855772532E-4,8.917666676655288E-4},Continent_D.prob=1.0,CraigiesHill_NodavirusPartB_577-1270.rate_range={1.1446637675009973E-4,0.0022575113243983916}]:0.4487849651240481,4[&height_95%_HPD={3.2909274646220297,3.290927464639026},Continent_D.set={"EuropeNAf"},length_range={7.941586779747E-6,12.89847899494},length_95%_HPD={7.941586779747E-6,3.226430852964},Continent_D="EuropeNAf",height_range={3.2909274645789424,3.290927464686604},ContinentClock.rate_range={5.161654276872798E-4,0.028613534613444888},ContinentClock.rate_median=0.004449522091836914,ContinentClock.rate=0.004947693383352009,ContinentClock.rate_95%_HPD={0.00121956319664225,0.009812537765426803},CraigiesHill_NodavirusPartB_577-1270.rate_median=4.616219918556585E-4,height_median=3.29092746463067,height=3.290927464630762,Continent_D.set.prob={1.0},CraigiesHill_NodavirusPartB_577-1270.rate=4.967830902549699E-4,length=1.0206547867730122,length_median=0.6574843819338,CraigiesHill_NodavirusPartB_577-1270.rate_95%_HPD={1.8227522855772532E-4,8.917666676655288E-4},Continent_D.prob=1.0,CraigiesHill_NodavirusPartB_577-1270.rate_range={1.1446637675009973E-4,0.0022575113243983916}]:0.4487849651240481)[&height_95%_HPD={3.2909971330539065,5.48075897285176},Continent_D.set={"EuropeNAf"},length_range={5.255629996004E-5,15.73856729223},length_95%_HPD={5.255629996004E-5,3.611601465781},Continent_D="EuropeNAf",height_range={3.2909971330539065,11.033555354411419},ContinentClock.rate_range={5.161654276872798E-4,0.02667989098369698},ContinentClock.rate_median=0.004463339818321343,ContinentClock.rate=0.004960700065746396,ContinentClock.rate_95%_HPD={0.001272442814951806,0.009825576233268773},CraigiesHill_NodavirusPartB_577-1270.rate_median=4.625156741049312E-4,height_median=3.739712429754718,height=3.9873229768718748,posterior=0.3728681739903339,Continent_D.set.prob={1.0},CraigiesHill_NodavirusPartB_577-1270.rate=4.980497758254333E-4,length=1.1540465304756158,length_median=0.753069329398,CraigiesHill_NodavirusPartB_577-1270.rate_95%_HPD={1.792296420802912E-4,8.87543627646843E-4},Continent_D.prob=1.0,CraigiesHill_NodavirusPartB_577-1270.rate_range={1.1446637675009973E-4,0.002055490481110593}]:0.9021274495352785,2[&height_95%_HPD={3.2909274646220297,3.290927464639026},Continent_D.set={"EuropeNAf"},length_range={7.941586779747E-6,17.3383213643},length_95%_HPD={7.941586779747E-6,3.585011885306},Continent_D="EuropeNAf",height_range={3.2909274645789424,3.290927464686604},ContinentClock.rate_range={5.161654276872798E-4,0.028613534613444888},ContinentClock.rate_median=0.004449522091836914,ContinentClock.rate=0.004947693383352009,ContinentClock.rate_95%_HPD={0.00121956319664225,0.009812537765426803},CraigiesHill_NodavirusPartB_577-1270.rate_median=4.616219918556585E-4,height_median=3.29092746463067,height=3.2909274646307582,Continent_D.set.prob={1.0},CraigiesHill_NodavirusPartB_577-1270.rate=4.967830902549699E-4,length=1.141727552754012,length_median=0.73844854218885,CraigiesHill_NodavirusPartB_577-1270.rate_95%_HPD={1.8227522855772532E-4,8.917666676655288E-4},Continent_D.prob=1.0,CraigiesHill_NodavirusPartB_577-1270.rate_range={1.1446637675009973E-4,0.0022575113243983916}]:1.3509124146593265)[&height_95%_HPD={3.3108424284540092,7.848228391261017},Continent_D.set={"EuropeNAf"},length_range={0.002196804624683,42.17114512044},length_95%_HPD={0.04087013539806,9.197875452664},Continent_D="EuropeNAf",height_range={3.2959519484900284,20.629248828934067},ContinentClock.rate_range={5.161654276872798E-4,0.028613534613444888},ContinentClock.rate_median=0.004450529567021669,ContinentClock.rate=0.004948238538229525,ContinentClock.rate_95%_HPD={0.001224532414736727,0.009811283634331848},CraigiesHill_NodavirusPartB_577-1270.rate_median=4.6168885634863174E-4,height_median=4.641839879289996,height=5.029253019344293,posterior=0.9916115771346037,Continent_D.set.prob={1.0},CraigiesHill_NodavirusPartB_577-1270.rate=4.968534374711356E-4,length=3.716601594747902,length_median=3.0024532613415,CraigiesHill_NodavirusPartB_577-1270.rate_95%_HPD={1.8227522855772532E-4,8.918013896727209E-4},Continent_D.prob=1.0,CraigiesHill_NodavirusPartB_577-1270.rate_range={1.1446637675009973E-4,0.0022575113243983916}]:3.2923053514649965)[&height_95%_HPD={3.91814770617097,15.366326788990023},Continent_D.set={"USA","EuropeNAf"},length_range={2.620754198969,128.2324993688},length_95%_HPD={6.538480324992,48.79286032613},Continent_D="EuropeNAf",height_range={3.5141349560640833,49.62830263927992},ContinentClock.rate_range={5.161654276872798E-4,0.028613534613444888},ContinentClock.rate_median=0.004449522091836914,ContinentClock.rate=0.004947693383352009,ContinentClock.rate_95%_HPD={0.00121956319664225,0.009812537765426803},CraigiesHill_NodavirusPartB_577-1270.rate_median=4.616219918556585E-4,height_median=7.934145230754993,height=8.73894535158648,posterior=1.0,Continent_D.set.prob={2.7776234653630355E-5,0.9999722237653463},CraigiesHill_NodavirusPartB_577-1270.rate=4.967830902549699E-4,length=24.879869667905798,length_median=22.42915494119,CraigiesHill_NodavirusPartB_577-1270.rate_95%_HPD={1.8227522855772532E-4,8.917666676655288E-4},Continent_D.prob=0.9999722237653463,CraigiesHill_NodavirusPartB_577-1270.rate_range={1.1446637675009973E-4,0.0022575113243983916}]:21.752097370336017)[&height_95%_HPD={12.352233981944991,57.905233883849974},Continent_D.set={"USA","EuropeNAf","Africa"},length_range={0.01216348907264,83.50212795478},length_95%_HPD={0.03462470261743,23.52622192263},Continent_D="EuropeNAf",height_range={6.8265759469845975,137.16873747283},ContinentClock.rate_range={6.008821709714826E-4,0.02667989098369698},ContinentClock.rate_median=0.004385111582496451,ContinentClock.rate=0.004872416230389504,ContinentClock.rate_95%_HPD={0.0012594483532593211,0.00970552184953419},CraigiesHill_NodavirusPartB_577-1270.rate_median=4.524278380856784E-4,height_median=29.68624260109101,height=32.20649184202387,posterior=0.6668796177990112,Continent_D.set.prob={0.00183264609104919,0.9980007497188554,1.666041900953809E-4},CraigiesHill_NodavirusPartB_577-1270.rate=4.856367887999413E-4,length=9.518962040284475,length_median=7.759932864922,CraigiesHill_NodavirusPartB_577-1270.rate_95%_HPD={1.849768892273443E-4,8.713530585242281E-4},Continent_D.prob=0.9980007497188554,CraigiesHill_NodavirusPartB_577-1270.rate_range={1.1738526636234176E-4,0.0022575113243983916}]:7.675134069766486)[&height_95%_HPD={14.446368503091705,73.78174401669003},Continent_D.set={"USA","EuropeNAf","Africa"},length_range={30.25219945918,878.816126364},length_95%_HPD={64.52238230586,357.5946042349},Continent_D="EuropeNAf",height_range={7.524114903410997,162.775179008},ContinentClock.rate_range={5.161654276872798E-4,0.028613534613444888},ContinentClock.rate_median=0.004449522091836914,ContinentClock.rate=0.004947693383352009,ContinentClock.rate_95%_HPD={0.00121956319664225,0.009812537765426803},CraigiesHill_NodavirusPartB_577-1270.rate_median=4.616219918556585E-4,height_median=37.361376670857496,height=40.45834543625457,posterior=1.0,Continent_D.set.prob={0.0050552747069607246,0.9928059552247097,0.0021387700683295372},CraigiesHill_NodavirusPartB_577-1270.rate=4.967830902549699E-4,length=194.0893406389228,length_median=178.71902148840002,CraigiesHill_NodavirusPartB_577-1270.rate_95%_HPD={1.8227522855772532E-4,8.917666676655288E-4},Continent_D.prob=0.9928059552247097,CraigiesHill_NodavirusPartB_577-1270.rate_range={1.1446637675009973E-4,0.0022575113243983916}]:180.0212029608045)[&Continent_D.set={"USA","EuropeNAf","Africa"},height_95%_HPD={82.241446260621,425.28549767771},height_median=217.382579631662,height=234.59956518427379,Continent_D.set.prob={0.37559024498638965,0.37750680517749013,0.2469029498361202},Continent_D="EuropeNAf",posterior=1.0,height_range={40.822265727330006,999.4020310144999},length=0.0,Continent_D.prob=0.37750680517749013];
End;
