# Supplementary material for: The Discovery, Distribution, and Evolution of Viruses Associated with Drosophila melanogaster
Source: PLoS Biol. 2015 Jul 14;13(7):e1002210. doi: 10.1371/journal.pbio.1002210 (PMC4501690; doi:10.1371/journal.pbio.1002210)
Supplement: S8 Data — Posterior summaries of BEAST output for Figs 6 and S7 (posteriors inferred jointly across two independent runs). (ZIP) [file pbio.1002210.s008.zip › BEAST_Results/Dansoman_CBPVlikePartA_1-803.summary.tree]

#NEXUS

Begin taxa;
	Dimensions ntax=27;
	Taxlabels
		Dansoman_CBPVlikePartA_CM08_Dmel_Edinburgh1_EuropeNAf_2009-07-10
		Dansoman_CBPVlikePartA_CM10_Dmel_Edinburgh1_EuropeNAf_2009-07-10
		Dansoman_CBPVlikePartA_CM19_Dmel_Edinburgh1_EuropeNAf_2009-07-10
		Dansoman_CBPVlikePartA_DAN05_Dmel_Accra2_Africa_2010-01
		Dansoman_CBPVlikePartA_DAN18_Dmel_Accra2_Africa_2010-01
		Dansoman_CBPVlikePartA_DAN22_Dmel_Accra2_Africa_2010-01
		Dansoman_CBPVlikePartA_DANMEL03_Dmel_Accra2_Africa_2010-01
		Dansoman_CBPVlikePartA_DANMEL07_Dmel_Accra2_Africa_2010-01
		Dansoman_CBPVlikePartA_DANMEL10_Dmel_Accra2_Africa_2010-01
		Dansoman_CBPVlikePartA_DANMEL15_Dmel_Accra2_Africa_2010-01
		Dansoman_CBPVlikePartA_DM09_Dmel_Sussex_EuropeNAf_2009-08-28
		Dansoman_CBPVlikePartA_K14_Dmel_Thika_Africa_2009-02
		Dansoman_CBPVlikePartA_K16_Dmel_Thika_Africa_2009-02
		Dansoman_CBPVlikePartA_LISMEL05_Dmel_Lisbon_EuropeNAf_2012-10-24
		Dansoman_CBPVlikePartA_MAT21_Dmel_Accra1_Africa_2010-01
		Dansoman_CBPVlikePartA_MAT35_Dmel_Accra1_Africa_2010-01
		Dansoman_CBPVlikePartA_MATMEL17_Dmel_Accra1_Africa_2010-01
		Dansoman_CBPVlikePartA_MATMEL18_Dmel_Accra1_Africa_2010-01
		Dansoman_CBPVlikePartA_MATMEL22_Dmel_Accra1_Africa_2010-01
		Dansoman_CBPVlikePartA_MATMEL23_Dmel_Accra1_Africa_2010-01
		Dansoman_CBPVlikePartA_RAKMEL05_Dmel_Marrakesh_EuropeNAf_2010-09-30
		Dansoman_CBPVlikePartA_REEF09_Dmel_Mombassa_Africa_2011-04-05
		Dansoman_CBPVlikePartA_SAF04_Dmel_SouthAfrica_Africa_2010-01
		Dansoman_CBPVlikePartA_SAF19_Dmel_SouthAfrica_Africa_2010-01
		Dansoman_CBPVlikePartA_SAF28_Dmel_SouthAfrica_Africa_2010-01
		Dansoman_CBPVlikePartA_SAFM03_Dmel_SouthAfrica_Africa_2010-01
		Dansoman_CBPVlikePartA_SAFM04_Dmel_SouthAfrica_Africa_2010-01
		;
End;

Begin trees;
	Translate
		1 Dansoman_CBPVlikePartA_CM08_Dmel_Edinburgh1_EuropeNAf_2009-07-10,
		2 Dansoman_CBPVlikePartA_CM10_Dmel_Edinburgh1_EuropeNAf_2009-07-10,
		3 Dansoman_CBPVlikePartA_CM19_Dmel_Edinburgh1_EuropeNAf_2009-07-10,
		4 Dansoman_CBPVlikePartA_DAN05_Dmel_Accra2_Africa_2010-01,
		5 Dansoman_CBPVlikePartA_DAN18_Dmel_Accra2_Africa_2010-01,
		6 Dansoman_CBPVlikePartA_DAN22_Dmel_Accra2_Africa_2010-01,
		7 Dansoman_CBPVlikePartA_DANMEL03_Dmel_Accra2_Africa_2010-01,
		8 Dansoman_CBPVlikePartA_DANMEL07_Dmel_Accra2_Africa_2010-01,
		9 Dansoman_CBPVlikePartA_DANMEL10_Dmel_Accra2_Africa_2010-01,
		10 Dansoman_CBPVlikePartA_DANMEL15_Dmel_Accra2_Africa_2010-01,
		11 Dansoman_CBPVlikePartA_DM09_Dmel_Sussex_EuropeNAf_2009-08-28,
		12 Dansoman_CBPVlikePartA_K14_Dmel_Thika_Africa_2009-02,
		13 Dansoman_CBPVlikePartA_K16_Dmel_Thika_Africa_2009-02,
		14 Dansoman_CBPVlikePartA_LISMEL05_Dmel_Lisbon_EuropeNAf_2012-10-24,
		15 Dansoman_CBPVlikePartA_MAT21_Dmel_Accra1_Africa_2010-01,
		16 Dansoman_CBPVlikePartA_MAT35_Dmel_Accra1_Africa_2010-01,
		17 Dansoman_CBPVlikePartA_MATMEL17_Dmel_Accra1_Africa_2010-01,
		18 Dansoman_CBPVlikePartA_MATMEL18_Dmel_Accra1_Africa_2010-01,
		19 Dansoman_CBPVlikePartA_MATMEL22_Dmel_Accra1_Africa_2010-01,
		20 Dansoman_CBPVlikePartA_MATMEL23_Dmel_Accra1_Africa_2010-01,
		21 Dansoman_CBPVlikePartA_RAKMEL05_Dmel_Marrakesh_EuropeNAf_2010-09-30,
		22 Dansoman_CBPVlikePartA_REEF09_Dmel_Mombassa_Africa_2011-04-05,
		23 Dansoman_CBPVlikePartA_SAF04_Dmel_SouthAfrica_Africa_2010-01,
		24 Dansoman_CBPVlikePartA_SAF19_Dmel_SouthAfrica_Africa_2010-01,
		25 Dansoman_CBPVlikePartA_SAF28_Dmel_SouthAfrica_Africa_2010-01,
		26 Dansoman_CBPVlikePartA_SAFM03_Dmel_SouthAfrica_Africa_2010-01,
		27 Dansoman_CBPVlikePartA_SAFM04_Dmel_SouthAfrica_Africa_2010-01
		;
tree TREE1 = [&R] (((21[&height_95%_HPD={2.066269930360022,2.0662699304099874},Continent_D.set={"EuropeNAf"},Dansoman_CBPVlikePartA_1-803.rate_median=4.625566623781869E-4,length_range={15.71270597483,261.6352937023},length_95%_HPD={26.38459680752,117.9811286828},Continent_D="EuropeNAf",height_range={2.066269930289991,2.0662699304800185},Dansoman_CBPVlikePartA_1-803.rate_95%_HPD={2.0426846867299412E-4,8.236427526927711E-4},ContinentClock.rate_range={9.322728458233077E-5,0.01757522909972604},ContinentClock.rate_median=0.00192664367314189,Dansoman_CBPVlikePartA_1-803.rate_range={1.0432880037093417E-4,0.0018366356001345541},Dansoman_CBPVlikePartA_1-803.rate=4.8822464193649224E-4,ContinentClock.rate=0.002221847101460673,ContinentClock.rate_95%_HPD={3.0679489791294386E-4,0.00482107482839656},height_median=2.0662699303809973,height=2.06626993038352,Continent_D.set.prob={1.0},length=67.18528621843559,length_median=62.717093638920005,Continent_D.prob=1.0]:62.71709363892401,(((11[&height_95%_HPD={3.1566808892829386,3.156680889293},Continent_D.set={"EuropeNAf"},Dansoman_CBPVlikePartA_1-803.rate_median=4.625566623781869E-4,length_range={0.1343520340121,20.90316338251},length_95%_HPD={0.1343520340121,5.839254284996},Continent_D="EuropeNAf",height_range={3.1566808892761173,3.1566808892999916},Dansoman_CBPVlikePartA_1-803.rate_95%_HPD={2.0426846867299412E-4,8.236427526927711E-4},ContinentClock.rate_range={9.322728458233077E-5,0.01757522909972604},ContinentClock.rate_median=0.00192664367314189,Dansoman_CBPVlikePartA_1-803.rate_range={1.0432880037093417E-4,0.0018366356001345541},Dansoman_CBPVlikePartA_1-803.rate=4.8822464193649224E-4,ContinentClock.rate=0.002221847101460673,ContinentClock.rate_95%_HPD={3.0679489791294386E-4,0.00482107482839656},height_median=3.1566808892879976,height=3.1566808892872538,Continent_D.set.prob={1.0},length=2.3986400814869318,length_median=1.9814348479585,Continent_D.prob=1.0]:1.902808521631016,(2[&height_95%_HPD={3.2909274646256677,3.290927464636013},Continent_D.set={"EuropeNAf"},Dansoman_CBPVlikePartA_1-803.rate_median=4.625566623781869E-4,length_range={8.212936088281E-5,17.02537495455},length_95%_HPD={8.212936088281E-5,3.176195679141},Continent_D="EuropeNAf",height_range={3.2909274646189033,3.2909274646424365},Dansoman_CBPVlikePartA_1-803.rate_95%_HPD={2.0426846867299412E-4,8.236427526927711E-4},ContinentClock.rate_range={9.322728458233077E-5,0.01757522909972604},ContinentClock.rate_median=0.00192664367314189,Dansoman_CBPVlikePartA_1-803.rate_range={1.0432880037093417E-4,0.0018366356001345541},Dansoman_CBPVlikePartA_1-803.rate=4.8822464193649224E-4,ContinentClock.rate=0.002221847101460673,ContinentClock.rate_95%_HPD={3.0679489791294386E-4,0.00482107482839656},height_median=3.290927464630613,height=3.290927464631295,Continent_D.set.prob={1.0},length=1.045898327238278,length_median=0.70546211191675,Continent_D.prob=1.0]:0.5263345680504017,1[&height_95%_HPD={3.2909274646256677,3.290927464636013},Continent_D.set={"EuropeNAf"},Dansoman_CBPVlikePartA_1-803.rate_median=4.625566623781869E-4,length_range={8.212936088281E-5,15.36486896748},length_95%_HPD={8.212936088281E-5,3.163898062579},Continent_D="EuropeNAf",height_range={3.2909274646189033,3.2909274646424365},Dansoman_CBPVlikePartA_1-803.rate_95%_HPD={2.0426846867299412E-4,8.236427526927711E-4},ContinentClock.rate_range={9.322728458233077E-5,0.01757522909972604},ContinentClock.rate_median=0.00192664367314189,Dansoman_CBPVlikePartA_1-803.rate_range={1.0432880037093417E-4,0.0018366356001345541},Dansoman_CBPVlikePartA_1-803.rate=4.8822464193649224E-4,ContinentClock.rate=0.002221847101460673,ContinentClock.rate_95%_HPD={3.0679489791294386E-4,0.00482107482839656},height_median=3.290927464630613,height=3.2909274646313036,Continent_D.set.prob={1.0},length=1.0429238422458826,length_median=0.70798370526325,Continent_D.prob=1.0]:0.5263345680504017)[&height_95%_HPD={3.291009593994829,5.625229881950247},Continent_D.set={"EuropeNAf"},Dansoman_CBPVlikePartA_1-803.rate_median=4.6070333963650406E-4,length_range={2.168456693772E-4,18.37202465899},length_95%_HPD={2.168456693772E-4,5.165224002654},Continent_D="EuropeNAf",height_range={3.291009593994829,12.521736974699024},Dansoman_CBPVlikePartA_1-803.rate_95%_HPD={2.0547227793711113E-4,8.169117356455774E-4},ContinentClock.rate_range={1.2144342621506988E-4,0.01757522909972604},ContinentClock.rate_median=0.0019239217675820872,Dansoman_CBPVlikePartA_1-803.rate_range={1.2915226647634777E-4,0.0018366356001345541},Dansoman_CBPVlikePartA_1-803.rate=4.856753134465963E-4,ContinentClock.rate=0.0022169484958273846,ContinentClock.rate_95%_HPD={2.9552066786721896E-4,0.004775712927553828},height_median=3.8172620326810147,height=4.061906464312834,posterior=0.689433920337759,Continent_D.set.prob={1.0},length=1.998658217996687,length_median=1.58534799347,Continent_D.prob=1.0]:1.242227378237999)[&height_95%_HPD={3.347355440208986,8.240533439947},Continent_D.set={"EuropeNAf"},Dansoman_CBPVlikePartA_1-803.rate_median=4.6212541842749553E-4,length_range={8.220049184438E-5,17.82565066463},length_95%_HPD={8.220049184438E-5,5.669778740235},Continent_D="EuropeNAf",height_range={3.30171280104301,19.46167761948675},Dansoman_CBPVlikePartA_1-803.rate_95%_HPD={2.0826813606046428E-4,8.268579722202962E-4},ContinentClock.rate_range={9.322728458233077E-5,0.01757522909972604},ContinentClock.rate_median=0.0019327728778082936,Dansoman_CBPVlikePartA_1-803.rate_range={1.0432880037093417E-4,0.0018366356001345541},Dansoman_CBPVlikePartA_1-803.rate=4.87640578274974E-4,ContinentClock.rate=0.0022273812705160996,ContinentClock.rate_95%_HPD={2.974196623783281E-4,0.00483442074629583},height_median=5.059489410919014,height=5.398680289783201,posterior=0.6237431253819232,Continent_D.set.prob={1.0},length=2.128560827989077,length_median=1.6694338886525002,Continent_D.prob=1.0]:1.8298491424699819,3[&height_95%_HPD={3.290927464625952,3.290927464636013},Continent_D.set={"EuropeNAf"},Dansoman_CBPVlikePartA_1-803.rate_median=4.625566623781869E-4,length_range={0.0805488739605,25.47136654795},length_95%_HPD={0.3800871752462,7.975515804903},Continent_D="EuropeNAf",height_range={3.2909274646199265,3.2909274646406743},Dansoman_CBPVlikePartA_1-803.rate_95%_HPD={2.0426846867299412E-4,8.236427526927711E-4},ContinentClock.rate_range={9.322728458233077E-5,0.01757522909972604},ContinentClock.rate_median=0.00192664367314189,Dansoman_CBPVlikePartA_1-803.rate_range={1.0432880037093417E-4,0.0018366356001345541},Dansoman_CBPVlikePartA_1-803.rate=4.8822464193649224E-4,ContinentClock.rate=0.002221847101460673,ContinentClock.rate_95%_HPD={3.0679489791294386E-4,0.00482107482839656},height_median=3.2909274646307836,height=3.290927464631495,Continent_D.set.prob={1.0},length=3.669093678249525,length_median=3.167691716706,Continent_D.prob=1.0]:3.598411088758212)[&height_95%_HPD={4.090451854278399,11.884187067379969},Continent_D.set={"EuropeNAf","Africa"},Dansoman_CBPVlikePartA_1-803.rate_median=4.621858145754542E-4,length_range={0.04669666937677,50.50108458264},length_95%_HPD={0.4297757484994,14.67316710742},Continent_D="EuropeNAf",height_range={3.441199221770006,28.762294012571942},Dansoman_CBPVlikePartA_1-803.rate_95%_HPD={2.032704009927003E-4,8.210476243720095E-4},ContinentClock.rate_range={9.322728458233077E-5,0.01757522909972604},ContinentClock.rate_median=0.0019246500282022294,Dansoman_CBPVlikePartA_1-803.rate_range={1.0432880037093417E-4,0.0018366356001345541},Dansoman_CBPVlikePartA_1-803.rate=4.877332633847532E-4,ContinentClock.rate=0.0022197032104055215,ContinentClock.rate_95%_HPD={2.9552066786721896E-4,0.004804657568421158},height_median=6.8893385533889955,height=7.3787391183938515,posterior=0.9958613410366091,Continent_D.set.prob={0.9999721083312415,2.7891668758541825E-5},length=6.421101572888434,length_median=5.463737795252,Continent_D.prob=0.9999721083312415]:5.802975410601007,14[&Continent_D.set={"EuropeNAf"},length_range={3.309273889311,69.65694742165},Dansoman_CBPVlikePartA_1-803.rate_median=4.625566623781869E-4,length_95%_HPD={5.607598128324,24.5899909059},Continent_D="EuropeNAf",Dansoman_CBPVlikePartA_1-803.rate_95%_HPD={2.0426846867299412E-4,8.236427526927711E-4},ContinentClock.rate_range={9.322728458233077E-5,0.01757522909972604},ContinentClock.rate_median=0.00192664367314189,Dansoman_CBPVlikePartA_1-803.rate_range={1.0432880037093417E-4,0.0018366356001345541},Dansoman_CBPVlikePartA_1-803.rate=4.8822464193649224E-4,ContinentClock.rate=0.002221847101460673,ContinentClock.rate_95%_HPD={3.0679489791294386E-4,0.00482107482839656},height=0.0,Continent_D.set.prob={1.0},length=13.767417038364814,length_median=12.6900137019,Continent_D.prob=1.0]:12.692313963990003)[&height_95%_HPD={5.488628465294994,24.25104322837001},Continent_D.set={"EuropeNAf","Africa"},Dansoman_CBPVlikePartA_1-803.rate_median=4.625566623781869E-4,length_range={10.1317008046,236.6475933876},length_95%_HPD={19.11822942308,99.20587367325},Continent_D="EuropeNAf",height_range={4.013914219225995,69.65694742164999},Dansoman_CBPVlikePartA_1-803.rate_95%_HPD={2.0426846867299412E-4,8.236427526927711E-4},ContinentClock.rate_range={9.322728458233077E-5,0.01757522909972604},ContinentClock.rate_median=0.00192664367314189,Dansoman_CBPVlikePartA_1-803.rate_range={1.0432880037093417E-4,0.0018366356001345541},Dansoman_CBPVlikePartA_1-803.rate=4.8822464193649224E-4,ContinentClock.rate=0.002221847101460673,ContinentClock.rate_95%_HPD={3.0679489791294386E-4,0.00482107482839656},height_median=12.692313963990003,height=13.777136854375302,posterior=1.0,Continent_D.set.prob={0.9996666851841565,3.3331481584356423E-4},length=55.474419294443756,length_median=51.48035383218,Continent_D.prob=0.9996666851841565]:52.09104960531501)[&height_95%_HPD={28.450866737907006,120.04739861318001},Continent_D.set={"EuropeNAf","Africa"},Dansoman_CBPVlikePartA_1-803.rate_median=4.625566623781869E-4,length_range={28.37349680748,631.6574701094},length_95%_HPD={48.98565311736,242.1403394741},Continent_D="EuropeNAf",height_range={17.778975905216996,263.70156363274},Dansoman_CBPVlikePartA_1-803.rate_95%_HPD={2.0426846867299412E-4,8.236427526927711E-4},ContinentClock.rate_range={9.322728458233077E-5,0.01757522909972604},ContinentClock.rate_median=0.00192664367314189,Dansoman_CBPVlikePartA_1-803.rate_range={1.0432880037093417E-4,0.0018366356001345541},Dansoman_CBPVlikePartA_1-803.rate=4.8822464193649224E-4,ContinentClock.rate=0.002221847101460673,ContinentClock.rate_95%_HPD={3.0679489791294386E-4,0.00482107482839656},height_median=64.78336356930501,height=69.25155614881888,posterior=1.0,Continent_D.set.prob={0.963335370257208,0.03666462974279207},length=135.99440824020036,length_median=126.3381713185,Continent_D.prob=0.963335370257208]:127.11479254567502,(12[&height_95%_HPD={3.726543902910038,3.726543903060019},Continent_D.set={"Africa"},Dansoman_CBPVlikePartA_1-803.rate_median=4.625566623781869E-4,length_range={1.476353611837,84.39344707294},length_95%_HPD={3.689809366158,27.39696122315},Continent_D="Africa",height_range={3.7265439028499827,3.726543903119932},Dansoman_CBPVlikePartA_1-803.rate_95%_HPD={2.0426846867299412E-4,8.236427526927711E-4},ContinentClock.rate_range={9.322728458233077E-5,0.01757522909972604},ContinentClock.rate_median=0.00192664367314189,Dansoman_CBPVlikePartA_1-803.rate_range={1.0432880037093417E-4,0.0018366356001345541},Dansoman_CBPVlikePartA_1-803.rate=4.8822464193649224E-4,ContinentClock.rate=0.002221847101460673,ContinentClock.rate_95%_HPD={3.0679489791294386E-4,0.00482107482839656},height_median=3.7265439029879985,height=3.7265439029870016,Continent_D.set.prob={1.0},length=13.975205541158696,length_median=12.65533727749,Continent_D.prob=1.0]:13.089308236365497,((25[&height_95%_HPD={2.811475409760618,2.811475409910088},Continent_D.set={"Africa"},Dansoman_CBPVlikePartA_1-803.rate_median=4.625566623781869E-4,length_range={0.1370496029172,38.13490937506},length_95%_HPD={0.6118359971697,10.02167339057},Continent_D="Africa",height_range={2.8114754096949923,2.811475409970967},Dansoman_CBPVlikePartA_1-803.rate_95%_HPD={2.0426846867299412E-4,8.236427526927711E-4},ContinentClock.rate_range={9.322728458233077E-5,0.01757522909972604},ContinentClock.rate_median=0.00192664367314189,Dansoman_CBPVlikePartA_1-803.rate_range={1.0432880037093417E-4,0.0018366356001345541},Dansoman_CBPVlikePartA_1-803.rate=4.8822464193649224E-4,ContinentClock.rate=0.002221847101460673,ContinentClock.rate_95%_HPD={3.0679489791294386E-4,0.00482107482839656},height_median=2.811475409836021,height=2.811475409836035,Continent_D.set.prob={1.0},length=4.600111697757324,length_median=3.994630317862,Continent_D.prob=1.0]:3.9237104991419756,26[&height_95%_HPD={2.8114754097606465,2.8114754099101447},Continent_D.set={"Africa"},Dansoman_CBPVlikePartA_1-803.rate_median=4.625566623781869E-4,length_range={0.1689805284785,38.13490937506},length_95%_HPD={0.6767497809128,11.53846173751},Continent_D="Africa",height_range={2.8114754096949923,2.811475409970967},Dansoman_CBPVlikePartA_1-803.rate_95%_HPD={2.0426846867299412E-4,8.236427526927711E-4},ContinentClock.rate_range={9.322728458233077E-5,0.01757522909972604},ContinentClock.rate_median=0.00192664367314189,Dansoman_CBPVlikePartA_1-803.rate_range={1.0432880037093417E-4,0.0018366356001345541},Dansoman_CBPVlikePartA_1-803.rate=4.8822464193649224E-4,ContinentClock.rate=0.002221847101460673,ContinentClock.rate_95%_HPD={3.0679489791294386E-4,0.00482107482839656},height_median=2.811475409836021,height=2.8114754098360244,Continent_D.set.prob={1.0},length=5.084502794254172,length_median=4.3113591661115,Continent_D.prob=1.0]:3.9237104991419756)[&height_95%_HPD={3.4663884090166874,12.352236559073617},Continent_D.set={"Africa"},Dansoman_CBPVlikePartA_1-803.rate_median=4.621970776350141E-4,length_range={7.218798031872E-5,36.10301908069},length_95%_HPD={0.03942669984403,8.133999411988},Continent_D="Africa",height_range={2.9804559383003664,40.94638478493994},Dansoman_CBPVlikePartA_1-803.rate_95%_HPD={2.054130881199975E-4,8.249308287979135E-4},ContinentClock.rate_range={9.322728458233077E-5,0.016500204089158206},ContinentClock.rate_median=0.0019260057777675504,Dansoman_CBPVlikePartA_1-803.rate_range={1.0432880037093417E-4,0.0018366356001345541},Dansoman_CBPVlikePartA_1-803.rate=4.8794061605586986E-4,ContinentClock.rate=0.0022227905389898385,ContinentClock.rate_95%_HPD={2.9552066786721896E-4,0.004813213679820142},height_median=6.735185908977996,height=7.291018761442887,posterior=0.8320371090494972,Continent_D.set.prob={1.0},length=3.232047969028769,length_median=2.599254151433,Continent_D.prob=1.0]:4.641758931377041,((13[&height_95%_HPD={3.726543902911658,3.7265439030613265},Continent_D.set={"Africa"},Dansoman_CBPVlikePartA_1-803.rate_median=4.625566623781869E-4,length_range={0.04756303245188,39.41005090405},length_95%_HPD={0.3131065710396,10.81504752081},Continent_D="Africa",height_range={3.726543902846288,3.726543903122547},Dansoman_CBPVlikePartA_1-803.rate_95%_HPD={2.0426846867299412E-4,8.236427526927711E-4},ContinentClock.rate_range={9.322728458233077E-5,0.01757522909972604},ContinentClock.rate_median=0.00192664367314189,Dansoman_CBPVlikePartA_1-803.rate_range={1.0432880037093417E-4,0.0018366356001345541},Dansoman_CBPVlikePartA_1-803.rate=4.8822464193649224E-4,ContinentClock.rate=0.002221847101460673,ContinentClock.rate_95%_HPD={3.0679489791294386E-4,0.00482107482839656},height_median=3.7265439029869754,height=3.7265439029868275,Continent_D.set.prob={1.0},length=4.703601331128914,length_median=3.9889473778799998,Continent_D.prob=1.0]:4.146474842306077,((23[&height_95%_HPD={2.8114754097605896,2.811475409910315},Continent_D.set={"Africa"},Dansoman_CBPVlikePartA_1-803.rate_median=4.625566623781869E-4,length_range={4.893421601615E-4,29.59613518379},length_95%_HPD={4.893421601615E-4,7.831406412031},Continent_D="Africa",height_range={2.8114754096962997,2.8114754099725587},Dansoman_CBPVlikePartA_1-803.rate_95%_HPD={2.0426846867299412E-4,8.236427526927711E-4},ContinentClock.rate_range={9.322728458233077E-5,0.01757522909972604},ContinentClock.rate_median=0.00192664367314189,Dansoman_CBPVlikePartA_1-803.rate_range={1.0432880037093417E-4,0.0018366356001345541},Dansoman_CBPVlikePartA_1-803.rate=4.8822464193649224E-4,ContinentClock.rate=0.002221847101460673,ContinentClock.rate_95%_HPD={3.0679489791294386E-4,0.00482107482839656},height_median=2.811475409836021,height=2.81147540983602,Continent_D.set.prob={1.0},length=3.1686898139991886,length_median=2.5965310101799997,Continent_D.prob=1.0]:1.8794353819570802,27[&height_95%_HPD={2.8114754097607033,2.811475409910372},Continent_D.set={"Africa"},Dansoman_CBPVlikePartA_1-803.rate_median=4.625566623781869E-4,length_range={0.01145486272253,26.97519439606},length_95%_HPD={0.04563917204781,9.101118230638},Continent_D="Africa",height_range={2.8114754096962997,2.8114754099715356},Dansoman_CBPVlikePartA_1-803.rate_95%_HPD={2.0426846867299412E-4,8.236427526927711E-4},ContinentClock.rate_range={9.322728458233077E-5,0.01757522909972604},ContinentClock.rate_median=0.00192664367314189,Dansoman_CBPVlikePartA_1-803.rate_range={1.0432880037093417E-4,0.0018366356001345541},Dansoman_CBPVlikePartA_1-803.rate=4.8822464193649224E-4,ContinentClock.rate=0.002221847101460673,ContinentClock.rate_95%_HPD={3.0679489791294386E-4,0.00482107482839656},height_median=2.811475409836021,height=2.8114754098360124,Continent_D.set.prob={1.0},length=3.7851870662417033,length_median=3.1612346811795,Continent_D.prob=1.0]:1.8794353819570802)[&height_95%_HPD={2.8484363915742392,8.396493382170945},Continent_D.set={"Africa"},Dansoman_CBPVlikePartA_1-803.rate_median=4.579276872479948E-4,length_range={9.439180411253E-5,25.13340119473},length_95%_HPD={9.439180411253E-5,7.150042914867},Continent_D="Africa",height_range={2.8229302726139167,19.948419814466547},Dansoman_CBPVlikePartA_1-803.rate_95%_HPD={2.0451910277497065E-4,8.211057574559926E-4},ContinentClock.rate_range={9.322728458233077E-5,0.015081490254053946},ContinentClock.rate_median=0.0019100968410012869,Dansoman_CBPVlikePartA_1-803.rate_range={1.0432880037093417E-4,0.0018366356001345541},Dansoman_CBPVlikePartA_1-803.rate=4.8422054035317854E-4,ContinentClock.rate=0.0022075398387925616,ContinentClock.rate_95%_HPD={2.763102123596505E-4,0.004758844747929567},height_median=4.690910791793101,height=5.101874368512124,posterior=0.3443419810010555,Continent_D.set.prob={1.0},length=2.690810679448052,length_median=2.09986895361,Continent_D.prob=1.0]:1.28594392514713,22[&height_95%_HPD={1.5539411631847884,1.5539411633346276},Continent_D.set={"Africa"},Dansoman_CBPVlikePartA_1-803.rate_median=4.625566623781869E-4,length_range={1.258023588735,41.18457787028},length_95%_HPD={1.258023588735,12.18631805732},Continent_D="Africa",height_range={1.5539411631199869,1.5539411633968712},Dansoman_CBPVlikePartA_1-803.rate_95%_HPD={2.0426846867299412E-4,8.236427526927711E-4},ContinentClock.rate_range={9.322728458233077E-5,0.01757522909972604},ContinentClock.rate_median=0.00192664367314189,Dansoman_CBPVlikePartA_1-803.rate_range={1.0432880037093417E-4,0.0018366356001345541},Dansoman_CBPVlikePartA_1-803.rate=4.8822464193649224E-4,ContinentClock.rate=0.002221847101460673,ContinentClock.rate_95%_HPD={3.0679489791294386E-4,0.00482107482839656},height_median=1.5539411632609585,height=1.5539411632608,Continent_D.set.prob={1.0},length=5.730923316310611,length_median=4.9837691676985,Continent_D.prob=1.0]:4.4229135536792725)[&height_95%_HPD={3.1964546889458063,10.630292192595107},Continent_D.set={"Africa"},Dansoman_CBPVlikePartA_1-803.rate_median=4.7928005251902337E-4,length_range={2.507684347925E-4,24.67585106235},length_95%_HPD={2.507684347925E-4,6.980016576267},Continent_D="Africa",height_range={2.891321948234065,21.727861511159063},Dansoman_CBPVlikePartA_1-803.rate_95%_HPD={1.9839590877138814E-4,8.444065889304547E-4},ContinentClock.rate_range={9.322728458233077E-5,0.016500204089158206},ContinentClock.rate_median=0.0019912988383643713,Dansoman_CBPVlikePartA_1-803.rate_range={1.4117472947319576E-4,0.0018366356001345541},Dansoman_CBPVlikePartA_1-803.rate=5.043477125314255E-4,ContinentClock.rate=0.002301954629237312,ContinentClock.rate_95%_HPD={2.9614489319163554E-4,0.004935802074659535},height_median=5.976854716940231,height=6.415162837272991,posterior=0.26815176934614743,Continent_D.set.prob={1.0},length=2.5876480937510857,length_median=2.0377478833825,Continent_D.prob=1.0]:1.8961640283528212)[&height_95%_HPD={4.396851260954392,13.660775755945679},Continent_D.set={"Africa"},Dansoman_CBPVlikePartA_1-803.rate_median=4.5633818113535236E-4,length_range={3.134181179831E-4,26.79356764555},length_95%_HPD={3.134181179831E-4,7.798392126504},Continent_D="Africa",height_range={3.8490144264117134,25.504543207658685},Dansoman_CBPVlikePartA_1-803.rate_95%_HPD={2.1058708943333794E-4,8.209312675179265E-4},ContinentClock.rate_range={1.3165213107353845E-4,0.016500204089158206},ContinentClock.rate_median=0.0019098085926839827,Dansoman_CBPVlikePartA_1-803.rate_range={1.1476078192454533E-4,0.0015047916265856194},Dansoman_CBPVlikePartA_1-803.rate=4.835800913078753E-4,ContinentClock.rate=0.0022066764084385246,ContinentClock.rate_95%_HPD={2.974196623783281E-4,0.004785811468345737},height_median=7.873018745293052,height=8.405006737784253,posterior=0.2511804899727793,Continent_D.set.prob={1.0},length=2.813368625011824,length_median=2.095340785911,Continent_D.prob=1.0]:1.6561812657813277,24[&height_95%_HPD={2.8114754097599075,2.8114754099095762},Continent_D.set={"Africa"},Dansoman_CBPVlikePartA_1-803.rate_median=4.625566623781869E-4,length_range={0.443630179654,53.57784090777},length_95%_HPD={1.328188103062,16.10683265257},Continent_D="Africa",height_range={2.8114754096959587,2.8114754099725587},Dansoman_CBPVlikePartA_1-803.rate_95%_HPD={2.0426846867299412E-4,8.236427526927711E-4},ContinentClock.rate_range={9.322728458233077E-5,0.01757522909972604},ContinentClock.rate_median=0.00192664367314189,Dansoman_CBPVlikePartA_1-803.rate_range={1.0432880037093417E-4,0.0018366356001345541},Dansoman_CBPVlikePartA_1-803.rate=4.8822464193649224E-4,ContinentClock.rate=0.002221847101460673,ContinentClock.rate_95%_HPD={3.0679489791294386E-4,0.00482107482839656},height_median=2.811475409836021,height=2.8114754098360373,Continent_D.set.prob={1.0},length=7.593520678214447,length_median=6.675523554263,Continent_D.prob=1.0]:6.717724601238359)[&height_95%_HPD={4.958570705361794,16.413883293852507},Continent_D.set={"Africa"},Dansoman_CBPVlikePartA_1-803.rate_median=4.618166618902767E-4,length_range={3.401600915911E-4,31.63558037191},length_95%_HPD={3.401600915911E-4,7.037854925404},Continent_D="Africa",height_range={4.055388225061009,32.19747547534996},Dansoman_CBPVlikePartA_1-803.rate_95%_HPD={2.0655878927995693E-4,8.211057574559926E-4},ContinentClock.rate_range={1.2144342621506988E-4,0.011936544074211144},ContinentClock.rate_median=0.0019180149607786643,Dansoman_CBPVlikePartA_1-803.rate_range={1.1476078192454533E-4,0.0015826287424123957},Dansoman_CBPVlikePartA_1-803.rate=4.8743400228994246E-4,ContinentClock.rate=0.002220054983977513,ContinentClock.rate_95%_HPD={2.8418850581471113E-4,0.004851918836696579},height_median=9.52920001107438,height=10.105652224389424,posterior=0.22076551302705405,Continent_D.set.prob={1.0},length=2.3815300309147327,length_median=1.663501129836,Continent_D.prob=1.0]:1.847744829280657)[&height_95%_HPD={5.930542664684992,20.464460680619993},Continent_D.set={"Africa"},Dansoman_CBPVlikePartA_1-803.rate_median=4.6585317573546997E-4,length_range={3.914936556626E-4,63.25338673575},length_95%_HPD={3.914936556626E-4,15.08361881241},Continent_D="Africa",height_range={4.551143903565986,50.206222256950014},Dansoman_CBPVlikePartA_1-803.rate_95%_HPD={2.0464111070359826E-4,8.275411775130246E-4},ContinentClock.rate_range={9.322728458233077E-5,0.01757522909972604},ContinentClock.rate_median=0.0019368582985436734,Dansoman_CBPVlikePartA_1-803.rate_range={1.0432880037093417E-4,0.0018366356001345541},Dansoman_CBPVlikePartA_1-803.rate=4.914157640878585E-4,ContinentClock.rate=0.0022387837351966772,ContinentClock.rate_95%_HPD={2.9552066786721896E-4,0.004849126355243258},height_median=11.376944840355037,height=12.16835548403374,posterior=0.8353147047386257,Continent_D.set.prob={1.0},length=6.3764429240356835,length_median=5.382356033919,Continent_D.prob=1.0]:5.438907298998458)[&height_95%_HPD={8.004114327957993,31.203586888640075},Continent_D.set={"EuropeNAf","Africa"},Dansoman_CBPVlikePartA_1-803.rate_median=4.625566623781869E-4,length_range={46.1016725959,857.3552446641},length_95%_HPD={73.15989948928,325.8783691865},Continent_D="Africa",height_range={5.390316624229001,88.11999097583998},Dansoman_CBPVlikePartA_1-803.rate_95%_HPD={2.0426846867299412E-4,8.236427526927711E-4},ContinentClock.rate_range={9.322728458233077E-5,0.01757522909972604},ContinentClock.rate_median=0.00192664367314189,Dansoman_CBPVlikePartA_1-803.rate_range={1.0432880037093417E-4,0.0018366356001345541},Dansoman_CBPVlikePartA_1-803.rate=4.8822464193649224E-4,ContinentClock.rate=0.002221847101460673,ContinentClock.rate_95%_HPD={3.0679489791294386E-4,0.00482107482839656},height_median=16.815852139353495,height=18.14652736837708,posterior=1.0,Continent_D.set.prob={8.61063274262541E-4,0.9991389367257375},length=187.4385536892523,length_median=175.2822625245,Continent_D.prob=0.9991389367257375]:175.08230397562653)[&height_95%_HPD={84.349882680931,351.49932238772},Continent_D.set={"EuropeNAf","Africa"},Dansoman_CBPVlikePartA_1-803.rate_median=4.6237136332990885E-4,length_range={0.01570310944277,476.7636624814},length_95%_HPD={7.932684193448,154.0376016156},Continent_D="Africa",height_range={56.12869144985099,808.92596553774},Dansoman_CBPVlikePartA_1-803.rate_95%_HPD={2.0216612341395903E-4,8.211057574559926E-4},ContinentClock.rate_range={9.322728458233077E-5,0.01757522909972604},ContinentClock.rate_median=0.0019283413463155807,Dansoman_CBPVlikePartA_1-803.rate_range={1.0432880037093417E-4,0.0018366356001345541},Dansoman_CBPVlikePartA_1-803.rate=4.8795518610548805E-4,ContinentClock.rate=0.0022226184366498035,ContinentClock.rate_95%_HPD={3.0679489791294386E-4,0.0048217189304359575},height_median=191.89815611498003,height=204.52233778002145,posterior=0.9759180045553025,Continent_D.set.prob={0.3887007257720222,0.6112992742279778},length=73.33350258429986,length_median=66.20178089729,Continent_D.prob=0.6112992742279778]:67.79842198578896,(((17[&height_95%_HPD={2.811475409754962,2.811475409912987},Continent_D.set={"Africa"},Dansoman_CBPVlikePartA_1-803.rate_median=4.625566623781869E-4,length_range={0.7396493535855,85.02857863412},length_95%_HPD={2.262066604792,22.1975860259},Continent_D="Africa",height_range={2.8114754096879437,2.81147541034602},Dansoman_CBPVlikePartA_1-803.rate_95%_HPD={2.0426846867299412E-4,8.236427526927711E-4},ContinentClock.rate_range={9.322728458233077E-5,0.01757522909972604},ContinentClock.rate_median=0.00192664367314189,Dansoman_CBPVlikePartA_1-803.rate_range={1.0432880037093417E-4,0.0018366356001345541},Dansoman_CBPVlikePartA_1-803.rate=4.8822464193649224E-4,ContinentClock.rate=0.002221847101460673,ContinentClock.rate_95%_HPD={3.0679489791294386E-4,0.00482107482839656},height_median=2.811475409835964,height=2.811475409835849,Continent_D.set.prob={1.0},length=11.100311178777407,length_median=9.956975184583499,Continent_D.prob=1.0]:10.837279254013026,((((10[&height_95%_HPD={2.811475409754678,2.8114754099131574},Continent_D.set={"Africa"},Dansoman_CBPVlikePartA_1-803.rate_median=4.625566623781869E-4,length_range={0.03296414670592,32.89264546665},length_95%_HPD={0.2593456670453,8.190990530828},Continent_D="Africa",height_range={2.811475409685727,2.811475410343064},Dansoman_CBPVlikePartA_1-803.rate_95%_HPD={2.0426846867299412E-4,8.236427526927711E-4},ContinentClock.rate_range={9.322728458233077E-5,0.01757522909972604},ContinentClock.rate_median=0.00192664367314189,Dansoman_CBPVlikePartA_1-803.rate_range={1.0432880037093417E-4,0.0018366356001345541},Dansoman_CBPVlikePartA_1-803.rate=4.8822464193649224E-4,ContinentClock.rate=0.002221847101460673,ContinentClock.rate_95%_HPD={3.0679489791294386E-4,0.00482107482839656},height_median=2.8114754098357935,height=2.8114754098358734,Continent_D.set.prob={1.0},length=3.721539838423525,length_median=3.2260318095075,Continent_D.prob=1.0]:2.6816467110003828,15[&height_95%_HPD={2.8114754097548484,2.811475409913413},Continent_D.set={"Africa"},Dansoman_CBPVlikePartA_1-803.rate_median=4.625566623781869E-4,length_range={0.03296414670592,27.31625500451},length_95%_HPD={0.318403375529,8.286714666184},Continent_D="Africa",height_range={2.811475409685727,2.811475410343064},Dansoman_CBPVlikePartA_1-803.rate_95%_HPD={2.0426846867299412E-4,8.236427526927711E-4},ContinentClock.rate_range={9.322728458233077E-5,0.01757522909972604},ContinentClock.rate_median=0.00192664367314189,Dansoman_CBPVlikePartA_1-803.rate_range={1.0432880037093417E-4,0.0018366356001345541},Dansoman_CBPVlikePartA_1-803.rate=4.8822464193649224E-4,ContinentClock.rate=0.002221847101460673,ContinentClock.rate_95%_HPD={3.0679489791294386E-4,0.00482107482839656},height_median=2.8114754098357935,height=2.8114754098358716,Continent_D.set.prob={1.0},length=3.732964965550379,length_median=3.234995086935,Continent_D.prob=1.0]:2.6816467110003828)[&height_95%_HPD={3.0575074136384046,9.623792999834052},Continent_D.set={"Africa"},Dansoman_CBPVlikePartA_1-803.rate_median=4.6146819260957475E-4,length_range={4.771638091761E-4,41.75033398173},length_95%_HPD={4.771638091761E-4,7.057188612554},Continent_D="Africa",height_range={2.844439556506586,25.88586469160589},Dansoman_CBPVlikePartA_1-803.rate_95%_HPD={2.0547227793711113E-4,8.236147610693395E-4},ContinentClock.rate_range={1.3165213107353845E-4,0.01757522909972604},ContinentClock.rate_median=0.0019324336900660903,Dansoman_CBPVlikePartA_1-803.rate_range={1.0432880037093417E-4,0.0015826287424123957},Dansoman_CBPVlikePartA_1-803.rate=4.879075795245448E-4,ContinentClock.rate=0.002222363661968436,ContinentClock.rate_95%_HPD={3.453019019801704E-4,0.004858701251226479},height_median=5.493122120836176,height=5.899439677345201,posterior=0.6066051886006333,Continent_D.set.prob={1.0},length=2.6045737248931555,length_median=2.005132698433,Continent_D.prob=1.0]:2.223177634637409,(16[&height_95%_HPD={2.8114754097543937,2.8114754099130437},Continent_D.set={"Africa"},Dansoman_CBPVlikePartA_1-803.rate_median=4.625566623781869E-4,length_range={0.003906952501139,12.7430911961},length_95%_HPD={0.0158787088421,3.345190155075},Continent_D="Africa",height_range={2.8114754096873185,2.811475410347839},Dansoman_CBPVlikePartA_1-803.rate_95%_HPD={2.0426846867299412E-4,8.236427526927711E-4},ContinentClock.rate_range={9.322728458233077E-5,0.01757522909972604},ContinentClock.rate_median=0.00192664367314189,Dansoman_CBPVlikePartA_1-803.rate_range={1.0432880037093417E-4,0.0018366356001345541},Dansoman_CBPVlikePartA_1-803.rate=4.8822464193649224E-4,ContinentClock.rate=0.002221847101460673,ContinentClock.rate_95%_HPD={3.0679489791294386E-4,0.00482107482839656},height_median=2.811475409835765,height=2.8114754098358623,Continent_D.set.prob={1.0},length=1.309295255772423,length_median=1.0277101711330001,Continent_D.prob=1.0]:1.326596535402004,(9[&height_95%_HPD={2.8114754097572643,2.8114754099159995},Continent_D.set={"Africa"},Dansoman_CBPVlikePartA_1-803.rate_median=4.625566623781869E-4,length_range={3.562114961575E-5,13.79382113426},length_95%_HPD={3.562114961575E-5,2.650136114022},Continent_D="Africa",height_range={2.8114754096873185,2.8114754103480664},Dansoman_CBPVlikePartA_1-803.rate_95%_HPD={2.0426846867299412E-4,8.236427526927711E-4},ContinentClock.rate_range={9.322728458233077E-5,0.01757522909972604},ContinentClock.rate_median=0.00192664367314189,Dansoman_CBPVlikePartA_1-803.rate_range={1.0432880037093417E-4,0.0018366356001345541},Dansoman_CBPVlikePartA_1-803.rate=4.8822464193649224E-4,ContinentClock.rate=0.002221847101460673,ContinentClock.rate_95%_HPD={3.0679489791294386E-4,0.00482107482839656},height_median=2.8114754098357366,height=2.8114754098358667,Continent_D.set.prob={1.0},length=0.9269946389679481,length_median=0.6731639504093501,Continent_D.prob=1.0]:0.46367536188070346,8[&height_95%_HPD={2.8114754097543937,2.8114754099130437},Continent_D.set={"Africa"},Dansoman_CBPVlikePartA_1-803.rate_median=4.625566623781869E-4,length_range={3.562114961575E-5,9.817677794994},length_95%_HPD={3.562114961575E-5,2.61704397839},Continent_D="Africa",height_range={2.8114754096873185,2.8114754103480664},Dansoman_CBPVlikePartA_1-803.rate_95%_HPD={2.0426846867299412E-4,8.236427526927711E-4},ContinentClock.rate_range={9.322728458233077E-5,0.01757522909972604},ContinentClock.rate_median=0.00192664367314189,Dansoman_CBPVlikePartA_1-803.rate_range={1.0432880037093417E-4,0.0018366356001345541},Dansoman_CBPVlikePartA_1-803.rate=4.8822464193649224E-4,ContinentClock.rate=0.002221847101460673,ContinentClock.rate_95%_HPD={3.0679489791294386E-4,0.00482107482839656},height_median=2.8114754098357366,height=2.8114754098358694,Continent_D.set.prob={1.0},length=0.917203652504194,length_median=0.67099815468335,Continent_D.prob=1.0]:0.46367536188070346)[&height_95%_HPD={2.8115110309718148,4.8029214059055505},Continent_D.set={"Africa"},Dansoman_CBPVlikePartA_1-803.rate_median=4.6130633788559264E-4,length_range={2.824301150062E-5,11.31574072253},length_95%_HPD={2.824301150062E-5,2.850326808521},Continent_D="Africa",height_range={2.8115110309718148,9.106336132441584},Dansoman_CBPVlikePartA_1-803.rate_95%_HPD={2.055429207208341E-4,8.209724402707597E-4},ContinentClock.rate_range={1.3165213107353845E-4,0.01757522909972604},ContinentClock.rate_median=0.0019244649256694591,Dansoman_CBPVlikePartA_1-803.rate_range={1.0432880037093417E-4,0.0015826287424123957},Dansoman_CBPVlikePartA_1-803.rate=4.877409478027636E-4,ContinentClock.rate=0.002221073202187582,ContinentClock.rate_95%_HPD={3.2359410500857683E-4,0.004817046599399889},height_median=3.27515077171644,height=3.467906311579196,posterior=0.5389700572190433,Continent_D.set.prob={1.0},length=0.994164242405061,length_median=0.7225844181079,Continent_D.prob=1.0]:0.8629211735213289)[&height_95%_HPD={2.9094221903489057,6.606925703557977},Continent_D.set={"Africa"},Dansoman_CBPVlikePartA_1-803.rate_median=4.625566623781869E-4,length_range={0.1062960089537,34.99129938646},length_95%_HPD={0.4703800940353,9.656828177453},Continent_D="Africa",height_range={2.821871621647688,16.605296544079806},Dansoman_CBPVlikePartA_1-803.rate_95%_HPD={2.0426846867299412E-4,8.236427526927711E-4},ContinentClock.rate_range={9.322728458233077E-5,0.01757522909972604},ContinentClock.rate_median=0.00192664367314189,Dansoman_CBPVlikePartA_1-803.rate_range={1.0432880037093417E-4,0.0018366356001345541},Dansoman_CBPVlikePartA_1-803.rate=4.8822464193649224E-4,ContinentClock.rate=0.002221847101460673,ContinentClock.rate_95%_HPD={3.0679489791294386E-4,0.00482107482839656},height_median=4.138071945237769,height=4.418027962763914,posterior=1.0,Continent_D.set.prob={1.0},length=4.177834821490688,length_median=3.494296051523,Continent_D.prob=1.0]:3.5782278102358163)[&height_95%_HPD={4.330722129232015,13.674571339933152},Continent_D.set={"Africa"},Dansoman_CBPVlikePartA_1-803.rate_median=4.601839450436883E-4,length_range={2.07660670692E-4,24.24720843675},length_95%_HPD={2.07660670692E-4,7.591310980158},Continent_D="Africa",height_range={3.5012884097878896,29.43747694310207},Dansoman_CBPVlikePartA_1-803.rate_95%_HPD={2.0426846867299412E-4,8.155782038642221E-4},ContinentClock.rate_range={1.2144342621506988E-4,0.016500204089158206},ContinentClock.rate_median=0.001920632054467093,Dansoman_CBPVlikePartA_1-803.rate_range={1.0432880037093417E-4,0.0015826287424123957},Dansoman_CBPVlikePartA_1-803.rate=4.8589360657402467E-4,ContinentClock.rate=0.0022119061884882238,ContinentClock.rate_95%_HPD={3.4476748428732796E-4,0.00483814495950196},height_median=7.716299755473585,height=8.257597131694457,posterior=0.6393533692572635,Continent_D.set.prob={1.0},length=2.863476401510926,length_median=2.219225967772,Continent_D.prob=1.0]:2.124519267170953,((19[&height_95%_HPD={2.8114754097549053,2.8114754099134416},Continent_D.set={"Africa"},Dansoman_CBPVlikePartA_1-803.rate_median=4.625566623781869E-4,length_range={2.964672007488E-5,19.58827379742},length_95%_HPD={2.964672007488E-5,3.333739742514},Continent_D="Africa",height_range={2.81147540968783,2.8114754103476116},Dansoman_CBPVlikePartA_1-803.rate_95%_HPD={2.0426846867299412E-4,8.236427526927711E-4},ContinentClock.rate_range={9.322728458233077E-5,0.01757522909972604},ContinentClock.rate_median=0.00192664367314189,Dansoman_CBPVlikePartA_1-803.rate_range={1.0432880037093417E-4,0.0018366356001345541},Dansoman_CBPVlikePartA_1-803.rate=4.8822464193649224E-4,ContinentClock.rate=0.002221847101460673,ContinentClock.rate_95%_HPD={3.0679489791294386E-4,0.00482107482839656},height_median=2.8114754098357366,height=2.8114754098358596,Continent_D.set.prob={1.0},length=1.0752073192683966,length_median=0.70634089215925,Continent_D.prob=1.0]:0.6839981755322242,6[&height_95%_HPD={2.8114754097554737,2.81147540991401},Continent_D.set={"Africa"},Dansoman_CBPVlikePartA_1-803.rate_median=4.625566623781869E-4,length_range={2.964672007488E-5,19.58827379742},length_95%_HPD={2.964672007488E-5,3.335691193138},Continent_D="Africa",height_range={2.81147540968783,2.8114754103476116},Dansoman_CBPVlikePartA_1-803.rate_95%_HPD={2.0426846867299412E-4,8.236427526927711E-4},ContinentClock.rate_range={9.322728458233077E-5,0.01757522909972604},ContinentClock.rate_median=0.00192664367314189,Dansoman_CBPVlikePartA_1-803.rate_range={1.0432880037093417E-4,0.0018366356001345541},Dansoman_CBPVlikePartA_1-803.rate=4.8822464193649224E-4,ContinentClock.rate=0.002221847101460673,ContinentClock.rate_95%_HPD={3.0679489791294386E-4,0.00482107482839656},height_median=2.8114754098357366,height=2.8114754098358588,Continent_D.set.prob={1.0},length=1.0766519688233545,length_median=0.7066873174579,Continent_D.prob=1.0]:0.6839981755322242)[&height_95%_HPD={2.811505056545201,6.03460999803724},Continent_D.set={"Africa"},Dansoman_CBPVlikePartA_1-803.rate_median=4.624944501397181E-4,length_range={1.97903085069E-4,38.56734555888},length_95%_HPD={0.09296172753701,11.39903058871},Continent_D="Africa",height_range={2.811505056545201,22.399749207279115},Dansoman_CBPVlikePartA_1-803.rate_95%_HPD={2.054130881199975E-4,8.256693284638639E-4},ContinentClock.rate_range={9.322728458233077E-5,0.01757522909972604},ContinentClock.rate_median=0.0019274437374864678,Dansoman_CBPVlikePartA_1-803.rate_range={1.0432880037093417E-4,0.0018366356001345541},Dansoman_CBPVlikePartA_1-803.rate=4.8813724913224406E-4,ContinentClock.rate=0.0022222301133172184,ContinentClock.rate_95%_HPD={3.1847208636532926E-4,0.004830838487103116},height_median=3.495473585367961,height=3.8526982885360965,posterior=0.9762513193711461,Continent_D.set.prob={1.0},length=5.060511313811081,length_median=4.381731180864,Continent_D.prob=1.0]:3.008952199967098,18[&height_95%_HPD={2.811475409756895,2.8114754099153743},Continent_D.set={"Africa"},Dansoman_CBPVlikePartA_1-803.rate_median=4.625566623781869E-4,length_range={0.1298499566596,43.04493089737},length_95%_HPD={0.4217026919913,14.63552960876},Continent_D="Africa",height_range={2.8114754096870342,2.8114754103501127},Dansoman_CBPVlikePartA_1-803.rate_95%_HPD={2.0426846867299412E-4,8.236427526927711E-4},ContinentClock.rate_range={9.322728458233077E-5,0.01757522909972604},ContinentClock.rate_median=0.00192664367314189,Dansoman_CBPVlikePartA_1-803.rate_range={1.0432880037093417E-4,0.0018366356001345541},Dansoman_CBPVlikePartA_1-803.rate=4.8822464193649224E-4,ContinentClock.rate=0.002221847101460673,ContinentClock.rate_95%_HPD={3.0679489791294386E-4,0.00482107482839656},height_median=2.811475409835964,height=2.811475409835885,Continent_D.set.prob={1.0},length=6.043102002887222,length_median=4.9411899274775,Continent_D.prob=1.0]:3.6929503754990947)[&height_95%_HPD={3.2388721950600257,12.179312986735738},Continent_D.set={"Africa"},Dansoman_CBPVlikePartA_1-803.rate_median=4.600567575099709E-4,length_range={0.002075289939114,38.88408477884},length_95%_HPD={0.002075289939114,8.882369359782},Continent_D="Africa",height_range={2.980650959749795,29.45815463349186},Dansoman_CBPVlikePartA_1-803.rate_95%_HPD={2.1198138992103744E-4,8.141476872096929E-4},ContinentClock.rate_range={1.5223414317166856E-4,0.01181100089414375},ContinentClock.rate_median=0.0019329635854671708,Dansoman_CBPVlikePartA_1-803.rate_range={1.4548653613944538E-4,0.0013802608314984514},Dansoman_CBPVlikePartA_1-803.rate=4.8454905846640535E-4,ContinentClock.rate=0.0022222377678188052,ContinentClock.rate_95%_HPD={2.8746615726000824E-4,0.004790481679499157},height_median=6.504425785335059,height=7.070657751168692,posterior=0.18401755458030108,Continent_D.set.prob={1.0},length=3.4427586513032415,length_median=2.790792385254,Continent_D.prob=1.0]:3.33639323730948)[&height_95%_HPD={5.278578736466741,17.488417414036576},Continent_D.set={"Africa"},Dansoman_CBPVlikePartA_1-803.rate_median=4.6131572697254424E-4,length_range={1.858940191255E-4,24.386889814},length_95%_HPD={1.858940191255E-4,7.898607534488},Continent_D="Africa",height_range={4.226808728574156,40.70546847742992},Dansoman_CBPVlikePartA_1-803.rate_95%_HPD={2.0836359668596164E-4,8.238380244743812E-4},ContinentClock.rate_range={1.5223414317166856E-4,0.015081490254053946},ContinentClock.rate_median=0.0019464101407008342,Dansoman_CBPVlikePartA_1-803.rate_range={1.4548653613944538E-4,0.001501518191955629},Dansoman_CBPVlikePartA_1-803.rate=4.864955556962909E-4,ContinentClock.rate=0.002234928650135601,ContinentClock.rate_95%_HPD={3.0784875146565505E-4,0.004878883249603951},height_median=9.840819022644538,height=10.529966842352547,posterior=0.1734903616465752,Continent_D.set.prob={1.0},length=2.8556268904213167,length_median=2.137882819693,Continent_D.prob=1.0]:1.944653159189457,(4[&height_95%_HPD={2.8114754097537684,2.811475409912191},Continent_D.set={"Africa"},Dansoman_CBPVlikePartA_1-803.rate_median=4.625566623781869E-4,length_range={0.09096452838233,46.55487700343},length_95%_HPD={0.4125760133895,12.47331482289},Continent_D="Africa",height_range={2.8114754096879437,2.8114754103501127},Dansoman_CBPVlikePartA_1-803.rate_95%_HPD={2.0426846867299412E-4,8.236427526927711E-4},ContinentClock.rate_range={9.322728458233077E-5,0.01757522909972604},ContinentClock.rate_median=0.00192664367314189,Dansoman_CBPVlikePartA_1-803.rate_range={1.0432880037093417E-4,0.0018366356001345541},Dansoman_CBPVlikePartA_1-803.rate=4.8822464193649224E-4,ContinentClock.rate=0.002221847101460673,ContinentClock.rate_95%_HPD={3.0679489791294386E-4,0.00482107482839656},height_median=2.811475409835907,height=2.8114754098358574,Continent_D.set.prob={1.0},length=5.470615718270281,length_median=4.662499380206,Continent_D.prob=1.0]:3.6367844935786025,20[&height_95%_HPD={2.811475409756895,2.811475409915147},Continent_D.set={"Africa"},Dansoman_CBPVlikePartA_1-803.rate_median=4.625566623781869E-4,length_range={0.09096452838233,37.7835136589},length_95%_HPD={0.4562232595754,13.38805954114},Continent_D="Africa",height_range={2.8114754096872048,2.8114754103505675},Dansoman_CBPVlikePartA_1-803.rate_95%_HPD={2.0426846867299412E-4,8.236427526927711E-4},ContinentClock.rate_range={9.322728458233077E-5,0.01757522909972604},ContinentClock.rate_median=0.00192664367314189,Dansoman_CBPVlikePartA_1-803.rate_range={1.0432880037093417E-4,0.0018366356001345541},Dansoman_CBPVlikePartA_1-803.rate=4.8822464193649224E-4,ContinentClock.rate=0.002221847101460673,ContinentClock.rate_95%_HPD={3.0679489791294386E-4,0.00482107482839656},height_median=2.811475409835836,height=2.811475409835859,Continent_D.set.prob={1.0},length=6.031773362008646,length_median=5.235129505926,Continent_D.prob=1.0]:3.6367844935786735)[&height_95%_HPD={3.227920690022785,12.250978850694196},Continent_D.set={"Africa"},Dansoman_CBPVlikePartA_1-803.rate_median=4.60646195487767E-4,length_range={1.98561898122E-4,38.32277550935},length_95%_HPD={1.98561898122E-4,10.54914477252},Continent_D="Africa",height_range={2.9024399381951866,26.80926308313201},Dansoman_CBPVlikePartA_1-803.rate_95%_HPD={1.9700097136694585E-4,8.100852534564643E-4},ContinentClock.rate_range={1.2754233726634858E-4,0.015081490254053946},ContinentClock.rate_median=0.0019468622705556607,Dansoman_CBPVlikePartA_1-803.rate_range={1.241365254184198E-4,0.0015826287424123957},Dansoman_CBPVlikePartA_1-803.rate=4.8622894773060315E-4,ContinentClock.rate=0.002242800131465864,ContinentClock.rate_95%_HPD={2.8342637142579505E-4,0.004890874224728219},height_median=6.44825990341451,height=6.992356120177082,posterior=0.34739736681295486,Continent_D.set.prob={1.0},length=3.9665398493170363,length_median=3.130365672677,Continent_D.prob=1.0]:5.337212278419486)[&height_95%_HPD={5.901226272341205,20.384204690049955},Continent_D.set={"Africa"},Dansoman_CBPVlikePartA_1-803.rate_median=4.5981056258104013E-4,length_range={1.09195109399E-4,35.05388623645},length_95%_HPD={1.09195109399E-4,9.726815096444},Continent_D="Africa",height_range={4.916876289580202,44.53542331446306},Dansoman_CBPVlikePartA_1-803.rate_95%_HPD={2.0521494623661814E-4,8.253584789745169E-4},ContinentClock.rate_range={9.322728458233077E-5,0.01643558541483476},ContinentClock.rate_median=0.0019147591794093177,Dansoman_CBPVlikePartA_1-803.rate_range={1.0432880037093417E-4,0.0018366356001345541},Dansoman_CBPVlikePartA_1-803.rate=4.846212094409846E-4,ContinentClock.rate=0.002217990949218806,ContinentClock.rate_95%_HPD={2.9787233886424956E-4,0.004840092786134989},height_median=11.785472181833995,height=12.554343332496014,posterior=0.2596800177767902,Continent_D.set.prob={1.0},length=3.4998313667832055,length_median=2.587764803704,Continent_D.prob=1.0]:1.863282482014995)[&height_95%_HPD={6.671749868182019,24.020539583203004},Continent_D.set={"Africa"},Dansoman_CBPVlikePartA_1-803.rate_median=4.60992626947976E-4,length_range={3.372840540052E-4,39.02481151376},length_95%_HPD={3.372840540052E-4,10.54174675056},Continent_D="Africa",height_range={4.884921278542691,61.96118934741003},Dansoman_CBPVlikePartA_1-803.rate_95%_HPD={2.040768961024682E-4,8.161704980687093E-4},ContinentClock.rate_range={9.322728458233077E-5,0.01643558541483476},ContinentClock.rate_median=0.0019314987932587146,Dansoman_CBPVlikePartA_1-803.rate_range={1.1476078192454533E-4,0.0018366356001345541},Dansoman_CBPVlikePartA_1-803.rate=4.864124465128427E-4,ContinentClock.rate=0.002229145432705797,ContinentClock.rate_95%_HPD={3.4476748428732796E-4,0.004861265840041999},height_median=13.64875466384899,height=14.621570643313065,posterior=0.43728126215210267,Continent_D.set.prob={1.0},length=4.027713460505165,length_median=3.147983755373,Continent_D.prob=1.0]:2.8166679031885025,5[&height_95%_HPD={2.8114754097570085,2.811475409915033},Continent_D.set={"Africa"},Dansoman_CBPVlikePartA_1-803.rate_median=4.625566623781869E-4,length_range={0.9200443258361,66.00248650571},length_95%_HPD={2.761121147456,25.0851024553},Continent_D="Africa",height_range={2.8114754096899333,2.81147541034602},Dansoman_CBPVlikePartA_1-803.rate_95%_HPD={2.0426846867299412E-4,8.236427526927711E-4},ContinentClock.rate_range={9.322728458233077E-5,0.01757522909972604},ContinentClock.rate_median=0.00192664367314189,Dansoman_CBPVlikePartA_1-803.rate_range={1.0432880037093417E-4,0.0018366356001345541},Dansoman_CBPVlikePartA_1-803.rate=4.8822464193649224E-4,ContinentClock.rate=0.002221847101460673,ContinentClock.rate_95%_HPD={3.0679489791294386E-4,0.00482107482839656},height_median=2.8114754098359924,height=2.811475409835892,Continent_D.set.prob={1.0},length=12.66620160469608,length_median=11.42444933471,Continent_D.prob=1.0]:13.6539471572015)[&height_95%_HPD={7.964102190404006,29.86218923265983},Continent_D.set={"Africa"},Dansoman_CBPVlikePartA_1-803.rate_median=4.624307327242552E-4,length_range={0.002396071029821,77.89828464537},length_95%_HPD={0.148521807919,25.35840179417},Continent_D="Africa",height_range={5.36722794620799,64.00816745830002},Dansoman_CBPVlikePartA_1-803.rate_95%_HPD={2.0552406013062157E-4,8.250828425539463E-4},ContinentClock.rate_range={9.322728458233077E-5,0.01757522909972604},ContinentClock.rate_median=0.0019258513057888427,Dansoman_CBPVlikePartA_1-803.rate_range={1.0432880037093417E-4,0.0018366356001345541},Dansoman_CBPVlikePartA_1-803.rate=4.883711395156474E-4,ContinentClock.rate=0.002222703978633267,ContinentClock.rate_95%_HPD={2.961391490164482E-4,0.004811364711855117},height_median=16.465422567037493,height=17.559852339085502,posterior=0.9387811788233987,Continent_D.set.prob={1.0},length=11.348107162375387,length_median=9.8591818307405,Continent_D.prob=1.0]:10.074619520927556,7[&height_95%_HPD={2.811475409758941,2.8114754099120205},Continent_D.set={"Africa"},Dansoman_CBPVlikePartA_1-803.rate_median=4.625566623781869E-4,length_range={3.437599774848,111.459796871},length_95%_HPD={8.420243641404,47.87648893767},Continent_D="Africa",height_range={2.8114754096899333,2.8114754103498854},Dansoman_CBPVlikePartA_1-803.rate_95%_HPD={2.0426846867299412E-4,8.236427526927711E-4},ContinentClock.rate_range={9.322728458233077E-5,0.01757522909972604},ContinentClock.rate_median=0.00192664367314189,Dansoman_CBPVlikePartA_1-803.rate_range={1.0432880037093417E-4,0.0018366356001345541},Dansoman_CBPVlikePartA_1-803.rate=4.8822464193649224E-4,ContinentClock.rate=0.002221847101460673,ContinentClock.rate_95%_HPD={3.0679489791294386E-4,0.00482107482839656},height_median=2.8114754098370156,height=2.811475409835917,Continent_D.set.prob={1.0},length=25.506496350971915,length_median=23.53088201186,Continent_D.prob=1.0]:23.728566678128033)[&height_95%_HPD={11.658972022795012,50.331673624859945},Continent_D.set={"EuropeNAf","Africa"},Dansoman_CBPVlikePartA_1-803.rate_median=4.625566623781869E-4,length_range={54.06147728654,1170.696302197},length_95%_HPD={98.70376055151,430.6504105118},Continent_D="Africa",height_range={7.390609485656995,114.27127228079007},Dansoman_CBPVlikePartA_1-803.rate_95%_HPD={2.0426846867299412E-4,8.236427526927711E-4},ContinentClock.rate_range={9.322728458233077E-5,0.01757522909972604},ContinentClock.rate_median=0.00192664367314189,Dansoman_CBPVlikePartA_1-803.rate_range={1.0432880037093417E-4,0.0018366356001345541},Dansoman_CBPVlikePartA_1-803.rate=4.8822464193649224E-4,ContinentClock.rate=0.002221847101460673,ContinentClock.rate_95%_HPD={3.0679489791294386E-4,0.00482107482839656},height_median=26.54004208796505,height=28.553152975455507,posterior=1.0,Continent_D.set.prob={0.0015832453752569302,0.9984167546247431},length=248.1917763731826,length_median=232.2920302292,Continent_D.prob=0.9984167546247431]:233.15653601280394)[&Continent_D.set={"EuropeNAf","Africa"},height_95%_HPD={113.341338859398,475.68397671718},height_median=259.696578100769,height=277.2210871162536,Continent_D.set.prob={0.33009277262374315,0.6699072273762569},Continent_D="Africa",posterior=1.0,height_range={63.847292547152996,1268.98205877794},length=0.0,Continent_D.prob=0.6699072273762569];
End;
