# Supplementary material for: The Discovery, Distribution, and Evolution of Viruses Associated with Drosophila melanogaster
Source: PLoS Biol. 2015 Jul 14;13(7):e1002210. doi: 10.1371/journal.pbio.1002210 (PMC4501690; doi:10.1371/journal.pbio.1002210)
Supplement: S8 Data — Posterior summaries of BEAST output for Figs 6 and S7 (posteriors inferred jointly across two independent runs). (ZIP) [file pbio.1002210.s008.zip › BEAST_Results/Dansoman_CBPVlikePartA_804-1436.summary.tree]

#NEXUS

Begin taxa;
	Dimensions ntax=20;
	Taxlabels
		Dansoman_CBPVlikePartA_CM19_Dmel_Edinburgh1_EuropeNAf_2009-07-10
		Dansoman_CBPVlikePartA_DAN05_Dmel_Accra2_Africa_2010-01
		Dansoman_CBPVlikePartA_DAN22_Dmel_Accra2_Africa_2010-01
		Dansoman_CBPVlikePartA_DANMEL02_Dmel_Accra2_Africa_2010-01
		Dansoman_CBPVlikePartA_DANMEL03_Dmel_Accra2_Africa_2010-01
		Dansoman_CBPVlikePartA_DANMEL15_Dmel_Accra2_Africa_2010-01
		Dansoman_CBPVlikePartA_DM09_Dmel_Sussex_EuropeNAf_2009-08-28
		Dansoman_CBPVlikePartA_K14_Dmel_Thika_Africa_2009-02
		Dansoman_CBPVlikePartA_K16_Dmel_Thika_Africa_2009-02
		Dansoman_CBPVlikePartA_MAT21_Dmel_Accra1_Africa_2010-01
		Dansoman_CBPVlikePartA_MAT35_Dmel_Accra1_Africa_2010-01
		Dansoman_CBPVlikePartA_MATMEL17_Dmel_Accra1_Africa_2010-01
		Dansoman_CBPVlikePartA_MATMEL18_Dmel_Accra1_Africa_2010-01
		Dansoman_CBPVlikePartA_MATMEL22_Dmel_Accra1_Africa_2010-01
		Dansoman_CBPVlikePartA_MATMEL23_Dmel_Accra1_Africa_2010-01
		Dansoman_CBPVlikePartA_RAKMEL05_Dmel_Marrakesh_EuropeNAf_2010-09-30
		Dansoman_CBPVlikePartA_SAF04_Dmel_SouthAfrica_Africa_2010-01
		Dansoman_CBPVlikePartA_SAF28_Dmel_SouthAfrica_Africa_2010-01
		Dansoman_CBPVlikePartA_SAFM03_Dmel_SouthAfrica_Africa_2010-01
		Dansoman_CBPVlikePartA_SAFM04_Dmel_SouthAfrica_Africa_2010-01
		;
End;

Begin trees;
	Translate
		1 Dansoman_CBPVlikePartA_CM19_Dmel_Edinburgh1_EuropeNAf_2009-07-10,
		2 Dansoman_CBPVlikePartA_DAN05_Dmel_Accra2_Africa_2010-01,
		3 Dansoman_CBPVlikePartA_DAN22_Dmel_Accra2_Africa_2010-01,
		4 Dansoman_CBPVlikePartA_DANMEL02_Dmel_Accra2_Africa_2010-01,
		5 Dansoman_CBPVlikePartA_DANMEL03_Dmel_Accra2_Africa_2010-01,
		6 Dansoman_CBPVlikePartA_DANMEL15_Dmel_Accra2_Africa_2010-01,
		7 Dansoman_CBPVlikePartA_DM09_Dmel_Sussex_EuropeNAf_2009-08-28,
		8 Dansoman_CBPVlikePartA_K14_Dmel_Thika_Africa_2009-02,
		9 Dansoman_CBPVlikePartA_K16_Dmel_Thika_Africa_2009-02,
		10 Dansoman_CBPVlikePartA_MAT21_Dmel_Accra1_Africa_2010-01,
		11 Dansoman_CBPVlikePartA_MAT35_Dmel_Accra1_Africa_2010-01,
		12 Dansoman_CBPVlikePartA_MATMEL17_Dmel_Accra1_Africa_2010-01,
		13 Dansoman_CBPVlikePartA_MATMEL18_Dmel_Accra1_Africa_2010-01,
		14 Dansoman_CBPVlikePartA_MATMEL22_Dmel_Accra1_Africa_2010-01,
		15 Dansoman_CBPVlikePartA_MATMEL23_Dmel_Accra1_Africa_2010-01,
		16 Dansoman_CBPVlikePartA_RAKMEL05_Dmel_Marrakesh_EuropeNAf_2010-09-30,
		17 Dansoman_CBPVlikePartA_SAF04_Dmel_SouthAfrica_Africa_2010-01,
		18 Dansoman_CBPVlikePartA_SAF28_Dmel_SouthAfrica_Africa_2010-01,
		19 Dansoman_CBPVlikePartA_SAFM03_Dmel_SouthAfrica_Africa_2010-01,
		20 Dansoman_CBPVlikePartA_SAFM04_Dmel_SouthAfrica_Africa_2010-01
		;
tree TREE1 = [&R] ((((9[&height_95%_HPD={1.6602739725270226,1.6602739726760092},length_range={0.01590551000777,46.82060521821},Dansoman_CBPVlikePartA_804-1436.rate_median=4.2867159970355715E-4,Continent_A.prob=1.0,length_95%_HPD={0.05424953066103,10.22488743877},height_range={1.6602739723300601,1.66027397277594},Continent_A.set={"Africa"},ContinentClock.rate_range={9.322728458233077E-5,0.01757522909972604},ContinentClock.rate_median=0.00192664367314189,Continent_A="Africa",Dansoman_CBPVlikePartA_804-1436.rate=4.555102007577099E-4,ContinentClock.rate=0.002221847101460673,ContinentClock.rate_95%_HPD={3.0679489791294386E-4,0.00482107482839656},height_median=1.6602739726029938,Continent_A.set.prob={1.0},height=1.6602739726029148,Dansoman_CBPVlikePartA_804-1436.rate_95%_HPD={1.7631972239192626E-4,7.839979760707028E-4},Dansoman_CBPVlikePartA_804-1436.rate_range={9.665446720867127E-5,0.0020671085519144887},length=4.0550747479389395,length_median=3.2049694976145]:3.725545347560967,(19[&height_95%_HPD={0.7452054793760112,0.7452054795250547},length_range={0.026029378395,45.20208227752},Dansoman_CBPVlikePartA_804-1436.rate_median=4.2867159970355715E-4,Continent_A.prob=1.0,length_95%_HPD={0.03149744280725,10.66780469386},height_range={0.745205479182232,0.7452054796259517},Continent_A.set={"Africa"},ContinentClock.rate_range={9.322728458233077E-5,0.01757522909972604},ContinentClock.rate_median=0.00192664367314189,Continent_A="Africa",Dansoman_CBPVlikePartA_804-1436.rate=4.555102007577099E-4,ContinentClock.rate=0.002221847101460673,ContinentClock.rate_95%_HPD={3.0679489791294386E-4,0.00482107482839656},height_median=0.745205479452018,Continent_A.set.prob={1.0},height=0.745205479452129,Dansoman_CBPVlikePartA_804-1436.rate_95%_HPD={1.7631972239192626E-4,7.839979760707028E-4},Dansoman_CBPVlikePartA_804-1436.rate_range={9.665446720867127E-5,0.0020671085519144887},length=4.2950506643434325,length_median=3.465495089204]:2.780407141211356,(18[&height_95%_HPD={0.7452054793780007,0.7452054795269873},length_range={1.290400864532E-4,30.75587317225},Dansoman_CBPVlikePartA_804-1436.rate_median=4.2867159970355715E-4,Continent_A.prob=1.0,length_95%_HPD={1.290400864532E-4,7.280534677984},height_range={0.7452054791779119,0.7452054796270318},Continent_A.set={"Africa"},ContinentClock.rate_range={9.322728458233077E-5,0.01757522909972604},ContinentClock.rate_median=0.00192664367314189,Continent_A="Africa",Dansoman_CBPVlikePartA_804-1436.rate=4.555102007577099E-4,ContinentClock.rate=0.002221847101460673,ContinentClock.rate_95%_HPD={3.0679489791294386E-4,0.00482107482839656},height_median=0.7452054794520677,Continent_A.set.prob={1.0},height=0.7452054794521269,Dansoman_CBPVlikePartA_804-1436.rate_95%_HPD={1.7631972239192626E-4,7.839979760707028E-4},Dansoman_CBPVlikePartA_804-1436.rate_range={9.665446720867127E-5,0.0020671085519144887},length=2.5983400045804497,length_median=1.943588598942]:1.0084936930939534,17[&height_95%_HPD={0.7452054793759544,0.7452054795249978},length_range={1.290400864532E-4,31.03588658962},Dansoman_CBPVlikePartA_804-1436.rate_median=4.2867159970355715E-4,Continent_A.prob=1.0,length_95%_HPD={1.290400864532E-4,7.254914821283},height_range={0.745205479182232,0.7452054796270318},Continent_A.set={"Africa"},ContinentClock.rate_range={9.322728458233077E-5,0.01757522909972604},ContinentClock.rate_median=0.00192664367314189,Continent_A="Africa",Dansoman_CBPVlikePartA_804-1436.rate=4.555102007577099E-4,ContinentClock.rate=0.002221847101460673,ContinentClock.rate_95%_HPD={3.0679489791294386E-4,0.00482107482839656},height_median=0.7452054794521814,Continent_A.set.prob={1.0},height=0.7452054794521329,Dansoman_CBPVlikePartA_804-1436.rate_95%_HPD={1.7631972239192626E-4,7.839979760707028E-4},Dansoman_CBPVlikePartA_804-1436.rate_range={9.665446720867127E-5,0.0020671085519144887},length=2.6083601690621845,length_median=1.9653300429625]:1.0084936930938397)[&height_95%_HPD={0.7453345195645085,4.948222490839953},length_range={3.894276922578E-5,27.34051035818},Dansoman_CBPVlikePartA_804-1436.rate_median=4.339901682073403E-4,Continent_A.prob=1.0,length_95%_HPD={3.894276922578E-5,8.059703021969},height_range={0.7453345195645085,16.090485387053377},Continent_A.set={"Africa"},ContinentClock.rate_range={1.2754233726634858E-4,0.01757522909972604},ContinentClock.rate_median=0.0019560944821827696,Continent_A="Africa",Dansoman_CBPVlikePartA_804-1436.rate=4.6136998644089115E-4,ContinentClock.rate=0.002251582675145403,ContinentClock.rate_95%_HPD={2.961391490164482E-4,0.004878574337412868},height_median=1.7536991725460211,Continent_A.set.prob={1.0},Dansoman_CBPVlikePartA_804-1436.rate_range={1.0365681053501654E-4,0.0020085888839006683},height=2.173143080088207,Dansoman_CBPVlikePartA_804-1436.rate_95%_HPD={1.856363411335783E-4,7.98278342278177E-4},posterior=0.47900116660185543,length=3.063005225394246,length_median=2.402990517919]:1.7719134481173526)[&height_95%_HPD={1.049366789848989,8.155195120741553},length_range={4.214729640681E-4,24.52721100495},Dansoman_CBPVlikePartA_804-1436.rate_median=4.43052121698113E-4,Continent_A.prob=1.0,length_95%_HPD={4.214729640681E-4,7.858465496617},height_range={0.8619626441629862,21.790145275547047},Continent_A.set={"Africa"},ContinentClock.rate_range={1.3165213107353845E-4,0.01757522909972604},ContinentClock.rate_median=0.0020056759241825354,Continent_A="Africa",Dansoman_CBPVlikePartA_804-1436.rate=4.721301867030735E-4,ContinentClock.rate=0.0022989423717977796,ContinentClock.rate_95%_HPD={2.961391490164482E-4,0.004965434721629168},height_median=3.5256126206633738,Continent_A.set.prob={1.0},Dansoman_CBPVlikePartA_804-1436.rate_range={1.0711781599340173E-4,0.0020671085519144887},height=4.009351795570414,Dansoman_CBPVlikePartA_804-1436.rate_95%_HPD={1.9168871300777343E-4,8.247199673025151E-4},posterior=0.282762068773957,length=2.7545101641702634,length_median=2.0495288939435]:1.860206699500587)[&height_95%_HPD={2.119765294198004,11.503527353325296},length_range={1.044639691363E-4,28.69847039699},Dansoman_CBPVlikePartA_804-1436.rate_median=4.2950369316031503E-4,Continent_A.prob=1.0,length_95%_HPD={1.044639691363E-4,9.456258889895},height_range={1.7335418597679961,31.47505489401601},Continent_A.set={"Africa"},ContinentClock.rate_range={9.322728458233077E-5,0.01757522909972604},ContinentClock.rate_median=0.0019383398171696692,Continent_A="Africa",Dansoman_CBPVlikePartA_804-1436.rate=4.56836973520946E-4,ContinentClock.rate=0.002229910254248794,ContinentClock.rate_95%_HPD={2.9552066786721896E-4,0.004837597603644188},height_median=5.385819320163961,Continent_A.set.prob={1.0},Dansoman_CBPVlikePartA_804-1436.rate_range={1.0677203750977677E-4,0.0020671085519144887},height=6.007561757351115,Dansoman_CBPVlikePartA_804-1436.rate_95%_HPD={1.969110244346622E-4,8.014532007510579E-4},posterior=0.3263985334148103,length=3.2613340318171953,length_median=2.371644427829]:2.2525538974040273,8[&height_95%_HPD={1.6602739725289837,1.6602739726779987},length_range={0.1080678428284,47.20420628004},Dansoman_CBPVlikePartA_804-1436.rate_median=4.2867159970355715E-4,Continent_A.prob=1.0,length_95%_HPD={0.3770962182193,13.35853899176},height_range={1.6602739723280138,1.66027397277594},Continent_A.set={"Africa"},ContinentClock.rate_range={9.322728458233077E-5,0.01757522909972604},ContinentClock.rate_median=0.00192664367314189,Continent_A="Africa",Dansoman_CBPVlikePartA_804-1436.rate=4.555102007577099E-4,ContinentClock.rate=0.002221847101460673,ContinentClock.rate_95%_HPD={3.0679489791294386E-4,0.00482107482839656},height_median=1.6602739726029938,Continent_A.set.prob={1.0},height=1.6602739726029176,Dansoman_CBPVlikePartA_804-1436.rate_95%_HPD={1.7631972239192626E-4,7.839979760707028E-4},Dansoman_CBPVlikePartA_804-1436.rate_range={9.665446720867127E-5,0.0020671085519144887},length=5.616853239639516,length_median=4.631505105375]:5.978099244964994)[&height_95%_HPD={2.9093530077329888,15.986143104292978},length_range={4.901574613481E-4,56.796808888},Dansoman_CBPVlikePartA_804-1436.rate_median=4.220905600110688E-4,Continent_A.prob=1.0,length_95%_HPD={4.901574613481E-4,16.81570427352},height_range={2.023590079479,48.86448025268601},Continent_A.set={"Africa"},ContinentClock.rate_range={9.322728458233077E-5,0.01757522909972604},ContinentClock.rate_median=0.0019134429845578415,Continent_A="Africa",Dansoman_CBPVlikePartA_804-1436.rate=4.491550273626157E-4,ContinentClock.rate=0.0022027671287796593,ContinentClock.rate_95%_HPD={2.961391490164482E-4,0.004748830014281186},height_median=7.638373217567988,Continent_A.set.prob={1.0},Dansoman_CBPVlikePartA_804-1436.rate_range={9.665446720867127E-5,0.0020671085519144887},height=8.454618581093287,Dansoman_CBPVlikePartA_804-1436.rate_95%_HPD={1.7835208655575278E-4,7.745869223087099E-4},posterior=0.7219876673518137,length=6.60519863945971,length_median=5.346414438308]:5.035030126092025,20[&height_95%_HPD={0.745205479375727,0.7452054795236336},length_range={0.8536269309571,76.10911894495},Dansoman_CBPVlikePartA_804-1436.rate_median=4.2867159970355715E-4,Continent_A.prob=1.0,length_95%_HPD={2.225977568694,26.04691225004},height_range={0.7452054791799583,0.7452054796249854},Continent_A.set={"Africa"},ContinentClock.rate_range={9.322728458233077E-5,0.01757522909972604},ContinentClock.rate_median=0.00192664367314189,Continent_A="Africa",Dansoman_CBPVlikePartA_804-1436.rate=4.555102007577099E-4,ContinentClock.rate=0.002221847101460673,ContinentClock.rate_95%_HPD={3.0679489791294386E-4,0.00482107482839656},height_median=0.7452054794500214,Continent_A.set.prob={1.0},height=0.7452054794520988,Dansoman_CBPVlikePartA_804-1436.rate_95%_HPD={1.7631972239192626E-4,7.839979760707028E-4},Dansoman_CBPVlikePartA_804-1436.rate_range={9.665446720867127E-5,0.0020671085519144887},length=12.615480973374908,length_median=11.18568618097]:11.928197864209992)[&height_95%_HPD={4.192836822510003,27.29118403060997},length_range={38.0343112822,1177.983048522},Dansoman_CBPVlikePartA_804-1436.rate_median=4.2867159970355715E-4,Continent_A.prob=0.9995278040108883,length_95%_HPD={80.59715478684,392.8509207639},height_range={2.696945840029997,76.85432442429999},Continent_A.set={"EuropeNAf","Africa"},ContinentClock.rate_range={9.322728458233077E-5,0.01757522909972604},ContinentClock.rate_median=0.00192664367314189,Continent_A="Africa",Dansoman_CBPVlikePartA_804-1436.rate=4.555102007577099E-4,ContinentClock.rate=0.002221847101460673,ContinentClock.rate_95%_HPD={3.0679489791294386E-4,0.00482107482839656},height_median=12.673403343660013,Continent_A.set.prob={4.72195989111716E-4,0.9995278040108883},Dansoman_CBPVlikePartA_804-1436.rate_range={9.665446720867127E-5,0.0020671085519144887},height=14.126527050465143,Dansoman_CBPVlikePartA_804-1436.rate_95%_HPD={1.7631972239192626E-4,7.839979760707028E-4},posterior=1.0,length=223.27478764287085,length_median=208.19680198695]:208.73358207513996,(((5[&height_95%_HPD={0.7452054793999423,0.7452054795100196},length_range={0.8311821007323,82.21154448671},Dansoman_CBPVlikePartA_804-1436.rate_median=4.2867159970355715E-4,Continent_A.prob=1.0,length_95%_HPD={2.248699091136,25.18885212822},height_range={0.745205479310016,0.7452054795900267},Continent_A.set={"Africa"},ContinentClock.rate_range={9.322728458233077E-5,0.01757522909972604},ContinentClock.rate_median=0.00192664367314189,Continent_A="Africa",Dansoman_CBPVlikePartA_804-1436.rate=4.555102007577099E-4,ContinentClock.rate=0.002221847101460673,ContinentClock.rate_95%_HPD={3.0679489791294386E-4,0.00482107482839656},height_median=0.7452054794519825,Continent_A.set.prob={1.0},height=0.7452054794523982,Dansoman_CBPVlikePartA_804-1436.rate_95%_HPD={1.7631972239192626E-4,7.839979760707028E-4},Dansoman_CBPVlikePartA_804-1436.rate_range={9.665446720867127E-5,0.0020671085519144887},length=12.176113449048488,length_median=10.816922700735]:10.49256936209801,4[&height_95%_HPD={0.7452054793999423,0.7452054795100196},length_range={0.8311821007323,84.79871144262},Dansoman_CBPVlikePartA_804-1436.rate_median=4.2867159970355715E-4,Continent_A.prob=1.0,length_95%_HPD={2.272064704557,25.38208844281},height_range={0.745205479310016,0.7452054795900267},Continent_A.set={"Africa"},ContinentClock.rate_range={9.322728458233077E-5,0.01757522909972604},ContinentClock.rate_median=0.00192664367314189,Continent_A="Africa",Dansoman_CBPVlikePartA_804-1436.rate=4.555102007577099E-4,ContinentClock.rate=0.002221847101460673,ContinentClock.rate_95%_HPD={3.0679489791294386E-4,0.00482107482839656},height_median=0.7452054794519825,Continent_A.set.prob={1.0},height=0.745205479452398,Dansoman_CBPVlikePartA_804-1436.rate_95%_HPD={1.7631972239192626E-4,7.839979760707028E-4},Dansoman_CBPVlikePartA_804-1436.rate_range={9.665446720867127E-5,0.0020671085519144887},length=12.215354157329475,length_median=10.843591634614999]:10.49256936209801)[&height_95%_HPD={3.1159431912170135,24.933272298400084},length_range={0.002844248203232,83.00957972276},Dansoman_CBPVlikePartA_804-1436.rate_median=4.2826863558358065E-4,Continent_A.prob=0.999911407731152,length_95%_HPD={0.002844248203232,18.87441086162},height_range={1.5763875801799827,82.9567499661041},Continent_A.set={"EuropeNAf","Africa"},ContinentClock.rate_range={9.322728458233077E-5,0.01757522909972604},ContinentClock.rate_median=0.00192361383512088,Continent_A="Africa",Dansoman_CBPVlikePartA_804-1436.rate=4.553998423557373E-4,ContinentClock.rate=0.002219199369426052,ContinentClock.rate_95%_HPD={2.972427671098803E-4,0.004802945960548015},height_median=11.237774841549992,Continent_A.set.prob={8.85922688480052E-5,0.999911407731152},Dansoman_CBPVlikePartA_804-1436.rate_range={9.665446720867127E-5,0.0020671085519144887},height=12.498083154956367,Dansoman_CBPVlikePartA_804-1436.rate_95%_HPD={1.7446173157269548E-4,7.812994337827395E-4},posterior=0.9405866340758847,length=8.046392192901994,length_median=6.775314073956]:8.41915233078501,(((12[&height_95%_HPD={0.7452054793965317,0.7452054795080585},length_range={0.1110152164862,45.73555081138},Dansoman_CBPVlikePartA_804-1436.rate_median=4.2867159970355715E-4,Continent_A.prob=1.0,length_95%_HPD={0.5420087616129,14.98905965753},height_range={0.7452054793099592,0.745205479589913},Continent_A.set={"Africa"},ContinentClock.rate_range={9.322728458233077E-5,0.01757522909972604},ContinentClock.rate_median=0.00192664367314189,Continent_A="Africa",Dansoman_CBPVlikePartA_804-1436.rate=4.555102007577099E-4,ContinentClock.rate=0.002221847101460673,ContinentClock.rate_95%_HPD={3.0679489791294386E-4,0.00482107482839656},height_median=0.7452054794520393,Continent_A.set.prob={1.0},height=0.745205479452419,Dansoman_CBPVlikePartA_804-1436.rate_95%_HPD={1.7631972239192626E-4,7.839979760707028E-4},Dansoman_CBPVlikePartA_804-1436.rate_range={9.665446720867127E-5,0.0020671085519144887},length=6.567967351569577,length_median=5.612967752043]:7.899277465525955,((6[&height_95%_HPD={0.7452054793968159,0.7452054795081153},length_range={0.002883627006157,41.83690058535},Dansoman_CBPVlikePartA_804-1436.rate_median=4.2867159970355715E-4,Continent_A.prob=1.0,length_95%_HPD={0.1239068372095,12.55240933317},height_range={0.7452054793099592,0.7452054795909362},Continent_A.set={"Africa"},ContinentClock.rate_range={9.322728458233077E-5,0.01757522909972604},ContinentClock.rate_median=0.00192664367314189,Continent_A="Africa",Dansoman_CBPVlikePartA_804-1436.rate=4.555102007577099E-4,ContinentClock.rate=0.002221847101460673,ContinentClock.rate_95%_HPD={3.0679489791294386E-4,0.00482107482839656},height_median=0.7452054794520393,Continent_A.set.prob={1.0},height=0.7452054794524281,Dansoman_CBPVlikePartA_804-1436.rate_95%_HPD={1.7631972239192626E-4,7.839979760707028E-4},Dansoman_CBPVlikePartA_804-1436.rate_range={9.665446720867127E-5,0.0020671085519144887},length=5.023799897232334,length_median=4.046618543537]:4.010168809952617,(15[&height_95%_HPD={0.7452054793969296,0.7452054795083143},length_range={0.002883627006157,29.37321794264},Dansoman_CBPVlikePartA_804-1436.rate_median=4.2867159970355715E-4,Continent_A.prob=1.0,length_95%_HPD={0.1354888935557,7.737806255179},height_range={0.7452054793109255,0.7452054795897993},Continent_A.set={"Africa"},ContinentClock.rate_range={9.322728458233077E-5,0.01757522909972604},ContinentClock.rate_median=0.00192664367314189,Continent_A="Africa",Dansoman_CBPVlikePartA_804-1436.rate=4.555102007577099E-4,ContinentClock.rate=0.002221847101460673,ContinentClock.rate_95%_HPD={3.0679489791294386E-4,0.00482107482839656},height_median=0.7452054794521246,Continent_A.set.prob={1.0},height=0.7452054794524139,Dansoman_CBPVlikePartA_804-1436.rate_95%_HPD={1.7631972239192626E-4,7.839979760707028E-4},Dansoman_CBPVlikePartA_804-1436.rate_range={9.665446720867127E-5,0.0020671085519144887},length=3.1901646814243665,length_median=2.589704176152]:2.519112531020909,(14[&height_95%_HPD={0.7452054793959633,0.74520547950749},length_range={3.680225204583E-7,20.04144928966},Dansoman_CBPVlikePartA_804-1436.rate_median=4.2867159970355715E-4,Continent_A.prob=1.0,length_95%_HPD={3.680225204583E-7,2.798967413855},height_range={0.7452054793109255,0.745205479589572},Continent_A.set={"Africa"},ContinentClock.rate_range={9.322728458233077E-5,0.01757522909972604},ContinentClock.rate_median=0.00192664367314189,Continent_A="Africa",Dansoman_CBPVlikePartA_804-1436.rate=4.555102007577099E-4,ContinentClock.rate=0.002221847101460673,ContinentClock.rate_95%_HPD={3.0679489791294386E-4,0.00482107482839656},height_median=0.7452054794521814,Continent_A.set.prob={1.0},height=0.7452054794524179,Dansoman_CBPVlikePartA_804-1436.rate_95%_HPD={1.7631972239192626E-4,7.839979760707028E-4},Dansoman_CBPVlikePartA_804-1436.rate_range={9.665446720867127E-5,0.0020671085519144887},length=0.8980874108119072,length_median=0.57183847215835]:0.5615694379628167,3[&height_95%_HPD={0.7452054793959348,0.74520547950749},length_range={3.680225204583E-7,20.6483634329},Dansoman_CBPVlikePartA_804-1436.rate_median=4.2867159970355715E-4,Continent_A.prob=1.0,length_95%_HPD={3.680225204583E-7,2.808271231852},height_range={0.7452054793109255,0.745205479589572},Continent_A.set={"Africa"},ContinentClock.rate_range={9.322728458233077E-5,0.01757522909972604},ContinentClock.rate_median=0.00192664367314189,Continent_A="Africa",Dansoman_CBPVlikePartA_804-1436.rate=4.555102007577099E-4,ContinentClock.rate=0.002221847101460673,ContinentClock.rate_95%_HPD={3.0679489791294386E-4,0.00482107482839656},height_median=0.7452054794521814,Continent_A.set.prob={1.0},height=0.7452054794524183,Dansoman_CBPVlikePartA_804-1436.rate_95%_HPD={1.7631972239192626E-4,7.839979760707028E-4},Dansoman_CBPVlikePartA_804-1436.rate_range={9.665446720867127E-5,0.0020671085519144887},length=0.8986646341848399,length_median=0.572047480992]:0.5615694379628167)[&height_95%_HPD={0.7452058474749776,3.426381991723389},length_range={8.763030568866E-4,37.06020097763},Dansoman_CBPVlikePartA_804-1436.rate_median=4.2865407422064156E-4,Continent_A.prob=1.0,length_95%_HPD={0.04287178723457,8.030605142293},height_range={0.7452058474749776,18.932469570103024},Continent_A.set={"Africa"},ContinentClock.rate_range={9.322728458233077E-5,0.01757522909972604},ContinentClock.rate_median=0.0019290802339374455,Continent_A="Africa",Dansoman_CBPVlikePartA_804-1436.rate=4.5552361640380115E-4,ContinentClock.rate=0.0022238510497123304,ContinentClock.rate_95%_HPD={3.2313459928339205E-4,0.004840092786134989},height_median=1.306774917414998,Continent_A.set.prob={1.0},Dansoman_CBPVlikePartA_804-1436.rate_range={9.665446720867127E-5,0.0020671085519144887},height=1.6115611630315163,Dansoman_CBPVlikePartA_804-1436.rate_95%_HPD={1.7631972239192626E-4,7.839979760707028E-4},posterior=0.9850286095216932,length=2.9774103834447105,length_median=2.246746730545]:1.9575430930580353)[&height_95%_HPD={0.9326530469859335,7.805975423846007},length_range={1.050569202485E-4,30.94648817837},Dansoman_CBPVlikePartA_804-1436.rate_median=4.2891355467313734E-4,Continent_A.prob=1.0,length_95%_HPD={1.050569202485E-4,9.956571875169},height_range={0.7675162411548797,27.351457216100926},Continent_A.set={"Africa"},ContinentClock.rate_range={1.2144342621506988E-4,0.016500204089158206},ContinentClock.rate_median=0.0019261501508785607,Continent_A="Africa",Dansoman_CBPVlikePartA_804-1436.rate=4.556842189767616E-4,ContinentClock.rate=0.002218025239318899,ContinentClock.rate_95%_HPD={2.9614489319163554E-4,0.004787199866270903},height_median=3.2643180104730334,Continent_A.set.prob={1.0},Dansoman_CBPVlikePartA_804-1436.rate_range={1.0217739774334804E-4,0.0020671085519144887},height=3.7845639956814234,Dansoman_CBPVlikePartA_804-1436.rate_95%_HPD={1.7867374697264077E-4,7.841818805119285E-4},posterior=0.5782456530192767,length=3.736505366878434,length_median=2.8891388703195]:1.491056278931623)[&height_95%_HPD={1.508947044943028,10.96070680509601},length_range={2.332922370041E-5,29.20374124111},Dansoman_CBPVlikePartA_804-1436.rate_median=4.2619415681124267E-4,Continent_A.prob=1.0,length_95%_HPD={2.332922370041E-5,9.81021381805},height_range={0.9938328346912328,30.002028762441},Continent_A.set={"Africa"},ContinentClock.rate_range={1.8174343955020873E-4,0.015081490254053946},ContinentClock.rate_median=0.001894493711560661,Continent_A="Africa",Dansoman_CBPVlikePartA_804-1436.rate=4.522049563764008E-4,ContinentClock.rate=0.002196126400470586,ContinentClock.rate_95%_HPD={2.9787233886424956E-4,0.004748298153464683},height_median=4.7553742894046565,Continent_A.set.prob={1.0},Dansoman_CBPVlikePartA_804-1436.rate_range={9.665446720867127E-5,0.0015839097306063303},height=5.375764486607088,Dansoman_CBPVlikePartA_804-1436.rate_95%_HPD={1.8822906484857398E-4,7.9921148962266E-4},posterior=0.18926726292983723,length=3.5942133214094034,length_median=2.7626050369515]:2.542741063815427,(2[&height_95%_HPD={0.7452054793969296,0.7452054795082859},length_range={0.0142951676964,44.19170236202},Dansoman_CBPVlikePartA_804-1436.rate_median=4.2867159970355715E-4,Continent_A.prob=1.0,length_95%_HPD={0.1493288400978,11.76154414272},height_range={0.7452054793109824,0.7452054795909362},Continent_A.set={"Africa"},ContinentClock.rate_range={9.322728458233077E-5,0.01757522909972604},ContinentClock.rate_median=0.00192664367314189,Continent_A="Africa",Dansoman_CBPVlikePartA_804-1436.rate=4.555102007577099E-4,ContinentClock.rate=0.002221847101460673,ContinentClock.rate_95%_HPD={3.0679489791294386E-4,0.00482107482839656},height_median=0.7452054794520677,Continent_A.set.prob={1.0},height=0.7452054794524161,Dansoman_CBPVlikePartA_804-1436.rate_95%_HPD={1.7631972239192626E-4,7.839979760707028E-4},Dansoman_CBPVlikePartA_804-1436.rate_range={9.665446720867127E-5,0.0020671085519144887},length=4.9123792944574705,length_median=4.089218766317]:2.7004066115139267,10[&height_95%_HPD={0.7452054793969296,0.7452054795082859},length_range={0.01036054181461,50.35490103286},Dansoman_CBPVlikePartA_804-1436.rate_median=4.2867159970355715E-4,Continent_A.prob=1.0,length_95%_HPD={0.1458178411205,12.6498200329},height_range={0.7452054793109824,0.745205479589913},Continent_A.set={"Africa"},ContinentClock.rate_range={9.322728458233077E-5,0.01757522909972604},ContinentClock.rate_median=0.00192664367314189,Continent_A="Africa",Dansoman_CBPVlikePartA_804-1436.rate=4.555102007577099E-4,ContinentClock.rate=0.002221847101460673,ContinentClock.rate_95%_HPD={3.0679489791294386E-4,0.00482107482839656},height_median=0.7452054794520677,Continent_A.set.prob={1.0},height=0.745205479452415,Dansoman_CBPVlikePartA_804-1436.rate_95%_HPD={1.7631972239192626E-4,7.839979760707028E-4},Dansoman_CBPVlikePartA_804-1436.rate_range={9.665446720867127E-5,0.0020671085519144887},length=5.0778665187443375,length_median=4.0641802373485]:2.7004066115139267)[&height_95%_HPD={0.759500647093347,8.963572156548963},length_range={7.088561125981E-4,36.75374898108},Dansoman_CBPVlikePartA_804-1436.rate_median=4.2482094654954324E-4,Continent_A.prob=1.0,length_95%_HPD={7.088561125981E-4,9.150428162931},height_range={0.759500647093347,22.263285182644438},Continent_A.set={"Africa"},ContinentClock.rate_range={1.8174343955020873E-4,0.011464291473839818},ContinentClock.rate_median=0.0019403124250976882,Continent_A="Africa",Dansoman_CBPVlikePartA_804-1436.rate=4.5121036626152405E-4,ContinentClock.rate=0.00222485460708505,ContinentClock.rate_95%_HPD={2.974196623783281E-4,0.004746776224215317},height_median=3.4456120909659944,Continent_A.set.prob={1.0},Dansoman_CBPVlikePartA_804-1436.rate_range={9.665446720867127E-5,0.0020085888839006683},height=4.060085242321991,Dansoman_CBPVlikePartA_804-1436.rate_95%_HPD={1.735592320241403E-4,7.709916502415914E-4},posterior=0.17485139714460307,length=3.463910490205451,length_median=2.648773583836]:3.852503262254089)[&height_95%_HPD={2.4213262471284054,14.454166278697016},length_range={5.635665436206E-4,22.09744037622},Dansoman_CBPVlikePartA_804-1436.rate_median=4.2610343979888605E-4,Continent_A.prob=1.0,length_95%_HPD={5.635665436206E-4,8.226722762835},height_range={1.6924014154209885,27.89413133143995},Continent_A.set={"Africa"},ContinentClock.rate_range={1.9694217738786124E-4,0.01181100089414375},ContinentClock.rate_median=0.0019001492931937218,Continent_A="Africa",Dansoman_CBPVlikePartA_804-1436.rate=4.4995970876164686E-4,ContinentClock.rate=0.0021860463842321366,ContinentClock.rate_95%_HPD={3.942382895634829E-4,0.00484458383027079},height_median=7.2981153532200835,Continent_A.set.prob={1.0},Dansoman_CBPVlikePartA_804-1436.rate_range={1.2548655265127623E-4,0.001436652791580991},height=7.9169027201339235,Dansoman_CBPVlikePartA_804-1436.rate_95%_HPD={1.7952114467933793E-4,7.578256294876318E-4},posterior=0.07494028109549469,length=2.8503899205778636,length_median=2.0380335644440004]:1.346367591757911)[&height_95%_HPD={3.3306884919810074,16.957044221584},length_range={4.837095950938E-4,39.08734094596},Dansoman_CBPVlikePartA_804-1436.rate_median=4.3037516433209024E-4,Continent_A.prob=1.0,length_95%_HPD={8.016676808751E-4,8.716313006457},height_range={2.084790897012212,37.692136523327974},Continent_A.set={"Africa"},ContinentClock.rate_range={1.3165213107353845E-4,0.01757522909972604},ContinentClock.rate_median=0.0019263061375686028,Continent_A="Africa",Dansoman_CBPVlikePartA_804-1436.rate=4.530800656653812E-4,ContinentClock.rate=0.002224116509146073,ContinentClock.rate_95%_HPD={3.6690749354060327E-4,0.004817127229762081},height_median=8.644482944977995,Continent_A.set.prob={1.0},Dansoman_CBPVlikePartA_804-1436.rate_range={1.2816391830611896E-4,0.001668476166449713},height=9.317193559484265,Dansoman_CBPVlikePartA_804-1436.rate_95%_HPD={1.7573713682171103E-4,7.604371127632902E-4},posterior=0.10943836453530359,length=3.037518250243673,length_median=2.1654200899295]:1.901488336297973,13[&height_95%_HPD={0.7452054793989191,0.7452054795101049},length_range={0.4005207503988,79.01316607942},Dansoman_CBPVlikePartA_804-1436.rate_median=4.2867159970355715E-4,Continent_A.prob=1.0,length_95%_HPD={1.66713371531,20.65369115369},height_range={0.7452054793139382,0.7452054795900835},Continent_A.set={"Africa"},ContinentClock.rate_range={9.322728458233077E-5,0.01757522909972604},ContinentClock.rate_median=0.00192664367314189,Continent_A="Africa",Dansoman_CBPVlikePartA_804-1436.rate=4.555102007577099E-4,ContinentClock.rate=0.002221847101460673,ContinentClock.rate_95%_HPD={3.0679489791294386E-4,0.00482107482839656},height_median=0.7452054794520109,Continent_A.set.prob={1.0},height=0.745205479452408,Dansoman_CBPVlikePartA_804-1436.rate_95%_HPD={1.7631972239192626E-4,7.839979760707028E-4},Dansoman_CBPVlikePartA_804-1436.rate_range={9.665446720867127E-5,0.0020671085519144887},length=9.716821829354227,length_median=8.5148501017645]:9.800765801823957)[&height_95%_HPD={3.857623212291074,20.563272500476046},length_range={8.739066214751E-4,49.34045451729},Dansoman_CBPVlikePartA_804-1436.rate_median=4.324839075304437E-4,Continent_A.prob=1.0,length_95%_HPD={8.739066214751E-4,14.73229441191},height_range={2.412210745437001,55.00607320985},Continent_A.set={"Africa"},ContinentClock.rate_range={9.322728458233077E-5,0.01757522909972604},ContinentClock.rate_median=0.0019329635854671708,Continent_A="Africa",Dansoman_CBPVlikePartA_804-1436.rate=4.5751117231916964E-4,ContinentClock.rate=0.002232334807080231,ContinentClock.rate_95%_HPD={2.961391490164482E-4,0.004820790921746013},height_median=10.545971281275968,Continent_A.set.prob={1.0},Dansoman_CBPVlikePartA_804-1436.rate_range={1.0217739774334804E-4,0.0018909200198486077},height=11.429480427453871,Dansoman_CBPVlikePartA_804-1436.rate_95%_HPD={1.9351693742690815E-4,7.964566968607349E-4},posterior=0.2154046997389034,length=5.537363692992623,length_median=4.370873629696]:1.8134851440407687,11[&height_95%_HPD={0.7452054793969296,0.7452054795080585},length_range={0.1641714293298,75.18602919583},Dansoman_CBPVlikePartA_804-1436.rate_median=4.2867159970355715E-4,Continent_A.prob=1.0,length_95%_HPD={0.53193577951,21.43814872716},height_range={0.7452054793109824,0.745205479589913},Continent_A.set={"Africa"},ContinentClock.rate_range={9.322728458233077E-5,0.01757522909972604},ContinentClock.rate_median=0.00192664367314189,Continent_A="Africa",Dansoman_CBPVlikePartA_804-1436.rate=4.555102007577099E-4,ContinentClock.rate=0.002221847101460673,ContinentClock.rate_95%_HPD={3.0679489791294386E-4,0.00482107482839656},height_median=0.7452054794520109,Continent_A.set.prob={1.0},height=0.7452054794524138,Dansoman_CBPVlikePartA_804-1436.rate_95%_HPD={1.7631972239192626E-4,7.839979760707028E-4},Dansoman_CBPVlikePartA_804-1436.rate_range={9.665446720867127E-5,0.0020671085519144887},length=8.709194738865524,length_median=7.000240545997]:11.614250945864725)[&height_95%_HPD={4.5406382954707,24.804496828721028},length_range={0.001014269691215,58.71511531015},Dansoman_CBPVlikePartA_804-1436.rate_median=4.2689044731275875E-4,Continent_A.prob=1.0,length_95%_HPD={0.001014269691215,18.72090757868},height_range={2.6665338331850137,79.75837155889997},Continent_A.set={"Africa"},ContinentClock.rate_range={1.2144342621506988E-4,0.01757522909972604},ContinentClock.rate_median=0.0019236221713354144,Continent_A="Africa",Dansoman_CBPVlikePartA_804-1436.rate=4.547417378461204E-4,ContinentClock.rate=0.002217983406032011,ContinentClock.rate_95%_HPD={3.0424757518817183E-4,0.00480744556131612},height_median=12.359456425316736,Continent_A.set.prob={1.0},Dansoman_CBPVlikePartA_804-1436.rate_range={9.665446720867127E-5,0.0020085888839006683},height=13.48042212072984,Dansoman_CBPVlikePartA_804-1436.rate_95%_HPD={1.7631972239192626E-4,7.847300867670797E-4},posterior=0.8150658296761291,length=7.967018672292195,length_median=6.7681498019545]:7.2974707470182665)[&height_95%_HPD={7.125949946950001,38.93350765635006},length_range={18.68511932967,496.1199252757},Dansoman_CBPVlikePartA_804-1436.rate_median=4.2867159970355715E-4,Continent_A.prob=0.9990000555524693,length_95%_HPD={42.24198935929,203.4330460984},height_range={4.040970655180004,102.97207585299998},Continent_A.set={"EuropeNAf","Africa"},ContinentClock.rate_range={9.322728458233077E-5,0.01757522909972604},ContinentClock.rate_median=0.00192664367314189,Continent_A="Africa",Dansoman_CBPVlikePartA_804-1436.rate=4.555102007577099E-4,ContinentClock.rate=0.002221847101460673,ContinentClock.rate_95%_HPD={3.0679489791294386E-4,0.00482107482839656},height_median=19.656927172335003,Continent_A.set.prob={9.999444475306926E-4,0.9990000555524693},Dansoman_CBPVlikePartA_804-1436.rate_range={9.665446720867127E-5,0.0020671085519144887},height=21.372031026777098,Dansoman_CBPVlikePartA_804-1436.rate_95%_HPD={1.7631972239192626E-4,7.839979760707028E-4},posterior=1.0,length=113.07934712094598,length_median=104.82895669395]:105.82038504483499,((1[&height_95%_HPD={1.224657534198002,1.2246575342940105},length_range={1.037080846689E-4,35.42502289716},Dansoman_CBPVlikePartA_804-1436.rate_median=4.2867159970355715E-4,Continent_A.prob=1.0,length_95%_HPD={1.037080846689E-4,7.555305028196},height_range={1.2246575341479797,1.2246575343500012},Continent_A.set={"EuropeNAf"},ContinentClock.rate_range={9.322728458233077E-5,0.01757522909972604},ContinentClock.rate_median=0.00192664367314189,Continent_A="EuropeNAf",Dansoman_CBPVlikePartA_804-1436.rate=4.555102007577099E-4,ContinentClock.rate=0.002221847101460673,ContinentClock.rate_95%_HPD={3.0679489791294386E-4,0.00482107482839656},height_median=1.2246575342469725,Continent_A.set.prob={1.0},height=1.2246575342467805,Dansoman_CBPVlikePartA_804-1436.rate_95%_HPD={1.7631972239192626E-4,7.839979760707028E-4},Dansoman_CBPVlikePartA_804-1436.rate_range={9.665446720867127E-5,0.0020671085519144887},length=2.801484295732926,length_median=2.1169343645055]:2.116934364508026,7[&height_95%_HPD={1.0904109588549886,1.0904109589509972},length_range={0.1343502834272,35.5592694725},Dansoman_CBPVlikePartA_804-1436.rate_median=4.2867159970355715E-4,Continent_A.prob=1.0,length_95%_HPD={0.1343502834272,7.689551603539},height_range={1.0904109588059896,1.0904109590030089},Continent_A.set={"EuropeNAf"},ContinentClock.rate_range={9.322728458233077E-5,0.01757522909972604},ContinentClock.rate_median=0.00192664367314189,Continent_A="EuropeNAf",Dansoman_CBPVlikePartA_804-1436.rate=4.555102007577099E-4,ContinentClock.rate=0.002221847101460673,ContinentClock.rate_95%_HPD={3.0679489791294386E-4,0.00482107482839656},height_median=1.090410958904016,Continent_A.set.prob={1.0},height=1.0904109589041782,Dansoman_CBPVlikePartA_804-1436.rate_95%_HPD={1.7631972239192626E-4,7.839979760707028E-4},Dansoman_CBPVlikePartA_804-1436.rate_range={9.665446720867127E-5,0.0020671085519144887},length=2.9357308710754855,length_median=2.2511809398475]:2.2511809398509826)[&height_95%_HPD={1.2247612423299756,8.779962562440005},length_range={13.27273780975,346.3651641711},Dansoman_CBPVlikePartA_804-1436.rate_median=4.2867159970355715E-4,Continent_A.prob=1.0,length_95%_HPD={27.47315217997,135.5490005121},height_range={1.2247612423299756,36.64968043140004},Continent_A.set={"EuropeNAf"},ContinentClock.rate_range={9.322728458233077E-5,0.01757522909972604},ContinentClock.rate_median=0.00192664367314189,Continent_A="EuropeNAf",Dansoman_CBPVlikePartA_804-1436.rate=4.555102007577099E-4,ContinentClock.rate=0.002221847101460673,ContinentClock.rate_95%_HPD={3.0679489791294386E-4,0.00482107482839656},height_median=3.3415918987549986,Continent_A.set.prob={1.0},Dansoman_CBPVlikePartA_804-1436.rate_range={9.665446720867127E-5,0.0020671085519144887},height=4.026141829979692,Dansoman_CBPVlikePartA_804-1436.rate_95%_HPD={1.7631972239192626E-4,7.839979760707028E-4},posterior=1.0,length=75.11436982963322,length_median=69.661013344885]:70.257768133125,16[&length_range={14.77082434724,358.668642011},Dansoman_CBPVlikePartA_804-1436.rate_median=4.2867159970355715E-4,length_95%_HPD={29.3635689927,140.4472274238},Continent_A.prob=1.0,Continent_A.set={"EuropeNAf"},ContinentClock.rate_range={9.322728458233077E-5,0.01757522909972604},ContinentClock.rate_median=0.00192664367314189,Dansoman_CBPVlikePartA_804-1436.rate=4.555102007577099E-4,Continent_A="EuropeNAf",ContinentClock.rate=0.002221847101460673,ContinentClock.rate_95%_HPD={3.0679489791294386E-4,0.00482107482839656},Continent_A.set.prob={1.0},height=0.0,Dansoman_CBPVlikePartA_804-1436.rate_95%_HPD={1.7631972239192626E-4,7.839979760707028E-4},Dansoman_CBPVlikePartA_804-1436.rate_range={9.665446720867127E-5,0.0020671085519144887},length=79.14160505648235,length_median=73.60102500011999]:73.59936003188)[&height_95%_HPD={29.38873702462,140.44722742380003},length_range={3.851377421682,293.8361537492},Dansoman_CBPVlikePartA_804-1436.rate_median=4.28679149198568E-4,Continent_A.prob=0.9072803533235188,length_95%_HPD={13.94072443252,108.3690565373},height_range={14.770824347240001,358.668642011},Continent_A.set={"EuropeNAf","Africa"},ContinentClock.rate_range={9.322728458233077E-5,0.01757522909972604},ContinentClock.rate_median=0.0019267075513107685,Continent_A="EuropeNAf",Dansoman_CBPVlikePartA_804-1436.rate=4.5551341079488487E-4,ContinentClock.rate=0.0022218633504692566,ContinentClock.rate_95%_HPD={3.0679489791294386E-4,0.00482107482839656},height_median=73.59936003188,Continent_A.set.prob={0.9072803533235188,0.09271964667648121},Dansoman_CBPVlikePartA_804-1436.rate_range={9.665446720867127E-5,0.0020671085519144887},height=79.13956373108616,Dansoman_CBPVlikePartA_804-1436.rate_95%_HPD={1.7631972239192626E-4,7.839979760707028E-4},posterior=0.9999722237653463,length=55.312478809564325,length_median=50.19208543928]:51.87795218529)[&height_95%_HPD={52.30794153784999,237.8622317148},length_range={3.007586304076,698.6181831496},Dansoman_CBPVlikePartA_804-1436.rate_median=4.2866254238599767E-4,Continent_A.prob=0.5354761640182243,length_95%_HPD={24.55846129589,201.8940884804},height_range={23.447061402173,585.8894540176},Continent_A.set={"EuropeNAf","Africa"},ContinentClock.rate_range={9.322728458233077E-5,0.01757522909972604},ContinentClock.rate_median=0.0019267129779493223,Continent_A="Africa",Dansoman_CBPVlikePartA_804-1436.rate=4.554982653967302E-4,ContinentClock.rate=0.002221773038716794,ContinentClock.rate_95%_HPD={2.9552066786721896E-4,0.004808560847630013},height_median=125.47731221717,Continent_A.set.prob={0.46452383598177577,0.5354761640182243},Dansoman_CBPVlikePartA_804-1436.rate_range={9.665446720867127E-5,0.0020671085519144887},height=134.44950930469673,Dansoman_CBPVlikePartA_804-1436.rate_95%_HPD={1.7631972239192626E-4,7.839979760707028E-4},posterior=0.9998333425920782,length=102.96667085584322,length_median=93.469095596615]:95.92967320163)[&height_95%_HPD={89.16580591906,417.82154297216994},height_median=221.4069854188,Continent_A.set.prob={0.3552302649852786,0.6447697350147215},Continent_A.prob=0.6447697350147215,height=237.40272573966496,posterior=1.0,height_range={41.326929892608,1254.1451845202},Continent_A.set={"EuropeNAf","Africa"},length=0.0,Continent_A="Africa"];
End;
