# Supplementary material for: The Discovery, Distribution, and Evolution of Viruses Associated with Drosophila melanogaster
Source: PLoS Biol. 2015 Jul 14;13(7):e1002210. doi: 10.1371/journal.pbio.1002210 (PMC4501690; doi:10.1371/journal.pbio.1002210)
Supplement: S8 Data — Posterior summaries of BEAST output for Figs 6 and S7 (posteriors inferred jointly across two independent runs). (ZIP) [file pbio.1002210.s008.zip › BEAST_Results/Dansoman_CBPVlikePartB_1-889.summary.tree]

#NEXUS

Begin taxa;
	Dimensions ntax=14;
	Taxlabels
		Dansoman_CBPVlikePartB_CM08_Dmel_Edinburgh1_EuropeNAf_2009-07-10
		Dansoman_CBPVlikePartB_DAN18_Dmel_Accra2_Africa_2010-01
		Dansoman_CBPVlikePartB_DAN22_Dmel_Accra2_Africa_2010-01
		Dansoman_CBPVlikePartB_DANMEL15_Dmel_Accra2_Africa_2010-01
		Dansoman_CBPVlikePartB_MAT21_Dmel_Accra1_Africa_2010-01
		Dansoman_CBPVlikePartB_MAT35_Dmel_Accra1_Africa_2010-01
		Dansoman_CBPVlikePartB_MATMEL17_Dmel_Accra1_Africa_2010-01
		Dansoman_CBPVlikePartB_MATMEL22_Dmel_Accra1_Africa_2010-01
		Dansoman_CBPVlikePartB_MATMEL23_Dmel_Accra1_Africa_2010-01
		Dansoman_CBPVlikePartB_RAKMEL05_Dmel_Marrakesh_EuropeNAf_2010-09-30
		Dansoman_CBPVlikePartB_SAF04_Dmel_SouthAfrica_Africa_2010-01
		Dansoman_CBPVlikePartB_SAF19_Dmel_SouthAfrica_Africa_2010-01
		Dansoman_CBPVlikePartB_SAF28_Dmel_SouthAfrica_Africa_2010-01
		Dansoman_CBPVlikePartB_SAFM04_Dmel_SouthAfrica_Africa_2010-01
		;
End;

Begin trees;
	Translate
		1 Dansoman_CBPVlikePartB_CM08_Dmel_Edinburgh1_EuropeNAf_2009-07-10,
		2 Dansoman_CBPVlikePartB_DAN18_Dmel_Accra2_Africa_2010-01,
		3 Dansoman_CBPVlikePartB_DAN22_Dmel_Accra2_Africa_2010-01,
		4 Dansoman_CBPVlikePartB_DANMEL15_Dmel_Accra2_Africa_2010-01,
		5 Dansoman_CBPVlikePartB_MAT21_Dmel_Accra1_Africa_2010-01,
		6 Dansoman_CBPVlikePartB_MAT35_Dmel_Accra1_Africa_2010-01,
		7 Dansoman_CBPVlikePartB_MATMEL17_Dmel_Accra1_Africa_2010-01,
		8 Dansoman_CBPVlikePartB_MATMEL22_Dmel_Accra1_Africa_2010-01,
		9 Dansoman_CBPVlikePartB_MATMEL23_Dmel_Accra1_Africa_2010-01,
		10 Dansoman_CBPVlikePartB_RAKMEL05_Dmel_Marrakesh_EuropeNAf_2010-09-30,
		11 Dansoman_CBPVlikePartB_SAF04_Dmel_SouthAfrica_Africa_2010-01,
		12 Dansoman_CBPVlikePartB_SAF19_Dmel_SouthAfrica_Africa_2010-01,
		13 Dansoman_CBPVlikePartB_SAF28_Dmel_SouthAfrica_Africa_2010-01,
		14 Dansoman_CBPVlikePartB_SAFM04_Dmel_SouthAfrica_Africa_2010-01
		;
tree TREE1 = [&R] ((((3[&height_95%_HPD={0.7452054793725438,0.7452054795301137},length_range={8.627149991614E-5,69.0807360919},length_95%_HPD={8.627149991614E-5,10.43123891486},height_range={0.7452054789052909,0.7452054799700818},Continent_B.set={"Africa"},ContinentClock.rate_range={9.322728458233077E-5,0.01757522909972604},ContinentClock.rate_median=0.00192664367314189,Continent_B="Africa",Dansoman_CBPVlikePartB_1-889.rate_median=2.9346611019095926E-4,ContinentClock.rate=0.002221847101460673,Continent_B.prob=1.0,ContinentClock.rate_95%_HPD={3.0679489791294386E-4,0.00482107482839656},Dansoman_CBPVlikePartB_1-889.rate_range={5.1583073185996526E-5,0.0015579861920361423},Dansoman_CBPVlikePartB_1-889.rate_95%_HPD={1.2094924604113795E-4,5.638834952449506E-4},height_median=0.7452054794520109,height=0.7452054794521015,length=3.2415052952288987,length_median=1.9783514413615,Continent_B.set.prob={1.0},Dansoman_CBPVlikePartB_1-889.rate=3.155314942068474E-4]:1.82978636760501,8[&height_95%_HPD={0.7452054793749028,0.7452054795326148},length_range={8.627149991614E-5,57.63673822604},length_95%_HPD={8.627149991614E-5,10.90333912329},height_range={0.7452054789052909,0.7452054799700818},Continent_B.set={"Africa"},ContinentClock.rate_range={9.322728458233077E-5,0.01757522909972604},ContinentClock.rate_median=0.00192664367314189,Continent_B="Africa",Dansoman_CBPVlikePartB_1-889.rate_median=2.9346611019095926E-4,ContinentClock.rate=0.002221847101460673,Continent_B.prob=1.0,ContinentClock.rate_95%_HPD={3.0679489791294386E-4,0.00482107482839656},Dansoman_CBPVlikePartB_1-889.rate_range={5.1583073185996526E-5,0.0015579861920361423},Dansoman_CBPVlikePartB_1-889.rate_95%_HPD={1.2094924604113795E-4,5.638834952449506E-4},height_median=0.7452054794520109,height=0.7452054794521008,length=3.2973040365238884,length_median=2.0005888522379998,Continent_B.set.prob={1.0},Dansoman_CBPVlikePartB_1-889.rate=3.155314942068474E-4]:1.82978636760501)[&height_95%_HPD={0.7452917509109795,9.453571036033054},length_range={0.003591348200493,62.92382551296},length_95%_HPD={0.3236506408178,21.59128835415},height_range={0.7452917509109795,36.423992172120734},Continent_B.set={"Africa"},ContinentClock.rate_range={9.322728458233077E-5,0.016500204089158206},ContinentClock.rate_median=0.0019283413463155807,Continent_B="Africa",Dansoman_CBPVlikePartB_1-889.rate_median=2.927270004543665E-4,ContinentClock.rate=0.002223492210398545,Continent_B.prob=1.0,ContinentClock.rate_95%_HPD={2.961391490164482E-4,0.004823928970523136},Dansoman_CBPVlikePartB_1-889.rate_range={5.1583073185996526E-5,0.0015579861920361423},Dansoman_CBPVlikePartB_1-889.rate_95%_HPD={1.2072099150747696E-4,5.638834952449506E-4},height_median=2.5749918470570208,height=3.5409468723254687,posterior=0.9389200599966668,length=9.34826878593517,length_median=7.958306713069,Continent_B.set.prob={1.0},Dansoman_CBPVlikePartB_1-889.rate=3.1482164381362764E-4]:9.755055929026952,((9[&height_95%_HPD={0.7452054793734533,0.7452054795310801},length_range={8.401809330083E-5,58.29136391456},length_95%_HPD={8.401809330083E-5,16.86560662597},height_range={0.7452054789102931,0.7452054799564394},Continent_B.set={"Africa"},ContinentClock.rate_range={9.322728458233077E-5,0.01757522909972604},ContinentClock.rate_median=0.00192664367314189,Continent_B="Africa",Dansoman_CBPVlikePartB_1-889.rate_median=2.9346611019095926E-4,ContinentClock.rate=0.002221847101460673,Continent_B.prob=1.0,ContinentClock.rate_95%_HPD={3.0679489791294386E-4,0.00482107482839656},Dansoman_CBPVlikePartB_1-889.rate_range={5.1583073185996526E-5,0.0015579861920361423},Dansoman_CBPVlikePartB_1-889.rate_95%_HPD={1.2094924604113795E-4,5.638834952449506E-4},height_median=0.7452054794520109,height=0.7452054794520838,length=6.29467772474439,length_median=4.960651303457,Continent_B.set.prob={1.0},Dansoman_CBPVlikePartB_1-889.rate=3.155314942068474E-4]:2.177903386617004,6[&height_95%_HPD={0.7452054793740217,0.7452054795319896},length_range={8.401809330083E-5,75.00352420581},length_95%_HPD={8.401809330083E-5,14.54010712667},height_range={0.7452054789102931,0.7452054799564394},Continent_B.set={"Africa"},ContinentClock.rate_range={9.322728458233077E-5,0.01757522909972604},ContinentClock.rate_median=0.00192664367314189,Continent_B="Africa",Dansoman_CBPVlikePartB_1-889.rate_median=2.9346611019095926E-4,ContinentClock.rate=0.002221847101460673,Continent_B.prob=1.0,ContinentClock.rate_95%_HPD={3.0679489791294386E-4,0.00482107482839656},Dansoman_CBPVlikePartB_1-889.rate_range={5.1583073185996526E-5,0.0015579861920361423},Dansoman_CBPVlikePartB_1-889.rate_95%_HPD={1.2094924604113795E-4,5.638834952449506E-4},height_median=0.7452054794520109,height=0.7452054794521054,length=4.778222732040293,length_median=3.1920904272035,Continent_B.set.prob={1.0},Dansoman_CBPVlikePartB_1-889.rate=3.155314942068474E-4]:2.177903386617004)[&height_95%_HPD={0.7452894975359925,10.260552750637544},length_range={1.659056240628E-4,42.14348285273},length_95%_HPD={1.659056240628E-4,15.55624266166},height_range={0.7452894975359925,29.7719455818621},Continent_B.set={"Africa"},ContinentClock.rate_range={1.4093027541832388E-4,0.01757522909972604},ContinentClock.rate_median=0.0019307966616431463,Continent_B="Africa",Dansoman_CBPVlikePartB_1-889.rate_median=2.9291024566229434E-4,ContinentClock.rate=0.0022300057072826775,Continent_B.prob=1.0,ContinentClock.rate_95%_HPD={2.961586160141963E-4,0.004839256475455767},Dansoman_CBPVlikePartB_1-889.rate_range={7.130027596726672E-5,0.0012489384887915797},Dansoman_CBPVlikePartB_1-889.rate_95%_HPD={1.2038285675593494E-4,5.681083796881365E-4},height_median=2.9231088660690148,height=3.917900812765167,posterior=0.23607021832120437,length=5.991924260211591,length_median=4.805780854895,Continent_B.set.prob={1.0},Dansoman_CBPVlikePartB_1-889.rate=3.156002376323656E-4]:6.503535236024177,(7[&height_95%_HPD={0.7452054793725438,0.7452054795304832},length_range={3.304840198293E-5,61.86004116922},length_95%_HPD={3.304840198293E-5,16.99010997253},height_range={0.7452054789062004,0.7452054799721282},Continent_B.set={"Africa"},ContinentClock.rate_range={9.322728458233077E-5,0.01757522909972604},ContinentClock.rate_median=0.00192664367314189,Continent_B="Africa",Dansoman_CBPVlikePartB_1-889.rate_median=2.9346611019095926E-4,ContinentClock.rate=0.002221847101460673,Continent_B.prob=1.0,ContinentClock.rate_95%_HPD={3.0679489791294386E-4,0.00482107482839656},Dansoman_CBPVlikePartB_1-889.rate_range={5.1583073185996526E-5,0.0015579861920361423},Dansoman_CBPVlikePartB_1-889.rate_95%_HPD={1.2094924604113795E-4,5.638834952449506E-4},height_median=0.7452054794520109,height=0.7452054794520971,length=6.3360760296603225,length_median=4.952384225557999,Continent_B.set.prob={1.0},Dansoman_CBPVlikePartB_1-889.rate=3.155314942068474E-4]:2.1283432903686617,2[&height_95%_HPD={0.7452054793740217,0.7452054795319896},length_range={3.304840198293E-5,74.38012609943},length_95%_HPD={3.304840198293E-5,14.35658700094},height_range={0.7452054789091562,0.7452054799721282},Continent_B.set={"Africa"},ContinentClock.rate_range={9.322728458233077E-5,0.01757522909972604},ContinentClock.rate_median=0.00192664367314189,Continent_B="Africa",Dansoman_CBPVlikePartB_1-889.rate_median=2.9346611019095926E-4,ContinentClock.rate=0.002221847101460673,Continent_B.prob=1.0,ContinentClock.rate_95%_HPD={3.0679489791294386E-4,0.00482107482839656},Dansoman_CBPVlikePartB_1-889.rate_range={5.1583073185996526E-5,0.0015579861920361423},Dansoman_CBPVlikePartB_1-889.rate_95%_HPD={1.2094924604113795E-4,5.638834952449506E-4},height_median=0.7452054794520109,height=0.7452054794520898,length=4.712194229980691,length_median=3.1781091526235,Continent_B.set.prob={1.0},Dansoman_CBPVlikePartB_1-889.rate=3.155314942068474E-4]:2.1283432903686617)[&height_95%_HPD={0.74523852781698,10.105480983297923},length_range={1.257500903318E-4,50.61158961114},length_95%_HPD={1.257500903318E-4,15.76516583199},height_range={0.74523852781698,26.165105898253955},Continent_B.set={"Africa"},ContinentClock.rate_range={1.9143669972417705E-4,0.016500204089158206},ContinentClock.rate_median=0.0019219265826682617,Continent_B="Africa",Dansoman_CBPVlikePartB_1-889.rate_median=2.911798553622034E-4,ContinentClock.rate=0.0022194947767022817,Continent_B.prob=1.0,ContinentClock.rate_95%_HPD={3.077895867713529E-4,0.004751617076819299},Dansoman_CBPVlikePartB_1-889.rate_range={6.773165340967991E-5,0.001184017829338902},Dansoman_CBPVlikePartB_1-889.rate_95%_HPD={1.1412161328610274E-4,5.559223712653224E-4},height_median=2.8735487698206725,height=3.8742977721046317,posterior=0.23484806399644464,length=6.073675957254262,length_median=4.870838236095,Continent_B.set.prob={1.0},Dansoman_CBPVlikePartB_1-889.rate=3.135454419230282E-4]:6.55309533227252)[&height_95%_HPD={3.126435868335008,20.097788364255962},length_range={4.017309395543E-5,41.27233985759},length_95%_HPD={4.017309395543E-5,11.84301590256},height_range={1.6880226333699397,47.79490736888795},Continent_B.set={"Africa"},ContinentClock.rate_range={1.2144342621506988E-4,0.015081490254053946},ContinentClock.rate_median=0.00191927980503306,Continent_B="Africa",Dansoman_CBPVlikePartB_1-889.rate_median=2.918941415750851E-4,ContinentClock.rate=0.002197774578855245,Continent_B.prob=1.0,ContinentClock.rate_95%_HPD={3.023032719122037E-4,0.004737940747428221},Dansoman_CBPVlikePartB_1-889.rate_range={8.084531539617603E-5,0.0015579861920361423},Dansoman_CBPVlikePartB_1-889.rate_95%_HPD={1.1337066612198635E-4,5.563866264598946E-4},height_median=9.426644102093192,height=10.379194564996897,posterior=0.20448863952002666,length=4.109305910691712,length_median=2.923626873886,Continent_B.set.prob={1.0},Dansoman_CBPVlikePartB_1-889.rate=3.1425530662448155E-4]:2.9034036739907805)[&height_95%_HPD={4.210023482661995,25.916022533501007},length_range={0.001730862891744,108.1119352616},length_95%_HPD={0.001730862891744,27.84020130461},height_range={2.4168704508160204,67.77809970815997},Continent_B.set={"Africa"},ContinentClock.rate_range={1.2144342621506988E-4,0.01181100089414375},ContinentClock.rate_median=0.0018991882708255825,Continent_B="Africa",Dansoman_CBPVlikePartB_1-889.rate_median=2.9890668307793844E-4,ContinentClock.rate=0.002198533483035083,Continent_B.prob=1.0,ContinentClock.rate_95%_HPD={2.9787233886424956E-4,0.004747333579913082},Dansoman_CBPVlikePartB_1-889.rate_range={5.1583073185996526E-5,0.0015579861920361423},Dansoman_CBPVlikePartB_1-889.rate_95%_HPD={1.1464747466926245E-4,5.670602906434064E-4},height_median=12.330047776083973,height=13.60854345570035,posterior=0.3292317093494806,length=9.824093767440058,length_median=7.069068665532,Continent_B.set.prob={1.0},Dansoman_CBPVlikePartB_1-889.rate=3.208785323530674E-4]:4.994129272311028,(4[&height_95%_HPD={0.7452054793748175,0.7452054795327285},length_range={1.163098530066E-5,121.3235769889},length_95%_HPD={1.163098530066E-5,11.70357808046},height_range={0.7452054789002887,0.745205479963488},Continent_B.set={"Africa"},ContinentClock.rate_range={9.322728458233077E-5,0.01757522909972604},ContinentClock.rate_median=0.00192664367314189,Continent_B="Africa",Dansoman_CBPVlikePartB_1-889.rate_median=2.9346611019095926E-4,ContinentClock.rate=0.002221847101460673,Continent_B.prob=1.0,ContinentClock.rate_95%_HPD={3.0679489791294386E-4,0.00482107482839656},Dansoman_CBPVlikePartB_1-889.rate_range={5.1583073185996526E-5,0.0015579861920361423},Dansoman_CBPVlikePartB_1-889.rate_95%_HPD={1.2094924604113795E-4,5.638834952449506E-4},height_median=0.7452054794520109,height=0.7452054794520871,length=3.3635770901473414,length_median=1.8530709851625,Continent_B.set.prob={1.0},Dansoman_CBPVlikePartB_1-889.rate=3.155314942068474E-4]:1.7355052306909613,5[&height_95%_HPD={0.7452054793748175,0.7452054795327285},length_range={1.163098530066E-5,92.43010596334},length_95%_HPD={1.163098530066E-5,11.64741618023},height_range={0.7452054789002887,0.745205479963488},Continent_B.set={"Africa"},ContinentClock.rate_range={9.322728458233077E-5,0.01757522909972604},ContinentClock.rate_median=0.00192664367314189,Continent_B="Africa",Dansoman_CBPVlikePartB_1-889.rate_median=2.9346611019095926E-4,ContinentClock.rate=0.002221847101460673,Continent_B.prob=1.0,ContinentClock.rate_95%_HPD={3.0679489791294386E-4,0.00482107482839656},Dansoman_CBPVlikePartB_1-889.rate_range={5.1583073185996526E-5,0.0015579861920361423},Dansoman_CBPVlikePartB_1-889.rate_95%_HPD={1.2094924604113795E-4,5.638834952449506E-4},height_median=0.7452054794520109,height=0.7452054794520874,length=3.3487941632902447,length_median=1.8546897290865,Continent_B.set.prob={1.0},Dansoman_CBPVlikePartB_1-889.rate=3.155314942068474E-4]:1.7355052306909613)[&height_95%_HPD={0.7452171104322076,10.410253992850016},length_range={7.349795915266E-4,122.8337016421},length_95%_HPD={0.01073326051588,29.61063838118},height_range={0.7452171104322076,57.31296055425787},Continent_B.set={"Africa"},ContinentClock.rate_range={9.322728458233077E-5,0.01757522909972604},ContinentClock.rate_median=0.0019306334069962706,Continent_B="Africa",Dansoman_CBPVlikePartB_1-889.rate_median=2.928650633881764E-4,ContinentClock.rate=0.002224165484320185,Continent_B.prob=1.0,ContinentClock.rate_95%_HPD={3.0424757518817183E-4,0.0048217189304359575},Dansoman_CBPVlikePartB_1-889.rate_range={5.1583073185996526E-5,0.0015579861920361423},Dansoman_CBPVlikePartB_1-889.rate_95%_HPD={1.1657280204652997E-4,5.584090566969856E-4},height_median=2.480710710142972,height=3.6529152213088323,posterior=0.9521693239264485,length=10.657513056307616,length_median=7.8102137821060005,Continent_B.set.prob={1.0},Dansoman_CBPVlikePartB_1-889.rate=3.1483473484499144E-4]:14.843466338252028)[&height_95%_HPD={5.469435219269997,39.73514119296999},length_range={47.42999442195,1479.58607943},length_95%_HPD={106.8919603811,546.4545249546},height_range={2.9402657390059943,126.66386018265996},Continent_B.set={"EuropeNAf","Africa"},ContinentClock.rate_range={9.322728458233077E-5,0.01757522909972604},ContinentClock.rate_median=0.00192664367314189,Continent_B="Africa",Dansoman_CBPVlikePartB_1-889.rate_median=2.9346611019095926E-4,ContinentClock.rate=0.002221847101460673,Continent_B.prob=0.9989167268485084,ContinentClock.rate_95%_HPD={3.0679489791294386E-4,0.00482107482839656},Dansoman_CBPVlikePartB_1-889.rate_range={5.1583073185996526E-5,0.0015579861920361423},Dansoman_CBPVlikePartB_1-889.rate_95%_HPD={1.2094924604113795E-4,5.638834952449506E-4},height_median=17.324177048395,height=19.69212981248575,posterior=1.0,length=300.199275768159,length_median=278.35502818685,Continent_B.set.prob={0.0010832731514915839,0.9989167268485084},Dansoman_CBPVlikePartB_1-889.rate=3.155314942068474E-4]:279.75766277998,((11[&height_95%_HPD={0.7452054794279093,0.7452054794829905},length_range={0.03690748111473,115.2394980461},length_95%_HPD={0.1636685478279,31.59164063308},height_range={0.7452054793109824,0.7452054795598997},Continent_B.set={"Africa"},ContinentClock.rate_range={9.322728458233077E-5,0.01757522909972604},ContinentClock.rate_median=0.00192664367314189,Continent_B="Africa",Dansoman_CBPVlikePartB_1-889.rate_median=2.9346611019095926E-4,ContinentClock.rate=0.002221847101460673,Continent_B.prob=1.0,ContinentClock.rate_95%_HPD={3.0679489791294386E-4,0.00482107482839656},Dansoman_CBPVlikePartB_1-889.rate_range={5.1583073185996526E-5,0.0015579861920361423},Dansoman_CBPVlikePartB_1-889.rate_95%_HPD={1.2094924604113795E-4,5.638834952449506E-4},height_median=0.7452054794509877,height=0.7452054794520028,length=12.20551322065104,length_median=9.5998724126705,Continent_B.set.prob={1.0},Dansoman_CBPVlikePartB_1-889.rate=3.155314942068474E-4]:15.799773382029016,((12[&height_95%_HPD={0.7452054794259766,0.7452054794829337},length_range={1.350839314773E-4,109.2227606238},length_95%_HPD={1.350839314773E-4,16.51639599896},height_range={0.7452054793110392,0.7452054795568301},Continent_B.set={"Africa"},ContinentClock.rate_range={9.322728458233077E-5,0.01757522909972604},ContinentClock.rate_median=0.00192664367314189,Continent_B="Africa",Dansoman_CBPVlikePartB_1-889.rate_median=2.9346611019095926E-4,ContinentClock.rate=0.002221847101460673,Continent_B.prob=1.0,ContinentClock.rate_95%_HPD={3.0679489791294386E-4,0.00482107482839656},Dansoman_CBPVlikePartB_1-889.rate_range={5.1583073185996526E-5,0.0015579861920361423},Dansoman_CBPVlikePartB_1-889.rate_95%_HPD={1.2094924604113795E-4,5.638834952449506E-4},height_median=0.7452054794520109,height=0.7452054794521015,length=5.478419097448416,length_median=3.7418124575364997,Continent_B.set.prob={1.0},Dansoman_CBPVlikePartB_1-889.rate=3.155314942068474E-4]:2.3160407633404816,13[&height_95%_HPD={0.7452054794263745,0.7452054794831611},length_range={1.350839314773E-4,97.66585223976},length_95%_HPD={1.350839314773E-4,16.3293613585},height_range={0.7452054793110392,0.7452054795568301},Continent_B.set={"Africa"},ContinentClock.rate_range={9.322728458233077E-5,0.01757522909972604},ContinentClock.rate_median=0.00192664367314189,Continent_B="Africa",Dansoman_CBPVlikePartB_1-889.rate_median=2.9346611019095926E-4,ContinentClock.rate=0.002221847101460673,Continent_B.prob=1.0,ContinentClock.rate_95%_HPD={3.0679489791294386E-4,0.00482107482839656},Dansoman_CBPVlikePartB_1-889.rate_range={5.1583073185996526E-5,0.0015579861920361423},Dansoman_CBPVlikePartB_1-889.rate_95%_HPD={1.2094924604113795E-4,5.638834952449506E-4},height_median=0.7452054794520109,height=0.7452054794520828,length=5.485756462873748,length_median=3.754915071248,Continent_B.set.prob={1.0},Dansoman_CBPVlikePartB_1-889.rate=3.155314942068474E-4]:2.3160407633404816)[&height_95%_HPD={0.7453405633769705,11.271780763699894},length_range={2.530228560849E-4,83.19319824647},length_95%_HPD={0.001511469755877,21.40466458751},height_range={0.7453405633769705,54.98263643808002},Continent_B.set={"Africa"},ContinentClock.rate_range={9.322728458233077E-5,0.01757522909972604},ContinentClock.rate_median=0.0019211066280309165,Continent_B="Africa",Dansoman_CBPVlikePartB_1-889.rate_median=2.911609770249636E-4,ContinentClock.rate=0.002219452109497444,Continent_B.prob=1.0,ContinentClock.rate_95%_HPD={2.9552066786721896E-4,0.004829220070270334},Dansoman_CBPVlikePartB_1-889.rate_range={6.773165340967991E-5,0.0015579861920361423},Dansoman_CBPVlikePartB_1-889.rate_95%_HPD={1.2060146758181984E-4,5.589431618363137E-4},height_median=3.0612462427924925,height=4.193032049450527,posterior=0.5769679462252097,length=7.695161963942424,length_median=5.7142847509895,Continent_B.set.prob={1.0},Dansoman_CBPVlikePartB_1-889.rate=3.1344684924445356E-4]:6.037533348533543,14[&height_95%_HPD={0.7452054794289893,0.7452054794840137},length_range={0.1562701614825,142.9234586801},length_95%_HPD={0.4220074555664,33.19506508425},height_range={0.745205479310016,0.7452054795598997},Continent_B.set={"Africa"},ContinentClock.rate_range={9.322728458233077E-5,0.01757522909972604},ContinentClock.rate_median=0.00192664367314189,Continent_B="Africa",Dansoman_CBPVlikePartB_1-889.rate_median=2.9346611019095926E-4,ContinentClock.rate=0.002221847101460673,Continent_B.prob=1.0,ContinentClock.rate_95%_HPD={3.0679489791294386E-4,0.00482107482839656},Dansoman_CBPVlikePartB_1-889.rate_range={5.1583073185996526E-5,0.0015579861920361423},Dansoman_CBPVlikePartB_1-889.rate_95%_HPD={1.2094924604113795E-4,5.638834952449506E-4},height_median=0.7452054794509877,height=0.7452054794519852,length=13.33312504361455,length_median=10.598675933374999,Continent_B.set.prob={1.0},Dansoman_CBPVlikePartB_1-889.rate=3.155314942068474E-4]:8.353574111875048)[&height_95%_HPD={1.6993641170190017,23.520435455069986},length_range={0.003079595383139,84.99986169466},length_95%_HPD={0.003079595383139,24.16739398368},height_range={0.9014756409259803,73.43523778904427},Continent_B.set={"EuropeNAf","Africa"},ContinentClock.rate_range={9.322728458233077E-5,0.01757522909972604},ContinentClock.rate_median=0.0019375025326621375,Continent_B="Africa",Dansoman_CBPVlikePartB_1-889.rate_median=2.8974167616115716E-4,ContinentClock.rate=0.002239315989319093,Continent_B.prob=0.9999277091014241,ContinentClock.rate_95%_HPD={3.453019019801704E-4,0.004888561901898937},Dansoman_CBPVlikePartB_1-889.rate_range={6.773165340967991E-5,0.0012067243354666587},Dansoman_CBPVlikePartB_1-889.rate_95%_HPD={1.178171081463533E-4,5.548850275874074E-4},height_median=9.098779591326036,height=10.693517698960818,posterior=0.3842286539636687,length=8.537476753641583,length_median=6.36193108884,Continent_B.set.prob={7.22908985758693E-5,0.9999277091014241},Dansoman_CBPVlikePartB_1-889.rate=3.123561477732848E-4]:7.4461992701539685)[&height_95%_HPD={3.4093910009540025,40.90195054129998},length_range={2.232341108491,365.2062190555},length_95%_HPD={11.1968536476,119.7901068685},height_range={1.9187422504999745,143.6686641595},Continent_B.set={"EuropeNAf","Africa"},ContinentClock.rate_range={9.322728458233077E-5,0.01757522909972604},ContinentClock.rate_median=0.00192664367314189,Continent_B="Africa",Dansoman_CBPVlikePartB_1-889.rate_median=2.9346611019095926E-4,ContinentClock.rate=0.002221847101460673,Continent_B.prob=0.9955280262207655,ContinentClock.rate_95%_HPD={3.0679489791294386E-4,0.00482107482839656},Dansoman_CBPVlikePartB_1-889.rate_range={5.1583073185996526E-5,0.0015579861920361423},Dansoman_CBPVlikePartB_1-889.rate_95%_HPD={1.2094924604113795E-4,5.638834952449506E-4},height_median=16.544978861480004,height=19.157355058910866,posterior=1.0,length=58.281235017843024,length_median=51.898095744,Continent_B.set.prob={0.004471973779234487,0.9955280262207655},Dansoman_CBPVlikePartB_1-889.rate=3.155314942068474E-4]:55.718912790179985,(10[&length_range={3.606070028265,351.2312738593},length_95%_HPD={9.391502445913,90.99174451344},Continent_B.set={"EuropeNAf"},ContinentClock.rate_range={9.322728458233077E-5,0.01757522909972604},Continent_B="EuropeNAf",ContinentClock.rate_median=0.00192664367314189,Dansoman_CBPVlikePartB_1-889.rate_median=2.9346611019095926E-4,Continent_B.prob=1.0,ContinentClock.rate=0.002221847101460673,ContinentClock.rate_95%_HPD={3.0679489791294386E-4,0.00482107482839656},Dansoman_CBPVlikePartB_1-889.rate_range={5.1583073185996526E-5,0.0015579861920361423},Dansoman_CBPVlikePartB_1-889.rate_95%_HPD={1.2094924604113795E-4,5.638834952449506E-4},height=0.0,length=44.3958752976249,length_median=39.51665126182,Continent_B.set.prob={1.0},Dansoman_CBPVlikePartB_1-889.rate=3.155314942068474E-4]:37.29889917097,1[&height_95%_HPD={1.2246575342398955,1.2246575342500137},length_range={2.381412494018,286.8930395294},length_95%_HPD={8.04331700358,93.37565404797},height_range={1.2246575341498556,1.2246575343419863},Continent_B.set={"EuropeNAf"},ContinentClock.rate_range={9.322728458233077E-5,0.01757522909972604},ContinentClock.rate_median=0.00192664367314189,Continent_B="EuropeNAf",Dansoman_CBPVlikePartB_1-889.rate_median=2.9346611019095926E-4,ContinentClock.rate=0.002221847101460673,Continent_B.prob=1.0,ContinentClock.rate_95%_HPD={3.0679489791294386E-4,0.00482107482839656},Dansoman_CBPVlikePartB_1-889.rate_range={5.1583073185996526E-5,0.0015579861920361423},Dansoman_CBPVlikePartB_1-889.rate_95%_HPD={1.2094924604113795E-4,5.638834952449506E-4},height_median=1.2246575342499852,height=1.2246575342471333,length=44.048136797042325,length_median=38.686245358625,Continent_B.set.prob={1.0},Dansoman_CBPVlikePartB_1-889.rate=3.155314942068474E-4]:36.07424163672002)[&height_95%_HPD={9.339671649471995,84.91301792463003},length_range={0.004293069626968,301.9662575535},length_95%_HPD={0.07967740663449,89.13710462895},height_range={3.606070028265009,276.9382576721},Continent_B.set={"EuropeNAf","Africa"},ContinentClock.rate_range={9.322728458233077E-5,0.01757522909972604},ContinentClock.rate_median=0.0019042600259551847,Continent_B="EuropeNAf",Dansoman_CBPVlikePartB_1-889.rate_median=2.941178848119183E-4,ContinentClock.rate=0.002200302814768865,Continent_B.prob=0.9510289634146342,ContinentClock.rate_95%_HPD={2.9552066786721896E-4,0.004776821061202954},Dansoman_CBPVlikePartB_1-889.rate_range={5.1583073185996526E-5,0.0015579861920361423},Dansoman_CBPVlikePartB_1-889.rate_95%_HPD={1.178171081463533E-4,5.610241084283582E-4},height_median=37.29889917097,height=41.76990489501009,posterior=0.8746180767735126,length=38.393909070366576,length_median=32.798455413949995,Continent_B.set.prob={0.9510289634146342,0.048971036585365856},Dansoman_CBPVlikePartB_1-889.rate=3.161657399169807E-4]:34.964992480689986)[&height_95%_HPD={24.038608062124013,150.68508815729996},length_range={18.2040220685,1352.20443767},length_95%_HPD={73.52706596063,448.3642584472},height_range={11.194301746726993,409.86813516610005},Continent_B.set={"EuropeNAf","Africa"},ContinentClock.rate_range={9.322728458233077E-5,0.01757522909972604},ContinentClock.rate_median=0.00192664367314189,Continent_B="EuropeNAf",Dansoman_CBPVlikePartB_1-889.rate_median=2.9346611019095926E-4,ContinentClock.rate=0.002221847101460673,Continent_B.prob=0.5478306760735515,ContinentClock.rate_95%_HPD={3.0679489791294386E-4,0.00482107482839656},Dansoman_CBPVlikePartB_1-889.rate_range={5.1583073185996526E-5,0.0015579861920361423},Dansoman_CBPVlikePartB_1-889.rate_95%_HPD={1.2094924604113795E-4,5.638834952449506E-4},height_median=72.26389165165999,height=79.39009337404224,posterior=1.0,length=240.50131220660452,length_median=221.27947123685,Continent_B.set.prob={0.5478306760735515,0.45216932392644854},Dansoman_CBPVlikePartB_1-889.rate=3.155314942068474E-4]:224.817948176715)[&height_95%_HPD={113.42435517117701,573.0035409718699},height_median=297.081839828375,height=319.8914055806472,posterior=1.0,height_range={50.37026016095599,1571.2134154615521},Continent_B.set={"EuropeNAf","Africa"},length=0.0,Continent_B="Africa",Continent_B.set.prob={0.3760068885061941,0.6239931114938059},Continent_B.prob=0.6239931114938059];
End;
