# Supplementary material for: The Discovery, Distribution, and Evolution of Viruses Associated with Drosophila melanogaster
Source: PLoS Biol. 2015 Jul 14;13(7):e1002210. doi: 10.1371/journal.pbio.1002210 (PMC4501690; doi:10.1371/journal.pbio.1002210)
Supplement: S8 Data — Posterior summaries of BEAST output for Figs 6 and S7 (posteriors inferred jointly across two independent runs). (ZIP) [file pbio.1002210.s008.zip › BEAST_Results/Dansoman_CBPVlikePartB_890-1693.summary.tree]

#NEXUS

Begin taxa;
	Dimensions ntax=26;
	Taxlabels
		Dansoman_CBPVlikePartB_CM08_Dmel_Edinburgh1_EuropeNAf_2009-07-10
		Dansoman_CBPVlikePartB_CM10_Dmel_Edinburgh1_EuropeNAf_2009-07-10
		Dansoman_CBPVlikePartB_CM19_Dmel_Edinburgh1_EuropeNAf_2009-07-10
		Dansoman_CBPVlikePartB_DAN05_Dmel_Accra2_Africa_2010-01
		Dansoman_CBPVlikePartB_DAN18_Dmel_Accra2_Africa_2010-01
		Dansoman_CBPVlikePartB_DAN22_Dmel_Accra2_Africa_2010-01
		Dansoman_CBPVlikePartB_DANMEL03_Dmel_Accra2_Africa_2010-01
		Dansoman_CBPVlikePartB_DANMEL15_Dmel_Accra2_Africa_2010-01
		Dansoman_CBPVlikePartB_DM09_Dmel_Sussex_EuropeNAf_2009-08-28
		Dansoman_CBPVlikePartB_K14_Dmel_Thika_Africa_2009-02
		Dansoman_CBPVlikePartB_K16_Dmel_Thika_Africa_2009-02
		Dansoman_CBPVlikePartB_LISMEL05_Dmel_Lisbon_EuropeNAf_2012-10-24
		Dansoman_CBPVlikePartB_MAT21_Dmel_Accra1_Africa_2010-01
		Dansoman_CBPVlikePartB_MAT35_Dmel_Accra1_Africa_2010-01
		Dansoman_CBPVlikePartB_MATMEL17_Dmel_Accra1_Africa_2010-01
		Dansoman_CBPVlikePartB_MATMEL18_Dmel_Accra1_Africa_2010-01
		Dansoman_CBPVlikePartB_MATMEL22_Dmel_Accra1_Africa_2010-01
		Dansoman_CBPVlikePartB_MATMEL23_Dmel_Accra1_Africa_2010-01
		Dansoman_CBPVlikePartB_RAKMEL05_Dmel_Marrakesh_EuropeNAf_2010-09-30
		Dansoman_CBPVlikePartB_REEF09_Dmel_Mombassa_Africa_2011-04-05
		Dansoman_CBPVlikePartB_SAF04_Dmel_SouthAfrica_Africa_2010-01
		Dansoman_CBPVlikePartB_SAF19_Dmel_SouthAfrica_Africa_2010-01
		Dansoman_CBPVlikePartB_SAF28_Dmel_SouthAfrica_Africa_2010-01
		Dansoman_CBPVlikePartB_SAFM02_Dmel_SouthAfrica_Africa_2010-01
		Dansoman_CBPVlikePartB_SAFM03_Dmel_SouthAfrica_Africa_2010-01
		Dansoman_CBPVlikePartB_SAFM04_Dmel_SouthAfrica_Africa_2010-01
		;
End;

Begin trees;
	Translate
		1 Dansoman_CBPVlikePartB_CM08_Dmel_Edinburgh1_EuropeNAf_2009-07-10,
		2 Dansoman_CBPVlikePartB_CM10_Dmel_Edinburgh1_EuropeNAf_2009-07-10,
		3 Dansoman_CBPVlikePartB_CM19_Dmel_Edinburgh1_EuropeNAf_2009-07-10,
		4 Dansoman_CBPVlikePartB_DAN05_Dmel_Accra2_Africa_2010-01,
		5 Dansoman_CBPVlikePartB_DAN18_Dmel_Accra2_Africa_2010-01,
		6 Dansoman_CBPVlikePartB_DAN22_Dmel_Accra2_Africa_2010-01,
		7 Dansoman_CBPVlikePartB_DANMEL03_Dmel_Accra2_Africa_2010-01,
		8 Dansoman_CBPVlikePartB_DANMEL15_Dmel_Accra2_Africa_2010-01,
		9 Dansoman_CBPVlikePartB_DM09_Dmel_Sussex_EuropeNAf_2009-08-28,
		10 Dansoman_CBPVlikePartB_K14_Dmel_Thika_Africa_2009-02,
		11 Dansoman_CBPVlikePartB_K16_Dmel_Thika_Africa_2009-02,
		12 Dansoman_CBPVlikePartB_LISMEL05_Dmel_Lisbon_EuropeNAf_2012-10-24,
		13 Dansoman_CBPVlikePartB_MAT21_Dmel_Accra1_Africa_2010-01,
		14 Dansoman_CBPVlikePartB_MAT35_Dmel_Accra1_Africa_2010-01,
		15 Dansoman_CBPVlikePartB_MATMEL17_Dmel_Accra1_Africa_2010-01,
		16 Dansoman_CBPVlikePartB_MATMEL18_Dmel_Accra1_Africa_2010-01,
		17 Dansoman_CBPVlikePartB_MATMEL22_Dmel_Accra1_Africa_2010-01,
		18 Dansoman_CBPVlikePartB_MATMEL23_Dmel_Accra1_Africa_2010-01,
		19 Dansoman_CBPVlikePartB_RAKMEL05_Dmel_Marrakesh_EuropeNAf_2010-09-30,
		20 Dansoman_CBPVlikePartB_REEF09_Dmel_Mombassa_Africa_2011-04-05,
		21 Dansoman_CBPVlikePartB_SAF04_Dmel_SouthAfrica_Africa_2010-01,
		22 Dansoman_CBPVlikePartB_SAF19_Dmel_SouthAfrica_Africa_2010-01,
		23 Dansoman_CBPVlikePartB_SAF28_Dmel_SouthAfrica_Africa_2010-01,
		24 Dansoman_CBPVlikePartB_SAFM02_Dmel_SouthAfrica_Africa_2010-01,
		25 Dansoman_CBPVlikePartB_SAFM03_Dmel_SouthAfrica_Africa_2010-01,
		26 Dansoman_CBPVlikePartB_SAFM04_Dmel_SouthAfrica_Africa_2010-01
		;
tree TREE1 = [&R] ((7[&height_95%_HPD={2.811475409758998,2.811475409917989},length_range={2.905647881003,167.8870200245},length_95%_HPD={9.921952051332,64.26104305572},height_range={2.811475409696925,2.811475410198682},Continent_C="Africa",Continent_C.prob=1.0,ContinentClock.rate_range={9.322728458233077E-5,0.01757522909972604},Dansoman_CBPVlikePartB_890-1693.rate_95%_HPD={7.455140018140235E-5,3.2283625502220356E-4},ContinentClock.rate_median=0.00192664367314189,ContinentClock.rate=0.002221847101460673,Dansoman_CBPVlikePartB_890-1693.rate_median=1.7662387788471923E-4,Dansoman_CBPVlikePartB_890-1693.rate=1.878865831239569E-4,Continent_C.set.prob={1.0},ContinentClock.rate_95%_HPD={3.0679489791294386E-4,0.00482107482839656},height_median=2.811475409835964,height=2.8114754098358277,Dansoman_CBPVlikePartB_890-1693.rate_range={3.76998422027069E-5,8.246738145029353E-4},length=34.082250967344,length_median=31.19321124863,Continent_C.set={"Africa"}]:31.416202586062013,(((13[&height_95%_HPD={2.8114754097570085,2.8114754099160564},length_range={0.0654954076989,42.78065972787},length_95%_HPD={0.313358368361,12.1350569665},height_range={2.811475409696868,2.8114754101966355},Continent_C="Africa",Continent_C.prob=1.0,ContinentClock.rate_range={9.322728458233077E-5,0.01757522909972604},Dansoman_CBPVlikePartB_890-1693.rate_95%_HPD={7.455140018140235E-5,3.2283625502220356E-4},ContinentClock.rate_median=0.00192664367314189,ContinentClock.rate=0.002221847101460673,Dansoman_CBPVlikePartB_890-1693.rate_median=1.7662387788471923E-4,Dansoman_CBPVlikePartB_890-1693.rate=1.878865831239569E-4,Continent_C.set.prob={1.0},ContinentClock.rate_95%_HPD={3.0679489791294386E-4,0.00482107482839656},height_median=2.811475409835964,height=2.811475409835834,Dansoman_CBPVlikePartB_890-1693.rate_range={3.76998422027069E-5,8.246738145029353E-4},length=5.043215322742665,length_median=4.1189753281945,Continent_C.set={"Africa"}]:4.07779231506953,8[&height_95%_HPD={2.811475409757975,2.8114754099170227},length_range={0.0654954076989,68.60713438773},length_95%_HPD={0.2802599993226,16.36507541144},height_range={2.811475409696868,2.8114754101966355},Continent_C="Africa",Continent_C.prob=1.0,ContinentClock.rate_range={9.322728458233077E-5,0.01757522909972604},Dansoman_CBPVlikePartB_890-1693.rate_95%_HPD={7.455140018140235E-5,3.2283625502220356E-4},ContinentClock.rate_median=0.00192664367314189,ContinentClock.rate=0.002221847101460673,Dansoman_CBPVlikePartB_890-1693.rate_median=1.7662387788471923E-4,Dansoman_CBPVlikePartB_890-1693.rate=1.878865831239569E-4,Continent_C.set.prob={1.0},ContinentClock.rate_95%_HPD={3.0679489791294386E-4,0.00482107482839656},height_median=2.811475409835964,height=2.8114754098358428,Dansoman_CBPVlikePartB_890-1693.rate_range={3.76998422027069E-5,8.246738145029353E-4},length=5.952132756752023,length_median=4.4289454473715,Continent_C.set={"Africa"}]:4.07779231506953)[&height_95%_HPD={3.131984798192775,14.821299684178996},length_range={0.0181000759714,66.04398635208},length_95%_HPD={0.0547162378216,15.8952943765},height_range={2.876970817551637,45.59213513773301},Continent_C="Africa",Continent_C.prob=0.9999696214836867,ContinentClock.rate_range={9.322728458233077E-5,0.01757522909972604},Dansoman_CBPVlikePartB_890-1693.rate_95%_HPD={7.570561352352954E-5,3.238530606017124E-4},ContinentClock.rate_median=0.0019244297248765902,ContinentClock.rate=0.002220931008829776,Dansoman_CBPVlikePartB_890-1693.rate_median=1.7646775728280735E-4,Dansoman_CBPVlikePartB_890-1693.rate=1.8774526468164033E-4,Continent_C.set.prob={3.037851631326326E-5,0.9999696214836867},ContinentClock.rate_95%_HPD={3.1847208636532926E-4,0.00483569347056743},height_median=6.889267724905494,height=7.803464690505429,posterior=0.914338092328204,Dansoman_CBPVlikePartB_890-1693.rate_range={3.76998422027069E-5,8.246738145029353E-4},length=6.232288986436069,length_median=4.931490803474,Continent_C.set={"EuropeNAf","Africa"}]:7.127334564344494,((18[&height_95%_HPD={2.811475409755957,2.8114754099150048},length_range={0.005493477146109,52.16203918621},length_95%_HPD={0.06714651053729,14.12931917396},height_range={2.8114754096974934,2.8114754102027746},Continent_C="Africa",Continent_C.prob=1.0,ContinentClock.rate_range={9.322728458233077E-5,0.01757522909972604},Dansoman_CBPVlikePartB_890-1693.rate_95%_HPD={7.455140018140235E-5,3.2283625502220356E-4},ContinentClock.rate_median=0.00192664367314189,ContinentClock.rate=0.002221847101460673,Dansoman_CBPVlikePartB_890-1693.rate_median=1.7662387788471923E-4,Dansoman_CBPVlikePartB_890-1693.rate=1.878865831239569E-4,Continent_C.set.prob={1.0},ContinentClock.rate_95%_HPD={3.0679489791294386E-4,0.00482107482839656},height_median=2.8114754098357935,height=2.811475409835861,Dansoman_CBPVlikePartB_890-1693.rate_range={3.76998422027069E-5,8.246738145029353E-4},length=5.708802883372033,length_median=4.6309737866075,Continent_C.set={"Africa"}]:3.495551332349322,14[&height_95%_HPD={2.8114754097559853,2.8114754099149764},length_range={0.005493477146109,53.75770418694},length_95%_HPD={0.154153490956,15.93955389966},height_range={2.811475409696868,2.8114754102027746},Continent_C="Africa",Continent_C.prob=1.0,ContinentClock.rate_range={9.322728458233077E-5,0.01757522909972604},Dansoman_CBPVlikePartB_890-1693.rate_95%_HPD={7.455140018140235E-5,3.2283625502220356E-4},ContinentClock.rate_median=0.00192664367314189,ContinentClock.rate=0.002221847101460673,Dansoman_CBPVlikePartB_890-1693.rate_median=1.7662387788471923E-4,Dansoman_CBPVlikePartB_890-1693.rate=1.878865831239569E-4,Continent_C.set.prob={1.0},ContinentClock.rate_95%_HPD={3.0679489791294386E-4,0.00482107482839656},height_median=2.8114754098358503,height=2.8114754098358445,Dansoman_CBPVlikePartB_890-1693.rate_range={3.76998422027069E-5,8.246738145029353E-4},length=6.457542246292301,length_median=5.295970224285,Continent_C.set={"Africa"}]:3.4955513323492653)[&height_95%_HPD={2.868557336834556,13.509815220806445},length_range={4.800997735206E-4,50.10957270732},length_95%_HPD={4.800997735206E-4,13.93399212425},height_range={2.816968887030555,39.31268386948295},Continent_C="Africa",Continent_C.prob=1.0,ContinentClock.rate_range={1.2144342621506988E-4,0.011177425461517433},Dansoman_CBPVlikePartB_890-1693.rate_95%_HPD={7.388586129139987E-5,3.242387284166246E-4},ContinentClock.rate_median=0.0019294015002702912,ContinentClock.rate=0.0022197551457369493,Dansoman_CBPVlikePartB_890-1693.rate_median=1.7641789252953322E-4,Dansoman_CBPVlikePartB_890-1693.rate=1.878758060319292E-4,Continent_C.set.prob={1.0},ContinentClock.rate_95%_HPD={2.961391490164482E-4,0.004817127229762081},height_median=6.307026742185116,height=7.108153616369142,posterior=0.45155824676406864,Dansoman_CBPVlikePartB_890-1693.rate_range={3.923731966943676E-5,8.246738145029353E-4},length=5.162214651951677,length_median=4.056500113158,Continent_C.set={"Africa"}]:4.117709523400421,(17[&height_95%_HPD={2.811475409757975,2.8114754099170227},length_range={1.485466237665E-4,25.53841047952},length_95%_HPD={3.239530059043E-4,4.532397160067},height_range={2.8114754096962997,2.8114754102050483},Continent_C="Africa",Continent_C.prob=1.0,ContinentClock.rate_range={9.322728458233077E-5,0.01757522909972604},Dansoman_CBPVlikePartB_890-1693.rate_95%_HPD={7.455140018140235E-5,3.2283625502220356E-4},ContinentClock.rate_median=0.00192664367314189,ContinentClock.rate=0.002221847101460673,Dansoman_CBPVlikePartB_890-1693.rate_median=1.7662387788471923E-4,Dansoman_CBPVlikePartB_890-1693.rate=1.878865831239569E-4,Continent_C.set.prob={1.0},ContinentClock.rate_95%_HPD={3.0679489791294386E-4,0.00482107482839656},height_median=2.8114754098357935,height=2.8114754098358454,Dansoman_CBPVlikePartB_890-1693.rate_range={3.76998422027069E-5,8.246738145029353E-4},length=1.4257804052368745,length_median=0.9126203932515999,Continent_C.set={"Africa"}]:0.9125083452672129,6[&height_95%_HPD={2.811475409757975,2.8114754099170227},length_range={1.485466237665E-4,25.53841047952},length_95%_HPD={1.485466237665E-4,4.532397160067},height_range={2.8114754096962997,2.8114754102050483},Continent_C="Africa",Continent_C.prob=1.0,ContinentClock.rate_range={9.322728458233077E-5,0.01757522909972604},Dansoman_CBPVlikePartB_890-1693.rate_95%_HPD={7.455140018140235E-5,3.2283625502220356E-4},ContinentClock.rate_median=0.00192664367314189,ContinentClock.rate=0.002221847101460673,Dansoman_CBPVlikePartB_890-1693.rate_median=1.7662387788471923E-4,Dansoman_CBPVlikePartB_890-1693.rate=1.878865831239569E-4,Continent_C.set.prob={1.0},ContinentClock.rate_95%_HPD={3.0679489791294386E-4,0.00482107482839656},height_median=2.8114754098357935,height=2.8114754098358454,Dansoman_CBPVlikePartB_890-1693.rate_range={3.76998422027069E-5,8.246738145029353E-4},length=1.4259286442078505,length_median=0.9126203932515999,Continent_C.set={"Africa"}]:0.9125083452672129)[&height_95%_HPD={2.8116239564618724,7.342215301398994},length_range={0.1240596508265,79.5309663094},length_95%_HPD={0.532970949342,19.0182975215},height_range={2.8116239564618724,28.349885889385007},Continent_C="Africa",Continent_C.prob=1.0,ContinentClock.rate_range={9.322728458233077E-5,0.01757522909972604},Dansoman_CBPVlikePartB_890-1693.rate_95%_HPD={7.455140018140235E-5,3.2283625502220356E-4},ContinentClock.rate_median=0.00192675572516016,ContinentClock.rate=0.0022219790023777154,Dansoman_CBPVlikePartB_890-1693.rate_median=1.766220980283368E-4,Dansoman_CBPVlikePartB_890-1693.rate=1.8788527920964696E-4,Continent_C.set.prob={1.0},ContinentClock.rate_95%_HPD={3.0679489791294386E-4,0.00482107482839656},height_median=3.7239837551030064,height=4.236482004454488,posterior=0.9998611188267319,Dansoman_CBPVlikePartB_890-1693.rate_range={3.76998422027069E-5,8.246738145029353E-4},length=8.230858137086198,length_median=6.95030124274,Continent_C.set={"Africa"}]:6.7007525104825305)[&height_95%_HPD={4.443533096091869,20.63176297516293},length_range={1.872990601495E-4,63.32737251839},length_95%_HPD={1.872990601495E-4,15.27009579424},height_range={3.5452144822209846,45.723103279050065},Continent_C="Africa",Continent_C.prob=1.0,ContinentClock.rate_range={1.3165213107353845E-4,0.015081490254053946},Dansoman_CBPVlikePartB_890-1693.rate_95%_HPD={7.66661621095913E-5,3.2172559097881664E-4},ContinentClock.rate_median=0.0019235103593027076,ContinentClock.rate=0.0022197773992490414,Dansoman_CBPVlikePartB_890-1693.rate_median=1.7679189602043052E-4,Dansoman_CBPVlikePartB_890-1693.rate=1.8727499027886517E-4,Continent_C.set.prob={1.0},ContinentClock.rate_95%_HPD={2.877384773591603E-4,0.004798138193614583},height_median=10.424736265585537,height=11.371679541968968,posterior=0.2895394700294428,Dansoman_CBPVlikePartB_890-1693.rate_range={3.923731966943676E-5,6.314307052639654E-4},length=5.286333079362677,length_median=3.83594625478,Continent_C.set={"Africa"}]:3.5918660236644513)[&height_95%_HPD={5.622435640730515,27.260098278334965},length_range={0.002968029145473,76.5037330577},length_95%_HPD={0.002968029145473,17.31136303176},height_range={4.354839706262283,65.39026338688711},Continent_C="Africa",Continent_C.prob=1.0,ContinentClock.rate_range={9.322728458233077E-5,0.01643558541483476},Dansoman_CBPVlikePartB_890-1693.rate_95%_HPD={7.652072818113054E-5,3.2260778155262794E-4},ContinentClock.rate_median=0.001932782683626788,ContinentClock.rate=0.002226177767414788,Dansoman_CBPVlikePartB_890-1693.rate_median=1.7650327233303077E-4,Dansoman_CBPVlikePartB_890-1693.rate=1.8757181163690296E-4,Continent_C.set.prob={1.0},ContinentClock.rate_95%_HPD={2.9614489319163554E-4,0.00483917855015201},height_median=14.016602289249988,height=15.229704824038645,posterior=0.47133492583745346,Dansoman_CBPVlikePartB_890-1693.rate_range={4.440829914218837E-5,6.680306890695959E-4},length=6.577123227084358,length_median=5.182265160842,Continent_C.set={"Africa"}]:6.554598747290015,(16[&height_95%_HPD={2.811475409756042,2.811475409915033},length_range={0.03185959553194,53.16889639869},length_95%_HPD={0.05246450318451,16.53746720417},height_range={2.811475409699824,2.811475410203002},Continent_C="Africa",Continent_C.prob=1.0,ContinentClock.rate_range={9.322728458233077E-5,0.01757522909972604},Dansoman_CBPVlikePartB_890-1693.rate_95%_HPD={7.455140018140235E-5,3.2283625502220356E-4},ContinentClock.rate_median=0.00192664367314189,ContinentClock.rate=0.002221847101460673,Dansoman_CBPVlikePartB_890-1693.rate_median=1.7662387788471923E-4,Dansoman_CBPVlikePartB_890-1693.rate=1.878865831239569E-4,Continent_C.set.prob={1.0},ContinentClock.rate_95%_HPD={3.0679489791294386E-4,0.00482107482839656},height_median=2.8114754098358787,height=2.8114754098358112,Dansoman_CBPVlikePartB_890-1693.rate_range={3.76998422027069E-5,8.246738145029353E-4},length=6.921030945603966,length_median=5.836545723731,Continent_C.set={"Africa"}]:10.132005409820152,((15[&height_95%_HPD={2.8114754097570085,2.8114754099159995},length_range={0.2242054698531,106.0484493992},length_95%_HPD={0.7555129181149,19.44834967335},height_range={2.811475409698801,2.811475410198682},Continent_C="Africa",Continent_C.prob=1.0,ContinentClock.rate_range={9.322728458233077E-5,0.01757522909972604},Dansoman_CBPVlikePartB_890-1693.rate_95%_HPD={7.455140018140235E-5,3.2283625502220356E-4},ContinentClock.rate_median=0.00192664367314189,ContinentClock.rate=0.002221847101460673,Dansoman_CBPVlikePartB_890-1693.rate_median=1.7662387788471923E-4,Dansoman_CBPVlikePartB_890-1693.rate=1.878865831239569E-4,Continent_C.set.prob={1.0},ContinentClock.rate_95%_HPD={3.0679489791294386E-4,0.00482107482839656},height_median=2.8114754098358503,height=2.811475409835818,Dansoman_CBPVlikePartB_890-1693.rate_range={3.76998422027069E-5,8.246738145029353E-4},length=7.992224981626991,length_median=6.47306075563,Continent_C.set={"Africa"}]:5.390225004419392,4[&height_95%_HPD={2.8114754097569516,2.8114754099159427},length_range={0.01093931569421,51.39181767657},length_95%_HPD={0.3938366642217,14.39754134932},height_range={2.811475409698801,2.811475410198682},Continent_C="Africa",Continent_C.prob=1.0,ContinentClock.rate_range={9.322728458233077E-5,0.01757522909972604},Dansoman_CBPVlikePartB_890-1693.rate_95%_HPD={7.455140018140235E-5,3.2283625502220356E-4},ContinentClock.rate_median=0.00192664367314189,ContinentClock.rate=0.002221847101460673,Dansoman_CBPVlikePartB_890-1693.rate_median=1.7662387788471923E-4,Dansoman_CBPVlikePartB_890-1693.rate=1.878865831239569E-4,Continent_C.set.prob={1.0},ContinentClock.rate_95%_HPD={3.0679489791294386E-4,0.00482107482839656},height_median=2.811475409835907,height=2.8114754098358254,Dansoman_CBPVlikePartB_890-1693.rate_range={3.76998422027069E-5,8.246738145029353E-4},length=6.163028761397102,length_median=5.18416170115,Continent_C.set={"Africa"}]:5.390225004419335)[&height_95%_HPD={3.4797151772209816,16.914109058532063},length_range={2.534701205761E-4,48.01871521405},length_95%_HPD={0.006980774599327,10.70122360606},height_range={3.035680879698731,54.007621217087035},Continent_C="Africa",Continent_C.prob=1.0,ContinentClock.rate_range={1.2144342621506988E-4,0.01757522909972604},Dansoman_CBPVlikePartB_890-1693.rate_95%_HPD={7.444088005658522E-5,3.2285815095908874E-4},ContinentClock.rate_median=0.0019267075513107685,ContinentClock.rate=0.0022260577952414964,Dansoman_CBPVlikePartB_890-1693.rate_median=1.7567248663678185E-4,Dansoman_CBPVlikePartB_890-1693.rate=1.8715139454002078E-4,Continent_C.set.prob={1.0},ContinentClock.rate_95%_HPD={3.077895867713529E-4,0.00482696709102929},height_median=8.201700414255242,height=9.131691762884637,posterior=0.7243208710627187,Dansoman_CBPVlikePartB_890-1693.rate_range={3.76998422027069E-5,8.246738145029353E-4},length=3.9419080111396316,length_median=2.93514985436,Continent_C.set={"Africa"}]:2.671408489860795,5[&height_95%_HPD={2.8114754097559853,2.8114754099150048},length_range={0.01093931569421,72.68604994069},length_95%_HPD={0.0849965263911,16.47736001927},height_range={2.811475409698801,2.811475410198682},Continent_C="Africa",Continent_C.prob=1.0,ContinentClock.rate_range={9.322728458233077E-5,0.01757522909972604},Dansoman_CBPVlikePartB_890-1693.rate_95%_HPD={7.455140018140235E-5,3.2283625502220356E-4},ContinentClock.rate_median=0.00192664367314189,ContinentClock.rate=0.002221847101460673,Dansoman_CBPVlikePartB_890-1693.rate_median=1.7662387788471923E-4,Dansoman_CBPVlikePartB_890-1693.rate=1.878865831239569E-4,Continent_C.set.prob={1.0},ContinentClock.rate_95%_HPD={3.0679489791294386E-4,0.00482107482839656},height_median=2.8114754098359,height=2.8114754098358303,Dansoman_CBPVlikePartB_890-1693.rate_range={3.76998422027069E-5,8.246738145029353E-4},length=6.751190151643209,length_median=5.5666857951674995,Continent_C.set={"Africa"}]:8.061633494280137)[&height_95%_HPD={4.33915291225631,23.03352966029226},length_range={0.001417302215954,57.61167543888},length_95%_HPD={0.001417302215954,15.52331793014},height_range={3.4663627216208397,69.49576497185961},Continent_C="Africa",Continent_C.prob=0.9999485464368407,ContinentClock.rate_range={9.322728458233077E-5,0.01757522909972604},Dansoman_CBPVlikePartB_890-1693.rate_95%_HPD={7.202351749880523E-5,3.2243896581039003E-4},ContinentClock.rate_median=0.0019219854722702242,ContinentClock.rate=0.002225868049324445,Dansoman_CBPVlikePartB_890-1693.rate_median=1.765799794240603E-4,Dansoman_CBPVlikePartB_890-1693.rate=1.879170337873106E-4,Continent_C.set.prob={5.145356315924878E-5,0.9999485464368407},ContinentClock.rate_95%_HPD={3.0733077436693123E-4,0.0048365055137405116},height_median=10.873108904116037,height=12.101895789674392,posterior=0.539831120493306,Dansoman_CBPVlikePartB_890-1693.rate_range={3.76998422027069E-5,6.90343783979505E-4},length=5.517342062713761,length_median=4.073438258534,Continent_C.set={"EuropeNAf","Africa"}]:2.070371915539994)[&height_95%_HPD={5.32944961305904,25.575560088418058},length_range={0.02416634431858,69.31810931379},length_95%_HPD={0.07613364775809,16.39469009932},height_range={3.9664273235296434,77.70775063580709},Continent_C="Africa",Continent_C.prob=1.0,ContinentClock.rate_range={9.322728458233077E-5,0.01757522909972604},Dansoman_CBPVlikePartB_890-1693.rate_95%_HPD={7.536736137839109E-5,3.2424218059088874E-4},ContinentClock.rate_median=0.0019322986406603354,ContinentClock.rate=0.002224725334265868,Dansoman_CBPVlikePartB_890-1693.rate_median=1.7643037471525382E-4,Dansoman_CBPVlikePartB_890-1693.rate=1.8772944635834192E-4,Continent_C.set.prob={1.0},ContinentClock.rate_95%_HPD={3.006440227753685E-4,0.004829220070270334},height_median=12.943480819656031,height=14.11983055263666,posterior=0.6642130992722627,Dansoman_CBPVlikePartB_890-1693.rate_range={3.76998422027069E-5,8.246738145029353E-4},length=6.57126544666501,length_median=5.250168414197,Continent_C.set={"Africa"}]:7.627720216883972)[&height_95%_HPD={8.419634263296004,39.11023741960997},length_range={0.01089103646948,110.7639686376},length_95%_HPD={0.6847231513765,34.62209963032},height_range={5.881482323886395,94.50481752832707},Continent_C="Africa",Continent_C.prob=0.9999714114182795,ContinentClock.rate_range={9.322728458233077E-5,0.01757522909972604},Dansoman_CBPVlikePartB_890-1693.rate_95%_HPD={7.455140018140235E-5,3.2260778155262794E-4},ContinentClock.rate_median=0.0019284911137999966,ContinentClock.rate=0.0022227639751068043,Dansoman_CBPVlikePartB_890-1693.rate_median=1.7655193831265153E-4,Dansoman_CBPVlikePartB_890-1693.rate=1.877558674305202E-4,Continent_C.set.prob={2.858858172046085E-5,0.9999714114182795},ContinentClock.rate_95%_HPD={3.0679489791294386E-4,0.0048217189304359575},height_median=20.571201036540003,height=22.199652527429834,posterior=0.9715849119493362,Dansoman_CBPVlikePartB_890-1693.rate_range={3.76998422027069E-5,8.246738145029353E-4},length=15.12546067040664,length_median=12.88114721544,Continent_C.set={"EuropeNAf","Africa"}]:13.656476959357974)[&height_95%_HPD={13.456077228926006,66.949338219401},length_range={49.52735438687,1249.796988191},length_95%_HPD={95.4614501414,450.1733730897},height_range={8.57443393054195,170.69849543430792},Continent_C="Africa",Continent_C.prob=0.9970834953613689,ContinentClock.rate_range={9.322728458233077E-5,0.01757522909972604},Dansoman_CBPVlikePartB_890-1693.rate_95%_HPD={7.455140018140235E-5,3.2283625502220356E-4},ContinentClock.rate_median=0.00192664367314189,ContinentClock.rate=0.002221847101460673,Dansoman_CBPVlikePartB_890-1693.rate_median=1.7662387788471923E-4,Dansoman_CBPVlikePartB_890-1693.rate=1.878865831239569E-4,Continent_C.set.prob={0.0029165046386311873,0.9970834953613689},ContinentClock.rate_95%_HPD={3.0679489791294386E-4,0.00482107482839656},height_median=34.22767799589798,height=37.13924324667044,posterior=1.0,Dansoman_CBPVlikePartB_890-1693.rate_range={3.76998422027069E-5,8.246738145029353E-4},length=253.50758486831916,length_median=235.68326506295,Continent_C.set={"EuropeNAf","Africa"}]:237.17166243092953,(((((20[&height_95%_HPD={1.5539411632329347,1.5539411632839233},length_range={1.25756567485,64.28922413795},length_95%_HPD={1.25756567485,16.30706993682},height_range={1.553941163154036,1.5539411633579903},Continent_C="Africa",Continent_C.prob=1.0,ContinentClock.rate_range={9.322728458233077E-5,0.01757522909972604},Dansoman_CBPVlikePartB_890-1693.rate_95%_HPD={7.455140018140235E-5,3.2283625502220356E-4},ContinentClock.rate_median=0.00192664367314189,ContinentClock.rate=0.002221847101460673,Dansoman_CBPVlikePartB_890-1693.rate_median=1.7662387788471923E-4,Dansoman_CBPVlikePartB_890-1693.rate=1.878865831239569E-4,Continent_C.set.prob={1.0},ContinentClock.rate_95%_HPD={3.0679489791294386E-4,0.00482107482839656},height_median=1.5539411632609585,height=1.5539411632607685,Dansoman_CBPVlikePartB_890-1693.rate_range={3.76998422027069E-5,8.246738145029353E-4},length=6.426797302242792,length_median=4.8952929377845,Continent_C.set={"Africa"}]:7.141065634954032,(11[&height_95%_HPD={3.7265439029599747,3.72654390301102},length_range={4.624730354585E-5,44.02491375349},length_95%_HPD={4.624730354585E-5,8.764563444739},height_range={3.726543902880053,3.7265439030838934},Continent_C="Africa",Continent_C.prob=1.0,ContinentClock.rate_range={9.322728458233077E-5,0.01757522909972604},Dansoman_CBPVlikePartB_890-1693.rate_95%_HPD={7.455140018140235E-5,3.2283625502220356E-4},ContinentClock.rate_median=0.00192664367314189,ContinentClock.rate=0.002221847101460673,Dansoman_CBPVlikePartB_890-1693.rate_median=1.7662387788471923E-4,Dansoman_CBPVlikePartB_890-1693.rate=1.878865831239569E-4,Continent_C.set.prob={1.0},ContinentClock.rate_95%_HPD={3.0679489791294386E-4,0.00482107482839656},height_median=3.7265439029869185,height=3.726543902986759,Dansoman_CBPVlikePartB_890-1693.rate_range={3.76998422027069E-5,8.246738145029353E-4},length=2.65493325142084,length_median=1.616079090461,Continent_C.set={"Africa"}]:3.701344394676795,((26[&height_95%_HPD={2.8114754098129424,2.8114754098640447},length_range={2.80190626043E-5,58.36523032702},length_95%_HPD={2.80190626043E-5,8.320277258726},height_range={2.81147540972961,2.8114754099329957},Continent_C="Africa",Continent_C.prob=1.0,ContinentClock.rate_range={9.322728458233077E-5,0.01757522909972604},Dansoman_CBPVlikePartB_890-1693.rate_95%_HPD={7.455140018140235E-5,3.2283625502220356E-4},ContinentClock.rate_median=0.00192664367314189,ContinentClock.rate=0.002221847101460673,Dansoman_CBPVlikePartB_890-1693.rate_median=1.7662387788471923E-4,Dansoman_CBPVlikePartB_890-1693.rate=1.878865831239569E-4,Continent_C.set.prob={1.0},ContinentClock.rate_95%_HPD={3.0679489791294386E-4,0.00482107482839656},height_median=2.811475409836021,height=2.811475409835937,Dansoman_CBPVlikePartB_890-1693.rate_range={3.76998422027069E-5,8.246738145029353E-4},length=2.6208859507100652,length_median=1.669185692821,Continent_C.set={"Africa"}]:0.9195499510120158,22[&height_95%_HPD={2.8114754098129424,2.811475409863988},length_range={4.60675157834E-5,47.74664199923},length_95%_HPD={4.60675157834E-5,8.479001630386},height_range={2.8114754097290415,2.811475409932143},Continent_C="Africa",Continent_C.prob=1.0,ContinentClock.rate_range={9.322728458233077E-5,0.01757522909972604},Dansoman_CBPVlikePartB_890-1693.rate_95%_HPD={7.455140018140235E-5,3.2283625502220356E-4},ContinentClock.rate_median=0.00192664367314189,ContinentClock.rate=0.002221847101460673,Dansoman_CBPVlikePartB_890-1693.rate_median=1.7662387788471923E-4,Dansoman_CBPVlikePartB_890-1693.rate=1.878865831239569E-4,Continent_C.set.prob={1.0},ContinentClock.rate_95%_HPD={3.0679489791294386E-4,0.00482107482839656},height_median=2.811475409836021,height=2.8114754098359405,Dansoman_CBPVlikePartB_890-1693.rate_range={3.76998422027069E-5,8.246738145029353E-4},length=2.648051187606235,length_median=1.6611736592715,Continent_C.set={"Africa"}]:0.9195499510120158)[&height_95%_HPD={2.8115955374778707,7.231843541574904},length_range={5.189363866087E-5,32.63450997498},length_95%_HPD={5.189363866087E-5,9.084915317165},height_range={2.8115955374778707,26.327206740634892},Continent_C="Africa",Continent_C.prob=1.0,ContinentClock.rate_range={1.2144342621506988E-4,0.01123251071520985},Dansoman_CBPVlikePartB_890-1693.rate_95%_HPD={7.322175201603353E-5,3.283560258048431E-4},ContinentClock.rate_median=0.0019359703505752225,ContinentClock.rate=0.0022404566930859767,Dansoman_CBPVlikePartB_890-1693.rate_median=1.7827996483607878E-4,Dansoman_CBPVlikePartB_890-1693.rate=1.8962943861673535E-4,Continent_C.set.prob={1.0},ContinentClock.rate_95%_HPD={3.042768140069343E-4,0.004905466061655342},height_median=3.7310253608480366,height=4.205178139712984,posterior=0.1604910838286762,Dansoman_CBPVlikePartB_890-1693.rate_range={3.76998422027069E-5,6.90343783979505E-4},length=2.787046113821809,length_median=1.7567770771264999,Continent_C.set={"Africa"}]:1.849364565368333,(24[&height_95%_HPD={2.8114754098089634,2.8114754098600656},length_range={2.80190626043E-5,49.72476946177},length_95%_HPD={2.80190626043E-5,8.435385858603},height_range={2.81147540972961,2.811475409932143},Continent_C="Africa",Continent_C.prob=1.0,ContinentClock.rate_range={9.322728458233077E-5,0.01757522909972604},Dansoman_CBPVlikePartB_890-1693.rate_95%_HPD={7.455140018140235E-5,3.2283625502220356E-4},ContinentClock.rate_median=0.00192664367314189,ContinentClock.rate=0.002221847101460673,Dansoman_CBPVlikePartB_890-1693.rate_median=1.7662387788471923E-4,Dansoman_CBPVlikePartB_890-1693.rate=1.878865831239569E-4,Continent_C.set.prob={1.0},ContinentClock.rate_95%_HPD={3.0679489791294386E-4,0.00482107482839656},height_median=2.811475409836021,height=2.811475409835925,Dansoman_CBPVlikePartB_890-1693.rate_range={3.76998422027069E-5,8.246738145029353E-4},length=2.6263205317957983,length_median=1.663613399557,Continent_C.set={"Africa"}]:0.9204918604707757,23[&height_95%_HPD={2.8114754098110097,2.811475409862055},length_range={3.142827520497E-5,36.20895991651},length_95%_HPD={3.142827520497E-5,8.281854336135},height_range={2.811475409731088,2.811475409933223},Continent_C="Africa",Continent_C.prob=1.0,ContinentClock.rate_range={9.322728458233077E-5,0.01757522909972604},Dansoman_CBPVlikePartB_890-1693.rate_95%_HPD={7.455140018140235E-5,3.2283625502220356E-4},ContinentClock.rate_median=0.00192664367314189,ContinentClock.rate=0.002221847101460673,Dansoman_CBPVlikePartB_890-1693.rate_median=1.7662387788471923E-4,Dansoman_CBPVlikePartB_890-1693.rate=1.878865831239569E-4,Continent_C.set.prob={1.0},ContinentClock.rate_95%_HPD={3.0679489791294386E-4,0.00482107482839656},height_median=2.811475409836021,height=2.811475409835952,Dansoman_CBPVlikePartB_890-1693.rate_range={3.76998422027069E-5,8.246738145029353E-4},length=2.610131774077009,length_median=1.6635938787570002,Continent_C.set={"Africa"}]:0.9204918604707757)[&height_95%_HPD={2.8118599798710875,7.296519090537004},length_range={5.743031674528E-4,31.77282022184},length_95%_HPD={0.0018085174283,9.266525242235},height_range={2.8118599798710875,21.58572744428602},Continent_C="Africa",Continent_C.prob=1.0,ContinentClock.rate_range={1.3165213107353845E-4,0.01757522909972604},Dansoman_CBPVlikePartB_890-1693.rate_95%_HPD={7.166368439801068E-5,3.282299769461552E-4},ContinentClock.rate_median=0.0019508450260435797,ContinentClock.rate=0.0022260638023147475,Dansoman_CBPVlikePartB_890-1693.rate_median=1.7969651371672036E-4,Dansoman_CBPVlikePartB_890-1693.rate=1.904905767703804E-4,Continent_C.set.prob={1.0},ContinentClock.rate_95%_HPD={2.8342637142579505E-4,0.00474998161574427},height_median=3.7319672703067965,height=4.236399547396614,posterior=0.1616854619187823,Dansoman_CBPVlikePartB_890-1693.rate_range={4.440829914218837E-5,8.246738145029353E-4},length=2.874025131957571,length_median=1.797272509767,Continent_C.set={"Africa"}]:1.848422655909573)[&height_95%_HPD={2.9983560633476714,11.20167573165736},length_range={5.087625303997E-4,33.37544387722},length_95%_HPD={5.087625303997E-4,10.21570561431},height_range={2.9005578629159743,25.423491840744987},Continent_C="Africa",Continent_C.prob=1.0,ContinentClock.rate_range={1.5223414317166856E-4,0.010147605900935532},Dansoman_CBPVlikePartB_890-1693.rate_95%_HPD={8.483289547474956E-5,3.3692948741041517E-4},ContinentClock.rate_median=0.0019546926656276633,ContinentClock.rate=0.0022469441676910683,Dansoman_CBPVlikePartB_890-1693.rate_median=1.803678726866939E-4,Dansoman_CBPVlikePartB_890-1693.rate=1.9123705533830715E-4,Continent_C.set.prob={1.0},ContinentClock.rate_95%_HPD={3.96324910510143E-4,0.004936341120639828},height_median=5.58038992621637,height=6.243072158683829,posterior=0.07482917615688017,Dansoman_CBPVlikePartB_890-1693.rate_range={3.923731966943676E-5,6.385952755552153E-4},length=3.3336265857232803,length_median=2.2817821044635,Continent_C.set={"Africa"}]:1.8474983714473439)[&height_95%_HPD={3.7525315270086708,14.623282771325023},length_range={2.174146319209E-4,45.8242966089},length_95%_HPD={2.174146319209E-4,13.56894695716},height_range={3.7444103686869994,36.56439335521975},Continent_C="Africa",Continent_C.prob=1.0,ContinentClock.rate_range={1.3540327091743617E-4,0.010228169266022494},Dansoman_CBPVlikePartB_890-1693.rate_95%_HPD={8.318276472377307E-5,3.1704149278340816E-4},ContinentClock.rate_median=0.0018888826059625407,ContinentClock.rate=0.002187178557118634,Dansoman_CBPVlikePartB_890-1693.rate_median=1.718288952048625E-4,Dansoman_CBPVlikePartB_890-1693.rate=1.8236518696637327E-4,Continent_C.set.prob={1.0},ContinentClock.rate_95%_HPD={2.974196623783281E-4,0.0048120561921025555},height_median=7.4278882976637135,height=8.22294352954332,posterior=0.131576023554247,Dansoman_CBPVlikePartB_890-1693.rate_range={5.2224607399679734E-5,5.387812124809022E-4},length=4.693403797987218,length_median=3.417090423634,Continent_C.set={"Africa"}]:1.2671185005512768)[&height_95%_HPD={4.241621779128991,17.098723125926995},length_range={0.001526414383029,49.87745967049},length_95%_HPD={0.001526414383029,15.18916279716},height_range={3.730430648755032,41.38210697801992},Continent_C="Africa",Continent_C.prob=1.0,ContinentClock.rate_range={9.322728458233077E-5,0.01757522909972604},Dansoman_CBPVlikePartB_890-1693.rate_95%_HPD={8.159875555023415E-5,3.273320677928353E-4},ContinentClock.rate_median=0.0019148041989637253,ContinentClock.rate=0.002217811738835336,Dansoman_CBPVlikePartB_890-1693.rate_median=1.7588653914314158E-4,Dansoman_CBPVlikePartB_890-1693.rate=1.8729799772053898E-4,Continent_C.set.prob={1.0},ContinentClock.rate_95%_HPD={3.016006698235559E-4,0.0047431415693869146},height_median=8.69500679821499,height=9.548004869515067,posterior=0.20557191267151825,Dansoman_CBPVlikePartB_890-1693.rate_range={4.440829914218837E-5,6.558450904619739E-4},length=5.351719782629479,length_median=3.918820753494,Continent_C.set={"Africa"}]:2.681368327227972,25[&height_95%_HPD={2.811475409809532,2.8114754098601225},length_range={0.01572277096432,73.48835048545},length_95%_HPD={0.4387322883729,20.56472607898},height_range={2.811475409731088,2.8114754099329957},Continent_C="Africa",Continent_C.prob=1.0,ContinentClock.rate_range={9.322728458233077E-5,0.01757522909972604},Dansoman_CBPVlikePartB_890-1693.rate_95%_HPD={7.455140018140235E-5,3.2283625502220356E-4},ContinentClock.rate_median=0.00192664367314189,ContinentClock.rate=0.002221847101460673,Dansoman_CBPVlikePartB_890-1693.rate_median=1.7662387788471923E-4,Dansoman_CBPVlikePartB_890-1693.rate=1.878865831239569E-4,Continent_C.set.prob={1.0},ContinentClock.rate_95%_HPD={3.0679489791294386E-4,0.00482107482839656},height_median=2.811475409836021,height=2.811475409835947,Dansoman_CBPVlikePartB_890-1693.rate_range={3.76998422027069E-5,8.246738145029353E-4},length=8.379784885090277,length_median=6.7919816435405,Continent_C.set={"Africa"}]:8.564899715606941)[&height_95%_HPD={4.970735549173014,22.531581343274183},length_range={5.30323487455E-4,84.29826256265},length_95%_HPD={5.30323487455E-4,17.82718133757},height_range={3.87157426784799,60.39463709966003},Continent_C="Africa",Continent_C.prob=1.0,ContinentClock.rate_range={1.3165213107353845E-4,0.01757522909972604},Dansoman_CBPVlikePartB_890-1693.rate_95%_HPD={7.460032284777592E-5,3.267963884610964E-4},ContinentClock.rate_median=0.0019449482192996,ContinentClock.rate=0.0022504213920525426,Dansoman_CBPVlikePartB_890-1693.rate_median=1.7908534957412694E-4,Dansoman_CBPVlikePartB_890-1693.rate=1.9010925993030156E-4,Continent_C.set.prob={1.0},ContinentClock.rate_95%_HPD={3.203112074521438E-4,0.004859262659699109},height_median=11.376375125442962,height=12.437612713788072,posterior=0.35445253041497693,Dansoman_CBPVlikePartB_890-1693.rate_range={3.923731966943676E-5,8.246738145029353E-4},length=6.33202032646928,length_median=4.735570775447,Continent_C.set={"Africa"}]:4.325132371965083,10[&height_95%_HPD={3.7265439029560525,3.726543903007041},length_range={0.3299717404598,122.5796678948},length_95%_HPD={1.010684752636,30.70114780528},height_range={3.7265439028631135,3.7265439030859397},Continent_C="Africa",Continent_C.prob=1.0,ContinentClock.rate_range={9.322728458233077E-5,0.01757522909972604},Dansoman_CBPVlikePartB_890-1693.rate_95%_HPD={7.455140018140235E-5,3.2283625502220356E-4},ContinentClock.rate_median=0.00192664367314189,ContinentClock.rate=0.002221847101460673,Dansoman_CBPVlikePartB_890-1693.rate_median=1.7662387788471923E-4,Dansoman_CBPVlikePartB_890-1693.rate=1.878865831239569E-4,Continent_C.set.prob={1.0},ContinentClock.rate_95%_HPD={3.0679489791294386E-4,0.00482107482839656},height_median=3.7265439029869754,height=3.7265439029867644,Dansoman_CBPVlikePartB_890-1693.rate_range={3.76998422027069E-5,8.246738145029353E-4},length=13.011616433414526,length_median=10.780659271745,Continent_C.set={"Africa"}]:11.97496359442107)[&height_95%_HPD={6.8636126876630215,31.210694376669153},length_range={0.002679656513624,88.10953546246},length_95%_HPD={0.002679656513624,27.99965960225},height_range={4.8170584362970885,70.76841637744695},Continent_C="Africa",Continent_C.prob=0.9998363807420133,ContinentClock.rate_range={9.322728458233077E-5,0.016500204089158206},Dansoman_CBPVlikePartB_890-1693.rate_95%_HPD={7.414529201782957E-5,3.222323372550743E-4},ContinentClock.rate_median=0.0019318433962572182,ContinentClock.rate=0.0022254676883247857,Dansoman_CBPVlikePartB_890-1693.rate_median=1.7649894147238416E-4,Dansoman_CBPVlikePartB_890-1693.rate=1.8770631810203508E-4,Continent_C.set.prob={1.6361925798666504E-4,0.9998363807420133},ContinentClock.rate_95%_HPD={3.1847208636532926E-4,0.004839005183704192},height_median=15.701507497408045,height=17.213129140565933,posterior=0.6790456085773012,Dansoman_CBPVlikePartB_890-1693.rate_range={3.76998422027069E-5,8.246738145029353E-4},length=11.333762764101087,length_median=9.30776846293,Continent_C.set={"EuropeNAf","Africa"}]:9.222249119113457,21[&height_95%_HPD={2.8114754098139088,2.8114754098641015},length_range={0.3651595498304,125.2715910657},length_95%_HPD={1.792127285705,45.40515980346},height_range={2.8114754097371133,2.8114754099349284},Continent_C="Africa",Continent_C.prob=1.0,ContinentClock.rate_range={9.322728458233077E-5,0.01757522909972604},Dansoman_CBPVlikePartB_890-1693.rate_95%_HPD={7.455140018140235E-5,3.2283625502220356E-4},ContinentClock.rate_median=0.00192664367314189,ContinentClock.rate=0.002221847101460673,Dansoman_CBPVlikePartB_890-1693.rate_median=1.7662387788471923E-4,Dansoman_CBPVlikePartB_890-1693.rate=1.878865831239569E-4,Continent_C.set.prob={1.0},ContinentClock.rate_95%_HPD={3.0679489791294386E-4,0.00482107482839656},height_median=2.8114754098359924,height=2.81147540983596,Dansoman_CBPVlikePartB_890-1693.rate_range={3.76998422027069E-5,8.246738145029353E-4},length=21.371886271054088,length_median=19.245783773405,Continent_C.set={"Africa"}]:22.11228120668551)[&height_95%_HPD={9.484001832471506,50.500400871143086},length_range={3.755159382813,284.9126555289},length_95%_HPD={12.97086421828,98.21250206979},height_range={6.595307409072305,128.08306647550387},Continent_C="Africa",Continent_C.prob=0.9951391589356147,ContinentClock.rate_range={9.322728458233077E-5,0.01757522909972604},Dansoman_CBPVlikePartB_890-1693.rate_95%_HPD={7.455140018140235E-5,3.2283625502220356E-4},ContinentClock.rate_median=0.00192664367314189,ContinentClock.rate=0.002221847101460673,Dansoman_CBPVlikePartB_890-1693.rate_median=1.7662387788471923E-4,Dansoman_CBPVlikePartB_890-1693.rate=1.878865831239569E-4,Continent_C.set.prob={0.004860841064385312,0.9951391589356147},ContinentClock.rate_95%_HPD={3.0679489791294386E-4,0.00482107482839656},height_median=24.9237566165215,height=27.27812387722574,posterior=1.0,Dansoman_CBPVlikePartB_890-1693.rate_range={3.76998422027069E-5,8.246738145029353E-4},length=50.13710326137064,length_median=45.642002555299996,Continent_C.set={"EuropeNAf","Africa"}]:46.80953698018848,((3[&height_95%_HPD={3.290927464625952,3.290927464635047},length_range={0.03104355674664,47.01824194074},length_95%_HPD={0.1866363710213,9.695444229757},height_range={3.290927464613901,3.290927464647041},Continent_C="EuropeNAf",Continent_C.prob=1.0,ContinentClock.rate_range={9.322728458233077E-5,0.01757522909972604},Dansoman_CBPVlikePartB_890-1693.rate_95%_HPD={7.455140018140235E-5,3.2283625502220356E-4},ContinentClock.rate_median=0.00192664367314189,ContinentClock.rate=0.002221847101460673,Dansoman_CBPVlikePartB_890-1693.rate_median=1.7662387788471923E-4,Dansoman_CBPVlikePartB_890-1693.rate=1.878865831239569E-4,Continent_C.set.prob={1.0},ContinentClock.rate_95%_HPD={3.0679489791294386E-4,0.00482107482839656},height_median=3.2909274646307836,height=3.290927464632294,Dansoman_CBPVlikePartB_890-1693.rate_range={3.76998422027069E-5,8.246738145029353E-4},length=3.942161801726779,length_median=3.1746979898,Continent_C.set={"EuropeNAf"}]:3.1564037516153576,(1[&height_95%_HPD={3.290927464625611,3.290927464635047},length_range={7.799536970099E-5,16.59400190896},length_95%_HPD={7.799536970099E-5,3.046117010362},height_range={3.2909274646149242,3.290927464646529},Continent_C="EuropeNAf",Continent_C.prob=1.0,ContinentClock.rate_range={9.322728458233077E-5,0.01757522909972604},Dansoman_CBPVlikePartB_890-1693.rate_95%_HPD={7.455140018140235E-5,3.2283625502220356E-4},ContinentClock.rate_median=0.00192664367314189,ContinentClock.rate=0.002221847101460673,Dansoman_CBPVlikePartB_890-1693.rate_median=1.7662387788471923E-4,Dansoman_CBPVlikePartB_890-1693.rate=1.878865831239569E-4,Continent_C.set.prob={1.0},ContinentClock.rate_95%_HPD={3.0679489791294386E-4,0.00482107482839656},height_median=3.290927464630613,height=3.29092746463202,Dansoman_CBPVlikePartB_890-1693.rate_range={3.76998422027069E-5,8.246738145029353E-4},length=0.9609802014180038,length_median=0.6128908849918,Continent_C.set={"EuropeNAf"}]:0.6109879589398446,2[&height_95%_HPD={3.290927464625611,3.290927464635047},length_range={7.799536970099E-5,16.59400190896},length_95%_HPD={7.799536970099E-5,3.050285257792},height_range={3.2909274646149242,3.290927464646529},Continent_C="EuropeNAf",Continent_C.prob=1.0,ContinentClock.rate_range={9.322728458233077E-5,0.01757522909972604},Dansoman_CBPVlikePartB_890-1693.rate_95%_HPD={7.455140018140235E-5,3.2283625502220356E-4},ContinentClock.rate_median=0.00192664367314189,ContinentClock.rate=0.002221847101460673,Dansoman_CBPVlikePartB_890-1693.rate_median=1.7662387788471923E-4,Dansoman_CBPVlikePartB_890-1693.rate=1.878865831239569E-4,Continent_C.set.prob={1.0},ContinentClock.rate_95%_HPD={3.0679489791294386E-4,0.00482107482839656},height_median=3.290927464630613,height=3.290927464632018,Dansoman_CBPVlikePartB_890-1693.rate_range={3.76998422027069E-5,8.246738145029353E-4},length=0.9607477094403524,length_median=0.6131769720935001,Continent_C.set={"EuropeNAf"}]:0.6109879589398446)[&height_95%_HPD={3.291005460001003,6.324248452890998},length_range={0.001528140704999,44.96970376538},length_95%_HPD={0.02573600354874,8.223961851858},height_range={3.291005460001003,19.884929373578984},Continent_C="EuropeNAf",Continent_C.prob=1.0,ContinentClock.rate_range={9.322728458233077E-5,0.01757522909972604},Dansoman_CBPVlikePartB_890-1693.rate_95%_HPD={7.455140018140235E-5,3.2283625502220356E-4},ContinentClock.rate_median=0.001925992596138666,ContinentClock.rate=0.0022217505174287754,Dansoman_CBPVlikePartB_890-1693.rate_median=1.765764266588556E-4,Dansoman_CBPVlikePartB_890-1693.rate=1.8781747386092994E-4,Continent_C.set.prob={1.0},ContinentClock.rate_95%_HPD={3.2359410500857683E-4,0.004839256475455767},height_median=3.9019154235704576,height=4.247261294418357,posterior=0.9973334814732515,Dansoman_CBPVlikePartB_890-1693.rate_range={3.76998422027069E-5,8.246738145029353E-4},length=3.05823050844422,length_median=2.2848288273415,Continent_C.set={"EuropeNAf"}]:2.5454157926756835)[&height_95%_HPD={3.4789516658999844,12.807682208916958},length_range={0.003381073482464,68.25143429515},length_95%_HPD={0.05188661844654,14.39156546135},height_range={3.321971021377408,50.30916940536906},Continent_C="EuropeNAf",Continent_C.prob=1.0,ContinentClock.rate_range={9.322728458233077E-5,0.01757522909972604},Dansoman_CBPVlikePartB_890-1693.rate_95%_HPD={7.448989286719561E-5,3.2260778155262794E-4},ContinentClock.rate_median=0.0019246506378621888,ContinentClock.rate=0.002219631590366625,Dansoman_CBPVlikePartB_890-1693.rate_median=1.7651624745421466E-4,Dansoman_CBPVlikePartB_890-1693.rate=1.877053554664396E-4,Continent_C.set.prob={1.0},ContinentClock.rate_95%_HPD={2.9552066786721896E-4,0.004804657568421158},height_median=6.447331216246141,height=7.194794872965965,posterior=0.9789456141325482,Dansoman_CBPVlikePartB_890-1693.rate_range={3.76998422027069E-5,8.246738145029353E-4},length=5.451016150395569,length_median=4.1260582948335,Continent_C.set={"EuropeNAf"}]:6.108495434309376,((12[&length_range={2.07413838654,70.25586497143},length_95%_HPD={2.258783846,13.04457088236},Continent_C="EuropeNAf",Continent_C.prob=1.0,ContinentClock.rate_range={9.322728458233077E-5,0.01757522909972604},Dansoman_CBPVlikePartB_890-1693.rate_95%_HPD={7.455140018140235E-5,3.2283625502220356E-4},ContinentClock.rate_median=0.00192664367314189,ContinentClock.rate=0.002221847101460673,Dansoman_CBPVlikePartB_890-1693.rate_median=1.7662387788471923E-4,Dansoman_CBPVlikePartB_890-1693.rate=1.878865831239569E-4,Continent_C.set.prob={1.0},ContinentClock.rate_95%_HPD={3.0679489791294386E-4,0.00482107482839656},height=0.0,Dansoman_CBPVlikePartB_890-1693.rate_range={3.76998422027069E-5,8.246738145029353E-4},length=6.206509125653738,length_median=5.112475220198,Continent_C.set={"EuropeNAf"}]:4.457819633223011,9[&height_95%_HPD={3.1566808892848712,3.156680889291124},length_range={3.363360556063E-5,67.09918408214},length_95%_HPD={3.363360556063E-5,10.07751922112},height_range={3.1566808892749805,3.1566808892999916},Continent_C="EuropeNAf",Continent_C.prob=1.0,ContinentClock.rate_range={9.322728458233077E-5,0.01757522909972604},Dansoman_CBPVlikePartB_890-1693.rate_95%_HPD={7.455140018140235E-5,3.2283625502220356E-4},ContinentClock.rate_median=0.00192664367314189,ContinentClock.rate=0.002221847101460673,Dansoman_CBPVlikePartB_890-1693.rate_median=1.7662387788471923E-4,Dansoman_CBPVlikePartB_890-1693.rate=1.878865831239569E-4,Continent_C.set.prob={1.0},ContinentClock.rate_95%_HPD={3.0679489791294386E-4,0.00482107482839656},height_median=3.1566808892879976,height=3.156680889286326,Dansoman_CBPVlikePartB_890-1693.rate_range={3.76998422027069E-5,8.246738145029353E-4},length=3.1901385164392835,length_median=2.0762096450714997,Continent_C.set={"EuropeNAf"}]:1.301138743935013)[&height_95%_HPD={3.156714522893992,9.306101778514005},length_range={0.001249032167283,42.97524730649},length_95%_HPD={0.001249032167283,13.26737498104},height_range={3.156714522893992,70.2558649714299},Continent_C="EuropeNAf",Continent_C.prob=1.0,ContinentClock.rate_range={9.322728458233077E-5,0.011936544074211144},Dansoman_CBPVlikePartB_890-1693.rate_95%_HPD={7.79878649488693E-5,3.218475853007196E-4},ContinentClock.rate_median=0.0018950091488664593,ContinentClock.rate=0.00218591663123538,Dansoman_CBPVlikePartB_890-1693.rate_median=1.7345622952049598E-4,Dansoman_CBPVlikePartB_890-1693.rate=1.8462141691502973E-4,Continent_C.set.prob={1.0},ContinentClock.rate_95%_HPD={2.658771680687732E-4,0.004713754060612584},height_median=4.457819633223011,height=5.1350374721632015,posterior=0.4697794566968502,Dansoman_CBPVlikePartB_890-1693.rate_range={3.76998422027069E-5,6.314307052639654E-4},length=4.723619851774186,length_median=3.545744468795,Continent_C.set={"EuropeNAf"}]:2.5001284696234904,19[&height_95%_HPD={2.0662699303799172,2.066269930388046},length_range={0.007868456156522,71.29424137468},length_95%_HPD={0.1883205527441,15.71244131061},height_range={2.0662699303699696,2.06626993039896},Continent_C="EuropeNAf",Continent_C.prob=1.0,ContinentClock.rate_range={9.322728458233077E-5,0.01757522909972604},Dansoman_CBPVlikePartB_890-1693.rate_95%_HPD={7.455140018140235E-5,3.2283625502220356E-4},ContinentClock.rate_median=0.00192664367314189,ContinentClock.rate=0.002221847101460673,Dansoman_CBPVlikePartB_890-1693.rate_median=1.7662387788471923E-4,Dansoman_CBPVlikePartB_890-1693.rate=1.878865831239569E-4,Continent_C.set.prob={1.0},ContinentClock.rate_95%_HPD={3.0679489791294386E-4,0.00482107482839656},height_median=2.06626993038401,height=2.066269930384162,Dansoman_CBPVlikePartB_890-1693.rate_range={3.76998422027069E-5,8.246738145029353E-4},length=5.909189409026344,length_median=4.538157305072501,Continent_C.set={"EuropeNAf"}]:4.891678172462491)[&height_95%_HPD={3.1645592423691937,15.067694801600055},length_range={7.973592477839E-6,66.77429768},length_95%_HPD={7.973592477839E-6,16.93340693172},height_range={3.1578392711447947,73.36051130506485},Continent_C="EuropeNAf",Continent_C.prob=1.0,ContinentClock.rate_range={1.3165213107353845E-4,0.01757522909972604},Dansoman_CBPVlikePartB_890-1693.rate_95%_HPD={7.240225749570496E-5,3.229155505718627E-4},ContinentClock.rate_median=0.0019500632204866605,ContinentClock.rate=0.0022493473019868817,Dansoman_CBPVlikePartB_890-1693.rate_median=1.7816556710129495E-4,Dansoman_CBPVlikePartB_890-1693.rate=1.8937366171492158E-4,Continent_C.set.prob={1.0},ContinentClock.rate_95%_HPD={2.961391490164482E-4,0.004888561901898937},height_median=6.957948102846501,height=7.873624003941276,posterior=0.6150769401699906,Dansoman_CBPVlikePartB_890-1693.rate_range={3.76998422027069E-5,8.246738145029353E-4},length=6.2619274227443125,length_median=4.834340085899,Continent_C.set={"EuropeNAf"}]:5.597878547709016)[&height_95%_HPD={5.118561282183364,26.532789938279393},length_range={9.212370545727,334.7384442226},length_95%_HPD={19.92660845867,118.8284308102},height_range={3.843386146889401,80.95400386960796},Continent_C="EuropeNAf",Continent_C.prob=0.9989445030831621,ContinentClock.rate_range={9.322728458233077E-5,0.01757522909972604},Dansoman_CBPVlikePartB_890-1693.rate_95%_HPD={7.455140018140235E-5,3.2283625502220356E-4},ContinentClock.rate_median=0.00192664367314189,ContinentClock.rate=0.002221847101460673,Dansoman_CBPVlikePartB_890-1693.rate_median=1.7662387788471923E-4,Dansoman_CBPVlikePartB_890-1693.rate=1.878865831239569E-4,Continent_C.set.prob={0.9989445030831621,0.0010554969168379534},ContinentClock.rate_95%_HPD={3.0679489791294386E-4,0.00482107482839656},height_median=12.555826650555517,height=14.0079627272024,posterior=1.0,Dansoman_CBPVlikePartB_890-1693.rate_range={3.76998422027069E-5,8.246738145029353E-4},length=63.407264411394465,length_median=58.043779830545006,Continent_C.set={"EuropeNAf","Africa"}]:59.17746694615447)[&height_95%_HPD={29.113967708448016,138.80318580086072},length_range={40.78272188058,1065.817372773},length_95%_HPD={72.93789298587,382.4486402581},height_range={16.206546943161953,355.46127279495204},Continent_C="Africa",Continent_C.prob=0.6626298538970057,ContinentClock.rate_range={9.322728458233077E-5,0.01757522909972604},Dansoman_CBPVlikePartB_890-1693.rate_95%_HPD={7.455140018140235E-5,3.2283625502220356E-4},ContinentClock.rate_median=0.00192664367314189,ContinentClock.rate=0.002221847101460673,Dansoman_CBPVlikePartB_890-1693.rate_median=1.7662387788471923E-4,Dansoman_CBPVlikePartB_890-1693.rate=1.878865831239569E-4,Continent_C.set.prob={0.33737014610299426,0.6626298538970057},ContinentClock.rate_95%_HPD={3.0679489791294386E-4,0.00482107482839656},height_median=71.73329359670998,height=77.41522713859678,posterior=1.0,Dansoman_CBPVlikePartB_890-1693.rate_range={3.76998422027069E-5,8.246738145029353E-4},length=213.23160097639044,length_median=197.21089866945,Continent_C.set={"EuropeNAf","Africa"}]:199.66604683011752)[&height_95%_HPD={110.965207160221,505.630270612587},height_median=271.3993404268275,height=290.64682811498847,posterior=1.0,Continent_C="Africa",height_range={58.57895502133195,1420.495483625308},Continent_C.prob=0.7238486750736071,length=0.0,Continent_C.set.prob={0.276151324926393,0.7238486750736071},Continent_C.set={"EuropeNAf","Africa"}];
End;
