# Supplementary material for: The Discovery, Distribution, and Evolution of Viruses Associated with Drosophila melanogaster
Source: PLoS Biol. 2015 Jul 14;13(7):e1002210. doi: 10.1371/journal.pbio.1002210 (PMC4501690; doi:10.1371/journal.pbio.1002210)
Supplement: S8 Data — Posterior summaries of BEAST output for Figs 6 and S7 (posteriors inferred jointly across two independent runs). (ZIP) [file pbio.1002210.s008.zip › BEAST_Results/Dansoman_Fixed.summary.log]

               LogAnalyser v1.8.1, 2002-2014
                    MCMC Output analysis
                             by
           Andrew Rambaut and Alexei J. Drummond

             Institute of Evolutionary Biology
                  University of Edinburgh
                     a.rambaut@ed.ac.uk

               Department of Computer Science
                   University of Auckland
                  alexei@cs.auckland.ac.nz


Analysing log file: Dansoman_Fixed.jointlog
burnIn   <= 180010000,   maxState  = 1800100000
statistic	mean	stdErr	median	hpdLower	hpdUpper	ESS	50hpdLower	50hpdUpper
posterior	-7679.5372	25.3616	-7678.9295	-7729.7441	-7630.9668	27428.8898	-7697.3033	-7663.4104	
prior	-431.6219	24.3491	-431.0262	-478.8852	-384.1257	26804.7084	-446.6187	-413.9163	
likelihood	-7247.9153	7.6	-7247.518	-7263.3034	-7233.648	30818.4309	-7252.0884	-7241.9564	
Dansoman_CBPVlikePartA_804-1436.treeModel.rootHeight	237.3252	91.3273	221.2013	88.7879	416.8407	28362.6684	150.5618	253.6168	
Dansoman_CBPVlikePartB_1-889.treeModel.rootHeight	319.9713	128.174	297.1073	115.1014	574.9632	29252.6308	198.6765	343.0699	
Dansoman_CBPVlikePartB_890-1693.treeModel.rootHeight	290.6402	109.6161	271.5266	112.5788	505.5499	29223.604	184.4347	310.4622	
Dansoman_CBPVlikePartA_1-803.treeModel.rootHeight	277.484	99.8527	260.3182	113.274	475.7683	27753.8584	180.431	295.4832	
constant.popSize	90.1489	30.0327	85.3848	39.2138	149.5034	27636.2567	60.4251	96.1011	
CP1+2.kappa	5.3652	0.8645	5.288	3.8104	7.1399	30192.9439	4.664	5.7775	
CP3.kappa	12.1245	1.6901	11.9839	9.035	15.5754	28802.029	10.6821	12.8707	
CP1+2.frequencies1	0.2515	9.09E-3	0.2514	0.2335	0.269	20365.0358	0.2443	0.2566	
CP1+2.frequencies2	0.2619	9.232E-3	0.2618	0.2434	0.2796	20698.5006	0.2548	0.2674	
CP1+2.frequencies3	0.2934	9.5364E-3	0.2934	0.2753	0.3126	20546.2709	0.2866	0.2994	
CP1+2.frequencies4	0.1932	8.2348E-3	0.1931	0.177	0.2092	21922.802	0.1872	0.1983	
CP3.frequencies1	0.1646	9.4857E-3	0.1644	0.1463	0.1833	21247.5122	0.1582	0.171	
CP3.frequencies2	0.353	0.013	0.3529	0.3276	0.3784	19262.1568	0.3438	0.3614	
CP3.frequencies3	0.3198	0.0127	0.3198	0.2953	0.3448	18946.7593	0.3117	0.3289	
CP3.frequencies4	0.1626	9.3314E-3	0.1625	0.1443	0.1809	20961.234	0.1556	0.1681	
CP1+2.alpha	0.1246	0.096	0.1077	1.0024E-3	0.299	16459.5872	1.0367E-3	0.1077	
CP3.alpha	0.5252	0.1148	0.509	0.3222	0.7525	27825.6735	0.4135	0.5511	
CP1+2.mu	0.4452	0.037	0.4456	0.3724	0.5172	30591.5865	0.4217	0.4712	
CP3.mu	2.1106	0.074	2.1098	1.9664	2.2563	30591.5865	2.0586	2.1578	
Dansoman_CBPVlikePartA_804-1436.clock.rate	4.5545E-4	1.6744E-4	4.2866E-4	1.7446E-4	7.8137E-4	28458.7443	2.9151E-4	4.8566E-4	
Dansoman_CBPVlikePartB_1-889.clock.rate	3.1545E-4	1.2367E-4	2.9347E-4	1.1886E-4	5.6082E-4	29217.5119	1.906E-4	3.3137E-4	
Dansoman_CBPVlikePartB_890-1693.clock.rate	1.8763E-4	6.7493E-5	1.7654E-4	7.6707E-5	3.2424E-4	28286.1041	1.2067E-4	2.0069E-4	
Dansoman_CBPVlikePartA_1-803.clock.rate	4.8768E-4	1.6855E-4	4.6179E-4	2.0495E-4	8.2384E-4	27473.7707	3.2686E-4	5.2804E-4	
ContinentClock.clock.rate	2.2221E-3	1.3152E-3	1.9288E-3	2.9614E-4	4.8029E-3	30976.1376	8.6762E-4	2.2083E-3	
Continent.rates	0.9799	0.9847	0.6784	7.3995E-5	2.9559	32402	5.5218E-4	0.6788	
Dansoman_CBPVlikePartA_804-1436.CP1+2.treeLikelihood	-936.0382	2.8953	-935.8595	-941.8505	-930.5778	25569.8931	-937.4985	-933.6802	
Dansoman_CBPVlikePartA_804-1436.CP3.treeLikelihood	-698.8997	3.7323	-698.6878	-706.4336	-691.9865	27246.4561	-700.7556	-695.8393	
Dansoman_CBPVlikePartB_1-889.CP1+2.treeLikelihood	-1101.1703	3.4157	-1100.942	-1107.8326	-1094.6075	27665.4566	-1102.9015	-1098.3738	
Dansoman_CBPVlikePartB_1-889.CP3.treeLikelihood	-635.9254	3.9641	-635.6219	-643.7911	-628.4644	28817.7231	-637.7491	-632.537	
Dansoman_CBPVlikePartB_890-1693.CP1+2.treeLikelihood	-914.4559	4.6355	-913.4396	-923.7799	-906.9753	29364.4697	-914.6043	-909.0613	
Dansoman_CBPVlikePartB_890-1693.CP3.treeLikelihood	-664.7116	4.688	-664.8013	-673.8819	-655.2697	30505.77	-668.1554	-662.0725	
Dansoman_CBPVlikePartA_1-803.CP1+2.treeLikelihood	-1110.2599	3.675	-1109.988	-1117.5124	-1103.3133	31553.82	-1112.2536	-1107.3602	
Dansoman_CBPVlikePartA_1-803.CP3.treeLikelihood	-1172.0772	5.7172	-1171.7736	-1183.3682	-1161.3333	30483.5187	-1175.4128	-1167.7135	
Continent_A.treeLikelihood	-3.5318	0.2848	-3.4706	-4.1135	-3.0817	32402	-3.5546	-3.2727	
Continent_B.treeLikelihood	-3.8926	0.5363	-3.8114	-4.9446	-2.981	32402	-3.9967	-3.3528	
Continent_C.treeLikelihood	-3.7601	0.2967	-3.7238	-4.3524	-3.2292	32402	-3.8645	-3.5035	
Continent_D.treeLikelihood	-3.1927	0.1948	-3.1556	-3.5916	-2.8871	32402	-3.2204	-3.0276	
Dansoman_CBPVlikePartA_804-1436.coalescent	-103.5068	6.7268	-103.4146	-116.572	-90.32	28152.8457	-108.2157	-99.2102	
Dansoman_CBPVlikePartB_1-889.coalescent	-71.0391	4.822	-70.9514	-80.4042	-61.6314	28867.5169	-73.894	-67.3945	
Dansoman_CBPVlikePartB_890-1693.coalescent	-134.879	8.5853	-134.7842	-151.9935	-118.3856	27894.8553	-140.1856	-128.6321	
Dansoman_CBPVlikePartA_1-803.coalescent	-142.8839	8.9748	-142.7848	-160.607	-125.4707	26930.1397	-147.8394	-135.6982	
