# Supplementary material for: The Discovery, Distribution, and Evolution of Viruses Associated with Drosophila melanogaster
Source: PLoS Biol. 2015 Jul 14;13(7):e1002210. doi: 10.1371/journal.pbio.1002210 (PMC4501690; doi:10.1371/journal.pbio.1002210)
Supplement: S8 Data — Posterior summaries of BEAST output for Figs 6 and S7 (posteriors inferred jointly across two independent runs). (ZIP) [file pbio.1002210.s008.zip › BEAST_Results/DAV.summary.log]

               LogAnalyser v1.8.1, 2002-2014
                    MCMC Output analysis
                             by
           Andrew Rambaut and Alexei J. Drummond

             Institute of Evolutionary Biology
                  University of Edinburgh
                     a.rambaut@ed.ac.uk

               Department of Computer Science
                   University of Auckland
                  alexei@cs.auckland.ac.nz


Analysing log file: DAV.jointlog
burnIn   <= 59130000,   maxState  = 591300000
statistic	mean	stdErr	median	hpdLower	hpdUpper	ESS	50hpdLower	50hpdUpper
posterior	-14467.5474	28.6144	-14465.2155	-14524.413	-14414.1113	5580.2753	-14479.6625	-14443.0334	
prior	-770.6178	27.7199	-768.2555	-824.806	-717.8485	5096.672	-785.1123	-749.5145	
likelihood	-13696.9295	9.6678	-13696.5813	-13716.2047	-13678.5678	34302.1744	-13702.5989	-13689.5345	
DAV_1-468.treeModel.rootHeight	117.5076	32.5926	112.3083	64.6855	182.437	7798.5414	87.7142	125.0501	
DAV_469-3268.treeModel.rootHeight	195.4142	41.9323	189.0042	125.5058	278.4467	7913.4575	156.1895	204.464	
DAV_3269-3866.treeModel.rootHeight	152.978	40.515	146.396	86.3881	233.8563	5913.5284	117.0165	162.9466	
DAV_3867-4519.treeModel.rootHeight	214.0345	58.0281	204.8496	116.3544	325.5218	8475.9115	159.2817	225.809	
constant.popSize	93.4141	21.9538	89.8059	56.838	135.8138	5453.0559	73.0568	97.6876	
CP1+2.kappa	5.7808	0.8503	5.7096	4.1516	7.4244	18769.781	5.0752	6.1789	
CP3.kappa	11.0534	0.8422	11.0193	9.4333	12.7197	19096.6023	10.3815	11.4899	
CP1+2.frequencies1	0.3008	8.1102E-3	0.3008	0.2848	0.3167	6787.3178	0.2949	0.3059	
CP1+2.frequencies2	0.2402	7.5478E-3	0.2403	0.2255	0.2549	7178.2593	0.2348	0.2449	
CP1+2.frequencies3	0.2455	7.5506E-3	0.2455	0.2307	0.2607	7377.8342	0.2399	0.2499	
CP1+2.frequencies4	0.2135	7.2456E-3	0.2135	0.1998	0.228	7581.2996	0.2084	0.2179	
CP3.frequencies1	0.2347	8.677E-3	0.2346	0.2181	0.2517	7244.6044	0.2279	0.2397	
CP3.frequencies2	0.2669	8.6026E-3	0.2668	0.25	0.2834	7511.0995	0.2604	0.272	
CP3.frequencies3	0.1865	7.7358E-3	0.1864	0.1715	0.2015	7019.6291	0.1805	0.191	
CP3.frequencies4	0.3119	9.2308E-3	0.312	0.2939	0.3301	6921.6734	0.3061	0.3184	
CP1+2.alpha	0.039	0.0254	0.0357	1.006E-3	0.0844	6872.0086	1.1062E-3	0.0358	
CP3.alpha	0.9125	0.0995	0.9049	0.7274	1.1138	16740.0436	0.8304	0.9585	
CP1+2.mu	0.2165	0.0157	0.2167	0.1855	0.2474	51343.038	0.2062	0.2272	
CP3.mu	2.5675	0.0315	2.5671	2.5057	2.6296	51343.038	2.5461	2.5881	
DAV_1-468.clock.rate	3.8741E-4	9.4877E-5	3.8022E-4	2.1477E-4	5.8061E-4	8562.3838	3.1056E-4	4.3546E-4	
DAV_469-3268.clock.rate	4.4209E-4	8.5722E-5	4.3903E-4	2.7878E-4	6.1365E-4	8772.524	3.8296E-4	4.9695E-4	
DAV_3269-3866.clock.rate	7.7948E-4	1.8573E-4	7.6548E-4	4.3368E-4	1.1534E-3	6460.0735	6.1941E-4	8.6135E-4	
DAV_3867-4519.clock.rate	7.2153E-4	1.7395E-4	7.0732E-4	3.9189E-4	1.0655E-3	9163.6372	5.6486E-4	7.9174E-4	
DAVHostClock.clock.rate	2.7817E-3	1.2235E-3	2.5729E-3	7.9108E-4	5.2011E-3	19673.0618	1.5625E-3	2.9776E-3	
DAVContinentClock.clock.rate	8.7248E-3	2.7079E-3	8.4114E-3	3.9638E-3	0.0142	12080.3054	6.1759E-3	9.5731E-3	
Host.rates	0.9755	0.9801	0.6769	6.3116E-7	2.928	51933.1889	6.3116E-7	0.6769	
Continent.rates1	0.229	0.2653	0.1428	5.833E-7	0.74	47743.6546	5.833E-7	0.1428	
Continent.rates2	0.56	0.4665	0.4374	1.5112E-4	1.4705	50312.8442	0.0708	0.4868	
Continent.rates3	2.251	1.1376	2.0435	0.435	4.5254	49866.3052	1.1292	2.4312	
Continent.rates4	0.7321	0.5605	0.5912	9.7971E-4	1.8195	49078.2734	0.1369	0.6703	
Continent.rates5	0.2728	0.3098	0.1716	8.2868E-6	0.8696	46623.9493	8.2868E-6	0.1716	
Continent.rates6	1.9056	1.0163	1.7153	0.3268	3.9134	49937.656	0.8832	2.0181	
GlobalClock.mean	-7.5277	0.2977	-7.52	-8.1221	-6.9566	11181.8702	-7.7031	-7.3343	
GlobalClock.precision	8.8423	6.7442	7.1127	0.2635	21.8199	45288.9719	1.7795	7.9066	
DAV_1-468.CP1+2.treeLikelihood	-544.3774	2.7644	-543.9261	-550.0843	-539.7535	38677.48	-544.9433	-541.6833	
DAV_1-468.CP3.treeLikelihood	-598.5027	4.5901	-598.1672	-607.3644	-589.5733	36794.2905	-600.5225	-594.5007	
DAV_469-3268.CP1+2.treeLikelihood	-3545.8707	3.0007	-3545.7056	-3551.9044	-3540.2724	22951.3434	-3547.5041	-3543.5176	
DAV_469-3268.CP3.treeLikelihood	-4485.4458	4.4492	-4485.1675	-4494.4824	-4477.1958	21649.9	-4487.7808	-4481.9172	
DAV_3269-3866.CP1+2.treeLikelihood	-832.3182	2.2576	-832.2173	-836.919	-828.0946	31824.3069	-833.5502	-830.5754	
DAV_3269-3866.CP3.treeLikelihood	-1289.4548	4.8204	-1289.1649	-1299.1048	-1280.4363	36881.1469	-1291.9049	-1285.5244	
DAV_3867-4519.CP1+2.treeLikelihood	-834.3866	2.9492	-834.5945	-839.7584	-828.3041	47062.0531	-837.04	-833.2101	
DAV_3867-4519.CP3.treeLikelihood	-1425.1272	5.1886	-1424.8312	-1435.3634	-1415.2814	30858.3624	-1427.8783	-1420.9644	
Host_1-468.treeLikelihood	-12.9782	1.2606	-12.9028	-15.5261	-10.6108	44877.8539	-13.6458	-12.0013	
Host_469-3268.treeLikelihood	-15.1551	1.0017	-15.0754	-17.1081	-13.2249	43311.5106	-15.5972	-14.2996	
Host_3269-3866.treeLikelihood	-14.2842	1.1663	-14.1912	-16.6451	-12.1163	45440.773	-14.758	-13.2624	
Host_3867-4519.treeLikelihood	-14.0047	1.182	-13.9094	-16.3704	-11.8167	49111.1902	-14.4875	-12.9624	
Continent_1-468.treeLikelihood	-26.2274	1.6588	-26.0326	-29.6744	-23.3077	40065.2827	-26.866	-24.8649	
Continent_469-3268.treeLikelihood	-15.6076	0.9913	-15.4545	-17.7044	-13.9566	50339.7928	-15.8398	-14.7749	
Continent_3269-3866.treeLikelihood	-22.0372	1.3549	-21.8582	-24.6932	-19.6376	48925.0425	-22.4578	-20.8915	
Continent_3867-4519.treeLikelihood	-21.1517	1.4974	-21.0123	-24.1013	-18.3057	50442.4266	-21.7377	-19.9303	
DAV_1-468.coalescent	-251.1894	10.9702	-250.5141	-273.0639	-230.6409	5952.9176	-257.4057	-243.1019	
DAV_469-3268.coalescent	-147.4504	5.5849	-147.0644	-158.5196	-136.8893	8899.9746	-150.2107	-142.9318	
DAV_3269-3866.coalescent	-227.0406	10.0317	-226.3612	-246.6865	-207.6686	5392.6559	-232.0051	-218.8696	
DAV_3867-4519.coalescent	-151.6866	6.8388	-151.2712	-165.2792	-138.8442	8304.5353	-155.4721	-146.4622	
