# Supplementary material for: The Discovery, Distribution, and Evolution of Viruses Associated with Drosophila melanogaster
Source: PLoS Biol. 2015 Jul 14;13(7):e1002210. doi: 10.1371/journal.pbio.1002210 (PMC4501690; doi:10.1371/journal.pbio.1002210)
Supplement: S8 Data — Posterior summaries of BEAST output for Figs 6 and S7 (posteriors inferred jointly across two independent runs). (ZIP) [file pbio.1002210.s008.zip › BEAST_Results/DAV_1-468.summary.tree]

#NEXUS
Begin taxa;
	Dimensions ntax=48;
	Taxlabels
		DAV_DANMEL05_Dmel_Accra2_Africa_2010-01
		DAV_DANMEL06_Dmel_Accra2_Africa_2010-01
		DAV_DANMEL08_Dmel_Accra2_Africa_2010-01
		DAV_DANMEL11_Dmel_Accra2_Africa_2010-01
		DAV_DANMEL14_Dmel_Accra2_Africa_2010-01
		DAV_GEO01_Dmel_AthensGeorgia_USA_2009-02-02
		DAV_GEO02_Dmel_AthensGeorgia_USA_2009-02-02
		DAV_GEO07_DUNK_AthensGeorgia_USA_2009-02-02
		DAV_GEO12_Dmel_AthensGeorgia_USA_2009-02-02
		DAV_GEO15_Dmel_AthensGeorgia_USA_2009-02-02
		DAV_GEO22_Dmel_AthensGeorgia_USA_2009-02-02
		DAV_GEO23_Dsim_AthensGeorgia_USA_2009-02-02
		DAV_GEO25_Dmel_AthensGeorgia_USA_2009-02-02
		DAV_GEO50_Dmel_AthensGeorgia_USA_2009-02-02
		DAV_GEO52_Dmel_AthensGeorgia_USA_2009-02-02
		DAV_GEO53_Dmel_AthensGeorgia_USA_2009-02-02
		DAV_GEO58_Dmel_AthensGeorgia_USA_2009-02-02
		DAV_GEO62_Dmel_AthensGeorgia_USA_2009-02-02
		DAV_GEO68_Dmel_AthensGeorgia_USA_2009-02-02
		DAV_GEO72_Dmel_AthensGeorgia_USA_2009-02-02
		DAV_GEO73_Dmel_AthensGeorgia_USA_2009-02-02
		DAV_IM02_Dmel_Ithaca_USA_2009-09-18
		DAV_IM07_Dmel_Ithaca_USA_2009-09-18
		DAV_IM08_Dmel_Ithaca_USA_2009-09-18
		DAV_IM13_Dmel_Ithaca_USA_2009-09-18
		DAV_ITH16_Dmel_Ithaca_USA_2009-09-18
		DAV_JohnsonRef_Dmel_LabStock_Lab_1988
		DAV_K02_Dsim_Thika_Africa_2009-02
		DAV_K07_Dmel_Thika_Africa_2009-02
		DAV_K12_Dmel_Thika_Africa_2009-02
		DAV_K14_Dmel_Thika_Africa_2009-02
		DAV_K19_Dmel_Thika_Africa_2009-02
		DAV_K22_Dmel_Thika_Africa_2009-02
		DAV_LISMEL04_Dmel_Lisbon_EuropeNAf_2012-10-24
		DAV_LISMEL05_Dmel_Lisbon_EuropeNAf_2012-10-24
		DAV_LJ28_Dmel_SanDiego1_USA_2008-12-05
		DAV_LJ29_Dmel_SanDiego1_USA_2008-12-05
		DAV_LJ35_Dmel_SanDiego1_USA_2008-12-05
		DAV_MAT03_Dmel_Accra1_Africa_2010-01
		DAV_MATMEL21_Dmel_Accra1_Africa_2010-01
		DAV_Qdelta_Dmel_LabStock_Lab_2008-02
		DAV_REEF23_Dmel_Mombassa_Africa_2011-04-05
		DAV_SAF27_Dmel_SouthAfrica_Africa_2010-01
		DAV_XIB_Dmel_LabStock_Lab_2008-02
		DAV_XID_Dmel_LabStock_Lab_2008-02
		DAV_delta11_Dmel_LabStock_Lab_2008-02
		DAV_wipe_Dmel_LabStock_Lab_2008-02
		DAV_ywiP_Dmel_LabStock_Lab_2008-02
		;
End;
Begin trees;
	Translate
		1 DAV_DANMEL05_Dmel_Accra2_Africa_2010-01,
		2 DAV_DANMEL06_Dmel_Accra2_Africa_2010-01,
		3 DAV_DANMEL08_Dmel_Accra2_Africa_2010-01,
		4 DAV_DANMEL11_Dmel_Accra2_Africa_2010-01,
		5 DAV_DANMEL14_Dmel_Accra2_Africa_2010-01,
		6 DAV_GEO01_Dmel_AthensGeorgia_USA_2009-02-02,
		7 DAV_GEO02_Dmel_AthensGeorgia_USA_2009-02-02,
		8 DAV_GEO07_DUNK_AthensGeorgia_USA_2009-02-02,
		9 DAV_GEO12_Dmel_AthensGeorgia_USA_2009-02-02,
		10 DAV_GEO15_Dmel_AthensGeorgia_USA_2009-02-02,
		11 DAV_GEO22_Dmel_AthensGeorgia_USA_2009-02-02,
		12 DAV_GEO23_Dsim_AthensGeorgia_USA_2009-02-02,
		13 DAV_GEO25_Dmel_AthensGeorgia_USA_2009-02-02,
		14 DAV_GEO50_Dmel_AthensGeorgia_USA_2009-02-02,
		15 DAV_GEO52_Dmel_AthensGeorgia_USA_2009-02-02,
		16 DAV_GEO53_Dmel_AthensGeorgia_USA_2009-02-02,
		17 DAV_GEO58_Dmel_AthensGeorgia_USA_2009-02-02,
		18 DAV_GEO62_Dmel_AthensGeorgia_USA_2009-02-02,
		19 DAV_GEO68_Dmel_AthensGeorgia_USA_2009-02-02,
		20 DAV_GEO72_Dmel_AthensGeorgia_USA_2009-02-02,
		21 DAV_GEO73_Dmel_AthensGeorgia_USA_2009-02-02,
		22 DAV_IM02_Dmel_Ithaca_USA_2009-09-18,
		23 DAV_IM07_Dmel_Ithaca_USA_2009-09-18,
		24 DAV_IM08_Dmel_Ithaca_USA_2009-09-18,
		25 DAV_IM13_Dmel_Ithaca_USA_2009-09-18,
		26 DAV_ITH16_Dmel_Ithaca_USA_2009-09-18,
		27 DAV_JohnsonRef_Dmel_LabStock_Lab_1988,
		28 DAV_K02_Dsim_Thika_Africa_2009-02,
		29 DAV_K07_Dmel_Thika_Africa_2009-02,
		30 DAV_K12_Dmel_Thika_Africa_2009-02,
		31 DAV_K14_Dmel_Thika_Africa_2009-02,
		32 DAV_K19_Dmel_Thika_Africa_2009-02,
		33 DAV_K22_Dmel_Thika_Africa_2009-02,
		34 DAV_LISMEL04_Dmel_Lisbon_EuropeNAf_2012-10-24,
		35 DAV_LISMEL05_Dmel_Lisbon_EuropeNAf_2012-10-24,
		36 DAV_LJ28_Dmel_SanDiego1_USA_2008-12-05,
		37 DAV_LJ29_Dmel_SanDiego1_USA_2008-12-05,
		38 DAV_LJ35_Dmel_SanDiego1_USA_2008-12-05,
		39 DAV_MAT03_Dmel_Accra1_Africa_2010-01,
		40 DAV_MATMEL21_Dmel_Accra1_Africa_2010-01,
		41 DAV_Qdelta_Dmel_LabStock_Lab_2008-02,
		42 DAV_REEF23_Dmel_Mombassa_Africa_2011-04-05,
		43 DAV_SAF27_Dmel_SouthAfrica_Africa_2010-01,
		44 DAV_XIB_Dmel_LabStock_Lab_2008-02,
		45 DAV_XID_Dmel_LabStock_Lab_2008-02,
		46 DAV_delta11_Dmel_LabStock_Lab_2008-02,
		47 DAV_wipe_Dmel_LabStock_Lab_2008-02,
		48 DAV_ywiP_Dmel_LabStock_Lab_2008-02
		;
tree TREE1 = [&R] (((((43[&DAVHostClock.rate_median=0.0022506872246245953,DAVContinentClock.rate_median=0.007301184609907712,length_range={0.9191087229192,57.01591705687},height_range={2.811475409724011,2.8114754099722177},Host_A.set={"Dmel"},Continent_A="Africa",DAVContinentClock.rate_range={0.0016292577112110886,0.023451496526459815},Host_A="Dmel",DAVHostClock.rate_range={3.322079085493216E-4,0…
End;
