# Supplementary material for: The Discovery, Distribution, and Evolution of Viruses Associated with Drosophila melanogaster
Source: PLoS Biol. 2015 Jul 14;13(7):e1002210. doi: 10.1371/journal.pbio.1002210 (PMC4501690; doi:10.1371/journal.pbio.1002210)
Supplement: S8 Data — Posterior summaries of BEAST output for Figs 6 and S7 (posteriors inferred jointly across two independent runs). (ZIP) [file pbio.1002210.s008.zip › BEAST_Results/DAV_3269-3866.summary.tree]

#NEXUS

Begin taxa;
	Dimensions ntax=42;
	Taxlabels
		DAV_DANMEL05_Dmel_Accra2_Africa_2010-01
		DAV_DANMEL06_Dmel_Accra2_Africa_2010-01
		DAV_DANMEL08_Dmel_Accra2_Africa_2010-01
		DAV_DANMEL11_Dmel_Accra2_Africa_2010-01
		DAV_DANMEL14_Dmel_Accra2_Africa_2010-01
		DAV_GEO01_Dmel_AthensGeorgia_USA_2009-02-02
		DAV_GEO02_Dmel_AthensGeorgia_USA_2009-02-02
		DAV_GEO12_Dmel_AthensGeorgia_USA_2009-02-02
		DAV_GEO15_Dmel_AthensGeorgia_USA_2009-02-02
		DAV_GEO22_Dmel_AthensGeorgia_USA_2009-02-02
		DAV_GEO23_Dsim_AthensGeorgia_USA_2009-02-02
		DAV_GEO25_Dmel_AthensGeorgia_USA_2009-02-02
		DAV_GEO58_Dmel_AthensGeorgia_USA_2009-02-02
		DAV_GEO62_Dmel_AthensGeorgia_USA_2009-02-02
		DAV_GEO72_Dmel_AthensGeorgia_USA_2009-02-02
		DAV_GEO73_Dmel_AthensGeorgia_USA_2009-02-02
		DAV_IM02_Dmel_Ithaca_USA_2009-09-18
		DAV_IM07_Dmel_Ithaca_USA_2009-09-18
		DAV_IM08_Dmel_Ithaca_USA_2009-09-18
		DAV_IM13_Dmel_Ithaca_USA_2009-09-18
		DAV_ITH16_Dmel_Ithaca_USA_2009-09-18
		DAV_JohnsonRef_Dmel_LabStock_Lab_1988
		DAV_K02_Dsim_Thika_Africa_2009-02
		DAV_K07_Dmel_Thika_Africa_2009-02
		DAV_K12_Dmel_Thika_Africa_2009-02
		DAV_K14_Dmel_Thika_Africa_2009-02
		DAV_K19_Dmel_Thika_Africa_2009-02
		DAV_K22_Dmel_Thika_Africa_2009-02
		DAV_LISMEL04_Dmel_Lisbon_EuropeNAf_2012-10-24
		DAV_LISMEL05_Dmel_Lisbon_EuropeNAf_2012-10-24
		DAV_LJ28_Dmel_SanDiego1_USA_2008-12-05
		DAV_LJ29_Dmel_SanDiego1_USA_2008-12-05
		DAV_LJ35_Dmel_SanDiego1_USA_2008-12-05
		DAV_MAT03_Dmel_Accra1_Africa_2010-01
		DAV_MATMEL21_Dmel_Accra1_Africa_2010-01
		DAV_Qdelta_Dmel_LabStock_Lab_2008-02
		DAV_SAF27_Dmel_SouthAfrica_Africa_2010-01
		DAV_XIB_Dmel_LabStock_Lab_2008-02
		DAV_XID_Dmel_LabStock_Lab_2008-02
		DAV_delta11_Dmel_LabStock_Lab_2008-02
		DAV_wipe_Dmel_LabStock_Lab_2008-02
		DAV_ywiP_Dmel_LabStock_Lab_2008-02
		;
End;

Begin trees;
	Translate
		1 DAV_DANMEL05_Dmel_Accra2_Africa_2010-01,
		2 DAV_DANMEL06_Dmel_Accra2_Africa_2010-01,
		3 DAV_DANMEL08_Dmel_Accra2_Africa_2010-01,
		4 DAV_DANMEL11_Dmel_Accra2_Africa_2010-01,
		5 DAV_DANMEL14_Dmel_Accra2_Africa_2010-01,
		6 DAV_GEO01_Dmel_AthensGeorgia_USA_2009-02-02,
		7 DAV_GEO02_Dmel_AthensGeorgia_USA_2009-02-02,
		8 DAV_GEO12_Dmel_AthensGeorgia_USA_2009-02-02,
		9 DAV_GEO15_Dmel_AthensGeorgia_USA_2009-02-02,
		10 DAV_GEO22_Dmel_AthensGeorgia_USA_2009-02-02,
		11 DAV_GEO23_Dsim_AthensGeorgia_USA_2009-02-02,
		12 DAV_GEO25_Dmel_AthensGeorgia_USA_2009-02-02,
		13 DAV_GEO58_Dmel_AthensGeorgia_USA_2009-02-02,
		14 DAV_GEO62_Dmel_AthensGeorgia_USA_2009-02-02,
		15 DAV_GEO72_Dmel_AthensGeorgia_USA_2009-02-02,
		16 DAV_GEO73_Dmel_AthensGeorgia_USA_2009-02-02,
		17 DAV_IM02_Dmel_Ithaca_USA_2009-09-18,
		18 DAV_IM07_Dmel_Ithaca_USA_2009-09-18,
		19 DAV_IM08_Dmel_Ithaca_USA_2009-09-18,
		20 DAV_IM13_Dmel_Ithaca_USA_2009-09-18,
		21 DAV_ITH16_Dmel_Ithaca_USA_2009-09-18,
		22 DAV_JohnsonRef_Dmel_LabStock_Lab_1988,
		23 DAV_K02_Dsim_Thika_Africa_2009-02,
		24 DAV_K07_Dmel_Thika_Africa_2009-02,
		25 DAV_K12_Dmel_Thika_Africa_2009-02,
		26 DAV_K14_Dmel_Thika_Africa_2009-02,
		27 DAV_K19_Dmel_Thika_Africa_2009-02,
		28 DAV_K22_Dmel_Thika_Africa_2009-02,
		29 DAV_LISMEL04_Dmel_Lisbon_EuropeNAf_2012-10-24,
		30 DAV_LISMEL05_Dmel_Lisbon_EuropeNAf_2012-10-24,
		31 DAV_LJ28_Dmel_SanDiego1_USA_2008-12-05,
		32 DAV_LJ29_Dmel_SanDiego1_USA_2008-12-05,
		33 DAV_LJ35_Dmel_SanDiego1_USA_2008-12-05,
		34 DAV_MAT03_Dmel_Accra1_Africa_2010-01,
		35 DAV_MATMEL21_Dmel_Accra1_Africa_2010-01,
		36 DAV_Qdelta_Dmel_LabStock_Lab_2008-02,
		37 DAV_SAF27_Dmel_SouthAfrica_Africa_2010-01,
		38 DAV_XIB_Dmel_LabStock_Lab_2008-02,
		39 DAV_XID_Dmel_LabStock_Lab_2008-02,
		40 DAV_delta11_Dmel_LabStock_Lab_2008-02,
		41 DAV_wipe_Dmel_LabStock_Lab_2008-02,
		42 DAV_ywiP_Dmel_LabStock_Lab_2008-02
		;
tree TREE1 = [&R] ((((((((25[&DAVHostClock.rate_median=0.0022506872246245953,DAVContinentClock.rate_median=0.007301184609907712,length_range={3.331348953894E-5,13.08427861799},DAV_3269-3866.rate_95%_HPD={4.104377846601556E-4,0.0010370469887522916},Host_C.prob=1.0,height_range={3.726543902878973,3.7265439030940115},Continent_C="Africa",Host_C="Dmel",DAVContinentClock.rate_range={0.0016292577112110886,0.023451496526459815},Continent_C.set.prob={1.0},DAVHostClock.rate_range={3.322079085493216E-4,0.011996313810540133},DAV_3269-3866.rate=7.090901829289622E-4,height=3.7265439029868017,DAVHostClock.rate_95%_HPD={7.061530888016025E-4,0.004543239317186323},Host_C.set.prob={1.0},length=1.011049835098544,DAV_3269-3866.rate_median=6.950971667369403E-4,Continent_C.set={"Africa"},DAVContinentClock.rate=0.007598720883625502,height_95%_HPD={3.7265439029458776,3.726543903030233},DAVHostClock.rate=0.0024381285968591575,length_95%_HPD={3.331348953894E-5,2.957380041711},DAV_3269-3866.rate_range={2.4417227858767226E-4,0.001616291695728388},Host_C.set={"Dmel"},Continent_C.prob=1.0,height_median=3.72654390298689,length_median=0.71805194899325,DAVContinentClock.rate_95%_HPD={0.003531911558723959,0.012359329151173397}]:0.4393878509422535,27[&DAVHostClock.rate_median=0.0022506872246245953,DAVContinentClock.rate_median=0.007301184609907712,length_range={5.186193570061E-5,15.60594239066},DAV_3269-3866.rate_95%_HPD={4.104377846601556E-4,0.0010370469887522916},Host_C.prob=1.0,height_range={3.726543902878973,3.726543903094637},Continent_C="Africa",Host_C="Dmel",DAVContinentClock.rate_range={0.0016292577112110886,0.023451496526459815},Continent_C.set.prob={1.0},DAVHostClock.rate_range={3.322079085493216E-4,0.011996313810540133},DAV_3269-3866.rate=7.090901829289622E-4,height=3.7265439029868004,DAVHostClock.rate_95%_HPD={7.061530888016025E-4,0.004543239317186323},Host_C.set.prob={1.0},length=1.0152477378391689,DAV_3269-3866.rate_median=6.950971667369403E-4,Continent_C.set={"Africa"},DAVContinentClock.rate=0.007598720883625502,height_95%_HPD={3.7265439029458776,3.7265439030301195},DAVHostClock.rate=0.0024381285968591575,length_95%_HPD={5.186193570061E-5,2.946732024904},DAV_3269-3866.rate_range={2.4417227858767226E-4,0.001616291695728388},Host_C.set={"Dmel"},Continent_C.prob=1.0,height_median=3.7265439029868617,length_median=0.7253703421001501,DAVContinentClock.rate_95%_HPD={0.003531911558723959,0.012359329151173397}]:0.43938785094228194)[&DAVHostClock.rate_median=0.0022453158262446364,DAVContinentClock.rate_median=0.007332275157795736,length_range={8.67310805841E-6,8.513382346082},DAV_3269-3866.rate_95%_HPD={4.0127011784351626E-4,0.001037326393666625},Host_C.prob=1.0,height_range={3.7266053801957923,10.340080743531757},Continent_C="Africa",Host_C="Dmel",DAVContinentClock.rate_range={0.0016292577112110886,0.023451496526459815},Continent_C.set.prob={1.0},DAVHostClock.rate_range={3.322079085493216E-4,0.009352975262729667},DAV_3269-3866.rate=7.102298259662744E-4,height=4.356212467558241,DAVHostClock.rate_95%_HPD={7.244910806464215E-4,0.004583658727021385},Host_C.set.prob={1.0},length=1.0290761131928874,DAV_3269-3866.rate_median=6.965056437017731E-4,Continent_C.set={"Africa"},DAVContinentClock.rate=0.007628221145880814,height_95%_HPD={3.7266053801957923,5.614140608977593},DAVHostClock.rate=0.0024401807113421533,length_95%_HPD={8.67310805841E-6,2.983321175648},DAV_3269-3866.rate_range={2.8188567492213115E-4,0.001616291695728388},Host_C.set={"Dmel"},Continent_C.prob=1.0,height_median=4.165931753929144,posterior=0.27987334036997946,length_median=0.7395138087271,DAVContinentClock.rate_95%_HPD={0.0035754288091245988,0.012535527515295684}]:0.5993064027773016,24[&DAVHostClock.rate_median=0.0022506872246245953,DAVContinentClock.rate_median=0.007301184609907712,length_range={3.331348953894E-5,12.20722182844},DAV_3269-3866.rate_95%_HPD={4.104377846601556E-4,0.0010370469887522916},Host_C.prob=1.0,height_range={3.7265439028790013,3.726543903094637},Continent_C="Africa",Host_C="Dmel",DAVContinentClock.rate_range={0.0016292577112110886,0.023451496526459815},Continent_C.set.prob={1.0},DAVHostClock.rate_range={3.322079085493216E-4,0.011996313810540133},DAV_3269-3866.rate=7.090901829289622E-4,height=3.726543902986793,DAVHostClock.rate_95%_HPD={7.061530888016025E-4,0.004543239317186323},Host_C.set.prob={1.0},length=1.0089041508210999,DAV_3269-3866.rate_median=6.950971667369403E-4,Continent_C.set={"Africa"},DAVContinentClock.rate=0.007598720883625502,height_95%_HPD={3.7265439029458207,3.726543903030006},DAVHostClock.rate=0.0024381285968591575,length_95%_HPD={3.331348953894E-5,2.959459166213},DAV_3269-3866.rate_range={2.4417227858767226E-4,0.001616291695728388},Host_C.set={"Dmel"},Continent_C.prob=1.0,height_median=3.7265439029868617,length_median=0.72171869847835,DAVContinentClock.rate_95%_HPD={0.003531911558723959,0.012359329151173397}]:1.0386942537195836)[&DAVHostClock.rate_median=0.0022448811996408414,DAVContinentClock.rate_median=0.007357799395160071,length_range={1.742958523874E-4,10.80342400877},DAV_3269-3866.rate_95%_HPD={3.964760164228034E-4,0.0010316911440671245},Host_C.prob=1.0,height_range={3.7381979425371696,14.32449258949896},Continent_C="Africa",Host_C="Dmel",DAVContinentClock.rate_range={0.0016292577112110886,0.020364509177676692},Continent_C.set.prob={1.0},DAVHostClock.rate_range={3.322079085493216E-4,0.010314699101144083},DAV_3269-3866.rate=7.103248876172978E-4,height=4.967562124455916,DAVHostClock.rate_95%_HPD={7.194131219176863E-4,0.004512742993132606},Host_C.set.prob={1.0},length=1.2977073494572233,DAV_3269-3866.rate_median=6.967416779332086E-4,Continent_C.set={"Africa"},DAVContinentClock.rate=0.007636586227642331,height_95%_HPD={3.7503451040429923,6.662811420562605},DAVHostClock.rate=0.0024288839394623965,length_95%_HPD={1.742958523874E-4,3.693282270546},DAV_3269-3866.rate_range={2.668387796846561E-4,0.001616291695728388},Host_C.set={"Dmel"},Continent_C.prob=1.0,height_median=4.765238156706445,posterior=0.37492361535470253,length_median=0.9562399415553,DAVContinentClock.rate_95%_HPD={0.0036553620520748736,0.012348211575345557}]:1.059720972825552,23[&DAVHostClock.rate_median=0.0022506872246245953,DAVContinentClock.rate_median=0.007301184609907712,length_range={0.002201389679848,13.73735096527},DAV_3269-3866.rate_95%_HPD={4.104377846601556E-4,0.0010370469887522916},Host_C.prob=1.0,height_range={3.7265439028790013,3.7265439030940115},Continent_C="Africa",Host_C="Dsim",DAVContinentClock.rate_range={0.0016292577112110886,0.023451496526459815},Continent_C.set.prob={1.0},DAVHostClock.rate_range={3.322079085493216E-4,0.011996313810540133},DAV_3269-3866.rate=7.090901829289622E-4,height=3.7265439029868173,DAVHostClock.rate_95%_HPD={7.061530888016025E-4,0.004543239317186323},Host_C.set.prob={1.0},length=1.719244888212787,DAV_3269-3866.rate_median=6.950971667369403E-4,Continent_C.set={"Africa"},DAVContinentClock.rate=0.007598720883625502,height_95%_HPD={3.7265439029459344,3.7265439030300342},DAVHostClock.rate=0.0024381285968591575,length_95%_HPD={0.02562728992005,4.300172317386},DAV_3269-3866.rate_range={2.4417227858767226E-4,0.001616291695728388},Host_C.set={"Dsim"},Continent_C.prob=1.0,height_median=3.726543902986954,length_median=1.386110779975,DAVContinentClock.rate_95%_HPD={0.003531911558723959,0.012359329151173397}]:2.0984152265450433)[&DAVHostClock.rate_median=0.0022506872246245953,DAVContinentClock.rate_median=0.007301184609907712,length_range={1.749732178835,53.8632832552},DAV_3269-3866.rate_95%_HPD={4.104377846601556E-4,0.0010370469887522916},Host_C.prob=0.994583634242542,height_range={3.7739114409598216,19.33248629367796},Continent_C="Africa",Host_C="Dmel",DAVContinentClock.rate_range={0.0016292577112110886,0.023451496526459815},Continent_C.set.prob={2.7776234653630355E-5,0.9999722237653463},DAVHostClock.rate_range={3.322079085493216E-4,0.011996313810540133},DAV_3269-3866.rate=7.090901829289622E-4,height=6.128828230818805,DAVHostClock.rate_95%_HPD={7.061530888016025E-4,0.004543239317186323},Host_C.set.prob={0.994583634242542,0.005416365757457919},length=12.43473649620224,DAV_3269-3866.rate_median=6.950971667369403E-4,Continent_C.set={"USA","Africa"},DAVContinentClock.rate=0.007598720883625502,height_95%_HPD={4.006925917637574,8.862266411833986},DAVHostClock.rate=0.0024381285968591575,length_95%_HPD={4.260545119525,21.60239834723},DAV_3269-3866.rate_range={2.4417227858767226E-4,0.001616291695728388},Host_C.set={"Dmel","Dsim"},Continent_C.prob=0.9999722237653463,height_median=5.824959129531997,posterior=1.0,length_median=11.704578531180001,DAVContinentClock.rate_95%_HPD={0.003531911558723959,0.012359329151173397}]:11.962590910856484,((26[&DAVHostClock.rate_median=0.0022506872246245953,DAVContinentClock.rate_median=0.007301184609907712,length_range={6.632440500365E-6,13.80007414371},DAV_3269-3866.rate_95%_HPD={4.104377846601556E-4,0.0010370469887522916},Host_C.prob=1.0,height_range={3.7265439028823266,3.726543903097024},Continent_C="Africa",Host_C="Dmel",DAVContinentClock.rate_range={0.0016292577112110886,0.023451496526459815},Continent_C.set.prob={1.0},DAVHostClock.rate_range={3.322079085493216E-4,0.011996313810540133},DAV_3269-3866.rate=7.090901829289622E-4,height=3.7265439029868284,DAVHostClock.rate_95%_HPD={7.061530888016025E-4,0.004543239317186323},Host_C.set.prob={1.0},length=1.3088688084056366,DAV_3269-3866.rate_median=6.950971667369403E-4,Continent_C.set={"Africa"},DAVContinentClock.rate=0.007598720883625502,height_95%_HPD={3.7265439029469576,3.726543903031086},DAVHostClock.rate=0.0024381285968591575,length_95%_HPD={6.632440500365E-6,3.733895364551},DAV_3269-3866.rate_range={2.4417227858767226E-4,0.001616291695728388},Host_C.set={"Dmel"},Continent_C.prob=1.0,height_median=3.7265439029869043,length_median=0.96000258987065,DAVContinentClock.rate_95%_HPD={0.003531911558723959,0.012359329151173397}]:0.6726418710000956,28[&DAVHostClock.rate_median=0.0022506872246245953,DAVContinentClock.rate_median=0.007301184609907712,length_range={6.632440500365E-6,14.09332384162},DAV_3269-3866.rate_95%_HPD={4.104377846601556E-4,0.0010370469887522916},Host_C.prob=1.0,height_range={3.7265439028823266,3.726543903097024},Continent_C="Africa",Host_C="Dmel",DAVContinentClock.rate_range={0.0016292577112110886,0.023451496526459815},Continent_C.set.prob={1.0},DAVHostClock.rate_range={3.322079085493216E-4,0.011996313810540133},DAV_3269-3866.rate=7.090901829289622E-4,height=3.7265439029868292,DAVHostClock.rate_95%_HPD={7.061530888016025E-4,0.004543239317186323},Host_C.set.prob={1.0},length=1.3184485544195408,DAV_3269-3866.rate_median=6.950971667369403E-4,Continent_C.set={"Africa"},DAVContinentClock.rate=0.007598720883625502,height_95%_HPD={3.7265439029469007,3.726543903031086},DAVHostClock.rate=0.0024381285968591575,length_95%_HPD={6.632440500365E-6,3.768486371823},DAV_3269-3866.rate_range={2.4417227858767226E-4,0.001616291695728388},Host_C.set={"Dmel"},Continent_C.prob=1.0,height_median=3.7265439029869185,length_median=0.96703498431305,DAVContinentClock.rate_95%_HPD={0.003531911558723959,0.012359329151173397}]:0.6726418710000814)[&DAVHostClock.rate_median=0.002255342010911174,DAVContinentClock.rate_median=0.007333709691862841,length_range={1.140230259002E-4,19.440673134},DAV_3269-3866.rate_95%_HPD={4.0929884593619853E-4,0.001037326393666625},Host_C.prob=1.0,height_range={3.726550535442584,17.526618046740737},Continent_C="Africa",Host_C="Dmel",DAVContinentClock.rate_range={0.0016292577112110886,0.023451496526459815},Continent_C.set.prob={2.2964749110115972E-4,0.9997320779270487,3.8274581850193284E-5},DAVHostClock.rate_range={3.322079085493216E-4,0.011996313810540133},DAV_3269-3866.rate=7.099543714982681E-4,height=4.657529761388761,DAVHostClock.rate_95%_HPD={7.049640155047054E-4,0.004555932416154868},Host_C.set.prob={1.0},length=2.046969743936042,DAV_3269-3866.rate_median=6.965740756897546E-4,Continent_C.set={"USA","Africa","Lab"},DAVContinentClock.rate=0.007619003061596171,height_95%_HPD={3.726550535442584,6.407427699284028},DAVHostClock.rate=0.0024434524193171236,length_95%_HPD={1.140230259002E-4,5.179512048433},DAV_3269-3866.rate_range={2.491548871559304E-4,0.001616291695728388},Host_C.set={"Dmel"},Continent_C.prob=0.9997320779270487,height_median=4.399185773987,posterior=0.7257096827954003,length_median=1.663699174213,DAVContinentClock.rate_95%_HPD={0.0034918421192351493,0.012353926719939054}]:1.9485079264583476,(32[&DAVHostClock.rate_median=0.0022506872246245953,DAVContinentClock.rate_median=0.007301184609907712,length_range={1.17035987266E-5,11.34457663158},DAV_3269-3866.rate_95%_HPD={4.104377846601556E-4,0.0010370469887522916},Host_C.prob=1.0,height_range={3.885245901535029,3.8852459017493857},Continent_C="USA",Host_C="Dmel",DAVContinentClock.rate_range={0.0016292577112110886,0.023451496526459815},Continent_C.set.prob={1.0},DAVHostClock.rate_range={3.322079085493216E-4,0.011996313810540133},DAV_3269-3866.rate=7.090901829289622E-4,height=3.885245901639395,DAVHostClock.rate_95%_HPD={7.061530888016025E-4,0.004543239317186323},Host_C.set.prob={1.0},length=0.6866553644079927,DAV_3269-3866.rate_median=6.950971667369403E-4,Continent_C.set={"USA"},DAVContinentClock.rate=0.007598720883625502,height_95%_HPD={3.8852459015986653,3.885245901683163},DAVHostClock.rate=0.0024381285968591575,length_95%_HPD={1.17035987266E-5,2.179702836317},DAV_3269-3866.rate_range={2.4417227858767226E-4,0.001616291695728388},Host_C.set={"Dmel"},Continent_C.prob=1.0,height_median=3.8852459016393084,length_median=0.43841712978015,DAVContinentClock.rate_95%_HPD={0.003531911558723959,0.012359329151173397}]:0.41101386216326574,31[&DAVHostClock.rate_median=0.0022506872246245953,DAVContinentClock.rate_median=0.007301184609907712,length_range={1.17035987266E-5,11.26016194247},DAV_3269-3866.rate_95%_HPD={4.104377846601556E-4,0.0010370469887522916},Host_C.prob=1.0,height_range={3.885245901535029,3.8852459017493857},Continent_C="USA",Host_C="Dmel",DAVContinentClock.rate_range={0.0016292577112110886,0.023451496526459815},Continent_C.set.prob={1.0},DAVHostClock.rate_range={3.322079085493216E-4,0.011996313810540133},DAV_3269-3866.rate=7.090901829289622E-4,height=3.885245901639395,DAVHostClock.rate_95%_HPD={7.061530888016025E-4,0.004543239317186323},Host_C.set.prob={1.0},length=0.6881565239531341,DAV_3269-3866.rate_median=6.950971667369403E-4,Continent_C.set={"USA"},DAVContinentClock.rate=0.007598720883625502,height_95%_HPD={3.8852459015986653,3.8852459016831915},DAVHostClock.rate=0.0024381285968591575,length_95%_HPD={1.17035987266E-5,2.17697547153},DAV_3269-3866.rate_range={2.4417227858767226E-4,0.001616291695728388},Host_C.set={"Dmel"},Continent_C.prob=1.0,height_median=3.8852459016393084,length_median=0.4388063557735,DAVContinentClock.rate_95%_HPD={0.003531911558723959,0.012359329151173397}]:0.41101386216326574)[&DAVHostClock.rate_median=0.0022492354430436565,DAVContinentClock.rate_median=0.007275781412937417,length_range={0.003404634639385,22.09869164569},DAV_3269-3866.rate_95%_HPD={4.0948528653079926E-4,0.0010368785325446835},Host_C.prob=1.0,height_range={3.885257605242998,12.653828372518035},Continent_C="USA",Host_C="Dmel",DAVContinentClock.rate_range={0.0016292577112110886,0.02086491913051318},Continent_C.set.prob={0.9962546816479401,0.003716058052434457,2.9260299625468165E-5},DAVHostClock.rate_range={3.322079085493216E-4,0.011996313810540133},DAV_3269-3866.rate=7.093387259011689E-4,height=4.502952405021741,DAVHostClock.rate_95%_HPD={7.056517082304049E-4,0.0045372914339467515},Host_C.set.prob={1.0},length=1.9350841953920874,DAV_3269-3866.rate_median=6.952968626185596E-4,Continent_C.set={"USA","Africa","Lab"},DAVContinentClock.rate=0.0075749666540295075,height_95%_HPD={3.885257605242998,5.804943105536012},DAVHostClock.rate=0.0024373778872900545,length_95%_HPD={0.01938139141717,4.881480770462},DAV_3269-3866.rate_range={2.4417227858767226E-4,0.001616291695728388},Host_C.set={"Dmel"},Continent_C.prob=0.9962546816479401,height_median=4.296259763802574,posterior=0.949280595522471,length_median=1.551583396147,DAVContinentClock.rate_95%_HPD={0.00357480417465226,0.012358155549168245}]:2.0514339366427734)[&DAVHostClock.rate_median=0.0022506872246245953,DAVContinentClock.rate_median=0.007301184609907712,length_range={0.8842220910388,54.10829176497},DAV_3269-3866.rate_95%_HPD={4.104377846601556E-4,0.0010370469887522916},Host_C.prob=0.9999722237653463,height_range={3.9421007317359766,26.08782175734501},Continent_C="Africa",Host_C="Dmel",DAVContinentClock.rate_range={0.0016292577112110886,0.023451496526459815},Continent_C.set.prob={0.08099550024998611,0.9189767235153603,2.7776234653630355E-5},DAVHostClock.rate_range={3.322079085493216E-4,0.011996313810540133},DAV_3269-3866.rate=7.090901829289622E-4,height=6.72168378686647,DAVHostClock.rate_95%_HPD={7.061530888016025E-4,0.004543239317186323},Host_C.set.prob={0.9999722237653463,2.7776234653630355E-5},length=11.841448862907528,DAV_3269-3866.rate_median=6.950971667369403E-4,Continent_C.set={"USA","Africa","Lab"},DAVContinentClock.rate=0.007598720883625502,height_95%_HPD={4.183724586717034,10.05677194949999},DAVHostClock.rate=0.0024381285968591575,length_95%_HPD={3.658955478351,21.11550083835},DAV_3269-3866.rate_range={2.4417227858767226E-4,0.001616291695728388},Host_C.set={"Dmel","Dsim"},Continent_C.prob=0.9189767235153603,height_median=6.3476937004453475,posterior=1.0,length_median=11.132453694755,DAVContinentClock.rate_95%_HPD={0.003531911558723959,0.012359329151173397}]:11.439856339943134)[&DAVHostClock.rate_median=0.002250586800413921,DAVContinentClock.rate_median=0.0073011027180815685,length_range={0.2711462282782,58.94773427846},DAV_3269-3866.rate_95%_HPD={4.0929884593619853E-4,0.001036003172405987},Host_C.prob=0.9994441510797365,height_range={7.308097358845998,62.02688083554801},Continent_C="Africa",Host_C="Dmel",DAVContinentClock.rate_range={0.0016292577112110886,0.023451496526459815},Continent_C.set.prob={0.014340902142797587,0.9855479280731497,1.1116978405269448E-4},DAVHostClock.rate_range={3.322079085493216E-4,0.011996313810540133},DAV_3269-3866.rate=7.090518366059762E-4,height=18.559826114850807,DAVHostClock.rate_95%_HPD={7.064439990544645E-4,0.004543239317186323},Host_C.set.prob={0.9994441510797365,5.558489202634724E-4},length=13.66352620338657,DAV_3269-3866.rate_median=6.950273740106472E-4,Continent_C.set={"USA","Africa","Lab"},DAVContinentClock.rate=0.007598555988706267,height_95%_HPD={9.918617776087004,28.496798299589983},DAVHostClock.rate=0.002438137493892964,length_95%_HPD={3.044493877787,26.20682490722},DAV_3269-3866.rate_range={2.4417227858767226E-4,0.001616291695728388},Host_C.set={"Dmel","Dsim"},Continent_C.prob=0.9855479280731497,height_median=17.78755004038848,posterior=0.9994166990722738,length_median=12.68997074586,DAVContinentClock.rate_95%_HPD={0.003531911558723959,0.012359329151173397}]:13.10063356995353,37[&DAVHostClock.rate_median=0.0022506872246245953,DAVContinentClock.rate_median=0.007301184609907712,length_range={9.318264765347,94.82428772298},DAV_3269-3866.rate_95%_HPD={4.104377846601556E-4,0.0010370469887522916},Host_C.prob=1.0,height_range={2.811475409730008,2.8114754099399875},Continent_C="Africa",Host_C="Dmel",DAVContinentClock.rate_range={0.0016292577112110886,0.023451496526459815},Continent_C.set.prob={1.0},DAVHostClock.rate_range={3.322079085493216E-4,0.011996313810540133},DAV_3269-3866.rate=7.090901829289622E-4,height=2.811475409836043,DAVHostClock.rate_95%_HPD={7.061530888016025E-4,0.004543239317186323},Host_C.set.prob={1.0},length=29.406761794607686,DAV_3269-3866.rate_median=6.950971667369403E-4,Continent_C.set={"Africa"},DAVContinentClock.rate=0.007598720883625502,height_95%_HPD={2.8114754097950083,2.811475409879023},DAVHostClock.rate=0.0024381285968591575,length_95%_HPD={14.81218514223,46.88071277822},DAV_3269-3866.rate_range={2.4417227858767226E-4,0.001616291695728388},Host_C.set={"Dmel"},Continent_C.prob=1.0,height_median=2.8114754098359924,length_median=28.076641880905,DAVContinentClock.rate_95%_HPD={0.003531911558723959,0.012359329151173397}]:28.07670820050602)[&DAVHostClock.rate_median=0.0022506872246245953,DAVContinentClock.rate_median=0.007301184609907712,length_range={4.907394396996,125.1396487486},DAV_3269-3866.rate_95%_HPD={4.104377846601556E-4,0.0010370469887522916},Host_C.prob=0.9996389089495028,height_range={12.129740175188005,97.63576313276292},Continent_C="Africa",Host_C="Dmel",DAVContinentClock.rate_range={0.0016292577112110886,0.023451496526459815},Continent_C.set.prob={0.017471251597133492,8.332870396089106E-5,0.9819176712404867,5.277484584189767E-4},DAVHostClock.rate_range={3.322079085493216E-4,0.011996313810540133},DAV_3269-3866.rate=7.090901829289622E-4,height=32.21957268410374,DAVHostClock.rate_95%_HPD={7.061530888016025E-4,0.004543239317186323},Host_C.set.prob={0.9996389089495028,3.610910504971946E-4},length=35.88871075204275,DAV_3269-3866.rate_median=6.950971667369403E-4,Continent_C.set={"USA","EuropeNAf","Africa","Lab"},DAVContinentClock.rate=0.007598720883625502,height_95%_HPD={17.633865877085995,49.695073057422576},DAVHostClock.rate=0.0024381285968591575,length_95%_HPD={13.71055446586,62.24797630508},DAV_3269-3866.rate_range={2.4417227858767226E-4,0.001616291695728388},Host_C.set={"Dmel","Dsim"},Continent_C.prob=0.9819176712404867,height_median=30.88818361034201,posterior=1.0,length_median=33.94060900667,DAVContinentClock.rate_95%_HPD={0.003531911558723959,0.012359329151173397}]:34.269788286288005,(2[&DAVHostClock.rate_median=0.0022506872246245953,DAVContinentClock.rate_median=0.007301184609907712,length_range={0.5049705323224,34.70140774828},DAV_3269-3866.rate_95%_HPD={4.104377846601556E-4,0.0010370469887522916},Host_C.prob=1.0,height_range={2.81147540970494,2.8114754099759978},Continent_C="Africa",Host_C="Dmel",DAVContinentClock.rate_range={0.0016292577112110886,0.023451496526459815},Continent_C.set.prob={1.0},DAVHostClock.rate_range={3.322079085493216E-4,0.011996313810540133},DAV_3269-3866.rate=7.090901829289622E-4,height=2.8114754098360235,DAVHostClock.rate_95%_HPD={7.061530888016025E-4,0.004543239317186323},Host_C.set.prob={1.0},length=7.978366170703811,DAV_3269-3866.rate_median=6.950971667369403E-4,Continent_C.set={"Africa"},DAVContinentClock.rate=0.007598720883625502,height_95%_HPD={2.8114754097929904,2.811475409878028},DAVHostClock.rate=0.0024381285968591575,length_95%_HPD={2.442022597104,14.62664402962},DAV_3269-3866.rate_range={2.4417227858767226E-4,0.001616291695728388},Host_C.set={"Dmel"},Continent_C.prob=1.0,height_median=2.8114754098359924,length_median=7.432741141917,DAVContinentClock.rate_95%_HPD={0.003531911558723959,0.012359329151173397}]:9.040031825484519,(34[&DAVHostClock.rate_median=0.0022506872246245953,DAVContinentClock.rate_median=0.007301184609907712,length_range={1.048809630789,36.55201305148},DAV_3269-3866.rate_95%_HPD={4.104377846601556E-4,0.0010370469887522916},Host_C.prob=1.0,height_range={2.81147540970494,2.8114754099759978},Continent_C="Africa",Host_C="Dmel",DAVContinentClock.rate_range={0.0016292577112110886,0.023451496526459815},Continent_C.set.prob={1.0},DAVHostClock.rate_range={3.322079085493216E-4,0.011996313810540133},DAV_3269-3866.rate=7.090901829289622E-4,height=2.811475409836056,DAVHostClock.rate_95%_HPD={7.061530888016025E-4,0.004543239317186323},Host_C.set.prob={1.0},length=8.245495604842231,DAV_3269-3866.rate_median=6.950971667369403E-4,Continent_C.set={"Africa"},DAVContinentClock.rate=0.007598720883625502,height_95%_HPD={2.8114754097946673,2.8114754098801313},DAVHostClock.rate=0.0024381285968591575,length_95%_HPD={2.728204392567,15.07681945586},DAV_3269-3866.rate_range={2.4417227858767226E-4,0.001616291695728388},Host_C.set={"Dmel"},Continent_C.prob=1.0,height_median=2.8114754098359924,length_median=7.667550933873001,DAVContinentClock.rate_95%_HPD={0.003531911558723959,0.012359329151173397}]:6.939188997747095,((3[&DAVHostClock.rate_median=0.0022506872246245953,DAVContinentClock.rate_median=0.007301184609907712,length_range={4.343171866728E-5,14.65082759348},DAV_3269-3866.rate_95%_HPD={4.104377846601556E-4,0.0010370469887522916},Host_C.prob=1.0,height_range={2.811475409700904,2.811475409975202},Continent_C="Africa",Host_C="Dmel",DAVContinentClock.rate_range={0.0016292577112110886,0.023451496526459815},Continent_C.set.prob={1.0},DAVHostClock.rate_range={3.322079085493216E-4,0.011996313810540133},DAV_3269-3866.rate=7.090901829289622E-4,height=2.811475409836047,DAVHostClock.rate_95%_HPD={7.061530888016025E-4,0.004543239317186323},Host_C.set.prob={1.0},length=1.1634796365302045,DAV_3269-3866.rate_median=6.950971667369403E-4,Continent_C.set={"Africa"},DAVContinentClock.rate=0.007598720883625502,height_95%_HPD={2.811475409793786,2.811475409879307},DAVHostClock.rate=0.0024381285968591575,length_95%_HPD={4.343171866728E-5,3.298395936889},DAV_3269-3866.rate_range={2.4417227858767226E-4,0.001616291695728388},Host_C.set={"Dmel"},Continent_C.prob=1.0,height_median=2.8114754098359924,length_median=0.8524353085298,DAVContinentClock.rate_95%_HPD={0.003531911558723959,0.012359329151173397}]:0.7171992776740126,4[&DAVHostClock.rate_median=0.0022506872246245953,DAVContinentClock.rate_median=0.007301184609907712,length_range={4.343171866728E-5,14.65082759348},DAV_3269-3866.rate_95%_HPD={4.104377846601556E-4,0.0010370469887522916},Host_C.prob=1.0,height_range={2.811475409700904,2.811475409975202},Continent_C="Africa",Host_C="Dmel",DAVContinentClock.rate_range={0.0016292577112110886,0.023451496526459815},Continent_C.set.prob={1.0},DAVHostClock.rate_range={3.322079085493216E-4,0.011996313810540133},DAV_3269-3866.rate=7.090901829289622E-4,height=2.811475409836045,DAVHostClock.rate_95%_HPD={7.061530888016025E-4,0.004543239317186323},Host_C.set.prob={1.0},length=1.1622095926317035,DAV_3269-3866.rate_median=6.950971667369403E-4,Continent_C.set={"Africa"},DAVContinentClock.rate=0.007598720883625502,height_95%_HPD={2.811475409793701,2.8114754098792787},DAVHostClock.rate=0.0024381285968591575,length_95%_HPD={4.343171866728E-5,3.297903140156},DAV_3269-3866.rate_range={2.4417227858767226E-4,0.001616291695728388},Host_C.set={"Dmel"},Continent_C.prob=1.0,height_median=2.8114754098359924,length_median=0.85180377069885,DAVContinentClock.rate_95%_HPD={0.003531911558723959,0.012359329151173397}]:0.7171992776740126)[&DAVHostClock.rate_median=0.0022508047463887662,DAVContinentClock.rate_median=0.007295868102836548,length_range={6.005058116694E-4,24.5172450809},DAV_3269-3866.rate_95%_HPD={4.0955838005571083E-4,0.0010354126205075664},Host_C.prob=1.0,height_range={2.8115188415542036,17.462303003365008},Continent_C="Africa",Host_C="Dmel",DAVContinentClock.rate_range={0.0016292577112110886,0.023451496526459815},Continent_C.set.prob={1.0},DAVHostClock.rate_range={3.322079085493216E-4,0.011996313810540133},DAV_3269-3866.rate=7.083065388189249E-4,height=3.793727608038446,DAVHostClock.rate_95%_HPD={7.278247457400475E-4,0.0045533966866196885},Host_C.set.prob={1.0},length=3.0183987258579505,DAV_3269-3866.rate_median=6.946000533473213E-4,Continent_C.set={"Africa"},DAVContinentClock.rate=0.00758738665068035,height_95%_HPD={2.811554100505276,5.6121119411700136},DAVHostClock.rate=0.002435345232176407,length_95%_HPD={6.005058116694E-4,7.234135315495},DAV_3269-3866.rate_range={2.491548871559304E-4,0.001616291695728388},Host_C.set={"Dmel"},Continent_C.prob=1.0,height_median=3.528674687510005,posterior=0.8553135936892395,length_median=2.553069917357,DAVContinentClock.rate_95%_HPD={0.003520281009946063,0.012358155549168245}]:2.485373389684966,35[&DAVHostClock.rate_median=0.0022506872246245953,DAVContinentClock.rate_median=0.007301184609907712,length_range={0.05815742645236,39.89485306756},DAV_3269-3866.rate_95%_HPD={4.104377846601556E-4,0.0010370469887522916},Host_C.prob=1.0,height_range={2.81147540970494,2.811475409976026},Continent_C="Africa",Host_C="Dmel",DAVContinentClock.rate_range={0.0016292577112110886,0.023451496526459815},Continent_C.set.prob={1.0},DAVHostClock.rate_range={3.322079085493216E-4,0.011996313810540133},DAV_3269-3866.rate=7.090901829289622E-4,height=2.811475409836037,DAVHostClock.rate_95%_HPD={7.061530888016025E-4,0.004543239317186323},Host_C.set.prob={1.0},length=3.844561953242898,DAV_3269-3866.rate_median=6.950971667369403E-4,Continent_C.set={"Africa"},DAVContinentClock.rate=0.007598720883625502,height_95%_HPD={2.8114754097939,2.8114754098791934},DAVHostClock.rate=0.0024381285968591575,length_95%_HPD={0.2858621313849,8.775320328916},DAV_3269-3866.rate_range={2.4417227858767226E-4,0.001616291695728388},Host_C.set={"Dmel"},Continent_C.prob=1.0,height_median=2.8114754098359924,length_median=3.2149081623190003,DAVContinentClock.rate_95%_HPD={0.003531911558723959,0.012359329151173397}]:3.2025726673589787)[&DAVHostClock.rate_median=0.002253885357404746,DAVContinentClock.rate_median=0.007307485609635901,length_range={0.008589930174853,29.86327836872},DAV_3269-3866.rate_95%_HPD={4.122303678004183E-4,0.001036978317652368},Host_C.prob=1.0,height_range={2.9614693296890096,26.065942587148015},Continent_C="Africa",Host_C="Dmel",DAVContinentClock.rate_range={0.0016292577112110886,0.023451496526459815},Continent_C.set.prob={1.0},DAVHostClock.rate_range={3.322079085493216E-4,0.011996313810540133},DAV_3269-3866.rate=7.08542763871873E-4,height=6.428656881010336,DAVHostClock.rate_95%_HPD={7.049640155047054E-4,0.00454435204614754},Host_C.set.prob={1.0},length=4.062238477861253,DAV_3269-3866.rate_median=6.94762450474063E-4,Continent_C.set={"Africa"},DAVContinentClock.rate=0.007600305554179163,height_95%_HPD={3.4176437203429657,10.50881354111175},DAVHostClock.rate=0.002440860926419417,length_95%_HPD={0.1550214194695,8.903087811657},DAV_3269-3866.rate_range={2.4417227858767226E-4,0.0016073691964694433},Host_C.set={"Dmel"},Continent_C.prob=1.0,height_median=6.014048077194971,posterior=0.9382256541303261,length_median=3.5829656284449998,DAVContinentClock.rate_95%_HPD={0.0035471256255296133,0.012364427722296074}]:3.7366163303881166)[&DAVHostClock.rate_median=0.0022632289788289822,DAVContinentClock.rate_median=0.007327796874235732,length_range={7.185871043678E-4,17.5386279656},DAV_3269-3866.rate_95%_HPD={4.1381556457965846E-4,0.0010370469887522916},Host_C.prob=1.0,height_range={4.2563572249020325,28.65133949976905},Continent_C="Africa",Host_C="Dmel",DAVContinentClock.rate_range={0.0016292577112110886,0.023451496526459815},Continent_C.set.prob={1.0},DAVHostClock.rate_range={3.322079085493216E-4,0.011996313810540133},DAV_3269-3866.rate=7.110630114263168E-4,height=10.19607586378698,DAVHostClock.rate_95%_HPD={7.823128353773755E-4,0.004626200949104456},Host_C.set.prob={1.0},length=2.0858614990476716,DAV_3269-3866.rate_median=6.981138283957966E-4,Continent_C.set={"Africa"},DAVContinentClock.rate=0.007616266916572596,height_95%_HPD={5.481081705128545,15.738075775099986},DAVHostClock.rate=0.0024506889128064445,length_95%_HPD={0.003330018695726,5.605943811866},DAV_3269-3866.rate_range={2.705599386321186E-4,0.0014128341964651416},Host_C.set={"Dmel"},Continent_C.prob=1.0,height_median=9.750664407583088,posterior=0.38147880673295925,length_median=1.60873625501,DAVContinentClock.rate_95%_HPD={0.0035840038227418496,0.01240687168927886}]:2.1008428277374236)[&DAVHostClock.rate_median=0.0022506872246245953,DAVContinentClock.rate_median=0.007301184609907712,length_range={17.04617962376,199.8990978902},DAV_3269-3866.rate_95%_HPD={4.104377846601556E-4,0.0010370469887522916},Host_C.prob=1.0,height_range={4.54752156055099,42.706328477406004},Continent_C="Africa",Host_C="Dmel",DAVContinentClock.rate_range={0.0016292577112110886,0.023451496526459815},Continent_C.set.prob={5.833009277262374E-4,0.9994166990722738},DAVHostClock.rate_range={3.322079085493216E-4,0.011996313810540133},DAV_3269-3866.rate=7.090901829289622E-4,height=12.461165615431424,DAVHostClock.rate_95%_HPD={7.061530888016025E-4,0.004543239317186323},Host_C.set.prob={1.0},length=55.68417397044127,DAV_3269-3866.rate_median=6.950971667369403E-4,Continent_C.set={"USA","Africa"},DAVContinentClock.rate=0.007598720883625502,height_95%_HPD={6.4749051368780215,19.668219649823584},DAVHostClock.rate=0.0024381285968591575,length_95%_HPD={28.13694244972,88.17670975046},DAV_3269-3866.rate_range={2.4417227858767226E-4,0.001616291695728388},Host_C.set={"Dmel"},Continent_C.prob=0.9994166990722738,height_median=11.851507235320511,posterior=1.0,length_median=53.227610393095,DAVContinentClock.rate_95%_HPD={0.003531911558723959,0.012359329151173397}]:53.306464661309505)[&DAVHostClock.rate_median=0.002250586800413921,DAVContinentClock.rate_median=0.007298805347935955,length_range={0.01171545069026,111.645617143},DAV_3269-3866.rate_95%_HPD={4.1210177457432856E-4,0.0010386379215633946},Host_C.prob=0.9976537239978254,height_range={26.02360528473602,196.17102108944403},Continent_C="Africa",Host_C="Dmel",DAVContinentClock.rate_range={0.0016292577112110886,0.023451496526459815},Continent_C.set.prob={0.10297862599788263,5.436493175770408E-4,0.8885518898967066,0.0079258347878337},DAVHostClock.rate_range={3.322079085493216E-4,0.011996313810540133},DAV_3269-3866.rate=7.090595006154211E-4,height=67.77743779559427,DAVHostClock.rate_95%_HPD={7.064439990544645E-4,0.004543239317186323},Host_C.set.prob={0.9976537239978254,0.0023462760021745973},length=21.617073961961978,DAV_3269-3866.rate_median=6.948393012820572E-4,Continent_C.set={"USA","EuropeNAf","Africa","Lab"},DAVContinentClock.rate=0.007595546494944893,height_95%_HPD={36.778261789235515,102.211813442449},DAVHostClock.rate=0.0024373925422123987,length_95%_HPD={2.115147665373,43.95998545199},DAV_3269-3866.rate_range={2.4417227858767226E-4,0.001616291695728388},Host_C.set={"Dmel","Dsim"},Continent_C.prob=0.8885518898967066,height_median=65.15797189663002,posterior=0.9707516249097272,length_median=19.87595013836,DAVContinentClock.rate_95%_HPD={0.0035471256255296133,0.012364427722296074}]:20.67480197552848,18[&DAVHostClock.rate_median=0.0022506872246245953,DAVContinentClock.rate_median=0.007301184609907712,length_range={30.14105095837,263.659548562},DAV_3269-3866.rate_95%_HPD={4.104377846601556E-4,0.0010370469887522916},Host_C.prob=1.0,height_range={3.0991466425679732,3.0991466428529293},Continent_C="USA",Host_C="Dmel",DAVContinentClock.rate_range={0.0016292577112110886,0.023451496526459815},Continent_C.set.prob={1.0},DAVHostClock.rate_range={3.322079085493216E-4,0.011996313810540133},DAV_3269-3866.rate=7.090901829289622E-4,height=3.0991466427127428,DAVHostClock.rate_95%_HPD={7.061530888016025E-4,0.004543239317186323},Host_C.set.prob={1.0},length=85.91141406601474,DAV_3269-3866.rate_median=6.950971667369403E-4,Continent_C.set={"USA"},DAVContinentClock.rate=0.007598720883625502,height_95%_HPD={3.0991466426644934,3.099146642765419},DAVHostClock.rate=0.0024381285968591575,length_95%_HPD={45.73749761665,131.3176903285},DAV_3269-3866.rate_range={2.4417227858767226E-4,0.001616291695728388},Host_C.set={"Dmel"},Continent_C.prob=1.0,height_median=3.099146642712981,length_median=82.564639201465,DAVContinentClock.rate_95%_HPD={0.003531911558723959,0.012359329151173397}]:82.73362722944552)[&DAVHostClock.rate_median=0.0022506872246245953,DAVContinentClock.rate_median=0.007301184609907712,length_range={15.865862283,304.3270293007},DAV_3269-3866.rate_95%_HPD={4.104377846601556E-4,0.0010370469887522916},Host_C.prob=0.9929170601633243,height_range={33.240197601094984,266.7586952047},Continent_C="Africa",Host_C="Dmel",DAVContinentClock.rate_range={0.0016292577112110886,0.023451496526459815},Continent_C.set.prob={0.2829287261818788,0.0020832175990222767,0.6829342814288095,0.03205377479028943},DAVHostClock.rate_range={3.322079085493216E-4,0.011996313810540133},DAV_3269-3866.rate=7.090901829289622E-4,height=89.21268166202725,DAVHostClock.rate_95%_HPD={7.061530888016025E-4,0.004543239317186323},Host_C.set.prob={0.9929170601633243,0.00708293983667574},length=78.22431156233307,DAV_3269-3866.rate_median=6.950971667369403E-4,Continent_C.set={"USA","EuropeNAf","Africa","Lab"},DAVContinentClock.rate=0.007598720883625502,height_95%_HPD={49.050421085207994,134.41683697123997},DAVHostClock.rate=0.0024381285968591575,length_95%_HPD={32.37141270207,130.9064665805},DAV_3269-3866.rate_range={2.4417227858767226E-4,0.001616291695728388},Host_C.set={"Dmel","Dsim"},Continent_C.prob=0.6829342814288095,height_median=85.8327738721585,posterior=1.0,length_median=74.344135274625,DAVContinentClock.rate_95%_HPD={0.003531911558723959,0.012359329151173397}]:75.2097636333865,((((9[&DAVHostClock.rate_median=0.0022506872246245953,DAVContinentClock.rate_median=0.007301184609907712,length_range={2.785731093367E-4,15.21141325995},DAV_3269-3866.rate_95%_HPD={4.104377846601556E-4,0.0010370469887522916},Host_C.prob=1.0,height_range={3.7238041768922017,3.72380417702135},Continent_C="USA",Host_C="Dmel",DAVContinentClock.rate_range={0.0016292577112110886,0.023451496526459815},Continent_C.set.prob={1.0},DAVHostClock.rate_range={3.322079085493216E-4,0.011996313810540133},DAV_3269-3866.rate=7.090901829289622E-4,height=3.7238041769592316,DAVHostClock.rate_95%_HPD={7.061530888016025E-4,0.004543239317186323},Host_C.set.prob={1.0},length=1.779856518762637,DAV_3269-3866.rate_median=6.950971667369403E-4,Continent_C.set={"USA"},DAVContinentClock.rate=0.007598720883625502,height_95%_HPD={3.7238041769188044,3.7238041769995505},DAVHostClock.rate=0.0024381285968591575,length_95%_HPD={2.785731093367E-4,4.654972236143},DAV_3269-3866.rate_range={2.4417227858767226E-4,0.001616291695728388},Host_C.set={"Dmel"},Continent_C.prob=1.0,height_median=3.723804176959135,length_median=1.3909403427070002,DAVContinentClock.rate_95%_HPD={0.003531911558723959,0.012359329151173397}]:0.6028285585558848,16[&DAVHostClock.rate_median=0.0022506872246245953,DAVContinentClock.rate_median=0.007301184609907712,length_range={1.588204670933E-5,16.25245241715},DAV_3269-3866.rate_95%_HPD={4.104377846601556E-4,0.0010370469887522916},Host_C.prob=1.0,height_range={3.7238041768922017,3.7238041770223163},Continent_C="USA",Host_C="Dmel",DAVContinentClock.rate_range={0.0016292577112110886,0.023451496526459815},Continent_C.set.prob={1.0},DAVHostClock.rate_range={3.322079085493216E-4,0.011996313810540133},DAV_3269-3866.rate=7.090901829289622E-4,height=3.7238041769592343,DAVHostClock.rate_95%_HPD={7.061530888016025E-4,0.004543239317186323},Host_C.set.prob={1.0},length=1.009237598414601,DAV_3269-3866.rate_median=6.950971667369403E-4,Continent_C.set={"USA"},DAVContinentClock.rate=0.007598720883625502,height_95%_HPD={3.7238041769155643,3.723804176996339},DAVHostClock.rate=0.0024381285968591575,length_95%_HPD={1.588204670933E-5,3.030933551153},DAV_3269-3866.rate_range={2.4417227858767226E-4,0.001616291695728388},Host_C.set={"Dmel"},Continent_C.prob=1.0,height_median=3.7238041769591916,length_median=0.69219075337385,DAVContinentClock.rate_95%_HPD={0.003531911558723959,0.012359329151173397}]:0.602828558555828)[&DAVHostClock.rate_median=0.0022335251847522297,DAVContinentClock.rate_median=0.0073233055766021675,length_range={6.156776573176E-4,16.5526239611},DAV_3269-3866.rate_95%_HPD={4.150717414836954E-4,0.001043904053971193},Host_C.prob=1.0,height_range={3.7240827500672538,10.802977979365664},Continent_C="USA",Host_C="Dmel",DAVContinentClock.rate_range={0.0020594118717365746,0.02010274367397076},Continent_C.set.prob={1.0},DAVHostClock.rate_range={3.322079085493216E-4,0.009075087706935915},DAV_3269-3866.rate=7.074561482585133E-4,height=4.55457888033267,DAVHostClock.rate_95%_HPD={7.966220070547991E-4,0.004580792807611474},Host_C.set.prob={1.0},length=1.6042498126094407,DAV_3269-3866.rate_median=6.918418749797101E-4,Continent_C.set={"USA"},DAVContinentClock.rate=0.007601565026442947,height_95%_HPD={3.7240827500672538,6.130272806436196},DAVHostClock.rate=0.002428137982326139,length_95%_HPD={6.156776573176E-4,4.36603084873},DAV_3269-3866.rate_range={2.700849819892911E-4,0.0014274734272307233},Host_C.set={"Dmel"},Continent_C.prob=1.0,height_median=4.32663273551502,posterior=0.17604577523470918,length_median=1.209046602104,DAVContinentClock.rate_95%_HPD={0.0034488433998811556,0.012321516058320513}]:1.7353456430397927,((10[&DAVHostClock.rate_median=0.0022506872246245953,DAVContinentClock.rate_median=0.007301184609907712,length_range={4.881039212234E-5,14.35235937982},DAV_3269-3866.rate_95%_HPD={4.104377846601556E-4,0.0010370469887522916},Host_C.prob=1.0,height_range={3.7238041768929975,3.723804177021009},Continent_C="USA",Host_C="Dmel",DAVContinentClock.rate_range={0.0016292577112110886,0.023451496526459815},Continent_C.set.prob={1.0},DAVHostClock.rate_range={3.322079085493216E-4,0.011996313810540133},DAV_3269-3866.rate=7.090901829289622E-4,height=3.7238041769592316,DAVHostClock.rate_95%_HPD={7.061530888016025E-4,0.004543239317186323},Host_C.set.prob={1.0},length=1.0531391658400093,DAV_3269-3866.rate_median=6.950971667369403E-4,Continent_C.set={"USA"},DAVContinentClock.rate=0.007598720883625502,height_95%_HPD={3.723804176915621,3.723804176996481},DAVHostClock.rate=0.0024381285968591575,length_95%_HPD={4.881039212234E-5,3.115076237514},DAV_3269-3866.rate_range={2.4417227858767226E-4,0.001616291695728388},Host_C.set={"Dmel"},Continent_C.prob=1.0,height_median=3.7238041769591916,length_median=0.73769630807235,DAVContinentClock.rate_95%_HPD={0.003531911558723959,0.012359329151173397}]:0.9279498813433804,(8[&DAVHostClock.rate_median=0.0022506872246245953,DAVContinentClock.rate_median=0.007301184609907712,length_range={1.588204670933E-5,16.48269491376},DAV_3269-3866.rate_95%_HPD={4.104377846601556E-4,0.0010370469887522916},Host_C.prob=1.0,height_range={3.7238041768925427,3.723804177021009},Continent_C="USA",Host_C="Dmel",DAVContinentClock.rate_range={0.0016292577112110886,0.023451496526459815},Continent_C.set.prob={1.0},DAVHostClock.rate_range={3.322079085493216E-4,0.011996313810540133},DAV_3269-3866.rate=7.090901829289622E-4,height=3.7238041769592343,DAVHostClock.rate_95%_HPD={7.061530888016025E-4,0.004543239317186323},Host_C.set.prob={1.0},length=1.063264508217007,DAV_3269-3866.rate_median=6.950971667369403E-4,Continent_C.set={"USA"},DAVContinentClock.rate=0.007598720883625502,height_95%_HPD={3.7238041769155075,3.7238041769963104},DAVHostClock.rate=0.0024381285968591575,length_95%_HPD={1.588204670933E-5,3.149345805814},DAV_3269-3866.rate_range={2.4417227858767226E-4,0.001616291695728388},Host_C.set={"Dmel"},Continent_C.prob=1.0,height_median=3.7238041769591916,length_median=0.747384559622,DAVContinentClock.rate_95%_HPD={0.003531911558723959,0.012359329151173397}]:0.43213772722852184,12[&DAVHostClock.rate_median=0.0022506872246245953,DAVContinentClock.rate_median=0.007301184609907712,length_range={1.227195505971E-5,20.04538599823},DAV_3269-3866.rate_95%_HPD={4.104377846601556E-4,0.0010370469887522916},Host_C.prob=1.0,height_range={3.7238041768930543,3.7238041770223163},Continent_C="USA",Host_C="Dmel",DAVContinentClock.rate_range={0.0016292577112110886,0.023451496526459815},Continent_C.set.prob={1.0},DAVHostClock.rate_range={3.322079085493216E-4,0.011996313810540133},DAV_3269-3866.rate=7.090901829289622E-4,height=3.7238041769592334,DAVHostClock.rate_95%_HPD={7.061530888016025E-4,0.004543239317186323},Host_C.set.prob={1.0},length=1.0585360345765062,DAV_3269-3866.rate_median=6.950971667369403E-4,Continent_C.set={"USA"},DAVContinentClock.rate=0.007598720883625502,height_95%_HPD={3.723804176918179,3.723804176999039},DAVHostClock.rate=0.0024381285968591575,length_95%_HPD={1.227195505971E-5,3.121839952279},DAV_3269-3866.rate_range={2.4417227858767226E-4,0.001616291695728388},Host_C.set={"Dmel"},Continent_C.prob=1.0,height_median=3.7238041769591916,length_median=0.7442234055233,DAVContinentClock.rate_95%_HPD={0.003531911558723959,0.012359329151173397}]:0.43213772722852184)[&DAVHostClock.rate_median=0.002246453083110252,DAVContinentClock.rate_median=0.007405916593760772,length_range={7.991276165953E-5,11.05506532681},DAV_3269-3866.rate_95%_HPD={4.0381687876566195E-4,0.001039706674979934},Host_C.prob=1.0,height_range={3.7239191905558187,9.505663612804256},Continent_C="USA",Host_C="Dmel",DAVContinentClock.rate_range={0.0020594118717365746,0.019227002233640114},Continent_C.set.prob={1.0},DAVHostClock.rate_range={4.622098919934469E-4,0.0100451647076027},DAV_3269-3866.rate=7.10448435839925E-4,height=4.356090583682339,DAVHostClock.rate_95%_HPD={6.759350604101906E-4,0.004593334648973227},Host_C.set.prob={1.0},length=1.0790692398261588,DAV_3269-3866.rate_median=6.946544203587507E-4,Continent_C.set={"USA"},DAVContinentClock.rate=0.007642168649269288,height_95%_HPD={3.7239191905558187,5.633739794388987},DAVHostClock.rate=0.0024553300876764723,length_95%_HPD={7.991276165953E-5,3.22507447934},DAV_3269-3866.rate_range={2.491548871559304E-4,0.001428606359135938},Host_C.set={"Dmel"},Continent_C.prob=1.0,height_median=4.1559419041877135,posterior=0.1434920282206544,length_median=0.73575694256225,DAVContinentClock.rate_95%_HPD={0.0035754288091245988,0.012384442362439445}]:0.49581215411485857)[&DAVHostClock.rate_median=0.0022811626471403545,DAVContinentClock.rate_median=0.007235895430853224,length_range={3.094081670891E-4,9.471028422545},DAV_3269-3866.rate_95%_HPD={4.194341263190652E-4,0.001035247545383668},Host_C.prob=1.0,height_range={3.7363905994299955,9.332164187675971},Continent_C="USA",Host_C="Dmel",DAVContinentClock.rate_range={0.0026532620140668176,0.01980023269980449},Continent_C.set.prob={1.0},DAVHostClock.rate_range={4.831256308546508E-4,0.008227202009164908},DAV_3269-3866.rate=7.116014131894024E-4,height=4.830347479463196,DAVHostClock.rate_95%_HPD={7.416111700612051E-4,0.004530644920188732},Host_C.set.prob={1.0},length=1.1578654182595283,DAV_3269-3866.rate_median=6.926979103416281E-4,Continent_C.set={"USA"},DAVContinentClock.rate=0.007583560146670233,height_95%_HPD={3.771614417959711,6.351869295845773},DAVHostClock.rate=0.0024733116780802054,length_95%_HPD={0.004420649340367,3.515561757117},DAV_3269-3866.rate_range={2.491548871559304E-4,0.0013419141097422247},Host_C.set={"Dmel"},Continent_C.prob=1.0,height_median=4.651754058302572,posterior=0.057552358202322094,length_median=0.7846411915967499,DAVContinentClock.rate_95%_HPD={0.003437797224257274,0.012321516058320513}]:0.4332166116298737,6[&DAVHostClock.rate_median=0.0022506872246245953,DAVContinentClock.rate_median=0.007301184609907712,length_range={1.227195505971E-5,14.37070837452},DAV_3269-3866.rate_95%_HPD={4.104377846601556E-4,0.0010370469887522916},Host_C.prob=1.0,height_range={3.7238041768925427,3.723804177022032},Continent_C="USA",Host_C="Dmel",DAVContinentClock.rate_range={0.0016292577112110886,0.023451496526459815},Continent_C.set.prob={1.0},DAVHostClock.rate_range={3.322079085493216E-4,0.011996313810540133},DAV_3269-3866.rate=7.090901829289622E-4,height=3.723804176959235,DAVHostClock.rate_95%_HPD={7.061530888016025E-4,0.004543239317186323},Host_C.set.prob={1.0},length=1.0572309825836783,DAV_3269-3866.rate_median=6.950971667369403E-4,Continent_C.set={"USA"},DAVContinentClock.rate=0.007598720883625502,height_95%_HPD={3.723804176915621,3.7238041769965093},DAVHostClock.rate=0.0024381285968591575,length_95%_HPD={1.227195505971E-5,3.131893274395},DAV_3269-3866.rate_range={2.4417227858767226E-4,0.001616291695728388},Host_C.set={"Dmel"},Continent_C.prob=1.0,height_median=3.7238041769591916,length_median=0.7376628862184,DAVContinentClock.rate_95%_HPD={0.003531911558723959,0.012359329151173397}]:1.361166492973254)[&DAVHostClock.rate_median=0.0022402776596171666,DAVContinentClock.rate_median=0.007259389910681653,length_range={0.002890184473062,12.72441523817},DAV_3269-3866.rate_95%_HPD={3.881955263846667E-4,0.0010060998826119001},Host_C.prob=1.0,height_range={3.810647306907228,12.914685645545092},Continent_C="USA",Host_C="Dmel",DAVContinentClock.rate_range={0.002251920678220614,0.01811029293076321},Continent_C.set.prob={1.0},DAVHostClock.rate_range={5.22588615662452E-4,0.0100451647076027},DAV_3269-3866.rate=7.096935085420878E-4,height=5.285948348063698,DAVHostClock.rate_95%_HPD={7.056517082304049E-4,0.004500402765404841},Host_C.set.prob={1.0},length=1.2372156066396933,DAV_3269-3866.rate_median=6.951030923866644E-4,Continent_C.set={"USA"},DAVContinentClock.rate=0.00759747953697537,height_95%_HPD={3.939472196149069,7.267504143920007},DAVHostClock.rate=0.0024443688534698687,length_95%_HPD={0.002890184473062,3.625814465094},DAV_3269-3866.rate_range={2.8353274103620334E-4,0.001428606359135938},Host_C.set={"Dmel"},Continent_C.prob=1.0,height_median=5.084970669932446,posterior=0.05277484584189767,length_median=0.8719178209517,DAVContinentClock.rate_95%_HPD={0.003565350240353086,0.01219090874279411}]:0.9770077086223665)[&DAVHostClock.rate_median=0.0022674188693548813,DAVContinentClock.rate_median=0.007277989620004606,length_range={5.734173542393E-5,13.78369861238},DAV_3269-3866.rate_95%_HPD={4.074112444533999E-4,0.0010295445839850618},Host_C.prob=0.9997996393508315,height_range={4.030506833272014,16.330310761470002},Continent_C="USA",Host_C="Dmel",DAVContinentClock.rate_range={0.0023508094932659794,0.020364509177676692},Continent_C.set.prob={1.0},DAVHostClock.rate_range={4.104400245817313E-4,0.010120273713255357},DAV_3269-3866.rate=7.066214083747868E-4,height=6.308465689460435,DAVHostClock.rate_95%_HPD={7.476065932984333E-4,0.004494193074361178},Host_C.set.prob={0.9997996393508315,2.003606491685033E-4},length=1.4435801327766247,DAV_3269-3866.rate_median=6.91101799776301E-4,Continent_C.set={"USA"},DAVContinentClock.rate=0.007589251320190003,height_95%_HPD={4.268891655312828,8.738913705126294},DAVHostClock.rate=0.002437976971669247,length_95%_HPD={5.734173542393E-5,4.243195817415},DAV_3269-3866.rate_range={2.658753644730819E-4,0.00138229373806194},Host_C.set={"Dmel","Dsim"},Continent_C.prob=1.0,height_median=6.061978378554812,posterior=0.1386311871562691,length_median=1.036863914555,DAVContinentClock.rate_95%_HPD={0.0036220490825417955,0.012364427722296074}]:1.044439960446681,11[&DAVHostClock.rate_median=0.0022506872246245953,DAVContinentClock.rate_median=0.007301184609907712,length_range={0.008177342984848,17.93087030488},DAV_3269-3866.rate_95%_HPD={4.104377846601556E-4,0.0010370469887522916},Host_C.prob=1.0,height_range={3.7238041768930543,3.723804177022032},Continent_C="USA",Host_C="Dsim",DAVContinentClock.rate_range={0.0016292577112110886,0.023451496526459815},Continent_C.set.prob={1.0},DAVHostClock.rate_range={3.322079085493216E-4,0.011996313810540133},DAV_3269-3866.rate=7.090901829289622E-4,height=3.7238041769592236,DAVHostClock.rate_95%_HPD={7.061530888016025E-4,0.004543239317186323},Host_C.set.prob={1.0},length=1.9690329260809423,DAV_3269-3866.rate_median=6.950971667369403E-4,Continent_C.set={"USA"},DAVContinentClock.rate=0.007598720883625502,height_95%_HPD={3.7238041769228687,3.7238041770036716},DAVHostClock.rate=0.0024381285968591575,length_95%_HPD={0.04506090549455,4.961331593195},DAV_3269-3866.rate_range={2.4417227858767226E-4,0.001616291695728388},Host_C.set={"Dsim"},Continent_C.prob=1.0,height_median=3.7238041769591206,length_median=1.583882572242,DAVContinentClock.rate_95%_HPD={0.003531911558723959,0.012359329151173397}]:3.3826141620423726)[&DAVHostClock.rate_median=0.0022506872246245953,DAVContinentClock.rate_median=0.007301184609907712,length_range={31.4149273833,257.1381696384},DAV_3269-3866.rate_95%_HPD={4.104377846601556E-4,0.0010370469887522916},Host_C.prob=0.9894172545969668,height_range={4.125485758985008,23.769190175212003},Continent_C="USA",Host_C="Dmel",DAVContinentClock.rate_range={0.0016292577112110886,0.023451496526459815},Continent_C.set.prob={0.9997500138881174,1.1110493861452142E-4,1.3888117326815177E-4},DAVHostClock.rate_range={3.322079085493216E-4,0.011996313810540133},DAV_3269-3866.rate=7.090901829289622E-4,height=7.471005414436693,DAVHostClock.rate_95%_HPD={7.061530888016025E-4,0.004543239317186323},Host_C.set.prob={0.9894172545969668,0.010582745403033165},length=88.0087372235962,DAV_3269-3866.rate_median=6.950971667369403E-4,Continent_C.set={"USA","Africa","Lab"},DAVContinentClock.rate=0.007598720883625502,height_95%_HPD={4.727077940282015,11.067693185928022},DAVHostClock.rate=0.0024381285968591575,length_95%_HPD={48.04728489235,134.8765246001},DAV_3269-3866.rate_range={2.4417227858767226E-4,0.001616291695728388},Host_C.set={"Dmel","Dsim"},Continent_C.prob=0.9997500138881174,height_median=7.106418339001493,posterior=1.0,length_median=84.40524268966,DAVContinentClock.rate_95%_HPD={0.003531911558723959,0.012359329151173397}]:84.8105702902895,(((((19[&DAVHostClock.rate_median=0.0022506872246245953,DAVContinentClock.rate_median=0.007301184609907712,length_range={0.3986377488617,21.91440514056},DAV_3269-3866.rate_95%_HPD={4.104377846601556E-4,0.0010370469887522916},Host_C.prob=1.0,height_range={3.0991466426579564,3.099146642770876},Continent_C="USA",Host_C="Dmel",DAVContinentClock.rate_range={0.0016292577112110886,0.023451496526459815},Continent_C.set.prob={1.0},DAVHostClock.rate_range={3.322079085493216E-4,0.011996313810540133},DAV_3269-3866.rate=7.090901829289622E-4,height=3.0991466427126086,DAVHostClock.rate_95%_HPD={7.061530888016025E-4,0.004543239317186323},Host_C.set.prob={1.0},length=4.467558096544335,DAV_3269-3866.rate_median=6.950971667369403E-4,Continent_C.set={"USA"},DAVContinentClock.rate=0.007598720883625502,height_95%_HPD={3.0991466427025784,3.099146642723042},DAVHostClock.rate=0.0024381285968591575,length_95%_HPD={1.044026168078,8.498869073742},DAV_3269-3866.rate_range={2.4417227858767226E-4,0.001616291695728388},Host_C.set={"Dmel"},Continent_C.prob=1.0,height_median=3.099146642712718,length_median=4.095066764972,DAVContinentClock.rate_95%_HPD={0.003531911558723959,0.012359329151173397}]:3.577408537658627,(21[&DAVHostClock.rate_median=0.0022506872246245953,DAVContinentClock.rate_median=0.007301184609907712,length_range={1.258039035612E-6,11.77201414793},DAV_3269-3866.rate_95%_HPD={4.104377846601556E-4,0.0010370469887522916},Host_C.prob=1.0,height_range={3.099146642657729,3.099146642770563},Continent_C="USA",Host_C="Dmel",DAVContinentClock.rate_range={0.0016292577112110886,0.023451496526459815},Continent_C.set.prob={1.0},DAVHostClock.rate_range={3.322079085493216E-4,0.011996313810540133},DAV_3269-3866.rate=7.090901829289622E-4,height=3.0991466427125625,DAVHostClock.rate_95%_HPD={7.061530888016025E-4,0.004543239317186323},Host_C.set.prob={1.0},length=0.8853408791881131,DAV_3269-3866.rate_median=6.950971667369403E-4,Continent_C.set={"USA"},DAVContinentClock.rate=0.007598720883625502,height_95%_HPD={3.099146642702479,3.0991466427230137},DAVHostClock.rate=0.0024381285968591575,length_95%_HPD={1.258039035612E-6,2.558988998716},DAV_3269-3866.rate_range={2.4417227858767226E-4,0.001616291695728388},Host_C.set={"Dmel"},Continent_C.prob=1.0,height_median=3.099146642712668,length_median=0.64311922586115,DAVContinentClock.rate_95%_HPD={0.003531911558723959,0.012359329151173397}]:0.6420939140513724,20[&DAVHostClock.rate_median=0.0022506872246245953,DAVContinentClock.rate_median=0.007301184609907712,length_range={1.258039035612E-6,11.77201414793},DAV_3269-3866.rate_95%_HPD={4.104377846601556E-4,0.0010370469887522916},Host_C.prob=1.0,height_range={3.099146642657729,3.099146642770563},Continent_C="USA",Host_C="Dmel",DAVContinentClock.rate_range={0.0016292577112110886,0.023451496526459815},Continent_C.set.prob={1.0},DAVHostClock.rate_range={3.322079085493216E-4,0.011996313810540133},DAV_3269-3866.rate=7.090901829289622E-4,height=3.0991466427125625,DAVHostClock.rate_95%_HPD={7.061530888016025E-4,0.004543239317186323},Host_C.set.prob={1.0},length=0.8853422637032786,DAV_3269-3866.rate_median=6.950971667369403E-4,Continent_C.set={"USA"},DAVContinentClock.rate=0.007598720883625502,height_95%_HPD={3.099146642702479,3.0991466427230137},DAVHostClock.rate=0.0024381285968591575,length_95%_HPD={1.258039035612E-6,2.558988998716},DAV_3269-3866.rate_range={2.4417227858767226E-4,0.001616291695728388},Host_C.set={"Dmel"},Continent_C.prob=1.0,height_median=3.099146642712668,length_median=0.64311922586115,DAVContinentClock.rate_95%_HPD={0.003531911558723959,0.012359329151173397}]:0.6420939140513724)[&DAVHostClock.rate_median=0.0022504637588980463,DAVContinentClock.rate_median=0.0073005197087743666,length_range={0.006539387529799,21.84167676189},DAV_3269-3866.rate_95%_HPD={4.104377846601556E-4,0.0010370260496600859},Host_C.prob=1.0,height_range={3.0991479007578846,14.87116079059399},Continent_C="USA",Host_C="Dmel",DAVContinentClock.rate_range={0.0016292577112110886,0.023451496526459815},Continent_C.set.prob={1.0},DAVHostClock.rate_range={3.322079085493216E-4,0.011996313810540133},DAV_3269-3866.rate=7.090446999737658E-4,height=3.98240539823879,DAVHostClock.rate_95%_HPD={7.061530888016025E-4,0.004541683308407681},Host_C.set.prob={1.0},length=3.4876743236131773,DAV_3269-3866.rate_median=6.950273740106472E-4,Continent_C.set={"USA"},DAVContinentClock.rate=0.007597758919712299,height_95%_HPD={3.0991479007578846,5.643767222540305},DAVHostClock.rate=0.00243779321953834,length_95%_HPD={0.3824895901956,7.321250362426},DAV_3269-3866.rate_range={2.4417227858767226E-4,0.001616291695728388},Host_C.set={"Dmel"},Continent_C.prob=1.0,height_median=3.7412405567640405,posterior=0.9991389367257375,length_median=3.160526700415,DAVContinentClock.rate_95%_HPD={0.003531911558723959,0.012358155549168245}]:2.9353146236073044)[&DAVHostClock.rate_median=0.002249996117878246,DAVContinentClock.rate_median=0.007305790501454641,length_range={1.874684153673E-4,16.88029037818},DAV_3269-3866.rate_95%_HPD={4.179157741922465E-4,0.0010421519566372124},Host_C.prob=1.0,height_range={3.4977843915722246,18.107524552416976},Continent_C="USA",Host_C="Dmel",DAVContinentClock.rate_range={0.0016292577112110886,0.02086491913051318},Continent_C.set.prob={1.0},DAVHostClock.rate_range={3.322079085493216E-4,0.010314699101144083},DAV_3269-3866.rate=7.092680487776271E-4,height=6.985767640666177,DAVHostClock.rate_95%_HPD={7.056517082304049E-4,0.00453983918119106},Host_C.set.prob={1.0},length=1.6872028522918852,DAV_3269-3866.rate_median=6.948691173997967E-4,Continent_C.set={"USA"},DAVContinentClock.rate=0.007608407386555661,height_95%_HPD={3.926116773514593,10.363469305044987},DAVHostClock.rate=0.00244156925683109,length_95%_HPD={5.389009711543E-4,4.742872051038},DAV_3269-3866.rate_range={2.700849819892911E-4,0.0016073691964694433},Host_C.set={"Dmel"},Continent_C.prob=1.0,height_median=6.676555180371345,posterior=0.42153213710349424,length_median=1.2742234106195,DAVContinentClock.rate_95%_HPD={0.0036096008596833646,0.012378154891701}]:1.4653951659289746,17[&DAVHostClock.rate_median=0.0022506872246245953,DAVContinentClock.rate_median=0.007301184609907712,length_range={0.577574578734,23.16451244601},DAV_3269-3866.rate_95%_HPD={4.104377846601556E-4,0.0010370469887522916},Host_C.prob=1.0,height_range={3.0991466426575585,3.0991466427708474},Continent_C="USA",Host_C="Dmel",DAVContinentClock.rate_range={0.0016292577112110886,0.023451496526459815},Continent_C.set.prob={1.0},DAVHostClock.rate_range={3.322079085493216E-4,0.011996313810540133},DAV_3269-3866.rate=7.090901829289622E-4,height=3.0991466427125927,DAVHostClock.rate_95%_HPD={7.061530888016025E-4,0.004543239317186323},Host_C.set.prob={1.0},length=4.795799531682237,DAV_3269-3866.rate_median=6.950971667369403E-4,Continent_C.set={"USA"},DAVContinentClock.rate=0.007598720883625502,height_95%_HPD={3.0991466427025784,3.099146642723042},DAVHostClock.rate=0.0024381285968591575,length_95%_HPD={1.207802374616,9.054180732739},DAV_3269-3866.rate_range={2.4417227858767226E-4,0.001616291695728388},Host_C.set={"Dmel"},Continent_C.prob=1.0,height_median=3.0991466427127534,length_median=4.406047289283,DAVContinentClock.rate_95%_HPD={0.003531911558723959,0.012359329151173397}]:5.042803703587566)[&DAVHostClock.rate_median=0.002251966139168965,DAVContinentClock.rate_median=0.007303931961040182,length_range={6.720902800836E-4,26.62680384949},DAV_3269-3866.rate_95%_HPD={4.12186003674695E-4,0.0010370469887522916},Host_C.prob=1.0,height_range={3.7970641687111026,26.300234818293973},Continent_C="USA",Host_C="Dmel",DAVContinentClock.rate_range={0.0016292577112110886,0.023451496526459815},Continent_C.set.prob={0.9999702867330263,2.971326697370376E-5},DAVHostClock.rate_range={3.322079085493216E-4,0.011996313810540133},DAV_3269-3866.rate=7.088863745424908E-4,height=8.481308499426092,DAVHostClock.rate_95%_HPD={7.089255439149646E-4,0.004543239317186323},Host_C.set.prob={1.0},length=3.309956892341572,DAV_3269-3866.rate_median=6.948927889680581E-4,Continent_C.set={"USA","Lab"},DAVContinentClock.rate=0.007596106832719179,height_95%_HPD={4.911902353158013,12.756873295291996},DAVHostClock.rate=0.0024388721240757943,length_95%_HPD={0.05715849143113,7.687709564096},DAV_3269-3866.rate_range={2.4417227858767226E-4,0.001616291695728388},Host_C.set={"Dmel"},Continent_C.prob=0.9999702867330263,height_median=8.14195034630032,posterior=0.9348091772679296,length_median=2.8399464875,DAVContinentClock.rate_95%_HPD={0.0035524774424065884,0.012356646507832485}]:2.8759229532876986,13[&DAVHostClock.rate_median=0.0022506872246245953,DAVContinentClock.rate_median=0.007301184609907712,length_range={1.497666602202,49.8767308785},DAV_3269-3866.rate_95%_HPD={4.104377846601556E-4,0.0010370469887522916},Host_C.prob=1.0,height_range={3.723804176902945,3.7238041770168593},Continent_C="USA",Host_C="Dmel",DAVContinentClock.rate_range={0.0016292577112110886,0.023451496526459815},Continent_C.set.prob={1.0},DAVHostClock.rate_range={3.322079085493216E-4,0.011996313810540133},DAV_3269-3866.rate=7.090901829289622E-4,height=3.723804176959244,DAVHostClock.rate_95%_HPD={7.061530888016025E-4,0.004543239317186323},Host_C.set.prob={1.0},length=8.628548172415694,DAV_3269-3866.rate_median=6.950971667369403E-4,Continent_C.set={"USA"},DAVContinentClock.rate=0.007598720883625502,height_95%_HPD={3.7238041769479935,3.7238041769690255},DAVHostClock.rate=0.0024381285968591575,length_95%_HPD={3.000770802652,15.84994644948},DAV_3269-3866.rate_range={2.4417227858767226E-4,0.001616291695728388},Host_C.set={"Dmel"},Continent_C.prob=1.0,height_median=3.723804176959021,length_median=7.985700454502499,DAVContinentClock.rate_95%_HPD={0.003531911558723959,0.012359329151173397}]:7.294069122628997)[&DAVHostClock.rate_median=0.002242811977422238,DAVContinentClock.rate_median=0.007308259203840872,length_range={2.564814717463E-4,22.82931804474},DAV_3269-3866.rate_95%_HPD={4.12186003674695E-4,0.001036003172405987},Host_C.prob=1.0,height_range={5.221470779161578,32.88604440389804},Continent_C="USA",Host_C="Dmel",DAVContinentClock.rate_range={0.0016292577112110886,0.023451496526459815},Continent_C.set.prob={1.0},DAVHostClock.rate_range={3.322079085493216E-4,0.011996313810540133},DAV_3269-3866.rate=7.075940100596021E-4,height=11.474566512947836,DAVHostClock.rate_95%_HPD={7.049640155047054E-4,0.004498827405044235},Host_C.set.prob={1.0},length=2.6891467726814255,DAV_3269-3866.rate_median=6.925002485958016E-4,Continent_C.set={"USA"},DAVContinentClock.rate=0.007593304921495533,height_95%_HPD={6.617434975251996,17.215818921879503},DAVHostClock.rate=0.0024265478183162635,length_95%_HPD={5.979456316361E-4,6.804995500551},DAV_3269-3866.rate_range={2.4417227858767226E-4,0.001616291695728388},Host_C.set={"Dmel"},Continent_C.prob=1.0,height_median=11.017873299588018,posterior=0.662379867785123,length_median=2.174236117356,DAVContinentClock.rate_95%_HPD={0.0034456638622594018,0.012234484754936641}]:3.1831822072192324,((7[&DAVHostClock.rate_median=0.0022506872246245953,DAVContinentClock.rate_median=0.007301184609907712,length_range={4.972854035223E-5,14.93937843028},DAV_3269-3866.rate_95%_HPD={4.104377846601556E-4,0.0010370469887522916},Host_C.prob=1.0,height_range={3.7238041769045367,3.7238041770208383},Continent_C="USA",Host_C="Dmel",DAVContinentClock.rate_range={0.0016292577112110886,0.023451496526459815},Continent_C.set.prob={1.0},DAVHostClock.rate_range={3.322079085493216E-4,0.011996313810540133},DAV_3269-3866.rate=7.090901829289622E-4,height=3.7238041769592494,DAVHostClock.rate_95%_HPD={7.061530888016025E-4,0.004543239317186323},Host_C.set.prob={1.0},length=0.9384686280363493,DAV_3269-3866.rate_median=6.950971667369403E-4,Continent_C.set={"USA"},DAVContinentClock.rate=0.007598720883625502,height_95%_HPD={3.7238041769488035,3.7238041769696224},DAVHostClock.rate=0.0024381285968591575,length_95%_HPD={4.972854035223E-5,2.895947741105},DAV_3269-3866.rate_range={2.4417227858767226E-4,0.001616291695728388},Host_C.set={"Dmel"},Continent_C.prob=1.0,height_median=3.723804176959163,length_median=0.61932960861765,DAVContinentClock.rate_95%_HPD={0.003531911558723959,0.012359329151173397}]:0.6111553115898403,14[&DAVHostClock.rate_median=0.0022506872246245953,DAVContinentClock.rate_median=0.007301184609907712,length_range={4.972854035223E-5,14.93937843028},DAV_3269-3866.rate_95%_HPD={4.104377846601556E-4,0.0010370469887522916},Host_C.prob=1.0,height_range={3.7238041769045367,3.7238041770208383},Continent_C="USA",Host_C="Dmel",DAVContinentClock.rate_range={0.0016292577112110886,0.023451496526459815},Continent_C.set.prob={1.0},DAVHostClock.rate_range={3.322079085493216E-4,0.011996313810540133},DAV_3269-3866.rate=7.090901829289622E-4,height=3.7238041769592503,DAVHostClock.rate_95%_HPD={7.061530888016025E-4,0.004543239317186323},Host_C.set.prob={1.0},length=0.9370635491135865,DAV_3269-3866.rate_median=6.950971667369403E-4,Continent_C.set={"USA"},DAVContinentClock.rate=0.007598720883625502,height_95%_HPD={3.7238041769486756,3.7238041769695087},DAVHostClock.rate=0.0024381285968591575,length_95%_HPD={4.972854035223E-5,2.898907148333},DAV_3269-3866.rate_range={2.4417227858767226E-4,0.001616291695728388},Host_C.set={"Dmel"},Continent_C.prob=1.0,height_median=3.723804176959163,length_median=0.61920132827375,DAVContinentClock.rate_95%_HPD={0.003531911558723959,0.012359329151173397}]:0.6111553115898403)[&DAVHostClock.rate_median=0.002250610910075002,DAVContinentClock.rate_median=0.00730475361737767,length_range={0.005410245428422,33.18076249903},DAV_3269-3866.rate_95%_HPD={4.104377846601556E-4,0.0010370469887522916},Host_C.prob=1.0,height_range={3.72385390549303,18.663182607240998},Continent_C="USA",Host_C="Dmel",DAVContinentClock.rate_range={0.0016292577112110886,0.023451496526459815},Continent_C.set.prob={1.0},DAVHostClock.rate_range={3.322079085493216E-4,0.011996313810540133},DAV_3269-3866.rate=7.091167650694569E-4,height=4.6428488733922535,DAVHostClock.rate_95%_HPD={7.056517082304049E-4,0.004543239317186323},Host_C.set.prob={1.0},length=5.3258883057095385,DAV_3269-3866.rate_median=6.951350745126195E-4,Continent_C.set={"USA"},DAVContinentClock.rate=0.007600188296015404,height_95%_HPD={3.72385390549303,6.564791805911},DAVHostClock.rate=0.0024382826532536555,length_95%_HPD={0.2198455818377,11.92590281175},DAV_3269-3866.rate_range={2.4417227858767226E-4,0.001616291695728388},Host_C.set={"Dmel"},Continent_C.prob=1.0,height_median=4.3349594885490035,posterior=0.9909171712682628,length_median=4.644216284929,DAVContinentClock.rate_95%_HPD={0.00357480417465226,0.01240687168927886}]:3.9261015159941053,15[&DAVHostClock.rate_median=0.0022506872246245953,DAVContinentClock.rate_median=0.007301184609907712,length_range={0.09785041152762,35.19639474338},DAV_3269-3866.rate_95%_HPD={4.104377846601556E-4,0.0010370469887522916},Host_C.prob=1.0,height_range={3.723804176902945,3.723804177017996},Continent_C="USA",Host_C="Dmel",DAVContinentClock.rate_range={0.0016292577112110886,0.023451496526459815},Continent_C.set.prob={1.0},DAVHostClock.rate_range={3.322079085493216E-4,0.011996313810540133},DAV_3269-3866.rate=7.090901829289622E-4,height=3.7238041769592463,DAVHostClock.rate_95%_HPD={7.061530888016025E-4,0.004543239317186323},Host_C.set.prob={1.0},length=6.024948860418153,DAV_3269-3866.rate_median=6.950971667369403E-4,Continent_C.set={"USA"},DAVContinentClock.rate=0.007598720883625502,height_95%_HPD={3.7238041769479935,3.723804176968997},DAVHostClock.rate=0.0024381285968591575,length_95%_HPD={0.7427988272265,12.95269691144},DAV_3269-3866.rate_range={2.4417227858767226E-4,0.001616291695728388},Host_C.set={"Dmel"},Continent_C.prob=1.0,height_median=3.723804176959021,length_median=5.335684083872,DAVContinentClock.rate_95%_HPD={0.003531911558723959,0.012359329151173397}]:4.537256827584088)[&DAVHostClock.rate_median=0.002246939431047288,DAVContinentClock.rate_median=0.007303916012560828,length_range={9.220549378597E-5,27.30499595108},DAV_3269-3866.rate_95%_HPD={4.0083973831365327E-4,0.0010268068550958601},Host_C.prob=1.0,height_range={3.8863904516209686,30.953542682462995},Continent_C="USA",Host_C="Dmel",DAVContinentClock.rate_range={0.0016292577112110886,0.020364509177676692},Continent_C.set.prob={0.9999252895031752,7.471049682480388E-5},DAVHostClock.rate_range={3.923304528302958E-4,0.010377983302832666},DAV_3269-3866.rate=7.08275111541558E-4,height=8.800630514118138,DAVHostClock.rate_95%_HPD={7.287487789718695E-4,0.004543934929872735},Host_C.set.prob={1.0},length=5.069966368786133,DAV_3269-3866.rate_median=6.948423735567962E-4,Continent_C.set={"USA","Africa"},DAVContinentClock.rate=0.007595697831568847,height_95%_HPD={4.4666030041850036,14.255644074545614},DAVHostClock.rate=0.002431235049143951,length_95%_HPD={0.003235254157213,11.32587087053},DAV_3269-3866.rate_range={2.491548871559304E-4,0.001616291695728388},Host_C.set={"Dmel"},Continent_C.prob=0.9999252895031752,height_median=8.261061004543109,posterior=0.7435698016776846,length_median=4.4877181449285,DAVContinentClock.rate_95%_HPD={0.003573383266525484,0.012359329151173397}]:5.939994502264142)[&DAVHostClock.rate_median=0.0022506872246245953,DAVContinentClock.rate_median=0.007301184609907712,length_range={16.53157332815,168.1291648348},DAV_3269-3866.rate_95%_HPD={4.104377846601556E-4,0.0010370469887522916},Host_C.prob=1.0,height_range={6.515065814446018,53.60053505545898},Continent_C="USA",Host_C="Dmel",DAVContinentClock.rate_range={0.0016292577112110886,0.023451496526459815},Continent_C.set.prob={0.9985278595633575,8.055108049552802E-4,6.666296316871285E-4},DAVHostClock.rate_range={3.322079085493216E-4,0.011996313810540133},DAV_3269-3866.rate=7.090901829289622E-4,height=14.811021544486183,DAVHostClock.rate_95%_HPD={7.061530888016025E-4,0.004543239317186323},Host_C.set.prob={1.0},length=50.44551062134258,DAV_3269-3866.rate_median=6.950971667369403E-4,Continent_C.set={"USA","Africa","Lab"},DAVContinentClock.rate=0.007598720883625502,height_95%_HPD={8.289333365847,22.43989476620345},DAVHostClock.rate=0.0024381285968591575,length_95%_HPD={25.73051001908,78.40736091736},DAV_3269-3866.rate_range={2.4417227858767226E-4,0.001616291695728388},Host_C.set={"Dmel"},Continent_C.prob=0.9985278595633575,height_median=14.20105550680725,posterior=1.0,length_median=48.303199061304994,DAVContinentClock.rate_95%_HPD={0.003531911558723959,0.012359329151173397}]:51.79994213508077,(((22[&DAVHostClock.rate_median=0.0022506872246245953,DAVContinentClock.rate_median=0.007301184609907712,length_range={0.1460616302291,75.81037629737},DAV_3269-3866.rate_95%_HPD={4.104377846601556E-4,0.0010370469887522916},Host_C.prob=1.0,height_range={24.811475409823004,24.811475409849976},Continent_C="Lab",Host_C="Dmel",DAVContinentClock.rate_range={0.0016292577112110886,0.023451496526459815},Continent_C.set.prob={1.0},DAVHostClock.rate_range={3.322079085493216E-4,0.011996313810540133},DAV_3269-3866.rate=7.090901829289622E-4,height=24.811475409837886,DAVHostClock.rate_95%_HPD={7.061530888016025E-4,0.004543239317186323},Host_C.set.prob={1.0},length=12.90035650411461,DAV_3269-3866.rate_median=6.950971667369403E-4,Continent_C.set={"Lab"},DAVContinentClock.rate=0.007598720883625502,height_95%_HPD={24.811475409829,24.811475409843013},DAVHostClock.rate=0.0024381285968591575,length_95%_HPD={1.800811895695,26.90296609207},DAV_3269-3866.rate_range={2.4417227858767226E-4,0.001616291695728388},Host_C.set={"Dmel"},Continent_C.prob=1.0,height_median=24.811475409835992,length_median=11.576891576755,DAVContinentClock.rate_95%_HPD={0.003531911558723959,0.012359329151173397}]:10.824875842720019,(29[&DAVHostClock.rate_median=0.0022506872246245953,DAVContinentClock.rate_median=0.007301184609907712,length_range={0.05883121368467,24.60004747956},DAV_3269-3866.rate_95%_HPD={4.104377846601556E-4,0.0010370469887522916},Host_C.prob=1.0,Continent_C="EuropeNAf",Host_C="Dmel",DAVContinentClock.rate_range={0.0016292577112110886,0.023451496526459815},Continent_C.set.prob={1.0},DAVHostClock.rate_range={3.322079085493216E-4,0.011996313810540133},DAV_3269-3866.rate=7.090901829289622E-4,height=0.0,DAVHostClock.rate_95%_HPD={7.061530888016025E-4,0.004543239317186323},Host_C.set.prob={1.0},length=3.230698136518429,DAV_3269-3866.rate_median=6.950971667369403E-4,Continent_C.set={"EuropeNAf"},DAVContinentClock.rate=0.007598720883625502,DAVHostClock.rate=0.0024381285968591575,length_95%_HPD={0.370966080128,6.731823982209},DAV_3269-3866.rate_range={2.4417227858767226E-4,0.001616291695728388},Host_C.set={"Dmel"},Continent_C.prob=1.0,length_median=2.9154553160775,DAVContinentClock.rate_95%_HPD={0.003531911558723959,0.012359329151173397}]:2.915455316077498,30[&DAVHostClock.rate_median=0.0022506872246245953,DAVContinentClock.rate_median=0.007301184609907712,length_range={0.05883121368467,24.60004747956},DAV_3269-3866.rate_95%_HPD={4.104377846601556E-4,0.0010370469887522916},Host_C.prob=1.0,Continent_C="EuropeNAf",Host_C="Dmel",DAVContinentClock.rate_range={0.0016292577112110886,0.023451496526459815},Continent_C.set.prob={1.0},DAVHostClock.rate_range={3.322079085493216E-4,0.011996313810540133},DAV_3269-3866.rate=7.090901829289622E-4,height=0.0,DAVHostClock.rate_95%_HPD={7.061530888016025E-4,0.004543239317186323},Host_C.set.prob={1.0},length=3.230698136518429,DAV_3269-3866.rate_median=6.950971667369403E-4,Continent_C.set={"EuropeNAf"},DAVContinentClock.rate=0.007598720883625502,DAVHostClock.rate=0.0024381285968591575,length_95%_HPD={0.370966080128,6.731823982209},DAV_3269-3866.rate_range={2.4417227858767226E-4,0.001616291695728388},Host_C.set={"Dmel"},Continent_C.prob=1.0,length_median=2.9154553160775,DAVContinentClock.rate_95%_HPD={0.003531911558723959,0.012359329151173397}]:2.915455316077498)[&DAVHostClock.rate_median=0.0022506872246245953,DAVContinentClock.rate_median=0.007301184609907712,length_range={14.08553882233,96.30248710452},DAV_3269-3866.rate_95%_HPD={4.104377846601556E-4,0.0010370469887522916},Host_C.prob=0.9999444475306928,height_range={0.05883121368466959,24.600047479559976},Continent_C="EuropeNAf",Host_C="Dmel",DAVContinentClock.rate_range={0.0016292577112110886,0.023451496526459815},Continent_C.set.prob={2.7776234653630355E-5,0.9992500416643519,5.555246930726071E-5,6.666296316871285E-4},DAVHostClock.rate_range={3.322079085493216E-4,0.011996313810540133},DAV_3269-3866.rate=7.090901829289622E-4,height=3.2306981365184275,DAVHostClock.rate_95%_HPD={7.061530888016025E-4,0.004543239317186323},Host_C.set.prob={0.9999444475306928,5.555246930726071E-5},length=34.154508806131325,DAV_3269-3866.rate_median=6.950971667369403E-4,Continent_C.set={"USA","EuropeNAf","Africa","Lab"},DAVContinentClock.rate=0.007598720883625502,height_95%_HPD={0.3709660801279995,6.731823982208994},DAVHostClock.rate=0.0024381285968591575,length_95%_HPD={21.10836323101,49.52272768833},DAV_3269-3866.rate_range={2.4417227858767226E-4,0.001616291695728388},Host_C.set={"Dmel","Dsim"},Continent_C.prob=0.9992500416643519,height_median=2.915455316077498,posterior=1.0,length_median=32.927823640755,DAVContinentClock.rate_95%_HPD={0.003531911558723959,0.012359329151173397}]:32.72089593647851)[&DAVHostClock.rate_median=0.002191148622863409,DAVContinentClock.rate_median=0.0070883396776225014,length_range={2.72411297523E-4,45.4610639065},DAV_3269-3866.rate_95%_HPD={4.1053123013333096E-4,9.979043945867734E-4},Host_C.prob=0.9999270445757642,height_range={24.957537040069994,80.36653879875098},Continent_C="Lab",Host_C="Dmel",DAVContinentClock.rate_range={0.0016292577112110886,0.020364509177676692},Continent_C.set.prob={0.06967243014518129,0.008243962938644489,0.004596191726854892,0.9174874151893193},DAVHostClock.rate_range={3.322079085493216E-4,0.010120273713255357},DAV_3269-3866.rate=6.819028383651921E-4,height=36.93054006375592,DAVHostClock.rate_95%_HPD={7.038078296433503E-4,0.00444296547659142},Host_C.set.prob={0.9999270445757642,7.295542423579193E-5},length=4.899793952961017,DAV_3269-3866.rate_median=6.705107233051957E-4,Continent_C.set={"USA","EuropeNAf","Africa","Lab"},DAVContinentClock.rate=0.007387083610558306,height_95%_HPD={26.372230376223,50.37070282559401},DAVHostClock.rate=0.00237328590867729,length_95%_HPD={2.72411297523E-4,13.41388718414},DAV_3269-3866.rate_range={2.4417227858767226E-4,0.0014128341964651416},Host_C.set={"Dmel","Dsim"},Continent_C.prob=0.9174874151893193,height_median=35.63635125255601,posterior=0.38072884839731125,length_median=3.740362418085,DAVContinentClock.rate_95%_HPD={0.003363017310674167,0.01188609065164687}]:3.4397430965520073,(33[&DAVHostClock.rate_median=0.0022506872246245953,DAVContinentClock.rate_median=0.007301184609907712,length_range={7.792830405431,79.65305901172},DAV_3269-3866.rate_95%_HPD={4.104377846601556E-4,0.0010370469887522916},Host_C.prob=1.0,height_range={3.8852459016239607,3.885245901655992},Continent_C="USA",Host_C="Dmel",DAVContinentClock.rate_range={0.0016292577112110886,0.023451496526459815},Continent_C.set.prob={1.0},DAVHostClock.rate_range={3.322079085493216E-4,0.011996313810540133},DAV_3269-3866.rate=7.090901829289622E-4,height=3.885245901639509,DAVHostClock.rate_95%_HPD={7.061530888016025E-4,0.004543239317186323},Host_C.set.prob={1.0},length=23.454857747251005,DAV_3269-3866.rate_median=6.950971667369403E-4,Continent_C.set={"USA"},DAVContinentClock.rate=0.007598720883625502,height_95%_HPD={3.8852459016305687,3.885245901648034},DAVHostClock.rate=0.0024381285968591575,length_95%_HPD={12.40057127289,35.80322780637},DAV_3269-3866.rate_range={2.4417227858767226E-4,0.001616291695728388},Host_C.set={"Dmel"},Continent_C.prob=1.0,height_median=3.885245901639024,length_median=22.540252967329998,DAVContinentClock.rate_95%_HPD={0.003531911558723959,0.012359329151173397}]:22.539567865877032,((40[&DAVHostClock.rate_median=0.0022506872246245953,DAVContinentClock.rate_median=0.007301184609907712,length_range={1.317622900533,35.19066353431},DAV_3269-3866.rate_95%_HPD={4.104377846601556E-4,0.0010370469887522916},Host_C.prob=1.0,height_range={4.726775956263651,4.726775956303982},Continent_C="Lab",Host_C="Dmel",DAVContinentClock.rate_range={0.0016292577112110886,0.023451496526459815},Continent_C.set.prob={1.0},DAVHostClock.rate_range={3.322079085493216E-4,0.011996313810540133},DAV_3269-3866.rate=7.090901829289622E-4,height=4.72677595628347,DAVHostClock.rate_95%_HPD={7.061530888016025E-4,0.004543239317186323},Host_C.set.prob={1.0},length=10.361140643442535,DAV_3269-3866.rate_median=6.950971667369403E-4,Continent_C.set={"Lab"},DAVContinentClock.rate=0.007598720883625502,height_95%_HPD={4.72677595627502,4.726775956293011},DAVHostClock.rate=0.0024381285968591575,length_95%_HPD={4.463854570554,17.59413033901},DAV_3269-3866.rate_range={2.4417227858767226E-4,0.001616291695728388},Host_C.set={"Dmel"},Continent_C.prob=1.0,height_median=4.726775956284001,length_median=9.867318793964,DAVContinentClock.rate_95%_HPD={0.003531911558723959,0.012359329151173397}]:9.67008583553897,((38[&DAVHostClock.rate_median=0.0022506872246245953,DAVContinentClock.rate_median=0.007301184609907712,length_range={0.02488791192244,12.40508917221},DAV_3269-3866.rate_95%_HPD={4.104377846601556E-4,0.0010370469887522916},Host_C.prob=1.0,height_range={4.726775956264703,4.726775956301992},Continent_C="Lab",Host_C="Dmel",DAVContinentClock.rate_range={0.0016292577112110886,0.023451496526459815},Continent_C.set.prob={1.0},DAVHostClock.rate_range={3.322079085493216E-4,0.011996313810540133},DAV_3269-3866.rate=7.090901829289622E-4,height=4.726775956283381,DAVHostClock.rate_95%_HPD={7.061530888016025E-4,0.004543239317186323},Host_C.set.prob={1.0},length=1.9509589581578204,DAV_3269-3866.rate_median=6.950971667369403E-4,Continent_C.set={"Lab"},DAVContinentClock.rate=0.007598720883625502,height_95%_HPD={4.726775956275887,4.7267759562921015},DAVHostClock.rate=0.0024381285968591575,length_95%_HPD={0.1712144467757,4.244682822654},DAV_3269-3866.rate_range={2.4417227858767226E-4,0.001616291695728388},Host_C.set={"Dmel"},Continent_C.prob=1.0,height_median=4.72677595628403,length_median=1.7095547581385,DAVContinentClock.rate_95%_HPD={0.003531911558723959,0.012359329151173397}]:1.7093985484609675,41[&DAVHostClock.rate_median=0.0022506872246245953,DAVContinentClock.rate_median=0.007301184609907712,length_range={0.02488791192244,12.40508917221},DAV_3269-3866.rate_95%_HPD={4.104377846601556E-4,0.0010370469887522916},Host_C.prob=1.0,height_range={4.726775956264703,4.726775956301992},Continent_C="Lab",Host_C="Dmel",DAVContinentClock.rate_range={0.0016292577112110886,0.023451496526459815},Continent_C.set.prob={1.0},DAVHostClock.rate_range={3.322079085493216E-4,0.011996313810540133},DAV_3269-3866.rate=7.090901829289622E-4,height=4.726775956283381,DAVHostClock.rate_95%_HPD={7.061530888016025E-4,0.004543239317186323},Host_C.set.prob={1.0},length=1.9510058256056941,DAV_3269-3866.rate_median=6.950971667369403E-4,Continent_C.set={"Lab"},DAVContinentClock.rate=0.007598720883625502,height_95%_HPD={4.726775956275887,4.7267759562921015},DAVHostClock.rate=0.0024381285968591575,length_95%_HPD={0.1710187449096,4.244682822654},DAV_3269-3866.rate_range={2.4417227858767226E-4,0.001616291695728388},Host_C.set={"Dmel"},Continent_C.prob=1.0,height_median=4.72677595628403,length_median=1.7095547581385,DAVContinentClock.rate_95%_HPD={0.003531911558723959,0.012359329151173397}]:1.7093985484609675)[&DAVHostClock.rate_median=0.0022505988552444615,DAVContinentClock.rate_median=0.007301184609907712,length_range={0.1429952331414,18.96430452259},DAV_3269-3866.rate_95%_HPD={4.104377846601556E-4,0.0010370469887522916},Host_C.prob=1.0,height_range={4.751663868205696,17.131865128482957},Continent_C="Lab",Host_C="Dmel",DAVContinentClock.rate_range={0.0016292577112110886,0.023451496526459815},Continent_C.set.prob={1.0},DAVHostClock.rate_range={3.322079085493216E-4,0.011996313810540133},DAV_3269-3866.rate=7.090854061712074E-4,height=6.677267674834139,DAVHostClock.rate_95%_HPD={7.061530888016025E-4,0.004543239317186323},Host_C.set.prob={1.0},length=4.120533304277128,DAV_3269-3866.rate_median=6.95094315588876E-4,Continent_C.set={"Lab"},DAVContinentClock.rate=0.007598696402637935,height_95%_HPD={4.8988575951490105,8.971458778937688},DAVHostClock.rate=0.0024380963539581734,length_95%_HPD={0.8235671323267,8.184525088794},DAV_3269-3866.rate_range={2.4417227858767226E-4,0.001616291695728388},Host_C.set={"Dmel"},Continent_C.prob=1.0,height_median=6.436174504744997,posterior=0.9998888950613855,length_median=3.791245114545,DAVContinentClock.rate_95%_HPD={0.003531911558723959,0.012359329151173397}]:4.7788050240610005,(36[&DAVHostClock.rate_median=0.0022506872246245953,DAVContinentClock.rate_median=0.007301184609907712,length_range={0.5299353077383,28.72005104961},DAV_3269-3866.rate_95%_HPD={4.104377846601556E-4,0.0010370469887522916},Host_C.prob=1.0,height_range={4.726775956264703,4.726775956301992},Continent_C="Lab",Host_C="Dmel",DAVContinentClock.rate_range={0.0016292577112110886,0.023451496526459815},Continent_C.set.prob={1.0},DAVHostClock.rate_range={3.322079085493216E-4,0.011996313810540133},DAV_3269-3866.rate=7.090901829289622E-4,height=4.726775956283388,DAVHostClock.rate_95%_HPD={7.061530888016025E-4,0.004543239317186323},Host_C.set.prob={1.0},length=5.779920618955671,DAV_3269-3866.rate_median=6.950971667369403E-4,Continent_C.set={"Lab"},DAVContinentClock.rate=0.007598720883625502,height_95%_HPD={4.726775956275958,4.726775956292215},DAVHostClock.rate=0.0024381285968591575,length_95%_HPD={1.561869011643,10.65172746297},DAV_3269-3866.rate_range={2.4417227858767226E-4,0.001616291695728388},Host_C.set={"Dmel"},Continent_C.prob=1.0,height_median=4.72677595628403,length_median=5.4072599199375,DAVContinentClock.rate_95%_HPD={0.003531911558723959,0.012359329151173397}]:4.5199982528776275,39[&DAVHostClock.rate_median=0.0022506872246245953,DAVContinentClock.rate_median=0.007301184609907712,length_range={0.5299353077383,33.49630656451},DAV_3269-3866.rate_95%_HPD={4.104377846601556E-4,0.0010370469887522916},Host_C.prob=1.0,height_range={4.726775956264987,4.726775956301992},Continent_C="Lab",Host_C="Dmel",DAVContinentClock.rate_range={0.0016292577112110886,0.023451496526459815},Continent_C.set.prob={1.0},DAVHostClock.rate_range={3.322079085493216E-4,0.011996313810540133},DAV_3269-3866.rate=7.090901829289622E-4,height=4.726775956283382,DAVHostClock.rate_95%_HPD={7.061530888016025E-4,0.004543239317186323},Host_C.set.prob={1.0},length=5.538850241849895,DAV_3269-3866.rate_median=6.950971667369403E-4,Continent_C.set={"Lab"},DAVContinentClock.rate=0.007598720883625502,height_95%_HPD={4.7267759562759295,4.726775956292215},DAVHostClock.rate=0.0024381285968591575,length_95%_HPD={1.512576543321,10.09270018126},DAV_3269-3866.rate_range={2.4417227858767226E-4,0.001616291695728388},Host_C.set={"Dmel"},Continent_C.prob=1.0,height_median=4.72677595628403,length_median=5.193424366887,DAVContinentClock.rate_95%_HPD={0.003531911558723959,0.012359329151173397}]:4.5199982528776275)[&DAVHostClock.rate_median=0.002248074871651347,DAVContinentClock.rate_median=0.007318580846089595,length_range={3.639660978116E-5,18.60387978251},DAV_3269-3866.rate_95%_HPD={4.1426596546848953E-4,0.0010357493483344347},Host_C.prob=1.0,height_range={5.256711264016815,23.002808593893974},Continent_C="Lab",Host_C="Dmel",DAVContinentClock.rate_range={0.002005630244620697,0.02086491913051318},Continent_C.set.prob={1.0},DAVHostClock.rate_range={3.322079085493216E-4,0.010377983302832666},DAV_3269-3866.rate=7.106230243105939E-4,height=9.571360382569633,DAVHostClock.rate_95%_HPD={6.976224914386964E-4,0.0045155136374659165},Host_C.set.prob={1.0},length=2.103389734010967,DAV_3269-3866.rate_median=6.972073983946914E-4,Continent_C.set={"Lab"},DAVContinentClock.rate=0.007612922785062589,height_95%_HPD={6.065625442743681,13.786580186796698},DAVHostClock.rate=0.0024362652312502433,length_95%_HPD={3.639660978116E-5,5.617907993758},DAV_3269-3866.rate_range={2.4417227858767226E-4,0.001616291695728388},Host_C.set={"Dmel"},Continent_C.prob=1.0,height_median=9.246774209161657,posterior=0.4166435198044553,length_median=1.640062691161,DAVContinentClock.rate_95%_HPD={0.0036137001338044684,0.012424967875751798}]:1.9682053196443405)[&DAVHostClock.rate_median=0.0022484832535898986,DAVContinentClock.rate_median=0.00730223312824222,length_range={9.624025334514E-4,23.19613228528},DAV_3269-3866.rate_95%_HPD={4.0975592463069025E-4,0.0010370469887522916},Host_C.prob=1.0,height_range={5.85468236988001,32.00126398678103},Continent_C="Lab",Host_C="Dmel",DAVContinentClock.rate_range={0.0016292577112110886,0.023451496526459815},Continent_C.set.prob={1.0},DAVHostClock.rate_range={3.322079085493216E-4,0.011996313810540133},DAV_3269-3866.rate=7.090286995446179E-4,height=11.5763581651138,DAVHostClock.rate_95%_HPD={7.061530888016025E-4,0.0045509793424618585},Host_C.set.prob={1.0},length=4.029704489780947,DAV_3269-3866.rate_median=6.949499359169369E-4,Continent_C.set={"Lab"},DAVContinentClock.rate=0.007601302853344361,height_95%_HPD={7.480865326012804,16.41354336205299},DAVHostClock.rate=0.0024381135626604885,length_95%_HPD={0.3149359854188,8.589205124758},DAV_3269-3866.rate_range={2.4417227858767226E-4,0.001616291695728388},Host_C.set={"Dmel"},Continent_C.prob=1.0,height_median=11.214979528805998,posterior=0.9596689072829288,length_median=3.6129942285775,DAVContinentClock.rate_95%_HPD={0.0035471256255296133,0.01240687168927886}]:3.1818822630169734)[&DAVHostClock.rate_median=0.0022389780227723938,DAVContinentClock.rate_median=0.007287992821807441,length_range={2.040813946742E-4,16.5196484887},DAV_3269-3866.rate_95%_HPD={4.116840304540206E-4,0.0010305209734158194},Host_C.prob=1.0,height_range={6.854287527222027,39.200949854860994},Continent_C="Lab",Host_C="Dmel",DAVContinentClock.rate_range={0.002005630244620697,0.020364509177676692},Continent_C.set.prob={6.094216588457554E-5,0.9999390578341154},DAVHostClock.rate_range={4.079575096237108E-4,0.010377983302832666},DAV_3269-3866.rate=7.062267845505655E-4,height=14.879321415902997,DAVHostClock.rate_95%_HPD={7.069616690297787E-4,0.0045533966866196885},Host_C.set.prob={1.0},length=2.334830891579547,DAV_3269-3866.rate_median=6.924449812322897E-4,Continent_C.set={"USA","Lab"},DAVContinentClock.rate=0.00758844392308026,height_95%_HPD={9.350818200352009,21.156806640310037},DAVHostClock.rate=0.0024299491181950235,length_95%_HPD={2.040813946742E-4,6.175518459458},DAV_3269-3866.rate_range={2.4417227858767226E-4,0.001616291695728388},Host_C.set={"Dmel"},Continent_C.prob=0.9999390578341154,height_median=14.396861791822971,posterior=0.45578023443142046,length_median=1.857122097657,DAVContinentClock.rate_95%_HPD={0.0035607901336921965,0.012325266653257545}]:2.0545410257585317,42[&DAVHostClock.rate_median=0.0022506872246245953,DAVContinentClock.rate_median=0.007301184609907712,length_range={1.398038370053,43.73553142503},DAV_3269-3866.rate_95%_HPD={4.104377846601556E-4,0.0010370469887522916},Host_C.prob=1.0,height_range={4.726775956263992,4.726775956302987},Continent_C="Lab",Host_C="Dmel",DAVContinentClock.rate_range={0.0016292577112110886,0.023451496526459815},Continent_C.set.prob={1.0},DAVHostClock.rate_range={3.322079085493216E-4,0.011996313810540133},DAV_3269-3866.rate=7.090901829289622E-4,height=4.7267759562834515,DAVHostClock.rate_95%_HPD={7.061530888016025E-4,0.004543239317186323},Host_C.set.prob={1.0},length=11.168544133624238,DAV_3269-3866.rate_median=6.950971667369403E-4,Continent_C.set={"Lab"},DAVContinentClock.rate=0.007598720883625502,height_95%_HPD={4.726775956274977,4.726775956293011},DAVHostClock.rate=0.0024381285968591575,length_95%_HPD={4.802145244214,18.77236477845},DAV_3269-3866.rate_range={2.4417227858767226E-4,0.001616291695728388},Host_C.set={"Dmel"},Continent_C.prob=1.0,height_median=4.726775956284001,length_median=10.688559763155,DAVContinentClock.rate_95%_HPD={0.003531911558723959,0.012359329151173397}]:11.724626861297502)[&DAVHostClock.rate_median=0.0022506872246245953,DAVContinentClock.rate_median=0.007301184609907712,length_range={0.6533615115191,55.39301467992},DAV_3269-3866.rate_95%_HPD={4.104377846601556E-4,0.0010370469887522916},Host_C.prob=1.0,height_range={8.07392589707898,48.462307381309984},Continent_C="Lab",Host_C="Dmel",DAVContinentClock.rate_range={0.0016292577112110886,0.023451496526459815},Continent_C.set.prob={0.0011666018554524749,2.7776234653630355E-5,8.332870396089106E-5,0.998722293205933},DAVHostClock.rate_range={3.322079085493216E-4,0.011996313810540133},DAV_3269-3866.rate=7.090901829289622E-4,height=16.977134928381094,DAVHostClock.rate_95%_HPD={7.061530888016025E-4,0.004543239317186323},Host_C.set.prob={1.0},length=10.362215601419758,DAV_3269-3866.rate_median=6.950971667369403E-4,Continent_C.set={"USA","EuropeNAf","Africa","Lab"},DAVContinentClock.rate=0.007598720883625502,height_95%_HPD={10.646030719283004,24.370027580080006},DAVHostClock.rate=0.0024381285968591575,length_95%_HPD={2.792160098864,19.04502693473},DAV_3269-3866.rate_range={2.4417227858767226E-4,0.001616291695728388},Host_C.set={"Dmel"},Continent_C.prob=0.998722293205933,height_median=16.451402817581503,posterior=1.0,length_median=9.733034021319,DAVContinentClock.rate_95%_HPD={0.003531911558723959,0.012359329151173397}]:9.973410949934554)[&DAVHostClock.rate_median=0.0022509126905567427,DAVContinentClock.rate_median=0.0073015675579915,length_range={0.2129512758987,49.58009310522},DAV_3269-3866.rate_95%_HPD={4.104377846601556E-4,0.0010370469887522916},Host_C.prob=0.9998888703672835,height_range={11.678076307075003,83.538304913351},Continent_C="Lab",Host_C="Dmel",DAVContinentClock.rate_range={0.0016292577112110886,0.023451496526459815},Continent_C.set.prob={0.10529532699894427,0.0011668611435239206,0.002528199144301828,0.89100961271323},DAVHostClock.rate_range={3.322079085493216E-4,0.011996313810540133},DAV_3269-3866.rate=7.090832070192622E-4,height=27.33791121031418,DAVHostClock.rate_95%_HPD={7.064439990544645E-4,0.004543239317186323},Host_C.set.prob={0.9998888703672835,1.1112963271656387E-4},length=10.924894070292936,DAV_3269-3866.rate_median=6.95094315588876E-4,Continent_C.set={"USA","EuropeNAf","Africa","Lab"},DAVContinentClock.rate=0.007599070298128274,height_95%_HPD={16.28852494755799,39.68515455945999},DAVHostClock.rate=0.0024382873439387377,length_95%_HPD={2.448444421713,20.85681336824},DAV_3269-3866.rate_range={2.4417227858767226E-4,0.001616291695728388},Host_C.set={"Dmel","Dsim"},Continent_C.prob=0.89100961271323,height_median=26.424813767516056,posterior=0.9997777901227709,length_median=10.263044931395001,DAVContinentClock.rate_95%_HPD={0.003531911558723959,0.012358155549168245}]:12.651280581591962)[&DAVHostClock.rate_median=0.0022503629423492586,DAVContinentClock.rate_median=0.007300859275021897,length_range={0.3239321358286,100.1711851007},DAV_3269-3866.rate_95%_HPD={4.1098915626958837E-4,0.0010372935678231118},Host_C.prob=1.0,height_range={25.045609637575012,112.06636101264098},Continent_C="Lab",Host_C="Dmel",DAVContinentClock.rate_range={0.0016292577112110886,0.023451496526459815},Continent_C.set.prob={0.11240859676926071,0.006644980120666166,0.00889704451302583,0.8720493785970473},DAVHostClock.rate_range={3.322079085493216E-4,0.011996313810540133},DAV_3269-3866.rate=7.089888819209827E-4,height=40.5665126417638,DAVHostClock.rate_95%_HPD={7.061530888016025E-4,0.004543239317186323},Host_C.set.prob={1.0},length=20.859251854028155,DAV_3269-3866.rate_median=6.950005729919072E-4,Continent_C.set={"USA","EuropeNAf","Africa","Lab"},DAVContinentClock.rate=0.007598387708405492,height_95%_HPD={27.51191078831401,57.00810441138201},DAVHostClock.rate=0.002437903792451163,length_95%_HPD={4.112649439197,39.99371243713},DAV_3269-3866.rate_range={2.4417227858767226E-4,0.001616291695728388},Host_C.set={"Dmel"},Continent_C.prob=0.8720493785970473,height_median=39.07609434910802,posterior=0.999027831787123,length_median=19.33489674055,DAVContinentClock.rate_95%_HPD={0.003531911558723959,0.012358155549168245}]:18.770156904223967,(1[&DAVHostClock.rate_median=0.0022506872246245953,DAVContinentClock.rate_median=0.007301184609907712,length_range={6.433387385929E-6,15.06222169531},DAV_3269-3866.rate_95%_HPD={4.104377846601556E-4,0.0010370469887522916},Host_C.prob=1.0,height_range={2.811475409780968,2.811475409894058},Continent_C="Africa",Host_C="Dmel",DAVContinentClock.rate_range={0.0016292577112110886,0.023451496526459815},Continent_C.set.prob={1.0},DAVHostClock.rate_range={3.322079085493216E-4,0.011996313810540133},DAV_3269-3866.rate=7.090901829289622E-4,height=2.811475409835998,DAVHostClock.rate_95%_HPD={7.061530888016025E-4,0.004543239317186323},Host_C.set.prob={1.0},length=0.9528691026065031,DAV_3269-3866.rate_median=6.950971667369403E-4,Continent_C.set={"Africa"},DAVContinentClock.rate=0.007598720883625502,height_95%_HPD={2.8114754098254764,2.8114754098463237},DAVHostClock.rate=0.0024381285968591575,length_95%_HPD={6.433387385929E-6,2.817979071641},DAV_3269-3866.rate_range={2.4417227858767226E-4,0.001616291695728388},Host_C.set={"Dmel"},Continent_C.prob=1.0,height_median=2.8114754098359924,length_median=0.6535131135707,DAVContinentClock.rate_95%_HPD={0.003531911558723959,0.012359329151173397}]:0.6535131135684935,5[&DAVHostClock.rate_median=0.0022506872246245953,DAVContinentClock.rate_median=0.007301184609907712,length_range={6.433387385929E-6,15.06222169531},DAV_3269-3866.rate_95%_HPD={4.104377846601556E-4,0.0010370469887522916},Host_C.prob=1.0,height_range={2.811475409780968,2.811475409894058},Continent_C="Africa",Host_C="Dmel",DAVContinentClock.rate_range={0.0016292577112110886,0.023451496526459815},Continent_C.set.prob={1.0},DAVHostClock.rate_range={3.322079085493216E-4,0.011996313810540133},DAV_3269-3866.rate=7.090901829289622E-4,height=2.811475409835998,DAVHostClock.rate_95%_HPD={7.061530888016025E-4,0.004543239317186323},Host_C.set.prob={1.0},length=0.9528691026065031,DAV_3269-3866.rate_median=6.950971667369403E-4,Continent_C.set={"Africa"},DAVContinentClock.rate=0.007598720883625502,height_95%_HPD={2.8114754098254764,2.8114754098463237},DAVHostClock.rate=0.0024381285968591575,length_95%_HPD={6.433387385929E-6,2.817979071641},DAV_3269-3866.rate_range={2.4417227858767226E-4,0.001616291695728388},Host_C.set={"Dmel"},Continent_C.prob=1.0,height_median=2.8114754098359924,length_median=0.6535131135707,DAVContinentClock.rate_95%_HPD={0.003531911558723959,0.012359329151173397}]:0.6535131135684935)[&DAVHostClock.rate_median=0.0022506872246245953,DAVContinentClock.rate_median=0.007301184609907712,length_range={21.32416987619,168.0882721582},DAV_3269-3866.rate_95%_HPD={4.104377846601556E-4,0.0010370469887522916},Host_C.prob=1.0,height_range={2.8114818432269715,17.873697105160034},Continent_C="Africa",Host_C="Dmel",DAVContinentClock.rate_range={0.0016292577112110886,0.023451496526459815},Continent_C.set.prob={1.3888117326815177E-4,0.9998611188267319},DAVHostClock.rate_range={3.322079085493216E-4,0.011996313810540133},DAV_3269-3866.rate=7.090901829289622E-4,height=3.7643445124424932,DAVHostClock.rate_95%_HPD={7.061530888016025E-4,0.004543239317186323},Host_C.set.prob={1.0},length=59.074765901278035,DAV_3269-3866.rate_median=6.950971667369403E-4,Continent_C.set={"USA","Africa"},DAVContinentClock.rate=0.007598720883625502,height_95%_HPD={2.8114818432269715,5.6294544814670076},DAVHostClock.rate=0.0024381285968591575,length_95%_HPD={33.0876152496,90.27363771605},DAV_3269-3866.rate_range={2.4417227858767226E-4,0.001616291695728388},Host_C.set={"Dmel"},Continent_C.prob=0.9998611188267319,height_median=3.464988523404486,posterior=1.0,length_median=56.586411873385,DAVContinentClock.rate_95%_HPD={0.003531911558723959,0.012359329151173397}]:54.3812627299275)[&DAVHostClock.rate_median=0.002245962236427984,DAVContinentClock.rate_median=0.007274824875543214,length_range={5.536291307138E-4,74.2762290491},DAV_3269-3866.rate_95%_HPD={4.1261150087530674E-4,0.0010374510338047541},Host_C.prob=0.9988245979590746,height_range={29.09226304352989,146.15812158759},Continent_C="USA",Host_C="Dmel",DAVContinentClock.rate_range={0.002005630244620697,0.023451496526459815},Continent_C.set.prob={0.5332585350216381,0.0018165304268846503,0.17037986856868087,0.2945450659827964},DAVHostClock.rate_range={3.322079085493216E-4,0.010377983302832666},DAV_3269-3866.rate=7.046597914351139E-4,height=60.04870724945938,DAVHostClock.rate_95%_HPD={7.416111700612051E-4,0.004555932416154868},Host_C.set.prob={0.9988245979590746,0.001175402040925362},length=9.35885769006243,DAV_3269-3866.rate_median=6.908586405914703E-4,Continent_C.set={"USA","EuropeNAf","Africa","Lab"},DAVContinentClock.rate=0.007568113950278857,height_95%_HPD={36.597978476113994,88.795557454781},DAVHostClock.rate=0.0024279270228651094,length_95%_HPD={0.002195473010921,22.85703582479},DAV_3269-3866.rate_range={2.491548871559304E-4,0.0016073691964694433},Host_C.set={"Dmel","Dsim"},Continent_C.prob=0.5332585350216381,height_median=57.846251253331985,posterior=0.5198877840119993,length_median=7.830935522672,DAVContinentClock.rate_95%_HPD={0.0034892504810214585,0.012260513997237937}]:8.154746388556035)[&DAVHostClock.rate_median=0.0022505712446806592,DAVContinentClock.rate_median=0.007300466501557519,length_range={0.02407302473415,128.6729614394},DAV_3269-3866.rate_95%_HPD={4.104377846601556E-4,0.0010370260496600859},Host_C.prob=0.998481098109811,height_range={31.831745708212992,197.310144293012},Continent_C="USA",Host_C="Dmel",DAVContinentClock.rate_range={0.0016292577112110886,0.023451496526459815},Continent_C.set.prob={0.6206683168316832,0.0016595409540954096,0.17239536453645365,0.20527677767776778},DAVHostClock.rate_range={3.322079085493216E-4,0.011996313810540133},DAV_3269-3866.rate=7.086963652190675E-4,height=68.57201474934249,DAVHostClock.rate_95%_HPD={7.061530888016025E-4,0.00454137658460183},Host_C.set.prob={0.998481098109811,0.0015189018901890189},length=27.22705959794252,DAV_3269-3866.rate_median=6.945929873947902E-4,Continent_C.set={"USA","EuropeNAf","Africa","Lab"},DAVContinentClock.rate=0.007597481805718481,height_95%_HPD={40.4295163500648,100.73536639801398},DAVHostClock.rate=0.0024371558531521443,length_95%_HPD={4.837260853273,54.46906666992},DAV_3269-3866.rate_range={2.4417227858767226E-4,0.001616291695728388},Host_C.set={"Dmel","Dsim"},Continent_C.prob=0.6206683168316832,height_median=66.00099764188802,posterior=0.9875006944058663,length_median=25.084125871734997,DAVContinentClock.rate_95%_HPD={0.0035327969190424914,0.012358155549168245}]:25.915990987402978)[&DAVHostClock.rate_median=0.002250763539174189,DAVContinentClock.rate_median=0.007301209796668615,length_range={5.979402570232,297.3526958063},DAV_3269-3866.rate_95%_HPD={4.104377846601556E-4,0.0010370469887522916},Host_C.prob=0.9909724729868615,height_range={40.983614248817005,269.212591928181},Continent_C="USA",Host_C="Dmel",DAVContinentClock.rate_range={0.0016292577112110886,0.023451496526459815},Continent_C.set.prob={0.62798255604011,0.003111024693758507,0.21204966528707536,0.15685675397905613},DAVHostClock.rate_range={3.322079085493216E-4,0.011996313810540133},DAV_3269-3866.rate=7.090931782126224E-4,height=95.63175879146878,DAVHostClock.rate_95%_HPD={7.061530888016025E-4,0.004543239317186323},Host_C.set.prob={0.9909724729868615,0.009027527013138524},length=71.80564617484328,DAV_3269-3866.rate_median=6.9509771397563E-4,Continent_C.set={"USA","EuropeNAf","Africa","Lab"},DAVContinentClock.rate=0.007598735764769024,height_95%_HPD={54.643846926459595,143.68570901381332},DAVHostClock.rate=0.0024381714533909015,length_95%_HPD={28.28602149155,123.5943660257},DAV_3269-3866.rate_range={2.4417227858767226E-4,0.001616291695728388},Host_C.set={"Dmel","Dsim"},Continent_C.prob=0.62798255604011,height_median=91.916988629291,posterior=0.9999722237653463,length_median=67.99515204867,DAVContinentClock.rate_95%_HPD={0.003531911558723959,0.012359329151173397}]:69.125548876254)[&height_95%_HPD={96.024486861902,252.329834861368},Host_C.prob=0.9593355924670851,height_range={69.86742340985559,471.432069011519},Continent_C="Africa",Host_C.set={"Dmel","Dsim"},Continent_C.prob=0.43258707849563915,Host_C="Dmel",Continent_C.set.prob={0.42483750902727624,0.012665963002055441,0.43258707849563915,0.12990944947502917},height_median=161.042537505545,height=167.43703824746183,posterior=1.0,Host_C.set.prob={0.9593355924670851,0.04066440753291484},length=0.0,Continent_C.set={"USA","EuropeNAf","Africa","Lab"}];
End;
