# Supplementary material for: The Discovery, Distribution, and Evolution of Viruses Associated with Drosophila melanogaster
Source: PLoS Biol. 2015 Jul 14;13(7):e1002210. doi: 10.1371/journal.pbio.1002210 (PMC4501690; doi:10.1371/journal.pbio.1002210)
Supplement: S8 Data — Posterior summaries of BEAST output for Figs 6 and S7 (posteriors inferred jointly across two independent runs). (ZIP) [file pbio.1002210.s008.zip › BEAST_Results/DAV_3867-4519.summary.tree]

#NEXUS

Begin taxa;
	Dimensions ntax=28;
	Taxlabels
		DAV_GEO01_Dmel_AthensGeorgia_USA_2009-02-02
		DAV_GEO12_Dmel_AthensGeorgia_USA_2009-02-02
		DAV_GEO23_Dsim_AthensGeorgia_USA_2009-02-02
		DAV_GEO25_Dmel_AthensGeorgia_USA_2009-02-02
		DAV_IM02_Dmel_Ithaca_USA_2009-09-18
		DAV_IM07_Dmel_Ithaca_USA_2009-09-18
		DAV_IM08_Dmel_Ithaca_USA_2009-09-18
		DAV_IM13_Dmel_Ithaca_USA_2009-09-18
		DAV_ITH16_Dmel_Ithaca_USA_2009-09-18
		DAV_JohnsonRef_Dmel_LabStock_Lab_1988
		DAV_K02_Dsim_Thika_Africa_2009-02
		DAV_K07_Dmel_Thika_Africa_2009-02
		DAV_K12_Dmel_Thika_Africa_2009-02
		DAV_K14_Dmel_Thika_Africa_2009-02
		DAV_K19_Dmel_Thika_Africa_2009-02
		DAV_K22_Dmel_Thika_Africa_2009-02
		DAV_LJ28_Dmel_SanDiego1_USA_2008-12-05
		DAV_LJ29_Dmel_SanDiego1_USA_2008-12-05
		DAV_LJ35_Dmel_SanDiego1_USA_2008-12-05
		DAV_MAT03_Dmel_Accra1_Africa_2010-01
		DAV_MATMEL21_Dmel_Accra1_Africa_2010-01
		DAV_Qdelta_Dmel_LabStock_Lab_2008-02
		DAV_SAF27_Dmel_SouthAfrica_Africa_2010-01
		DAV_XIB_Dmel_LabStock_Lab_2008-02
		DAV_XID_Dmel_LabStock_Lab_2008-02
		DAV_delta11_Dmel_LabStock_Lab_2008-02
		DAV_wipe_Dmel_LabStock_Lab_2008-02
		DAV_ywiP_Dmel_LabStock_Lab_2008-02
		;
End;

Begin trees;
	Translate
		1 DAV_GEO01_Dmel_AthensGeorgia_USA_2009-02-02,
		2 DAV_GEO12_Dmel_AthensGeorgia_USA_2009-02-02,
		3 DAV_GEO23_Dsim_AthensGeorgia_USA_2009-02-02,
		4 DAV_GEO25_Dmel_AthensGeorgia_USA_2009-02-02,
		5 DAV_IM02_Dmel_Ithaca_USA_2009-09-18,
		6 DAV_IM07_Dmel_Ithaca_USA_2009-09-18,
		7 DAV_IM08_Dmel_Ithaca_USA_2009-09-18,
		8 DAV_IM13_Dmel_Ithaca_USA_2009-09-18,
		9 DAV_ITH16_Dmel_Ithaca_USA_2009-09-18,
		10 DAV_JohnsonRef_Dmel_LabStock_Lab_1988,
		11 DAV_K02_Dsim_Thika_Africa_2009-02,
		12 DAV_K07_Dmel_Thika_Africa_2009-02,
		13 DAV_K12_Dmel_Thika_Africa_2009-02,
		14 DAV_K14_Dmel_Thika_Africa_2009-02,
		15 DAV_K19_Dmel_Thika_Africa_2009-02,
		16 DAV_K22_Dmel_Thika_Africa_2009-02,
		17 DAV_LJ28_Dmel_SanDiego1_USA_2008-12-05,
		18 DAV_LJ29_Dmel_SanDiego1_USA_2008-12-05,
		19 DAV_LJ35_Dmel_SanDiego1_USA_2008-12-05,
		20 DAV_MAT03_Dmel_Accra1_Africa_2010-01,
		21 DAV_MATMEL21_Dmel_Accra1_Africa_2010-01,
		22 DAV_Qdelta_Dmel_LabStock_Lab_2008-02,
		23 DAV_SAF27_Dmel_SouthAfrica_Africa_2010-01,
		24 DAV_XIB_Dmel_LabStock_Lab_2008-02,
		25 DAV_XID_Dmel_LabStock_Lab_2008-02,
		26 DAV_delta11_Dmel_LabStock_Lab_2008-02,
		27 DAV_wipe_Dmel_LabStock_Lab_2008-02,
		28 DAV_ywiP_Dmel_LabStock_Lab_2008-02
		;
tree TREE1 = [&R] ((6[&DAVHostClock.rate_median=0.0022506872246245953,DAVContinentClock.rate_median=0.007301184609907712,length_range={30.65591766091,303.1483937325},Continent_D="USA",height_range={0.2876712327899895,0.2876712330510145},Host_D="Dmel",Host_D.set.prob={1.0},DAVContinentClock.rate_range={0.0016292577112110886,0.023451496526459815},DAVHostClock.rate_range={3.322079085493216E-4,0.011996313810540133},height=0.28767123289431273,DAVHostClock.rate_95%_HPD={7.061530888016025E-4,0.004543239317186323},DAV_3867-4519.rate=6.519632309908732E-4,Continent_D.set.prob={1.0},length=98.30462175812933,height_95%_HPD={0.28767123283989804,0.2876712329611735},DAVContinentClock.rate=0.007598720883625502,Continent_D.set={"USA"},Host_D.set={"Dmel"},DAVHostClock.rate=0.0024381285968591575,length_95%_HPD={50.0707768133,154.3550289651},DAV_3867-4519.rate_95%_HPD={3.7440780612196713E-4,9.61905625761038E-4},Host_D.prob=1.0,DAV_3867-4519.rate_median=6.386610364133094E-4,height_median=0.28767123288400853,DAV_3867-4519.rate_range={2.240303761360423E-4,0.0014262699390045542},length_median=94.16210308238,DAVContinentClock.rate_95%_HPD={0.003531911558723959,0.012359329151173397},Continent_D.prob=1.0]:98.41062698202697,(20[&DAVHostClock.rate_median=0.0022506872246245953,DAVContinentClock.rate_median=0.007301184609907712,length_range={28.71338176354,261.7699988385},Continent_D="Africa",height_range={0.0,1.8485479813534766E-10},Host_D="Dmel",Host_D.set.prob={1.0},DAVContinentClock.rate_range={0.0016292577112110886,0.023451496526459815},DAVHostClock.rate_range={3.322079085493216E-4,0.011996313810540133},height=1.7901536680749332E-11,DAVHostClock.rate_95%_HPD={7.061530888016025E-4,0.004543239317186323},DAV_3867-4519.rate=6.519632309908732E-4,Continent_D.set.prob={1.0},length=82.79922967535234,height_95%_HPD={0.0,7.258904588525183E-11},DAVContinentClock.rate=0.007598720883625502,Continent_D.set={"Africa"},Host_D.set={"Dmel"},DAVHostClock.rate=0.0024381285968591575,length_95%_HPD={42.32107140277,131.7477016673},DAV_3867-4519.rate_95%_HPD={3.7440780612196713E-4,9.61905625761038E-4},Host_D.prob=1.0,DAV_3867-4519.rate_median=6.386610364133094E-4,height_median=5.9969806898152456E-12,DAV_3867-4519.rate_range={2.240303761360423E-4,0.0014262699390045542},length_median=78.88223643763499,DAVContinentClock.rate_95%_HPD={0.003531911558723959,0.012359329151173397},Continent_D.prob=1.0]:73.85895896135301,((((14[&DAVHostClock.rate_median=0.0022506872246245953,DAVContinentClock.rate_median=0.007301184609907712,length_range={5.504847764848E-6,15.93246539617},Continent_D="Africa",height_range={0.9150684931369142,0.9150684932948252},Host_D="Dmel",Host_D.set.prob={1.0},DAVContinentClock.rate_range={0.0016292577112110886,0.023451496526459815},DAVHostClock.rate_range={3.322079085493216E-4,0.011996313810540133},height=0.9150684931687045,DAVHostClock.rate_95%_HPD={7.061530888016025E-4,0.004543239317186323},DAV_3867-4519.rate=6.519632309908732E-4,Continent_D.set.prob={1.0},length=1.2914184737498682,height_95%_HPD={0.9150684931414048,0.9150684932220088},DAVContinentClock.rate=0.007598720883625502,Continent_D.set={"Africa"},Host_D.set={"Dmel"},DAVHostClock.rate=0.0024381285968591575,length_95%_HPD={5.504847764848E-6,3.682773555525},DAV_3867-4519.rate_95%_HPD={3.7440780612196713E-4,9.61905625761038E-4},Host_D.prob=1.0,DAV_3867-4519.rate_median=6.386610364133094E-4,height_median=0.9150684931580031,DAV_3867-4519.rate_range={2.240303761360423E-4,0.0014262699390045542},length_median=0.9443539400566501,DAVContinentClock.rate_95%_HPD={0.003531911558723959,0.012359329151173397},Continent_D.prob=1.0]:0.6703027182964973,16[&DAVHostClock.rate_median=0.0022506872246245953,DAVContinentClock.rate_median=0.007301184609907712,length_range={5.504847764848E-6,19.77035475878},Continent_D="Africa",height_range={0.9150684931369142,0.9150684932948252},Host_D="Dmel",Host_D.set.prob={1.0},DAVContinentClock.rate_range={0.0016292577112110886,0.023451496526459815},DAVHostClock.rate_range={3.322079085493216E-4,0.011996313810540133},height=0.915068493168705,DAVHostClock.rate_95%_HPD={7.061530888016025E-4,0.004543239317186323},DAV_3867-4519.rate=6.519632309908732E-4,Continent_D.set.prob={1.0},length=1.2821900601137004,height_95%_HPD={0.9150684931414048,0.9150684932220088},DAVContinentClock.rate=0.007598720883625502,Continent_D.set={"Africa"},Host_D.set={"Dmel"},DAVHostClock.rate=0.0024381285968591575,length_95%_HPD={5.504847764848E-6,3.623286283449},DAV_3867-4519.rate_95%_HPD={3.7440780612196713E-4,9.61905625761038E-4},Host_D.prob=1.0,DAV_3867-4519.rate_median=6.386610364133094E-4,height_median=0.9150684931580031,DAV_3867-4519.rate_range={2.240303761360423E-4,0.0014262699390045542},length_median=0.9450520552456501,DAVContinentClock.rate_95%_HPD={0.003531911558723959,0.012359329151173397},Continent_D.prob=1.0]:0.6703027182964973)[&DAVHostClock.rate_median=0.0022483933882029485,DAVContinentClock.rate_median=0.007316271744410152,length_range={1.166882659502E-4,14.24362098493},Continent_D="Africa",height_range={0.9150739980048286,10.191933215516997},Host_D="Dmel",Host_D.set.prob={1.0},DAVContinentClock.rate_range={0.0016292577112110886,0.01980023269980449},DAVHostClock.rate_range={3.322079085493216E-4,0.011996313810540133},height=1.851844485298506,DAVHostClock.rate_95%_HPD={7.346382391736316E-4,0.004572366437253257},DAV_3867-4519.rate=6.522811594071782E-4,Continent_D.set.prob={8.260738960648844E-4,0.9991363772904777,3.7548813457494744E-5},length=1.9775401684014273,height_95%_HPD={0.9150739980048286,3.6502279632581747},DAVContinentClock.rate=0.007610978948043807,Continent_D.set={"USA","Africa","Lab"},Host_D.set={"Dmel"},DAVHostClock.rate=0.002440228889015735,length_95%_HPD={1.166882659502E-4,4.961152632796},DAV_3867-4519.rate_95%_HPD={3.721514379989725E-4,9.616641411157419E-4},Host_D.prob=1.0,DAV_3867-4519.rate_median=6.397396473261308E-4,height_median=1.5853712114545004,DAV_3867-4519.rate_range={2.240303761360423E-4,0.0014262699390045542},posterior=0.7397366812954835,length_median=1.6159719562650001,DAVContinentClock.rate_95%_HPD={0.00357480417465226,0.012356646507832485},Continent_D.prob=0.9991363772904777]:1.9326903999179308,(17[&DAVHostClock.rate_median=0.0022506872246245953,DAVContinentClock.rate_median=0.007301184609907712,length_range={6.422371189752E-6,12.40055863383},Continent_D="USA",height_range={1.0737704917899862,1.073770491947414},Host_D="Dmel",Host_D.set.prob={1.0},DAVContinentClock.rate_range={0.0016292577112110886,0.023451496526459815},DAVHostClock.rate_range={3.322079085493216E-4,0.011996313810540133},height=1.0737704918212427,DAVHostClock.rate_95%_HPD={7.061530888016025E-4,0.004543239317186323},DAV_3867-4519.rate=6.519632309908732E-4,Continent_D.set.prob={1.0},length=0.7573071137444233,height_95%_HPD={1.07377049179388,1.0737704918744555},DAVContinentClock.rate=0.007598720883625502,Continent_D.set={"USA"},Host_D.set={"Dmel"},DAVHostClock.rate=0.0024381285968591575,length_95%_HPD={6.422371189752E-6,2.401304878864},DAV_3867-4519.rate_95%_HPD={3.7440780612196713E-4,9.61905625761038E-4},Host_D.prob=1.0,DAV_3867-4519.rate_median=6.386610364133094E-4,height_median=1.073770491810535,DAV_3867-4519.rate_range={2.240303761360423E-4,0.0014262699390045542},length_median=0.4869862395265,DAVContinentClock.rate_95%_HPD={0.003531911558723959,0.012359329151173397},Continent_D.prob=1.0]:0.44012075575986387,18[&DAVHostClock.rate_median=0.0022506872246245953,DAVContinentClock.rate_median=0.007301184609907712,length_range={6.422371189752E-6,13.80790583753},Continent_D="USA",height_range={1.0737704917899862,1.073770491947414},Host_D="Dmel",Host_D.set.prob={1.0},DAVContinentClock.rate_range={0.0016292577112110886,0.023451496526459815},DAVHostClock.rate_range={3.322079085493216E-4,0.011996313810540133},height=1.0737704918212452,DAVHostClock.rate_95%_HPD={7.061530888016025E-4,0.004543239317186323},DAV_3867-4519.rate=6.519632309908732E-4,Continent_D.set.prob={1.0},length=0.7548642420018464,height_95%_HPD={1.07377049179388,1.073770491874427},DAVContinentClock.rate=0.007598720883625502,Continent_D.set={"USA"},Host_D.set={"Dmel"},DAVHostClock.rate=0.0024381285968591575,length_95%_HPD={6.422371189752E-6,2.398790958188},DAV_3867-4519.rate_95%_HPD={3.7440780612196713E-4,9.61905625761038E-4},Host_D.prob=1.0,DAV_3867-4519.rate_median=6.386610364133094E-4,height_median=1.073770491810535,DAV_3867-4519.rate_range={2.240303761360423E-4,0.0014262699390045542},length_median=0.4858017296259,DAVContinentClock.rate_95%_HPD={0.003531911558723959,0.012359329151173397},Continent_D.prob=1.0]:0.44012075575986387)[&DAVHostClock.rate_median=0.00224853162704715,DAVContinentClock.rate_median=0.00726457279701977,length_range={0.001138455645516,15.53028614438},Continent_D="USA",height_range={1.0737769141724982,9.80222099790302},Host_D="Dmel",Host_D.set.prob={1.0},DAVContinentClock.rate_range={0.0016292577112110886,0.023451496526459815},DAVHostClock.rate_range={3.322079085493216E-4,0.011996313810540133},height=1.7294110296911114,DAVHostClock.rate_95%_HPD={7.066659628560344E-4,0.004550560253296169},DAV_3867-4519.rate=6.52287551845477E-4,Continent_D.set.prob={0.9961913330334383,0.0038086669665617036},length=1.886670321176315,height_95%_HPD={1.0737769141724982,3.088302815218128},DAVContinentClock.rate=0.007561716349651517,Continent_D.set={"USA","Africa"},Host_D.set={"Dmel"},DAVHostClock.rate=0.002437524254018861,length_95%_HPD={0.001138455645516,4.696560352545},DAV_3867-4519.rate_95%_HPD={3.728094237854063E-4,9.620690739758149E-4},Host_D.prob=1.0,DAV_3867-4519.rate_median=6.391401852155975E-4,height_median=1.513891247570399,DAV_3867-4519.rate_range={2.240303761360423E-4,0.0014262699390045542},posterior=0.9261985445253041,length_median=1.530696977102,DAVContinentClock.rate_95%_HPD={0.0035748455771881446,0.012356646507832485},Continent_D.prob=0.9961913330334383]:2.0041703638020323)[&DAVHostClock.rate_median=0.0022506872246245953,DAVContinentClock.rate_median=0.007301184609907712,length_range={3.903608067746,94.94174943425},Continent_D="Africa",height_range={1.131986733388004,21.46965750319987},Host_D="Dmel",Host_D.set.prob={1.0},DAVContinentClock.rate_range={0.0016292577112110886,0.023451496526459815},DAVHostClock.rate_range={3.322079085493216E-4,0.011996313810540133},height=3.8609509318928263,DAVHostClock.rate_95%_HPD={7.061530888016025E-4,0.004543239317186323},DAV_3867-4519.rate=6.519632309908732E-4,Continent_D.set.prob={0.13293705905227488,0.866924059774457,1.3888117326815177E-4},length=20.237029063551315,height_95%_HPD={1.4302649561259955,7.119468414884238},DAVContinentClock.rate=0.007598720883625502,Continent_D.set={"USA","Africa","Lab"},Host_D.set={"Dmel"},DAVHostClock.rate=0.0024381285968591575,length_95%_HPD={8.174103835476,34.0170903534},DAV_3867-4519.rate_95%_HPD={3.7440780612196713E-4,9.61905625761038E-4},Host_D.prob=1.0,DAV_3867-4519.rate_median=6.386610364133094E-4,height_median=3.5180616113724312,DAV_3867-4519.rate_range={2.240303761360423E-4,0.0014262699390045542},posterior=1.0,length_median=19.155952653455,DAVContinentClock.rate_95%_HPD={0.003531911558723959,0.012359329151173397},Continent_D.prob=0.866924059774457]:19.175174985747574,(11[&DAVHostClock.rate_median=0.0022506872246245953,DAVContinentClock.rate_median=0.007301184609907712,length_range={0.002250080902458,21.81038577638},Continent_D="Africa",height_range={0.9150684931364594,0.9150684932955642},Host_D="Dsim",Host_D.set.prob={1.0},DAVContinentClock.rate_range={0.0016292577112110886,0.023451496526459815},DAVHostClock.rate_range={3.322079085493216E-4,0.011996313810540133},height=0.9150684931687031,DAVHostClock.rate_95%_HPD={7.061530888016025E-4,0.004543239317186323},DAV_3867-4519.rate=6.519632309908732E-4,Continent_D.set.prob={1.0},length=2.0782997903410227,height_95%_HPD={0.9150684931414901,0.9150684932221225},DAVContinentClock.rate=0.007598720883625502,Continent_D.set={"Africa"},Host_D.set={"Dsim"},DAVHostClock.rate=0.0024381285968591575,length_95%_HPD={0.03807766078603,5.281881293314},DAV_3867-4519.rate_95%_HPD={3.7440780612196713E-4,9.61905625761038E-4},Host_D.prob=1.0,DAV_3867-4519.rate_median=6.386610364133094E-4,height_median=0.9150684931580031,DAV_3867-4519.rate_range={2.240303761360423E-4,0.0014262699390045542},length_median=1.659374842489,DAVContinentClock.rate_95%_HPD={0.003531911558723959,0.012359329151173397},Continent_D.prob=1.0]:2.548725871947994,((13[&DAVHostClock.rate_median=0.0022506872246245953,DAVContinentClock.rate_median=0.007301184609907712,length_range={1.628807801857E-5,16.51640152028},Continent_D="Africa",height_range={0.9150684931367721,0.9150684932954505},Host_D="Dmel",Host_D.set.prob={1.0},DAVContinentClock.rate_range={0.0016292577112110886,0.023451496526459815},DAVHostClock.rate_range={3.322079085493216E-4,0.011996313810540133},height=0.9150684931687015,DAVHostClock.rate_95%_HPD={7.061530888016025E-4,0.004543239317186323},DAV_3867-4519.rate=6.519632309908732E-4,Continent_D.set.prob={1.0},length=1.1879732741141484,height_95%_HPD={0.9150684931408648,0.9150684932215825},DAVContinentClock.rate=0.007598720883625502,Continent_D.set={"Africa"},Host_D.set={"Dmel"},DAVHostClock.rate=0.0024381285968591575,length_95%_HPD={1.628807801857E-5,3.50519851674},DAV_3867-4519.rate_95%_HPD={3.7440780612196713E-4,9.61905625761038E-4},Host_D.prob=1.0,DAV_3867-4519.rate_median=6.386610364133094E-4,height_median=0.9150684931580031,DAV_3867-4519.rate_range={2.240303761360423E-4,0.0014262699390045542},length_median=0.8368835892102999,DAVContinentClock.rate_95%_HPD={0.003531911558723959,0.012359329151173397},Continent_D.prob=1.0]:0.49617270242379163,15[&DAVHostClock.rate_median=0.0022506872246245953,DAVContinentClock.rate_median=0.007301184609907712,length_range={2.110988737947E-5,15.1441530998},Continent_D="Africa",height_range={0.9150684931364594,0.9150684932954505},Host_D="Dmel",Host_D.set.prob={1.0},DAVContinentClock.rate_range={0.0016292577112110886,0.023451496526459815},DAVHostClock.rate_range={3.322079085493216E-4,0.011996313810540133},height=0.9150684931686993,DAVHostClock.rate_95%_HPD={7.061530888016025E-4,0.004543239317186323},DAV_3867-4519.rate=6.519632309908732E-4,Continent_D.set.prob={1.0},length=1.1878915308882452,height_95%_HPD={0.915068493141348,0.9150684932220656},DAVContinentClock.rate=0.007598720883625502,Continent_D.set={"Africa"},Host_D.set={"Dmel"},DAVHostClock.rate=0.0024381285968591575,length_95%_HPD={2.110988737947E-5,3.50974547693},DAV_3867-4519.rate_95%_HPD={3.7440780612196713E-4,9.61905625761038E-4},Host_D.prob=1.0,DAV_3867-4519.rate_median=6.386610364133094E-4,height_median=0.9150684931580031,DAV_3867-4519.rate_range={2.240303761360423E-4,0.0014262699390045542},length_median=0.8291159404153,DAVContinentClock.rate_95%_HPD={0.003531911558723959,0.012359329151173397},Continent_D.prob=1.0]:0.49617270242379163)[&DAVHostClock.rate_median=0.0022468927352109493,DAVContinentClock.rate_median=0.007315482449580028,length_range={5.971765424051E-5,11.66906523177},Continent_D="Africa",height_range={0.9152304163740155,8.228921174585139},Host_D="Dmel",Host_D.set.prob={1.0},DAVContinentClock.rate_range={0.002005630244620697,0.02086491913051318},DAVHostClock.rate_range={4.104400245817313E-4,0.008521037965073955},height=1.627419640879725,DAVHostClock.rate_95%_HPD={7.471696707150285E-4,0.0046403634321112155},DAV_3867-4519.rate=6.513651131370552E-4,Continent_D.set.prob={1.0},length=1.1904362839498133,height_95%_HPD={0.9152304163740155,3.023544617556638},DAVContinentClock.rate=0.007600791937997257,Continent_D.set={"Africa"},Host_D.set={"Dmel"},DAVHostClock.rate=0.0024443224307303933,length_95%_HPD={5.971765424051E-5,3.557296527165},DAV_3867-4519.rate_95%_HPD={3.755611859348013E-4,9.623345121469727E-4},Host_D.prob=1.0,DAV_3867-4519.rate_median=6.383390562098112E-4,height_median=1.4112411955817947,DAV_3867-4519.rate_range={2.275253495342583E-4,0.0013088079305353165},posterior=0.28284539747791787,length_median=0.8463621836499,DAVContinentClock.rate_95%_HPD={0.0036669480115732785,0.012512404613601223},Continent_D.prob=1.0]:0.6919103591928035,12[&DAVHostClock.rate_median=0.0022506872246245953,DAVContinentClock.rate_median=0.007301184609907712,length_range={1.628807801857E-5,13.86645077632},Continent_D="Africa",height_range={0.9150684931367721,0.9150684932955642},Host_D="Dmel",Host_D.set.prob={1.0},DAVContinentClock.rate_range={0.0016292577112110886,0.023451496526459815},DAVHostClock.rate_range={3.322079085493216E-4,0.011996313810540133},height=0.9150684931687029,DAVHostClock.rate_95%_HPD={7.061530888016025E-4,0.004543239317186323},DAV_3867-4519.rate=6.519632309908732E-4,Continent_D.set.prob={1.0},length=1.1760292523415004,height_95%_HPD={0.915068493141689,0.9150684932224067},DAVContinentClock.rate=0.007598720883625502,Continent_D.set={"Africa"},Host_D.set={"Dmel"},DAVHostClock.rate=0.0024381285968591575,length_95%_HPD={1.628807801857E-5,3.447638504459},DAV_3867-4519.rate_95%_HPD={3.7440780612196713E-4,9.61905625761038E-4},Host_D.prob=1.0,DAV_3867-4519.rate_median=6.386610364133094E-4,height_median=0.9150684931580031,DAV_3867-4519.rate_range={2.240303761360423E-4,0.0014262699390045542},length_median=0.8303358352601,DAVContinentClock.rate_95%_HPD={0.003531911558723959,0.012359329151173397},Continent_D.prob=1.0]:1.1880830616165952)[&DAVHostClock.rate_median=0.002247046260145866,DAVContinentClock.rate_median=0.007279485691533788,length_range={2.677800454798E-4,18.30842004058},Continent_D="Africa",height_range={0.9197061353419826,11.55596385733287},Host_D="Dmel",Host_D.set.prob={0.9999268952408802,7.31047591198187E-5},DAVContinentClock.rate_range={0.002040333115902999,0.023451496526459815},DAVHostClock.rate_range={3.322079085493216E-4,0.010314699101144083},height=2.3534660318013834,DAVHostClock.rate_95%_HPD={7.101269756654372E-4,0.004569832259259839},DAV_3867-4519.rate=6.50114947366863E-4,Continent_D.set.prob={1.0},length=1.6828267487540987,height_95%_HPD={0.9488445734672268,4.407967904094505},DAVContinentClock.rate=0.007585059444494017,Continent_D.set={"Africa"},Host_D.set={"Dmel","Dsim"},DAVHostClock.rate=0.002440317851485322,length_95%_HPD={2.677800454798E-4,4.698639835662},DAV_3867-4519.rate_95%_HPD={3.65113759628879E-4,9.470080251288487E-4},Host_D.prob=0.9999268952408802,DAV_3867-4519.rate_median=6.372793738731145E-4,height_median=2.1031515547745983,DAV_3867-4519.rate_range={2.275253495342583E-4,0.0013871096896591968},posterior=0.37995111382700963,length_median=1.265717873697,DAVContinentClock.rate_95%_HPD={0.00357480417465226,0.012294602718646623},Continent_D.prob=1.0]:1.3606428103313988)[&DAVHostClock.rate_median=0.0022506872246245953,DAVContinentClock.rate_median=0.007301184609907712,length_range={3.71081593469,87.94949054668},Continent_D="Africa",height_range={0.9972749276859929,22.725454269567933},Host_D="Dmel",Host_D.set.prob={0.9900005555246931,0.009999444475306927},DAVContinentClock.rate_range={0.0016292577112110886,0.023451496526459815},DAVHostClock.rate_range={3.322079085493216E-4,0.011996313810540133},height=3.828262525908633,DAVHostClock.rate_95%_HPD={7.061530888016025E-4,0.004543239317186323},DAV_3867-4519.rate=6.519632309908732E-4,Continent_D.set.prob={2.7776234653630355E-5,0.9999722237653463},length=20.21333731862462,height_95%_HPD={1.2699210772100002,7.195195627673087},DAVContinentClock.rate=0.007598720883625502,Continent_D.set={"USA","Africa"},Host_D.set={"Dmel","Dsim"},DAVHostClock.rate=0.0024381285968591575,length_95%_HPD={7.870390134444,33.9548358184},DAV_3867-4519.rate_95%_HPD={3.7440780612196713E-4,9.61905625761038E-4},Host_D.prob=0.9900005555246931,DAV_3867-4519.rate_median=6.386610364133094E-4,height_median=3.463794365105997,DAV_3867-4519.rate_range={2.240303761360423E-4,0.0014262699390045542},posterior=1.0,length_median=19.148837907495,DAVContinentClock.rate_95%_HPD={0.003531911558723959,0.012359329151173397},Continent_D.prob=0.9999722237653463]:19.22944223201401)[&DAVHostClock.rate_median=0.0022511660778711893,DAVContinentClock.rate_median=0.007301305715496398,length_range={9.439960161686E-4,57.42324851238},Continent_D="Africa",height_range={7.327104666690019,99.644733426438},Host_D="Dmel",Host_D.set.prob={0.9992657640459338,7.342359540661987E-4},DAVContinentClock.rate_range={0.0016292577112110886,0.023451496526459815},DAVHostClock.rate_range={3.322079085493216E-4,0.011996313810540133},height=23.77720423267623,DAVHostClock.rate_95%_HPD={7.064439990544645E-4,0.004543239317186323},DAV_3867-4519.rate=6.517096297092816E-4,Continent_D.set.prob={0.02475843637111222,5.87388763252959E-5,0.9750066081235866,1.7621662897588768E-4},length=10.489790153541946,height_95%_HPD={11.579089805190023,38.51021754038999},DAVContinentClock.rate=0.007600003559250348,Continent_D.set={"USA","EuropeNAf","Africa","Lab"},Host_D.set={"Dmel","Dsim"},DAVHostClock.rate=0.002437166677004589,length_95%_HPD={0.2550207990164,22.60188677056},DAV_3867-4519.rate_95%_HPD={3.7440780612196713E-4,9.623345121469727E-4},Host_D.prob=0.9992657640459338,DAV_3867-4519.rate_median=6.38045232624964E-4,height_median=22.693236597120006,DAV_3867-4519.rate_range={2.240303761360423E-4,0.0014262699390045542},posterior=0.9457530137214599,length_median=9.38005027715,DAVContinentClock.rate_95%_HPD={0.003520281009946063,0.012357985914212014},Continent_D.prob=0.9750066081235866]:9.903198099814986,23[&DAVHostClock.rate_median=0.0022506872246245953,DAVContinentClock.rate_median=0.007301184609907712,length_range={10.75229086547,109.6285090373},Continent_D="Africa",height_range={0.0,1.4659917724202387E-10},Host_D="Dmel",Host_D.set.prob={1.0},DAVContinentClock.rate_range={0.0016292577112110886,0.023451496526459815},DAVHostClock.rate_range={3.322079085493216E-4,0.011996313810540133},height=1.7891303065412785E-11,DAVHostClock.rate_95%_HPD={7.061530888016025E-4,0.004543239317186323},DAV_3867-4519.rate=6.519632309908732E-4,Continent_D.set.prob={1.0},length=33.888974496005055,height_95%_HPD={0.0,6.997424861765467E-11},DAVContinentClock.rate=0.007598720883625502,Continent_D.set={"Africa"},Host_D.set={"Dmel"},DAVHostClock.rate=0.0024381285968591575,length_95%_HPD={16.66988080761,54.09377158494},DAV_3867-4519.rate_95%_HPD={3.7440780612196713E-4,9.61905625761038E-4},Host_D.prob=1.0,DAV_3867-4519.rate_median=6.386610364133094E-4,height_median=7.105427357601002E-12,DAV_3867-4519.rate_range={2.240303761360423E-4,0.0014262699390045542},length_median=32.38508384018,DAVContinentClock.rate_95%_HPD={0.003531911558723959,0.012359329151173397},Continent_D.prob=1.0]:32.596434696927886)[&DAVHostClock.rate_median=0.0022506872246245953,DAVContinentClock.rate_median=0.007301184609907712,length_range={4.862946477218,163.4529564264},Continent_D="Africa",height_range={10.752290865470002,109.62850903734204},Host_D="Dmel",Host_D.set.prob={0.999027831787123,9.721682128770624E-4},DAVContinentClock.rate_range={0.0016292577112110886,0.023451496526459815},DAVHostClock.rate_range={3.322079085493216E-4,0.011996313810540133},height=34.092106645990526,DAVHostClock.rate_95%_HPD={7.061530888016025E-4,0.004543239317186323},DAV_3867-4519.rate=6.519632309908732E-4,Continent_D.set.prob={0.027192933725904117,8.332870396089106E-5,0.9717793455919116,9.44391978223432E-4},length=46.184323891063634,height_95%_HPD={16.944721895626913,54.00905015300998},DAVContinentClock.rate=0.007598720883625502,Continent_D.set={"USA","EuropeNAf","Africa","Lab"},Host_D.set={"Dmel","Dsim"},DAVHostClock.rate=0.0024381285968591575,length_95%_HPD={17.28988488707,79.86577949396},DAV_3867-4519.rate_95%_HPD={3.7440780612196713E-4,9.61905625761038E-4},Host_D.prob=0.999027831787123,DAV_3867-4519.rate_median=6.386610364133094E-4,height_median=32.59643469693499,DAV_3867-4519.rate_range={2.240303761360423E-4,0.0014262699390045542},posterior=1.0,length_median=43.750482711695,DAVContinentClock.rate_95%_HPD={0.003531911558723959,0.012359329151173397},Continent_D.prob=0.9717793455919116]:41.262524264424016)[&DAVHostClock.rate_median=0.0022511401808129744,DAVContinentClock.rate_median=0.007283631589979061,length_range={0.003980437294643,139.3458237893},Continent_D="Africa",height_range={28.71338176354,217.96046758321},Host_D="Dmel",Host_D.set.prob={0.992189679218968,0.007810320781032078},DAVContinentClock.rate_range={0.0016292577112110886,0.023451496526459815},DAVHostClock.rate_range={3.923304528302958E-4,0.010377983302832666},height=77.24816670614595,DAVHostClock.rate_95%_HPD={7.355617047659433E-4,0.004583953847952842},DAV_3867-4519.rate=6.526025314264178E-4,Continent_D.set.prob={0.12532376967523412,0.001315002988643156,0.8588563458856346,0.014504881450488146},length=27.432862745348793,height_95%_HPD={41.438133950684986,120.67046939000002},DAVContinentClock.rate=0.007580283537223449,Continent_D.set={"USA","EuropeNAf","Africa","Lab"},Host_D.set={"Dmel","Dsim"},DAVHostClock.rate=0.0024399540841343052,length_95%_HPD={1.275068965253,56.27283649704},DAV_3867-4519.rate_95%_HPD={3.611685055435902E-4,9.485720713469994E-4},Host_D.prob=0.992189679218968,DAV_3867-4519.rate_median=6.400562463276837E-4,height_median=73.85895896135901,DAV_3867-4519.rate_range={2.240303761360423E-4,0.0014169194506899539},posterior=0.6970446086328538,length_median=25.24613905334,DAVContinentClock.rate_95%_HPD={0.003531911558723959,0.01236123972472076},Continent_D.prob=0.8588563458856346]:24.83933925355197)[&DAVHostClock.rate_median=0.0022506872246245953,DAVContinentClock.rate_median=0.007301184609907712,length_range={28.476485277,455.128461854},Continent_D="Africa",height_range={34.643848160283014,303.43606496544595},Host_D="Dmel",Host_D.set.prob={0.9841119937781234,0.015888006221876562},DAVContinentClock.rate_range={0.0016292577112110886,0.023451496526459815},DAVHostClock.rate_range={3.322079085493216E-4,0.011996313810540133},height=102.72722537342227,DAVHostClock.rate_95%_HPD={7.061530888016025E-4,0.004543239317186323},DAV_3867-4519.rate=6.519632309908732E-4,Continent_D.set.prob={0.26467974001444367,0.0035553580356646854,0.6891283817565691,0.04263652019332259},length=133.27771385192764,height_95%_HPD={55.211653933635105,157.60081471268},DAVContinentClock.rate=0.007598720883625502,Continent_D.set={"USA","EuropeNAf","Africa","Lab"},Host_D.set={"Dmel","Dsim"},DAVHostClock.rate=0.0024381285968591575,length_95%_HPD={64.45983312909,217.8287335282},DAV_3867-4519.rate_95%_HPD={3.7440780612196713E-4,9.61905625761038E-4},Host_D.prob=0.9841119937781234,DAV_3867-4519.rate_median=6.386610364133094E-4,height_median=98.69829821491098,DAV_3867-4519.rate_range={2.240303761360423E-4,0.0014262699390045542},posterior=1.0,length_median=126.8643636352,DAVContinentClock.rate_95%_HPD={0.003531911558723959,0.012359329151173397},Continent_D.prob=0.6891283817565691]:127.96633949922722,((21[&DAVHostClock.rate_median=0.0022506872246245953,DAVContinentClock.rate_median=0.007301184609907712,length_range={0.9124607160156,29.05760332183},Continent_D="Africa",height_range={0.0,1.7195134205394424E-10},Host_D="Dmel",Host_D.set.prob={1.0},DAVContinentClock.rate_range={0.0016292577112110886,0.023451496526459815},DAVHostClock.rate_range={3.322079085493216E-4,0.011996313810540133},height=1.8086546993838964E-11,DAVHostClock.rate_95%_HPD={7.061530888016025E-4,0.004543239317186323},DAV_3867-4519.rate=6.519632309908732E-4,Continent_D.set.prob={1.0},length=3.4825259852741084,height_95%_HPD={0.0,7.548806024715304E-11},DAVContinentClock.rate=0.007598720883625502,Continent_D.set={"Africa"},Host_D.set={"Dmel"},DAVHostClock.rate=0.0024381285968591575,length_95%_HPD={0.9124607160156,7.524558854109},DAV_3867-4519.rate_95%_HPD={3.7440780612196713E-4,9.61905625761038E-4},Host_D.prob=1.0,DAV_3867-4519.rate_median=6.386610364133094E-4,height_median=2.9842794901924208E-12,DAV_3867-4519.rate_range={2.240303761360423E-4,0.0014262699390045542},length_median=2.9561781833904996,DAVContinentClock.rate_95%_HPD={0.003531911558723959,0.012359329151173397},Continent_D.prob=1.0]:4.24733565526202,((4[&DAVHostClock.rate_median=0.0022506872246245953,DAVContinentClock.rate_median=0.007301184609907712,length_range={1.100687302613E-5,15.70083320745},Continent_D="USA",height_range={0.9123287671166622,0.91232876729498},Host_D="Dmel",Host_D.set.prob={1.0},DAVContinentClock.rate_range={0.0016292577112110886,0.023451496526459815},DAVHostClock.rate_range={3.322079085493216E-4,0.011996313810540133},height=0.912328767141472,DAVHostClock.rate_95%_HPD={7.061530888016025E-4,0.004543239317186323},DAV_3867-4519.rate=6.519632309908732E-4,Continent_D.set.prob={1.0},length=1.1783890966525543,height_95%_HPD={0.9123287671218065,0.9123287671995399},DAVContinentClock.rate=0.007598720883625502,Continent_D.set={"USA"},Host_D.set={"Dmel"},DAVHostClock.rate=0.0024381285968591575,length_95%_HPD={1.100687302613E-5,3.424595162783},DAV_3867-4519.rate_95%_HPD={3.7440780612196713E-4,9.61905625761038E-4},Host_D.prob=1.0,DAV_3867-4519.rate_median=6.386610364133094E-4,height_median=0.9123287671261835,DAV_3867-4519.rate_range={2.240303761360423E-4,0.0014262699390045542},length_median=0.84087741827315,DAVContinentClock.rate_95%_HPD={0.003531911558723959,0.012359329151173397},Continent_D.prob=1.0]:1.0921753779223593,(1[&DAVHostClock.rate_median=0.0022506872246245953,DAVContinentClock.rate_median=0.007301184609907712,length_range={1.100687302613E-5,20.79800723971},Continent_D="USA",height_range={0.9123287671167191,0.9123287672945253},Host_D="Dmel",Host_D.set.prob={1.0},DAVContinentClock.rate_range={0.0016292577112110886,0.023451496526459815},DAVHostClock.rate_range={3.322079085493216E-4,0.011996313810540133},height=0.9123287671414747,DAVHostClock.rate_95%_HPD={7.061530888016025E-4,0.004543239317186323},DAV_3867-4519.rate=6.519632309908732E-4,Continent_D.set.prob={1.0},length=1.1764974805034694,height_95%_HPD={0.9123287671218918,0.9123287671995399},DAVContinentClock.rate=0.007598720883625502,Continent_D.set={"USA"},Host_D.set={"Dmel"},DAVHostClock.rate=0.0024381285968591575,length_95%_HPD={1.100687302613E-5,3.407075316905},DAV_3867-4519.rate_95%_HPD={3.7440780612196713E-4,9.61905625761038E-4},Host_D.prob=1.0,DAV_3867-4519.rate_median=6.386610364133094E-4,height_median=0.9123287671261551,DAV_3867-4519.rate_range={2.240303761360423E-4,0.0014262699390045542},length_median=0.8491417830689001,DAVContinentClock.rate_95%_HPD={0.003531911558723959,0.012359329151173397},Continent_D.prob=1.0]:0.5047827947135204,2[&DAVHostClock.rate_median=0.0022506872246245953,DAVContinentClock.rate_median=0.007301184609907712,length_range={1.497856779176E-5,14.52309641822},Continent_D="USA",height_range={0.9123287671166622,0.9123287672945253},Host_D="Dmel",Host_D.set.prob={1.0},DAVContinentClock.rate_range={0.0016292577112110886,0.023451496526459815},DAVHostClock.rate_range={3.322079085493216E-4,0.011996313810540133},height=0.912328767141475,DAVHostClock.rate_95%_HPD={7.061530888016025E-4,0.004543239317186323},DAV_3867-4519.rate=6.519632309908732E-4,Continent_D.set.prob={1.0},length=1.1837950925420029,height_95%_HPD={0.912328767121835,0.9123287671995399},DAVContinentClock.rate=0.007598720883625502,Continent_D.set={"USA"},Host_D.set={"Dmel"},DAVHostClock.rate=0.0024381285968591575,length_95%_HPD={1.497856779176E-5,3.445425003432},DAV_3867-4519.rate_95%_HPD={3.7440780612196713E-4,9.61905625761038E-4},Host_D.prob=1.0,DAV_3867-4519.rate_median=6.386610364133094E-4,height_median=0.9123287671261266,DAV_3867-4519.rate_range={2.240303761360423E-4,0.0014262699390045542},length_median=0.84025184389305,DAVContinentClock.rate_95%_HPD={0.003531911558723959,0.012359329151173397},Continent_D.prob=1.0]:0.5047827947135488)[&DAVHostClock.rate_median=0.0022367365232172265,DAVContinentClock.rate_median=0.007281908262485684,length_range={8.54431027959E-5,10.77748540332},Continent_D="USA",height_range={0.912362936842186,8.038902717568988},Host_D="Dmel",Host_D.set.prob={1.0},DAVContinentClock.rate_range={0.0016292577112110886,0.01862224489747788},DAVHostClock.rate_range={3.322079085493216E-4,0.011996313810540133},height=1.6272049762024114,DAVHostClock.rate_95%_HPD={6.738760367020017E-4,0.004555932416154868},DAV_3867-4519.rate=6.520044315155433E-4,Continent_D.set.prob={1.0},length=1.195835362543522,height_95%_HPD={0.912362936842186,2.9917419666992373},DAVContinentClock.rate=0.007593812268161117,Continent_D.set={"USA"},Host_D.set={"Dmel"},DAVHostClock.rate=0.0024389645052718787,length_95%_HPD={8.54431027959E-5,3.51759145318},DAV_3867-4519.rate_95%_HPD={3.730586143712623E-4,9.673643959196708E-4},Host_D.prob=1.0,DAV_3867-4519.rate_median=6.399951914149619E-4,height_median=1.4171115618396755,DAV_3867-4519.rate_range={2.240303761360423E-4,0.0014169194506899539},posterior=0.25059718904505307,length_median=0.845417891978,DAVContinentClock.rate_95%_HPD={0.0035327969190424914,0.012367733639364659},Continent_D.prob=1.0]:0.5873925832088673)[&DAVHostClock.rate_median=0.002255165422892745,DAVContinentClock.rate_median=0.0072813682020164885,length_range={1.108324746912E-5,14.19134999569},Continent_D="USA",height_range={0.918443088579636,9.076770952050992},Host_D="Dmel",Host_D.set.prob={1.0},DAVContinentClock.rate_range={0.0020594118717365746,0.02086491913051318},DAVHostClock.rate_range={3.322079085493216E-4,0.011996313810540133},height=2.228626925272017,DAVHostClock.rate_95%_HPD={7.066659628560344E-4,0.004555932416154868},DAV_3867-4519.rate=6.45677570874317E-4,Continent_D.set.prob={1.0},length=1.4342082728292933,height_95%_HPD={0.956714670033989,4.094766127513026},DAVContinentClock.rate=0.007586214721961716,Continent_D.set={"USA"},Host_D.set={"Dmel"},DAVHostClock.rate=0.0024473366898991617,length_95%_HPD={1.108324746912E-5,4.047296398027},DAV_3867-4519.rate_95%_HPD={3.620134101650093E-4,9.414528589788936E-4},Host_D.prob=1.0,DAV_3867-4519.rate_median=6.331760709024276E-4,height_median=2.004504145048543,DAV_3867-4519.rate_range={2.3354560735445117E-4,0.0014262699390045542},posterior=0.25115271373812564,length_median=1.062132532814,DAVContinentClock.rate_95%_HPD={0.003598973954386191,0.01234960755829725},Continent_D.prob=1.0]:0.9524115520909788,3[&DAVHostClock.rate_median=0.0022506872246245953,DAVContinentClock.rate_median=0.007301184609907712,length_range={0.003532992793064,16.23142597937},Continent_D="USA",height_range={0.9123287671139906,0.91232876729498},Host_D="Dsim",Host_D.set.prob={1.0},DAVContinentClock.rate_range={0.0016292577112110886,0.023451496526459815},DAVHostClock.rate_range={3.322079085493216E-4,0.011996313810540133},height=0.912328767141474,DAVHostClock.rate_95%_HPD={7.061530888016025E-4,0.004543239317186323},DAV_3867-4519.rate=6.519632309908732E-4,Continent_D.set.prob={1.0},length=2.0659982609893035,height_95%_HPD={0.9123287671218918,0.9123287671995968},DAVContinentClock.rate=0.007598720883625502,Continent_D.set={"USA"},Host_D.set={"Dsim"},DAVHostClock.rate=0.0024381285968591575,length_95%_HPD={0.03079684033114,5.098189037547},DAV_3867-4519.rate_95%_HPD={3.7440780612196713E-4,9.61905625761038E-4},Host_D.prob=1.0,DAV_3867-4519.rate_median=6.386610364133094E-4,height_median=0.9123287671260414,DAV_3867-4519.rate_range={2.240303761360423E-4,0.0014262699390045542},length_median=1.6689898083474999,DAVContinentClock.rate_95%_HPD={0.003531911558723959,0.012359329151173397},Continent_D.prob=1.0]:2.0445869300134802)[&DAVHostClock.rate_median=0.0022228515860594,DAVContinentClock.rate_median=0.007230831730020124,length_range={3.882065961966E-4,21.60058451388},Continent_D="USA",height_range={0.9834138094039986,16.613161974582},Host_D="Dmel",Host_D.set.prob={0.9980812837955695,0.0019187162044304901},DAVContinentClock.rate_range={0.0020594118717365746,0.02086491913051318},DAVHostClock.rate_range={3.322079085493216E-4,0.011996313810540133},height=3.230892043513997,DAVHostClock.rate_95%_HPD={7.056517082304049E-4,0.004505859067870434},DAV_3867-4519.rate=6.430162504832981E-4,Continent_D.set.prob={0.9987789987789988,0.0011337868480725624,8.721437292865864E-5},length=2.0286426927392736,height_95%_HPD={1.2016483358348182,5.786039475119992},DAVContinentClock.rate=0.007547928854817132,Continent_D.set={"USA","Africa","Lab"},Host_D.set={"Dmel","Dsim"},DAVHostClock.rate=0.002415394823358068,length_95%_HPD={3.882065961966E-4,5.599874995972},DAV_3867-4519.rate_95%_HPD={3.6498844999902E-4,9.453985025217478E-4},Host_D.prob=0.9980812837955695,DAV_3867-4519.rate_median=6.305055666050734E-4,height_median=2.9569156971395216,DAV_3867-4519.rate_range={2.275253495342583E-4,0.0014262699390045542},posterior=0.31848230653852566,length_median=1.5270233450839998,DAVContinentClock.rate_95%_HPD={0.003481884592875757,0.01231382860257953},Continent_D.prob=0.9987789987789988]:1.290419958125483)[&DAVHostClock.rate_median=0.0022506872246245953,DAVContinentClock.rate_median=0.007301184609907712,length_range={38.73650975185,321.3433305577},Continent_D="USA",height_range={1.2220785378499954,29.057603321830015},Host_D="Dmel",Host_D.set.prob={0.9834731403810899,0.01652685961891006},DAVContinentClock.rate_range={0.0016292577112110886,0.023451496526459815},DAVHostClock.rate_range={3.322079085493216E-4,0.011996313810540133},height=4.651114142053979,DAVHostClock.rate_95%_HPD={7.061530888016025E-4,0.004543239317186323},DAV_3867-4519.rate=6.519632309908732E-4,Continent_D.set.prob={0.935975779123382,0.06288539525581913,0.0011388256207988446},length=93.52808294960369,height_95%_HPD={1.6237861365609945,8.66106384333142},DAVContinentClock.rate=0.007598720883625502,Continent_D.set={"USA","Africa","Lab"},Host_D.set={"Dmel","Dsim"},DAVHostClock.rate=0.0024381285968591575,length_95%_HPD={52.16069519334,143.2052197244},DAV_3867-4519.rate_95%_HPD={3.7440780612196713E-4,9.61905625761038E-4},Host_D.prob=0.9834731403810899,DAV_3867-4519.rate_median=6.386610364133094E-4,height_median=4.247335655265005,DAV_3867-4519.rate_range={2.240303761360423E-4,0.0014262699390045542},posterior=1.0,length_median=89.800167327425,DAVContinentClock.rate_95%_HPD={0.003531911558723959,0.012359329151173397},Continent_D.prob=0.935975779123382]:90.09096450116667,(((9[&DAVHostClock.rate_median=0.0022506872246245953,DAVContinentClock.rate_median=0.007301184609907712,length_range={1.699675780287E-5,12.01778931371},Continent_D="USA",height_range={0.28767123279590123,0.28767123304163533},Host_D="Dmel",Host_D.set.prob={1.0},DAVContinentClock.rate_range={0.0016292577112110886,0.023451496526459815},DAVHostClock.rate_range={3.322079085493216E-4,0.011996313810540133},height=0.2876712328947448,DAVHostClock.rate_95%_HPD={7.061530888016025E-4,0.004543239317186323},DAV_3867-4519.rate=6.519632309908732E-4,Continent_D.set.prob={1.0},length=1.1045212013120755,height_95%_HPD={0.287671232857889,0.28767123296103136},DAVContinentClock.rate=0.007598720883625502,Continent_D.set={"USA"},Host_D.set={"Dmel"},DAVHostClock.rate=0.0024381285968591575,length_95%_HPD={1.699675780287E-5,3.444527824373},DAV_3867-4519.rate_95%_HPD={3.7440780612196713E-4,9.61905625761038E-4},Host_D.prob=1.0,DAV_3867-4519.rate_median=6.386610364133094E-4,height_median=0.28767123288548646,DAV_3867-4519.rate_range={2.240303761360423E-4,0.0014262699390045542},length_median=0.7253876451959,DAVContinentClock.rate_95%_HPD={0.003531911558723959,0.012359329151173397},Continent_D.prob=1.0]:0.6424026731445309,8[&DAVHostClock.rate_median=0.0022506872246245953,DAVContinentClock.rate_median=0.007301184609907712,length_range={1.699675780287E-5,16.86633559796},Continent_D="USA",height_range={0.28767123279590123,0.28767123304163533},Host_D="Dmel",Host_D.set.prob={1.0},DAVContinentClock.rate_range={0.0016292577112110886,0.023451496526459815},DAVHostClock.rate_range={3.322079085493216E-4,0.011996313810540133},height=0.28767123289474494,DAVHostClock.rate_95%_HPD={7.061530888016025E-4,0.004543239317186323},DAV_3867-4519.rate=6.519632309908732E-4,Continent_D.set.prob={1.0},length=1.10842461208984,height_95%_HPD={0.2876712328579174,0.28767123296103136},DAVContinentClock.rate=0.007598720883625502,Continent_D.set={"USA"},Host_D.set={"Dmel"},DAVHostClock.rate=0.0024381285968591575,length_95%_HPD={1.699675780287E-5,3.457405420129},DAV_3867-4519.rate_95%_HPD={3.7440780612196713E-4,9.61905625761038E-4},Host_D.prob=1.0,DAV_3867-4519.rate_median=6.386610364133094E-4,height_median=0.28767123288548646,DAV_3867-4519.rate_range={2.240303761360423E-4,0.0014262699390045542},length_median=0.7254410774993001,DAVContinentClock.rate_95%_HPD={0.003531911558723959,0.012359329151173397},Continent_D.prob=1.0]:0.6424026731445309)[&DAVHostClock.rate_median=0.002245080356516718,DAVContinentClock.rate_median=0.007295658209619327,length_range={2.916503390811E-4,18.62224127217},Continent_D="USA",height_range={0.2876882296299925,10.484799139799918},Host_D="Dmel",Host_D.set.prob={1.0},DAVContinentClock.rate_range={0.0016292577112110886,0.023451496526459815},DAVHostClock.rate_range={3.322079085493216E-4,0.011996313810540133},height=1.2214652370098225,DAVHostClock.rate_95%_HPD={6.881480961152296E-4,0.004512581867232153},DAV_3867-4519.rate=6.517729332388691E-4,Continent_D.set.prob={1.0},length=2.691882339291456,height_95%_HPD={0.2876882296299925,3.1038005593270555},DAVContinentClock.rate=0.007596312983086076,Continent_D.set={"USA"},Host_D.set={"Dmel"},DAVHostClock.rate=0.0024335964432623965,length_95%_HPD={0.008027346798307,6.226956970664},DAV_3867-4519.rate_95%_HPD={3.663987436844643E-4,9.519926670512195E-4},Host_D.prob=1.0,DAV_3867-4519.rate_median=6.386055844108686E-4,height_median=0.9300739060300174,DAV_3867-4519.rate_range={2.240303761360423E-4,0.0014262699390045542},posterior=0.9183378701183268,length_median=2.2933800849579997,DAVContinentClock.rate_95%_HPD={0.003531911558723959,0.012356646507832485},Continent_D.prob=1.0]:3.3916459676176487,(7[&DAVHostClock.rate_median=0.0022506872246245953,DAVContinentClock.rate_median=0.007301184609907712,length_range={0.03840386003591,21.09165778996},Continent_D="USA",height_range={0.2876712327969244,0.2876712330415785},Host_D="Dmel",Host_D.set.prob={1.0},DAVContinentClock.rate_range={0.0016292577112110886,0.023451496526459815},DAVHostClock.rate_range={3.322079085493216E-4,0.011996313810540133},height=0.2876712328947467,DAVHostClock.rate_95%_HPD={7.061530888016025E-4,0.004543239317186323},DAV_3867-4519.rate=6.519632309908732E-4,Continent_D.set.prob={1.0},length=3.156869157377422,height_95%_HPD={0.2876712328570079,0.2876712329600082},DAVContinentClock.rate=0.007598720883625502,Continent_D.set={"USA"},Host_D.set={"Dmel"},DAVHostClock.rate=0.0024381285968591575,length_95%_HPD={0.3390876691935,6.963376632165},DAV_3867-4519.rate_95%_HPD={3.7440780612196713E-4,9.61905625761038E-4},Host_D.prob=1.0,DAV_3867-4519.rate_median=6.386610364133094E-4,height_median=0.2876712328855149,DAV_3867-4519.rate_range={2.240303761360423E-4,0.0014262699390045542},length_median=2.7184914649395,DAVContinentClock.rate_95%_HPD={0.003531911558723959,0.012359329151173397},Continent_D.prob=1.0]:2.145769860101865,5[&DAVHostClock.rate_median=0.0022506872246245953,DAVContinentClock.rate_median=0.007301184609907712,length_range={0.03840386003591,17.96574903206},Continent_D="USA",height_range={0.2876712327969244,0.2876712330419764},Host_D="Dmel",Host_D.set.prob={1.0},DAVContinentClock.rate_range={0.0016292577112110886,0.023451496526459815},DAVHostClock.rate_range={3.322079085493216E-4,0.011996313810540133},height=0.2876712328947434,DAVHostClock.rate_95%_HPD={7.061530888016025E-4,0.004543239317186323},DAV_3867-4519.rate=6.519632309908732E-4,Continent_D.set.prob={1.0},length=2.716125681447334,height_95%_HPD={0.2876712328559847,0.2876712329590134},DAVContinentClock.rate=0.007598720883625502,Continent_D.set={"USA"},Host_D.set={"Dmel"},DAVHostClock.rate=0.0024381285968591575,length_95%_HPD={0.348605600624,5.895570605483},DAV_3867-4519.rate_95%_HPD={3.7440780612196713E-4,9.61905625761038E-4},Host_D.prob=1.0,DAV_3867-4519.rate_median=6.386610364133094E-4,height_median=0.28767123288548646,DAV_3867-4519.rate_range={2.240303761360423E-4,0.0014262699390045542},length_median=2.3647758350709998,DAVContinentClock.rate_95%_HPD={0.003531911558723959,0.012359329151173397},Continent_D.prob=1.0]:2.1457698601018933)[&DAVHostClock.rate_median=0.0022589427771561054,DAVContinentClock.rate_median=0.007339984958113253,length_range={9.951807822883E-5,16.68638015401},Continent_D="USA",height_range={0.32607509291401016,16.12491973255129},Host_D="Dmel",Host_D.set.prob={1.0},DAVContinentClock.rate_range={0.0016292577112110886,0.019440102205783898},DAVHostClock.rate_range={3.322079085493216E-4,0.010377983302832666},height=2.7155370534935264,DAVHostClock.rate_95%_HPD={7.056517082304049E-4,0.004505859067870434},DAV_3867-4519.rate=6.533032181903735E-4,Continent_D.set.prob={1.0},length=1.7652108224323093,height_95%_HPD={0.6273957045260943,5.403786886776828},DAVContinentClock.rate=0.00761614058417729,Continent_D.set={"USA"},Host_D.set={"Dmel"},DAVHostClock.rate=0.0024399442243952596,length_95%_HPD={9.951807822883E-5,4.472257366972},DAV_3867-4519.rate_95%_HPD={3.6665147460892693E-4,9.545245857016047E-4},Host_D.prob=1.0,DAV_3867-4519.rate_median=6.403427553373324E-4,height_median=2.4334410929873798,DAV_3867-4519.rate_range={2.240303761360423E-4,0.0014262699390045542},posterior=0.5747736236875729,length_median=1.417299173752,DAVContinentClock.rate_95%_HPD={0.0036027796296991634,0.012367897800423815},Continent_D.prob=1.0]:1.8882787806602863)[&DAVHostClock.rate_median=0.0022506872246245953,DAVContinentClock.rate_median=0.007301184609907712,length_range={25.85476521773,176.8024402822},Continent_D="USA",height_range={0.8073001267239874,23.002100620600004},Host_D="Dmel",Host_D.set.prob={0.9999722237653463,2.7776234653630355E-5},DAVContinentClock.rate_range={0.0016292577112110886,0.023451496526459815},DAVHostClock.rate_range={3.322079085493216E-4,0.011996313810540133},height=4.705316191780622,DAVHostClock.rate_95%_HPD={7.061530888016025E-4,0.004543239317186323},DAV_3867-4519.rate=6.519632309908732E-4,Continent_D.set.prob={0.9992778178990056,2.7776234653630355E-5,2.7776234653630353E-4,4.166435198044553E-4},length=60.27387658090201,height_95%_HPD={1.3965756002600358,8.786393162073011},DAVContinentClock.rate=0.007598720883625502,Continent_D.set={"USA","EuropeNAf","Africa","Lab"},Host_D.set={"Dmel","Dsim"},DAVHostClock.rate=0.0024381285968591575,length_95%_HPD={34.55042045474,90.24034618054},DAV_3867-4519.rate_95%_HPD={3.7440780612196713E-4,9.61905625761038E-4},Host_D.prob=0.9999722237653463,DAV_3867-4519.rate_median=6.386610364133094E-4,height_median=4.321719873647666,DAV_3867-4519.rate_range={2.240303761360423E-4,0.0014262699390045542},posterior=1.0,length_median=57.924315394155,DAVContinentClock.rate_95%_HPD={0.003531911558723959,0.012359329151173397},Continent_D.prob=0.9992778178990056]:58.196198901798326,(10[&DAVHostClock.rate_median=0.0022506872246245953,DAVContinentClock.rate_median=0.007301184609907712,length_range={0.6384091468668,68.96303896406},Continent_D="Lab",height_range={21.999999999936335,22.000000000140062},Host_D="Dmel",Host_D.set.prob={1.0},DAVContinentClock.rate_range={0.0016292577112110886,0.023451496526459815},DAVHostClock.rate_range={3.322079085493216E-4,0.011996313810540133},height=22.000000000015714,DAVHostClock.rate_95%_HPD={7.061530888016025E-4,0.004543239317186323},DAV_3867-4519.rate=6.519632309908732E-4,Continent_D.set.prob={1.0},length=14.15121827241449,height_95%_HPD={21.999999999979963,22.000000000080007},DAVContinentClock.rate=0.007598720883625502,Continent_D.set={"Lab"},Host_D.set={"Dmel"},DAVHostClock.rate=0.0024381285968591575,length_95%_HPD={3.036096443157,28.0776190478},DAV_3867-4519.rate_95%_HPD={3.7440780612196713E-4,9.61905625761038E-4},Host_D.prob=1.0,DAV_3867-4519.rate_median=6.386610364133094E-4,height_median=22.000000000010004,DAV_3867-4519.rate_range={2.240303761360423E-4,0.0014262699390045542},length_median=12.93266268805,DAVContinentClock.rate_95%_HPD={0.003531911558723959,0.012359329151173397},Continent_D.prob=1.0]:12.932662688056197,((27[&DAVHostClock.rate_median=0.0022506872246245953,DAVContinentClock.rate_median=0.007301184609907712,length_range={0.6521821006138,29.81974722358},Continent_D="Lab",height_range={1.9153005463863337,1.9153005465944375},Host_D="Dmel",Host_D.set.prob={1.0},DAVContinentClock.rate_range={0.0016292577112110886,0.023451496526459815},DAVHostClock.rate_range={3.322079085493216E-4,0.011996313810540133},height=1.9153005464663218,DAVHostClock.rate_95%_HPD={7.061530888016025E-4,0.004543239317186323},DAV_3867-4519.rate=6.519632309908732E-4,Continent_D.set.prob={1.0},length=6.128824401878608,height_95%_HPD={1.9153005464289663,1.915300546531057},DAVContinentClock.rate=0.007598720883625502,Continent_D.set={"Lab"},Host_D.set={"Dmel"},DAVHostClock.rate=0.0024381285968591575,length_95%_HPD={1.61958115193,11.57260437198},DAV_3867-4519.rate_95%_HPD={3.7440780612196713E-4,9.61905625761038E-4},Host_D.prob=1.0,DAV_3867-4519.rate_median=6.386610364133094E-4,height_median=1.9153005464579849,DAV_3867-4519.rate_range={2.240303761360423E-4,0.0014262699390045542},length_median=5.6502394178965005,DAVContinentClock.rate_95%_HPD={0.003531911558723959,0.012359329151173397},Continent_D.prob=1.0]:5.6502394179270965,24[&DAVHostClock.rate_median=0.0022506872246245953,DAVContinentClock.rate_median=0.007301184609907712,length_range={0.6521821006138,29.81974722358},Continent_D="Lab",height_range={1.9153005463863337,1.9153005465944375},Host_D="Dmel",Host_D.set.prob={1.0},DAVContinentClock.rate_range={0.0016292577112110886,0.023451496526459815},DAVHostClock.rate_range={3.322079085493216E-4,0.011996313810540133},height=1.9153005464663218,DAVHostClock.rate_95%_HPD={7.061530888016025E-4,0.004543239317186323},DAV_3867-4519.rate=6.519632309908732E-4,Continent_D.set.prob={1.0},length=6.128824401878608,height_95%_HPD={1.9153005464289663,1.915300546531057},DAVContinentClock.rate=0.007598720883625502,Continent_D.set={"Lab"},Host_D.set={"Dmel"},DAVHostClock.rate=0.0024381285968591575,length_95%_HPD={1.61958115193,11.57260437198},DAV_3867-4519.rate_95%_HPD={3.7440780612196713E-4,9.61905625761038E-4},Host_D.prob=1.0,DAV_3867-4519.rate_median=6.386610364133094E-4,height_median=1.9153005464579849,DAV_3867-4519.rate_range={2.240303761360423E-4,0.0014262699390045542},length_median=5.6502394178965005,DAVContinentClock.rate_95%_HPD={0.003531911558723959,0.012359329151173397},Continent_D.prob=1.0]:5.6502394179270965)[&DAVHostClock.rate_median=0.0022506872246245953,DAVContinentClock.rate_median=0.007301184609907712,length_range={1.526339340213,45.91455663655},Continent_D="Lab",height_range={2.5674826470603307,31.735047769999994},Host_D="Dmel",Host_D.set.prob={1.0},DAVContinentClock.rate_range={0.0016292577112110886,0.023451496526459815},DAVHostClock.rate_range={3.322079085493216E-4,0.011996313810540133},height=8.04412494834486,DAVHostClock.rate_95%_HPD={7.061530888016025E-4,0.004543239317186323},DAV_3867-4519.rate=6.519632309908732E-4,Continent_D.set.prob={1.1110493861452142E-4,0.9998888950613855},length=11.673406126040463,height_95%_HPD={3.5348816983885882,13.487904918449999},DAVContinentClock.rate=0.007598720883625502,Continent_D.set={"USA","Lab"},Host_D.set={"Dmel"},DAVHostClock.rate=0.0024381285968591575,length_95%_HPD={3.37559358199,21.35334327043},DAV_3867-4519.rate_95%_HPD={3.7440780612196713E-4,9.61905625761038E-4},Host_D.prob=1.0,DAV_3867-4519.rate_median=6.386610364133094E-4,height_median=7.565539964385081,DAV_3867-4519.rate_range={2.240303761360423E-4,0.0014262699390045542},posterior=1.0,length_median=10.993031707165,DAVContinentClock.rate_95%_HPD={0.003531911558723959,0.012359329151173397},Continent_D.prob=0.9998888950613855]:15.093891666537885,((25[&DAVHostClock.rate_median=0.0022506872246245953,DAVContinentClock.rate_median=0.007301184609907712,length_range={2.165624199359,58.33368288613},Continent_D="Lab",height_range={1.9153005463904265,1.91530054659205},Host_D="Dmel",Host_D.set.prob={1.0},DAVContinentClock.rate_range={0.0016292577112110886,0.023451496526459815},DAVHostClock.rate_range={3.322079085493216E-4,0.011996313810540133},height=1.9153005464662793,DAVHostClock.rate_95%_HPD={7.061530888016025E-4,0.004543239317186323},DAV_3867-4519.rate=6.519632309908732E-4,Continent_D.set.prob={1.0},length=14.43376878773928,height_95%_HPD={1.915300546428,1.915300546530034},DAVContinentClock.rate=0.007598720883625502,Continent_D.set={"Lab"},Host_D.set={"Dmel"},DAVHostClock.rate=0.0024381285968591575,length_95%_HPD={6.528768178204,23.66812544992},DAV_3867-4519.rate_95%_HPD={3.7440780612196713E-4,9.61905625761038E-4},Host_D.prob=1.0,DAV_3867-4519.rate_median=6.386610364133094E-4,height_median=1.9153005464579849,DAV_3867-4519.rate_range={2.240303761360423E-4,0.0014262699390045542},length_median=13.83304100558,DAVContinentClock.rate_95%_HPD={0.003531911558723959,0.012359329151173397},Continent_D.prob=1.0]:13.904361120511197,28[&DAVHostClock.rate_median=0.0022506872246245953,DAVContinentClock.rate_median=0.007301184609907712,length_range={4.5678280505,59.62549230019},Continent_D="Lab",height_range={1.9153005463904265,1.9153005465900037},Host_D="Dmel",Host_D.set.prob={1.0},DAVContinentClock.rate_range={0.0016292577112110886,0.023451496526459815},DAVHostClock.rate_range={3.322079085493216E-4,0.011996313810540133},height=1.915300546466295,DAVHostClock.rate_95%_HPD={7.061530888016025E-4,0.004543239317186323},DAV_3867-4519.rate=6.519632309908732E-4,Continent_D.set.prob={1.0},length=17.819935836684227,height_95%_HPD={1.9153005464292505,1.915300546531057},DAVContinentClock.rate=0.007598720883625502,Continent_D.set={"Lab"},Host_D.set={"Dmel"},DAVHostClock.rate=0.0024381285968591575,length_95%_HPD={7.930269779064,28.75725369106},DAV_3867-4519.rate_95%_HPD={3.7440780612196713E-4,9.61905625761038E-4},Host_D.prob=1.0,DAV_3867-4519.rate_median=6.386610364133094E-4,height_median=1.9153005464580133,DAV_3867-4519.rate_range={2.240303761360423E-4,0.0014262699390045542},length_median=17.06888215311,DAVContinentClock.rate_95%_HPD={0.003531911558723959,0.012359329151173397},Continent_D.prob=1.0]:13.904361120511169)[&DAVHostClock.rate_median=0.002246781558074705,DAVContinentClock.rate_median=0.007274391845342647,length_range={0.001687315877696,26.58128765891},Continent_D="Lab",height_range={6.483128596947907,53.719951083773026},Host_D="Dmel",Host_D.set.prob={0.9998819223048766,1.180776951233912E-4},DAVContinentClock.rate_range={0.0016292577112110886,0.02010274367397076},DAVHostClock.rate_range={3.923304528302958E-4,0.011996313810540133},height=16.404984031314942,DAVHostClock.rate_95%_HPD={7.066659628560344E-4,0.004482838217685351},DAV_3867-4519.rate=6.455977121866577E-4,Continent_D.set.prob={3.5423308537017357E-4,0.9996457669146298},length=2.9736176599569415,height_95%_HPD={8.900163348757985,24.750420491931123},DAVContinentClock.rate=0.007578119892986575,Continent_D.set={"USA","Lab"},Host_D.set={"Dmel","Dsim"},DAVHostClock.rate=0.0024287145003399073,length_95%_HPD={0.007718425110966,7.32257981884},DAV_3867-4519.rate_95%_HPD={3.6704732009358256E-4,9.425161170426941E-4},Host_D.prob=0.9998819223048766,DAV_3867-4519.rate_median=6.32754866271419E-4,height_median=15.819661666969182,DAV_3867-4519.rate_range={2.275253495342583E-4,0.0013819467545965751},posterior=0.23523693128159548,length_median=2.453002580697,DAVContinentClock.rate_95%_HPD={0.0035327969190424914,0.012294287833623012},Continent_D.prob=0.9996457669146298]:3.918973531523875,(19[&DAVHostClock.rate_median=0.0022506872246245953,DAVContinentClock.rate_median=0.007301184609907712,length_range={5.546870969304,54.49981370007},Continent_D="USA",height_range={1.0737704917436304,1.0737704919520183},Host_D="Dmel",Host_D.set.prob={1.0},DAVContinentClock.rate_range={0.0016292577112110886,0.023451496526459815},DAVHostClock.rate_range={3.322079085493216E-4,0.011996313810540133},height=1.0737704918214432,DAVHostClock.rate_95%_HPD={7.061530888016025E-4,0.004543239317186323},DAV_3867-4519.rate=6.519632309908732E-4,Continent_D.set.prob={1.0},length=18.87186023746265,height_95%_HPD={1.0737704917841882,1.0737704918870463},DAVContinentClock.rate=0.007598720883625502,Continent_D.set={"USA"},Host_D.set={"Dmel"},DAVHostClock.rate=0.0024381285968591575,length_95%_HPD={9.521302382366,29.59501487121},DAV_3867-4519.rate_95%_HPD={3.7440780612196713E-4,9.61905625761038E-4},Host_D.prob=1.0,DAV_3867-4519.rate_median=6.386610364133094E-4,height_median=1.0737704918130078,DAV_3867-4519.rate_range={2.240303761360423E-4,0.0014262699390045542},length_median=18.149039396280003,DAVContinentClock.rate_95%_HPD={0.003531911558723959,0.012359329151173397},Continent_D.prob=1.0]:16.40632912782152,(26[&DAVHostClock.rate_median=0.0022506872246245953,DAVContinentClock.rate_median=0.007301184609907712,length_range={1.4777952354,46.3606798002},Continent_D="Lab",height_range={1.9153005463876411,1.9153005465950628},Host_D="Dmel",Host_D.set.prob={1.0},DAVContinentClock.rate_range={0.0016292577112110886,0.023451496526459815},DAVHostClock.rate_range={3.322079085493216E-4,0.011996313810540133},height=1.9153005464662982,DAVHostClock.rate_95%_HPD={7.061530888016025E-4,0.004543239317186323},DAV_3867-4519.rate=6.519632309908732E-4,Continent_D.set.prob={1.0},length=11.69918285260077,height_95%_HPD={1.9153005464296484,1.9153005465320803},DAVContinentClock.rate=0.007598720883625502,Continent_D.set={"Lab"},Host_D.set={"Dmel"},DAVHostClock.rate=0.0024381285968591575,length_95%_HPD={4.027790310641,20.8917061264},DAV_3867-4519.rate_95%_HPD={3.7440780612196713E-4,9.61905625761038E-4},Host_D.prob=1.0,DAV_3867-4519.rate_median=6.386610364133094E-4,height_median=1.9153005464579849,DAV_3867-4519.rate_range={2.240303761360423E-4,0.0014262699390045542},length_median=10.9776196564,DAVContinentClock.rate_95%_HPD={0.003531911558723959,0.012359329151173397},Continent_D.prob=1.0]:10.123428074307952,22[&DAVHostClock.rate_median=0.0022506872246245953,DAVContinentClock.rate_median=0.007301184609907712,length_range={1.4777952354,44.34647384254},Continent_D="Lab",height_range={1.9153005463879822,1.9153005465950628},Host_D="Dmel",Host_D.set.prob={1.0},DAVContinentClock.rate_range={0.0016292577112110886,0.023451496526459815},DAVHostClock.rate_range={3.322079085493216E-4,0.011996313810540133},height=1.915300546466304,DAVHostClock.rate_95%_HPD={7.061530888016025E-4,0.004543239317186323},DAV_3867-4519.rate=6.519632309908732E-4,Continent_D.set.prob={1.0},length=11.382842342755811,height_95%_HPD={1.9153005464296484,1.9153005465320518},DAVContinentClock.rate=0.007598720883625502,Continent_D.set={"Lab"},Host_D.set={"Dmel"},DAVHostClock.rate=0.0024381285968591575,length_95%_HPD={4.023708795872,20.00792029755},DAV_3867-4519.rate_95%_HPD={3.7440780612196713E-4,9.61905625761038E-4},Host_D.prob=1.0,DAV_3867-4519.rate_median=6.386610364133094E-4,height_median=1.9153005464579564,DAV_3867-4519.rate_range={2.240303761360423E-4,0.0014262699390045542},length_median=10.744319541534999,DAVContinentClock.rate_95%_HPD={0.003531911558723959,0.012359329151173397},Continent_D.prob=1.0]:10.12342807430798)[&DAVHostClock.rate_median=0.002253715588245934,DAVContinentClock.rate_median=0.00729531657071667,length_range={0.006783123987539,31.83726092544},Continent_D="Lab",height_range={3.3930957818546688,43.80922679922202},Host_D="Dmel",Host_D.set.prob={1.0},DAVContinentClock.rate_range={0.002005630244620697,0.023451496526459815},DAVHostClock.rate_range={3.322079085493216E-4,0.011996313810540133},height=12.557953567069099,DAVHostClock.rate_95%_HPD={7.049640155047054E-4,0.004569832259259839},DAV_3867-4519.rate=6.512091560983607E-4,Continent_D.set.prob={1.4052344985069384E-4,0.9998594765501493},length=5.691473481384537,height_95%_HPD={5.880879036213173,20.265448816012395},DAVContinentClock.rate=0.0075927488359995715,Continent_D.set={"USA","Lab"},Host_D.set={"Dmel"},DAVHostClock.rate=0.0024406718766504716,length_95%_HPD={0.02921980703606,12.3359507255},DAV_3867-4519.rate_95%_HPD={3.6501814525849164E-4,9.514585427047097E-4},Host_D.prob=1.0,DAV_3867-4519.rate_median=6.376797441135735E-4,height_median=12.038728620765937,DAV_3867-4519.rate_range={2.275253495342583E-4,0.0014262699390045542},posterior=0.7906505194155881,length_median=5.109253953943,DAVContinentClock.rate_95%_HPD={0.003547568712799831,0.012358155549168245},Continent_D.prob=0.9998594765501493]:5.441370998868592)[&DAVHostClock.rate_median=0.00226496213109502,DAVContinentClock.rate_median=0.007378194125348882,length_range={1.83326673433E-4,18.9580616886},Continent_D="Lab",height_range={6.62064146112499,55.57358419189302},Host_D="Dmel",Host_D.set.prob={1.0},DAVContinentClock.rate_range={0.002005630244620697,0.020364509177676692},DAVHostClock.rate_range={3.322079085493216E-4,0.011996313810540133},height=18.09407138852034,DAVHostClock.rate_95%_HPD={7.122032305901768E-4,0.004583953847952842},DAV_3867-4519.rate=6.522408076179759E-4,Continent_D.set.prob={0.0032030749519538757,0.9967969250480462},length=2.119747054475809,height_95%_HPD={10.140869412792,27.37226957149727},DAVContinentClock.rate=0.007639056784278681,Continent_D.set={"USA","Lab"},Host_D.set={"Dmel"},DAVHostClock.rate=0.0024586868936844093,length_95%_HPD={0.001982093805184,6.234935199143},DAV_3867-4519.rate_95%_HPD={3.7706789505430685E-4,9.618270121547383E-4},Host_D.prob=1.0,DAV_3867-4519.rate_median=6.395654249680409E-4,height_median=17.48009961963453,DAV_3867-4519.rate_range={2.240303761360423E-4,0.001364351333118119},posterior=0.17343480917726792,length_median=1.5407175497024999,DAVContinentClock.rate_95%_HPD={0.0034973434545518376,0.012313533906794545},Continent_D.prob=0.9967969250480462]:2.2585355788585275)[&DAVHostClock.rate_median=0.0022353047889635946,DAVContinentClock.rate_median=0.007285104407248238,length_range={0.001403524423061,20.74731172325},Continent_D="Lab",height_range={7.972275203049975,50.26114524409593},Host_D="Dmel",Host_D.set.prob={1.0},DAVContinentClock.rate_range={0.0023508094932659794,0.02086491913051318},DAVHostClock.rate_range={3.923304528302958E-4,0.011996313810540133},height=20.436522535930344,DAVHostClock.rate_95%_HPD={6.847893112042884E-4,0.00446706211054575},DAV_3867-4519.rate=6.464584673226361E-4,Continent_D.set.prob={0.001803130890910581,0.9981968691090894},length=3.600182690932577,height_95%_HPD={12.028149661475027,30.164340857598006},DAVContinentClock.rate=0.007582657827611534,Continent_D.set={"USA","Lab"},Host_D.set={"Dmel"},DAVHostClock.rate=0.002418532850211288,length_95%_HPD={0.001403524423061,8.620792980279},DAV_3867-4519.rate_95%_HPD={3.6650166736250606E-4,9.485260251673743E-4},Host_D.prob=1.0,DAV_3867-4519.rate_median=6.314025018869894E-4,height_median=19.738635198493057,DAV_3867-4519.rate_range={2.391369830343473E-4,0.0014065269969066741},posterior=0.33889783900894394,length_median=3.051619241255,DAVContinentClock.rate_95%_HPD={0.003531911558723959,0.01234100864819128},Continent_D.prob=0.9981968691090894]:2.92079643242991)[&DAVHostClock.rate_median=0.002251020634724719,DAVContinentClock.rate_median=0.007301829400486603,length_range={0.08824528998887,55.38159271665},Continent_D="Lab",height_range={9.567477440730002,61.5407928466081},Host_D="Dmel",Host_D.set.prob={0.9999722199072145,2.7780092785509905E-5},DAVContinentClock.rate_range={0.0016292577112110886,0.023451496526459815},DAVHostClock.rate_range={3.322079085493216E-4,0.011996313810540133},height=23.469575154686417,DAVHostClock.rate_95%_HPD={7.061530888016025E-4,0.004543239317186323},DAV_3867-4519.rate=6.51996156955166E-4,Continent_D.set.prob={0.006833902825235437,5.556018557101981E-5,2.7780092785509905E-5,0.993082756896408},length=12.680653399381844,height_95%_HPD={13.696004378036037,34.793596840405996},DAVContinentClock.rate=0.0075991558468999085,Continent_D.set={"USA","EuropeNAf","Africa","Lab"},Host_D.set={"Dmel","Dsim"},DAVHostClock.rate=0.0024382819851721436,length_95%_HPD={4.465627414688,21.7725323514},DAV_3867-4519.rate_95%_HPD={3.7467623015337634E-4,9.620935526803873E-4},Host_D.prob=0.9999722199072145,DAV_3867-4519.rate_median=6.387003232258044E-4,height_median=22.659431630922967,DAV_3867-4519.rate_range={2.240303761360423E-4,0.0014262699390045542},posterior=0.9998611188267319,length_median=12.19375708473,DAVContinentClock.rate_95%_HPD={0.003531911558723959,0.012358155549168245},Continent_D.prob=0.993082756896408]:12.273231057143235)[&DAVHostClock.rate_median=0.0022506872246245953,DAVContinentClock.rate_median=0.007301184609907712,length_range={1.921305957785,118.6035416638},Continent_D="Lab",height_range={22.638409146870003,90.96303896408995},Host_D="Dmel",Host_D.set.prob={0.9997500138881174,2.4998611188267316E-4},DAVContinentClock.rate_range={0.0016292577112110886,0.023451496526459815},DAVHostClock.rate_range={3.322079085493216E-4,0.011996313810540133},height=36.15164593159951,DAVHostClock.rate_95%_HPD={7.061530888016025E-4,0.004543239317186323},DAV_3867-4519.rate=6.519632309908732E-4,Continent_D.set.prob={0.018693405921893228,3.3331481584356423E-4,0.0015832453752569302,0.9793900338870063},length=28.822278326018793,height_95%_HPD={25.036096443152985,50.07761904777993},DAVContinentClock.rate=0.007598720883625502,Continent_D.set={"USA","EuropeNAf","Africa","Lab"},Host_D.set={"Dmel","Dsim"},DAVHostClock.rate=0.0024381285968591575,length_95%_HPD={8.911417070035,52.0694178107},DAV_3867-4519.rate_95%_HPD={3.7440780612196713E-4,9.61905625761038E-4},Host_D.prob=0.9997500138881174,DAV_3867-4519.rate_median=6.386610364133094E-4,height_median=34.9326626880662,DAV_3867-4519.rate_range={2.240303761360423E-4,0.0014262699390045542},posterior=1.0,length_median=27.017048342255002,DAVContinentClock.rate_95%_HPD={0.003531911558723959,0.012359329151173397},Continent_D.prob=0.9793900338870063]:27.58525608737979)[&DAVHostClock.rate_median=0.0022504133506236522,DAVContinentClock.rate_median=0.007300788211854392,length_range={0.0893163975441,165.3257267694},Continent_D="Lab",height_range={29.393553218412237,183.22267419784993},Host_D="Dmel",Host_D.set.prob={0.9956067178289401,0.004393282171059948},DAVContinentClock.rate_range={0.0016292577112110886,0.023451496526459815},DAVHostClock.rate_range={3.322079085493216E-4,0.011996313810540133},height=64.96479754268847,DAVHostClock.rate_95%_HPD={7.061530888016025E-4,0.0045421291658935695},DAV_3867-4519.rate=6.519206355798118E-4,Continent_D.set.prob={0.4612946279612946,0.0033088644199755313,0.05227449671894116,0.4831220108997887},length=33.24148633535286,height_95%_HPD={37.82898927630701,96.65959495748001},DAVContinentClock.rate=0.007598232845067533,Continent_D.set={"USA","EuropeNAf","Africa","Lab"},Host_D.set={"Dmel","Dsim"},DAVHostClock.rate=0.002437842035820397,length_95%_HPD={7.579371023763,62.2225233645},DAV_3867-4519.rate_95%_HPD={3.6448342515667714E-4,9.519926670512195E-4},Host_D.prob=0.9956067178289401,DAV_3867-4519.rate_median=6.386122081563147E-4,height_median=62.51791877544599,DAV_3867-4519.rate_range={2.240303761360423E-4,0.0014262699390045542},posterior=0.9989445030831621,length_median=31.02200088572,DAVContinentClock.rate_95%_HPD={0.003531911558723959,0.01236123972472076},Continent_D.prob=0.4831220108997887]:31.82038138098568)[&DAVHostClock.rate_median=0.0022506872246245953,DAVContinentClock.rate_median=0.007301184609907712,length_range={33.68148125411,451.433730595},Continent_D="USA",height_range={40.94706866539799,332.98676652909},Host_D="Dmel",Host_D.set.prob={0.9815565801899895,0.018443419810010554},DAVContinentClock.rate_range={0.0016292577112110886,0.023451496526459815},DAVHostClock.rate_range={3.322079085493216E-4,0.011996313810540133},height=98.18672003667241,DAVHostClock.rate_95%_HPD={7.061530888016025E-4,0.004543239317186323},DAV_3867-4519.rate=6.519632309908732E-4,Continent_D.set.prob={0.522693183712016,0.007832898172323759,0.12513193711460474,0.3443419810010555},length=137.8182191886761,height_95%_HPD={54.59344211939998,148.40485151845},DAVContinentClock.rate=0.007598720883625502,Continent_D.set={"USA","EuropeNAf","Africa","Lab"},Host_D.set={"Dmel","Dsim"},DAVHostClock.rate=0.0024381285968591575,length_95%_HPD={63.42961372694,222.0543311638},DAV_3867-4519.rate_95%_HPD={3.7440780612196713E-4,9.61905625761038E-4},Host_D.prob=0.9815565801899895,DAV_3867-4519.rate_median=6.386610364133094E-4,height_median=94.33830015643167,DAV_3867-4519.rate_range={2.240303761360423E-4,0.0014262699390045542},posterior=1.0,length_median=131.41467419129998,DAVContinentClock.rate_95%_HPD={0.003531911558723959,0.012359329151173397},Continent_D.prob=0.522693183712016]:132.32633755770652)[&height_95%_HPD={130.803686121182,358.55070145573393},Continent_D.set={"USA","EuropeNAf","Africa","Lab"},Host_D.set={"Dmel","Dsim"},Continent_D="Africa",height_range={81.5058560281934,743.7163342272},Host_D.prob=0.8975890228320649,Host_D="Dmel",Host_D.set.prob={0.8975890228320649,0.10241097716793511},height_median=226.6646377141382,height=236.00493922534932,posterior=1.0,Continent_D.set.prob={0.3627576245764124,0.037136825731903786,0.3883950891617132,0.21171046052997056},length=0.0,Continent_D.prob=0.3883950891617132];
End;
