# Supplementary material for: The Discovery, Distribution, and Evolution of Viruses Associated with Drosophila melanogaster
Source: PLoS Biol. 2015 Jul 14;13(7):e1002210. doi: 10.1371/journal.pbio.1002210 (PMC4501690; doi:10.1371/journal.pbio.1002210)
Supplement: S8 Data — Posterior summaries of BEAST output for Figs 6 and S7 (posteriors inferred jointly across two independent runs). (ZIP) [file pbio.1002210.s008.zip › BEAST_Results/DAV_469-3268.summary.tree]

#NEXUS

Begin taxa;
	Dimensions ntax=27;
	Taxlabels
		DAV_GEO01_Dmel_AthensGeorgia_USA_2009-02-02
		DAV_GEO12_Dmel_AthensGeorgia_USA_2009-02-02
		DAV_GEO23_Dsim_AthensGeorgia_USA_2009-02-02
		DAV_GEO25_Dmel_AthensGeorgia_USA_2009-02-02
		DAV_IM02_Dmel_Ithaca_USA_2009-09-18
		DAV_IM07_Dmel_Ithaca_USA_2009-09-18
		DAV_IM08_Dmel_Ithaca_USA_2009-09-18
		DAV_IM13_Dmel_Ithaca_USA_2009-09-18
		DAV_ITH16_Dmel_Ithaca_USA_2009-09-18
		DAV_JohnsonRef_Dmel_LabStock_Lab_1988
		DAV_K02_Dsim_Thika_Africa_2009-02
		DAV_K07_Dmel_Thika_Africa_2009-02
		DAV_K12_Dmel_Thika_Africa_2009-02
		DAV_K14_Dmel_Thika_Africa_2009-02
		DAV_K19_Dmel_Thika_Africa_2009-02
		DAV_K22_Dmel_Thika_Africa_2009-02
		DAV_LJ28_Dmel_SanDiego1_USA_2008-12-05
		DAV_LJ29_Dmel_SanDiego1_USA_2008-12-05
		DAV_LJ35_Dmel_SanDiego1_USA_2008-12-05
		DAV_MAT03_Dmel_Accra1_Africa_2010-01
		DAV_Qdelta_Dmel_LabStock_Lab_2008-02
		DAV_SAF27_Dmel_SouthAfrica_Africa_2010-01
		DAV_XIB_Dmel_LabStock_Lab_2008-02
		DAV_XID_Dmel_LabStock_Lab_2008-02
		DAV_delta11_Dmel_LabStock_Lab_2008-02
		DAV_wipe_Dmel_LabStock_Lab_2008-02
		DAV_ywiP_Dmel_LabStock_Lab_2008-02
		;
End;

Begin trees;
	Translate
		1 DAV_GEO01_Dmel_AthensGeorgia_USA_2009-02-02,
		2 DAV_GEO12_Dmel_AthensGeorgia_USA_2009-02-02,
		3 DAV_GEO23_Dsim_AthensGeorgia_USA_2009-02-02,
		4 DAV_GEO25_Dmel_AthensGeorgia_USA_2009-02-02,
		5 DAV_IM02_Dmel_Ithaca_USA_2009-09-18,
		6 DAV_IM07_Dmel_Ithaca_USA_2009-09-18,
		7 DAV_IM08_Dmel_Ithaca_USA_2009-09-18,
		8 DAV_IM13_Dmel_Ithaca_USA_2009-09-18,
		9 DAV_ITH16_Dmel_Ithaca_USA_2009-09-18,
		10 DAV_JohnsonRef_Dmel_LabStock_Lab_1988,
		11 DAV_K02_Dsim_Thika_Africa_2009-02,
		12 DAV_K07_Dmel_Thika_Africa_2009-02,
		13 DAV_K12_Dmel_Thika_Africa_2009-02,
		14 DAV_K14_Dmel_Thika_Africa_2009-02,
		15 DAV_K19_Dmel_Thika_Africa_2009-02,
		16 DAV_K22_Dmel_Thika_Africa_2009-02,
		17 DAV_LJ28_Dmel_SanDiego1_USA_2008-12-05,
		18 DAV_LJ29_Dmel_SanDiego1_USA_2008-12-05,
		19 DAV_LJ35_Dmel_SanDiego1_USA_2008-12-05,
		20 DAV_MAT03_Dmel_Accra1_Africa_2010-01,
		21 DAV_Qdelta_Dmel_LabStock_Lab_2008-02,
		22 DAV_SAF27_Dmel_SouthAfrica_Africa_2010-01,
		23 DAV_XIB_Dmel_LabStock_Lab_2008-02,
		24 DAV_XID_Dmel_LabStock_Lab_2008-02,
		25 DAV_delta11_Dmel_LabStock_Lab_2008-02,
		26 DAV_wipe_Dmel_LabStock_Lab_2008-02,
		27 DAV_ywiP_Dmel_LabStock_Lab_2008-02
		;
tree TREE1 = [&R] ((20[&DAVHostClock.rate_median=0.0022506872246245953,DAVContinentClock.rate_median=0.007301184609907712,length_range={42.55636969832,274.2725571736},height_range={0.0,7.997869033715688E-11},Continent_B="Africa",DAVContinentClock.rate_range={0.0016292577112110886,0.023451496526459815},Continent_B.prob=1.0,Host_B="Dmel",DAVHostClock.rate_range={3.322079085493216E-4,0.011996313810540133},height=4.308877039652657E-12,Host_B.prob=1.0,DAVHostClock.rate_95%_HPD={7.061530888016025E-4,0.004543239317186323},DAV_469-3268.rate=3.8762643384821735E-4,length=90.3611272191373,height_95%_HPD={0.0,3.001332515850663E-11},DAVContinentClock.rate=0.007598720883625502,DAVHostClock.rate=0.0024381285968591575,length_95%_HPD={55.34804914974,130.1399000502},Continent_B.set={"Africa"},DAV_469-3268.rate_95%_HPD={2.4404240914670884E-4,5.396842342341878E-4},DAV_469-3268.rate_median=3.833706350782589E-4,height_median=0.0,Host_B.set.prob={1.0},length_median=87.614091903905,DAVContinentClock.rate_95%_HPD={0.003531911558723959,0.012359329151173397},DAV_469-3268.rate_range={1.231801324958973E-4,7.776520137135611E-4},Host_B.set={"Dmel"},Continent_B.set.prob={1.0}]:87.61409190391001,(((15[&DAVHostClock.rate_median=0.0022506872246245953,DAVContinentClock.rate_median=0.007301184609907712,length_range={0.002935156006649,6.630281991689},height_range={0.9150684931223623,0.9150684932162108},Continent_B="Africa",DAVContinentClock.rate_range={0.0016292577112110886,0.023451496526459815},Continent_B.prob=1.0,Host_B="Dmel",DAVHostClock.rate_range={3.322079085493216E-4,0.011996313810540133},height=0.9150684931550437,Host_B.prob=1.0,DAVHostClock.rate_95%_HPD={7.061530888016025E-4,0.004543239317186323},DAV_469-3268.rate=3.8762643384821735E-4,length=0.9606584717630969,height_95%_HPD={0.9150684931391879,0.9150684931831279},DAVContinentClock.rate=0.007598720883625502,DAVHostClock.rate=0.0024381285968591575,length_95%_HPD={0.03129255152838,2.264992254764},Continent_B.set={"Africa"},DAV_469-3268.rate_95%_HPD={2.4404240914670884E-4,5.396842342341878E-4},DAV_469-3268.rate_median=3.833706350782589E-4,height_median=0.9150684931528303,Host_B.set.prob={1.0},length_median=0.8156564313657999,DAVContinentClock.rate_95%_HPD={0.003531911558723959,0.012359329151173397},DAV_469-3268.rate_range={1.231801324958973E-4,7.776520137135611E-4},Host_B.set={"Dmel"},Continent_B.set.prob={1.0}]:1.2995870655771853,(11[&DAVHostClock.rate_median=0.0022506872246245953,DAVContinentClock.rate_median=0.007301184609907712,length_range={0.009170168101172,7.009275268753},height_range={0.9150684931223623,0.9150684932160402},Continent_B="Africa",DAVContinentClock.rate_range={0.0016292577112110886,0.023451496526459815},Continent_B.prob=1.0,Host_B="Dsim",DAVHostClock.rate_range={3.322079085493216E-4,0.011996313810540133},height=0.9150684931550481,Host_B.prob=1.0,DAVHostClock.rate_95%_HPD={7.061530888016025E-4,0.004543239317186323},DAV_469-3268.rate=3.8762643384821735E-4,length=0.9605416028295203,height_95%_HPD={0.9150684931389037,0.9150684931828437},DAVContinentClock.rate=0.007598720883625502,DAVHostClock.rate=0.0024381285968591575,length_95%_HPD={0.02462880237693,2.259124045178},Continent_B.set={"Africa"},DAV_469-3268.rate_95%_HPD={2.4404240914670884E-4,5.396842342341878E-4},DAV_469-3268.rate_median=3.833706350782589E-4,height_median=0.9150684931528303,Host_B.set.prob={1.0},length_median=0.81203307451515,DAVContinentClock.rate_95%_HPD={0.003531911558723959,0.012359329151173397},DAV_469-3268.rate_range={1.231801324958973E-4,7.776520137135611E-4},Host_B.set={"Dsim"},Continent_B.set.prob={1.0}]:0.7862706483685997,(13[&DAVHostClock.rate_median=0.0022506872246245953,DAVContinentClock.rate_median=0.007301184609907712,length_range={9.17910404622E-5,6.233706401769},height_range={0.9150684931221349,0.9150684932163244},Continent_B="Africa",DAVContinentClock.rate_range={0.0016292577112110886,0.023451496526459815},Continent_B.prob=1.0,Host_B="Dmel",DAVHostClock.rate_range={3.322079085493216E-4,0.011996313810540133},height=0.9150684931550506,Host_B.prob=1.0,DAVHostClock.rate_95%_HPD={7.061530888016025E-4,0.004543239317186323},DAV_469-3268.rate=3.8762643384821735E-4,length=0.6366101856669127,height_95%_HPD={0.9150684931390742,0.9150684931830142},DAVContinentClock.rate=0.007598720883625502,DAVHostClock.rate=0.0024381285968591575,length_95%_HPD={9.17910404622E-5,1.697237623596},Continent_B.set={"Africa"},DAV_469-3268.rate_95%_HPD={2.4404240914670884E-4,5.396842342341878E-4},DAV_469-3268.rate_median=3.833706350782589E-4,height_median=0.9150684931528019,Host_B.set.prob={1.0},length_median=0.49830112420719996,DAVContinentClock.rate_95%_HPD={0.003531911558723959,0.012359329151173397},DAV_469-3268.rate_range={1.231801324958973E-4,7.776520137135611E-4},Host_B.set={"Dmel"},Continent_B.set.prob={1.0}]:0.2852699169237951,12[&DAVHostClock.rate_median=0.0022506872246245953,DAVContinentClock.rate_median=0.007301184609907712,length_range={9.17910404622E-5,5.755644240217},height_range={0.9150684931221349,0.9150684932163244},Continent_B="Africa",DAVContinentClock.rate_range={0.0016292577112110886,0.023451496526459815},Continent_B.prob=1.0,Host_B="Dmel",DAVHostClock.rate_range={3.322079085493216E-4,0.011996313810540133},height=0.9150684931550459,Host_B.prob=1.0,DAVHostClock.rate_95%_HPD={7.061530888016025E-4,0.004543239317186323},DAV_469-3268.rate=3.8762643384821735E-4,length=0.6358733864981337,height_95%_HPD={0.9150684931391027,0.9150684931830142},DAVContinentClock.rate=0.007598720883625502,DAVHostClock.rate=0.0024381285968591575,length_95%_HPD={9.17910404622E-5,1.686454813825},Continent_B.set={"Africa"},DAV_469-3268.rate_95%_HPD={2.4404240914670884E-4,5.396842342341878E-4},DAV_469-3268.rate_median=3.833706350782589E-4,height_median=0.9150684931528019,Host_B.set.prob={1.0},length_median=0.49505553576985,DAVContinentClock.rate_95%_HPD={0.003531911558723959,0.012359329151173397},DAV_469-3268.rate_range={1.231801324958973E-4,7.776520137135611E-4},Host_B.set={"Dmel"},Continent_B.set.prob={1.0}]:0.2852699169237951)[&DAVHostClock.rate_median=0.002264403847291284,DAVContinentClock.rate_median=0.007307038144831551,length_range={5.479119841678E-5,5.418816045661},height_range={0.9151602841830027,5.019825019905966},Continent_B="Africa",DAVContinentClock.rate_range={0.002005630244620697,0.01980023269980449},Continent_B.prob=1.0,Host_B="Dmel",DAVHostClock.rate_range={3.923304528302958E-4,0.011996313810540133},height=1.303902001778973,Host_B.prob=1.0,DAVHostClock.rate_95%_HPD={7.038078296433503E-4,0.00451527726130488},DAV_469-3268.rate=3.888843242359504E-4,length=0.6677417730419274,height_95%_HPD={0.9151602841830027,2.0104417920493063},DAVContinentClock.rate=0.007620334784702249,DAVHostClock.rate=0.002449585235247774,length_95%_HPD={5.479119841678E-5,1.760229347155},Continent_B.set={"Africa"},DAV_469-3268.rate_95%_HPD={2.389134879587287E-4,5.337884984204172E-4},DAV_469-3268.rate_median=3.846618876918005E-4,height_median=1.200338410076597,posterior=0.4126715182489862,Host_B.set.prob={1.0},length_median=0.5298969578877,DAVContinentClock.rate_95%_HPD={0.0035207137560019685,0.012367897800423815},DAV_469-3268.rate_range={1.231801324958973E-4,7.776520137135611E-4},Host_B.set={"Dmel"},Continent_B.set.prob={1.0}]:0.501000731444833)[&DAVHostClock.rate_median=0.0022511401808129744,DAVContinentClock.rate_median=0.00727670501406093,length_range={1.851665972019E-5,5.052984802459},height_range={0.942844045875006,6.577511401441541},Continent_B="Africa",DAVContinentClock.rate_range={0.002040333115902999,0.023451496526459815},Continent_B.prob=1.0,Host_B="Dmel",DAVHostClock.rate_range={3.322079085493216E-4,0.011996313810540133},height=1.8025793936406742,Host_B.prob=0.999591043860546,DAVHostClock.rate_95%_HPD={7.049640155047054E-4,0.004536913655941487},DAV_469-3268.rate=3.882566991974926E-4,length=0.588404224385704,height_95%_HPD={0.9968514015609173,2.8130138957355086},DAVContinentClock.rate=0.007594698787315981,DAVHostClock.rate=0.002435789831329916,length_95%_HPD={1.851665972019E-5,1.681636470495},Continent_B.set={"Africa"},DAV_469-3268.rate_95%_HPD={2.4113937929481926E-4,5.396230441524397E-4},DAV_469-3268.rate_median=3.8343774820318125E-4,height_median=1.70133914152143,posterior=0.27167935114715847,Host_B.set.prob={0.999591043860546,4.0895613945404356E-4},length_median=0.4275411222862,DAVContinentClock.rate_95%_HPD={0.0036078375806001197,0.012429160432241357},DAV_469-3268.rate_range={1.6456777871515671E-4,6.979421225434036E-4},Host_B.set={"Dmel","Dsim"},Continent_B.set.prob={1.0}]:0.5133164172085856)[&DAVHostClock.rate_median=0.0022506872246245953,DAVContinentClock.rate_median=0.007301184609907712,length_range={8.737519033103,73.53238358932},height_range={1.0063750614500009,7.924343761899991},Continent_B="Africa",DAVContinentClock.rate_range={0.0016292577112110886,0.023451496526459815},Continent_B.prob=1.0,Host_B="Dmel",DAVHostClock.rate_range={3.322079085493216E-4,0.011996313810540133},height=2.3567718017120023,Host_B.prob=0.9945280817732348,DAVHostClock.rate_95%_HPD={7.061530888016025E-4,0.004543239317186323},DAV_469-3268.rate=3.8762643384821735E-4,length=22.130760221829615,height_95%_HPD={1.2115461377400152,3.8390824642899872},DAVContinentClock.rate=0.007598720883625502,DAVHostClock.rate=0.0024381285968591575,length_95%_HPD={12.31446144447,33.40022586349},Continent_B.set={"Africa"},DAV_469-3268.rate_95%_HPD={2.4404240914670884E-4,5.396842342341878E-4},DAV_469-3268.rate_median=3.833706350782589E-4,height_median=2.2146555587300156,posterior=1.0,Host_B.set.prob={0.9945280817732348,0.00547191822676518},length_median=21.320973736635,DAVContinentClock.rate_95%_HPD={0.003531911558723959,0.012359329151173397},DAV_469-3268.rate_range={1.231801324958973E-4,7.776520137135611E-4},Host_B.set={"Dmel","Dsim"},Continent_B.set.prob={1.0}]:21.43024472364499,((17[&DAVHostClock.rate_median=0.0022506872246245953,DAVContinentClock.rate_median=0.007301184609907712,length_range={8.692933647803E-6,6.712083968902},height_range={1.0737704917801238,1.0737704918680038},Continent_B="USA",DAVContinentClock.rate_range={0.0016292577112110886,0.023451496526459815},Continent_B.prob=1.0,Host_B="Dmel",DAVHostClock.rate_range={3.322079085493216E-4,0.011996313810540133},height=1.0737704918075692,Host_B.prob=1.0,DAVHostClock.rate_95%_HPD={7.061530888016025E-4,0.004543239317186323},DAV_469-3268.rate=3.8762643384821735E-4,length=0.5848800790273777,height_95%_HPD={1.073770491790924,1.0737704918350914},DAVContinentClock.rate=0.007598720883625502,DAVHostClock.rate=0.0024381285968591575,length_95%_HPD={8.692933647803E-6,1.729544072659},Continent_B.set={"USA"},DAV_469-3268.rate_95%_HPD={2.4404240914670884E-4,5.396842342341878E-4},DAV_469-3268.rate_median=3.833706350782589E-4,height_median=1.0737704918052202,Host_B.set.prob={1.0},length_median=0.4111111612623,DAVContinentClock.rate_95%_HPD={0.003531911558723959,0.012359329151173397},DAV_469-3268.rate_range={1.231801324958973E-4,7.776520137135611E-4},Host_B.set={"Dmel"},Continent_B.set.prob={1.0}]:0.3863019021701888,18[&DAVHostClock.rate_median=0.0022506872246245953,DAVContinentClock.rate_median=0.007301184609907712,length_range={8.692933647803E-6,7.205343912101},height_range={1.0737704917801238,1.0737704918680038},Continent_B="USA",DAVContinentClock.rate_range={0.0016292577112110886,0.023451496526459815},Continent_B.prob=1.0,Host_B="Dmel",DAVHostClock.rate_range={3.322079085493216E-4,0.011996313810540133},height=1.0737704918075672,Host_B.prob=1.0,DAVHostClock.rate_95%_HPD={7.061530888016025E-4,0.004543239317186323},DAV_469-3268.rate=3.8762643384821735E-4,length=0.6283402317773792,height_95%_HPD={1.073770491790981,1.0737704918350914},DAVContinentClock.rate=0.007598720883625502,DAVHostClock.rate=0.0024381285968591575,length_95%_HPD={8.692933647803E-6,1.960049239914},Continent_B.set={"USA"},DAV_469-3268.rate_95%_HPD={2.4404240914670884E-4,5.396842342341878E-4},DAV_469-3268.rate_median=3.833706350782589E-4,height_median=1.0737704918051918,Host_B.set.prob={1.0},length_median=0.4172946508958,DAVContinentClock.rate_95%_HPD={0.003531911558723959,0.012359329151173397},DAV_469-3268.rate_range={1.231801324958973E-4,7.776520137135611E-4},Host_B.set={"Dmel"},Continent_B.set.prob={1.0}]:0.3863019021702172)[&DAVHostClock.rate_median=0.0022510962493212973,DAVContinentClock.rate_median=0.007275781412937417,length_range={7.756525039091E-4,12.12690270792},height_range={1.07377918473901,6.596637659685996},Continent_B="USA",DAVContinentClock.rate_range={0.0016292577112110886,0.023451496526459815},Continent_B.prob=0.9979732111385267,Host_B="Dmel",DAVHostClock.rate_range={3.322079085493216E-4,0.011996313810540133},height=1.6135270286056544,Host_B.prob=1.0,DAVHostClock.rate_95%_HPD={7.049640155047054E-4,0.00454435204614754},DAV_469-3268.rate=3.878766278339279E-4,length=2.0078851661233057,height_95%_HPD={1.07377918473901,2.648467785432814},DAVContinentClock.rate=0.007572591317058749,DAVHostClock.rate=0.002438492267447613,length_95%_HPD={0.1302734789783,4.194225960705},Continent_B.set={"USA","Africa"},DAV_469-3268.rate_95%_HPD={2.4315344851398685E-4,5.398176360677129E-4},DAV_469-3268.rate_median=3.836305387805559E-4,height_median=1.460072393975409,posterior=0.9456141325481918,Host_B.set.prob={1.0},length_median=1.8215101331325,DAVContinentClock.rate_95%_HPD={0.003547568712799831,0.012358155549168245},DAV_469-3268.rate_range={1.231801324958973E-4,7.776520137135611E-4},Host_B.set={"Dmel"},Continent_B.set.prob={0.9979732111385267,0.0020267888614733873}]:1.9481724282345994,(14[&DAVHostClock.rate_median=0.0022506872246245953,DAVContinentClock.rate_median=0.007301184609907712,length_range={1.073426681331E-5,7.408504965113},height_range={0.9150684931270234,0.9150684932153581},Continent_B="Africa",DAVContinentClock.rate_range={0.0016292577112110886,0.023451496526459815},Continent_B.prob=1.0,Host_B="Dmel",DAVHostClock.rate_range={3.322079085493216E-4,0.011996313810540133},height=0.9150684931550351,Host_B.prob=1.0,DAVHostClock.rate_95%_HPD={7.061530888016025E-4,0.004543239317186323},DAV_469-3268.rate=3.8762643384821735E-4,length=0.4614003706627375,height_95%_HPD={0.9150684931387332,0.9150684931830142},DAVContinentClock.rate=0.007598720883625502,DAVHostClock.rate=0.0024381285968591575,length_95%_HPD={1.073426681331E-5,1.39916375143},Continent_B.set={"Africa"},DAV_469-3268.rate_95%_HPD={2.4404240914670884E-4,5.396842342341878E-4},DAV_469-3268.rate_median=3.833706350782589E-4,height_median=0.9150684931527735,Host_B.set.prob={1.0},length_median=0.3161630961713,DAVContinentClock.rate_95%_HPD={0.003531911558723959,0.012359329151173397},DAV_469-3268.rate_range={1.231801324958973E-4,7.776520137135611E-4},Host_B.set={"Dmel"},Continent_B.set.prob={1.0}]:0.3131300400497281,16[&DAVHostClock.rate_median=0.0022506872246245953,DAVContinentClock.rate_median=0.007301184609907712,length_range={1.073426681331E-5,7.408504965113},height_range={0.9150684931270234,0.9150684932153581},Continent_B="Africa",DAVContinentClock.rate_range={0.0016292577112110886,0.023451496526459815},Continent_B.prob=1.0,Host_B="Dmel",DAVHostClock.rate_range={3.322079085493216E-4,0.011996313810540133},height=0.9150684931550351,Host_B.prob=1.0,DAVHostClock.rate_95%_HPD={7.061530888016025E-4,0.004543239317186323},DAV_469-3268.rate=3.8762643384821735E-4,length=0.4615587752852013,height_95%_HPD={0.9150684931387332,0.9150684931830142},DAVContinentClock.rate=0.007598720883625502,DAVHostClock.rate=0.0024381285968591575,length_95%_HPD={1.073426681331E-5,1.398584497799},Continent_B.set={"Africa"},DAV_469-3268.rate_95%_HPD={2.4404240914670884E-4,5.396842342341878E-4},DAV_469-3268.rate_median=3.833706350782589E-4,height_median=0.9150684931527735,Host_B.set.prob={1.0},length_median=0.3161476651224,DAVContinentClock.rate_95%_HPD={0.003531911558723959,0.012359329151173397},DAV_469-3268.rate_range={1.231801324958973E-4,7.776520137135611E-4},Host_B.set={"Dmel"},Continent_B.set.prob={1.0}]:0.3131300400497281)[&DAVHostClock.rate_median=0.0022512105720598565,DAVContinentClock.rate_median=0.00730223312824222,length_range={0.01171091694827,12.37052799748},height_range={0.9150792274220407,8.323573458285011},Continent_B="Africa",DAVContinentClock.rate_range={0.0016292577112110886,0.023451496526459815},Continent_B.prob=0.9998322147651006,Host_B="Dmel",DAVHostClock.rate_range={3.322079085493216E-4,0.011996313810540133},height=1.3675406535715864,Host_B.prob=1.0,DAVHostClock.rate_95%_HPD={7.056517082304049E-4,0.004543239317186323},DAV_469-3268.rate=3.876745514214098E-4,length=2.192513788639766,height_95%_HPD={0.9150792274220407,2.2732591968079987},DAVContinentClock.rate=0.007599640525034093,DAVHostClock.rate=0.002438194090243188,length_95%_HPD={0.2630101359349,4.455826624142},Continent_B.set={"USA","Africa"},DAV_469-3268.rate_95%_HPD={2.39124249047536E-4,5.346163143659174E-4},DAV_469-3268.rate_median=3.8336387687237263E-4,height_median=1.2281985332025016,posterior=0.9932781512138215,Host_B.set.prob={1.0},length_median=2.0060663035835002,DAVContinentClock.rate_95%_HPD={0.003531911558723959,0.01236123972472076},DAV_469-3268.rate_range={1.231801324958973E-4,7.776520137135611E-4},Host_B.set={"Dmel"},Continent_B.set.prob={1.6778523489932885E-4,0.9998322147651006}]:2.1800462890075067)[&DAVHostClock.rate_median=0.0022506872246245953,DAVContinentClock.rate_median=0.007301184609907712,length_range={7.294811323197,67.44018126482},height_range={1.2643633549199933,14.13311858491005},Continent_B="Africa",DAVContinentClock.rate_range={0.0016292577112110886,0.023451496526459815},Continent_B.prob=0.8110382756513527,Host_B="Dmel",DAVHostClock.rate_range={3.322079085493216E-4,0.011996313810540133},height=3.6073017874691824,Host_B.prob=1.0,DAVHostClock.rate_95%_HPD={7.061530888016025E-4,0.004543239317186323},DAV_469-3268.rate=3.8762643384821735E-4,length=20.88023023607255,height_95%_HPD={1.73001167148999,5.923157420549984},DAVContinentClock.rate=0.007598720883625502,DAVHostClock.rate=0.0024381285968591575,length_95%_HPD={11.56088674906,31.92069835813},Continent_B.set={"USA","Africa","Lab"},DAV_469-3268.rate_95%_HPD={2.4404240914670884E-4,5.396842342341878E-4},DAV_469-3268.rate_median=3.833706350782589E-4,height_median=3.4082448222100084,posterior=1.0,Host_B.set.prob={1.0},length_median=20.112318098855,DAVContinentClock.rate_95%_HPD={0.003531911558723959,0.012359329151173397},DAV_469-3268.rate_range={1.231801324958973E-4,7.776520137135611E-4},Host_B.set={"Dmel"},Continent_B.set.prob={0.18882284317537915,0.8110382756513527,1.3888117326815177E-4}]:20.236655460164997)[&DAVHostClock.rate_median=0.0022506872246245953,DAVContinentClock.rate_median=0.007301184609907712,length_range={3.031783688192,67.33705060115},height_range={9.85486017622003,76.07595354764999},Continent_B="Africa",DAVContinentClock.rate_range={0.0016292577112110886,0.023451496526459815},Continent_B.prob=0.9565579690017221,Host_B="Dmel",DAVHostClock.rate_range={3.322079085493216E-4,0.011996313810540133},height=24.487532023541522,Host_B.prob=0.9990833842564302,DAVHostClock.rate_95%_HPD={7.061530888016025E-4,0.004543239317186323},DAV_469-3268.rate=3.8762643384821735E-4,length=19.231211740664257,height_95%_HPD={14.483134381780019,36.366726610149954},DAVContinentClock.rate=0.007598720883625502,DAVHostClock.rate=0.0024381285968591575,length_95%_HPD={8.400527479922,31.89723239844},Continent_B.set={"USA","EuropeNAf","Africa","Lab"},DAV_469-3268.rate_95%_HPD={2.4404240914670884E-4,5.396842342341878E-4},DAV_469-3268.rate_median=3.833706350782589E-4,height_median=23.644900282375005,posterior=1.0,Host_B.set.prob={0.9990833842564302,9.166157435698017E-4},length_median=18.395478419175,DAVContinentClock.rate_95%_HPD={0.003531911558723959,0.012359329151173397},DAV_469-3268.rate_range={1.231801324958973E-4,7.776520137135611E-4},Host_B.set={"Dmel","Dsim"},Continent_B.set.prob={0.04263652019332259,5.555246930726071E-5,0.9565579690017221,7.499583356480196E-4}]:18.697609699054993,22[&DAVHostClock.rate_median=0.0022506872246245953,DAVContinentClock.rate_median=0.007301184609907712,length_range={20.6709950371,143.4130041487},height_range={0.0,9.993073035730049E-11},Continent_B="Africa",DAVContinentClock.rate_range={0.0016292577112110886,0.023451496526459815},Continent_B.prob=1.0,Host_B="Dmel",DAVHostClock.rate_range={3.322079085493216E-4,0.011996313810540133},height=4.256235852870568E-12,Host_B.prob=1.0,DAVHostClock.rate_95%_HPD={7.061530888016025E-4,0.004543239317186323},DAV_469-3268.rate=3.8762643384821735E-4,length=43.71874376420149,height_95%_HPD={0.0,3.001332515850663E-11},DAVContinentClock.rate=0.007598720883625502,DAVHostClock.rate=0.0024381285968591575,length_95%_HPD={26.29683032564,63.83337161825},Continent_B.set={"Africa"},DAV_469-3268.rate_95%_HPD={2.4404240914670884E-4,5.396842342341878E-4},DAV_469-3268.rate_median=3.833706350782589E-4,height_median=0.0,Host_B.set.prob={1.0},length_median=42.34250998143,DAVContinentClock.rate_95%_HPD={0.003531911558723959,0.012359329151173397},DAV_469-3268.rate_range={1.231801324958973E-4,7.776520137135611E-4},Host_B.set={"Dmel"},Continent_B.set.prob={1.0}]:42.34250998143)[&DAVHostClock.rate_median=0.0022506872246245953,DAVContinentClock.rate_median=0.007301184609907712,length_range={15.380212054,152.3425252653},height_range={20.670995037100028,143.41300414879993},Continent_B="Africa",DAVContinentClock.rate_range={0.0016292577112110886,0.023451496526459815},Continent_B.prob=0.9546414088106217,Host_B="Dmel",DAVHostClock.rate_range={3.322079085493216E-4,0.011996313810540133},height=43.71874376420576,Host_B.prob=0.9978334536970168,DAVHostClock.rate_95%_HPD={7.061530888016025E-4,0.004543239317186323},DAV_469-3268.rate=3.8762643384821735E-4,length=46.64238345493726,height_95%_HPD={26.296830325640002,63.83337161828999},DAVContinentClock.rate=0.007598720883625502,DAVHostClock.rate=0.0024381285968591575,length_95%_HPD={25.11124676973,71.57372100317},Continent_B.set={"USA","EuropeNAf","Africa","Lab"},DAV_469-3268.rate_95%_HPD={2.4404240914670884E-4,5.396842342341878E-4},DAV_469-3268.rate_median=3.833706350782589E-4,height_median=42.34250998143,posterior=1.0,Host_B.set.prob={0.9978334536970168,0.0021665463029831677},length_median=44.975219462089996,DAVContinentClock.rate_95%_HPD={0.003531911558723959,0.012359329151173397},DAV_469-3268.rate_range={1.231801324958973E-4,7.776520137135611E-4},Host_B.set={"Dmel","Dsim"},Continent_B.set.prob={0.04224765290817177,3.610910504971946E-4,0.9546414088106217,0.002749847230709405}]:45.27158192248001)[&DAVHostClock.rate_median=0.0022506872246245953,DAVContinentClock.rate_median=0.007301184609907712,length_range={58.79522560099,424.2602591224},height_range={42.55636969832,274.27255717360003},Continent_B="Africa",DAVContinentClock.rate_range={0.0016292577112110886,0.023451496526459815},Continent_B.prob=0.8522304316426865,Host_B="Dmel",DAVHostClock.rate_range={3.322079085493216E-4,0.011996313810540133},height=90.36112721914158,Host_B.prob=0.9823065385256374,DAVHostClock.rate_95%_HPD={7.061530888016025E-4,0.004543239317186323},DAV_469-3268.rate=3.8762643384821735E-4,length=131.73646374775538,height_95%_HPD={55.34804914974001,130.13990005020003},DAVContinentClock.rate=0.007598720883625502,DAVHostClock.rate=0.0024381285968591575,length_95%_HPD={80.96146554707,191.385545792},Continent_B.set={"USA","EuropeNAf","Africa","Lab"},DAV_469-3268.rate_95%_HPD={2.4404240914670884E-4,5.396842342341878E-4},DAV_469-3268.rate_median=3.833706350782589E-4,height_median=87.61409190391001,posterior=1.0,Host_B.set.prob={0.9823065385256374,0.017693461474362536},length_median=127.79159882549999,DAVContinentClock.rate_95%_HPD={0.003531911558723959,0.012359329151173397},DAV_469-3268.rate_range={1.231801324958973E-4,7.776520137135611E-4},Host_B.set={"Dmel","Dsim"},Continent_B.set.prob={0.11991000499972224,0.0039997777901227705,0.8522304316426865,0.023859785567468473}]:127.94278557435499,(((((8[&DAVHostClock.rate_median=0.0022506872246245953,DAVContinentClock.rate_median=0.007301184609907712,length_range={0.005024128497671,7.899543806822},height_range={0.2876712327550308,0.28767123303509834},Continent_B="USA",DAVContinentClock.rate_range={0.0016292577112110886,0.023451496526459815},Continent_B.prob=1.0,Host_B="Dmel",DAVHostClock.rate_range={3.322079085493216E-4,0.011996313810540133},height=0.28767123288072427,Host_B.prob=1.0,DAVHostClock.rate_95%_HPD={7.061530888016025E-4,0.004543239317186323},DAV_469-3268.rate=3.8762643384821735E-4,length=1.1609921830412018,height_95%_HPD={0.2876712328169333,0.2876712329470479},DAVContinentClock.rate=0.007598720883625502,DAVHostClock.rate=0.0024381285968591575,length_95%_HPD={0.02801254155291,2.736254302087},Continent_B.set={"USA"},DAV_469-3268.rate_95%_HPD={2.4404240914670884E-4,5.396842342341878E-4},DAV_469-3268.rate_median=3.833706350782589E-4,height_median=0.28767123287947527,Host_B.set.prob={1.0},length_median=0.9811329298741001,DAVContinentClock.rate_95%_HPD={0.003531911558723959,0.012359329151173397},DAV_469-3268.rate_range={1.231801324958973E-4,7.776520137135611E-4},Host_B.set={"Dmel"},Continent_B.set.prob={1.0}]:0.9811329299304674,9[&DAVHostClock.rate_median=0.0022506872246245953,DAVContinentClock.rate_median=0.007301184609907712,length_range={0.005024128497671,7.899543806822},height_range={0.2876712327550308,0.28767123303509834},Continent_B="USA",DAVContinentClock.rate_range={0.0016292577112110886,0.023451496526459815},Continent_B.prob=1.0,Host_B="Dmel",DAVHostClock.rate_range={3.322079085493216E-4,0.011996313810540133},height=0.28767123288072427,Host_B.prob=1.0,DAVHostClock.rate_95%_HPD={7.061530888016025E-4,0.004543239317186323},DAV_469-3268.rate=3.8762643384821735E-4,length=1.1609921830412018,height_95%_HPD={0.2876712328169333,0.2876712329470479},DAVContinentClock.rate=0.007598720883625502,DAVHostClock.rate=0.0024381285968591575,length_95%_HPD={0.02801254155291,2.736254302087},Continent_B.set={"USA"},DAV_469-3268.rate_95%_HPD={2.4404240914670884E-4,5.396842342341878E-4},DAV_469-3268.rate_median=3.833706350782589E-4,height_median=0.28767123287947527,Host_B.set.prob={1.0},length_median=0.9811329298741001,DAVContinentClock.rate_95%_HPD={0.003531911558723959,0.012359329151173397},DAV_469-3268.rate_range={1.231801324958973E-4,7.776520137135611E-4},Host_B.set={"Dmel"},Continent_B.set.prob={1.0}]:0.9811329299304674)[&DAVHostClock.rate_median=0.0022506872246245953,DAVContinentClock.rate_median=0.007301184609907712,length_range={0.2476330740165,23.75138078299},height_range={0.2926953613222736,8.18721503969806},Continent_B="USA",DAVContinentClock.rate_range={0.0016292577112110886,0.023451496526459815},Continent_B.prob=1.0,Host_B="Dmel",DAVHostClock.rate_range={3.322079085493216E-4,0.011996313810540133},height=1.4486634159219323,Host_B.prob=1.0,DAVHostClock.rate_95%_HPD={7.061530888016025E-4,0.004543239317186323},DAV_469-3268.rate=3.8762643384821735E-4,length=4.72202575431923,height_95%_HPD={0.31568377440038375,3.0239255349699192},DAVContinentClock.rate=0.007598720883625502,DAVHostClock.rate=0.0024381285968591575,length_95%_HPD={1.589982423104,8.277710412104},Continent_B.set={"USA"},DAV_469-3268.rate_95%_HPD={2.4404240914670884E-4,5.396842342341878E-4},DAV_469-3268.rate_median=3.833706350782589E-4,height_median=1.2688041628099427,posterior=1.0,Host_B.set.prob={1.0},length_median=4.5005546635185,DAVContinentClock.rate_95%_HPD={0.003531911558723959,0.012359329151173397},DAV_469-3268.rate_range={1.231801324958973E-4,7.776520137135611E-4},Host_B.set={"Dmel"},Continent_B.set.prob={1.0}]:4.430034475621511,5[&DAVHostClock.rate_median=0.0022506872246245953,DAVContinentClock.rate_median=0.007301184609907712,length_range={1.159924348634,25.17253100454},height_range={0.28767123275520134,0.28767123303498465},Continent_B="USA",DAVContinentClock.rate_range={0.0016292577112110886,0.023451496526459815},Continent_B.prob=1.0,Host_B="Dmel",DAVHostClock.rate_range={3.322079085493216E-4,0.011996313810540133},height=0.2876712328807227,Host_B.prob=1.0,DAVHostClock.rate_95%_HPD={7.061530888016025E-4,0.004543239317186323},DAV_469-3268.rate=3.8762643384821735E-4,length=6.258333588313093,height_95%_HPD={0.28767123282000284,0.28767123295000374},DAVContinentClock.rate=0.007598720883625502,DAVHostClock.rate=0.0024381285968591575,length_95%_HPD={2.821568584434,10.36350996038},Continent_B.set={"USA"},DAV_469-3268.rate_95%_HPD={2.4404240914670884E-4,5.396842342341878E-4},DAV_469-3268.rate_median=3.833706350782589E-4,height_median=0.28767123287960317,Host_B.set.prob={1.0},length_median=5.976602513648,DAVContinentClock.rate_95%_HPD={0.003531911558723959,0.012359329151173397},DAV_469-3268.rate_range={1.231801324958973E-4,7.776520137135611E-4},Host_B.set={"Dmel"},Continent_B.set.prob={1.0}]:5.411167405551851)[&DAVHostClock.rate_median=0.0022477533468326285,DAVContinentClock.rate_median=0.007329553285184508,length_range={3.785895127715E-4,14.16022760477},height_range={1.4475955815179873,17.84253779110395},Continent_B="USA",DAVContinentClock.rate_range={0.0016292577112110886,0.023451496526459815},Continent_B.prob=0.999942561746123,Host_B="Dmel",DAVHostClock.rate_range={4.079575096237108E-4,0.010314699101144083},height=5.945354487128221,Host_B.prob=1.0,DAVHostClock.rate_95%_HPD={7.128329403177293E-4,0.004579037140476401},DAV_469-3268.rate=3.8820780911441653E-4,length=1.4733518005946427,height_95%_HPD={2.890974856007972,9.578674954867381},DAVContinentClock.rate=0.007617040174795426,DAVHostClock.rate=0.002441180099363105,length_95%_HPD={3.785895127715E-4,3.690824334774},Continent_B.set={"USA","Lab"},DAV_469-3268.rate_95%_HPD={2.4292910356424577E-4,5.387608944379292E-4},DAV_469-3268.rate_median=3.83755657322418E-4,height_median=5.698838638431454,posterior=0.48358424531970445,Host_B.set.prob={1.0},length_median=1.2160410410955,DAVContinentClock.rate_95%_HPD={0.0035524774424065884,0.012400081236231347},DAV_469-3268.rate_range={1.300794582314947E-4,7.047407757053724E-4},Host_B.set={"Dmel"},Continent_B.set.prob={0.999942561746123,5.743825387708214E-5}]:1.396096351053572,7[&DAVHostClock.rate_median=0.0022506872246245953,DAVContinentClock.rate_median=0.007301184609907712,length_range={1.619388470142,25.17253100454},height_range={0.28767123274997175,0.2876712330400437},Continent_B="USA",DAVContinentClock.rate_range={0.0016292577112110886,0.023451496526459815},Continent_B.prob=1.0,Host_B="Dmel",DAVHostClock.rate_range={3.322079085493216E-4,0.011996313810540133},height=0.28767123288072666,Host_B.prob=1.0,DAVHostClock.rate_95%_HPD={7.061530888016025E-4,0.004543239317186323},DAV_469-3268.rate=3.8762643384821735E-4,length=6.4760242608550085,height_95%_HPD={0.28767123282000284,0.28767123295000374},DAVContinentClock.rate=0.007598720883625502,DAVHostClock.rate=0.0024381285968591575,length_95%_HPD={2.930898828718,10.55748410566},Continent_B.set={"USA"},DAV_469-3268.rate_95%_HPD={2.4404240914670884E-4,5.396842342341878E-4},DAV_469-3268.rate_median=3.833706350782589E-4,height_median=0.2876712328797737,Host_B.set.prob={1.0},length_median=6.1894972572675,DAVContinentClock.rate_95%_HPD={0.003531911558723959,0.012359329151173397},DAV_469-3268.rate_range={1.231801324958973E-4,7.776520137135611E-4},Host_B.set={"Dmel"},Continent_B.set.prob={1.0}]:6.807263756605252)[&DAVHostClock.rate_median=0.0022506872246245953,DAVContinentClock.rate_median=0.007301184609907712,length_range={33.73588718339,186.5800312426},height_range={2.4007105758699936,26.47897882999996},Continent_B="USA",DAVContinentClock.rate_range={0.0016292577112110886,0.023451496526459815},Continent_B.prob=0.9989167268485084,Host_B="Dmel",DAVHostClock.rate_range={3.322079085493216E-4,0.011996313810540133},height=7.3779779348610965,Host_B.prob=0.9999722237653463,DAVHostClock.rate_95%_HPD={7.061530888016025E-4,0.004543239317186323},DAV_469-3268.rate=3.8762643384821735E-4,length=61.72190851235023,height_95%_HPD={3.7633178093400375,11.581250210999997},DAVContinentClock.rate=0.007598720883625502,DAVHostClock.rate=0.0024381285968591575,length_95%_HPD={40.74630088789,86.26042512005},Continent_B.set={"USA","Africa","Lab"},DAV_469-3268.rate_95%_HPD={2.4404240914670884E-4,5.396842342341878E-4},DAV_469-3268.rate_median=3.833706350782589E-4,height_median=7.094934989485026,posterior=1.0,Host_B.set.prob={0.9999722237653463,2.7776234653630355E-5},length_median=59.912899815779994,DAVContinentClock.rate_95%_HPD={0.003531911558723959,0.012359329151173397},DAV_469-3268.rate_range={1.231801324958973E-4,7.776520137135611E-4},Host_B.set={"Dmel","Dsim"},Continent_B.set.prob={0.9989167268485084,2.4998611188267316E-4,8.332870396089106E-4}]:60.04697424707997,((19[&DAVHostClock.rate_median=0.0022506872246245953,DAVContinentClock.rate_median=0.007301184609907712,length_range={20.06574420887,116.0218885908},height_range={1.0737704916870143,1.0737704919530415},Continent_B="USA",DAVContinentClock.rate_range={0.0016292577112110886,0.023451496526459815},Continent_B.prob=1.0,Host_B="Dmel",DAVHostClock.rate_range={3.322079085493216E-4,0.011996313810540133},height=1.0737704918074449,Host_B.prob=1.0,DAVHostClock.rate_95%_HPD={7.061530888016025E-4,0.004543239317186323},DAV_469-3268.rate=3.8762643384821735E-4,length=39.971632992633914,height_95%_HPD={1.0737704917399924,1.0737704918700501},DAVContinentClock.rate=0.007598720883625502,DAVHostClock.rate=0.0024381285968591575,length_95%_HPD={26.24042321514,56.36025057011},Continent_B.set={"USA"},DAV_469-3268.rate_95%_HPD={2.4404240914670884E-4,5.396842342341878E-4},DAV_469-3268.rate_median=3.833706350782589E-4,height_median=1.073770491806144,Host_B.set.prob={1.0},length_median=38.935801232865,DAVContinentClock.rate_95%_HPD={0.003531911558723959,0.012359329151173397},DAV_469-3268.rate_range={1.231801324958973E-4,7.776520137135611E-4},Host_B.set={"Dmel"},Continent_B.set.prob={1.0}]:37.60417194251288,((25[&DAVHostClock.rate_median=0.0022506872246245953,DAVContinentClock.rate_median=0.007301184609907712,length_range={7.636176997612,52.48698451327},height_range={1.9153005463290356,1.9153005465998945},Continent_B="Lab",DAVContinentClock.rate_range={0.0016292577112110886,0.023451496526459815},Continent_B.prob=1.0,Host_B="Dmel",DAVHostClock.rate_range={3.322079085493216E-4,0.011996313810540133},height=1.9153005464523143,Host_B.prob=1.0,DAVHostClock.rate_95%_HPD={7.061530888016025E-4,0.004543239317186323},DAV_469-3268.rate=3.8762643384821735E-4,length=19.757755986464495,height_95%_HPD={1.915300546388977,1.9153005465199726},DAVContinentClock.rate=0.007598720883625502,DAVHostClock.rate=0.0024381285968591575,length_95%_HPD={11.43504435239,28.61965609683},Continent_B.set={"Lab"},DAV_469-3268.rate_95%_HPD={2.4404240914670884E-4,5.396842342341878E-4},DAV_469-3268.rate_median=3.833706350782589E-4,height_median=1.9153005464510215,Host_B.set.prob={1.0},length_median=19.18911779733,DAVContinentClock.rate_95%_HPD={0.003531911558723959,0.012359329151173397},DAV_469-3268.rate_range={1.231801324958973E-4,7.776520137135611E-4},Host_B.set={"Dmel"},Continent_B.set.prob={1.0}]:19.322868397978596,27[&DAVHostClock.rate_median=0.0022506872246245953,DAVContinentClock.rate_median=0.007301184609907712,length_range={8.725514901985,62.13741108067},height_range={1.9153005463249997,1.915300546600065},Continent_B="Lab",DAVContinentClock.rate_range={0.0016292577112110886,0.023451496526459815},Continent_B.prob=1.0,Host_B="Dmel",DAVHostClock.rate_range={3.322079085493216E-4,0.011996313810540133},height=1.9153005464522985,Host_B.prob=1.0,DAVHostClock.rate_95%_HPD={7.061530888016025E-4,0.004543239317186323},DAV_469-3268.rate=3.8762643384821735E-4,length=20.933453954290577,height_95%_HPD={1.9153005463869874,1.915300546517983},DAVContinentClock.rate=0.007598720883625502,DAVHostClock.rate=0.0024381285968591575,length_95%_HPD={12.38283480202,31.10675116629},Continent_B.set={"Lab"},DAV_469-3268.rate_95%_HPD={2.4404240914670884E-4,5.396842342341878E-4},DAV_469-3268.rate_median=3.833706350782589E-4,height_median=1.9153005464510215,Host_B.set.prob={1.0},length_median=20.217519976059997,DAVContinentClock.rate_95%_HPD={0.003531911558723959,0.012359329151173397},DAV_469-3268.rate_range={1.231801324958973E-4,7.776520137135611E-4},Host_B.set={"Dmel"},Continent_B.set.prob={1.0}]:19.322868397978596)[&DAVHostClock.rate_median=0.0022405549349660565,DAVContinentClock.rate_median=0.007281715628343944,length_range={0.004569433625164,12.89704134144},height_range={10.640815448433969,54.402285059674},Continent_B="Lab",DAVContinentClock.rate_range={0.0016292577112110886,0.023451496526459815},Continent_B.prob=0.9996990557875334,Host_B="Dmel",DAVHostClock.rate_range={3.923304528302958E-4,0.010377983302832666},height=21.81519977345081,Host_B.prob=1.0,DAVHostClock.rate_95%_HPD={7.056517082304049E-4,0.004536913655941487},DAV_469-3268.rate=3.8649713789923426E-4,length=2.2098634458281468,height_95%_HPD={13.669831603841573,30.53755471914002},DAVContinentClock.rate=0.007584601229821662,DAVHostClock.rate=0.002432116835553422,length_95%_HPD={0.07181276286597,4.758912112624},Continent_B.set={"USA","Lab"},DAV_469-3268.rate_95%_HPD={2.4115270943587982E-4,5.357012050807243E-4},DAV_469-3268.rate_median=3.8221668717561334E-4,height_median=21.238168944429617,posterior=0.7383756457974557,Host_B.set.prob={1.0},length_median=1.969212822912,DAVContinentClock.rate_95%_HPD={0.00356826876070491,0.012357985914212014},DAV_469-3268.rate_range={1.300794582314947E-4,7.776520137135611E-4},Host_B.set={"Dmel"},Continent_B.set.prob={3.00944212466614E-4,0.9996990557875334}]:2.8455580438903922,(21[&DAVHostClock.rate_median=0.0022506872246245953,DAVContinentClock.rate_median=0.007301184609907712,length_range={7.598610094967,56.68389038764},height_range={1.9153005463290356,1.9153005466009176},Continent_B="Lab",DAVContinentClock.rate_range={0.0016292577112110886,0.023451496526459815},Continent_B.prob=1.0,Host_B="Dmel",DAVHostClock.rate_range={3.322079085493216E-4,0.011996313810540133},height=1.9153005464523158,Host_B.prob=1.0,DAVHostClock.rate_95%_HPD={7.061530888016025E-4,0.004543239317186323},DAV_469-3268.rate=3.8762643384821735E-4,length=20.477589307098093,height_95%_HPD={1.9153005463892896,1.9153005465201147},DAVContinentClock.rate=0.007598720883625502,DAVHostClock.rate=0.0024381285968591575,length_95%_HPD={12.06577491274,29.91027880114},Continent_B.set={"Lab"},DAV_469-3268.rate_95%_HPD={2.4404240914670884E-4,5.396842342341878E-4},DAV_469-3268.rate_median=3.833706350782589E-4,height_median=1.9153005464509931,Host_B.set.prob={1.0},length_median=19.921493103815,DAVContinentClock.rate_95%_HPD={0.003531911558723959,0.012359329151173397},DAV_469-3268.rate_range={1.231801324958973E-4,7.776520137135611E-4},Host_B.set={"Dmel"},Continent_B.set.prob={1.0}]:19.74311728128079,(24[&DAVHostClock.rate_median=0.0022506872246245953,DAVContinentClock.rate_median=0.007301184609907712,length_range={5.656518947138,46.28501494102},height_range={1.9153005463290356,1.9153005466001218},Continent_B="Lab",DAVContinentClock.rate_range={0.0016292577112110886,0.023451496526459815},Continent_B.prob=1.0,Host_B="Dmel",DAVHostClock.rate_range={3.322079085493216E-4,0.011996313810540133},height=1.9153005464522892,Host_B.prob=1.0,DAVHostClock.rate_95%_HPD={7.061530888016025E-4,0.004543239317186323},DAV_469-3268.rate=3.8762643384821735E-4,length=15.514061168756822,height_95%_HPD={1.9153005463899717,1.9153005465209958},DAVContinentClock.rate=0.007598720883625502,DAVHostClock.rate=0.0024381285968591575,length_95%_HPD={8.899851577481,23.02796620891},Continent_B.set={"Lab"},DAV_469-3268.rate_95%_HPD={2.4404240914670884E-4,5.396842342341878E-4},DAV_469-3268.rate_median=3.833706350782589E-4,height_median=1.9153005464509931,Host_B.set.prob={1.0},length_median=15.046512249574999,DAVContinentClock.rate_95%_HPD={0.003531911558723959,0.012359329151173397},DAV_469-3268.rate_range={1.231801324958973E-4,7.776520137135611E-4},Host_B.set={"Dmel"},Continent_B.set.prob={1.0}]:15.046512249601534,(26[&DAVHostClock.rate_median=0.0022506872246245953,DAVContinentClock.rate_median=0.007301184609907712,length_range={1.001936207884,21.69511252849},height_range={1.9153005463290356,1.9153005466059767},Continent_B="Lab",DAVContinentClock.rate_range={0.0016292577112110886,0.023451496526459815},Continent_B.prob=1.0,Host_B="Dmel",DAVHostClock.rate_range={3.322079085493216E-4,0.011996313810540133},height=1.9153005464523098,Host_B.prob=1.0,DAVHostClock.rate_95%_HPD={7.061530888016025E-4,0.004543239317186323},DAV_469-3268.rate=3.8762643384821735E-4,length=5.749253656316987,height_95%_HPD={1.9153005463879822,1.9153005465190063},DAVContinentClock.rate=0.007598720883625502,DAVHostClock.rate=0.0024381285968591575,length_95%_HPD={2.236173933191,9.66467275031},Continent_B.set={"Lab"},DAV_469-3268.rate_95%_HPD={2.4404240914670884E-4,5.396842342341878E-4},DAV_469-3268.rate_median=3.833706350782589E-4,height_median=1.9153005464510215,Host_B.set.prob={1.0},length_median=5.4783388626795,DAVContinentClock.rate_95%_HPD={0.003531911558723959,0.012359329151173397},DAV_469-3268.rate_range={1.231801324958973E-4,7.776520137135611E-4},Host_B.set={"Dmel"},Continent_B.set.prob={1.0}]:5.478338862716953,23[&DAVHostClock.rate_median=0.0022506872246245953,DAVContinentClock.rate_median=0.007301184609907712,length_range={1.001936207884,21.69511252849},height_range={1.9153005463290356,1.9153005466059767},Continent_B="Lab",DAVContinentClock.rate_range={0.0016292577112110886,0.023451496526459815},Continent_B.prob=1.0,Host_B="Dmel",DAVHostClock.rate_range={3.322079085493216E-4,0.011996313810540133},height=1.9153005464523098,Host_B.prob=1.0,DAVHostClock.rate_95%_HPD={7.061530888016025E-4,0.004543239317186323},DAV_469-3268.rate=3.8762643384821735E-4,length=5.749253656316987,height_95%_HPD={1.9153005463879822,1.9153005465190063},DAVContinentClock.rate=0.007598720883625502,DAVHostClock.rate=0.0024381285968591575,length_95%_HPD={2.236173933191,9.66467275031},Continent_B.set={"Lab"},DAV_469-3268.rate_95%_HPD={2.4404240914670884E-4,5.396842342341878E-4},DAV_469-3268.rate_median=3.833706350782589E-4,height_median=1.9153005464510215,Host_B.set.prob={1.0},length_median=5.4783388626795,DAVContinentClock.rate_95%_HPD={0.003531911558723959,0.012359329151173397},DAV_469-3268.rate_range={1.231801324958973E-4,7.776520137135611E-4},Host_B.set={"Dmel"},Continent_B.set.prob={1.0}]:5.478338862716953)[&DAVHostClock.rate_median=0.0022506872246245953,DAVContinentClock.rate_median=0.007301184609907712,length_range={1.120712972248,31.47308584454},height_range={2.9172367543266944,23.610413074915186},Continent_B="Lab",DAVContinentClock.rate_range={0.0016292577112110886,0.023451496526459815},Continent_B.prob=0.9997777901227709,Host_B="Dmel",DAVHostClock.rate_range={3.322079085493216E-4,0.011996313810540133},height=7.664554202769288,Host_B.prob=0.9999722237653463,DAVHostClock.rate_95%_HPD={7.061530888016025E-4,0.004543239317186323},DAV_469-3268.rate=3.8762643384821735E-4,length=9.764807512439802,height_95%_HPD={4.151474479674022,11.579973296786022},DAVContinentClock.rate=0.007598720883625502,DAVHostClock.rate=0.0024381285968591575,length_95%_HPD={4.508401526513,15.78503571958},Continent_B.set={"USA","Lab"},DAV_469-3268.rate_95%_HPD={2.4404240914670884E-4,5.396842342341878E-4},DAV_469-3268.rate_median=3.833706350782589E-4,height_median=7.3936394091679745,posterior=1.0,Host_B.set.prob={0.9999722237653463,2.7776234653630355E-5},length_median=9.433854416405,DAVContinentClock.rate_95%_HPD={0.003531911558723959,0.012359329151173397},DAV_469-3268.rate_range={1.231801324958973E-4,7.776520137135611E-4},Host_B.set={"Dmel","Dsim"},Continent_B.set.prob={2.2220987722904284E-4,0.9997777901227709}]:9.568173386884553)[&DAVHostClock.rate_median=0.0022506872246245953,DAVContinentClock.rate_median=0.007301184609907712,length_range={0.2428991154528,21.29948016045},height_range={7.571819493583092,48.2003154874202},Continent_B="Lab",DAVContinentClock.rate_range={0.0016292577112110886,0.023451496526459815},Continent_B.prob=0.9996111327148491,Host_B="Dmel",DAVHostClock.rate_range={3.322079085493216E-4,0.011996313810540133},height=17.429361715209197,Host_B.prob=0.9999722237653463,DAVHostClock.rate_95%_HPD={7.061530888016025E-4,0.004543239317186323},DAV_469-3268.rate=3.8762643384821735E-4,length=5.312332398277876,height_95%_HPD={10.815152123928996,24.943266755363254},DAVContinentClock.rate=0.007598720883625502,DAVHostClock.rate=0.0024381285968591575,length_95%_HPD={1.408959543071,9.64432740955},Continent_B.set={"USA","EuropeNAf","Lab"},DAV_469-3268.rate_95%_HPD={2.4404240914670884E-4,5.396842342341878E-4},DAV_469-3268.rate_median=3.833706350782589E-4,height_median=16.961812796052527,posterior=1.0,Host_B.set.prob={0.9999722237653463,2.7776234653630355E-5},length_median=4.997818025633499,DAVContinentClock.rate_95%_HPD={0.003531911558723959,0.012359329151173397},DAV_469-3268.rate_range={1.231801324958973E-4,7.776520137135611E-4},Host_B.set={"Dmel","Dsim"},Continent_B.set.prob={3.610910504971946E-4,2.7776234653630355E-5,0.9996111327148491}]:4.696605031679255)[&DAVHostClock.rate_median=0.002247778396457449,DAVContinentClock.rate_median=0.007316870616696952,length_range={5.958043033161E-6,14.02384943517},height_range={9.513910641406014,58.59919093404022},Continent_B="Lab",DAVContinentClock.rate_range={0.002005630244620697,0.023451496526459815},Continent_B.prob=0.9997363703469366,Host_B="Dmel",DAVHostClock.rate_range={3.923304528302958E-4,0.010314699101144083},height=22.24276957165337,Host_B.prob=1.0,DAVHostClock.rate_95%_HPD={7.069616690297787E-4,0.004569832259259839},DAV_469-3268.rate=3.874403830048544E-4,length=1.935091876124922,height_95%_HPD={14.218844549427274,31.339554083996006},DAVContinentClock.rate=0.007609168091595637,DAVHostClock.rate=0.0024410436248516634,length_95%_HPD={5.958043033161E-6,5.404632330287},Continent_B.set={"USA","Lab"},DAV_469-3268.rate_95%_HPD={2.4115270943587982E-4,5.34304689918255E-4},DAV_469-3268.rate_median=3.834963370598219E-4,height_median=21.658417827731782,posterior=0.5268040664407533,Host_B.set.prob={1.0},length_median=1.4555544912205,DAVContinentClock.rate_95%_HPD={0.0036092384351220867,0.01238848497581258},DAV_469-3268.rate_range={1.6228136091159392E-4,7.234475273414687E-4},Host_B.set={"Dmel"},Continent_B.set.prob={2.636296530633766E-4,0.9997363703469366}]:2.4253091605882275)[&DAVHostClock.rate_median=0.0022506872246245953,DAVContinentClock.rate_median=0.007301184609907712,length_range={3.985349699958,55.27816769057},height_range={11.980102093059969,64.05271162711006},Continent_B="Lab",DAVContinentClock.rate_range={0.0016292577112110886,0.023451496526459815},Continent_B.prob=0.9988889506138547,Host_B="Dmel",DAVHostClock.rate_range={3.322079085493216E-4,0.011996313810540133},height=24.770847666269855,Host_B.prob=1.0,DAVHostClock.rate_95%_HPD={7.061530888016025E-4,0.004543239317186323},DAV_469-3268.rate=3.8762643384821735E-4,length=16.19116462163984,height_95%_HPD={15.965774843923953,34.83830174216004},DAVContinentClock.rate=0.007598720883625502,DAVHostClock.rate=0.0024381285968591575,length_95%_HPD={8.516131850927,25.63544581473},Continent_B.set={"USA","Africa","Lab"},DAV_469-3268.rate_95%_HPD={2.4404240914670884E-4,5.396842342341878E-4},DAV_469-3268.rate_median=3.833706350782589E-4,height_median=24.08372698832001,posterior=1.0,Host_B.set.prob={1.0},length_median=15.676344986315,DAVContinentClock.rate_95%_HPD={0.003531911558723959,0.012359329151173397},DAV_469-3268.rate_range={1.231801324958973E-4,7.776520137135611E-4},Host_B.set={"Dmel"},Continent_B.set.prob={0.0010832731514915839,2.7776234653630355E-5,0.9988889506138547}]:14.594215445999012)[&DAVHostClock.rate_median=0.0022880160526952144,DAVContinentClock.rate_median=0.007442522072705399,length_range={3.998957839286E-4,23.57197206943},height_range={21.139514700682,86.80068863626093},Continent_B="Lab",DAVContinentClock.rate_range={0.002040333115902999,0.023451496526459815},Continent_B.prob=0.8769230769230769,Host_B="Dmel",DAVHostClock.rate_range={3.322079085493216E-4,0.011996313810540133},height=39.52353351980625,Host_B.prob=0.9999328182734296,DAVHostClock.rate_95%_HPD={7.061530888016025E-4,0.004596309786857785},DAV_469-3268.rate=3.9629733436208944E-4,length=5.151271274549978,height_95%_HPD={26.673365075456985,53.808055728901934},DAVContinentClock.rate=0.007736285265570297,DAVHostClock.rate=0.0024776395401785683,length_95%_HPD={0.0119826493699,10.17873677867},Continent_B.set={"USA","EuropeNAf","Africa","Lab"},DAV_469-3268.rate_95%_HPD={2.498310302033675E-4,5.430746780543017E-4},DAV_469-3268.rate_median=3.9192377762207987E-4,height_median=38.67794243431902,posterior=0.8268985056385756,Host_B.set.prob={0.9999328182734296,6.718172657037286E-5},length_median=4.860372283883001,DAVContinentClock.rate_95%_HPD={0.0036273701162543677,0.012522653222648056},DAV_469-3268.rate_range={1.5536765802108736E-4,7.776520137135611E-4},Host_B.set={"Dmel","Dsim"},Continent_B.set.prob={0.11938192811555257,3.6949949613705073E-4,0.0033254954652334563,0.8769230769230769}]:5.678996208150991,10[&DAVHostClock.rate_median=0.0022506872246245953,DAVContinentClock.rate_median=0.007301184609907712,length_range={6.15695118237,95.09565908256},height_range={21.99999999987699,22.00000000015308},Continent_B="Lab",DAVContinentClock.rate_range={0.0016292577112110886,0.023451496526459815},Continent_B.prob=1.0,Host_B="Dmel",DAVHostClock.rate_range={3.322079085493216E-4,0.011996313810540133},height=22.00000000000415,Host_B.prob=1.0,DAVHostClock.rate_95%_HPD={7.061530888016025E-4,0.004543239317186323},DAV_469-3268.rate=3.8762643384821735E-4,length=23.056980783171493,height_95%_HPD={21.999999999939973,22.000000000069974},DAVContinentClock.rate=0.007598720883625502,DAVHostClock.rate=0.0024381285968591575,length_95%_HPD={10.65782790336,37.41963273612},Continent_B.set={"Lab"},DAV_469-3268.rate_95%_HPD={2.4404240914670884E-4,5.396842342341878E-4},DAV_469-3268.rate_median=3.833706350782589E-4,height_median=22.00000000000003,Host_B.set.prob={1.0},length_median=21.9932330924,DAVContinentClock.rate_95%_HPD={0.003531911558723959,0.012359329151173397},DAV_469-3268.rate_range={1.231801324958973E-4,7.776520137135611E-4},Host_B.set={"Dmel"},Continent_B.set.prob={1.0}]:22.356938642469984)[&DAVHostClock.rate_median=0.0022506872246245953,DAVContinentClock.rate_median=0.007301184609907712,length_range={4.403353299562,93.72813075492},height_range={28.156951182371003,119.33087931768},Continent_B="Lab",DAVContinentClock.rate_range={0.0016292577112110886,0.023451496526459815},Continent_B.prob=0.8637575690239431,Host_B="Dmel",DAVHostClock.rate_range={3.322079085493216E-4,0.011996313810540133},height=45.4695920273042,Host_B.prob=0.9995833564801956,DAVHostClock.rate_95%_HPD={7.061530888016025E-4,0.004543239317186323},DAV_469-3268.rate=3.8762643384821735E-4,length=23.630294419906893,height_95%_HPD={32.67149712715002,60.34058007768999},DAVContinentClock.rate=0.007598720883625502,DAVHostClock.rate=0.0024381285968591575,length_95%_HPD={10.47091573338,39.00444069973},Continent_B.set={"USA","EuropeNAf","Africa","Lab"},DAV_469-3268.rate_95%_HPD={2.4404240914670884E-4,5.396842342341878E-4},DAV_469-3268.rate_median=3.833706350782589E-4,height_median=44.35693864247001,posterior=1.0,Host_B.set.prob={0.9995833564801956,4.166435198044553E-4},length_median=22.58688868782,DAVContinentClock.rate_95%_HPD={0.003531911558723959,0.012359329151173397},DAV_469-3268.rate_range={1.231801324958973E-4,7.776520137135611E-4},Host_B.set={"Dmel","Dsim"},Continent_B.set.prob={0.13107605133048164,4.999722237653463E-4,0.0046664074218098995,0.8637575690239431}]:22.784970594094986)[&DAVHostClock.rate_median=0.0022506872246245953,DAVContinentClock.rate_median=0.007301184609907712,length_range={24.57264823878,206.3779276521},height_range={36.99243754234999,213.05901007260002},Continent_B="Lab",DAVContinentClock.rate_range={0.0016292577112110886,0.023451496526459815},Continent_B.prob=0.5126104105327481,Host_B="Dmel",DAVHostClock.rate_range={3.322079085493216E-4,0.011996313810540133},height=69.09988644721204,Host_B.prob=0.9962224320871063,DAVHostClock.rate_95%_HPD={7.061530888016025E-4,0.004543239317186323},DAV_469-3268.rate=3.8762643384821735E-4,length=61.75919714670047,height_95%_HPD={45.909608165110015,95.90279058777003},DAVContinentClock.rate=0.007598720883625502,DAVHostClock.rate=0.0024381285968591575,length_95%_HPD={34.11985276414,92.86871619275},Continent_B.set={"USA","EuropeNAf","Africa","Lab"},DAV_469-3268.rate_95%_HPD={2.4404240914670884E-4,5.396842342341878E-4},DAV_469-3268.rate_median=3.833706350782589E-4,height_median=67.141909236565,posterior=1.0,Host_B.set.prob={0.9962224320871063,0.003777567912893728},length_median=59.622002724545,DAVContinentClock.rate_95%_HPD={0.003531911558723959,0.012359329151173397},DAV_469-3268.rate_range={1.231801324958973E-4,7.776520137135611E-4},Host_B.set={"Dmel","Dsim"},Continent_B.set.prob={0.4346147436253541,0.00313871451586023,0.04963613132603744,0.5126104105327481}]:59.91433358800499,(6[&DAVHostClock.rate_median=0.0022506872246245953,DAVContinentClock.rate_median=0.007301184609907712,length_range={7.750600571081,77.83488965964},height_range={0.28767123272996287,0.28767123305999576},Continent_B="USA",DAVContinentClock.rate_range={0.0016292577112110886,0.023451496526459815},Continent_B.prob=1.0,Host_B="Dmel",DAVHostClock.rate_range={3.322079085493216E-4,0.011996313810540133},height=0.2876712328806308,Host_B.prob=1.0,DAVHostClock.rate_95%_HPD={7.061530888016025E-4,0.004543239317186323},DAV_469-3268.rate=3.8762643384821735E-4,length=23.16199589321508,height_95%_HPD={0.28767123279999396,0.2876712329600082},DAVContinentClock.rate=0.007598720883625502,DAVHostClock.rate=0.0024381285968591575,length_95%_HPD={13.01277677661,34.40292605353},Continent_B.set={"USA"},DAV_469-3268.rate_95%_HPD={2.4404240914670884E-4,5.396842342341878E-4},DAV_469-3268.rate_median=3.833706350782589E-4,height_median=0.28767123288000107,Host_B.set.prob={1.0},length_median=22.375214082924998,DAVContinentClock.rate_95%_HPD={0.003531911558723959,0.012359329151173397},DAV_469-3268.rate_range={1.231801324958973E-4,7.776520137135611E-4},Host_B.set={"Dmel"},Continent_B.set.prob={1.0}]:22.37521408289001,(((4[&DAVHostClock.rate_median=0.0022506872246245953,DAVContinentClock.rate_median=0.007301184609907712,length_range={1.065687034874E-5,7.612391226533},height_range={0.9123287669758042,0.9123287673065192},Continent_B="USA",DAVContinentClock.rate_range={0.0016292577112110886,0.023451496526459815},Continent_B.prob=1.0,Host_B="Dmel",DAVHostClock.rate_range={3.322079085493216E-4,0.011996313810540133},height=0.9123287671273019,Host_B.prob=1.0,DAVHostClock.rate_95%_HPD={7.061530888016025E-4,0.004543239317186323},DAV_469-3268.rate=3.8762643384821735E-4,length=0.5836994036179053,height_95%_HPD={0.9123287670505249,0.9123287672122729},DAVContinentClock.rate=0.007598720883625502,DAVHostClock.rate=0.0024381285968591575,length_95%_HPD={1.065687034874E-5,1.690187517718},Continent_B.set={"USA"},DAV_469-3268.rate_95%_HPD={2.4404240914670884E-4,5.396842342341878E-4},DAV_469-3268.rate_median=3.833706350782589E-4,height_median=0.9123287671259561,Host_B.set.prob={1.0},length_median=0.42465308809705,DAVContinentClock.rate_95%_HPD={0.003531911558723959,0.012359329151173397},DAV_469-3268.rate_range={1.231801324958973E-4,7.776520137135611E-4},Host_B.set={"Dmel"},Continent_B.set.prob={1.0}]:0.2556956933068051,1[&DAVHostClock.rate_median=0.0022506872246245953,DAVContinentClock.rate_median=0.007301184609907712,length_range={4.561708812578E-6,5.357632185246},height_range={0.9123287669758042,0.9123287673065192},Continent_B="USA",DAVContinentClock.rate_range={0.0016292577112110886,0.023451496526459815},Continent_B.prob=1.0,Host_B="Dmel",DAVHostClock.rate_range={3.322079085493216E-4,0.011996313810540133},height=0.9123287671273005,Host_B.prob=1.0,DAVHostClock.rate_95%_HPD={7.061530888016025E-4,0.004543239317186323},DAV_469-3268.rate=3.8762643384821735E-4,length=0.5704555719587773,height_95%_HPD={0.9123287670505249,0.912328767212216},DAVContinentClock.rate=0.007598720883625502,DAVHostClock.rate=0.0024381285968591575,length_95%_HPD={4.561708812578E-6,1.63353136463},Continent_B.set={"USA"},DAV_469-3268.rate_95%_HPD={2.4404240914670884E-4,5.396842342341878E-4},DAV_469-3268.rate_median=3.833706350782589E-4,height_median=0.9123287671259561,Host_B.set.prob={1.0},length_median=0.4175936495016,DAVContinentClock.rate_95%_HPD={0.003531911558723959,0.012359329151173397},DAV_469-3268.rate_range={1.231801324958973E-4,7.776520137135611E-4},Host_B.set={"Dmel"},Continent_B.set.prob={1.0}]:0.2556956933068051)[&DAVHostClock.rate_median=0.002245080356516718,DAVContinentClock.rate_median=0.007315140558193764,length_range={1.564271124321E-5,6.655086664237},height_range={0.9123714499367281,4.655641950527013},Continent_B="USA",DAVContinentClock.rate_range={0.0020594118717365746,0.02010274367397076},Continent_B.prob=1.0,Host_B="Dmel",DAVHostClock.rate_range={4.079575096237108E-4,0.010377983302832666},height=1.274978218478074,Host_B.prob=1.0,DAVHostClock.rate_95%_HPD={7.244910806464215E-4,0.004542871579406091},DAV_469-3268.rate=3.877400773256382E-4,length=0.5743584340801958,height_95%_HPD={0.9123714499367281,1.9809606358621181},DAVContinentClock.rate=0.007595039461377651,DAVHostClock.rate=0.0024342669312898513,length_95%_HPD={1.564271124321E-5,1.621876090016},Continent_B.set={"USA"},DAV_469-3268.rate_95%_HPD={2.4431428272132663E-4,5.409262255494161E-4},DAV_469-3268.rate_median=3.8331585513336826E-4,height_median=1.1680244604327612,posterior=0.3107605133048164,Host_B.set.prob={1.0},length_median=0.42545602976950003,DAVContinentClock.rate_95%_HPD={0.0036343205507140867,0.012367897800423815},DAV_469-3268.rate_range={1.231801324958973E-4,6.979421225434036E-4},Host_B.set={"Dmel"},Continent_B.set.prob={1.0}]:0.38032037953497877,2[&DAVHostClock.rate_median=0.0022506872246245953,DAVContinentClock.rate_median=0.007301184609907712,length_range={4.561708812578E-6,6.923717766828},height_range={0.9123287669754632,0.912328767306974},Continent_B="USA",DAVContinentClock.rate_range={0.0016292577112110886,0.023451496526459815},Continent_B.prob=1.0,Host_B="Dmel",DAVHostClock.rate_range={3.322079085493216E-4,0.011996313810540133},height=0.9123287671273019,Host_B.prob=1.0,DAVHostClock.rate_95%_HPD={7.061530888016025E-4,0.004543239317186323},DAV_469-3268.rate=3.8762643384821735E-4,length=0.5832833818193062,height_95%_HPD={0.9123287670499849,0.9123287672118181},DAVContinentClock.rate=0.007598720883625502,DAVHostClock.rate=0.0024381285968591575,length_95%_HPD={4.561708812578E-6,1.665869931573},Continent_B.set={"USA"},DAV_469-3268.rate_95%_HPD={2.4404240914670884E-4,5.396842342341878E-4},DAV_469-3268.rate_median=3.833706350782589E-4,height_median=0.9123287671259845,Host_B.set.prob={1.0},length_median=0.42767669478564996,DAVContinentClock.rate_95%_HPD={0.003531911558723959,0.012359329151173397},DAV_469-3268.rate_range={1.231801324958973E-4,7.776520137135611E-4},Host_B.set={"Dmel"},Continent_B.set.prob={1.0}]:0.6360160728417554)[&DAVHostClock.rate_median=0.0022608092758699297,DAVContinentClock.rate_median=0.00730475361737767,length_range={1.807802284526E-4,8.145656680264},height_range={0.9128973527116386,7.005637831885963},Continent_B="USA",DAVContinentClock.rate_range={0.0016292577112110886,0.023451496526459815},Continent_B.prob=1.0,Host_B="Dmel",DAVHostClock.rate_range={4.0791194269719673E-4,0.011996313810540133},height=1.656009456421067,Host_B.prob=1.0,DAVHostClock.rate_95%_HPD={7.422789543037238E-4,0.0045896265920712265},DAV_469-3268.rate=3.873194109507056E-4,length=0.8422611584109905,height_95%_HPD={0.9254222982339968,2.6317272915207752},DAVContinentClock.rate=0.007592001887850565,DAVHostClock.rate=0.0024429553366271573,length_95%_HPD={1.807802284526E-4,2.206037989367},Continent_B.set={"USA"},DAV_469-3268.rate_95%_HPD={2.4031460134330357E-4,5.343450373880208E-4},DAV_469-3268.rate_median=3.8304789420210756E-4,height_median=1.54834483996774,posterior=0.543886450752736,Host_B.set.prob={1.0},length_median=0.6689108620121,DAVContinentClock.rate_95%_HPD={0.0034424379452320623,0.012261034676178326},DAV_469-3268.rate_range={1.231801324958973E-4,7.111610867702918E-4},Host_B.set={"Dmel"},Continent_B.set.prob={1.0}]:0.7129103275772621,3[&DAVHostClock.rate_median=0.0022506872246245953,DAVContinentClock.rate_median=0.007301184609907712,length_range={0.0198673408185,10.16350279912},height_range={0.9123287669760316,0.912328767306974},Continent_B="USA",DAVContinentClock.rate_range={0.0016292577112110886,0.023451496526459815},Continent_B.prob=1.0,Host_B="Dsim",DAVHostClock.rate_range={3.322079085493216E-4,0.011996313810540133},height=0.9123287671273029,Host_B.prob=1.0,DAVHostClock.rate_95%_HPD={7.061530888016025E-4,0.004543239317186323},DAV_469-3268.rate=3.8762643384821735E-4,length=1.272778217619788,height_95%_HPD={0.9123287670504112,0.9123287672120455},DAVContinentClock.rate=0.007598720883625502,DAVHostClock.rate=0.0024381285968591575,length_95%_HPD={0.1037533220883,2.804090140123},Continent_B.set={"USA"},DAV_469-3268.rate_95%_HPD={2.4404240914670884E-4,5.396842342341878E-4},DAV_469-3268.rate_median=3.833706350782589E-4,height_median=0.9123287671259845,Host_B.set.prob={1.0},length_median=1.1118912682545,DAVContinentClock.rate_95%_HPD={0.003531911558723959,0.012359329151173397},DAV_469-3268.rate_range={1.231801324958973E-4,7.776520137135611E-4},Host_B.set={"Dsim"},Continent_B.set.prob={1.0}]:1.3489264004190176)[&DAVHostClock.rate_median=0.0022506872246245953,DAVContinentClock.rate_median=0.007301184609907712,length_range={5.705077594579,73.42159272856},height_range={0.9992208231199982,11.075831566220018},Continent_B="USA",DAVContinentClock.rate_range={0.0016292577112110886,0.023451496526459815},Continent_B.prob=0.9999722237653463,Host_B="Dmel",DAVHostClock.rate_range={3.322079085493216E-4,0.011996313810540133},height=2.4125780271697415,Host_B.prob=0.9816399088939504,DAVHostClock.rate_95%_HPD={7.061530888016025E-4,0.004543239317186323},DAV_469-3268.rate=3.8762643384821735E-4,length=21.037089098925914,height_95%_HPD={1.181945563079978,3.9370192483300173},DAVContinentClock.rate=0.007598720883625502,DAVHostClock.rate=0.0024381285968591575,length_95%_HPD={11.24629137644,31.79334049409},Continent_B.set={"USA","Africa"},DAV_469-3268.rate_95%_HPD={2.4404240914670884E-4,5.396842342341878E-4},DAV_469-3268.rate_median=3.833706350782589E-4,height_median=2.261255167545002,posterior=1.0,Host_B.set.prob={0.9816399088939504,0.018360091106049664},length_median=20.274543661435,DAVContinentClock.rate_95%_HPD={0.003531911558723959,0.012359329151173397},DAV_469-3268.rate_range={1.231801324958973E-4,7.776520137135611E-4},Host_B.set={"Dmel","Dsim"},Continent_B.set.prob={0.9999722237653463,2.7776234653630355E-5}]:20.40163014822501)[&DAVHostClock.rate_median=0.0022506872246245953,DAVContinentClock.rate_median=0.007301184609907712,length_range={52.03294410282,345.8617947391},height_range={8.038271803960015,78.12256089250002},Continent_B="USA",DAVContinentClock.rate_range={0.0016292577112110886,0.023451496526459815},Continent_B.prob=0.9687517360146658,Host_B="Dmel",DAVHostClock.rate_range={3.322079085493216E-4,0.011996313810540133},height=23.44966712609583,Host_B.prob=0.9928892839286706,DAVHostClock.rate_95%_HPD={7.061530888016025E-4,0.004543239317186323},DAV_469-3268.rate=3.8762643384821735E-4,length=107.40941646781694,height_95%_HPD={13.300448009440032,34.690597286399964},DAVContinentClock.rate=0.007598720883625502,DAVHostClock.rate=0.0024381285968591575,length_95%_HPD={67.27587998314,152.3841996524},Continent_B.set={"USA","EuropeNAf","Africa","Lab"},DAV_469-3268.rate_95%_HPD={2.4404240914670884E-4,5.396842342341878E-4},DAV_469-3268.rate_median=3.833706350782589E-4,height_median=22.662885315770012,posterior=1.0,Host_B.set.prob={0.9928892839286706,0.007110716071329371},length_median=104.17418111904999,DAVContinentClock.rate_95%_HPD={0.003531911558723959,0.012359329151173397},DAV_469-3268.rate_range={1.231801324958973E-4,7.776520137135611E-4},Host_B.set={"Dmel","Dsim"},Continent_B.set.prob={0.9687517360146658,2.2220987722904284E-4,0.017026831842675408,0.013999222265429698}]:104.39335750879998)[&DAVHostClock.rate_median=0.0022506872246245953,DAVContinentClock.rate_median=0.007301184609907712,length_range={32.65474453512,328.9168391047},height_range={64.77419499459,419.43693772470004},Continent_B="USA",DAVContinentClock.rate_range={0.0016292577112110886,0.023451496526459815},Continent_B.prob=0.5137214599188934,Host_B="Dmel",DAVHostClock.rate_range={3.322079085493216E-4,0.011996313810540133},height=130.85908359391107,Host_B.prob=0.9728070662740959,DAVHostClock.rate_95%_HPD={7.061530888016025E-4,0.004543239317186323},DAV_469-3268.rate=3.8762643384821735E-4,length=91.23850737298757,height_95%_HPD={83.10892691062,184.30934336114},DAVContinentClock.rate=0.007598720883625502,DAVHostClock.rate=0.0024381285968591575,length_95%_HPD={50.87407008727,137.9314445135},Continent_B.set={"USA","EuropeNAf","Africa","Lab"},DAV_469-3268.rate_95%_HPD={2.4404240914670884E-4,5.396842342341878E-4},DAV_469-3268.rate_median=3.833706350782589E-4,height_median=127.05624282456999,posterior=1.0,Host_B.set.prob={0.9728070662740959,0.027192933725904117},length_median=88.044736318075,DAVContinentClock.rate_95%_HPD={0.003531911558723959,0.012359329151173397},DAV_469-3268.rate_range={1.231801324958973E-4,7.776520137135611E-4},Host_B.set={"Dmel","Dsim"},Continent_B.set.prob={0.5137214599188934,0.012388200655519137,0.17710127215154714,0.2967890672740403}]:88.500634653695)[&height_95%_HPD={141.31231982373998,315.4919127314},height_range={105.35361915924,690.7536662852999},Continent_B.set={"USA","EuropeNAf","Africa","Lab"},Continent_B="Africa",Continent_B.prob=0.4017832342647631,Host_B="Dmel",height_median=215.556877478265,height=222.0975909668967,posterior=1.0,Host_B.prob=0.9172268207321815,length=0.0,Host_B.set.prob={0.9172268207321815,0.08277317926781845},Host_B.set={"Dmel","Dsim"},Continent_B.set.prob={0.370451641575468,0.028609521693239263,0.4017832342647631,0.19915560246652964}];
End;
