# Supplementary material for: The Discovery, Distribution, and Evolution of Viruses Associated with Drosophila melanogaster
Source: PLoS Biol. 2015 Jul 14;13(7):e1002210. doi: 10.1371/journal.pbio.1002210 (PMC4501690; doi:10.1371/journal.pbio.1002210)
Supplement: S8 Data — Posterior summaries of BEAST output for Figs 6 and S7 (posteriors inferred jointly across two independent runs). (ZIP) [file pbio.1002210.s008.zip › BEAST_Results/DAV_Fixed.summary.log]

               LogAnalyser v1.8.1, 2002-2014
                    MCMC Output analysis
                             by
           Andrew Rambaut and Alexei J. Drummond

             Institute of Evolutionary Biology
                  University of Edinburgh
                     a.rambaut@ed.ac.uk

               Department of Computer Science
                   University of Auckland
                  alexei@cs.auckland.ac.nz


Analysing log file: DAV_Fixed.jointlog
burnIn   <= 180010000,   maxState  = 1800100000
statistic	mean	stdErr	median	hpdLower	hpdUpper	ESS	50hpdLower	50hpdUpper
posterior	-14479.8398	27.0331	-14478.183	-14534.0132	-14428.7206	18338.2259	-14491.9125	-14456.3831	
prior	-783.8888	25.5435	-782.1547	-834.507	-735.2593	17471.5548	-796.7691	-763.3199	
likelihood	-13695.951	9.5512	-13695.6716	-13714.7699	-13677.3686	31409.6983	-13702.2544	-13689.449	
DAV_1-468.treeModel.rootHeight	138.6621	36.7598	133.4329	75.359	211.2734	22801.489	103.6006	147.5869	
DAV_469-3268.treeModel.rootHeight	221.9893	46.7687	215.4102	141.6219	315.3179	22423.6773	181.2111	237.2276	
DAV_3269-3866.treeModel.rootHeight	167.2547	42.0772	160.8724	96.7552	252.2183	18148.8732	126.2892	175.7022	
DAV_3867-4519.treeModel.rootHeight	235.7695	61.2303	226.3825	131.7084	358.5507	23495.8203	179.1944	251.0801	
constant.popSize	105.9353	22.9933	102.6354	65.852	151.6698	18047.979	82.2249	109.625	
CP1+2.kappa	5.7721	0.8573	5.7053	4.2004	7.4986	27998.2155	5.0231	6.1226	
CP3.kappa	11.049	0.8512	11.0112	9.4469	12.7687	29341.4431	10.3511	11.4834	
CP1+2.frequencies1	0.3008	8.0712E-3	0.3007	0.2854	0.3171	18545.1503	0.2956	0.3065	
CP1+2.frequencies2	0.2401	7.5459E-3	0.24	0.2249	0.2546	17779.1018	0.2353	0.2453	
CP1+2.frequencies3	0.2456	7.593E-3	0.2455	0.231	0.2607	18536.7037	0.2398	0.2501	
CP1+2.frequencies4	0.2135	7.1942E-3	0.2134	0.1999	0.2281	19662.6328	0.2088	0.2185	
CP3.frequencies1	0.2349	8.7514E-3	0.2348	0.2175	0.2518	19105.1716	0.2288	0.2406	
CP3.frequencies2	0.2667	8.6107E-3	0.2667	0.2496	0.2833	18978.96	0.2608	0.2722	
CP3.frequencies3	0.1865	7.6184E-3	0.1863	0.1714	0.2016	19894.1048	0.1811	0.1912	
CP3.frequencies4	0.3118	9.166E-3	0.3118	0.2941	0.3299	17754.5142	0.306	0.3183	
CP1+2.alpha	0.0389	0.0254	0.0356	1E-3	0.0848	18822.228	1.132E-3	0.0357	
CP3.alpha	0.9136	0.1013	0.9061	0.7271	1.1191	29879.138	0.828	0.9598	
CP1+2.mu	0.2167	0.0158	0.2168	0.1862	0.2483	31690.2226	0.2055	0.2265	
CP3.mu	2.5671	0.0315	2.5669	2.504	2.6281	31690.2226	2.5476	2.5896	
DAV_1-468.clock.rate	3.1665E-4	7.5581E-5	3.0987E-4	1.7785E-4	4.6718E-4	22769.1992	2.4967E-4	3.4769E-4	
DAV_469-3268.clock.rate	3.8779E-4	7.5726E-5	3.8367E-4	2.3955E-4	5.3435E-4	22595.3034	3.29E-4	4.291E-4	
DAV_3269-3866.clock.rate	7.0987E-4	1.6279E-4	6.9588E-4	4.1168E-4	1.0373E-3	19314.0917	5.7356E-4	7.8919E-4	
DAV_3867-4519.clock.rate	6.5247E-4	1.5244E-4	6.3961E-4	3.6448E-4	9.5146E-4	23562.6075	5.2399E-4	7.2403E-4	
DAVHostClock.clock.rate	2.4383E-3	1.0659E-3	2.2508E-3	7.0667E-4	4.5519E-3	28156.4634	1.3926E-3	2.6219E-3	
DAVContinentClock.clock.rate	7.606E-3	2.3334E-3	7.307E-3	3.5706E-3	0.0124	24606.3178	5.3933E-3	8.312E-3	
Host.rates	0.9754	0.9824	0.6753	5.0568E-5	2.914	30916.3211	6.4779E-4	0.6758	
Continent.rates1	0.2278	0.2644	0.1409	4.463E-6	0.7388	31790.0705	4.463E-6	0.1409	
Continent.rates2	0.5552	0.46	0.4345	4.4515E-4	1.4608	32402	0.072	0.4848	
Continent.rates3	2.2399	1.1309	2.0364	0.4252	4.4357	32402	1.0969	2.3952	
Continent.rates4	0.7394	0.5626	0.6	3.208E-3	1.8286	32402	0.1542	0.6913	
Continent.rates5	0.2738	0.3148	0.1712	4.494E-7	0.8823	32402	4.494E-7	0.1712	
Continent.rates6	1.8877	1.0116	1.6904	0.2841	3.8523	32402	0.877	2.0153	
DAV_1-468.CP1+2.treeLikelihood	-544.2679	2.7004	-543.8238	-549.7311	-539.5827	32402	-544.8599	-541.6562	
DAV_1-468.CP3.treeLikelihood	-598.1871	4.5427	-597.816	-607.3533	-589.8773	31600.5679	-600.3893	-594.4552	
DAV_469-3268.CP1+2.treeLikelihood	-3545.7206	2.9766	-3545.5449	-3551.5964	-3540.0711	28836.1528	-3547.0574	-3543.1139	
DAV_469-3268.CP3.treeLikelihood	-4484.755	4.3684	-4484.5162	-4493.2562	-4476.2879	28634.5926	-4486.8657	-4481.06	
DAV_3269-3866.CP1+2.treeLikelihood	-832.4167	2.2537	-832.3134	-837.0195	-828.1953	31040.2378	-833.6335	-830.6594	
DAV_3269-3866.CP3.treeLikelihood	-1289.5193	4.8084	-1289.2336	-1299.1214	-1280.5805	30944.7449	-1292.4087	-1285.9796	
DAV_3867-4519.CP1+2.treeLikelihood	-834.3803	2.9434	-834.5793	-839.6548	-828.1846	29996.4823	-836.8382	-832.963	
DAV_3867-4519.CP3.treeLikelihood	-1425.0711	5.1888	-1424.7963	-1435.6629	-1415.6784	30000.3475	-1427.9422	-1420.9642	
Host_A.treeLikelihood	-12.988	1.2671	-12.9134	-15.501	-10.5524	32402	-13.6445	-11.9884	
Host_B.treeLikelihood	-15.1538	0.9972	-15.0679	-17.1516	-13.2867	32402	-15.6598	-14.3704	
Host_C.treeLikelihood	-14.2653	1.1599	-14.1818	-16.5926	-12.1005	32061.2116	-14.7701	-13.2536	
Host_D.treeLikelihood	-14.0157	1.1911	-13.9297	-16.4141	-11.8213	32402	-14.5429	-13.0064	
Continent_A.treeLikelihood	-26.2787	1.6593	-26.0977	-29.6748	-23.2693	30217.0745	-26.9367	-24.9301	
Continent_B.treeLikelihood	-15.6093	0.9918	-15.45	-17.6581	-13.9008	31728.1365	-15.8606	-14.786	
Continent_C.treeLikelihood	-22.0975	1.3458	-21.9217	-24.7247	-19.705	32402	-22.5559	-21.0053	
Continent_D.treeLikelihood	-21.2248	1.5038	-21.0814	-24.2716	-18.468	31502.9036	-21.8592	-20.0313	
DAV_1-468.coalescent	-258.6313	10.5501	-258.1291	-279.7808	-238.7737	18820.6418	-264.8732	-250.8589	
DAV_469-3268.coalescent	-150.9279	5.6238	-150.5922	-162.0484	-140.1683	23937.389	-153.8707	-146.421	
DAV_3269-3866.coalescent	-231.3286	9.5122	-230.8324	-250.1446	-213.0271	17808.1686	-236.2867	-223.6775	
DAV_3867-4519.coalescent	-154.4652	6.5813	-154.116	-167.7524	-142.2504	22770.9077	-158.0392	-149.3169	
