# Supplementary material for: The Discovery, Distribution, and Evolution of Viruses Associated with Drosophila melanogaster
Source: PLoS Biol. 2015 Jul 14;13(7):e1002210. doi: 10.1371/journal.pbio.1002210 (PMC4501690; doi:10.1371/journal.pbio.1002210)
Supplement: S8 Data — Posterior summaries of BEAST output for Figs 6 and S7 (posteriors inferred jointly across two independent runs). (ZIP) [file pbio.1002210.s008.zip › BEAST_Results/DMelSV_Fixed.summary.log]

               LogAnalyser v1.8.1, 2002-2014
                    MCMC Output analysis
                             by
           Andrew Rambaut and Alexei J. Drummond

             Institute of Evolutionary Biology
                  University of Edinburgh
                     a.rambaut@ed.ac.uk

               Department of Computer Science
                   University of Auckland
                  alexei@cs.auckland.ac.nz


Analysing log file: DmelSV_Fixed.jointlog
burnIn   <= 180010000,   maxState  = 1800100000
statistic	mean	stdErr	median	hpdLower	hpdUpper	ESS	50hpdLower	50hpdUpper
posterior	-1454.2052	12.057	-1453.3232	-1478.3721	-1431.7325	31681.1037	-1459.5846	-1443.4987	
prior	-70.1492	11.0467	-69.2274	-91.836	-49.4969	31534.7814	-74.5986	-59.8993	
likelihood	-1384.0559	3.7496	-1383.7778	-1391.5815	-1377.1216	32238.3819	-1385.7903	-1380.9282	
treeModel.rootHeight	72.004	61.7821	53.3918	8.099	189.9167	31710.7175	17.9239	58.2561	
constant.popSize	27.6761	28.1247	19.0006	1.6975	80.467	31968.8491	4.9233	20.7516	
CP1+2.kappa	5.7737	2.8641	5.1406	1.665	11.4051	31653.5088	3.0626	5.8451	
CP3.kappa	8.1419	2.5621	7.7088	3.9934	13.3629	32402	5.6956	8.6438	
CP1+2.frequencies1	0.3182	0.0215	0.3178	0.2769	0.3614	31523.6874	0.3029	0.3316	
CP1+2.frequencies2	0.1993	0.0183	0.1989	0.1636	0.235	32052.6192	0.1859	0.2105	
CP1+2.frequencies3	0.2259	0.0191	0.2255	0.1878	0.2625	32244.6731	0.2125	0.238	
CP1+2.frequencies4	0.2566	0.0202	0.2562	0.2183	0.2971	32165.7972	0.2412	0.2685	
CP3.frequencies1	0.2286	0.0247	0.2279	0.1812	0.2772	29490.1924	0.2106	0.244	
CP3.frequencies2	0.2569	0.0256	0.2564	0.2065	0.3063	30961.8556	0.2374	0.2717	
CP3.frequencies3	0.2645	0.0261	0.2641	0.2148	0.3172	30072.7895	0.2465	0.2815	
CP3.frequencies4	0.25	0.0258	0.2496	0.2005	0.3012	31235.3301	0.2332	0.2681	
CP1+2.alpha	0.6107	0.5386	0.4662	1.0334E-3	1.6642	29907.8674	1.0334E-3	0.4662	
CP3.alpha	1.2624	0.6278	1.1337	0.3272	2.5198	32368.7201	0.6422	1.3188	
CP1+2.mu	0.3899	0.0742	0.3894	0.245	0.5365	32018.3093	0.3401	0.4395	
CP3.mu	2.2258	0.149	2.2266	1.9312	2.5168	32018.3093	2.126	2.3258	
DMelSV.clock.rate	9.5285E-4	6.863E-4	7.7556E-4	9.2339E-5	2.324E-3	32402	2.5702E-4	8.8387E-4	
Continent.clock.rate	0.0107	0.012	6.8892E-3	8.3426E-5	0.0331	32402	6.1731E-4	7.176E-3	
Continent.rates1	0.7189	0.7566	0.4793	1.582E-6	2.2134	31940.2987	2.3443E-4	0.4794	
Continent.rates2	1.0206	0.9271	0.7623	1.4529E-5	2.8522	32402	0.0302	0.7895	
Continent.rates3	1.188	0.9753	0.9321	1.9979E-3	3.1111	32402	0.1172	0.9937	
CP1+2.treeLikelihood	-769.1723	2.38	-768.9808	-773.9105	-764.7448	30977.8118	-770.1958	-767.0952	
CP3.treeLikelihood	-606.4557	3.2317	-606.1259	-612.991	-600.6755	31868.9972	-607.7141	-603.5553	
Continent.treeLikelihood	-8.4279	1.1186	-8.2319	-10.7662	-6.6643	32402	-8.6241	-7.3468	
coalescent	-63.5158	12.6715	-63.046	-88.0986	-38.9791	31451.8019	-70.781	-53.3591	
