# Supplementary material for: The Discovery, Distribution, and Evolution of Viruses Associated with Drosophila melanogaster
Source: PLoS Biol. 2015 Jul 14;13(7):e1002210. doi: 10.1371/journal.pbio.1002210 (PMC4501690; doi:10.1371/journal.pbio.1002210)
Supplement: S8 Data — Posterior summaries of BEAST output for Figs 6 and S7 (posteriors inferred jointly across two independent runs). (ZIP) [file pbio.1002210.s008.zip › BEAST_Results/DMelSV_Fixed.summary.tree]

#NEXUS

Begin taxa;
	Dimensions ntax=17;
	Taxlabels
		DMelSV_AM689309_Dmel_IsolateAP30Florida_USA_2005
		DMelSV_ATH29_Dmel_AthensGreece_EuropeNAf_2009-08-08
		DMelSV_ATH42_Dmel_AthensGreece_EuropeNAf_2009-08-08
		DMelSV_ATH46_Dmel_AthensGreece_EuropeNAf_2009-08-08
		DMelSV_ATH48_Dmel_AthensGreece_EuropeNAf_2009-08-08
		DMelSV_CM10_Dmel_Edinburgh1_EuropeNAf_2009-07-10
		DMelSV_CM14_Dmel_Edinburgh1_EuropeNAf_2009-07-10
		DMelSV_DANMEL07_Dmel_Accra2_Africa_2010-01
		DMelSV_GEO09_Dmel_AthensGeorgia_USA_2009-02-02
		DMelSV_GEO49_Dmel_AthensGeorgia_USA_2009-02-02
		DMelSV_IM13_Dmel_Ithaca_USA_2009-09-18
		DMelSV_ITH07_Dmel_Ithaca_USA_2009-09-18
		DMelSV_ITH28_Dmel_Ithaca_USA_2009-09-18
		DMelSV_ITH29_Dmel_Ithaca_USA_2009-09-18
		DMelSV_MAT05_Dmel_Accra1_Africa_2010-01
		DMelSV_U02_Dmel_SanDiego2_USA_2008-12-05
		DMelSV_UM04_Dmel_SanDiego2_USA_2008-12-05
		;
End;

Begin trees;
	Translate
		1 DMelSV_AM689309_Dmel_IsolateAP30Florida_USA_2005,
		2 DMelSV_ATH29_Dmel_AthensGreece_EuropeNAf_2009-08-08,
		3 DMelSV_ATH42_Dmel_AthensGreece_EuropeNAf_2009-08-08,
		4 DMelSV_ATH46_Dmel_AthensGreece_EuropeNAf_2009-08-08,
		5 DMelSV_ATH48_Dmel_AthensGreece_EuropeNAf_2009-08-08,
		6 DMelSV_CM10_Dmel_Edinburgh1_EuropeNAf_2009-07-10,
		7 DMelSV_CM14_Dmel_Edinburgh1_EuropeNAf_2009-07-10,
		8 DMelSV_DANMEL07_Dmel_Accra2_Africa_2010-01,
		9 DMelSV_GEO09_Dmel_AthensGeorgia_USA_2009-02-02,
		10 DMelSV_GEO49_Dmel_AthensGeorgia_USA_2009-02-02,
		11 DMelSV_IM13_Dmel_Ithaca_USA_2009-09-18,
		12 DMelSV_ITH07_Dmel_Ithaca_USA_2009-09-18,
		13 DMelSV_ITH28_Dmel_Ithaca_USA_2009-09-18,
		14 DMelSV_ITH29_Dmel_Ithaca_USA_2009-09-18,
		15 DMelSV_MAT05_Dmel_Accra1_Africa_2010-01,
		16 DMelSV_U02_Dmel_SanDiego2_USA_2008-12-05,
		17 DMelSV_UM04_Dmel_SanDiego2_USA_2008-12-05
		;
tree TREE1 = [&R] ((1[&DMelSV.rate_range={4.838229791607868E-5,0.007454082250853452},height_95%_HPD={4.999999999958874,5.000000000043229},length_range={1.394886841765,705.0414590588},Continent.set={"USA"},length_95%_HPD={2.906311206191,143.5730885949},height_range={4.999999999819238,5.000000000132985},DMelSV.rate_95%_HPD={9.349621502283515E-5,0.00232100798168957},Continent.set.prob={1.0},Continent.rate_range={8.342582851549613E-5,0.27316380130531476},Continent.prob=1.0,Continent.rate=0.010660940231046214,Continent.rate_median=0.006900457956789938,height_median=5.0,height=5.0000000000002,DMelSV.rate_median=7.77235293669279E-4,length=52.207858065652616,length_median=37.475491853254994,Continent.rate_95%_HPD={8.342582851549613E-5,0.033096466369244626},Continent="USA",DMelSV.rate=9.5231296966509E-4]:38.446064414712,(((17[&DMelSV.rate_range={4.838229791607868E-5,0.007454082250853452},height_95%_HPD={1.073770491765785,1.0737704918480233},length_range={3.315109474458E-4,81.21089888873},Continent.set={"USA"},length_95%_HPD={0.002309343562346,16.11886897017},height_range={1.0737704916091388,1.0737704919483804},DMelSV.rate_95%_HPD={9.349621502283515E-5,0.00232100798168957},Continent.set.prob={1.0},Continent.rate_range={8.342582851549613E-5,0.27316380130531476},Continent.prob=1.0,Continent.rate=0.010660940231046214,Continent.rate_median=0.006900457956789938,height_median=1.0737704918032982,height=1.0737704918034856,DMelSV.rate_median=7.77235293669279E-4,length=5.417564024047934,length_median=3.6686774551385,Continent.rate_95%_HPD={8.342582851549613E-5,0.033096466369244626},Continent="USA",DMelSV.rate=9.5231296966509E-4]:3.0210760658404077,14[&DMelSV.rate_range={4.838229791607868E-5,0.007454082250853452},height_95%_HPD={0.2876712328385054,0.28767123292027463},length_range={0.6035922577856,125.6897589119},Continent.set={"USA"},length_95%_HPD={0.7832638958529,22.26765779859},height_range={0.28767123267311945,0.28767123302134223},DMelSV.rate_95%_HPD={9.349621502283515E-5,0.00232100798168957},Continent.set.prob={1.0},Continent.rate_range={8.342582851549613E-5,0.27316380130531476},Continent.prob=1.0,Continent.rate=0.010660940231046214,Continent.rate_median=0.006900457956789938,height_median=0.2876712328766047,height=0.2876712328767787,DMelSV.rate_median=7.77235293669279E-4,length=8.005913570733503,length_median=5.6645611495885,Continent.rate_95%_HPD={8.342582851549613E-5,0.033096466369244626},Continent="USA",DMelSV.rate=9.5231296966509E-4]:3.807175324767101)[&DMelSV.rate_range={6.038400600054655E-5,0.005544383189643265},height_95%_HPD={1.0741020027475,15.006163540927488},length_range={6.926204005442E-5,35.71133926623},Continent.set={"USA","EuropeNAf"},length_95%_HPD={6.926204005442E-5,7.720000222783},height_range={1.0741020027475,66.9798295231979},DMelSV.rate_95%_HPD={7.86914752784788E-5,0.0023426771548160233},Continent.set.prob={0.9997528117661599,2.4718823384006923E-4},Continent.rate_range={1.535877416409815E-4,0.1523020388053041},Continent.prob=0.9997528117661599,Continent.rate=0.011120205793937259,Continent.rate_median=0.007306883307293721,height_median=4.094846557643706,height=5.661266928659116,posterior=0.2247375145825232,DMelSV.rate_median=8.11473972558869E-4,length=2.377458850789454,length_median=1.421532267216,Continent.rate_95%_HPD={1.6909912961189611E-4,0.03382054504096226},Continent="USA",DMelSV.rate=9.832718638457336E-4]:2.6457138762214925,((9[&DMelSV.rate_range={4.838229791607868E-5,0.007454082250853452},height_95%_HPD={0.9123287670859952,0.9123287671679918},length_range={0.003220526033644,43.75320999692},Continent.set={"USA"},length_95%_HPD={0.01148700826408,5.13365355601},height_range={0.9123287669231104,0.9123287672690594},DMelSV.rate_95%_HPD={9.349621502283515E-5,0.00232100798168957},Continent.set.prob={1.0},Continent.rate_range={8.342582851549613E-5,0.27316380130531476},Continent.prob=1.0,Continent.rate=0.010660940231046214,Continent.rate_median=0.006900457956789938,height_median=0.9123287671231957,height=0.9123287671233548,DMelSV.rate_median=7.77235293669279E-4,length=1.6029172476976365,length_median=0.97129102836145,Continent.rate_95%_HPD={8.342582851549613E-5,0.033096466369244626},Continent="USA",DMelSV.rate=9.5231296966509E-4]:1.5874155782558539,(12[&DMelSV.rate_range={4.838229791607868E-5,0.007454082250853452},height_95%_HPD={0.28767123283898854,0.2876712329210136},length_range={0.6247552074249,35.75749516406},Continent.set={"USA"},length_95%_HPD={0.6247552074249,5.658675532651},height_range={0.28767123268607975,0.28767123302304753},DMelSV.rate_95%_HPD={9.349621502283515E-5,0.00232100798168957},Continent.set.prob={1.0},Continent.rate_range={8.342582851549613E-5,0.27316380130531476},Continent.prob=1.0,Continent.rate=0.010660940231046214,Continent.rate_median=0.006900457956789938,height_median=0.2876712328766047,height=0.2876712328767792,DMelSV.rate_median=7.77235293669279E-4,length=2.0950548887396248,length_median=1.4335031872135,Continent.rate_95%_HPD={8.342582851549613E-5,0.033096466369244626},Continent="USA",DMelSV.rate=9.5231296966509E-4]:1.527896546800374,(16[&DMelSV.rate_range={4.838229791607868E-5,0.007454082250853452},height_95%_HPD={1.0737704917659414,1.0737704918480517},length_range={1.993593640659E-5,38.05954271447},Continent.set={"USA"},length_95%_HPD={1.993593640659E-5,3.450229301182},height_range={1.073770491606183,1.073770491949972},DMelSV.rate_95%_HPD={9.349621502283515E-5,0.00232100798168957},Continent.set.prob={1.0},Continent.rate_range={8.342582851549613E-5,0.27316380130531476},Continent.prob=1.0,Continent.rate=0.010660940231046214,Continent.rate_median=0.006900457956789938,height_median=1.0737704918033018,height=1.07377049180347,DMelSV.rate_median=7.77235293669279E-4,length=0.9624428953533132,length_median=0.48436884217565,Continent.rate_95%_HPD={8.342582851549613E-5,0.033096466369244626},Continent="USA",DMelSV.rate=9.5231296966509E-4]:0.3415997037980816,10[&DMelSV.rate_range={4.838229791607868E-5,0.007454082250853452},height_95%_HPD={0.9123287670869331,0.912328767169015},length_range={9.767317827081E-5,43.68776001528},Continent.set={"USA"},length_95%_HPD={9.767317827081E-5,3.574479222678},height_range={0.9123287669260662,0.9123287672694005},DMelSV.rate_95%_HPD={9.349621502283515E-5,0.00232100798168957},Continent.set.prob={1.0},Continent.rate_range={8.342582851549613E-5,0.27316380130531476},Continent.prob=1.0,Continent.rate=0.010660940231046214,Continent.rate_median=0.006900457956789938,height_median=0.9123287671231921,height=0.9123287671233588,DMelSV.rate_median=7.77235293669279E-4,length=1.0761831520155756,length_median=0.6064696760316499,Continent.rate_95%_HPD={8.342582851549613E-5,0.033096466369244626},Continent="USA",DMelSV.rate=9.5231296966509E-4]:0.5030414284781912)[&DMelSV.rate_range={5.7992349659556656E-5,0.005669084946927884},height_95%_HPD={1.073790427755199,3.465596255258049},length_range={8.176832700824E-5,25.87285115349},Continent.set={"USA"},length_95%_HPD={8.176832700824E-5,4.199537313278},height_range={1.073790427755199,18.959634230710037},DMelSV.rate_95%_HPD={8.53801038788585E-5,0.001978317387063428},Continent.set.prob={1.0},Continent.rate_range={8.342582851549613E-5,0.1855945074532655},Continent.prob=1.0,Continent.rate=0.00923641924538031,Continent.rate_median=0.00598720881865129,height_median=1.4153701956013833,height=1.7465553260901385,posterior=0.3046219654463641,DMelSV.rate_median=6.794984088726964E-4,length=1.1928882109703673,length_median=0.6470309997229,Continent.rate_95%_HPD={8.619206736420532E-5,0.028137234525511264},Continent="USA",DMelSV.rate=8.302799994634604E-4]:0.40019758407559536)[&DMelSV.rate_range={4.838229791607868E-5,0.006098997691191716},height_95%_HPD={1.0738649738042056,5.316309030317996},length_range={2.697259361217E-4,21.94835428471},Continent.set={"USA"},length_95%_HPD={2.697259361217E-4,3.822419224325},height_range={1.0738649738042056,39.13331320607608},DMelSV.rate_95%_HPD={6.517927706924451E-5,0.002178241478710427},Continent.set.prob={1.0},Continent.rate_range={8.619206736420532E-5,0.1523020388053041},Continent.prob=1.0,Continent.rate=0.010179341202556667,Continent.rate_median=0.006635436594385931,height_median=1.8155677796769787,height=2.3573658019210395,posterior=0.2779845564135326,DMelSV.rate_median=7.592308159356276E-4,length=1.088242938654885,length_median=0.5784570941123,Continent.rate_95%_HPD={8.619206736420532E-5,0.030575252449650207},Continent="USA",DMelSV.rate=9.24607061387629E-4]:0.6841765657020709)[&DMelSV.rate_range={4.838229791607868E-5,0.007454082250853452},height_95%_HPD={1.0744706866106952,8.05764921125899},length_range={0.03314521857985,70.72242816214},Continent.set={"USA"},length_95%_HPD={0.09194770629114,13.38243559549},height_range={1.0744706866106952,44.66553876384319},DMelSV.rate_95%_HPD={9.349621502283515E-5,0.00232100798168957},Continent.set.prob={1.0},Continent.rate_range={8.342582851549613E-5,0.27316380130531476},Continent.prob=1.0,Continent.rate=0.010660940231046214,Continent.rate_median=0.006900457956789938,height_median=2.4997443453790495,height=3.331910127434969,posterior=1.0,DMelSV.rate_median=7.77235293669279E-4,length=4.510250491636172,length_median=3.0064721751235,Continent.rate_95%_HPD={8.342582851549613E-5,0.033096466369244626},Continent="USA",DMelSV.rate=9.5231296966509E-4]:3.1719856179931085,(11[&DMelSV.rate_range={4.838229791607868E-5,0.007454082250853452},height_95%_HPD={0.28767123283898854,0.2876712329210136},length_range={0.03858002791655,68.59051580206},Continent.set={"USA"},length_95%_HPD={0.1367025096809,10.68437241765},height_range={0.28767123268335126,0.28767123302111486},DMelSV.rate_95%_HPD={9.349621502283515E-5,0.00232100798168957},Continent.set.prob={1.0},Continent.rate_range={8.342582851549613E-5,0.27316380130531476},Continent.prob=1.0,Continent.rate=0.010660940231046214,Continent.rate_median=0.006900457956789938,height_median=0.28767123287667573,height=0.28767123287678403,DMelSV.rate_median=7.77235293669279E-4,length=3.754150932449209,length_median=2.589505969158,Continent.rate_95%_HPD={8.342582851549613E-5,0.033096466369244626},Continent="USA",DMelSV.rate=9.5231296966509E-4]:2.5822061709629835,13[&DMelSV.rate_range={4.838229791607868E-5,0.007454082250853452},height_95%_HPD={0.28767123283898854,0.2876712329210136},length_range={0.03858002791655,68.59051580206},Continent.set={"USA"},length_95%_HPD={0.1556411126063,10.67811113897},height_range={0.28767123268335126,0.28767123302111486},DMelSV.rate_95%_HPD={9.349621502283515E-5,0.00232100798168957},Continent.set.prob={1.0},Continent.rate_range={8.342582851549613E-5,0.27316380130531476},Continent.prob=1.0,Continent.rate=0.010660940231046214,Continent.rate_median=0.006900457956789938,height_median=0.2876712328766651,height=0.2876712328767823,DMelSV.rate_median=7.77235293669279E-4,length=3.7484014640546857,length_median=2.5875592683525,Continent.rate_95%_HPD={8.342582851549613E-5,0.033096466369244626},Continent="USA",DMelSV.rate=9.5231296966509E-4]:2.582206170962994)[&DMelSV.rate_range={4.838229791607868E-5,0.007454082250853452},height_95%_HPD={0.42761164505089866,10.869051541599902},length_range={0.0536274601544,71.35578107834},Continent.set={"USA","Africa"},length_95%_HPD={0.1002779870424,12.33557394336},height_range={0.3262512607930823,68.87818703485999},DMelSV.rate_95%_HPD={9.22122840359835E-5,0.0023195280488353077},Continent.set.prob={0.9999721137757948,2.7886224205242612E-5},Continent.rate_range={8.342582851549613E-5,0.27316380130531476},Continent.prob=0.9999721137757948,Continent.rate=0.01066159560389611,Continent.rate_median=0.006901167667273096,height_median=2.8698774038396593,height=4.020883990728387,posterior=0.9960557746791845,DMelSV.rate_median=7.776549431486256E-4,length=4.199052120985888,length_median=2.8497346701749997,Continent.rate_95%_HPD={9.907179147919306E-5,0.033102125498246086},Continent="USA",DMelSV.rate=9.525143502720292E-4]:2.801852559532499)[&DMelSV.rate_range={6.376201728126086E-5,0.005261947614126846},height_95%_HPD={1.3673245226113018,19.94707520329939},length_range={8.773335745671E-5,33.77941975457},Continent.set={"USA","EuropeNAf"},length_95%_HPD={8.773335745671E-5,4.585059529268},height_range={1.3616405413450003,73.20424556492003},DMelSV.rate_95%_HPD={8.800673249362446E-5,0.0022687509162189587},Continent.set.prob={0.9995703544575725,4.296455424274973E-4},Continent.rate_range={8.619206736420532E-5,0.11152179222594188},Continent.prob=0.9995703544575725,Continent.rate=0.010639131046129765,Continent.rate_median=0.006968860603753876,height_median=5.671729963372158,height=7.635535775602483,posterior=0.1292983723126493,DMelSV.rate_median=7.733963564419548E-4,length=1.3487034917376524,length_median=0.7191033459703,Continent.rate_95%_HPD={8.619206736420532E-5,0.033224145920250386},Continent="USA",DMelSV.rate=9.429001849589442E-4]:1.0688304704930403)[&DMelSV.rate_range={6.0535160423586655E-5,0.00537287391417807},height_95%_HPD={1.5218648936808012,23.848391026999025},length_range={1.671387714866E-4,37.46705930089},Continent.set={"USA","EuropeNAf","Africa"},length_95%_HPD={1.671387714866E-4,6.533574119494},height_range={1.3214479162705999,99.26798426270307},DMelSV.rate_95%_HPD={6.517927706924451E-5,0.0022558131397704554},Continent.set.prob={0.9971367215461704,0.002720114531138153,1.4316392269148176E-4},Continent.rate_range={1.2813504846347944E-4,0.27316380130531476},Continent.prob=0.9971367215461704,Continent.rate=0.010714364389187913,Continent.rate_median=0.007078264328898996,height_median=6.740560433865198,height=9.144754357598211,posterior=0.194016999055608,DMelSV.rate_median=7.655335282945164E-4,length=1.8635484542553824,length_median=1.003851618801,Continent.rate_95%_HPD={1.6909912961189611E-4,0.03262789413489755},Continent="USA",DMelSV.rate=9.304799922505255E-4]:1.090710728219804,(((3[&DMelSV.rate_range={4.838229791607868E-5,0.007454082250853452},height_95%_HPD={0.3999999999628301,0.40000000004499725},length_range={1.434472860429E-5,21.93543659941},Continent.set={"EuropeNAf"},length_95%_HPD={1.434472860429E-5,1.865549559872},height_range={0.3999999998120529,0.4000000001484523},DMelSV.rate_95%_HPD={9.349621502283515E-5,0.00232100798168957},Continent.set.prob={1.0},Continent.rate_range={8.342582851549613E-5,0.27316380130531476},Continent.prob=1.0,Continent.rate=0.010660940231046214,Continent.rate_median=0.006900457956789938,height_median=0.40000000000007674,height=0.4000000000002657,DMelSV.rate_median=7.77235293669279E-4,length=0.5211833497914219,length_median=0.266769911483,Continent.rate_95%_HPD={8.342582851549613E-5,0.033096466369244626},Continent="EuropeNAf",DMelSV.rate=9.5231296966509E-4]:0.17585259242989792,5[&DMelSV.rate_range={4.838229791607868E-5,0.007454082250853452},height_95%_HPD={0.3999999999630006,0.40000000004511094},length_range={2.502428832113E-5,25.92546417985},Continent.set={"EuropeNAf"},length_95%_HPD={2.502428832113E-5,1.832782868012},height_range={0.3999999998120529,0.4000000001492481},DMelSV.rate_95%_HPD={9.349621502283515E-5,0.00232100798168957},Continent.set.prob={1.0},Continent.rate_range={8.342582851549613E-5,0.27316380130531476},Continent.prob=1.0,Continent.rate=0.010660940231046214,Continent.rate_median=0.006900457956789938,height_median=0.40000000000008384,height=0.400000000000267,DMelSV.rate_median=7.77235293669279E-4,length=0.5159799349933063,length_median=0.2652298487493,Continent.rate_95%_HPD={8.342582851549613E-5,0.033096466369244626},Continent="EuropeNAf",DMelSV.rate=9.5231296966509E-4]:0.17585259242989082)[&DMelSV.rate_range={6.038400600054655E-5,0.007454082250853452},height_95%_HPD={0.40002502428453823,1.6986800621588998},length_range={3.282671232419E-5,15.31853165931},Continent.set={"EuropeNAf"},length_95%_HPD={3.282671232419E-5,1.829026564806},height_range={0.40002502428453823,20.70558925530679},DMelSV.rate_95%_HPD={7.958503418172645E-5,0.0023216633376909736},Continent.set.prob={1.0},Continent.rate_range={9.907179147919306E-5,0.27316380130531476},Continent.prob=1.0,Continent.rate=0.010587725165370274,Continent.rate_median=0.00684955683517338,height_median=0.5758525924299747,height=0.7544674015360765,posterior=0.2232653741458808,DMelSV.rate_median=7.753910590637661E-4,length=0.5122128077405823,length_median=0.2517152133162,Continent.rate_95%_HPD={9.907179147919306E-5,0.033262611602693976},Continent="EuropeNAf",DMelSV.rate=9.495175971155265E-4]:0.508112702894584,(4[&DMelSV.rate_range={4.838229791607868E-5,0.007454082250853452},height_95%_HPD={0.3999999999619206,0.4000000000440167},length_range={1.434472860429E-5,55.31287292208},Continent.set={"EuropeNAf"},length_95%_HPD={1.434472860429E-5,1.870352399477},height_range={0.3999999998115982,0.4000000001484523},DMelSV.rate_95%_HPD={9.349621502283515E-5,0.00232100798168957},Continent.set.prob={1.0},Continent.rate_range={8.342582851549613E-5,0.27316380130531476},Continent.prob=1.0,Continent.rate=0.010660940231046214,Continent.rate_median=0.006900457956789938,height_median=0.4000000000000812,height=0.40000000000026525,DMelSV.rate_median=7.77235293669279E-4,length=0.5239718492564949,length_median=0.26534568979255,Continent.rate_95%_HPD={8.342582851549613E-5,0.033096466369244626},Continent="EuropeNAf",DMelSV.rate=9.5231296966509E-4]:0.179053021082221,2[&DMelSV.rate_range={4.838229791607868E-5,0.007454082250853452},height_95%_HPD={0.39999999996251745,0.4000000000446562},length_range={2.697842631011E-5,26.98477551492},Continent.set={"EuropeNAf"},length_95%_HPD={2.697842631011E-5,1.876206410864},height_range={0.3999999998115982,0.40000000014947545},DMelSV.rate_95%_HPD={9.349621502283515E-5,0.00232100798168957},Continent.set.prob={1.0},Continent.rate_range={8.342582851549613E-5,0.27316380130531476},Continent.prob=1.0,Continent.rate=0.010660940231046214,Continent.rate_median=0.006900457956789938,height_median=0.40000000000009095,height=0.4000000000002667,DMelSV.rate_median=7.77235293669279E-4,length=0.5236521161776614,length_median=0.2663555205816,Continent.rate_95%_HPD={8.342582851549613E-5,0.033096466369244626},Continent="EuropeNAf",DMelSV.rate=9.5231296966509E-4]:0.17905302108221122)[&DMelSV.rate_range={4.838229791607868E-5,0.007454082250853452},height_95%_HPD={0.40006593740186247,1.6733897713714612},length_range={7.877741732454E-5,18.97671042515},Continent.set={"EuropeNAf"},length_95%_HPD={7.877741732454E-5,1.769063566138},height_range={0.40006593740186247,11.983294696449548},DMelSV.rate_95%_HPD={9.617819010118227E-5,0.0023307889762406143},Continent.set.prob={1.0},Continent.rate_range={9.907179147919306E-5,0.27316380130531476},Continent.prob=1.0,Continent.rate=0.010633139263719704,Continent.rate_median=0.006986132449694591,height_median=0.5790530210823022,height=0.7607419896574453,posterior=0.22470973834786956,DMelSV.rate_median=7.814391524957408E-4,length=0.5036948448230869,length_median=0.25030198224425,Continent.rate_95%_HPD={9.907179147919306E-5,0.03283929321482085},Continent="EuropeNAf",DMelSV.rate=9.571448641325224E-4]:0.5049122742422565)[&DMelSV.rate_range={4.838229791607868E-5,0.007454082250853452},height_95%_HPD={0.4234989057593985,3.697416251703004},length_range={0.002640315692315,32.27964368238},Continent.set={"EuropeNAf"},length_95%_HPD={0.01205676756966,4.68254535555},height_range={0.40541597545630026,55.7128729221231},DMelSV.rate_95%_HPD={9.527903452194277E-5,0.002324001632302727},Continent.set.prob={1.0},Continent.rate_range={8.342582851549613E-5,0.27316380130531476},Continent.prob=1.0,Continent.rate=0.010686991314803633,Continent.rate_median=0.006927643937089695,height_median=1.0839652953245587,height=1.4703518744586743,posterior=0.9797233487028498,DMelSV.rate_median=7.787282664913713E-4,length=1.4713268290791952,length_median=0.91080733917085,Continent.rate_95%_HPD={9.907179147919306E-5,0.033142622802648875},Continent="EuropeNAf",DMelSV.rate=9.534854933574578E-4]:1.3232132815092488,(7[&DMelSV.rate_range={4.838229791607868E-5,0.007454082250853452},height_95%_HPD={0.4794520547559955,0.47945205483802056},length_range={5.524574285984E-4,28.93954670259},Continent.set={"EuropeNAf"},length_95%_HPD={0.004445040409312,5.444107638647},height_range={0.4794520546001877,0.4794520549422714},DMelSV.rate_95%_HPD={9.349621502283515E-5,0.00232100798168957},Continent.set.prob={1.0},Continent.rate_range={8.342582851549613E-5,0.27316380130531476},Continent.prob=1.0,Continent.rate=0.010660940231046214,Continent.rate_median=0.006900457956789938,height_median=0.4794520547945993,height=0.47945205479477043,DMelSV.rate_median=7.77235293669279E-4,length=1.7624022973185645,length_median=1.1302584571485,Continent.rate_95%_HPD={8.342582851549613E-5,0.033096466369244626},Continent="EuropeNAf",DMelSV.rate=9.5231296966509E-4]:0.9075964754749002,6[&DMelSV.rate_range={4.838229791607868E-5,0.007454082250853452},height_95%_HPD={0.4794520547559813,0.479452054838049},length_range={0.004445040409312,31.93036621443},Continent.set={"EuropeNAf"},length_95%_HPD={0.004445040409312,5.856222508114},height_range={0.4794520546001877,0.47945205493829235},DMelSV.rate_95%_HPD={9.349621502283515E-5,0.00232100798168957},Continent.set.prob={1.0},Continent.rate_range={8.342582851549613E-5,0.27316380130531476},Continent.prob=1.0,Continent.rate=0.010660940231046214,Continent.rate_median=0.006900457956789938,height_median=0.4794520547945993,height=0.4794520547947682,DMelSV.rate_median=7.77235293669279E-4,length=1.8746675802675337,length_median=1.1941382312785,Continent.rate_95%_HPD={8.342582851549613E-5,0.033096466369244626},Continent="EuropeNAf",DMelSV.rate=9.5231296966509E-4]:0.9075964754749002)[&DMelSV.rate_range={4.838229791607868E-5,0.007454082250853452},height_95%_HPD={0.48606271215498964,5.054379302818987},length_range={1.517189592448E-5,60.57430999131},Continent.set={"EuropeNAf"},length_95%_HPD={1.517189592448E-5,4.762345216081},height_range={0.4838970952079933,28.156119939830887},DMelSV.rate_95%_HPD={9.424199376850939E-5,0.002255340512199842},Continent.set.prob={1.0},Continent.rate_range={9.907179147919306E-5,0.27316380130531476},Continent.prob=1.0,Continent.rate=0.010507000955490611,Continent.rate_median=0.006809716004521292,height_median=1.3870485302694995,height=1.9372222141727915,posterior=0.56296872395978,DMelSV.rate_median=7.642466919925897E-4,length=1.4289995400689421,length_median=0.8302702727392499,Continent.rate_95%_HPD={9.907179147919306E-5,0.03275345648006601},Continent="EuropeNAf",DMelSV.rate=9.347343755768927E-4]:1.020130046564308)[&DMelSV.rate_range={4.838229791607868E-5,0.007454082250853452},height_95%_HPD={0.6030768163440996,8.69022981645601},length_range={0.04349245438259,87.70457138928},Continent.set={"USA","EuropeNAf","Africa"},length_95%_HPD={0.1761292805809,14.65523406309},height_range={0.5370601185390989,69.29171877037311},DMelSV.rate_95%_HPD={9.349621502283515E-5,0.00232100798168957},Continent.set.prob={0.003416571761895503,0.9964723202133274,1.1110802477708953E-4},Continent.rate_range={8.342582851549613E-5,0.27316380130531476},Continent.prob=0.9964723202133274,Continent.rate=0.010661051750619885,Continent.rate_median=0.006900802328812303,height_median=2.4071785768338074,height=3.2950551567842177,posterior=0.9999722237653463,DMelSV.rate_median=7.772948585553217E-4,length=5.061934573626566,length_median=3.452820867237,Continent.rate_95%_HPD={8.342582851549613E-5,0.033096466369244626},Continent="EuropeNAf",DMelSV.rate=9.523236202417171E-4]:5.424092585251195)[&DMelSV.rate_range={4.838229791607868E-5,0.007454082250853452},height_95%_HPD={1.6065302217027995,28.263464896779993},length_range={3.002104896115,603.0384508114},Continent.set={"USA","EuropeNAf","Africa"},length_95%_HPD={5.862763566758,129.4620857403},height_range={1.3655988535815995,133.010674884332},DMelSV.rate_95%_HPD={9.349621502283515E-5,0.00232100798168957},Continent.set.prob={0.9785567468473974,0.020221098827842898,0.0012221543247597356},Continent.rate_range={8.342582851549613E-5,0.27316380130531476},Continent.prob=0.9785567468473974,Continent.rate=0.010660940231046214,Continent.rate_median=0.006900457956789938,height_median=7.831271162085002,height=10.65377014725687,posterior=1.0,DMelSV.rate_median=7.77235293669279E-4,length=49.22292710818783,length_median=36.22386705797,Continent.rate_95%_HPD={8.342582851549613E-5,0.033096466369244626},Continent="USA",DMelSV.rate=9.5231296966509E-4]:35.614793252626995)[&DMelSV.rate_range={4.838229791607868E-5,0.005826855722695413},height_95%_HPD={8.3925440043636,152.028365889432},length_range={8.448596727568E-4,424.9102609204},Continent.set={"USA","EuropeNAf","Africa"},length_95%_HPD={8.448596727568E-4,53.13119322683},height_range={7.4656901934587,710.0414590586191},DMelSV.rate_95%_HPD={8.717592714747433E-5,0.002189897476117161},Continent.set.prob={0.866341969739311,0.051419218332069146,0.0822388119286199},Continent.rate_range={8.342582851549613E-5,0.19232496515320074},Continent.prob=0.866341969739311,Continent.rate=0.010024901091465437,Continent.rate_median=0.006531218384575333,height_median=43.446064414712,height=58.42583174427511,posterior=0.6957669018387868,DMelSV.rate_median=7.493550847493467E-4,length=17.2500670750171,length_median=11.28291066689,Continent.rate_95%_HPD={9.907179147919306E-5,0.030797956242066275},Continent="USA",DMelSV.rate=9.080643212023366E-4]:9.872357704046806,(15[&DMelSV.rate_range={4.838229791607868E-5,0.007454082250853452},length_range={1.975812532759E-5,41.37898921101},Continent.set={"Africa"},length_95%_HPD={1.975812532759E-5,3.906176751051},DMelSV.rate_95%_HPD={9.349621502283515E-5,0.00232100798168957},Continent.set.prob={1.0},Continent.rate_range={8.342582851549613E-5,0.27316380130531476},Continent.prob=1.0,Continent.rate=0.010660940231046214,Continent.rate_median=0.006900457956789938,height=0.0,DMelSV.rate_median=7.77235293669279E-4,length=1.0887360325312165,length_median=0.5433865480951501,Continent="Africa",Continent.rate_95%_HPD={8.342582851549613E-5,0.033096466369244626},DMelSV.rate=9.5231296966509E-4]:0.5433865480951514,8[&DMelSV.rate_range={4.838229791607868E-5,0.007454082250853452},length_range={1.975812532759E-5,41.37898921101},Continent.set={"Africa"},length_95%_HPD={1.975812532759E-5,3.906176751051},DMelSV.rate_95%_HPD={9.349621502283515E-5,0.00232100798168957},Continent.set.prob={1.0},Continent.rate_range={8.342582851549613E-5,0.27316380130531476},Continent.prob=1.0,Continent.rate=0.010660940231046214,Continent.rate_median=0.006900457956789938,height=0.0,DMelSV.rate_median=7.77235293669279E-4,length=1.0887360325312165,length_median=0.5433865480951501,Continent="Africa",Continent.rate_95%_HPD={8.342582851549613E-5,0.033096466369244626},DMelSV.rate=9.5231296966509E-4]:0.5433865480951514)[&DMelSV.rate_range={4.838229791607868E-5,0.007454082250853452},height_95%_HPD={1.975812533316912E-5,3.9061767510509924},length_range={4.390405511525,1130.039813094},Continent.set={"USA","Africa"},length_95%_HPD={7.896221839992,181.2715014394},height_range={1.975812533316912E-5,41.37898921100998},DMelSV.rate_95%_HPD={9.349621502283515E-5,0.00232100798168957},Continent.set.prob={1.1110493861452142E-4,0.9998888950613855},Continent.rate_range={8.342582851549613E-5,0.27316380130531476},Continent.prob=0.9998888950613855,Continent.rate=0.010660940231046214,Continent.rate_median=0.006900457956789938,height_median=0.5433865480951514,height=1.0887360325312176,posterior=1.0,DMelSV.rate_median=7.77235293669279E-4,length=67.97431289362093,length_median=49.92876024083,Continent.rate_95%_HPD={8.342582851549613E-5,0.033096466369244626},Continent="Africa",DMelSV.rate=9.5231296966509E-4]:52.775035570663654)[&height_95%_HPD={8.12169397122263,190.44620852763902},Continent.set={"USA","EuropeNAf","Africa"},height_median=53.318422118758804,height=72.02555784553735,posterior=1.0,height_range={6.394886841764767,1134.9517199790191},Continent.set.prob={0.7206544080884395,0.07780123326481862,0.20154435864674186},length=0.0,Continent="USA",Continent.prob=0.7206544080884395];
End;
