# Supplementary material for: The Discovery, Distribution, and Evolution of Viruses Associated with Drosophila melanogaster
Source: PLoS Biol. 2015 Jul 14;13(7):e1002210. doi: 10.1371/journal.pbio.1002210 (PMC4501690; doi:10.1371/journal.pbio.1002210)
Supplement: S8 Data — Posterior summaries of BEAST output for Figs 6 and S7 (posteriors inferred jointly across two independent runs). (ZIP) [file pbio.1002210.s008.zip › BEAST_Results/Galbut_Fixed.summary.log]

               LogAnalyser v1.8.1, 2002-2014
                    MCMC Output analysis
                             by
           Andrew Rambaut and Alexei J. Drummond

             Institute of Evolutionary Biology
                  University of Edinburgh
                     a.rambaut@ed.ac.uk

               Department of Computer Science
                   University of Auckland
                  alexei@cs.auckland.ac.nz


Analysing log file: Galbut_Fixed.jointlog
burnIn   <= 180010000,   maxState  = 1800100000
statistic	mean	stdErr	median	hpdLower	hpdUpper	ESS	50hpdLower	50hpdUpper
posterior	-6028.369	44.8272	-6025.1491	-6117.7604	-5945.6692	14447.2667	-6049.8951	-5989.5312	
prior	-691.9281	44.8453	-688.9806	-779.0973	-606.79	14226.4184	-713.8797	-653.8254	
likelihood	-5336.4409	9.5713	-5336.0798	-5355.2615	-5318.2964	31778.2814	-5342.2244	-5329.3095	
GalbutVirusLike_PartA.treeModel.rootHeight	300.7669	141.9014	266.8109	101.8307	577.1306	16494.768	164.1097	298.5686	
GalbutVirusLike_PartB.treeModel.rootHeight	236.9689	112.4875	210.3973	76.5746	456.5402	16255.1134	124.6288	230.83	
constant.popSize	210.8592	104.8497	186.1165	68.272	419.1095	16156.9355	106.493	205.2357	
CP1+2.kappa	8.5092	1.2814	8.4016	6.1292	11.0565	32019.4962	7.3363	9.0023	
CP3.kappa	11.0456	1.4317	10.9374	8.4337	13.94	30907.5601	9.8522	11.7245	
CP1+2.frequencies1	0.3072	0.0154	0.307	0.2765	0.3368	26962.0993	0.2967	0.3172	
CP1+2.frequencies2	0.2717	0.0149	0.2717	0.2434	0.3014	26936.4789	0.2607	0.2809	
CP1+2.frequencies3	0.2328	0.0137	0.2326	0.2068	0.2605	27093.073	0.2228	0.2412	
CP1+2.frequencies4	0.1882	0.0129	0.188	0.1632	0.2136	27770.2912	0.1794	0.1967	
CP3.frequencies1	0.3207	0.0191	0.3203	0.2833	0.3579	25741.8801	0.3069	0.3325	
CP3.frequencies2	0.2221	0.0157	0.2219	0.1912	0.2526	26869.0959	0.2112	0.2322	
CP3.frequencies3	0.1871	0.0142	0.1867	0.1597	0.2153	27199.7567	0.1764	0.1955	
CP3.frequencies4	0.2702	0.0179	0.2701	0.2353	0.3052	25712.138	0.2572	0.2811	
CP1+2.alpha	0.1679	0.0295	0.1662	0.1121	0.2267	30199.0913	0.1452	0.1831	
CP3.alpha	0.4239	0.0548	0.4201	0.3221	0.5343	32147.2552	0.3771	0.4484	
CP1+2.mu	0.5375	0.0436	0.5384	0.4508	0.6206	31040.4789	0.5108	0.5697	
CP3.mu	1.929	0.0875	1.9272	1.7622	2.1033	31040.4789	1.8645	1.9827	
GalbutVirusLike_PartA.clock.rate	9.5473E-4	3.7518E-4	9.0433E-4	2.9574E-4	1.6767E-3	14605.8891	5.7873E-4	1.0566E-3	
GalbutVirusLike_PartB.clock.rate	4.7801E-4	1.9316E-4	4.5064E-4	1.545E-4	8.6533E-4	14330.2017	2.8246E-4	5.2399E-4	
GalbutHostClock.clock.rate	1.1921E-3	8.0435E-4	1.002E-3	1.0428E-4	2.7345E-3	21672.522	3.5774E-4	1.1232E-3	
GalbutContinentClock.clock.rate	8.8446E-3	4.0465E-3	8.1694E-3	2.2839E-3	0.0169	15991.0134	4.7678E-3	9.5826E-3	
Host.rates1	1.2305	0.9282	0.9977	0.0356	3.0533	31306.2746	0.2008	1.0848	
Host.rates2	0.5998	0.6497	0.389	2.1462E-5	1.8909	32402	2.1462E-5	0.389	
Host.rates3	1.0937	0.8745	0.8642	1.0316E-3	2.8192	32402	0.1369	0.9319	
Continent.rates1	0.2601	0.2912	0.1646	9.8742E-6	0.834	31567.8231	8.1526E-5	0.1647	
Continent.rates2	1.5033	0.8785	1.3265	0.1802	3.2268	31931.5359	0.6082	1.5675	
Continent.rates3	1.4007	0.8224	1.2357	0.169	3.0494	32402	0.5447	1.4511	
Continent.rates4	0.902	0.6154	0.7648	0.0324	2.0902	27081.5857	0.264	0.8975	
Continent.rates5	0.2905	0.3278	0.1841	5.3542E-7	0.9309	32402	3.6909E-5	0.1841	
Continent.rates6	1.5829	0.8799	1.4135	0.2071	3.3018	32402	0.6791	1.6666	
GalbutVirusLike_PartA.CP1+2.treeLikelihood	-1637.6623	5.3403	-1637.4946	-1648.2511	-1627.4204	31637.3723	-1640.5957	-1633.471	
GalbutVirusLike_PartA.CP3.treeLikelihood	-1467.2949	6.4059	-1466.936	-1480.2907	-1455.4008	19437.3382	-1470.7783	-1462.2607	
GalbutVirusLike_PartB.CP1+2.treeLikelihood	-944.1738	4.3264	-943.9766	-952.788	-935.9099	31965.5379	-946.6106	-940.894	
GalbutVirusLike_PartB.CP3.treeLikelihood	-1169.1652	6.6119	-1168.866	-1182.397	-1156.7254	30432.7131	-1172.8835	-1164.0208	
Host_A.treeLikelihood	-16.1179	1.2869	-15.9448	-18.7253	-13.8718	32173.3922	-16.5131	-14.9243	
Host_B.treeLikelihood	-5.3931	0.5877	-5.2976	-6.5826	-4.4069	32402	-5.5051	-4.8146	
Continent_A.treeLikelihood	-57.5708	3.6281	-57.833	-64.3327	-49.8398	14908.4618	-60.4918	-55.9332	
Continent_B.treeLikelihood	-39.0629	3.4286	-39.0173	-45.5708	-32.3339	28479.7848	-41.2104	-36.6924	
GalbutVirusLike_PartA.coalescent	-311.9241	21.9321	-310.7562	-355.6786	-271.0453	14539.5212	-323.648	-293.9449	
GalbutVirusLike_PartB.coalescent	-369.2197	26.1039	-367.792	-420.2051	-319.2553	14284.7486	-382.3316	-347.1413	
