# Supplementary material for: The Discovery, Distribution, and Evolution of Viruses Associated with Drosophila melanogaster
Source: PLoS Biol. 2015 Jul 14;13(7):e1002210. doi: 10.1371/journal.pbio.1002210 (PMC4501690; doi:10.1371/journal.pbio.1002210)
Supplement: S8 Data — Posterior summaries of BEAST output for Figs 6 and S7 (posteriors inferred jointly across two independent runs). (ZIP) [file pbio.1002210.s008.zip › BEAST_Results/GalbutVirusLike_PartA.summary.tree]

#NEXUS
Begin taxa;
	Dimensions ntax=51;
	Taxlabels
		GalbutVirusLike_PartA_ATH12_Dsim_AthensGreece_EuropeNAf_2009-08-08
		GalbutVirusLike_PartA_ATH18_Dmel_AthensGreece_EuropeNAf_2009-08-08
		GalbutVirusLike_PartA_AUS15_Dsim_Australia_Australia_2011-02-28
		GalbutVirusLike_PartA_AUS29_Dsim_Australia_Australia_2011-02-28
		GalbutVirusLike_PartA_AUSSIM12_Dsim_Australia_Australia_2011-02-28
		GalbutVirusLike_PartA_DAN05_Dmel_Accra2_Africa_2010-01
		GalbutVirusLike_PartA_DAN09_Dmel_Accra2_Africa_2010-01
		GalbutVirusLike_PartA_DAN10_Dmel_Accra2_Africa_2010-01
		GalbutVirusLike_PartA_DAN11_Dmel_Accra2_Africa_2010-01
		GalbutVirusLike_PartA_DAN12_Dmel_Accra2_Africa_2010-01
		GalbutVirusLike_PartA_DAN18_Dmel_Accra2_Africa_2010-01
		GalbutVirusLike_PartA_DPG03_Dmel_Sussex_EuropeNAf_2009-08-28
		GalbutVirusLike_PartA_DPG07_Dmel_Sussex_EuropeNAf_2009-08-28
		GalbutVirusLike_PartA_DPG12_Dmel_Sussex_EuropeNAf_2009-08-28
		GalbutVirusLike_PartA_EDI15_Dmel_Edinburgh2_EuropeNAf_2009-08-30
		GalbutVirusLike_PartA_GA07_DUNK_AthensGeorgia_USA_2009-02-02
		GalbutVirusLike_PartA_GEO02_Dmel_AthensGeorgia_USA_2009-02-02
		GalbutVirusLike_PartA_GEO06_Dmel_AthensGeorgia_USA_2009-02-02
		GalbutVirusLike_PartA_GEO08_Dsim_AthensGeorgia_USA_2009-02-02
		GalbutVirusLike_PartA_GEO11_Dmel_AthensGeorgia_USA_2009-02-02
		GalbutVirusLike_PartA_GEO13_Dsim_AthensGeorgia_USA_2009-02-02
		GalbutVirusLike_PartA_GEO17_Dsim_AthensGeorgia_USA_2009-02-02
		GalbutVirusLike_PartA_GEO18_Dsim_AthensGeorgia_USA_2009-02-02
		GalbutVirusLike_PartA_GEO19_DUNK_AthensGeorgia_USA_2009-02-02
		GalbutVirusLike_PartA_GEO26_Dsim_AthensGeorgia_USA_2009-02-02
		GalbutVirusLike_PartA_GEO28_Dsim_AthensGeorgia_USA_2009-02-02
		GalbutVirusLike_PartA_GEO29_Dmel_AthensGeorgia_USA_2009-02-02
		GalbutVirusLike_PartA_ITH14_Dmel_Ithaca_USA_2009-09-18
		GalbutVirusLike_PartA_ITH23_Dmel_Ithaca_USA_2009-09-18
		GalbutVirusLike_PartA_K17_Dsim_Thika_Africa_2009-02
		GalbutVirusLike_PartA_LIS05_Dmel_Lisbon_EuropeNAf_2012-10-24
		GalbutVirusLike_PartA_LIS09_Dmel_Lisbon_EuropeNAf_2012-10-24
		GalbutVirusLike_PartA_LIS10_Dsim_Lisbon_EuropeNAf_2012-10-24
		GalbutVirusLike_PartA_LIS11_Dmel_Lisbon_EuropeNAf_2012-10-24
		GalbutVirusLike_PartA_MAT02_Dmel_Accra1_Africa_2010-01
		GalbutVirusLike_PartA_MAT35_Dmel_Accra1_Africa_2010-01
		GalbutVirusLike_PartA_MON02_Dmel_Montpellier_EuropeNAf_2010-08-11
		GalbutVirusLike_PartA_MON24_Dsim_Montpellier_EuropeNAf_2010-08-11
		GalbutVirusLike_PartA_MRS11_Dsim_Marseille_EuropeNAf_2009-08-15
		GalbutVirusLike_PartA_MRS21_Dmel_Marseille_EuropeNAf_2009-08-15
		GalbutVirusLike_PartA_POR01_Dmel_Porto_EuropeNAf_2012-10-24
		GalbutVirusLike_PartA_POR04_Dsim_Porto_EuropeNAf_2012-10-24
		GalbutVirusLike_PartA_POR19_Dmel_Porto_EuropeNAf_2012-10-24
		GalbutVirusLike_PartA_POR20_Dsim_Porto_EuropeNAf_2012-10-24
		GalbutVirusLike_PartA_RAK14_Dsim_Marrakesh_EuropeNAf_2010-09-30
		GalbutVirusLike_PartA_RAK26_Dmel_Marrakesh_EuropeNAf_2010-09-30
		GalbutVirusLike_PartA_REEF01_Dmel_Mombassa_Africa_2011-04-05
		GalbutVirusLike_PartA_REEF34_DUNK_Mombassa_Africa_2011-04-05
		GalbutVirusLike_PartA_SAF49_Dsim_SouthAfrica_Africa_2010-01
		GalbutVirusLike_PartA_U10_Dsim_SanDiego2_USA_2008-12-05
		GalbutVirusLike_PartA_U25_Dmel_SanDiego2_USA_2008-12-05
		;
End;
Begin trees;
	Translate
		1 GalbutVirusLike_PartA_ATH12_Dsim_AthensGreece_EuropeNAf_2009-08-08,
		2 GalbutVirusLike_PartA_ATH18_Dmel_AthensGreece_EuropeNAf_2009-08-08,
		3 GalbutVirusLike_PartA_AUS15_Dsim_Australia_Australia_2011-02-28,
		4 GalbutVirusLike_PartA_AUS29_Dsim_Australia_Australia_2011-02-28,
		5 GalbutVirusLike_PartA_AUSSIM12_Dsim_Australia_Australia_2011-02-28,
		6 GalbutVirusLike_PartA_DAN05_Dmel_Accra2_Africa_2010-01,
		7 GalbutVirusLike_PartA_DAN09_Dmel_Accra2_Africa_2010-01,
		8 GalbutVirusLike_PartA_DAN10_Dmel_Accra2_Africa_2010-01,
		9 GalbutVirusLike_PartA_DAN11_Dmel_Accra2_Africa_2010-01,
		10 GalbutVirusLike_PartA_DAN12_Dmel_Accra2_Africa_2010-01,
		11 GalbutVirusLike_PartA_DAN18_Dmel_Accra2_Africa_2010-01,
		12 GalbutVirusLike_PartA_DPG03_Dmel_Sussex_EuropeNAf_2009-08-28,
		13 GalbutVirusLike_PartA_DPG07_Dmel_Sussex_EuropeNAf_2009-08-28,
		14 GalbutVirusLike_PartA_DPG12_Dmel_Sussex_EuropeNAf_2009-08-28,
		15 GalbutVirusLike_PartA_EDI15_Dmel_Edinburgh2_EuropeNAf_2009-08-30,
		16 GalbutVirusLike_PartA_GA07_DUNK_AthensGeorgia_USA_2009-02-02,
		17 GalbutVirusLike_PartA_GEO02_Dmel_AthensGeorgia_USA_2009-02-02,
		18 GalbutVirusLike_PartA_GEO06_Dmel_AthensGeorgia_USA_2009-02-02,
		19 GalbutVirusLike_PartA_GEO08_Dsim_AthensGeorgia_USA_2009-02-02,
		20 GalbutVirusLike_PartA_GEO11_Dmel_AthensGeorgia_USA_2009-02-02,
		21 GalbutVirusLike_PartA_GEO13_Dsim_AthensGeorgia_USA_2009-02-02,
		22 GalbutVirusLike_PartA_GEO17_Dsim_AthensGeorgia_USA_2009-02-02,
		23 GalbutVirusLike_PartA_GEO18_Dsim_AthensGeorgia_USA_2009-02-02,
		24 GalbutVirusLike_PartA_GEO19_DUNK_AthensGeorgia_USA_2009-02-02,
		25 GalbutVirusLike_PartA_GEO26_Dsim_AthensGeorgia_USA_2009-02-02,
		26 GalbutVirusLike_PartA_GEO28_Dsim_AthensGeorgia_USA_2009-02-02,
		27 GalbutVirusLike_PartA_GEO29_Dmel_AthensGeorgia_USA_2009-02-02,
		28 GalbutVirusLike_PartA_ITH14_Dmel_Ithaca_USA_2009-09-18,
		29 GalbutVirusLike_PartA_ITH23_Dmel_Ithaca_USA_2009-09-18,
		30 GalbutVirusLike_PartA_K17_Dsim_Thika_Africa_2009-02,
		31 GalbutVirusLike_PartA_LIS05_Dmel_Lisbon_EuropeNAf_2012-10-24,
		32 GalbutVirusLike_PartA_LIS09_Dmel_Lisbon_EuropeNAf_2012-10-24,
		33 GalbutVirusLike_PartA_LIS10_Dsim_Lisbon_EuropeNAf_2012-10-24,
		34 GalbutVirusLike_PartA_LIS11_Dmel_Lisbon_EuropeNAf_2012-10-24,
		35 GalbutVirusLike_PartA_MAT02_Dmel_Accra1_Africa_2010-01,
		36 GalbutVirusLike_PartA_MAT35_Dmel_Accra1_Africa_2010-01,
		37 GalbutVirusLike_PartA_MON02_Dmel_Montpellier_EuropeNAf_2010-08-11,
		38 GalbutVirusLike_PartA_MON24_Dsim_Montpellier_EuropeNAf_2010-08-11,
		39 GalbutVirusLike_PartA_MRS11_Dsim_Marseille_EuropeNAf_2009-08-15,
		40 GalbutVirusLike_PartA_MRS21_Dmel_Marseille_EuropeNAf_2009-08-15,
		41 GalbutVirusLike_PartA_POR01_Dmel_Porto_EuropeNAf_2012-10-24,
		42 GalbutVirusLike_PartA_POR04_Dsim_Porto_EuropeNAf_2012-10-24,
		43 GalbutVirusLike_PartA_POR19_Dmel_Porto_EuropeNAf_2012-10-24,
		44 GalbutVirusLike_PartA_POR20_Dsim_Porto_EuropeNAf_2012-10-24,
		45 GalbutVirusLike_PartA_RAK14_Dsim_Marrakesh_EuropeNAf_2010-09-30,
		46 GalbutVirusLike_PartA_RAK26_Dmel_Marrakesh_EuropeNAf_2010-09-30,
		47 GalbutVirusLike_PartA_REEF01_Dmel_Mombassa_Africa_2011-04-05,
		48 GalbutVirusLike_PartA_REEF34_DUNK_Mombassa_Africa_2011-04-05,
		49 GalbutVirusLike_PartA_SAF49_Dsim_SouthAfrica_Africa_2010-01,
		50 GalbutVirusLike_PartA_U10_Dsim_SanDiego2_USA_2008-12-05,
		51 GalbutVirusLike_PartA_U25_Dmel_SanDiego2_USA_2008-12-05
		;
tree TREE1 = [&R] ((((36[&length_range={5.251726783504,195.1272393683},height_range={2.8114754097558716,2.8114754103762607},Host_A.set={"Dmel"},GalbutContinentClock.rate_range={9.137845447189519E-4,0.0386703933597611},Continent_A="Africa",Host_A="Dmel",height=2.8114754098577945,Continent_A.set.prob={1.0},GalbutVirusLike_PartA.rate_95%_HPD={2.9549856904262714E-4,0.0016826868335380908},GalbutHostCl…
End;
