# Supplementary material for: The Discovery, Distribution, and Evolution of Viruses Associated with Drosophila melanogaster
Source: PLoS Biol. 2015 Jul 14;13(7):e1002210. doi: 10.1371/journal.pbio.1002210 (PMC4501690; doi:10.1371/journal.pbio.1002210)
Supplement: S8 Data — Posterior summaries of BEAST output for Figs 6 and S7 (posteriors inferred jointly across two independent runs). (ZIP) [file pbio.1002210.s008.zip › BEAST_Results/GalbutVirusLike_PartB.summary.tree]

#NEXUS
Begin taxa;
	Dimensions ntax=60;
	Taxlabels
		GalbutVirusLike_PartB_ATH05_Dmel_AthensGreece_EuropeNAf_2009-08-08
		GalbutVirusLike_PartB_ATH12_Dsim_AthensGreece_EuropeNAf_2009-08-08
		GalbutVirusLike_PartB_AUS04_Dsim_Australia_Australia_2011-02-28
		GalbutVirusLike_PartB_AUS14_Dsim_Australia_Australia_2011-02-28
		GalbutVirusLike_PartB_DAN01_Dmel_Accra2_Africa_2010-01
		GalbutVirusLike_PartB_DAN05_Dmel_Accra2_Africa_2010-01
		GalbutVirusLike_PartB_DAN06_Dmel_Accra2_Africa_2010-01
		GalbutVirusLike_PartB_DAN09_Dmel_Accra2_Africa_2010-01
		GalbutVirusLike_PartB_DAN10_Dmel_Accra2_Africa_2010-01
		GalbutVirusLike_PartB_DAN11_Dmel_Accra2_Africa_2010-01
		GalbutVirusLike_PartB_DAN12_Dmel_Accra2_Africa_2010-01
		GalbutVirusLike_PartB_DAN13_Dmel_Accra2_Africa_2010-01
		GalbutVirusLike_PartB_DAN15_Dmel_Accra2_Africa_2010-01
		GalbutVirusLike_PartB_DPG03_Dmel_Sussex_EuropeNAf_2009-08-28
		GalbutVirusLike_PartB_DPG04_Dmel_Sussex_EuropeNAf_2009-08-28
		GalbutVirusLike_PartB_DPG07_Dmel_Sussex_EuropeNAf_2009-08-28
		GalbutVirusLike_PartB_DPG08_Dmel_Sussex_EuropeNAf_2009-08-28
		GalbutVirusLike_PartB_DPG24_Dmel_Sussex_EuropeNAf_2009-08-28
		GalbutVirusLike_PartB_DPG25_Dmel_Sussex_EuropeNAf_2009-08-28
		GalbutVirusLike_PartB_DPG29_Dmel_Sussex_EuropeNAf_2009-08-28
		GalbutVirusLike_PartB_EDI16_Dmel_Edinburgh2_EuropeNAf_2009-08-30
		GalbutVirusLike_PartB_EDI17_Dmel_Edinburgh2_EuropeNAf_2009-08-30
		GalbutVirusLike_PartB_GEO02_Dmel_AthensGeorgia_USA_2009-02-02
		GalbutVirusLike_PartB_GEO04_Dmel_AthensGeorgia_USA_2009-02-02
		GalbutVirusLike_PartB_GEO05_Dmel_AthensGeorgia_USA_2009-02-02
		GalbutVirusLike_PartB_GEO06_Dmel_AthensGeorgia_USA_2009-02-02
		GalbutVirusLike_PartB_GEO08_Dsim_AthensGeorgia_USA_2009-02-02
		GalbutVirusLike_PartB_GEO13_Dsim_AthensGeorgia_USA_2009-02-02
		GalbutVirusLike_PartB_GEO15_Dmel_AthensGeorgia_USA_2009-02-02
		GalbutVirusLike_PartB_GEO17_Dsim_AthensGeorgia_USA_2009-02-02
		GalbutVirusLike_PartB_GEO18_Dsim_AthensGeorgia_USA_2009-02-02
		GalbutVirusLike_PartB_GEO20_Dsim_AthensGeorgia_USA_2009-02-02
		GalbutVirusLike_PartB_GEO21_Dsim_AthensGeorgia_USA_2009-02-02
		GalbutVirusLike_PartB_GEO22_Dmel_AthensGeorgia_USA_2009-02-02
		GalbutVirusLike_PartB_GEO23_Dsim_AthensGeorgia_USA_2009-02-02
		GalbutVirusLike_PartB_GEO28_Dsim_AthensGeorgia_USA_2009-02-02
		GalbutVirusLike_PartB_ITH19_Dmel_Ithaca_USA_2009-09-18
		GalbutVirusLike_PartB_ITH27_Dmel_Ithaca_USA_2009-09-18
		GalbutVirusLike_PartB_K03_Dsim_Thika_Africa_2009-02
		GalbutVirusLike_PartB_LIS01_Dmel_Lisbon_EuropeNAf_2012-10-24
		GalbutVirusLike_PartB_LIS02_Dmel_Lisbon_EuropeNAf_2012-10-24
		GalbutVirusLike_PartB_LIS04_Dsim_Lisbon_EuropeNAf_2012-10-24
		GalbutVirusLike_PartB_LIS10_Dsim_Lisbon_EuropeNAf_2012-10-24
		GalbutVirusLike_PartB_LIS13_Dmel_Lisbon_EuropeNAf_2012-10-24
		GalbutVirusLike_PartB_MAT02_Dmel_Accra1_Africa_2010-01
		GalbutVirusLike_PartB_MAT30_Dmel_Accra1_Africa_2010-01
		GalbutVirusLike_PartB_MAT38_Dmel_Accra1_Africa_2010-01
		GalbutVirusLike_PartB_MON01_Dsim_Montpellier_EuropeNAf_2010-08-11
		GalbutVirusLike_PartB_MRS20_Dsim_Marseille_EuropeNAf_2009-08-15
		GalbutVirusLike_PartB_POR03_Dmel_Porto_EuropeNAf_2012-10-24
		GalbutVirusLike_PartB_POR04_Dsim_Porto_EuropeNAf_2012-10-24
		GalbutVirusLike_PartB_POR07_Dmel_Porto_EuropeNAf_2012-10-24
		GalbutVirusLike_PartB_POR09_Dsim_Porto_EuropeNAf_2012-10-24
		GalbutVirusLike_PartB_POR19_Dmel_Porto_EuropeNAf_2012-10-24
		GalbutVirusLike_PartB_RAK12_Dmel_Marrakesh_EuropeNAf_2010-09-30
		GalbutVirusLike_PartB_RAK14_Dsim_Marrakesh_EuropeNAf_2010-09-30
		GalbutVirusLike_PartB_REEF22_Dmel_Mombassa_Africa_2011-04-05
		GalbutVirusLike_PartB_SAF28_Dmel_SouthAfrica_Africa_2010-01
		GalbutVirusLike_PartB_SAF42_Dsim_SouthAfrica_Africa_2010-01
		GalbutVirusLike_PartB_U02_Dmel_SanDiego2_USA_2008-12-05
		;
End;
Begin trees;
	Translate
		1 GalbutVirusLike_PartB_ATH05_Dmel_AthensGreece_EuropeNAf_2009-08-08,
		2 GalbutVirusLike_PartB_ATH12_Dsim_AthensGreece_EuropeNAf_2009-08-08,
		3 GalbutVirusLike_PartB_AUS04_Dsim_Australia_Australia_2011-02-28,
		4 GalbutVirusLike_PartB_AUS14_Dsim_Australia_Australia_2011-02-28,
		5 GalbutVirusLike_PartB_DAN01_Dmel_Accra2_Africa_2010-01,
		6 GalbutVirusLike_PartB_DAN05_Dmel_Accra2_Africa_2010-01,
		7 GalbutVirusLike_PartB_DAN06_Dmel_Accra2_Africa_2010-01,
		8 GalbutVirusLike_PartB_DAN09_Dmel_Accra2_Africa_2010-01,
		9 GalbutVirusLike_PartB_DAN10_Dmel_Accra2_Africa_2010-01,
		10 GalbutVirusLike_PartB_DAN11_Dmel_Accra2_Africa_2010-01,
		11 GalbutVirusLike_PartB_DAN12_Dmel_Accra2_Africa_2010-01,
		12 GalbutVirusLike_PartB_DAN13_Dmel_Accra2_Africa_2010-01,
		13 GalbutVirusLike_PartB_DAN15_Dmel_Accra2_Africa_2010-01,
		14 GalbutVirusLike_PartB_DPG03_Dmel_Sussex_EuropeNAf_2009-08-28,
		15 GalbutVirusLike_PartB_DPG04_Dmel_Sussex_EuropeNAf_2009-08-28,
		16 GalbutVirusLike_PartB_DPG07_Dmel_Sussex_EuropeNAf_2009-08-28,
		17 GalbutVirusLike_PartB_DPG08_Dmel_Sussex_EuropeNAf_2009-08-28,
		18 GalbutVirusLike_PartB_DPG24_Dmel_Sussex_EuropeNAf_2009-08-28,
		19 GalbutVirusLike_PartB_DPG25_Dmel_Sussex_EuropeNAf_2009-08-28,
		20 GalbutVirusLike_PartB_DPG29_Dmel_Sussex_EuropeNAf_2009-08-28,
		21 GalbutVirusLike_PartB_EDI16_Dmel_Edinburgh2_EuropeNAf_2009-08-30,
		22 GalbutVirusLike_PartB_EDI17_Dmel_Edinburgh2_EuropeNAf_2009-08-30,
		23 GalbutVirusLike_PartB_GEO02_Dmel_AthensGeorgia_USA_2009-02-02,
		24 GalbutVirusLike_PartB_GEO04_Dmel_AthensGeorgia_USA_2009-02-02,
		25 GalbutVirusLike_PartB_GEO05_Dmel_AthensGeorgia_USA_2009-02-02,
		26 GalbutVirusLike_PartB_GEO06_Dmel_AthensGeorgia_USA_2009-02-02,
		27 GalbutVirusLike_PartB_GEO08_Dsim_AthensGeorgia_USA_2009-02-02,
		28 GalbutVirusLike_PartB_GEO13_Dsim_AthensGeorgia_USA_2009-02-02,
		29 GalbutVirusLike_PartB_GEO15_Dmel_AthensGeorgia_USA_2009-02-02,
		30 GalbutVirusLike_PartB_GEO17_Dsim_AthensGeorgia_USA_2009-02-02,
		31 GalbutVirusLike_PartB_GEO18_Dsim_AthensGeorgia_USA_2009-02-02,
		32 GalbutVirusLike_PartB_GEO20_Dsim_AthensGeorgia_USA_2009-02-02,
		33 GalbutVirusLike_PartB_GEO21_Dsim_AthensGeorgia_USA_2009-02-02,
		34 GalbutVirusLike_PartB_GEO22_Dmel_AthensGeorgia_USA_2009-02-02,
		35 GalbutVirusLike_PartB_GEO23_Dsim_AthensGeorgia_USA_2009-02-02,
		36 GalbutVirusLike_PartB_GEO28_Dsim_AthensGeorgia_USA_2009-02-02,
		37 GalbutVirusLike_PartB_ITH19_Dmel_Ithaca_USA_2009-09-18,
		38 GalbutVirusLike_PartB_ITH27_Dmel_Ithaca_USA_2009-09-18,
		39 GalbutVirusLike_PartB_K03_Dsim_Thika_Africa_2009-02,
		40 GalbutVirusLike_PartB_LIS01_Dmel_Lisbon_EuropeNAf_2012-10-24,
		41 GalbutVirusLike_PartB_LIS02_Dmel_Lisbon_EuropeNAf_2012-10-24,
		42 GalbutVirusLike_PartB_LIS04_Dsim_Lisbon_EuropeNAf_2012-10-24,
		43 GalbutVirusLike_PartB_LIS10_Dsim_Lisbon_EuropeNAf_2012-10-24,
		44 GalbutVirusLike_PartB_LIS13_Dmel_Lisbon_EuropeNAf_2012-10-24,
		45 GalbutVirusLike_PartB_MAT02_Dmel_Accra1_Africa_2010-01,
		46 GalbutVirusLike_PartB_MAT30_Dmel_Accra1_Africa_2010-01,
		47 GalbutVirusLike_PartB_MAT38_Dmel_Accra1_Africa_2010-01,
		48 GalbutVirusLike_PartB_MON01_Dsim_Montpellier_EuropeNAf_2010-08-11,
		49 GalbutVirusLike_PartB_MRS20_Dsim_Marseille_EuropeNAf_2009-08-15,
		50 GalbutVirusLike_PartB_POR03_Dmel_Porto_EuropeNAf_2012-10-24,
		51 GalbutVirusLike_PartB_POR04_Dsim_Porto_EuropeNAf_2012-10-24,
		52 GalbutVirusLike_PartB_POR07_Dmel_Porto_EuropeNAf_2012-10-24,
		53 GalbutVirusLike_PartB_POR09_Dsim_Porto_EuropeNAf_2012-10-24,
		54 GalbutVirusLike_PartB_POR19_Dmel_Porto_EuropeNAf_2012-10-24,
		55 GalbutVirusLike_PartB_RAK12_Dmel_Marrakesh_EuropeNAf_2010-09-30,
		56 GalbutVirusLike_PartB_RAK14_Dsim_Marrakesh_EuropeNAf_2010-09-30,
		57 GalbutVirusLike_PartB_REEF22_Dmel_Mombassa_Africa_2011-04-05,
		58 GalbutVirusLike_PartB_SAF28_Dmel_SouthAfrica_Africa_2010-01,
		59 GalbutVirusLike_PartB_SAF42_Dsim_SouthAfrica_Africa_2010-01,
		60 GalbutVirusLike_PartB_U02_Dmel_SanDiego2_USA_2008-12-05
		;
tree TREE1 = [&R] (((((7[&length_range={0.09186844119994,83.58901626348},height_range={2.8114754097160812,2.811475410014964},GalbutContinentClock.rate_range={9.137845447189519E-4,0.0386703933597611},Continent_B="Africa",Continent_B.prob=1.0,Host_B="Dmel",GalbutVirusLike_PartB.rate_median=4.508819350284365E-4,height=2.8114754098528794,Host_B.prob=1.0,GalbutHostClock.rate_95%_HPD={1.038116564609668…
End;
