# Supplementary material for: The Discovery, Distribution, and Evolution of Viruses Associated with Drosophila melanogaster
Source: PLoS Biol. 2015 Jul 14;13(7):e1002210. doi: 10.1371/journal.pbio.1002210 (PMC4501690; doi:10.1371/journal.pbio.1002210)
Supplement: S8 Data — Posterior summaries of BEAST output for Figs 6 and S7 (posteriors inferred jointly across two independent runs). (ZIP) [file pbio.1002210.s008.zip › BEAST_Results/LaJolla_Iflavirus_1-461_NonCoding.summary.tree]

#NEXUS

Begin taxa;
	Dimensions ntax=8;
	Taxlabels
		LaJolla_Iflavirus_ATH32_Dsim_AthensGreece_EuropeNAf_2009-08-08
		LaJolla_Iflavirus_GEO24_Dsim_AthensGeorgia_USA_2009-02-02
		LaJolla_Iflavirus_GEO58_Dmel_AthensGeorgia_USA_2009-02-02
		LaJolla_Iflavirus_LJ19_Dmel_SanDiego1_USA_2008-12-05
		LaJolla_Iflavirus_MAT03_Dmel_Accra1_Africa_2010-01
		LaJolla_Iflavirus_MONMEL05_Dmel_Montpellier_EuropeNAf_2010-08-11
		LaJolla_Iflavirus_MONMEL09_Dmel_Montpellier_EuropeNAf_2010-08-11
		LaJolla_Iflavirus_MRSBULK03_DUNK_Marseille_EuropeNAf_2009-08-15
		;
End;

Begin trees;
	Translate
		1 LaJolla_Iflavirus_ATH32_Dsim_AthensGreece_EuropeNAf_2009-08-08,
		2 LaJolla_Iflavirus_GEO24_Dsim_AthensGeorgia_USA_2009-02-02,
		3 LaJolla_Iflavirus_GEO58_Dmel_AthensGeorgia_USA_2009-02-02,
		4 LaJolla_Iflavirus_LJ19_Dmel_SanDiego1_USA_2008-12-05,
		5 LaJolla_Iflavirus_MAT03_Dmel_Accra1_Africa_2010-01,
		6 LaJolla_Iflavirus_MONMEL05_Dmel_Montpellier_EuropeNAf_2010-08-11,
		7 LaJolla_Iflavirus_MONMEL09_Dmel_Montpellier_EuropeNAf_2010-08-11,
		8 LaJolla_Iflavirus_MRSBULK03_DUNK_Marseille_EuropeNAf_2009-08-15
		;
tree TREE1 = [&R] (((1[&length_range={3.955309672763E-4,63.68884969996},LaJollaContinentClock.rate_95%_HPD={0.0013937146236072916,0.006804498698412467},LaJollaContinentClock.rate_median=0.0035278864424606784,height_range={1.0082191780689982,1.0082191780959988},Host_A.set={"Dsim"},LaJolla_Iflavirus_1-461_NonCoding.rate_95%_HPD={7.400270465114391E-5,3.798770704632237E-4},Continent_A="EuropeNAf",Host_A="Dsim",LaJollaContinentClock.rate_range={7.189345099155577E-4,0.0263277375752685},LaJolla_Iflavirus_1-461_NonCoding.rate_median=1.927571086730617E-4,height=1.008219178082476,Continent_A.set.prob={1.0},LaJollaHostClock.rate_median=0.025539840382299214,length=5.868114296835389,LaJolla_Iflavirus_1-461_NonCoding.rate=2.0855873183786808E-4,Host_A.set.prob={1.0},LaJolla_Iflavirus_1-461_NonCoding.rate_range={4.0701728468415536E-5,0.0010699794907283215},height_95%_HPD={1.0082191780779937,1.0082191780870033},length_95%_HPD={3.955309672763E-4,16.23436256346},Continent_A.prob=1.0,Host_A.prob=1.0,Continent_A.set={"EuropeNAf"},LaJollaContinentClock.rate=0.0038149054416679014,LaJollaHostClock.rate=0.027358645989234185,LaJollaHostClock.rate_range={0.004857777583159952,0.11955673691488669},height_median=1.0082191780822995,LaJollaHostClock.rate_95%_HPD={0.010259628639001137,0.04890993030389411},length_median=4.415955195581001]:8.115948284020703,(8[&length_range={1.38795683103E-4,52.86995182621},LaJollaContinentClock.rate_95%_HPD={0.0013937146236072916,0.006804498698412467},LaJollaContinentClock.rate_median=0.0035278864424606784,height_range={0.9890410958769991,0.9890410959020244},Host_A.set={"Dmel","Dsim"},LaJolla_Iflavirus_1-461_NonCoding.rate_95%_HPD={7.400270465114391E-5,3.798770704632237E-4},Continent_A="EuropeNAf",Host_A="Dmel",LaJollaContinentClock.rate_range={7.189345099155577E-4,0.0263277375752685},LaJolla_Iflavirus_1-461_NonCoding.rate_median=1.927571086730617E-4,height=0.989041095890668,Continent_A.set.prob={1.0},LaJollaHostClock.rate_median=0.025539840382299214,length=4.089080198741481,LaJolla_Iflavirus_1-461_NonCoding.rate=2.0855873183786808E-4,Host_A.set.prob={0.6177156824620854,0.3822843175379146},LaJolla_Iflavirus_1-461_NonCoding.rate_range={4.0701728468415536E-5,0.0010699794907283215},height_95%_HPD={0.9890410958875009,0.9890410958954021},length_95%_HPD={1.38795683103E-4,12.52664181251},Continent_A.prob=1.0,Host_A.prob=0.6177156824620854,Continent_A.set={"EuropeNAf"},LaJollaContinentClock.rate=0.0038149054416679014,LaJollaHostClock.rate=0.027358645989234185,LaJollaHostClock.rate_range={0.004857777583159952,0.11955673691488669},height_median=0.9890410958903999,LaJollaHostClock.rate_95%_HPD={0.010259628639001137,0.04890993030389411},length_median=2.7548049773125003]:3.5286734528505512,(7[&length_range={1.547393345038E-5,60.41264720847},LaJollaContinentClock.rate_95%_HPD={0.0013937146236072916,0.006804498698412467},LaJollaContinentClock.rate_median=0.0035278864424606784,height_range={0.0,1.1027623258996755E-11},Host_A.set={"Dmel"},LaJolla_Iflavirus_1-461_NonCoding.rate_95%_HPD={7.400270465114391E-5,3.798770704632237E-4},Continent_A="EuropeNAf",Host_A="Dmel",LaJollaContinentClock.rate_range={7.189345099155577E-4,0.0263277375752685},LaJolla_Iflavirus_1-461_NonCoding.rate_median=1.927571086730617E-4,height=2.8275099055630554E-13,Continent_A.set.prob={1.0},LaJollaHostClock.rate_median=0.025539840382299214,length=4.430615663680527,LaJolla_Iflavirus_1-461_NonCoding.rate=2.0855873183786808E-4,Host_A.set.prob={1.0},LaJolla_Iflavirus_1-461_NonCoding.rate_range={4.0701728468415536E-5,0.0010699794907283215},height_95%_HPD={0.0,1.9895196601282805E-12},length_95%_HPD={1.547393345038E-5,12.82849414577},Continent_A.prob=1.0,Host_A.prob=1.0,Continent_A.set={"EuropeNAf"},LaJollaContinentClock.rate=0.0038149054416679014,LaJollaHostClock.rate=0.027358645989234185,LaJollaHostClock.rate_range={0.004857777583159952,0.11955673691488669},height_median=0.0,LaJollaHostClock.rate_95%_HPD={0.010259628639001137,0.04890993030389411},length_median=3.113403877519]:1.761246128994003,6[&length_range={1.547393345038E-5,51.11588508491},LaJollaContinentClock.rate_95%_HPD={0.0013937146236072916,0.006804498698412467},LaJollaContinentClock.rate_median=0.0035278864424606784,height_range={0.0,1.3017142919125035E-11},Host_A.set={"Dmel"},LaJolla_Iflavirus_1-461_NonCoding.rate_95%_HPD={7.400270465114391E-5,3.798770704632237E-4},Continent_A="EuropeNAf",Host_A="Dmel",LaJollaContinentClock.rate_range={7.189345099155577E-4,0.0263277375752685},LaJolla_Iflavirus_1-461_NonCoding.rate_median=1.927571086730617E-4,height=2.727377299124089E-13,Continent_A.set.prob={1.0},LaJollaHostClock.rate_median=0.025539840382299214,length=4.4364558369496025,LaJolla_Iflavirus_1-461_NonCoding.rate=2.0855873183786808E-4,Host_A.set.prob={1.0},LaJolla_Iflavirus_1-461_NonCoding.rate_range={4.0701728468415536E-5,0.0010699794907283215},height_95%_HPD={0.0,1.9895196601282805E-12},length_95%_HPD={1.547393345038E-5,13.04319496382},Continent_A.prob=1.0,Host_A.prob=1.0,Continent_A.set={"EuropeNAf"},LaJollaContinentClock.rate=0.0038149054416679014,LaJollaHostClock.rate=0.027358645989234185,LaJollaHostClock.rate_range={0.004857777583159952,0.11955673691488669},height_median=0.0,LaJollaHostClock.rate_95%_HPD={0.010259628639001137,0.04890993030389411},length_median=3.129899821754]:1.761246128994003)[&length_range={7.600856543966E-5,63.92713518606},LaJollaContinentClock.rate_95%_HPD={0.00136191692423916,0.006811278881347576},LaJollaContinentClock.rate_median=0.0035544768515138763,height_range={1.5473933444809518E-5,33.76333633394},Host_A.set={"Dmel","Dsim"},LaJolla_Iflavirus_1-461_NonCoding.rate_95%_HPD={7.245296089826097E-5,3.871559813583786E-4},Continent_A="EuropeNAf",Host_A="Dmel",LaJollaContinentClock.rate_range={8.499559819967697E-4,0.0263277375752685},LaJolla_Iflavirus_1-461_NonCoding.rate_median=1.9651662794237137E-4,height=2.638712595672106,Continent_A.set.prob={5.793407102717108E-5,0.9999420659289728},LaJollaHostClock.rate_median=0.025792416895997546,length=5.298394419148717,LaJolla_Iflavirus_1-461_NonCoding.rate=2.1302756585404452E-4,Host_A.set.prob={0.9762470308788599,0.023752969121140142},LaJolla_Iflavirus_1-461_NonCoding.rate_range={4.254988021827997E-5,9.129831988747157E-4},height_95%_HPD={1.5473933444809518E-5,8.186084769957006},length_95%_HPD={7.600856543966E-5,14.84889120053},Continent_A.prob=0.9999420659289728,Host_A.prob=0.9762470308788599,Continent_A.set={"USA","EuropeNAf"},LaJollaContinentClock.rate=0.003840432169907177,LaJollaHostClock.rate_range={0.004857777583159952,0.11955673691488669},LaJollaHostClock.rate=0.02768950279669107,height_median=1.761246128994003,LaJollaHostClock.rate_95%_HPD={0.01000545487501456,0.04954061621417804},posterior=0.4794455863563135,length_median=3.907409837849]:2.7564684197469482)[&length_range={0.001392840584296,46.22271840448},LaJollaContinentClock.rate_95%_HPD={0.0013386558901238666,0.006790826716894723},LaJollaContinentClock.rate_median=0.003549792488715236,height_range={0.9898491748120009,38.92757590631999},Host_A.set={"Dmel","Dsim"},LaJolla_Iflavirus_1-461_NonCoding.rate_95%_HPD={7.647269975878542E-5,3.832895612430699E-4},Continent_A="EuropeNAf",Host_A="Dmel",LaJollaContinentClock.rate_range={7.189345099155577E-4,0.024863416285639105},LaJolla_Iflavirus_1-461_NonCoding.rate_median=1.9483665661928712E-4,height=5.495088904288596,Continent_A.set.prob={1.0},LaJollaHostClock.rate_median=0.02535738581948816,length=5.046662819571946,LaJolla_Iflavirus_1-461_NonCoding.rate=2.098039623458567E-4,Host_A.set.prob={0.8600873362445415,0.13991266375545852},LaJolla_Iflavirus_1-461_NonCoding.rate_range={4.3508787767330566E-5,0.0010699794907283215},height_95%_HPD={0.9898491748120009,12.927741003639994},length_95%_HPD={0.001392840584296,14.36601152011},Continent_A.prob=1.0,Host_A.prob=0.8600873362445415,Continent_A.set={"EuropeNAf"},LaJollaContinentClock.rate=0.0038326571767416397,LaJollaHostClock.rate_range={0.004857777583159952,0.11955673691488669},LaJollaHostClock.rate=0.027313926201990666,height_median=4.517714548740951,LaJollaHostClock.rate_95%_HPD={0.010282878985081035,0.0487847577543718},posterior=0.3180378867840675,length_median=3.6668248445455003]:4.606452913362052)[&length_range={2.686065329669,217.8334484151},LaJollaContinentClock.rate_95%_HPD={0.0013937146236072916,0.006804498698412467},LaJollaContinentClock.rate_median=0.0035278864424606784,height_range={1.1077029548895538,69.28055184785701},Host_A.set={"Dmel","Dsim"},LaJolla_Iflavirus_1-461_NonCoding.rate_95%_HPD={7.400270465114391E-5,3.798770704632237E-4},Continent_A="EuropeNAf",Host_A="Dmel",LaJollaContinentClock.rate_range={7.189345099155577E-4,0.0263277375752685},LaJolla_Iflavirus_1-461_NonCoding.rate_median=1.927571086730617E-4,height=10.558950082879273,Continent_A.set.prob={0.003194266985167491,0.9967501805455252,5.555246930726071E-5},LaJollaHostClock.rate_median=0.025539840382299214,length=39.592372363109156,LaJolla_Iflavirus_1-461_NonCoding.rate=2.0855873183786808E-4,Host_A.set.prob={0.6524081995444697,0.34759180045553023},LaJolla_Iflavirus_1-461_NonCoding.rate_range={4.0701728468415536E-5,0.0010699794907283215},height_95%_HPD={1.8548102285569996,22.86597665041701},length_95%_HPD={9.173174804481,78.22256437174},Continent_A.prob=0.9967501805455252,Host_A.prob=0.6524081995444697,Continent_A.set={"USA","EuropeNAf","Africa"},LaJollaContinentClock.rate=0.0038149054416679014,LaJollaHostClock.rate_range={0.004857777583159952,0.11955673691488669},LaJollaHostClock.rate=0.027358645989234185,height_median=9.124167462103003,LaJollaHostClock.rate_95%_HPD={0.010259628639001137,0.04890993030389411},posterior=1.0,length_median=35.652655860894995]:36.052647670001804,((2[&length_range={0.1867461085751,109.6802116391},LaJollaContinentClock.rate_95%_HPD={0.0013937146236072916,0.006804498698412467},LaJollaContinentClock.rate_median=0.0035278864424606784,height_range={1.5205479451240365,1.5205479452909856},Host_A.set={"Dsim"},LaJolla_Iflavirus_1-461_NonCoding.rate_95%_HPD={7.400270465114391E-5,3.798770704632237E-4},Continent_A="USA",Host_A="Dsim",LaJollaContinentClock.rate_range={7.189345099155577E-4,0.0263277375752685},LaJolla_Iflavirus_1-461_NonCoding.rate_median=1.927571086730617E-4,height=1.5205479452056934,Continent_A.set.prob={1.0},LaJollaHostClock.rate_median=0.025539840382299214,length=12.738877526731684,LaJolla_Iflavirus_1-461_NonCoding.rate=2.0855873183786808E-4,Host_A.set.prob={1.0},LaJolla_Iflavirus_1-461_NonCoding.rate_range={4.0701728468415536E-5,0.0010699794907283215},height_95%_HPD={1.5205479451950055,1.5205479452150001},length_95%_HPD={1.116885424614,28.48310781478},Continent_A.prob=1.0,Host_A.prob=1.0,Continent_A.set={"USA"},LaJollaContinentClock.rate=0.0038149054416679014,LaJollaHostClock.rate=0.027358645989234185,LaJollaHostClock.rate_range={0.004857777583159952,0.11955673691488669},height_median=1.5205479452057915,LaJollaHostClock.rate_95%_HPD={0.010259628639001137,0.04890993030389411},length_median=10.973864994214999]:9.1333751315222,3[&length_range={0.1867461085751,75.46830018537},LaJollaContinentClock.rate_95%_HPD={0.0013937146236072916,0.006804498698412467},LaJollaContinentClock.rate_median=0.0035278864424606784,height_range={1.5205479451200006,1.520547945291014},Host_A.set={"Dmel"},LaJolla_Iflavirus_1-461_NonCoding.rate_95%_HPD={7.400270465114391E-5,3.798770704632237E-4},Continent_A="USA",Host_A="Dmel",LaJollaContinentClock.rate_range={7.189345099155577E-4,0.0263277375752685},LaJolla_Iflavirus_1-461_NonCoding.rate_median=1.927571086730617E-4,height=1.5205479452057054,Continent_A.set.prob={1.0},LaJollaHostClock.rate_median=0.025539840382299214,length=12.984882458182366,LaJolla_Iflavirus_1-461_NonCoding.rate=2.0855873183786808E-4,Host_A.set.prob={1.0},LaJolla_Iflavirus_1-461_NonCoding.rate_range={4.0701728468415536E-5,0.0010699794907283215},height_95%_HPD={1.5205479451956023,1.5205479452154052},length_95%_HPD={1.239393002654,29.64235481673},Continent_A.prob=1.0,Host_A.prob=1.0,Continent_A.set={"USA"},LaJollaContinentClock.rate=0.0038149054416679014,LaJollaHostClock.rate=0.027358645989234185,LaJollaHostClock.rate_range={0.004857777583159952,0.11955673691488669},height_median=1.5205479452057915,LaJollaHostClock.rate_95%_HPD={0.010259628639001137,0.04890993030389411},length_median=11.11367595634]:9.1333751315222)[&length_range={1.342189712377E-4,118.762237921},LaJollaContinentClock.rate_95%_HPD={0.0014006933206911776,0.006754398033308222},LaJollaContinentClock.rate_median=0.0035301947854646737,height_range={1.7072940537795134,76.98884813053004},Host_A.set={"Dmel","Dsim"},LaJolla_Iflavirus_1-461_NonCoding.rate_95%_HPD={7.234514417451168E-5,3.798507217245717E-4},Continent_A="USA",Host_A="Dmel",LaJollaContinentClock.rate_range={8.499559819967697E-4,0.01692754949535416},LaJolla_Iflavirus_1-461_NonCoding.rate_median=1.9264389146648263E-4,height=12.20087779607206,Continent_A.set.prob={0.9996409980254891,3.590019745108598E-4},LaJollaHostClock.rate_median=0.02571759520571356,length=8.062239362410356,LaJolla_Iflavirus_1-461_NonCoding.rate=2.082705884448622E-4,Host_A.set.prob={0.6609824687369114,0.3390175312630886},LaJolla_Iflavirus_1-461_NonCoding.rate_range={4.0701728468415536E-5,0.0010699794907283215},height_95%_HPD={2.2876593394018983,25.367793817241015},length_95%_HPD={1.342189712377E-4,22.7831403212},Continent_A.prob=0.9996409980254891,Host_A.prob=0.6609824687369114,Continent_A.set={"USA","EuropeNAf"},LaJollaContinentClock.rate=0.0038141518732315934,LaJollaHostClock.rate_range={0.00591541111627642,0.11955673691488669},LaJollaHostClock.rate=0.027447987159433376,height_median=10.653923076727992,LaJollaHostClock.rate_95%_HPD={0.009498249143272316,0.047936087724882864},posterior=0.4642242097661241,length_median=5.889794706678]:6.895185423733015,4[&length_range={0.2495845804509,132.1063233345},LaJollaContinentClock.rate_95%_HPD={0.0013937146236072916,0.006804498698412467},LaJollaContinentClock.rate_median=0.0035278864424606784,height_range={1.6819896697979857,1.6819896699709886},Host_A.set={"Dmel"},LaJolla_Iflavirus_1-461_NonCoding.rate_95%_HPD={7.400270465114391E-5,3.798770704632237E-4},Continent_A="USA",Host_A="Dmel",LaJollaContinentClock.rate_range={7.189345099155577E-4,0.0263277375752685},LaJolla_Iflavirus_1-461_NonCoding.rate_median=1.927571086730617E-4,height=1.6819896698857744,Continent_A.set.prob={1.0},LaJollaHostClock.rate_median=0.025539840382299214,length=14.943249946580655,LaJolla_Iflavirus_1-461_NonCoding.rate=2.0855873183786808E-4,Host_A.set.prob={1.0},LaJolla_Iflavirus_1-461_NonCoding.rate_range={4.0701728468415536E-5,0.0010699794907283215},height_95%_HPD={1.6819896698758043,1.6819896698955006},length_95%_HPD={1.54179902874,32.99291095558},Continent_A.prob=1.0,Host_A.prob=1.0,Continent_A.set={"USA"},LaJollaContinentClock.rate=0.0038149054416679014,LaJollaHostClock.rate=0.027358645989234185,LaJollaHostClock.rate_range={0.004857777583159952,0.11955673691488669},height_median=1.6819896698859793,LaJollaHostClock.rate_95%_HPD={0.010259628639001137,0.04890993030389411},length_median=12.859507425690001]:15.867118830575027)[&length_range={0.3477299205548,202.1797491346},LaJollaContinentClock.rate_95%_HPD={0.0013937146236072916,0.006804498698412467},LaJollaContinentClock.rate_median=0.003527856842742696,height_range={2.3038898592025987,133.78831300432697},Host_A.set={"Dmel","Dsim"},LaJolla_Iflavirus_1-461_NonCoding.rate_95%_HPD={7.39056893036832E-5,3.798770704632237E-4},Continent_A="USA",Host_A="Dmel",LaJollaContinentClock.rate_range={7.189345099155577E-4,0.0263277375752685},LaJolla_Iflavirus_1-461_NonCoding.rate_median=1.9276816995898076E-4,height=19.6118678070749,Continent_A.set.prob={0.9937437437437437,0.005727950172394617,4.1708375041708373E-4,1.1122233344455567E-4},LaJollaHostClock.rate_median=0.025540371762816295,length=30.39891359355894,LaJolla_Iflavirus_1-461_NonCoding.rate=2.085516433506041E-4,Host_A.set.prob={0.7114058502947391,0.2885941497052608},LaJolla_Iflavirus_1-461_NonCoding.rate_range={4.0701728468415536E-5,0.0010699794907283215},height_95%_HPD={4.717223339311204,38.84759002170901},length_95%_HPD={3.663153656675,65.01745789571},Continent_A.prob=0.9937437437437437,Host_A.prob=0.7114058502947391,Continent_A.set={"USA","EuropeNAf","Africa","Australia"},LaJollaContinentClock.rate=0.003814651968392164,LaJollaHostClock.rate_range={0.004857777583159952,0.11955673691488669},LaJollaHostClock.rate=0.02735977151561811,height_median=17.549108500461006,LaJollaHostClock.rate_95%_HPD={0.010259628639001137,0.04890993030389411},posterior=0.9989445030831621,length_median=26.707363393565]:27.6277066316438)[&length_range={0.00671198594577,247.6215877487},LaJollaContinentClock.rate_95%_HPD={0.0014025678170651397,0.006802857096800511},LaJollaContinentClock.rate_median=0.003530467553653196,height_range={5.973340412164699,231.187816755664},Host_A.set={"Dmel","Dsim"},LaJolla_Iflavirus_1-461_NonCoding.rate_95%_HPD={7.400270465114391E-5,3.798770704632237E-4},Continent_A="USA",Host_A="Dmel",LaJollaContinentClock.rate_range={8.411797504809288E-4,0.0263277375752685},LaJolla_Iflavirus_1-461_NonCoding.rate_median=1.9253156743032798E-4,height=49.23024765628141,Continent_A.set.prob={0.6477651183172656,0.30782938942448146,0.04040315512708151,0.004002337131171487},LaJollaHostClock.rate_median=0.025499829060512097,length=37.10103689798919,LaJolla_Iflavirus_1-461_NonCoding.rate=2.082371253006534E-4,Host_A.set.prob={0.5925503943908852,0.4074496056091148},LaJolla_Iflavirus_1-461_NonCoding.rate_range={4.0701728468415536E-5,0.0010699794907283215},height_95%_HPD={15.755589156726607,91.321282057466},length_95%_HPD={0.691990691212,82.21043005744},Continent_A.prob=0.6477651183172656,Host_A.prob=0.5925503943908852,Continent_A.set={"USA","EuropeNAf","Africa","Australia"},LaJollaContinentClock.rate=0.0038142801662599327,LaJollaHostClock.rate_range={0.004857777583159952,0.11955673691488669},LaJollaHostClock.rate=0.027329439290737424,height_median=45.17681513210481,LaJollaHostClock.rate_95%_HPD={0.010282878985081035,0.04890993030389411},posterior=0.950780512193767,length_median=32.541394196555004]:33.9781592105018,5[&length_range={15.48424112563,354.7025201102},LaJollaContinentClock.rate_95%_HPD={0.0013937146236072916,0.006804498698412467},LaJollaContinentClock.rate_median=0.0035278864424606784,height_range={0.6082191779460402,0.6082191781950428},Host_A.set={"Dmel"},LaJolla_Iflavirus_1-461_NonCoding.rate_95%_HPD={7.400270465114391E-5,3.798770704632237E-4},Continent_A="Africa",Host_A="Dmel",LaJollaContinentClock.rate_range={7.189345099155577E-4,0.0263277375752685},LaJolla_Iflavirus_1-461_NonCoding.rate_median=1.927571086730617E-4,height=0.6082191780825472,Continent_A.set.prob={1.0},LaJollaHostClock.rate_median=0.025539840382299214,length=84.52810663568526,LaJolla_Iflavirus_1-461_NonCoding.rate=2.0855873183786808E-4,Host_A.set.prob={1.0},LaJolla_Iflavirus_1-461_NonCoding.rate_range={4.0701728468415536E-5,0.0010699794907283215},height_95%_HPD={0.6082191780399882,0.6082191781229938},length_95%_HPD={28.92040086502,155.2818650719},Continent_A.prob=1.0,Host_A.prob=1.0,Continent_A.set={"Africa"},LaJollaContinentClock.rate=0.0038149054416679014,LaJollaHostClock.rate=0.027358645989234185,LaJollaHostClock.rate_range={0.004857777583159952,0.11955673691488669},height_median=0.6082191780821447,LaJollaHostClock.rate_95%_HPD={0.010259628639001137,0.04890993030389411},length_median=78.13955197805]:78.54675516452446)[&height_95%_HPD={29.3816476217946,155.23058191565},Continent_A.prob=0.46580745514138105,height_range={17.541619802046498,355.31073928820007},Host_A.prob=0.5361091050497194,Continent_A.set={"USA","EuropeNAf","Africa","Australia"},Host_A.set={"Dmel","Dsim"},Continent_A="USA",Host_A="Dmel",height_median=79.15497434260661,height=85.56977358438331,Continent_A.set.prob={0.46580745514138105,0.22482084328648408,0.28967835120271096,0.01969335036942392},posterior=1.0,length=0.0,Host_A.set.prob={0.5361091050497194,0.4638908949502805}];
End;
