# Supplementary material for: The Discovery, Distribution, and Evolution of Viruses Associated with Drosophila melanogaster
Source: PLoS Biol. 2015 Jul 14;13(7):e1002210. doi: 10.1371/journal.pbio.1002210 (PMC4501690; doi:10.1371/journal.pbio.1002210)
Supplement: S8 Data — Posterior summaries of BEAST output for Figs 6 and S7 (posteriors inferred jointly across two independent runs). (ZIP) [file pbio.1002210.s008.zip › BEAST_Results/LaJolla_Iflavirus_1636-2839.summary.tree]

#NEXUS

Begin taxa;
	Dimensions ntax=5;
	Taxlabels
		LaJolla_Iflavirus_GEO24_Dsim_AthensGeorgia_USA_2009-02-02
		LaJolla_Iflavirus_GEO58_Dmel_AthensGeorgia_USA_2009-02-02
		LaJolla_Iflavirus_LJ19_Dmel_SanDiego1_USA_2008-12-05
		LaJolla_Iflavirus_MAT03_Dmel_Accra1_Africa_2010-01
		LaJolla_Iflavirus_MONMEL09_Dmel_Montpellier_EuropeNAf_2010-08-11
		;
End;

Begin trees;
	Translate
		1 LaJolla_Iflavirus_GEO24_Dsim_AthensGeorgia_USA_2009-02-02,
		2 LaJolla_Iflavirus_GEO58_Dmel_AthensGeorgia_USA_2009-02-02,
		3 LaJolla_Iflavirus_LJ19_Dmel_SanDiego1_USA_2008-12-05,
		4 LaJolla_Iflavirus_MAT03_Dmel_Accra1_Africa_2010-01,
		5 LaJolla_Iflavirus_MONMEL09_Dmel_Montpellier_EuropeNAf_2010-08-11
		;
tree TREE1 = [&R] (4[&length_range={108.5472684136,3413.227906605},LaJolla_Iflavirus_1636-2839.rate_95%_HPD={9.092651473097023E-5,4.7781372877138975E-4},LaJollaContinentClock.rate_95%_HPD={0.0013937146236072916,0.006804498698412467},Continent_D="Africa",height_range={0.6082191770999543,0.6082191791001605},LaJollaContinentClock.rate_median=0.0035278864424606784,Host_D="Dmel",Host_D.set.prob={1.0},LaJollaContinentClock.rate_range={7.189345099155577E-4,0.0263277375752685},height=0.6082191780826627,Continent_D.set.prob={1.0},LaJollaHostClock.rate_median=0.025539840382299214,length=744.26904870315,Continent_D.set={"Africa"},height_95%_HPD={0.6082191776999935,0.608219178400077},Host_D.set={"Dmel"},length_95%_HPD={255.0392455558,1358.466020643},Host_D.prob=1.0,LaJollaContinentClock.rate=0.0038149054416679014,LaJollaHostClock.rate=0.027358645989234185,LaJollaHostClock.rate_range={0.004857777583159952,0.11955673691488669},LaJolla_Iflavirus_1636-2839.rate=2.5937129748637396E-4,LaJolla_Iflavirus_1636-2839.rate_range={4.8794448906344396E-5,0.001452511599880778},height_median=0.6082191780999437,LaJollaHostClock.rate_95%_HPD={0.010259628639001137,0.04890993030389411},LaJolla_Iflavirus_1636-2839.rate_median=2.375071430792791E-4,length_median=690.95032271625,Continent_D.prob=1.0]:690.9503227163,(5[&Continent_D.set={"EuropeNAf"},length_range={18.72958848155,634.2621344709},Host_D.set={"Dmel"},LaJolla_Iflavirus_1636-2839.rate_95%_HPD={9.092651473097023E-5,4.7781372877138975E-4},LaJollaContinentClock.rate_95%_HPD={0.0013937146236072916,0.006804498698412467},length_95%_HPD={43.64438253982,252.5756902273},Continent_D="EuropeNAf",LaJollaContinentClock.rate_median=0.0035278864424606784,Host_D.prob=1.0,Host_D="Dmel",LaJollaContinentClock.rate=0.0038149054416679014,Host_D.set.prob={1.0},LaJollaHostClock.rate_range={0.004857777583159952,0.11955673691488669},LaJollaHostClock.rate=0.027358645989234185,LaJolla_Iflavirus_1636-2839.rate=2.5937129748637396E-4,LaJolla_Iflavirus_1636-2839.rate_range={4.8794448906344396E-5,0.001452511599880778},LaJollaContinentClock.rate_range={7.189345099155577E-4,0.0263277375752685},LaJollaHostClock.rate_95%_HPD={0.010259628639001137,0.04890993030389411},height=0.0,Continent_D.set.prob={1.0},LaJollaHostClock.rate_median=0.025539840382299214,LaJolla_Iflavirus_1636-2839.rate_median=2.375071430792791E-4,length=138.38044332829145,length_median=128.1457363215,Continent_D.prob=1.0]:128.1457363215,((2[&length_range={0.1838028065872,64.72110756696},LaJolla_Iflavirus_1636-2839.rate_95%_HPD={9.092651473097023E-5,4.7781372877138975E-4},LaJollaContinentClock.rate_95%_HPD={0.0013937146236072916,0.006804498698412467},Continent_D="USA",height_range={1.5205479451030897,1.5205479453039743},LaJollaContinentClock.rate_median=0.0035278864424606784,Host_D="Dmel",Host_D.set.prob={1.0},LaJollaContinentClock.rate_range={7.189345099155577E-4,0.0263277375752685},height=1.520547945205329,Continent_D.set.prob={1.0},LaJollaHostClock.rate_median=0.025539840382299214,length=8.626874531528083,Continent_D.set={"USA"},height_95%_HPD={1.5205479451383326,1.5205479452802138},Host_D.set={"Dmel"},length_95%_HPD={0.3594427863181,20.24789348755},Host_D.prob=1.0,LaJollaContinentClock.rate=0.0038149054416679014,LaJollaHostClock.rate=0.027358645989234185,LaJollaHostClock.rate_range={0.004857777583159952,0.11955673691488669},LaJolla_Iflavirus_1636-2839.rate=2.5937129748637396E-4,LaJolla_Iflavirus_1636-2839.rate_range={4.8794448906344396E-5,0.001452511599880778},height_median=1.5205479452050668,LaJollaHostClock.rate_95%_HPD={0.010259628639001137,0.04890993030389411},LaJolla_Iflavirus_1636-2839.rate_median=2.375071430792791E-4,length_median=7.2710033766365,Continent_D.prob=1.0]:5.208536070756509,3[&length_range={0.0223610819071,92.38404933929},LaJolla_Iflavirus_1636-2839.rate_95%_HPD={9.092651473097023E-5,4.7781372877138975E-4},LaJollaContinentClock.rate_95%_HPD={0.0013937146236072916,0.006804498698412467},Continent_D="USA",height_range={1.6819896697840022,1.6819896699860237},LaJollaContinentClock.rate_median=0.0035278864424606784,Host_D="Dmel",Host_D.set.prob={1.0},LaJollaContinentClock.rate_range={7.189345099155577E-4,0.0263277375752685},height=1.6819896698854682,Continent_D.set.prob={1.0},LaJollaHostClock.rate_median=0.025539840382299214,length=8.352626576513794,Continent_D.set={"USA"},height_95%_HPD={1.6819896698179946,1.6819896699601031},Host_D.set={"Dmel"},length_95%_HPD={0.1345991094906,20.72289707877},Host_D.prob=1.0,LaJollaContinentClock.rate=0.0038149054416679014,LaJollaHostClock.rate=0.027358645989234185,LaJollaHostClock.rate_range={0.004857777583159952,0.11955673691488669},LaJolla_Iflavirus_1636-2839.rate=2.5937129748637396E-4,LaJolla_Iflavirus_1636-2839.rate_range={4.8794448906344396E-5,0.001452511599880778},height_median=1.681989669885752,LaJollaHostClock.rate_95%_HPD={0.010259628639001137,0.04890993030389411},LaJolla_Iflavirus_1636-2839.rate_median=2.375071430792791E-4,length_median=6.741507726060499,Continent_D.prob=1.0]:5.0470943460758235)[&length_range={3.751361513107E-4,65.31194155446},LaJolla_Iflavirus_1636-2839.rate_95%_HPD={9.217618645729567E-5,4.803409203868549E-4},LaJollaContinentClock.rate_95%_HPD={0.0014031486990066495,0.0068043918334564765},Continent_D="USA",height_range={1.7043507517879561,45.85823016827794},LaJollaContinentClock.rate_median=0.0035244117619653683,Host_D="Dmel",Host_D.set.prob={0.9291052743967542,0.07089472560324578},LaJollaContinentClock.rate_range={8.499559819967697E-4,0.0263277375752685},height=7.8318779124832005,Continent_D.set.prob={0.9999466154174674,5.3384582532564594E-5},LaJollaHostClock.rate_median=0.025205587648084567,length=6.242863836255034,Continent_D.set={"USA","Africa"},height_95%_HPD={1.8165887794600621,16.529516042818386},Host_D.set={"Dmel","Dsim"},length_95%_HPD={3.751361513107E-4,16.27192186357},Host_D.prob=0.9291052743967542,LaJollaContinentClock.rate=0.003815964834308295,LaJollaHostClock.rate_range={0.004857777583159952,0.1011134490879737},LaJollaHostClock.rate=0.02701630355939611,LaJolla_Iflavirus_1636-2839.rate=2.608039883209956E-4,LaJolla_Iflavirus_1636-2839.rate_range={5.63493704262386E-5,0.001208433395584469},height_median=6.7290840159615755,LaJollaHostClock.rate_95%_HPD={0.010224524974565524,0.0484037675872538},posterior=0.5203044275318038,LaJolla_Iflavirus_1636-2839.rate_median=2.39462436519503E-4,length_median=4.947087225232,Continent_D.prob=0.9999466154174674]:6.239659851888405,1[&length_range={0.2549231114352,74.85913913559},LaJolla_Iflavirus_1636-2839.rate_95%_HPD={9.092651473097023E-5,4.7781372877138975E-4},LaJollaContinentClock.rate_95%_HPD={0.0013937146236072916,0.006804498698412467},Continent_D="USA",height_range={1.5205479451041128,1.5205479453061344},LaJollaContinentClock.rate_median=0.0035278864424606784,Host_D="Dsim",Host_D.set.prob={1.0},LaJollaContinentClock.rate_range={7.189345099155577E-4,0.0263277375752685},height=1.5205479452053778,Continent_D.set.prob={1.0},LaJollaHostClock.rate_median=0.025539840382299214,length=10.666432414574285,Continent_D.set={"USA"},height_95%_HPD={1.5205479451399242,1.5205479452801},Host_D.set={"Dsim"},length_95%_HPD={1.259927284205,22.9175373723},Host_D.prob=1.0,LaJollaContinentClock.rate=0.0038149054416679014,LaJollaHostClock.rate=0.027358645989234185,LaJollaHostClock.rate_range={0.004857777583159952,0.11955673691488669},LaJolla_Iflavirus_1636-2839.rate=2.5937129748637396E-4,LaJolla_Iflavirus_1636-2839.rate_range={4.8794448906344396E-5,0.001452511599880778},height_median=1.5205479452051804,LaJollaHostClock.rate_95%_HPD={0.010259628639001137,0.04890993030389411},LaJolla_Iflavirus_1636-2839.rate_median=2.375071430792791E-4,length_median=9.309563324745,Continent_D.prob=1.0]:11.4481959226448)[&length_range={13.91749981831,586.268505461},LaJolla_Iflavirus_1636-2839.rate_95%_HPD={9.092651473097023E-5,4.7781372877138975E-4},LaJollaContinentClock.rate_95%_HPD={0.0013937146236072916,0.006804498698412467},Continent_D="USA",height_range={2.487736195860009,94.06603900919981},LaJollaContinentClock.rate_median=0.0035278864424606784,Host_D="Dmel",Host_D.set.prob={0.7039331148269541,0.29606688517304597},LaJollaContinentClock.rate_range={7.189345099155577E-4,0.0263277375752685},height=14.491437752316246,Continent_D.set.prob={0.9984723070940503,0.001333259263374257,1.6665740792178211E-4,2.7776234653630355E-5},LaJollaHostClock.rate_median=0.025539840382299214,length=123.8890055759751,Continent_D.set={"USA","EuropeNAf","Africa","Australia"},height_95%_HPD={4.158296642270045,28.46860122390001},Host_D.set={"Dmel","Dsim"},length_95%_HPD={39.56693765943,232.2345383237},Host_D.prob=0.7039331148269541,LaJollaContinentClock.rate=0.0038149054416679014,LaJollaHostClock.rate_range={0.004857777583159952,0.11955673691488669},LaJollaHostClock.rate=0.027358645989234185,LaJolla_Iflavirus_1636-2839.rate=2.5937129748637396E-4,LaJolla_Iflavirus_1636-2839.rate_range={4.8794448906344396E-5,0.001452511599880778},height_median=12.96874386784998,LaJollaHostClock.rate_95%_HPD={0.010259628639001137,0.04890993030389411},posterior=1.0,LaJolla_Iflavirus_1636-2839.rate_median=2.375071430792791E-4,length_median=114.2427010336,Continent_D.prob=0.9984723070940503]:115.17699245365003)[&length_range={90.42589911009,2886.776103822},LaJolla_Iflavirus_1636-2839.rate_95%_HPD={9.092651473097023E-5,4.7781372877138975E-4},LaJollaContinentClock.rate_95%_HPD={0.0013937146236072916,0.006804498698412467},Continent_D="USA",height_range={18.729588481549996,634.2621344709003},LaJollaContinentClock.rate_median=0.0035278864424606784,Host_D="Dmel",Host_D.set.prob={0.5086106327426254,0.4913893672573746},LaJollaContinentClock.rate_range={7.189345099155577E-4,0.0263277375752685},height=138.38044332829145,Continent_D.set.prob={0.4926670740514416,0.4451141603244264,0.038331203822009885,0.023887561802122103},LaJollaHostClock.rate_median=0.025539840382299214,length=606.4968245529436,Continent_D.set={"USA","EuropeNAf","Africa","Australia"},height_95%_HPD={43.644382539819986,252.5756902272999},Host_D.set={"Dmel","Dsim"},length_95%_HPD={198.7093022267,1113.134613183},Host_D.prob=0.5086106327426254,LaJollaContinentClock.rate=0.0038149054416679014,LaJollaHostClock.rate_range={0.004857777583159952,0.11955673691488669},LaJollaHostClock.rate=0.027358645989234185,LaJolla_Iflavirus_1636-2839.rate=2.5937129748637396E-4,LaJolla_Iflavirus_1636-2839.rate_range={4.8794448906344396E-5,0.001452511599880778},height_median=128.1457363215,LaJollaHostClock.rate_95%_HPD={0.010259628639001137,0.04890993030389411},posterior=1.0,LaJolla_Iflavirus_1636-2839.rate_median=2.375071430792791E-4,length_median=561.51330240835,Continent_D.prob=0.4926670740514416]:563.4128055729)[&height_95%_HPD={255.6474647339,1359.0742398211},Continent_D.set={"USA","EuropeNAf","Africa","Australia"},Host_D.set={"Dmel","Dsim"},Continent_D="Africa",height_range={109.15548759164,3413.8361257835},Host_D.prob=0.5034998055663574,Host_D="Dmel",Host_D.set.prob={0.5034998055663574,0.49650019443364257},height_median=691.5585418943999,height=744.877267881232,posterior=1.0,Continent_D.set.prob={0.2793733681462141,0.2541525470807177,0.3158157880117771,0.15065829676129103},length=0.0,Continent_D.prob=0.3158157880117771];
End;
