# Supplementary material for: The Discovery, Distribution, and Evolution of Viruses Associated with Drosophila melanogaster
Source: PLoS Biol. 2015 Jul 14;13(7):e1002210. doi: 10.1371/journal.pbio.1002210 (PMC4501690; doi:10.1371/journal.pbio.1002210)
Supplement: S8 Data — Posterior summaries of BEAST output for Figs 6 and S7 (posteriors inferred jointly across two independent runs). (ZIP) [file pbio.1002210.s008.zip › BEAST_Results/LaJolla_Iflavirus_2840-3566.summary.tree]

#NEXUS

Begin taxa;
	Dimensions ntax=5;
	Taxlabels
		LaJolla_Iflavirus_ATH32_Dsim_AthensGreece_EuropeNAf_2009-08-08
		LaJolla_Iflavirus_GEO24_Dsim_AthensGeorgia_USA_2009-02-02
		LaJolla_Iflavirus_GEO58_Dmel_AthensGeorgia_USA_2009-02-02
		LaJolla_Iflavirus_MAT03_Dmel_Accra1_Africa_2010-01
		LaJolla_Iflavirus_MONMEL09_Dmel_Montpellier_EuropeNAf_2010-08-11
		;
End;

Begin trees;
	Translate
		1 LaJolla_Iflavirus_ATH32_Dsim_AthensGreece_EuropeNAf_2009-08-08,
		2 LaJolla_Iflavirus_GEO24_Dsim_AthensGeorgia_USA_2009-02-02,
		3 LaJolla_Iflavirus_GEO58_Dmel_AthensGeorgia_USA_2009-02-02,
		4 LaJolla_Iflavirus_MAT03_Dmel_Accra1_Africa_2010-01,
		5 LaJolla_Iflavirus_MONMEL09_Dmel_Montpellier_EuropeNAf_2010-08-11
		;
tree TREE1 = [&R] (4[&length_range={148.3554930531,3969.874924132},LaJollaContinentClock.rate_95%_HPD={0.0013937146236072916,0.006804498698412467},height_range={0.6082191770599366,0.6082191790901561},LaJollaContinentClock.rate_median=0.0035278864424606784,Continent_E="Africa",LaJolla_Iflavirus_2840-3566.rate_95%_HPD={1.1665276082013121E-4,5.758755172901182E-4},Host_E="Dmel",LaJollaContinentClock.rate_range={7.189345099155577E-4,0.0263277375752685},Continent_E.set.prob={1.0},height=0.6082191780828273,LaJollaHostClock.rate_median=0.025539840382299214,length=989.3309979560546,LaJolla_Iflavirus_2840-3566.rate=3.185255212639034E-4,height_95%_HPD={0.6082191774698913,0.6082191786299518},length_95%_HPD={348.2747159204,1771.415505425},Continent_E.prob=1.0,Host_E.set={"Dmel"},LaJollaContinentClock.rate=0.0038149054416679014,LaJolla_Iflavirus_2840-3566.rate_range={7.296733175913108E-5,0.001581495560853473},LaJollaHostClock.rate_range={0.004857777583159952,0.11955673691488669},LaJollaHostClock.rate=0.027358645989234185,LaJollaHostClock.rate_95%_HPD={0.010259628639001137,0.04890993030389411},height_median=0.6082191780800486,LaJolla_Iflavirus_2840-3566.rate_median=2.9418238639436457E-4,length_median=921.60553795395,Host_E.prob=1.0,Continent_E.set={"Africa"},Host_E.set.prob={1.0}]:921.6055379539049,((5[&length_range={2.113595993268,117.2206841657},LaJollaContinentClock.rate_95%_HPD={0.0013937146236072916,0.006804498698412467},LaJollaContinentClock.rate_median=0.0035278864424606784,Continent_E="EuropeNAf",LaJolla_Iflavirus_2840-3566.rate_95%_HPD={1.1665276082013121E-4,5.758755172901182E-4},Host_E="Dmel",LaJollaContinentClock.rate_range={7.189345099155577E-4,0.0263277375752685},Continent_E.set.prob={1.0},height=0.0,LaJollaHostClock.rate_median=0.025539840382299214,length=19.597562130113293,LaJolla_Iflavirus_2840-3566.rate=3.185255212639034E-4,length_95%_HPD={5.237409189613,38.97410627727},Continent_E.prob=1.0,Host_E.set={"Dmel"},LaJollaContinentClock.rate=0.0038149054416679014,LaJolla_Iflavirus_2840-3566.rate_range={7.296733175913108E-5,0.001581495560853473},LaJollaHostClock.rate_range={0.004857777583159952,0.11955673691488669},LaJollaHostClock.rate=0.027358645989234185,LaJolla_Iflavirus_2840-3566.rate_median=2.9418238639436457E-4,LaJollaHostClock.rate_95%_HPD={0.010259628639001137,0.04890993030389411},length_median=17.576286540555,Host_E.prob=1.0,Continent_E.set={"EuropeNAf"},Host_E.set.prob={1.0}]:17.576286540554975,1[&length_range={1.105376815186,116.2124649876},LaJollaContinentClock.rate_95%_HPD={0.0013937146236072916,0.006804498698412467},height_range={1.008219177999763,1.008219178100262},LaJollaContinentClock.rate_median=0.0035278864424606784,Continent_E="EuropeNAf",LaJolla_Iflavirus_2840-3566.rate_95%_HPD={1.1665276082013121E-4,5.758755172901182E-4},Host_E="Dsim",LaJollaContinentClock.rate_range={7.189345099155577E-4,0.0263277375752685},Continent_E.set.prob={1.0},height=1.0082191780819443,LaJollaHostClock.rate_median=0.025539840382299214,length=18.58934295203095,LaJolla_Iflavirus_2840-3566.rate=3.185255212639034E-4,height_95%_HPD={1.0082191780797984,1.0082191780900303},length_95%_HPD={4.22919001153,37.96588709918},Continent_E.prob=1.0,Host_E.set={"Dsim"},LaJollaContinentClock.rate=0.0038149054416679014,LaJolla_Iflavirus_2840-3566.rate_range={7.296733175913108E-5,0.001581495560853473},LaJollaHostClock.rate_range={0.004857777583159952,0.11955673691488669},LaJollaHostClock.rate=0.027358645989234185,LaJollaHostClock.rate_95%_HPD={0.010259628639001137,0.04890993030389411},height_median=1.0082191780800258,LaJolla_Iflavirus_2840-3566.rate_median=2.9418238639436457E-4,length_median=16.568067362475,Host_E.prob=1.0,Continent_E.set={"EuropeNAf"},Host_E.set.prob={1.0}]:16.56806736247495)[&length_range={11.85493715332,451.5313242615},LaJollaContinentClock.rate_95%_HPD={0.0013937146236072916,0.006804498698412467},height_range={2.11359599326795,117.22068416569982},LaJollaContinentClock.rate_median=0.0035278864424606784,Continent_E="EuropeNAf",LaJolla_Iflavirus_2840-3566.rate_95%_HPD={1.1665276082013121E-4,5.758755172901182E-4},Host_E="Dsim",LaJollaContinentClock.rate_range={7.189345099155577E-4,0.0263277375752685},Continent_E.set.prob={0.006582967612910394,0.9928337314593634,1.6665740792178211E-4,4.166435198044553E-4},height=19.597562130113303,LaJollaHostClock.rate_median=0.025539840382299214,length=112.25482815780026,LaJolla_Iflavirus_2840-3566.rate=3.185255212639034E-4,height_95%_HPD={5.237409189613004,38.97410627727004},length_95%_HPD={35.4955984489,206.9336254247},Continent_E.prob=0.9928337314593634,Host_E.set={"Dmel","Dsim"},LaJolla_Iflavirus_2840-3566.rate_range={7.296733175913108E-5,0.001581495560853473},LaJollaContinentClock.rate=0.0038149054416679014,LaJollaHostClock.rate_range={0.004857777583159952,0.11955673691488669},LaJollaHostClock.rate=0.027358645989234185,LaJollaHostClock.rate_95%_HPD={0.010259628639001137,0.04890993030389411},height_median=17.576286540554975,LaJolla_Iflavirus_2840-3566.rate_median=2.9418238639436457E-4,posterior=1.0,length_median=103.81707586510001,Host_E.prob=0.5154435864674185,Continent_E.set={"USA","EuropeNAf","Africa","Australia"},Host_E.set.prob={0.4845564135325815,0.5154435864674185}]:104.96984693326499,(2[&length_range={0.2568322350068,78.96210629922},LaJollaContinentClock.rate_95%_HPD={0.0013937146236072916,0.006804498698412467},height_range={1.5205479451000201,1.5205479453099997},LaJollaContinentClock.rate_median=0.0035278864424606784,Continent_E="USA",LaJolla_Iflavirus_2840-3566.rate_95%_HPD={1.1665276082013121E-4,5.758755172901182E-4},Host_E="Dsim",LaJollaContinentClock.rate_range={7.189345099155577E-4,0.0263277375752685},Continent_E.set.prob={1.0},height=1.5205479452058455,LaJollaHostClock.rate_median=0.025539840382299214,length=11.585464003016064,LaJolla_Iflavirus_2840-3566.rate=3.185255212639034E-4,height_95%_HPD={1.5205479451381052,1.5205479452749842},length_95%_HPD={1.493147160965,25.17353938215},Continent_E.prob=1.0,Host_E.set={"Dsim"},LaJollaContinentClock.rate=0.0038149054416679014,LaJolla_Iflavirus_2840-3566.rate_range={7.296733175913108E-5,0.001581495560853473},LaJollaHostClock.rate_range={0.004857777583159952,0.11955673691488669},LaJollaHostClock.rate=0.027358645989234185,LaJollaHostClock.rate_95%_HPD={0.010259628639001137,0.04890993030389411},height_median=1.5205479452059762,LaJolla_Iflavirus_2840-3566.rate_median=2.9418238639436457E-4,length_median=10.02692116419,Host_E.prob=1.0,Continent_E.set={"USA"},Host_E.set.prob={1.0}]:10.02692116415892,3[&length_range={0.2568322350068,78.96210629922},LaJollaContinentClock.rate_95%_HPD={0.0013937146236072916,0.006804498698412467},height_range={1.5205479451000201,1.5205479453099997},LaJollaContinentClock.rate_median=0.0035278864424606784,Continent_E="USA",LaJolla_Iflavirus_2840-3566.rate_95%_HPD={1.1665276082013121E-4,5.758755172901182E-4},Host_E="Dmel",LaJollaContinentClock.rate_range={7.189345099155577E-4,0.0263277375752685},Continent_E.set.prob={1.0},height=1.5205479452058455,LaJollaHostClock.rate_median=0.025539840382299214,length=11.585464003016064,LaJolla_Iflavirus_2840-3566.rate=3.185255212639034E-4,height_95%_HPD={1.5205479451381052,1.5205479452749842},length_95%_HPD={1.493147160965,25.17353938215},Continent_E.prob=1.0,Host_E.set={"Dmel"},LaJollaContinentClock.rate=0.0038149054416679014,LaJolla_Iflavirus_2840-3566.rate_range={7.296733175913108E-5,0.001581495560853473},LaJollaHostClock.rate_range={0.004857777583159952,0.11955673691488669},LaJollaHostClock.rate=0.027358645989234185,LaJollaHostClock.rate_95%_HPD={0.010259628639001137,0.04890993030389411},height_median=1.5205479452059762,LaJolla_Iflavirus_2840-3566.rate_median=2.9418238639436457E-4,length_median=10.02692116419,Host_E.prob=1.0,Continent_E.set={"USA"},Host_E.set.prob={1.0}]:10.02692116415892)[&length_range={15.56770858594,524.5678535782},LaJollaContinentClock.rate_95%_HPD={0.0013937146236072916,0.006804498698412467},height_range={1.7773801802100024,80.48265424451029},LaJollaContinentClock.rate_median=0.0035278864424606784,Continent_E="USA",LaJolla_Iflavirus_2840-3566.rate_95%_HPD={1.1665276082013121E-4,5.758755172901182E-4},Host_E="Dmel",LaJollaContinentClock.rate_range={7.189345099155577E-4,0.0263277375752685},Continent_E.set.prob={0.9972779290039442,0.0024443086495194713,1.944336425754125E-4,8.332870396089106E-5},height=13.106011948221953,LaJollaHostClock.rate_median=0.025539840382299214,length=118.74637833969106,LaJolla_Iflavirus_2840-3566.rate=3.185255212639034E-4,height_95%_HPD={3.0136951061698483,26.694087327429997},length_95%_HPD={37.28818705811,218.3701823302},Continent_E.prob=0.9972779290039442,Host_E.set={"Dmel","Dsim"},LaJolla_Iflavirus_2840-3566.rate_range={7.296733175913108E-5,0.001581495560853473},LaJollaContinentClock.rate=0.0038149054416679014,LaJollaHostClock.rate_range={0.004857777583159952,0.11955673691488669},LaJollaHostClock.rate=0.027358645989234185,LaJollaHostClock.rate_95%_HPD={0.010259628639001137,0.04890993030389411},height_median=11.547469109364897,LaJolla_Iflavirus_2840-3566.rate_median=2.9418238639436457E-4,posterior=1.0,length_median=109.89144861525,Host_E.prob=0.5010832731514916,Continent_E.set={"USA","EuropeNAf","Africa","Australia"},Host_E.set.prob={0.5010832731514916,0.4989167268485084}]:110.99866436445507)[&length_range={129.225584678,3480.485841604},LaJollaContinentClock.rate_95%_HPD={0.0013937146236072916,0.006804498698412467},height_range={19.694252359422023,542.0387184758001},LaJollaContinentClock.rate_median=0.0035278864424606784,Continent_E="EuropeNAf",LaJolla_Iflavirus_2840-3566.rate_95%_HPD={1.1665276082013121E-4,5.758755172901182E-4},Host_E="Dsim",LaJollaContinentClock.rate_range={7.189345099155577E-4,0.0263277375752685},Continent_E.set.prob={0.4581412143769791,0.48813954780289986,0.03213710349425032,0.021582134325870785},height=131.85239028791324,LaJollaHostClock.rate_median=0.025539840382299214,length=858.0868268462269,LaJolla_Iflavirus_2840-3566.rate=3.185255212639034E-4,height_95%_HPD={44.57323222489103,239.0482465590901},length_95%_HPD={291.299633407,1547.414472698},Continent_E.prob=0.48813954780289986,Host_E.set={"Dmel","Dsim"},LaJolla_Iflavirus_2840-3566.rate_range={7.296733175913108E-5,0.001581495560853473},LaJollaContinentClock.rate=0.0038149054416679014,LaJollaHostClock.rate_range={0.004857777583159952,0.11955673691488669},LaJollaHostClock.rate=0.027358645989234185,LaJollaHostClock.rate_95%_HPD={0.010259628639001137,0.04890993030389411},height_median=122.54613347381996,LaJolla_Iflavirus_2840-3566.rate_median=2.9418238639436457E-4,posterior=1.0,length_median=797.56731035675,Host_E.prob=0.5006666296316872,Continent_E.set={"USA","EuropeNAf","Africa","Australia"},Host_E.set.prob={0.4993333703683129,0.5006666296316872}]:799.667623658165)[&height_95%_HPD={348.882935098553,1772.0237246031302},Continent_E.prob=0.29620576634631407,Host_E.set={"Dmel","Dsim"},height_range={148.963712231183,3970.4831433100803},Continent_E="Africa",Host_E="Dsim",height_median=922.213757131985,height=989.9392171341461,Continent_E.set.prob={0.2724293094828065,0.25693017054608075,0.29620576634631407,0.17443475362479863},posterior=1.0,length=0.0,Host_E.prob=0.5010277206821844,Host_E.set.prob={0.4989722793178157,0.5010277206821844},Continent_E.set={"USA","EuropeNAf","Africa","Australia"}];
End;
