# Supplementary material for: The Discovery, Distribution, and Evolution of Viruses Associated with Drosophila melanogaster
Source: PLoS Biol. 2015 Jul 14;13(7):e1002210. doi: 10.1371/journal.pbio.1002210 (PMC4501690; doi:10.1371/journal.pbio.1002210)
Supplement: S8 Data — Posterior summaries of BEAST output for Figs 6 and S7 (posteriors inferred jointly across two independent runs). (ZIP) [file pbio.1002210.s008.zip › BEAST_Results/LaJolla_Iflavirus_3567-4794.summary.tree]

#NEXUS

Begin taxa;
	Dimensions ntax=5;
	Taxlabels
		LaJolla_Iflavirus_ATH32_Dsim_AthensGreece_EuropeNAf_2009-08-08
		LaJolla_Iflavirus_GEO24_Dsim_AthensGeorgia_USA_2009-02-02
		LaJolla_Iflavirus_GEO58_Dmel_AthensGeorgia_USA_2009-02-02
		LaJolla_Iflavirus_MAT03_Dmel_Accra1_Africa_2010-01
		LaJolla_Iflavirus_MONMEL09_Dmel_Montpellier_EuropeNAf_2010-08-11
		;
End;

Begin trees;
	Translate
		1 LaJolla_Iflavirus_ATH32_Dsim_AthensGreece_EuropeNAf_2009-08-08,
		2 LaJolla_Iflavirus_GEO24_Dsim_AthensGeorgia_USA_2009-02-02,
		3 LaJolla_Iflavirus_GEO58_Dmel_AthensGeorgia_USA_2009-02-02,
		4 LaJolla_Iflavirus_MAT03_Dmel_Accra1_Africa_2010-01,
		5 LaJolla_Iflavirus_MONMEL09_Dmel_Montpellier_EuropeNAf_2010-08-11
		;
tree TREE1 = [&R] (4[&Host_F.prob=1.0,length_range={93.70527777325,3212.333459388},LaJollaContinentClock.rate_95%_HPD={0.0013937146236072916,0.006804498698412467},LaJolla_Iflavirus_3567-4794.rate_range={3.976352801273727E-5,0.001184170005289865},height_range={0.6082191771299676,0.6082191790098932},LaJollaContinentClock.rate_median=0.0035278864424606784,Continent_F="Africa",LaJolla_Iflavirus_3567-4794.rate_95%_HPD={8.152156358365767E-5,4.2919439409729737E-4},Host_F="Dmel",Continent_F.prob=1.0,LaJollaContinentClock.rate_range={7.189345099155577E-4,0.0263277375752685},height=0.6082191780815781,LaJollaHostClock.rate_median=0.025539840382299214,length=657.1141742492925,LaJolla_Iflavirus_3567-4794.rate_median=2.1737068697058647E-4,Host_F.set={"Dmel"},LaJolla_Iflavirus_3567-4794.rate=2.3633232305837973E-4,height_95%_HPD={0.6082191777400112,0.6082191782801374},length_95%_HPD={229.5360679718,1199.509865177},LaJollaContinentClock.rate=0.0038149054416679014,LaJollaHostClock.rate=0.027358645989234185,LaJollaHostClock.rate_range={0.004857777583159952,0.11955673691488669},height_median=0.6082191780800486,LaJollaHostClock.rate_95%_HPD={0.010259628639001137,0.04890993030389411},Continent_F.set={"Africa"},Host_F.set.prob={1.0},length_median=610.0164027830999,Continent_F.set.prob={1.0}]:610.01640278308,((5[&Host_F.prob=1.0,length_range={2.441555431019,121.0296392717},LaJollaContinentClock.rate_95%_HPD={0.0013937146236072916,0.006804498698412467},LaJolla_Iflavirus_3567-4794.rate_range={3.976352801273727E-5,0.001184170005289865},LaJollaContinentClock.rate_median=0.0035278864424606784,Continent_F="EuropeNAf",LaJolla_Iflavirus_3567-4794.rate_95%_HPD={8.152156358365767E-5,4.2919439409729737E-4},Host_F="Dmel",Continent_F.prob=1.0,LaJollaContinentClock.rate_range={7.189345099155577E-4,0.0263277375752685},height=0.0,LaJollaHostClock.rate_median=0.025539840382299214,length=20.76836164340841,LaJolla_Iflavirus_3567-4794.rate_median=2.1737068697058647E-4,Host_F.set={"Dmel"},LaJolla_Iflavirus_3567-4794.rate=2.3633232305837973E-4,length_95%_HPD={5.369364051423,40.80914584216},LaJollaContinentClock.rate=0.0038149054416679014,LaJollaHostClock.rate=0.027358645989234185,LaJollaHostClock.rate_range={0.004857777583159952,0.11955673691488669},LaJollaHostClock.rate_95%_HPD={0.010259628639001137,0.04890993030389411},Continent_F.set={"EuropeNAf"},Host_F.set.prob={1.0},length_median=18.654931471085,Continent_F.set.prob={1.0}]:18.65493147108498,1[&Host_F.prob=1.0,length_range={1.433336252937,120.0214200936},LaJollaContinentClock.rate_95%_HPD={0.0013937146236072916,0.006804498698412467},LaJolla_Iflavirus_3567-4794.rate_range={3.976352801273727E-5,0.001184170005289865},height_range={1.0082191779999903,1.0082191781000347},LaJollaContinentClock.rate_median=0.0035278864424606784,Continent_F="EuropeNAf",LaJolla_Iflavirus_3567-4794.rate_95%_HPD={8.152156358365767E-5,4.2919439409729737E-4},Host_F="Dsim",Continent_F.prob=1.0,LaJollaContinentClock.rate_range={7.189345099155577E-4,0.0263277375752685},height=1.0082191780819245,LaJollaHostClock.rate_median=0.025539840382299214,length=19.760142465325867,LaJolla_Iflavirus_3567-4794.rate_median=2.1737068697058647E-4,Host_F.set={"Dsim"},LaJolla_Iflavirus_3567-4794.rate=2.3633232305837973E-4,height_95%_HPD={1.0082191780799121,1.0082191780900303},length_95%_HPD={4.361144873341,39.80092666408},LaJollaContinentClock.rate=0.0038149054416679014,LaJollaHostClock.rate=0.027358645989234185,LaJollaHostClock.rate_range={0.004857777583159952,0.11955673691488669},height_median=1.0082191780800258,LaJollaHostClock.rate_95%_HPD={0.010259628639001137,0.04890993030389411},Continent_F.set={"EuropeNAf"},Host_F.set.prob={1.0},length_median=17.646712293,Continent_F.set.prob={1.0}]:17.646712293004953)[&Host_F.prob=0.5126104105327481,length_range={21.01650950686,738.3043733801},LaJollaContinentClock.rate_95%_HPD={0.0013937146236072916,0.006804498698412467},LaJolla_Iflavirus_3567-4794.rate_range={3.976352801273727E-5,0.001184170005289865},height_range={2.4415554310189975,121.02963927170003},LaJollaContinentClock.rate_median=0.0035278864424606784,Continent_F="EuropeNAf",LaJolla_Iflavirus_3567-4794.rate_95%_HPD={8.152156358365767E-5,4.2919439409729737E-4},Host_F="Dsim",Continent_F.prob=0.9923059830009444,LaJollaContinentClock.rate_range={7.189345099155577E-4,0.0263277375752685},height=20.768361643408404,LaJollaHostClock.rate_median=0.025539840382299214,length=118.42458303121859,LaJolla_Iflavirus_3567-4794.rate_median=2.1737068697058647E-4,Host_F.set={"Dmel","Dsim"},LaJolla_Iflavirus_3567-4794.rate=2.3633232305837973E-4,height_95%_HPD={5.36936405142302,40.80914584215998},length_95%_HPD={36.98980421284,217.2035427636},LaJollaContinentClock.rate=0.0038149054416679014,LaJollaHostClock.rate_range={0.004857777583159952,0.11955673691488669},LaJollaHostClock.rate=0.027358645989234185,height_median=18.65493147108498,LaJollaHostClock.rate_95%_HPD={0.010259628639001137,0.04890993030389411},posterior=1.0,Continent_F.set={"USA","EuropeNAf","Africa","Australia"},Host_F.set.prob={0.4873895894672518,0.5126104105327481},length_median=109.67178780715,Continent_F.set.prob={0.007110716071329371,0.9923059830009444,3.055385811899339E-4,2.7776234653630353E-4}]:110.68922864169502,(2[&Host_F.prob=1.0,length_range={1.582349194329,120.0627730328},LaJollaContinentClock.rate_95%_HPD={0.0013937146236072916,0.006804498698412467},LaJolla_Iflavirus_3567-4794.rate_range={3.976352801273727E-5,0.001184170005289865},height_range={1.5205479451000201,1.5205479453099997},LaJollaContinentClock.rate_median=0.0035278864424606784,Continent_F="USA",LaJolla_Iflavirus_3567-4794.rate_95%_HPD={8.152156358365767E-5,4.2919439409729737E-4},Host_F="Dsim",Continent_F.prob=1.0,LaJollaContinentClock.rate_range={7.189345099155577E-4,0.0263277375752685},height=1.520547945205358,LaJollaHostClock.rate_median=0.025539840382299214,length=16.33766276282956,LaJolla_Iflavirus_3567-4794.rate_median=2.1737068697058647E-4,Host_F.set={"Dsim"},LaJolla_Iflavirus_3567-4794.rate=2.3633232305837973E-4,height_95%_HPD={1.5205479451299198,1.520547945269982},length_95%_HPD={3.526753465908,33.23569143735},LaJollaContinentClock.rate=0.0038149054416679014,LaJollaHostClock.rate=0.027358645989234185,LaJollaHostClock.rate_range={0.004857777583159952,0.11955673691488669},height_median=1.5205479452059762,LaJollaHostClock.rate_95%_HPD={0.010259628639001137,0.04890993030389411},Continent_F.set={"USA"},Host_F.set.prob={1.0},length_median=14.54089078358,Continent_F.set.prob={1.0}]:14.540890783579044,3[&Host_F.prob=1.0,length_range={1.582349194329,120.0627730328},LaJollaContinentClock.rate_95%_HPD={0.0013937146236072916,0.006804498698412467},LaJolla_Iflavirus_3567-4794.rate_range={3.976352801273727E-5,0.001184170005289865},height_range={1.5205479451000201,1.5205479453099997},LaJollaContinentClock.rate_median=0.0035278864424606784,Continent_F="USA",LaJolla_Iflavirus_3567-4794.rate_95%_HPD={8.152156358365767E-5,4.2919439409729737E-4},Host_F="Dmel",Continent_F.prob=1.0,LaJollaContinentClock.rate_range={7.189345099155577E-4,0.0263277375752685},height=1.520547945205358,LaJollaHostClock.rate_median=0.025539840382299214,length=16.33766276282956,LaJolla_Iflavirus_3567-4794.rate_median=2.1737068697058647E-4,Host_F.set={"Dmel"},LaJolla_Iflavirus_3567-4794.rate=2.3633232305837973E-4,height_95%_HPD={1.5205479451299198,1.520547945269982},length_95%_HPD={3.526753465908,33.23569143735},LaJollaContinentClock.rate=0.0038149054416679014,LaJollaHostClock.rate=0.027358645989234185,LaJollaHostClock.rate_range={0.004857777583159952,0.11955673691488669},height_median=1.5205479452059762,LaJollaHostClock.rate_95%_HPD={0.010259628639001137,0.04890993030389411},Continent_F.set={"USA"},Host_F.set.prob={1.0},length_median=14.54089078358,Continent_F.set.prob={1.0}]:14.540890783579044)[&Host_F.prob=0.5014721404366425,length_range={20.60062728923,726.3813454664},LaJollaContinentClock.rate_95%_HPD={0.0013937146236072916,0.006804498698412467},LaJolla_Iflavirus_3567-4794.rate_range={3.976352801273727E-5,0.001184170005289865},height_range={3.1028971395350027,121.58332097790026},LaJollaContinentClock.rate_median=0.0035278864424606784,Continent_F="USA",LaJolla_Iflavirus_3567-4794.rate_95%_HPD={8.152156358365767E-5,4.2919439409729737E-4},Host_F="Dmel",Continent_F.prob=0.994889172823732,LaJollaContinentClock.rate_range={7.189345099155577E-4,0.0263277375752685},height=17.85821070803489,LaJollaHostClock.rate_median=0.025539840382299214,length=121.33473396659234,LaJolla_Iflavirus_3567-4794.rate_median=2.1737068697058647E-4,Host_F.set={"Dmel","Dsim"},LaJolla_Iflavirus_3567-4794.rate=2.3633232305837973E-4,height_95%_HPD={5.047301411109004,34.75623938246997},length_95%_HPD={38.43114878826,223.9899259042},LaJollaContinentClock.rate=0.0038149054416679014,LaJollaHostClock.rate_range={0.004857777583159952,0.11955673691488669},LaJollaHostClock.rate=0.027358645989234185,height_median=16.06143872878502,LaJollaHostClock.rate_95%_HPD={0.010259628639001137,0.04890993030389411},posterior=1.0,Continent_F.set={"USA","EuropeNAf","Africa","Australia"},Host_F.set.prob={0.5014721404366425,0.4985278595633576},length_median=112.3688384268,Continent_F.set.prob={0.994889172823732,0.0044441975445808565,4.999722237653463E-4,1.6665740792178211E-4}]:113.28272138399498)[&Host_F.prob=0.5000277762346537,length_range={69.25776535836,2419.099693554},LaJollaContinentClock.rate_95%_HPD={0.0013937146236072916,0.006804498698412467},LaJolla_Iflavirus_3567-4794.rate_range={3.976352801273727E-5,0.001184170005289865},height_range={25.055731592984003,796.32937102081},LaJollaContinentClock.rate_median=0.0035278864424606784,Continent_F="EuropeNAf",LaJolla_Iflavirus_3567-4794.rate_95%_HPD={8.152156358365767E-5,4.2919439409729737E-4},Host_F="Dmel",Continent_F.prob=0.47277929003944225,LaJollaContinentClock.rate_range={7.189345099155577E-4,0.0263277375752685},height=139.19294467462785,LaJollaHostClock.rate_median=0.025539840382299214,length=518.5294487527465,LaJolla_Iflavirus_3567-4794.rate_median=2.1737068697058647E-4,Host_F.set={"Dmel","Dsim"},LaJolla_Iflavirus_3567-4794.rate=2.3633232305837973E-4,height_95%_HPD={47.446345470377,254.34754456429005},length_95%_HPD={177.7244317753,959.4668067202},LaJollaContinentClock.rate=0.0038149054416679014,LaJollaHostClock.rate_range={0.004857777583159952,0.11955673691488669},LaJollaHostClock.rate=0.027358645989234185,height_median=129.34416011278,LaJollaHostClock.rate_95%_HPD={0.010259628639001137,0.04890993030389411},posterior=1.0,Continent_F.set={"USA","EuropeNAf","Africa","Australia"},Host_F.set.prob={0.5000277762346537,0.4999722237653464},length_median=479.17872878360004,Continent_F.set.prob={0.4706405199711127,0.47277929003944225,0.034720293317037944,0.02185989667240709}]:481.28046184838007)[&height_95%_HPD={230.14428714987,1200.11808435469},Host_F.prob=0.5008332870396089,height_range={94.313496951344,3212.9416785667904},Continent_F="Africa",Host_F="Dmel",Continent_F.prob=0.313871451586023,height_median=610.6246219611601,height=657.7223934273778,posterior=1.0,Continent_F.set={"USA","EuropeNAf","Africa","Australia"},Host_F.set.prob={0.5008332870396089,0.4991667129603911},length=0.0,Continent_F.set.prob={0.28884506416310207,0.2591522693183712,0.313871451586023,0.13813121493250374},Host_F.set={"Dmel","Dsim"}];
End;
