# Supplementary material for: The Discovery, Distribution, and Evolution of Viruses Associated with Drosophila melanogaster
Source: PLoS Biol. 2015 Jul 14;13(7):e1002210. doi: 10.1371/journal.pbio.1002210 (PMC4501690; doi:10.1371/journal.pbio.1002210)
Supplement: S8 Data — Posterior summaries of BEAST output for Figs 6 and S7 (posteriors inferred jointly across two independent runs). (ZIP) [file pbio.1002210.s008.zip › BEAST_Results/LaJolla_Iflavirus_462-945.summary.tree]

#NEXUS

Begin taxa;
	Dimensions ntax=6;
	Taxlabels
		LaJolla_Iflavirus_ATH32_Dsim_AthensGreece_EuropeNAf_2009-08-08
		LaJolla_Iflavirus_GEO24_Dsim_AthensGeorgia_USA_2009-02-02
		LaJolla_Iflavirus_GEO58_Dmel_AthensGeorgia_USA_2009-02-02
		LaJolla_Iflavirus_LJ19_Dmel_SanDiego1_USA_2008-12-05
		LaJolla_Iflavirus_MAT03_Dmel_Accra1_Africa_2010-01
		LaJolla_Iflavirus_MONMEL09_Dmel_Montpellier_EuropeNAf_2010-08-11
		;
End;

Begin trees;
	Translate
		1 LaJolla_Iflavirus_ATH32_Dsim_AthensGreece_EuropeNAf_2009-08-08,
		2 LaJolla_Iflavirus_GEO24_Dsim_AthensGeorgia_USA_2009-02-02,
		3 LaJolla_Iflavirus_GEO58_Dmel_AthensGeorgia_USA_2009-02-02,
		4 LaJolla_Iflavirus_LJ19_Dmel_SanDiego1_USA_2008-12-05,
		5 LaJolla_Iflavirus_MAT03_Dmel_Accra1_Africa_2010-01,
		6 LaJolla_Iflavirus_MONMEL09_Dmel_Montpellier_EuropeNAf_2010-08-11
		;
tree TREE1 = [&R] (((6[&length_range={1.018438864689,317.3577589595},LaJollaContinentClock.rate_95%_HPD={0.0013937146236072916,0.006804498698412467},LaJolla_Iflavirus_462-945.rate=1.3406320197475029E-4,LaJollaContinentClock.rate_median=0.0035278864424606784,LaJolla_Iflavirus_462-945.rate_range={2.2400182272727604E-5,6.483659713943557E-4},Continent_B="EuropeNAf",LaJolla_Iflavirus_462-945.rate_median=1.2205632611554779E-4,Continent_B.prob=1.0,Host_B="Dmel",LaJollaContinentClock.rate_range={7.189345099155577E-4,0.0263277375752685},height=0.0,Host_B.prob=1.0,LaJollaHostClock.rate_median=0.025539840382299214,length=22.89085668370835,LaJolla_Iflavirus_462-945.rate_95%_HPD={4.253600215437719E-5,2.5174296946339807E-4},length_95%_HPD={1.215849402847,55.03677373327},Continent_B.set={"EuropeNAf"},LaJollaContinentClock.rate=0.0038149054416679014,LaJollaHostClock.rate=0.027358645989234185,LaJollaHostClock.rate_range={0.004857777583159952,0.11955673691488669},LaJollaHostClock.rate_95%_HPD={0.010259628639001137,0.04890993030389411},Host_B.set.prob={1.0},length_median=18.771493651234998,Continent_B.set.prob={1.0},Host_B.set={"Dmel"}]:18.771493651235005,1[&length_range={0.01021968660711,316.3495397814},LaJollaContinentClock.rate_95%_HPD={0.0013937146236072916,0.006804498698412467},LaJolla_Iflavirus_462-945.rate=1.3406320197475029E-4,height_range={1.0082191779999903,1.008219178130048},LaJollaContinentClock.rate_median=0.0035278864424606784,LaJolla_Iflavirus_462-945.rate_range={2.2400182272727604E-5,6.483659713943557E-4},Continent_B="EuropeNAf",LaJolla_Iflavirus_462-945.rate_median=1.2205632611554779E-4,Continent_B.prob=1.0,Host_B="Dsim",LaJollaContinentClock.rate_range={7.189345099155577E-4,0.0263277375752685},height=1.0082191780819774,Host_B.prob=1.0,LaJollaHostClock.rate_median=0.025539840382299214,length=21.88263750562609,LaJolla_Iflavirus_462-945.rate_95%_HPD={4.253600215437719E-5,2.5174296946339807E-4},height_95%_HPD={1.008219178079969,1.0082191780900303},length_95%_HPD={0.2076302247647,54.02855455519},Continent_B.set={"EuropeNAf"},LaJollaContinentClock.rate=0.0038149054416679014,LaJollaHostClock.rate=0.027358645989234185,LaJollaHostClock.rate_range={0.004857777583159952,0.11955673691488669},height_median=1.0082191780800258,LaJollaHostClock.rate_95%_HPD={0.010259628639001137,0.04890993030389411},Host_B.set.prob={1.0},length_median=17.76327447315,Host_B.set={"Dsim"},Continent_B.set.prob={1.0}]:17.76327447315498)[&length_range={8.97460883596,675.6596068236},LaJollaContinentClock.rate_95%_HPD={0.0013937146236072916,0.006804498698412467},LaJolla_Iflavirus_462-945.rate=1.3406320197475029E-4,height_range={1.018438864689017,317.3577589595001},LaJollaContinentClock.rate_median=0.0035278864424606784,LaJolla_Iflavirus_462-945.rate_range={2.2400182272727604E-5,6.483659713943557E-4},Continent_B="EuropeNAf",LaJolla_Iflavirus_462-945.rate_median=1.2205632611554779E-4,Continent_B.prob=0.9868062885395256,Host_B="Dsim",LaJollaContinentClock.rate_range={7.189345099155577E-4,0.0263277375752685},height=22.890856683708343,Host_B.prob=0.5165268596189101,LaJollaHostClock.rate_median=0.025539840382299214,length=110.13034711956213,LaJolla_Iflavirus_462-945.rate_95%_HPD={4.253600215437719E-5,2.5174296946339807E-4},height_95%_HPD={1.2158494028470272,55.036773733270024},length_95%_HPD={24.26306055583,224.8065582827},Continent_B.set={"USA","EuropeNAf","Africa","Australia"},LaJollaContinentClock.rate=0.0038149054416679014,LaJollaHostClock.rate_range={0.004857777583159952,0.11955673691488669},LaJollaHostClock.rate=0.027358645989234185,height_median=18.771493651235005,LaJollaHostClock.rate_95%_HPD={0.010259628639001137,0.04890993030389411},posterior=1.0,Host_B.set.prob={0.48347314038108996,0.5165268596189101},length_median=98.171426400185,Host_B.set={"Dmel","Dsim"},Continent_B.set.prob={0.012054885839675573,0.9868062885395256,5.555246930726071E-4,5.833009277262374E-4}]:101.63322533618,(4[&length_range={0.1126629877053,235.5693794602},LaJollaContinentClock.rate_95%_HPD={0.0013937146236072916,0.006804498698412467},LaJolla_Iflavirus_462-945.rate=1.3406320197475029E-4,height_range={1.681989669769905,1.681989669998984},LaJollaContinentClock.rate_median=0.0035278864424606784,LaJolla_Iflavirus_462-945.rate_range={2.2400182272727604E-5,6.483659713943557E-4},Continent_B="USA",LaJolla_Iflavirus_462-945.rate_median=1.2205632611554779E-4,Continent_B.prob=1.0,Host_B="Dmel",LaJollaContinentClock.rate_range={7.189345099155577E-4,0.0263277375752685},height=1.681989669885777,Host_B.prob=1.0,LaJollaHostClock.rate_median=0.025539840382299214,length=21.164482254536548,LaJolla_Iflavirus_462-945.rate_95%_HPD={4.253600215437719E-5,2.5174296946339807E-4},height_95%_HPD={1.681989669819984,1.681989669949985},length_95%_HPD={0.2867929369469,55.00660902486},Continent_B.set={"USA"},LaJollaContinentClock.rate=0.0038149054416679014,LaJollaHostClock.rate=0.027358645989234185,LaJollaHostClock.rate_range={0.004857777583159952,0.11955673691488669},height_median=1.6819896698860077,LaJollaHostClock.rate_95%_HPD={0.010259628639001137,0.04890993030389411},Host_B.set.prob={1.0},length_median=16.45437957366,Host_B.set={"Dmel"},Continent_B.set.prob={1.0}]:23.10507679595301,(3[&length_range={0.1600493076022,178.7818431941},LaJollaContinentClock.rate_95%_HPD={0.0013937146236072916,0.006804498698412467},LaJolla_Iflavirus_462-945.rate=1.3406320197475029E-4,height_range={1.5205479450959274,1.5205479453101134},LaJollaContinentClock.rate_median=0.0035278864424606784,LaJolla_Iflavirus_462-945.rate_range={2.2400182272727604E-5,6.483659713943557E-4},Continent_B="USA",LaJolla_Iflavirus_462-945.rate_median=1.2205632611554779E-4,Continent_B.prob=1.0,Host_B="Dmel",LaJollaContinentClock.rate_range={7.189345099155577E-4,0.0263277375752685},height=1.520547945205692,Host_B.prob=1.0,LaJollaHostClock.rate_median=0.025539840382299214,length=16.15102889289046,LaJolla_Iflavirus_462-945.rate_95%_HPD={4.253600215437719E-5,2.5174296946339807E-4},height_95%_HPD={1.520547945139981,1.520547945269982},length_95%_HPD={0.3106180525261,42.62558093533},Continent_B.set={"USA"},LaJollaContinentClock.rate=0.0038149054416679014,LaJollaHostClock.rate=0.027358645989234185,LaJollaHostClock.rate_range={0.004857777583159952,0.11955673691488669},height_median=1.5205479452059762,LaJollaHostClock.rate_95%_HPD={0.010259628639001137,0.04890993030389411},Host_B.set.prob={1.0},length_median=12.46337024064,Host_B.set={"Dmel"},Continent_B.set.prob={1.0}]:10.527062154000987,2[&length_range={0.1600493076022,159.9270249491},LaJollaContinentClock.rate_95%_HPD={0.0013937146236072916,0.006804498698412467},LaJolla_Iflavirus_462-945.rate=1.3406320197475029E-4,height_range={1.5205479450999064,1.5205479453101134},LaJollaContinentClock.rate_median=0.0035278864424606784,LaJolla_Iflavirus_462-945.rate_range={2.2400182272727604E-5,6.483659713943557E-4},Continent_B="USA",LaJolla_Iflavirus_462-945.rate_median=1.2205632611554779E-4,Continent_B.prob=1.0,Host_B="Dsim",LaJollaContinentClock.rate_range={7.189345099155577E-4,0.0263277375752685},height=1.5205479452057304,Host_B.prob=1.0,LaJollaHostClock.rate_median=0.025539840382299214,length=18.115412475845655,LaJolla_Iflavirus_462-945.rate_95%_HPD={4.253600215437719E-5,2.5174296946339807E-4},height_95%_HPD={1.5205479451400379,1.520547945269982},length_95%_HPD={0.3235466317172,45.98607570655},Continent_B.set={"USA"},LaJollaContinentClock.rate=0.0038149054416679014,LaJollaHostClock.rate=0.027358645989234185,LaJollaHostClock.rate_range={0.004857777583159952,0.11955673691488669},height_median=1.5205479452059762,LaJollaHostClock.rate_95%_HPD={0.010259628639001137,0.04890993030389411},Host_B.set.prob={1.0},length_median=14.33042347744,Host_B.set={"Dsim"},Continent_B.set.prob={1.0}]:10.527062154000987)[&length_range={0.002356080013969,211.4945788788},LaJollaContinentClock.rate_95%_HPD={0.0013820074136143502,0.006837524271793897},LaJolla_Iflavirus_462-945.rate=1.3293110046562213E-4,height_range={1.680597252809008,149.12707630652994},LaJollaContinentClock.rate_median=0.003546506501927002,LaJolla_Iflavirus_462-945.rate_range={2.4861780991552996E-5,6.483659713943557E-4},Continent_B="USA",LaJolla_Iflavirus_462-945.rate_median=1.2147658311346475E-4,Continent_B.prob=0.9993793445878848,Host_B="Dmel",LaJollaContinentClock.rate_range={7.189345099155577E-4,0.0263277375752685},height=14.785291257068833,Host_B.prob=0.6014150943396226,LaJollaHostClock.rate_median=0.026105878914980882,length=16.62261552128246,LaJolla_Iflavirus_462-945.rate_95%_HPD={4.430487444155881E-5,2.4924145473146785E-4},height_95%_HPD={1.7256443269070019,35.08769361390307},length_95%_HPD={0.002356080013969,48.69367863124},Continent_B.set={"USA","EuropeNAf","Australia"},LaJollaContinentClock.rate=0.0038253540624582777,LaJollaHostClock.rate_range={0.0056285325606884274,0.11955673691488669},LaJollaHostClock.rate=0.0278081034111865,height_median=12.047610099206963,LaJollaHostClock.rate_95%_HPD={0.010387906369284133,0.04944964514188449},posterior=0.44753069273929225,Host_B.set.prob={0.6014150943396226,0.39858490566037735},length_median=11.751506993835001,Host_B.set={"Dmel","Dsim"},Continent_B.set.prob={0.9993793445878848,5.585898709036743E-4,6.206554121151936E-5}]:12.739456366632055)[&length_range={2.55756484241,724.9423693837},LaJollaContinentClock.rate_95%_HPD={0.0013937146236072916,0.006804498698412467},LaJolla_Iflavirus_462-945.rate=1.3406218512971926E-4,height_range={2.0915788106400157,237.25136913002996},LaJollaContinentClock.rate_median=0.0035278850139654596,LaJolla_Iflavirus_462-945.rate_range={2.2400182272727604E-5,6.483659713943557E-4},Continent_B="USA",LaJolla_Iflavirus_462-945.rate_median=1.2205538032227562E-4,Continent_B.prob=0.9893614066275936,Host_B="Dmel",LaJollaContinentClock.rate_range={7.189345099155577E-4,0.0263277375752685},height=29.339477515035878,Host_B.prob=0.6417599511124691,LaJollaHostClock.rate_median=0.025539795027089435,length=103.68303268229906,LaJolla_Iflavirus_462-945.rate_95%_HPD={4.253600215437719E-5,2.5174296946339807E-4},height_95%_HPD={3.9973735236299888,65.57441770455995},length_95%_HPD={16.06949404118,214.2231917518},Continent_B.set={"USA","EuropeNAf","Africa","Australia"},LaJollaContinentClock.rate=0.0038148791991055213,LaJollaHostClock.rate_range={0.004857777583159952,0.11955673691488669},LaJollaHostClock.rate=0.027358171968613537,height_median=24.78706646583902,LaJollaHostClock.rate_95%_HPD={0.010259628639001137,0.04890993030389411},posterior=0.9999722237653463,Host_B.set.prob={0.6417599511124691,0.3582400488875309},length_median=91.62305613306,Host_B.set={"Dmel","Dsim"},Continent_B.set.prob={0.9893614066275936,0.009360851087469792,0.0011110802477708953,1.666620371656343E-4}]:95.61765252157599)[&length_range={11.46306453295,1526.191253043},LaJollaContinentClock.rate_95%_HPD={0.0013937146236072916,0.006804498698412467},LaJolla_Iflavirus_462-945.rate=1.3406339973255017E-4,height_range={16.194467120895,763.4241701427801},LaJollaContinentClock.rate_median=0.0035278850139654596,LaJolla_Iflavirus_462-945.rate_range={2.2400182272727604E-5,6.483659713943557E-4},Continent_B="USA",LaJolla_Iflavirus_462-945.rate_median=1.2205538032227562E-4,Continent_B.prob=0.5104586238506625,Host_B="Dmel",LaJollaContinentClock.rate_range={7.189345099155577E-4,0.0263277375752685},height=133.01251644344384,Host_B.prob=0.5033195366537959,LaJollaHostClock.rate_median=0.02553988573750899,length=264.95868727617096,LaJolla_Iflavirus_462-945.rate_95%_HPD={4.253600215437719E-5,2.5174296946339807E-4},height_95%_HPD={34.71603162571502,257.67979228582},length_95%_HPD={42.8578119749,541.5524589039},Continent_B.set={"USA","EuropeNAf","Africa","Australia"},LaJollaContinentClock.rate=0.0038148591584208275,LaJollaHostClock.rate_range={0.004857777583159952,0.11955673691488669},LaJollaHostClock.rate=0.027358802480347492,height_median=120.40471898741501,LaJollaHostClock.rate_95%_HPD={0.010259628639001137,0.04890993030389411},posterior=0.9999166712960391,Host_B.set.prob={0.5033195366537959,0.4966804633462041},length_median=234.6307575402,Host_B.set={"Dmel","Dsim"},Continent_B.set.prob={0.5104586238506625,0.4322342287285758,0.040112225339592765,0.01719492208116892}]:242.28848194304996,5[&length_range={56.76250141887,1718.449512954},LaJollaContinentClock.rate_95%_HPD={0.0013937146236072916,0.006804498698412467},LaJolla_Iflavirus_462-945.rate=1.3406320197475029E-4,height_range={0.6082191772400165,0.6082191789498665},LaJollaContinentClock.rate_median=0.0035278864424606784,LaJolla_Iflavirus_462-945.rate_range={2.2400182272727604E-5,6.483659713943557E-4},Continent_B="Africa",LaJolla_Iflavirus_462-945.rate_median=1.2205632611554779E-4,Continent_B.prob=1.0,Host_B="Dmel",LaJollaContinentClock.rate_range={7.189345099155577E-4,0.0263277375752685},height=0.608219178082871,Host_B.prob=1.0,LaJollaHostClock.rate_median=0.025539840382299214,length=397.3482897332481,LaJolla_Iflavirus_462-945.rate_95%_HPD={4.253600215437719E-5,2.5174296946339807E-4},height_95%_HPD={0.6082191779998993,0.6082191781700317},length_95%_HPD={114.9698297145,762.1227721201},Continent_B.set={"Africa"},LaJollaContinentClock.rate=0.0038149054416679014,LaJollaHostClock.rate=0.027358645989234185,LaJollaHostClock.rate_range={0.004857777583159952,0.11955673691488669},height_median=0.6082191780800486,LaJollaHostClock.rate_95%_HPD={0.010259628639001137,0.04890993030389411},Host_B.set.prob={1.0},length_median=362.08498175235,Host_B.set={"Dmel"},Continent_B.set.prob={1.0}]:362.0849817523849)[&height_95%_HPD={115.578048892633,762.73099129814},height_range={57.370720596949,1719.0577321319802},Continent_B.set={"USA","EuropeNAf","Africa","Australia"},Continent_B="Africa",Continent_B.prob=0.3247597355702461,Host_B="Dsim",height_median=362.69320093046497,height=397.9580228792489,posterior=1.0,Host_B.prob=0.5040275540247764,length=0.0,Host_B.set.prob={0.4959724459752236,0.5040275540247764},Host_B.set={"Dmel","Dsim"},Continent_B.set.prob={0.3244819732237098,0.2609855008055108,0.3247597355702461,0.0897727904005333}];
End;
