# Supplementary material for: The Discovery, Distribution, and Evolution of Viruses Associated with Drosophila melanogaster
Source: PLoS Biol. 2015 Jul 14;13(7):e1002210. doi: 10.1371/journal.pbio.1002210 (PMC4501690; doi:10.1371/journal.pbio.1002210)
Supplement: S8 Data — Posterior summaries of BEAST output for Figs 6 and S7 (posteriors inferred jointly across two independent runs). (ZIP) [file pbio.1002210.s008.zip › BEAST_Results/LaJolla_Iflavirus_4795-7649.summary.tree]

#NEXUS

Begin taxa;
	Dimensions ntax=5;
	Taxlabels
		LaJolla_Iflavirus_ATH32_Dsim_AthensGreece_EuropeNAf_2009-08-08
		LaJolla_Iflavirus_GEO24_Dsim_AthensGeorgia_USA_2009-02-02
		LaJolla_Iflavirus_LJ19_Dmel_SanDiego1_USA_2008-12-05
		LaJolla_Iflavirus_MAT03_Dmel_Accra1_Africa_2010-01
		LaJolla_Iflavirus_MONMEL09_Dmel_Montpellier_EuropeNAf_2010-08-11
		;
End;

Begin trees;
	Translate
		1 LaJolla_Iflavirus_ATH32_Dsim_AthensGreece_EuropeNAf_2009-08-08,
		2 LaJolla_Iflavirus_GEO24_Dsim_AthensGeorgia_USA_2009-02-02,
		3 LaJolla_Iflavirus_LJ19_Dmel_SanDiego1_USA_2008-12-05,
		4 LaJolla_Iflavirus_MAT03_Dmel_Accra1_Africa_2010-01,
		5 LaJolla_Iflavirus_MONMEL09_Dmel_Montpellier_EuropeNAf_2010-08-11
		;
tree TREE1 = [&R] (4[&Continent_G.set={"Africa"},Continent_G="Africa",length_range={163.5550230462,3422.735151055},Host_G.prob=1.0,LaJollaContinentClock.rate_95%_HPD={0.0013937146236072916,0.006804498698412467},height_range={0.6082191770801728,0.6082191790899287},LaJollaContinentClock.rate_median=0.0035278864424606784,LaJolla_Iflavirus_4795-7649.rate_range={7.118673501382202E-5,0.0014653867433946498},Continent_G.set.prob={1.0},LaJollaContinentClock.rate_range={7.189345099155577E-4,0.0263277375752685},LaJolla_Iflavirus_4795-7649.rate=3.114276661235433E-4,height=0.6082191780812929,LaJollaHostClock.rate_median=0.025539840382299214,Host_G="Dmel",length=851.99288695994,Host_G.set={"Dmel"},LaJolla_Iflavirus_4795-7649.rate_median=2.8801254021365195E-4,height_95%_HPD={0.6082191775799402,0.6082191785401392},length_95%_HPD={307.533132806,1533.457506272},Continent_G.prob=1.0,LaJollaContinentClock.rate=0.0038149054416679014,LaJollaHostClock.rate_range={0.004857777583159952,0.11955673691488669},LaJollaHostClock.rate=0.027358645989234185,LaJolla_Iflavirus_4795-7649.rate_95%_HPD={1.1239922159873642E-4,5.577224589252463E-4},Host_G.set.prob={1.0},LaJollaHostClock.rate_95%_HPD={0.010259628639001137,0.04890993030389411},height_median=0.6082191780800486,length_median=793.8952198147]:793.89521981467,((5[&Continent_G.set={"EuropeNAf"},Continent_G="EuropeNAf",length_range={6.091085089356,144.0537729993},Host_G.prob=1.0,LaJollaContinentClock.rate_95%_HPD={0.0013937146236072916,0.006804498698412467},LaJollaContinentClock.rate_median=0.0035278864424606784,LaJolla_Iflavirus_4795-7649.rate_range={7.118673501382202E-5,0.0014653867433946498},Continent_G.set.prob={1.0},LaJollaContinentClock.rate_range={7.189345099155577E-4,0.0263277375752685},LaJolla_Iflavirus_4795-7649.rate=3.114276661235433E-4,height=0.0,Host_G="Dmel",LaJollaHostClock.rate_median=0.025539840382299214,length=34.272253076831674,Host_G.set={"Dmel"},LaJolla_Iflavirus_4795-7649.rate_median=2.8801254021365195E-4,length_95%_HPD={12.18198443317,63.19557660222},Continent_G.prob=1.0,LaJollaContinentClock.rate=0.0038149054416679014,LaJollaHostClock.rate_range={0.004857777583159952,0.11955673691488669},LaJollaHostClock.rate=0.027358645989234185,LaJolla_Iflavirus_4795-7649.rate_95%_HPD={1.1239922159873642E-4,5.577224589252463E-4},Host_G.set.prob={1.0},LaJollaHostClock.rate_95%_HPD={0.010259628639001137,0.04890993030389411},length_median=31.633637860759997]:31.63363786075996,1[&Continent_G.set={"EuropeNAf"},Continent_G="EuropeNAf",length_range={5.082865911273,143.0455538212},Host_G.prob=1.0,LaJollaContinentClock.rate_95%_HPD={0.0013937146236072916,0.006804498698412467},height_range={1.008219177999763,1.0082191781200436},LaJollaContinentClock.rate_median=0.0035278864424606784,LaJolla_Iflavirus_4795-7649.rate_range={7.118673501382202E-5,0.0014653867433946498},Continent_G.set.prob={1.0},LaJollaContinentClock.rate_range={7.189345099155577E-4,0.0263277375752685},LaJolla_Iflavirus_4795-7649.rate=3.114276661235433E-4,height=1.0082191780818752,LaJollaHostClock.rate_median=0.025539840382299214,Host_G="Dsim",length=33.264033898749396,Host_G.set={"Dsim"},LaJolla_Iflavirus_4795-7649.rate_median=2.8801254021365195E-4,height_95%_HPD={1.0082191780799121,1.0082191780900303},length_95%_HPD={11.17376525509,62.18735742414},Continent_G.prob=1.0,LaJollaContinentClock.rate=0.0038149054416679014,LaJollaHostClock.rate_range={0.004857777583159952,0.11955673691488669},LaJollaHostClock.rate=0.027358645989234185,LaJolla_Iflavirus_4795-7649.rate_95%_HPD={1.1239922159873642E-4,5.577224589252463E-4},Host_G.set.prob={1.0},LaJollaHostClock.rate_95%_HPD={0.010259628639001137,0.04890993030389411},height_median=1.0082191780800258,length_median=30.62541868268]:30.625418682679936)[&Continent_G.set={"USA","EuropeNAf","Africa","Australia"},Continent_G="EuropeNAf",length_range={17.57055992696,393.3885336093},Host_G.prob=0.5036664629742792,LaJollaContinentClock.rate_95%_HPD={0.0013937146236072916,0.006804498698412467},height_range={6.091085089356,144.05377299930024},LaJollaContinentClock.rate_median=0.0035278864424606784,LaJolla_Iflavirus_4795-7649.rate_range={7.118673501382202E-5,0.0014653867433946498},Continent_G.set.prob={0.01961002166546303,0.9784734181434365,8.332870396089106E-4,0.0010832731514915839},LaJollaContinentClock.rate_range={7.189345099155577E-4,0.0263277375752685},LaJolla_Iflavirus_4795-7649.rate=3.114276661235433E-4,height=34.27225307683167,LaJollaHostClock.rate_median=0.025539840382299214,Host_G="Dsim",length=90.33764744409933,Host_G.set={"Dmel","Dsim"},LaJolla_Iflavirus_4795-7649.rate_median=2.8801254021365195E-4,height_95%_HPD={12.181984433169987,63.195576602219944},length_95%_HPD={31.3164381605,163.9367692781},Continent_G.prob=0.9784734181434365,LaJollaContinentClock.rate=0.0038149054416679014,LaJollaHostClock.rate_range={0.004857777583159952,0.11955673691488669},LaJollaHostClock.rate=0.027358645989234185,LaJolla_Iflavirus_4795-7649.rate_95%_HPD={1.1239922159873642E-4,5.577224589252463E-4},Host_G.set.prob={0.4963335370257208,0.5036664629742792},LaJollaHostClock.rate_95%_HPD={0.010259628639001137,0.04890993030389411},height_median=31.63363786075996,posterior=1.0,length_median=83.948261424585]:84.36164018936,(3[&Continent_G.set={"USA"},Continent_G="USA",length_range={1.799548850907,61.46986311211},Host_G.prob=1.0,LaJollaContinentClock.rate_95%_HPD={0.0013937146236072916,0.006804498698412467},height_range={1.6819896697800232,1.6819896699998935},LaJollaContinentClock.rate_median=0.0035278864424606784,LaJolla_Iflavirus_4795-7649.rate_range={7.118673501382202E-5,0.0014653867433946498},Continent_G.set.prob={1.0},LaJollaContinentClock.rate_range={7.189345099155577E-4,0.0263277375752685},LaJolla_Iflavirus_4795-7649.rate=3.114276661235433E-4,height=1.6819896698855965,LaJollaHostClock.rate_median=0.025539840382299214,Host_G="Dmel",length=12.586909585225039,Host_G.set={"Dmel"},LaJolla_Iflavirus_4795-7649.rate_median=2.8801254021365195E-4,height_95%_HPD={1.681989669820041,1.6819896699400942},length_95%_HPD={3.716570628837,23.90009695145},Continent_G.prob=1.0,LaJollaContinentClock.rate=0.0038149054416679014,LaJollaHostClock.rate_range={0.004857777583159952,0.11955673691488669},LaJollaHostClock.rate=0.027358645989234185,LaJolla_Iflavirus_4795-7649.rate_95%_HPD={1.1239922159873642E-4,5.577224589252463E-4},Host_G.set.prob={1.0},LaJollaHostClock.rate_95%_HPD={0.010259628639001137,0.04890993030389411},height_median=1.6819896698859793,length_median=11.51439169202]:11.514391692024049,2[&Continent_G.set={"USA"},Continent_G="USA",length_range={1.960990575587,61.63130483679},Host_G.prob=1.0,LaJollaContinentClock.rate_95%_HPD={0.0013937146236072916,0.006804498698412467},height_range={1.5205479451000201,1.5205479453197768},LaJollaContinentClock.rate_median=0.0035278864424606784,LaJolla_Iflavirus_4795-7649.rate_range={7.118673501382202E-5,0.0014653867433946498},Continent_G.set.prob={1.0},LaJollaContinentClock.rate_range={7.189345099155577E-4,0.0263277375752685},LaJolla_Iflavirus_4795-7649.rate=3.114276661235433E-4,height=1.5205479452055728,LaJollaHostClock.rate_median=0.025539840382299214,Host_G="Dsim",length=12.74835130990521,Host_G.set={"Dsim"},LaJolla_Iflavirus_4795-7649.rate_median=2.8801254021365195E-4,height_95%_HPD={1.5205479451399242,1.5205479452599775},length_95%_HPD={3.878012353517,24.06153867613},Continent_G.prob=1.0,LaJollaContinentClock.rate=0.0038149054416679014,LaJollaHostClock.rate_range={0.004857777583159952,0.11955673691488669},LaJollaHostClock.rate=0.027358645989234185,LaJolla_Iflavirus_4795-7649.rate_95%_HPD={1.1239922159873642E-4,5.577224589252463E-4},Host_G.set.prob={1.0},LaJollaHostClock.rate_95%_HPD={0.010259628639001137,0.04890993030389411},height_median=1.5205479452059762,length_median=11.6758334167]:11.675833416704052)[&Continent_G.set={"USA","EuropeNAf","Africa","Australia"},Continent_G="USA",length_range={21.79831654597,478.7354156002},Host_G.prob=0.5065274151436031,LaJollaContinentClock.rate_95%_HPD={0.0013937146236072916,0.006804498698412467},height_range={3.481538520789968,63.15185278199988},LaJollaContinentClock.rate_median=0.0035278864424606784,LaJolla_Iflavirus_4795-7649.rate_range={7.118673501382202E-5,0.0014653867433946498},Continent_G.set.prob={0.9969446141881007,0.002722070996055775,1.6665740792178211E-4,1.6665740792178211E-4},LaJollaContinentClock.rate_range={7.189345099155577E-4,0.0263277375752685},LaJolla_Iflavirus_4795-7649.rate=3.114276661235433E-4,height=14.268899255110805,LaJollaHostClock.rate_median=0.025539840382299214,Host_G="Dmel",length=110.34100126582017,Host_G.set={"Dmel","Dsim"},LaJolla_Iflavirus_4795-7649.rate_median=2.8801254021365195E-4,height_95%_HPD={5.398560298729933,25.58208662142988},length_95%_HPD={37.75838454642,200.100797588},Continent_G.prob=0.9969446141881007,LaJollaContinentClock.rate=0.0038149054416679014,LaJollaHostClock.rate_range={0.004857777583159952,0.11955673691488669},LaJollaHostClock.rate=0.027358645989234185,LaJolla_Iflavirus_4795-7649.rate_95%_HPD={1.1239922159873642E-4,5.577224589252463E-4},Host_G.set.prob={0.5065274151436031,0.4934725848563969},LaJollaHostClock.rate_95%_HPD={0.010259628639001137,0.04890993030389411},height_median=13.196381361910028,posterior=1.0,length_median=102.46544665415]:102.79889668820994)[&Continent_G.set={"USA","EuropeNAf","Africa","Australia"},Continent_G="EuropeNAf",length_range={137.6914435867,2995.164961608},Host_G.prob=0.5034720293317038,LaJollaContinentClock.rate_95%_HPD={0.0013937146236072916,0.006804498698412467},height_range={26.471798637614995,537.0070852348999},LaJollaContinentClock.rate_median=0.0035278864424606784,LaJolla_Iflavirus_4795-7649.rate_range={7.118673501382202E-5,0.0014653867433946498},Continent_G.set.prob={0.43839231153824787,0.5207488472862619,0.023637575690239433,0.017221265485250818},LaJollaContinentClock.rate_range={7.189345099155577E-4,0.0263277375752685},LaJolla_Iflavirus_4795-7649.rate=3.114276661235433E-4,height=124.60990052093214,LaJollaHostClock.rate_median=0.025539840382299214,Host_G="Dsim",length=727.9912056170836,Host_G.set={"Dmel","Dsim"},LaJolla_Iflavirus_4795-7649.rate_median=2.8801254021365195E-4,height_95%_HPD={43.789510157020004,223.30486492772002},length_95%_HPD={262.5989978744,1316.323054298},Continent_G.prob=0.5207488472862619,LaJollaContinentClock.rate=0.0038149054416679014,LaJollaHostClock.rate_range={0.004857777583159952,0.11955673691488669},LaJollaHostClock.rate=0.027358645989234185,LaJolla_Iflavirus_4795-7649.rate_95%_HPD={1.1239922159873642E-4,5.577224589252463E-4},Host_G.set.prob={0.4965279706682962,0.5034720293317038},LaJollaHostClock.rate_95%_HPD={0.010259628639001137,0.04890993030389411},height_median=115.99527805011996,posterior=1.0,length_median=676.356573987]:678.5081609426301)[&Continent_G="Africa",Continent_G.set={"USA","EuropeNAf","Africa","Australia"},height_95%_HPD={308.14135198411,1534.0657254496898},Host_G.prob=0.5006388533970335,height_range={164.16324222431498,3423.3433702329},Continent_G.prob=0.3056496861285484,Host_G.set.prob={0.5006388533970335,0.4993611466029665},Continent_G.set.prob={0.27134603633131493,0.25948558413421474,0.3056496861285484,0.1635186934059219},height_median=794.50343899275,height=852.6011061380133,posterior=1.0,Host_G="Dmel",length=0.0,Host_G.set={"Dmel","Dsim"}];
End;
