# Supplementary material for: The Discovery, Distribution, and Evolution of Viruses Associated with Drosophila melanogaster
Source: PLoS Biol. 2015 Jul 14;13(7):e1002210. doi: 10.1371/journal.pbio.1002210 (PMC4501690; doi:10.1371/journal.pbio.1002210)
Supplement: S8 Data — Posterior summaries of BEAST output for Figs 6 and S7 (posteriors inferred jointly across two independent runs). (ZIP) [file pbio.1002210.s008.zip › BEAST_Results/LaJolla_Iflavirus_7650-8853.summary.tree]

#NEXUS

Begin taxa;
	Dimensions ntax=32;
	Taxlabels
		LaJolla_Iflavirus_AM07_Dmel_AthensGreece_EuropeNAf_2009-08-08
		LaJolla_Iflavirus_ATH19_Dsim_AthensGreece_EuropeNAf_2009-08-08
		LaJolla_Iflavirus_ATH20_Dsim_AthensGreece_EuropeNAf_2009-08-08
		LaJolla_Iflavirus_AUSSIM14_Dsim_Australia_Australia_2011-02-28
		LaJolla_Iflavirus_GEO01_Dmel_AthensGeorgia_USA_2009-02-02
		LaJolla_Iflavirus_GEO11_Dmel_AthensGeorgia_USA_2009-02-02
		LaJolla_Iflavirus_GEO18_Dsim_AthensGeorgia_USA_2009-02-02
		LaJolla_Iflavirus_GEO24_Dsim_AthensGeorgia_USA_2009-02-02
		LaJolla_Iflavirus_GEO51_Dsim_AthensGeorgia_USA_2009-02-02
		LaJolla_Iflavirus_GEO58_Dmel_AthensGeorgia_USA_2009-02-02
		LaJolla_Iflavirus_IM06_Dmel_Ithaca_USA_2009-09-18
		LaJolla_Iflavirus_IM07_Dmel_Ithaca_USA_2009-09-18
		LaJolla_Iflavirus_IM08_Dmel_Ithaca_USA_2009-09-18
		LaJolla_Iflavirus_IM13_Dmel_Ithaca_USA_2009-09-18
		LaJolla_Iflavirus_K05_Dmel_Thika_Africa_2009-02
		LaJolla_Iflavirus_K10_Dsim_Thika_Africa_2009-02
		LaJolla_Iflavirus_LISMEL03_Dmel_Lisbon_EuropeNAf_2012-10-24
		LaJolla_Iflavirus_LISMEL07_Dmel_Lisbon_EuropeNAf_2012-10-24
		LaJolla_Iflavirus_LJ19_Dmel_SanDiego1_USA_2008-12-05
		LaJolla_Iflavirus_LJ23_Dmel_SanDiego1_USA_2008-12-05
		LaJolla_Iflavirus_LJ32_Dmel_SanDiego1_USA_2008-12-05
		LaJolla_Iflavirus_LJ33_Dmel_SanDiego1_USA_2008-12-05
		LaJolla_Iflavirus_LJ34_Dmel_SanDiego1_USA_2008-12-05
		LaJolla_Iflavirus_LJ35_Dmel_SanDiego1_USA_2008-12-05
		LaJolla_Iflavirus_LJ36_Dmel_SanDiego1_USA_2008-12-05
		LaJolla_Iflavirus_MAT03_Dmel_Accra1_Africa_2010-01
		LaJolla_Iflavirus_MONMEL01_Dmel_Montpellier_EuropeNAf_2010-08-11
		LaJolla_Iflavirus_MONMEL03_Dmel_Montpellier_EuropeNAf_2010-08-11
		LaJolla_Iflavirus_MONMEL05_Dmel_Montpellier_EuropeNAf_2010-08-11
		LaJolla_Iflavirus_MONMEL09_Dmel_Montpellier_EuropeNAf_2010-08-11
		LaJolla_Iflavirus_MRSBULK03_DUNK_Marseille_EuropeNAf_2009-08-15
		LaJolla_Iflavirus_RAKMEL05_Dmel_Marrakesh_EuropeNAf_2010-09-30
		;
End;

Begin trees;
	Translate
		1 LaJolla_Iflavirus_AM07_Dmel_AthensGreece_EuropeNAf_2009-08-08,
		2 LaJolla_Iflavirus_ATH19_Dsim_AthensGreece_EuropeNAf_2009-08-08,
		3 LaJolla_Iflavirus_ATH20_Dsim_AthensGreece_EuropeNAf_2009-08-08,
		4 LaJolla_Iflavirus_AUSSIM14_Dsim_Australia_Australia_2011-02-28,
		5 LaJolla_Iflavirus_GEO01_Dmel_AthensGeorgia_USA_2009-02-02,
		6 LaJolla_Iflavirus_GEO11_Dmel_AthensGeorgia_USA_2009-02-02,
		7 LaJolla_Iflavirus_GEO18_Dsim_AthensGeorgia_USA_2009-02-02,
		8 LaJolla_Iflavirus_GEO24_Dsim_AthensGeorgia_USA_2009-02-02,
		9 LaJolla_Iflavirus_GEO51_Dsim_AthensGeorgia_USA_2009-02-02,
		10 LaJolla_Iflavirus_GEO58_Dmel_AthensGeorgia_USA_2009-02-02,
		11 LaJolla_Iflavirus_IM06_Dmel_Ithaca_USA_2009-09-18,
		12 LaJolla_Iflavirus_IM07_Dmel_Ithaca_USA_2009-09-18,
		13 LaJolla_Iflavirus_IM08_Dmel_Ithaca_USA_2009-09-18,
		14 LaJolla_Iflavirus_IM13_Dmel_Ithaca_USA_2009-09-18,
		15 LaJolla_Iflavirus_K05_Dmel_Thika_Africa_2009-02,
		16 LaJolla_Iflavirus_K10_Dsim_Thika_Africa_2009-02,
		17 LaJolla_Iflavirus_LISMEL03_Dmel_Lisbon_EuropeNAf_2012-10-24,
		18 LaJolla_Iflavirus_LISMEL07_Dmel_Lisbon_EuropeNAf_2012-10-24,
		19 LaJolla_Iflavirus_LJ19_Dmel_SanDiego1_USA_2008-12-05,
		20 LaJolla_Iflavirus_LJ23_Dmel_SanDiego1_USA_2008-12-05,
		21 LaJolla_Iflavirus_LJ32_Dmel_SanDiego1_USA_2008-12-05,
		22 LaJolla_Iflavirus_LJ33_Dmel_SanDiego1_USA_2008-12-05,
		23 LaJolla_Iflavirus_LJ34_Dmel_SanDiego1_USA_2008-12-05,
		24 LaJolla_Iflavirus_LJ35_Dmel_SanDiego1_USA_2008-12-05,
		25 LaJolla_Iflavirus_LJ36_Dmel_SanDiego1_USA_2008-12-05,
		26 LaJolla_Iflavirus_MAT03_Dmel_Accra1_Africa_2010-01,
		27 LaJolla_Iflavirus_MONMEL01_Dmel_Montpellier_EuropeNAf_2010-08-11,
		28 LaJolla_Iflavirus_MONMEL03_Dmel_Montpellier_EuropeNAf_2010-08-11,
		29 LaJolla_Iflavirus_MONMEL05_Dmel_Montpellier_EuropeNAf_2010-08-11,
		30 LaJolla_Iflavirus_MONMEL09_Dmel_Montpellier_EuropeNAf_2010-08-11,
		31 LaJolla_Iflavirus_MRSBULK03_DUNK_Marseille_EuropeNAf_2009-08-15,
		32 LaJolla_Iflavirus_RAKMEL05_Dmel_Marrakesh_EuropeNAf_2010-09-30
		;
tree TREE1 = [&R] (((((12[&Continent_H="USA",length_range={9.570794285985E-6,31.74427417655},LaJollaContinentClock.rate_95%_HPD={0.0013937146236072916,0.006804498698412467},height_range={3.0991466425209637,3.099146642886808},LaJollaContinentClock.rate_median=0.0035278864424606784,Continent_H.set.prob={1.0},Host_H.set={"Dmel"},LaJollaContinentClock.rate_range={7.189345099155577E-4,0.0263277375752685},height=3.0991466427125762,Host_H="Dmel",LaJollaHostClock.rate_median=0.025539840382299214,length=1.7702180036112265,Continent_H.prob=1.0,height_95%_HPD={3.09914664263988,3.099146642790174},length_95%_HPD={9.570794285985E-6,5.47904122987},Host_H.prob=1.0,Continent_H.set={"USA"},LaJollaContinentClock.rate=0.0038149054416679014,LaJollaHostClock.rate=0.027358645989234185,LaJollaHostClock.rate_range={0.004857777583159952,0.11955673691488669},LaJolla_Iflavirus_7650-8853.rate_range={4.1662528175225116E-5,4.835959824051507E-4},LaJolla_Iflavirus_7650-8853.rate_95%_HPD={6.79379383802854E-5,2.2338495057481643E-4},LaJolla_Iflavirus_7650-8853.rate=1.3987902332027833E-4,Host_H.set.prob={1.0},height_median=3.099146642712185,LaJollaHostClock.rate_95%_HPD={0.010259628639001137,0.04890993030389411},length_median=1.1719636090695,LaJolla_Iflavirus_7650-8853.rate_median=1.34097425124243E-4]:1.1715932790381203,11[&Continent_H="USA",length_range={9.570794285985E-6,31.74427417655},LaJollaContinentClock.rate_95%_HPD={0.0013937146236072916,0.006804498698412467},height_range={3.0991466425209637,3.099146642886808},LaJollaContinentClock.rate_median=0.0035278864424606784,Continent_H.set.prob={1.0},Host_H.set={"Dmel"},LaJollaContinentClock.rate_range={7.189345099155577E-4,0.0263277375752685},height=3.0991466427125762,Host_H="Dmel",LaJollaHostClock.rate_median=0.025539840382299214,length=1.7702624533981832,Continent_H.prob=1.0,height_95%_HPD={3.09914664263988,3.099146642790174},length_95%_HPD={9.570794285985E-6,5.47904122987},Host_H.prob=1.0,Continent_H.set={"USA"},LaJollaContinentClock.rate=0.0038149054416679014,LaJollaHostClock.rate=0.027358645989234185,LaJollaHostClock.rate_range={0.004857777583159952,0.11955673691488669},LaJolla_Iflavirus_7650-8853.rate_range={4.1662528175225116E-5,4.835959824051507E-4},LaJolla_Iflavirus_7650-8853.rate_95%_HPD={6.79379383802854E-5,2.2338495057481643E-4},LaJolla_Iflavirus_7650-8853.rate=1.3987902332027833E-4,Host_H.set.prob={1.0},height_median=3.099146642712185,LaJollaHostClock.rate_95%_HPD={0.010259628639001137,0.04890993030389411},length_median=1.1719636090695,LaJolla_Iflavirus_7650-8853.rate_median=1.34097425124243E-4]:1.1715932790381203)[&Continent_H="USA",length_range={0.1528538972528,79.42549478383},LaJollaContinentClock.rate_95%_HPD={0.0013937146236072916,0.006804498698412467},height_range={3.0991562135562845,34.84342081931027},LaJollaContinentClock.rate_median=0.0035280325624321308,Continent_H.set.prob={0.999944438270919,5.5561729081009004E-5},Host_H.set={"Dmel","Dsim"},LaJollaContinentClock.rate_range={7.189345099155577E-4,0.0263277375752685},height=4.867814531335829,Host_H="Dmel",LaJollaHostClock.rate_median=0.025539960590889643,length=10.242908135275185,Continent_H.prob=0.999944438270919,height_95%_HPD={3.0991562135562845,8.573517263939948},length_95%_HPD={1.120866562161,22.62205228242},Host_H.prob=0.9948605400600067,Continent_H.set={"USA","EuropeNAf"},LaJollaContinentClock.rate=0.0038151089629355527,LaJollaHostClock.rate_range={0.004857777583159952,0.11955673691488669},LaJollaHostClock.rate=0.027359262858145585,LaJolla_Iflavirus_7650-8853.rate_range={4.1662528175225116E-5,4.835959824051507E-4},LaJolla_Iflavirus_7650-8853.rate_95%_HPD={6.794765606709258E-5,2.2338495057481643E-4},LaJolla_Iflavirus_7650-8853.rate=1.3988506559552678E-4,Host_H.set.prob={0.9948605400600067,0.005139459939993332},height_median=4.270739921750305,LaJollaHostClock.rate_95%_HPD={0.010259628639001137,0.04890993030389411},posterior=0.9998333425920782,length_median=8.8990386510545,LaJolla_Iflavirus_7650-8853.rate_median=1.3410447529090718E-4]:10.767520664741255,(5[&Continent_H="USA",length_range={0.005605372444429,59.77298877163},LaJollaContinentClock.rate_95%_HPD={0.0013937146236072916,0.006804498698412467},height_range={3.723804176770045,3.723804177133161},LaJollaContinentClock.rate_median=0.0035278864424606784,Continent_H.set.prob={1.0},Host_H.set={"Dmel"},LaJollaContinentClock.rate_range={7.189345099155577E-4,0.0263277375752685},height=3.723804176959185,Host_H="Dmel",LaJollaHostClock.rate_median=0.025539840382299214,length=6.931994389679958,Continent_H.prob=1.0,height_95%_HPD={3.7238041768857784,3.7238041770360724},length_95%_HPD={0.1005159636768,16.39883306319},Host_H.prob=1.0,Continent_H.set={"USA"},LaJollaContinentClock.rate=0.0038149054416679014,LaJollaHostClock.rate=0.027358645989234185,LaJollaHostClock.rate_range={0.004857777583159952,0.11955673691488669},LaJolla_Iflavirus_7650-8853.rate_range={4.1662528175225116E-5,4.835959824051507E-4},LaJolla_Iflavirus_7650-8853.rate_95%_HPD={6.79379383802854E-5,2.2338495057481643E-4},LaJolla_Iflavirus_7650-8853.rate=1.3987902332027833E-4,Host_H.set.prob={1.0},height_median=3.7238041769591064,LaJollaHostClock.rate_95%_HPD={0.010259628639001137,0.04890993030389411},length_median=5.797836442476,LaJolla_Iflavirus_7650-8853.rate_median=1.34097425124243E-4]:4.704826629796003,7[&Continent_H="USA",length_range={0.005605372444429,57.69923260537},LaJollaContinentClock.rate_95%_HPD={0.0013937146236072916,0.006804498698412467},height_range={3.723804176770045,3.723804177136799},LaJollaContinentClock.rate_median=0.0035278864424606784,Continent_H.set.prob={1.0},Host_H.set={"Dsim"},LaJollaContinentClock.rate_range={7.189345099155577E-4,0.0263277375752685},height=3.723804176959193,Host_H="Dsim",LaJollaHostClock.rate_median=0.025539840382299214,length=7.209364415537115,Continent_H.prob=1.0,height_95%_HPD={3.7238041768869152,3.723804177036982},length_95%_HPD={0.1669286773669,17.24016305099},Host_H.prob=1.0,Continent_H.set={"USA"},LaJollaContinentClock.rate=0.0038149054416679014,LaJollaHostClock.rate=0.027358645989234185,LaJollaHostClock.rate_range={0.004857777583159952,0.11955673691488669},LaJolla_Iflavirus_7650-8853.rate_range={4.1662528175225116E-5,4.835959824051507E-4},LaJolla_Iflavirus_7650-8853.rate_95%_HPD={6.79379383802854E-5,2.2338495057481643E-4},LaJolla_Iflavirus_7650-8853.rate=1.3987902332027833E-4,Host_H.set.prob={1.0},height_median=3.7238041769591064,LaJollaHostClock.rate_95%_HPD={0.010259628639001137,0.04890993030389411},length_median=6.034903083293,LaJolla_Iflavirus_7650-8853.rate_median=1.34097425124243E-4]:4.704826629796003)[&Continent_H="USA",length_range={1.393294086309E-4,71.75172871691},LaJollaContinentClock.rate_95%_HPD={0.001401150647006945,0.006818758622973632},height_range={3.7294095494629573,53.16672194482226},LaJollaContinentClock.rate_median=0.0035277582808969396,Continent_H.set.prob={0.9999574920297556,4.250797024442083E-5},Host_H.set={"Dmel","Dsim"},LaJollaContinentClock.rate_range={7.189345099155577E-4,0.0263277375752685},height=9.34862263404871,Host_H="Dmel",LaJollaHostClock.rate_median=0.025683625578664465,length=7.581089977475378,Continent_H.prob=0.9999574920297556,height_95%_HPD={3.802462921801066,17.320333390063524},length_95%_HPD={1.393294086309E-4,19.39339988904},Host_H.prob=0.7121360255047822,Continent_H.set={"USA","Australia"},LaJollaContinentClock.rate=0.0038113000547917403,LaJollaHostClock.rate_range={0.0056285325606884274,0.11955673691488669},LaJollaHostClock.rate=0.027477004592490216,LaJolla_Iflavirus_7650-8853.rate_range={4.1662528175225116E-5,4.835959824051507E-4},LaJolla_Iflavirus_7650-8853.rate_95%_HPD={6.638270503861178E-5,2.2075955722814945E-4},LaJolla_Iflavirus_7650-8853.rate=1.3910809187378005E-4,Host_H.set.prob={0.7121360255047822,0.28786397449521783},height_median=8.428630806755109,LaJollaHostClock.rate_95%_HPD={0.009979770301823728,0.04896296157957941},posterior=0.6534359202266541,length_median=6.193515187614,LaJolla_Iflavirus_7650-8853.rate_median=1.3344427989251144E-4]:6.609629779736451)[&Continent_H="USA",length_range={51.3585382359,648.3667856802},LaJollaContinentClock.rate_95%_HPD={0.0013937146236072916,0.006804498698412467},height_range={4.549225707479991,83.88621312079977},LaJollaContinentClock.rate_median=0.0035278864424606784,Continent_H.set.prob={0.9984445308593967,0.0014443642019887784,5.555246930726071E-5,5.555246930726071E-5},Host_H.set={"Dmel","Dsim"},LaJollaContinentClock.rate_range={7.189345099155577E-4,0.0263277375752685},height=16.38655548785069,Host_H="Dmel",LaJollaHostClock.rate_median=0.025539840382299214,length=200.65887960366058,Continent_H.prob=0.9984445308593967,height_95%_HPD={5.994406160688982,29.653024566656086},length_95%_HPD={93.35606443913,328.4705079131},Host_H.prob=0.7652074884728626,Continent_H.set={"USA","EuropeNAf","Africa","Australia"},LaJollaContinentClock.rate=0.0038149054416679014,LaJollaHostClock.rate_range={0.004857777583159952,0.11955673691488669},LaJollaHostClock.rate=0.027358645989234185,LaJolla_Iflavirus_7650-8853.rate_range={4.1662528175225116E-5,4.835959824051507E-4},LaJolla_Iflavirus_7650-8853.rate_95%_HPD={6.79379383802854E-5,2.2338495057481643E-4},LaJolla_Iflavirus_7650-8853.rate=1.3987902332027833E-4,Host_H.set.prob={0.7652074884728626,0.23479251152713737},height_median=15.03826058649156,LaJollaHostClock.rate_95%_HPD={0.010259628639001137,0.04890993030389411},posterior=1.0,length_median=191.20905143919998,LaJolla_Iflavirus_7650-8853.rate_median=1.34097425124243E-4]:189.56204968928097,(((3[&Continent_H="EuropeNAf",length_range={11.23748714911,205.3658524231},LaJollaContinentClock.rate_95%_HPD={0.0013937146236072916,0.006804498698412467},height_range={3.21147540965967,3.211475410020057},LaJollaContinentClock.rate_median=0.0035278864424606784,Continent_H.set.prob={1.0},Host_H.set={"Dsim"},LaJollaContinentClock.rate_range={7.189345099155577E-4,0.0263277375752685},height=3.2114754098357707,Host_H="Dsim",LaJollaHostClock.rate_median=0.025539840382299214,length=52.216610598193775,Continent_H.prob=1.0,height_95%_HPD={3.2114754097599416,3.211475409900004},length_95%_HPD={19.55181190327,88.76151916784},Host_H.prob=1.0,Continent_H.set={"EuropeNAf"},LaJollaContinentClock.rate=0.0038149054416679014,LaJollaHostClock.rate=0.027358645989234185,LaJollaHostClock.rate_range={0.004857777583159952,0.11955673691488669},LaJolla_Iflavirus_7650-8853.rate_range={4.1662528175225116E-5,4.835959824051507E-4},LaJolla_Iflavirus_7650-8853.rate_95%_HPD={6.79379383802854E-5,2.2338495057481643E-4},LaJolla_Iflavirus_7650-8853.rate=1.3987902332027833E-4,Host_H.set.prob={1.0},height_median=3.211475409836112,LaJollaHostClock.rate_95%_HPD={0.010259628639001137,0.04890993030389411},length_median=49.154832413445,LaJolla_Iflavirus_7650-8853.rate_median=1.34097425124243E-4]:49.006222335783946,(31[&Continent_H="EuropeNAf",length_range={0.4044486272923,58.41547062929},LaJollaContinentClock.rate_95%_HPD={0.0013937146236072916,0.006804498698412467},height_range={3.1922973274647575,3.1922973278169593},LaJollaContinentClock.rate_median=0.0035278864424606784,Continent_H.set.prob={1.0},Host_H.set={"Dmel","Dsim"},LaJollaContinentClock.rate_range={7.189345099155577E-4,0.0263277375752685},height=3.192297327643962,Host_H="Dmel",LaJollaHostClock.rate_median=0.025539840382299214,length=11.451997652017777,Continent_H.prob=1.0,height_95%_HPD={3.1922973275700315,3.1922973277098663},length_95%_HPD={1.619934759804,23.95657772158},Host_H.prob=0.7289872784845286,Continent_H.set={"EuropeNAf"},LaJollaContinentClock.rate=0.0038149054416679014,LaJollaHostClock.rate=0.027358645989234185,LaJollaHostClock.rate_range={0.004857777583159952,0.11955673691488669},LaJolla_Iflavirus_7650-8853.rate_range={4.1662528175225116E-5,4.835959824051507E-4},LaJolla_Iflavirus_7650-8853.rate_95%_HPD={6.79379383802854E-5,2.2338495057481643E-4},LaJolla_Iflavirus_7650-8853.rate=1.3987902332027833E-4,Host_H.set.prob={0.7289872784845286,0.27101272151547134},height_median=3.1922973276440416,LaJollaHostClock.rate_95%_HPD={0.010259628639001137,0.04890993030389411},length_median=10.157344380605,LaJolla_Iflavirus_7650-8853.rate_median=1.34097425124243E-4]:11.387904893850987,(27[&Continent_H="EuropeNAf",length_range={0.03624258817486,65.90665347356},LaJollaContinentClock.rate_95%_HPD={0.0013937146236072916,0.006804498698412467},height_range={2.203256231574642,2.2032562319311637},LaJollaContinentClock.rate_median=0.0035278864424606784,Continent_H.set.prob={1.0},Host_H.set={"Dmel"},LaJollaContinentClock.rate_range={7.189345099155577E-4,0.0263277375752685},height=2.2032562317536315,Host_H="Dmel",LaJollaHostClock.rate_median=0.025539840382299214,length=8.597434164997543,Continent_H.prob=1.0,height_95%_HPD={2.203256231679916,2.203256231819978},length_95%_HPD={1.118987442549,18.2982208076},Host_H.prob=1.0,Continent_H.set={"EuropeNAf"},LaJollaContinentClock.rate=0.0038149054416679014,LaJollaHostClock.rate=0.027358645989234185,LaJollaHostClock.rate_range={0.004857777583159952,0.11955673691488669},LaJolla_Iflavirus_7650-8853.rate_range={4.1662528175225116E-5,4.835959824051507E-4},LaJolla_Iflavirus_7650-8853.rate_95%_HPD={6.79379383802854E-5,2.2338495057481643E-4},LaJolla_Iflavirus_7650-8853.rate=1.3987902332027833E-4,Host_H.set.prob={1.0},height_median=2.203256231753926,LaJollaHostClock.rate_95%_HPD={0.010259628639001137,0.04890993030389411},length_median=7.5814461288635,LaJolla_Iflavirus_7650-8853.rate_median=1.34097425124243E-4]:6.696309987214477,((30[&Continent_H="EuropeNAf",length_range={8.183470215206E-5,22.58480910065},LaJollaContinentClock.rate_95%_HPD={0.0013937146236072916,0.006804498698412467},height_range={2.2032562315685027,2.2032562319272984},LaJollaContinentClock.rate_median=0.0035278864424606784,Continent_H.set.prob={1.0},Host_H.set={"Dmel"},LaJollaContinentClock.rate_range={7.189345099155577E-4,0.0263277375752685},height=2.20325623175362,Host_H="Dmel",LaJollaHostClock.rate_median=0.025539840382299214,length=1.7803210017167825,Continent_H.prob=1.0,height_95%_HPD={2.203256231681962,2.203256231821797},length_95%_HPD={8.183470215206E-5,5.416941627702},Host_H.prob=1.0,Continent_H.set={"EuropeNAf"},LaJollaContinentClock.rate=0.0038149054416679014,LaJollaHostClock.rate=0.027358645989234185,LaJollaHostClock.rate_range={0.004857777583159952,0.11955673691488669},LaJolla_Iflavirus_7650-8853.rate_range={4.1662528175225116E-5,4.835959824051507E-4},LaJolla_Iflavirus_7650-8853.rate_95%_HPD={6.79379383802854E-5,2.2338495057481643E-4},LaJolla_Iflavirus_7650-8853.rate=1.3987902332027833E-4,Host_H.set.prob={1.0},height_median=2.2032562317538122,LaJollaHostClock.rate_95%_HPD={0.010259628639001137,0.04890993030389411},length_median=1.2031187043005,LaJolla_Iflavirus_7650-8853.rate_median=1.34097425124243E-4]:0.7930649256358038,29[&Continent_H="EuropeNAf",length_range={4.938261818133E-6,25.94937373337},LaJollaContinentClock.rate_95%_HPD={0.0013937146236072916,0.006804498698412467},height_range={2.2032562315685027,2.2032562319272984},LaJollaContinentClock.rate_median=0.0035278864424606784,Continent_H.set.prob={1.0},Host_H.set={"Dmel"},LaJollaContinentClock.rate_range={7.189345099155577E-4,0.0263277375752685},height=2.2032562317536235,Host_H="Dmel",LaJollaHostClock.rate_median=0.025539840382299214,length=1.7825845333841948,Continent_H.prob=1.0,height_95%_HPD={2.2032562316821895,2.2032562318220243},length_95%_HPD={4.938261818133E-6,5.426540559474},Host_H.prob=1.0,Continent_H.set={"EuropeNAf"},LaJollaContinentClock.rate=0.0038149054416679014,LaJollaHostClock.rate=0.027358645989234185,LaJollaHostClock.rate_range={0.004857777583159952,0.11955673691488669},LaJolla_Iflavirus_7650-8853.rate_range={4.1662528175225116E-5,4.835959824051507E-4},LaJolla_Iflavirus_7650-8853.rate_95%_HPD={6.79379383802854E-5,2.2338495057481643E-4},LaJolla_Iflavirus_7650-8853.rate=1.3987902332027833E-4,Host_H.set.prob={1.0},height_median=2.2032562317538122,LaJollaHostClock.rate_95%_HPD={0.010259628639001137,0.04890993030389411},length_median=1.1988950732485,LaJolla_Iflavirus_7650-8853.rate_median=1.34097425124243E-4]:0.7930649256358038)[&Continent_H="EuropeNAf",length_range={3.28516694386E-4,27.28551010005},LaJollaContinentClock.rate_95%_HPD={0.0013448362293421098,0.006814334908723135},height_range={2.203338066448623,16.65050362765669},LaJollaContinentClock.rate_median=0.003530137616931173,Continent_H.set.prob={1.0},Host_H.set={"Dmel","Dsim"},LaJollaContinentClock.rate_range={8.411797504809288E-4,0.024863416285639105},height=3.3880677227919747,Host_H="Dmel",LaJollaHostClock.rate_median=0.025617066100665394,length=1.747092835248815,Continent_H.prob=1.0,height_95%_HPD={2.203338066448623,5.791256578526145},length_95%_HPD={3.28516694386E-4,5.322209722494},Host_H.prob=0.9996685998342999,Continent_H.set={"EuropeNAf"},LaJollaContinentClock.rate=0.003816651981077282,LaJollaHostClock.rate_range={0.005471028472256891,0.09669935032785369},LaJollaHostClock.rate=0.027290486516857147,LaJolla_Iflavirus_7650-8853.rate_range={4.1662528175225116E-5,3.702467218407616E-4},LaJolla_Iflavirus_7650-8853.rate_95%_HPD={6.940120394974336E-5,2.2360913851746247E-4},LaJolla_Iflavirus_7650-8853.rate=1.3996494631073316E-4,Host_H.set.prob={0.9996685998342999,3.3140016570008286E-4},height_median=2.996321157389616,LaJollaHostClock.rate_95%_HPD={0.01082601279474286,0.048413644076778485},posterior=0.33525915226931835,length_median=1.159639702746,LaJolla_Iflavirus_7650-8853.rate_median=1.3435842601767172E-4]:1.5319235254843306,28[&Continent_H="EuropeNAf",length_range={4.938261818133E-6,28.47797408749},LaJollaContinentClock.rate_95%_HPD={0.0013937146236072916,0.006804498698412467},height_range={2.2032562315685027,2.2032562319272984},LaJollaContinentClock.rate_median=0.0035278864424606784,Continent_H.set.prob={1.0},Host_H.set={"Dmel"},LaJollaContinentClock.rate_range={7.189345099155577E-4,0.0263277375752685},height=2.2032562317536257,Host_H="Dmel",LaJollaHostClock.rate_median=0.025539840382299214,length=1.7873256015162398,Continent_H.prob=1.0,height_95%_HPD={2.2032562316808253,2.2032562318208875},length_95%_HPD={4.938261818133E-6,5.421064003493},Host_H.prob=1.0,Continent_H.set={"EuropeNAf"},LaJollaContinentClock.rate=0.0038149054416679014,LaJollaHostClock.rate=0.027358645989234185,LaJollaHostClock.rate_range={0.004857777583159952,0.11955673691488669},LaJolla_Iflavirus_7650-8853.rate_range={4.1662528175225116E-5,4.835959824051507E-4},LaJolla_Iflavirus_7650-8853.rate_95%_HPD={6.79379383802854E-5,2.2338495057481643E-4},LaJolla_Iflavirus_7650-8853.rate=1.3987902332027833E-4,Host_H.set.prob={1.0},height_median=2.2032562317538122,LaJollaHostClock.rate_95%_HPD={0.010259628639001137,0.04890993030389411},length_median=1.2114741921465,LaJolla_Iflavirus_7650-8853.rate_median=1.34097425124243E-4]:2.3249884511201344)[&Continent_H="EuropeNAf",length_range={0.002353593486858,55.62084470941},LaJollaContinentClock.rate_95%_HPD={0.0014029306199656664,0.00680908326574027},height_range={2.2088635634160028,25.288627657290817},LaJollaContinentClock.rate_median=0.003526918470969663,Continent_H.set.prob={1.0},Host_H.set={"Dmel","Dsim"},LaJollaContinentClock.rate_range={7.189345099155577E-4,0.0263277375752685},height=5.112461183672984,Host_H="Dmel",LaJollaHostClock.rate_median=0.025523960460019833,length=6.219721976641324,Continent_H.prob=1.0,height_95%_HPD={2.250723669352965,9.496977845236074},length_95%_HPD={0.0861142990192,15.01385259596},Host_H.prob=0.9972742855537134,Continent_H.set={"EuropeNAf"},LaJollaContinentClock.rate=0.0038131274464212844,LaJollaHostClock.rate_range={0.004857777583159952,0.11955673691488669},LaJollaHostClock.rate=0.027350117666504036,LaJolla_Iflavirus_7650-8853.rate_range={4.1662528175225116E-5,4.835959824051507E-4},LaJolla_Iflavirus_7650-8853.rate_95%_HPD={6.824665796780636E-5,2.2357064526799003E-4},LaJolla_Iflavirus_7650-8853.rate=1.3982998854461523E-4,Host_H.set.prob={0.9972742855537134,0.002725714446286565},height_median=4.528244682873947,LaJollaHostClock.rate_95%_HPD={0.010259628639001137,0.04890993030389411},posterior=0.9884728626187435,length_median=5.121907759971,LaJolla_Iflavirus_7650-8853.rate_median=1.340328883498308E-4]:4.371321536094456)[&Continent_H="EuropeNAf",length_range={2.674956313662E-4,51.38850398192},LaJollaContinentClock.rate_95%_HPD={0.0013381201016917249,0.006793658970202137},height_range={2.560509432156209,45.811039800912795},LaJollaContinentClock.rate_median=0.003542794454654166,Continent_H.set.prob={1.0},Host_H.set={"Dmel","Dsim"},LaJollaContinentClock.rate_range={7.189345099155577E-4,0.0263277375752685},height=9.779210612450301,Host_H="Dmel",LaJollaHostClock.rate_median=0.025670962943739484,length=6.528282702748129,Continent_H.prob=1.0,height_95%_HPD={3.289636852150011,18.258169178542175},length_95%_HPD={2.674956313662E-4,17.08977653993},Host_H.prob=0.9662833246210141,Continent_H.set={"EuropeNAf"},LaJollaContinentClock.rate=0.0038310111196765495,LaJollaHostClock.rate_range={0.004857777583159952,0.11955673691488669},LaJollaHostClock.rate=0.027477242983206935,LaJolla_Iflavirus_7650-8853.rate_range={4.1662528175225116E-5,4.534938926733431E-4},LaJolla_Iflavirus_7650-8853.rate_95%_HPD={6.825353743130963E-5,2.244277352783219E-4},LaJolla_Iflavirus_7650-8853.rate=1.4041971901950152E-4,Host_H.set.prob={0.9662833246210141,0.033716675378985886},height_median=8.899566218968403,LaJollaHostClock.rate_95%_HPD={0.010153474123690739,0.048942073567323136},posterior=0.6376312427087384,length_median=5.208153783633501,LaJolla_Iflavirus_7650-8853.rate_median=1.3462955716545216E-4]:5.680636002526626)[&Continent_H="EuropeNAf",length_range={4.051222691963,166.4799462761},LaJollaContinentClock.rate_95%_HPD={0.0013937146236072916,0.006804498698412467},height_range={4.241774420647062,68.10990970520015},LaJollaContinentClock.rate_median=0.0035278864424606784,Continent_H.set.prob={2.7776234653630355E-5,0.9999166712960391,2.7776234653630355E-5,2.7776234653630355E-5},Host_H.set={"Dmel","Dsim"},LaJollaContinentClock.rate_range={7.189345099155577E-4,0.0263277375752685},height=15.834558136365402,Host_H="Dmel",LaJollaHostClock.rate_median=0.025539840382299214,length=39.59694684349441,Continent_H.prob=0.9999166712960391,height_95%_HPD={5.574657947938022,28.321153356969944},length_95%_HPD={12.80854604331,71.47548146396},Host_H.prob=0.8673962557635687,Continent_H.set={"USA","EuropeNAf","Africa","Australia"},LaJollaContinentClock.rate=0.0038149054416679014,LaJollaHostClock.rate_range={0.004857777583159952,0.11955673691488669},LaJollaHostClock.rate=0.027358645989234185,LaJolla_Iflavirus_7650-8853.rate_range={4.1662528175225116E-5,4.835959824051507E-4},LaJolla_Iflavirus_7650-8853.rate_95%_HPD={6.79379383802854E-5,2.2338495057481643E-4},LaJolla_Iflavirus_7650-8853.rate=1.3987902332027833E-4,Host_H.set.prob={0.8673962557635687,0.13260374423643131},height_median=14.580202221495028,LaJollaHostClock.rate_95%_HPD={0.010259628639001137,0.04890993030389411},posterior=1.0,length_median=36.941159595985,LaJolla_Iflavirus_7650-8853.rate_median=1.34097425124243E-4]:37.63749552412503)[&Continent_H="EuropeNAf",length_range={0.00992618816565,157.4244291353},LaJollaContinentClock.rate_95%_HPD={0.0013939601176563901,0.006805365751522172},height_range={14.448962558955031,208.57732783299025},LaJollaContinentClock.rate_median=0.0035259458429345776,Continent_H.set.prob={0.006628707402056599,0.9921248689838815,3.682615223364777E-4,8.781620917254468E-4},Host_H.set={"Dmel","Dsim"},LaJollaContinentClock.rate_range={7.189345099155577E-4,0.0263277375752685},height=55.2489799623542,Host_H="Dmel",LaJollaHostClock.rate_median=0.02554195358214838,length=20.178203779349623,Continent_H.prob=0.9921248689838815,height_95%_HPD={23.14363878993788,91.91555923087708},length_95%_HPD={1.248415526809,44.80304001814},Host_H.prob=0.5051698252174159,Continent_H.set={"USA","EuropeNAf","Africa","Australia"},LaJollaContinentClock.rate=0.003812993776152487,LaJollaHostClock.rate_range={0.004857777583159952,0.11955673691488669},LaJollaHostClock.rate=0.027361781779723204,LaJolla_Iflavirus_7650-8853.rate_range={4.1662528175225116E-5,4.835959824051507E-4},LaJolla_Iflavirus_7650-8853.rate_95%_HPD={6.879860804809514E-5,2.242285624789512E-4},LaJolla_Iflavirus_7650-8853.rate=1.3984391033663987E-4,Host_H.set.prob={0.5051698252174159,0.49483017478258406},height_median=52.21769774562006,LaJollaHostClock.rate_95%_HPD={0.010287244553493651,0.048934525989945986},posterior=0.9805288595078051,length_median=17.54044485565,LaJolla_Iflavirus_7650-8853.rate_median=1.3403072092662514E-4]:19.09294664280759,2[&Continent_H="EuropeNAf",length_range={13.76619481951,288.4483145314},LaJollaContinentClock.rate_95%_HPD={0.0013937146236072916,0.006804498698412467},height_range={3.2114754096398883,3.21147541001028},LaJollaContinentClock.rate_median=0.0035278864424606784,Continent_H.set.prob={1.0},Host_H.set={"Dsim"},LaJollaContinentClock.rate_range={7.189345099155577E-4,0.0263277375752685},height=3.2114754098358924,Host_H="Dsim",LaJollaHostClock.rate_median=0.025539840382299214,length=71.9227585120289,Continent_H.prob=1.0,height_95%_HPD={3.2114754097588047,3.2114754099011407},length_95%_HPD={29.44460368995,121.388759694},Host_H.prob=1.0,Continent_H.set={"EuropeNAf"},LaJollaContinentClock.rate=0.0038149054416679014,LaJollaHostClock.rate=0.027358645989234185,LaJollaHostClock.rate_range={0.004857777583159952,0.11955673691488669},LaJolla_Iflavirus_7650-8853.rate_range={4.1662528175225116E-5,4.835959824051507E-4},LaJolla_Iflavirus_7650-8853.rate_95%_HPD={6.79379383802854E-5,2.2338495057481643E-4},LaJolla_Iflavirus_7650-8853.rate=1.3987902332027833E-4,Host_H.set.prob={1.0},height_median=3.2114754098369076,LaJollaHostClock.rate_95%_HPD={0.010259628639001137,0.04890993030389411},length_median=67.939167266035,LaJolla_Iflavirus_7650-8853.rate_median=1.34097425124243E-4]:68.09916897859074)[&Continent_H="EuropeNAf",length_range={18.05442742354,385.154840445},LaJollaContinentClock.rate_95%_HPD={0.0013937146236072916,0.006804498698412467},height_range={16.97767022934903,291.6597899411304},LaJollaContinentClock.rate_median=0.0035278864424606784,Continent_H.set.prob={0.018693405921893228,0.9775012499305594,0.001249930559413366,0.0025554135881339928},Host_H.set={"Dmel","Dsim"},LaJollaContinentClock.rate_range={7.189345099155577E-4,0.0263277375752685},height=75.29597934338744,Host_H="Dsim",LaJollaHostClock.rate_median=0.025539840382299214,length=96.94478567811316,Continent_H.prob=0.9775012499305594,height_95%_HPD={32.688431833400045,124.40460041038295},length_95%_HPD={34.82964919189,171.0779585842},Host_H.prob=0.5137214599188934,Continent_H.set={"USA","EuropeNAf","Africa","Australia"},LaJollaContinentClock.rate=0.0038149054416679014,LaJollaHostClock.rate_range={0.004857777583159952,0.11955673691488669},LaJollaHostClock.rate=0.027358645989234185,LaJolla_Iflavirus_7650-8853.rate_range={4.1662528175225116E-5,4.835959824051507E-4},LaJolla_Iflavirus_7650-8853.rate_95%_HPD={6.79379383802854E-5,2.2338495057481643E-4},LaJolla_Iflavirus_7650-8853.rate=1.3987902332027833E-4,Host_H.set.prob={0.4862785400811066,0.5137214599188934},height_median=71.31064438842765,LaJollaHostClock.rate_95%_HPD={0.010259628639001137,0.04890993030389411},posterior=1.0,length_median=91.073194843175,LaJolla_Iflavirus_7650-8853.rate_median=1.34097425124243E-4]:92.2377551398875,4[&Continent_H="Australia",length_range={44.79125361084,612.2263191917},LaJollaContinentClock.rate_95%_HPD={0.0013937146236072916,0.006804498698412467},height_range={1.6525713000598898,1.6525713004100453},LaJollaContinentClock.rate_median=0.0035278864424606784,Continent_H.set.prob={1.0},Host_H.set={"Dsim"},LaJollaContinentClock.rate_range={7.189345099155577E-4,0.0263277375752685},height=1.6525713002472346,Host_H="Dsim",LaJollaHostClock.rate_median=0.025539840382299214,length=170.45129864182556,Continent_H.prob=1.0,height_95%_HPD={1.6525713001699387,1.6525713003200053},length_95%_HPD={79.26455378581,281.4542107606},Host_H.prob=1.0,Continent_H.set={"Australia"},LaJollaContinentClock.rate=0.0038149054416679014,LaJollaHostClock.rate=0.027358645989234185,LaJollaHostClock.rate_range={0.004857777583159952,0.11955673691488669},LaJolla_Iflavirus_7650-8853.rate_range={4.1662528175225116E-5,4.835959824051507E-4},LaJolla_Iflavirus_7650-8853.rate_95%_HPD={6.79379383802854E-5,2.2338495057481643E-4},LaJolla_Iflavirus_7650-8853.rate=1.3987902332027833E-4,Host_H.set.prob={1.0},height_median=1.652571300248951,LaJollaHostClock.rate_95%_HPD={0.010259628639001137,0.04890993030389411},length_median=162.27836909865,LaJolla_Iflavirus_7650-8853.rate_median=1.34097425124243E-4]:161.8958282280662)[&Continent_H="EuropeNAf",length_range={0.05051650350639,238.9306224581},LaJollaContinentClock.rate_95%_HPD={0.0014025678170651397,0.0068100862786583186},height_range={46.44382491108502,613.8788904920202},LaJollaContinentClock.rate_median=0.0035278850139654596,Continent_H.set.prob={0.19586000733241207,0.7278265038495163,0.01573648439042274,0.06057700442764884},Host_H.set={"Dmel","Dsim"},LaJollaContinentClock.rate_range={7.189345099155577E-4,0.0263277375752685},height=171.59703761027777,Host_H="Dsim",LaJollaHostClock.rate_median=0.025564051982923167,length=47.00248972672893,Continent_H.prob=0.7278265038495163,height_95%_HPD={78.86203828300995,279.9979805654539},length_95%_HPD={5.775595271287,94.59731068197},Host_H.prob=0.5033136862291661,Continent_H.set={"USA","EuropeNAf","Africa","Australia"},LaJollaContinentClock.rate=0.0038142919494662314,LaJollaHostClock.rate_range={0.004857777583159952,0.11955673691488669},LaJollaHostClock.rate=0.027366201874607605,LaJolla_Iflavirus_7650-8853.rate_range={4.1662528175225116E-5,4.835959824051507E-4},LaJolla_Iflavirus_7650-8853.rate_95%_HPD={6.797432993424237E-5,2.2338495057481643E-4},LaJolla_Iflavirus_7650-8853.rate=1.3990255558239223E-4,Host_H.set.prob={0.49668631377083394,0.5033136862291661},height_median=163.54839952831514,LaJollaHostClock.rate_95%_HPD={0.01025116320976191,0.048913486362429995},posterior=0.9849175045830787,length_median=42.90266833318,LaJolla_Iflavirus_7650-8853.rate_median=1.3413464855584605E-4]:41.051910747457384)[&Continent_H="EuropeNAf",length_range={0.01392257666222,224.9116992733},LaJollaContinentClock.rate_95%_HPD={0.0014025678170651397,0.006825580526416319},height_range={62.168631438749,691.3776671069504},LaJollaContinentClock.rate_median=0.00353796510762163,Continent_H.set.prob={0.2930556451092914,0.6604229802050422,0.014604423238119802,0.03191695144754659},Host_H.set={"Dmel","Dsim"},LaJollaContinentClock.rate_range={7.189345099155577E-4,0.01907240499867928},height=214.10885468189738,Host_H="Dsim",LaJollaHostClock.rate_median=0.025566176373090943,length=38.67380295398597,Continent_H.prob=0.6604229802050422,height_95%_HPD={103.60087657220902,345.6130517188267},length_95%_HPD={1.931338256708,82.8759772531},Host_H.prob=0.5014830098652395,Continent_H.set={"USA","EuropeNAf","Africa","Australia"},LaJollaContinentClock.rate=0.003819262085990784,LaJollaHostClock.rate_range={0.004857777583159952,0.11955673691488669},LaJollaHostClock.rate=0.027355899934303946,LaJolla_Iflavirus_7650-8853.rate_range={4.2881226507373016E-5,4.534938926733431E-4},LaJolla_Iflavirus_7650-8853.rate_95%_HPD={6.794765606709258E-5,2.2368774577941514E-4},LaJolla_Iflavirus_7650-8853.rate=1.399888922218424E-4,Host_H.set.prob={0.4985169901347605,0.5014830098652395},height_median=204.60031027577253,LaJollaHostClock.rate_95%_HPD={0.010242644955330013,0.04884856643522566},posterior=0.8615632464863063,length_median=34.81493123297,LaJolla_Iflavirus_7650-8853.rate_median=1.3420010099592263E-4]:37.365302756632445,((32[&Continent_H="EuropeNAf",length_range={34.68635284906,410.0970757759},LaJollaContinentClock.rate_95%_HPD={0.0013937146236072916,0.006804498698412467},height_range={2.0662699302201872,2.0662699305203205},LaJollaContinentClock.rate_median=0.0035278864424606784,Continent_H.set.prob={1.0},Host_H.set={"Dmel"},LaJollaContinentClock.rate_range={7.189345099155577E-4,0.0263277375752685},height=2.0662699303836454,Host_H="Dmel",LaJollaHostClock.rate_median=0.025539840382299214,length=125.69845825274743,Continent_H.prob=1.0,height_95%_HPD={2.0662699303159116,2.0662699304509715},length_95%_HPD={58.39881285572,205.4271398745},Host_H.prob=1.0,Continent_H.set={"EuropeNAf"},LaJollaContinentClock.rate=0.0038149054416679014,LaJollaHostClock.rate=0.027358645989234185,LaJollaHostClock.rate_range={0.004857777583159952,0.11955673691488669},LaJolla_Iflavirus_7650-8853.rate_range={4.1662528175225116E-5,4.835959824051507E-4},LaJolla_Iflavirus_7650-8853.rate_95%_HPD={6.79379383802854E-5,2.2338495057481643E-4},LaJolla_Iflavirus_7650-8853.rate=1.3987902332027833E-4,Host_H.set.prob={1.0},height_median=2.066269930382987,LaJollaHostClock.rate_95%_HPD={0.010259628639001137,0.04890993030389411},length_median=119.86198785585,LaJolla_Iflavirus_7650-8853.rate_median=1.34097425124243E-4]:119.86367166551196,((10[&Continent_H="USA",length_range={0.02784122783143,63.98013399795},LaJollaContinentClock.rate_95%_HPD={0.0013937146236072916,0.006804498698412467},height_range={3.7238041768043786,3.7238041771115604},LaJollaContinentClock.rate_median=0.0035278864424606784,Continent_H.set.prob={1.0},Host_H.set={"Dmel"},LaJollaContinentClock.rate_range={7.189345099155577E-4,0.0263277375752685},height=3.723804176959235,Host_H="Dmel",LaJollaHostClock.rate_median=0.025539840382299214,length=5.724439661975839,Continent_H.prob=1.0,height_95%_HPD={3.7238041769094252,3.7238041770081054},length_95%_HPD={0.1039313796757,14.3502416081},Host_H.prob=1.0,Continent_H.set={"USA"},LaJollaContinentClock.rate=0.0038149054416679014,LaJollaHostClock.rate=0.027358645989234185,LaJollaHostClock.rate_range={0.004857777583159952,0.11955673691488669},LaJolla_Iflavirus_7650-8853.rate_range={4.1662528175225116E-5,4.835959824051507E-4},LaJolla_Iflavirus_7650-8853.rate_95%_HPD={6.79379383802854E-5,2.2338495057481643E-4},LaJolla_Iflavirus_7650-8853.rate=1.3987902332027833E-4,Host_H.set.prob={1.0},height_median=3.72380417695922,LaJollaHostClock.rate_95%_HPD={0.010259628639001137,0.04890993030389411},length_median=4.5977661575595,LaJolla_Iflavirus_7650-8853.rate_median=1.34097425124243E-4]:6.739512123661882,(13[&Continent_H="USA",length_range={0.007928034138174,63.06106081231},LaJollaContinentClock.rate_95%_HPD={0.0013937146236072916,0.006804498698412467},height_range={3.09914664254984,3.099146642870437},LaJollaContinentClock.rate_median=0.0035278864424606784,Continent_H.set.prob={1.0},Host_H.set={"Dmel"},LaJollaContinentClock.rate_range={7.189345099155577E-4,0.0263277375752685},height=3.099146642712662,Host_H="Dmel",LaJollaHostClock.rate_median=0.025539840382299214,length=6.333765315012916,Continent_H.prob=1.0,height_95%_HPD={3.099146642663527,3.099146642762207},length_95%_HPD={0.1102226851085,15.62119508365},Host_H.prob=1.0,Continent_H.set={"USA"},LaJollaContinentClock.rate=0.0038149054416679014,LaJollaHostClock.rate=0.027358645989234185,LaJollaHostClock.rate_range={0.004857777583159952,0.11955673691488669},LaJolla_Iflavirus_7650-8853.rate_range={4.1662528175225116E-5,4.835959824051507E-4},LaJolla_Iflavirus_7650-8853.rate_95%_HPD={6.79379383802854E-5,2.2338495057481643E-4},LaJolla_Iflavirus_7650-8853.rate=1.3987902332027833E-4,Host_H.set.prob={1.0},height_median=3.0991466427127534,LaJollaHostClock.rate_95%_HPD={0.010259628639001137,0.04890993030389411},length_median=5.160010319294,LaJolla_Iflavirus_7650-8853.rate_median=1.34097425124243E-4]:3.471901505928713,14[&Continent_H="USA",length_range={0.007928034138174,55.957058058},LaJollaContinentClock.rate_95%_HPD={0.0013937146236072916,0.006804498698412467},height_range={3.0991466425577983,3.099146642870437},LaJollaContinentClock.rate_median=0.0035278864424606784,Continent_H.set.prob={1.0},Host_H.set={"Dmel"},LaJollaContinentClock.rate_range={7.189345099155577E-4,0.0263277375752685},height=3.0991466427126926,Host_H="Dmel",LaJollaHostClock.rate_median=0.025539840382299214,length=5.211381114643938,Continent_H.prob=1.0,height_95%_HPD={3.0991466426630723,3.09914664276198},length_95%_HPD={0.2123470962506,12.78024257235},Host_H.prob=1.0,Continent_H.set={"USA"},LaJollaContinentClock.rate=0.0038149054416679014,LaJollaHostClock.rate=0.027358645989234185,LaJollaHostClock.rate_range={0.004857777583159952,0.11955673691488669},LaJolla_Iflavirus_7650-8853.rate_range={4.1662528175225116E-5,4.835959824051507E-4},LaJolla_Iflavirus_7650-8853.rate_95%_HPD={6.79379383802854E-5,2.2338495057481643E-4},LaJolla_Iflavirus_7650-8853.rate=1.3987902332027833E-4,Host_H.set.prob={1.0},height_median=3.099146642712867,LaJollaHostClock.rate_95%_HPD={0.010259628639001137,0.04890993030389411},length_median=4.267991981753,LaJolla_Iflavirus_7650-8853.rate_median=1.34097425124243E-4]:3.4719015059285994)[&Continent_H="USA",length_range={3.029604931584E-4,60.97977080908},LaJollaContinentClock.rate_95%_HPD={0.0013259957499541382,0.006825580526416319},height_range={3.107074676853017,43.50520411753632},LaJollaContinentClock.rate_median=0.003547602631177785,Continent_H.set.prob={1.0},Host_H.set={"Dmel","Dsim"},LaJollaContinentClock.rate_range={8.411797504809288E-4,0.0263277375752685},height=7.373070866339875,Host_H="Dmel",LaJollaHostClock.rate_median=0.025703250450139763,length=4.080014488381571,Continent_H.prob=1.0,height_95%_HPD={3.1709274204466738,13.582956664770109},length_95%_HPD={3.029604931584E-4,11.69554518225},Host_H.prob=0.9932240140940507,Continent_H.set={"USA"},LaJollaContinentClock.rate=0.003837891625415939,LaJollaHostClock.rate_range={0.004857777583159952,0.09912301738114904},LaJollaHostClock.rate=0.027485741572486684,LaJolla_Iflavirus_7650-8853.rate_range={4.502156998098312E-5,4.534938926733431E-4},LaJolla_Iflavirus_7650-8853.rate_95%_HPD={6.928462627155532E-5,2.24683428401862E-4},LaJolla_Iflavirus_7650-8853.rate=1.4080412010072983E-4,Host_H.set.prob={0.9932240140940507,0.0067759859059493156},height_median=6.5710481486414665,LaJollaHostClock.rate_95%_HPD={0.010283722395061036,0.049356000314615275},posterior=0.40992167101827676,length_median=2.916208737733,LaJolla_Iflavirus_7650-8853.rate_median=1.3493617336821014E-4]:3.8922681519796356)[&Continent_H="USA",length_range={7.325401279066,192.0287892036},LaJollaContinentClock.rate_95%_HPD={0.0013937146236072916,0.006804498698412467},height_range={3.8652341577701463,67.70393817487411},LaJollaContinentClock.rate_median=0.0035278864424606784,Continent_H.set.prob={0.9997500138881174,2.4998611188267316E-4},Host_H.set={"Dmel","Dsim"},LaJollaContinentClock.rate_range={7.189345099155577E-4,0.0263277375752685},height=11.64016858985954,Host_H="Dmel",LaJollaHostClock.rate_median=0.025539840382299214,length=51.84786642065392,Continent_H.prob=0.9997500138881174,height_95%_HPD={4.28783110970096,21.794158150621115},length_95%_HPD={19.66962353091,88.86023491646},Host_H.prob=0.968362868729515,Continent_H.set={"USA","EuropeNAf"},LaJollaContinentClock.rate=0.0038149054416679014,LaJollaHostClock.rate_range={0.004857777583159952,0.11955673691488669},LaJollaHostClock.rate=0.027358645989234185,LaJolla_Iflavirus_7650-8853.rate_range={4.1662528175225116E-5,4.835959824051507E-4},LaJolla_Iflavirus_7650-8853.rate_95%_HPD={6.79379383802854E-5,2.2338495057481643E-4},LaJolla_Iflavirus_7650-8853.rate=1.3987902332027833E-4,Host_H.set.prob={0.968362868729515,0.031637131270484974},height_median=10.463316300621102,LaJollaHostClock.rate_95%_HPD={0.010259628639001137,0.04890993030389411},posterior=1.0,length_median=48.846279764385,LaJolla_Iflavirus_7650-8853.rate_median=1.34097425124243E-4]:54.273916483683934,(((9[&Continent_H="USA",length_range={4.61250524344E-5,31.16951815436},LaJollaContinentClock.rate_95%_HPD={0.0013937146236072916,0.006804498698412467},height_range={3.723804176802787,3.72380417712111},LaJollaContinentClock.rate_median=0.0035278864424606784,Continent_H.set.prob={1.0},Host_H.set={"Dsim"},LaJollaContinentClock.rate_range={7.189345099155577E-4,0.0263277375752685},height=3.7238041769592707,Host_H="Dsim",LaJollaHostClock.rate_median=0.025539840382299214,length=2.341184040427716,Continent_H.prob=1.0,height_95%_HPD={3.723804176909198,3.7238041770081054},length_95%_HPD={4.61250524344E-5,7.037281941219},Host_H.prob=1.0,Continent_H.set={"USA"},LaJollaContinentClock.rate=0.0038149054416679014,LaJollaHostClock.rate=0.027358645989234185,LaJollaHostClock.rate_range={0.004857777583159952,0.11955673691488669},LaJolla_Iflavirus_7650-8853.rate_range={4.1662528175225116E-5,4.835959824051507E-4},LaJolla_Iflavirus_7650-8853.rate_95%_HPD={6.79379383802854E-5,2.2338495057481643E-4},LaJolla_Iflavirus_7650-8853.rate=1.3987902332027833E-4,Host_H.set.prob={1.0},height_median=3.7238041769591064,LaJollaHostClock.rate_95%_HPD={0.010259628639001137,0.04890993030389411},length_median=1.6156553015094999,LaJolla_Iflavirus_7650-8853.rate_median=1.34097425124243E-4]:1.0819207343449762,8[&Continent_H="USA",length_range={4.61250524344E-5,25.7341221824},LaJollaContinentClock.rate_95%_HPD={0.0013937146236072916,0.006804498698412467},height_range={3.723804176802787,3.723804177117472},LaJollaContinentClock.rate_median=0.0035278864424606784,Continent_H.set.prob={1.0},Host_H.set={"Dsim"},LaJollaContinentClock.rate_range={7.189345099155577E-4,0.0263277375752685},height=3.723804176959261,Host_H="Dsim",LaJollaHostClock.rate_median=0.025539840382299214,length=2.3235711272630177,Continent_H.prob=1.0,height_95%_HPD={3.7238041769101073,3.723804177009015},length_95%_HPD={4.61250524344E-5,6.953568603509},Host_H.prob=1.0,Continent_H.set={"USA"},LaJollaContinentClock.rate=0.0038149054416679014,LaJollaHostClock.rate=0.027358645989234185,LaJollaHostClock.rate_range={0.004857777583159952,0.11955673691488669},LaJolla_Iflavirus_7650-8853.rate_range={4.1662528175225116E-5,4.835959824051507E-4},LaJolla_Iflavirus_7650-8853.rate_95%_HPD={6.79379383802854E-5,2.2338495057481643E-4},LaJolla_Iflavirus_7650-8853.rate=1.3987902332027833E-4,Host_H.set.prob={1.0},height_median=3.7238041769591064,LaJollaHostClock.rate_95%_HPD={0.010259628639001137,0.04890993030389411},length_median=1.6021058317980001,LaJolla_Iflavirus_7650-8853.rate_median=1.34097425124243E-4]:1.0819207343449762)[&Continent_H="USA",length_range={2.322490134974E-4,24.46365056039},LaJollaContinentClock.rate_95%_HPD={0.0013944628785710089,0.006810478991880085},height_range={3.7238503020161033,23.058226095409736},LaJollaContinentClock.rate_median=0.003519257286571468,Continent_H.set.prob={1.0},Host_H.set={"Dmel","Dsim"},LaJollaContinentClock.rate_range={7.189345099155577E-4,0.01907240499867928},height=5.3140437833131156,Host_H="Dsim",LaJollaHostClock.rate_median=0.025355752453800215,length=3.278883706425755,Continent_H.prob=1.0,height_95%_HPD={3.7238503020161033,8.611427770350474},length_95%_HPD={2.322490134974E-4,8.875643330159},Host_H.prob=0.9846669861044561,Continent_H.set={"USA"},LaJollaContinentClock.rate=0.0038075511523999886,LaJollaHostClock.rate_range={0.005471028472256891,0.1011134490879737},LaJollaHostClock.rate=0.027206121859207667,LaJolla_Iflavirus_7650-8853.rate_range={4.1662528175225116E-5,4.835959824051507E-4},LaJolla_Iflavirus_7650-8853.rate_95%_HPD={6.810976731247232E-5,2.2379699037187274E-4},LaJolla_Iflavirus_7650-8853.rate=1.4020876912489543E-4,Host_H.set.prob={0.015333013895543843,0.9846669861044561},height_median=4.8057249113040825,LaJollaHostClock.rate_95%_HPD={0.009862604651283694,0.0484037675872538},posterior=0.637659018943392,length_median=2.514700425324,LaJolla_Iflavirus_7650-8853.rate_median=1.3443037578294144E-4]:2.9648151646564997,6[&Continent_H="USA",length_range={0.007086395147128,32.01528392695},LaJollaContinentClock.rate_95%_HPD={0.0013937146236072916,0.006804498698412467},height_range={3.723804176802787,3.723804177117472},LaJollaContinentClock.rate_median=0.0035278864424606784,Continent_H.set.prob={1.0},Host_H.set={"Dmel"},LaJollaContinentClock.rate_range={7.189345099155577E-4,0.0263277375752685},height=3.723804176959258,Host_H="Dmel",LaJollaHostClock.rate_median=0.025539840382299214,length=4.037503131502234,Continent_H.prob=1.0,height_95%_HPD={3.7238041769089705,3.7238041770079917},length_95%_HPD={0.05225449614723,10.01127516091},Host_H.prob=1.0,Continent_H.set={"USA"},LaJollaContinentClock.rate=0.0038149054416679014,LaJollaHostClock.rate=0.027358645989234185,LaJollaHostClock.rate_range={0.004857777583159952,0.11955673691488669},LaJolla_Iflavirus_7650-8853.rate_range={4.1662528175225116E-5,4.835959824051507E-4},LaJolla_Iflavirus_7650-8853.rate_95%_HPD={6.79379383802854E-5,2.2338495057481643E-4},LaJolla_Iflavirus_7650-8853.rate=1.3987902332027833E-4,Host_H.set.prob={1.0},height_median=3.7238041769591064,LaJollaHostClock.rate_95%_HPD={0.010259628639001137,0.04890993030389411},length_median=3.259209260533,LaJolla_Iflavirus_7650-8853.rate_median=1.34097425124243E-4]:4.046735899001476)[&Continent_H="USA",length_range={10.19880027202,230.5634900887},LaJollaContinentClock.rate_95%_HPD={0.0013937146236072916,0.006804498698412467},height_range={3.803315643548899,35.73908810388912},LaJollaContinentClock.rate_median=0.0035278864424606784,Continent_H.set.prob={0.9999722237653463,2.7776234653630355E-5},Host_H.set={"Dmel","Dsim"},LaJollaContinentClock.rate_range={7.189345099155577E-4,0.0263277375752685},height=8.532675748085587,Host_H="Dsim",LaJollaHostClock.rate_median=0.025539840382299214,length=53.41083085673781,Continent_H.prob=0.9999722237653463,height_95%_HPD={4.0475960792618935,14.859583436274988},length_95%_HPD={21.18967793439,91.09760320751},Host_H.prob=0.7069329481695461,Continent_H.set={"USA","EuropeNAf"},LaJollaContinentClock.rate=0.0038149054416679014,LaJollaHostClock.rate_range={0.004857777583159952,0.11955673691488669},LaJollaHostClock.rate=0.027358645989234185,LaJolla_Iflavirus_7650-8853.rate_range={4.1662528175225116E-5,4.835959824051507E-4},LaJolla_Iflavirus_7650-8853.rate_95%_HPD={6.79379383802854E-5,2.2338495057481643E-4},LaJolla_Iflavirus_7650-8853.rate=1.3987902332027833E-4,Host_H.set.prob={0.29306705183045384,0.7069329481695461},height_median=7.770540075960582,LaJollaHostClock.rate_95%_HPD={0.010259628639001137,0.04890993030389411},posterior=1.0,length_median=50.264139542129996,LaJolla_Iflavirus_7650-8853.rate_median=1.34097425124243E-4]:49.727276184444634,(19[&Continent_H="USA",length_range={0.01012945781125,39.69261420942},LaJollaContinentClock.rate_95%_HPD={0.0013937146236072916,0.006804498698412467},height_range={3.885245901483813,3.8852459018319223},LaJollaContinentClock.rate_median=0.0035278864424606784,Continent_H.set.prob={1.0},Host_H.set={"Dmel"},LaJollaContinentClock.rate_range={7.189345099155577E-4,0.0263277375752685},height=3.8852459016394825,Host_H="Dmel",LaJollaHostClock.rate_median=0.025539840382299214,length=4.4144933776667585,Continent_H.prob=1.0,height_95%_HPD={3.8852459015899967,3.8852459016891316},length_95%_HPD={0.06171458262515,11.3664263624},Host_H.prob=1.0,Continent_H.set={"USA"},LaJollaContinentClock.rate=0.0038149054416679014,LaJollaHostClock.rate=0.027358645989234185,LaJollaHostClock.rate_range={0.004857777583159952,0.11955673691488669},LaJolla_Iflavirus_7650-8853.rate_range={4.1662528175225116E-5,4.835959824051507E-4},LaJolla_Iflavirus_7650-8853.rate_95%_HPD={6.79379383802854E-5,2.2338495057481643E-4},LaJolla_Iflavirus_7650-8853.rate=1.3987902332027833E-4,Host_H.set.prob={1.0},height_median=3.885245901639337,LaJollaHostClock.rate_95%_HPD={0.010259628639001137,0.04890993030389411},length_median=3.4778060247645,LaJolla_Iflavirus_7650-8853.rate_median=1.34097425124243E-4]:3.477806024760241,20[&Continent_H="USA",length_range={0.01012945781125,39.69261420942},LaJollaContinentClock.rate_95%_HPD={0.0013937146236072916,0.006804498698412467},height_range={3.885245901483813,3.8852459018319223},LaJollaContinentClock.rate_median=0.0035278864424606784,Continent_H.set.prob={1.0},Host_H.set={"Dmel"},LaJollaContinentClock.rate_range={7.189345099155577E-4,0.0263277375752685},height=3.8852459016394825,Host_H="Dmel",LaJollaHostClock.rate_median=0.025539840382299214,length=4.4144933776667585,Continent_H.prob=1.0,height_95%_HPD={3.8852459015899967,3.8852459016891316},length_95%_HPD={0.06171458262515,11.3664263624},Host_H.prob=1.0,Continent_H.set={"USA"},LaJollaContinentClock.rate=0.0038149054416679014,LaJollaHostClock.rate=0.027358645989234185,LaJollaHostClock.rate_range={0.004857777583159952,0.11955673691488669},LaJolla_Iflavirus_7650-8853.rate_range={4.1662528175225116E-5,4.835959824051507E-4},LaJolla_Iflavirus_7650-8853.rate_95%_HPD={6.79379383802854E-5,2.2338495057481643E-4},LaJolla_Iflavirus_7650-8853.rate=1.3987902332027833E-4,Host_H.set.prob={1.0},height_median=3.885245901639337,LaJollaHostClock.rate_95%_HPD={0.010259628639001137,0.04890993030389411},length_median=3.4778060247645,LaJolla_Iflavirus_7650-8853.rate_median=1.34097425124243E-4]:3.477806024760241)[&Continent_H="USA",length_range={13.25064118094,204.1112137747},LaJollaContinentClock.rate_95%_HPD={0.0013937146236072916,0.006804498698412467},height_range={3.8953753594508953,43.577860111096015},LaJollaContinentClock.rate_median=0.0035278864424606784,Continent_H.set.prob={0.9998055663574246,1.6665740792178211E-4,2.7776234653630355E-5},Host_H.set={"Dmel","Dsim"},LaJollaContinentClock.rate_range={7.189345099155577E-4,0.0263277375752685},height=8.299739279306207,Host_H="Dmel",LaJollaHostClock.rate_median=0.025539840382299214,length=55.68550050457095,Continent_H.prob=0.9998055663574246,height_95%_HPD={3.9469604842678336,15.25167226403505},length_95%_HPD={21.44091770392,93.94981924011},Host_H.prob=0.9821676573523693,Continent_H.set={"USA","EuropeNAf","Africa"},LaJollaContinentClock.rate=0.0038149054416679014,LaJollaHostClock.rate_range={0.004857777583159952,0.11955673691488669},LaJollaHostClock.rate=0.027358645989234185,LaJolla_Iflavirus_7650-8853.rate_range={4.1662528175225116E-5,4.835959824051507E-4},LaJolla_Iflavirus_7650-8853.rate_95%_HPD={6.79379383802854E-5,2.2338495057481643E-4},LaJolla_Iflavirus_7650-8853.rate=1.3987902332027833E-4,Host_H.set.prob={0.9821676573523693,0.017832342647630686},height_median=7.363051926399578,LaJollaHostClock.rate_95%_HPD={0.010259628639001137,0.04890993030389411},posterior=1.0,length_median=52.465004561555006,LaJolla_Iflavirus_7650-8853.rate_median=1.34097425124243E-4]:50.13476433400564)[&Continent_H="USA",length_range={2.895166609491E-4,60.86950858158},LaJollaContinentClock.rate_95%_HPD={0.0014029541968863695,0.0068100862786583186},height_range={18.56945276303196,200.93223557612282},LaJollaContinentClock.rate_median=0.0035000301258620867,Continent_H.set.prob={0.9823282678952073,0.016915354466066148,6.87616035205941E-4,6.87616035205941E-5},Host_H.set={"Dmel","Dsim"},LaJollaContinentClock.rate_range={8.605266675817046E-4,0.01907240499867928},height=60.66588997224061,Host_H="Dmel",LaJollaHostClock.rate_median=0.025573010903199283,length=7.015571255192879,Continent_H.prob=0.9823282678952073,height_95%_HPD={26.522599330729008,97.96428975285994},length_95%_HPD={2.895166609491E-4,18.86976986991},Host_H.prob=0.5687959843223543,Continent_H.set={"USA","EuropeNAf","Africa","Australia"},LaJollaContinentClock.rate=0.0037979767027174665,LaJollaHostClock.rate_range={0.005937100588212725,0.11955673691488669},LaJollaHostClock.rate=0.02732532089762613,LaJolla_Iflavirus_7650-8853.rate_range={4.1662528175225116E-5,4.2003322642927214E-4},LaJolla_Iflavirus_7650-8853.rate_95%_HPD={7.067463602890344E-5,2.2519753611504117E-4},LaJolla_Iflavirus_7650-8853.rate=1.3946503340171E-4,Host_H.set.prob={0.5687959843223543,0.4312040156776456},height_median=57.497816260405216,LaJollaHostClock.rate_95%_HPD={0.009434625468958444,0.047918101181715245},posterior=0.4039497805677462,length_median=5.459033006245,LaJolla_Iflavirus_7650-8853.rate_median=1.3404776417747262E-4]:7.23941652389982)[&Continent_H="USA",length_range={10.77530338641,241.4376577337},LaJollaContinentClock.rate_95%_HPD={0.0013937146236072916,0.006804498698412467},height_range={19.784730106849963,254.4718743114497},LaJollaContinentClock.rate_median=0.0035278864424606784,Continent_H.set.prob={0.9692517082384312,0.029553913671462696,9.721682128770624E-4,2.2220987722904284E-4},Host_H.set={"Dmel","Dsim"},LaJollaContinentClock.rate_range={7.189345099155577E-4,0.0263277375752685},height=68.10858831637131,Host_H="Dmel",LaJollaHostClock.rate_median=0.025539840382299214,length=59.660500862032464,Continent_H.prob=0.9692517082384312,height_95%_HPD={31.037366378565025,110.50303267190998},length_95%_HPD={21.0448577501,106.2599788834},Host_H.prob=0.5660518860063329,Continent_H.set={"USA","EuropeNAf","Africa","Australia"},LaJollaContinentClock.rate=0.0038149054416679014,LaJollaHostClock.rate_range={0.004857777583159952,0.11955673691488669},LaJollaHostClock.rate=0.027358645989234185,LaJolla_Iflavirus_7650-8853.rate_range={4.1662528175225116E-5,4.835959824051507E-4},LaJolla_Iflavirus_7650-8853.rate_95%_HPD={6.79379383802854E-5,2.2338495057481643E-4},LaJolla_Iflavirus_7650-8853.rate=1.3987902332027833E-4,Host_H.set.prob={0.5660518860063329,0.433948113993667},height_median=64.73723278430504,LaJollaHostClock.rate_95%_HPD={0.010259628639001137,0.04890993030389411},posterior=1.0,length_median=56.021131828,LaJolla_Iflavirus_7650-8853.rate_median=1.34097425124243E-4]:57.19270881158991)[&Continent_H="EuropeNAf",length_range={1.905775368905,221.1297917322},LaJollaContinentClock.rate_95%_HPD={0.0013939601176563901,0.006805365751522172},height_range={36.752622779439946,412.1633457062899},LaJollaContinentClock.rate_median=0.0035278864424606784,Continent_H.set.prob={0.3982217282578494,0.5927757710475132,0.004973603778827452,0.0040288969158099475},Host_H.set={"Dmel","Dsim"},LaJollaContinentClock.rate_range={7.189345099155577E-4,0.0263277375752685},height=127.76318185540568,Host_H="Dmel",LaJollaHostClock.rate_median=0.02553976946831324,length=46.372916803206586,Continent_H.prob=0.5927757710475132,height_95%_HPD={60.480943269449995,207.52943404163966},length_95%_HPD={11.83589992752,88.54984331199},Host_H.prob=0.5113920533481523,Continent_H.set={"USA","EuropeNAf","Africa","Australia"},LaJollaContinentClock.rate=0.0038148917195053927,LaJollaHostClock.rate_range={0.004857777583159952,0.11955673691488669},LaJollaHostClock.rate=0.027358358617143943,LaJolla_Iflavirus_7650-8853.rate_range={4.1662528175225116E-5,4.835959824051507E-4},LaJolla_Iflavirus_7650-8853.rate_95%_HPD={6.79379383802854E-5,2.2338495057481643E-4},LaJolla_Iflavirus_7650-8853.rate=1.3987292195821507E-4,Host_H.set.prob={0.5113920533481523,0.48860794665184776},height_median=121.92994159589495,LaJollaHostClock.rate_95%_HPD={0.010259628639001137,0.04890993030389411},posterior=0.9996666851841565,length_median=42.715573311175,LaJolla_Iflavirus_7650-8853.rate_median=1.3408464279988252E-4]:44.16037097284203,(1[&Continent_H="EuropeNAf",length_range={13.08036015147,324.8778789515},LaJollaContinentClock.rate_95%_HPD={0.0013937146236072916,0.006804498698412467},height_range={3.2114754097390232,3.2114754099302445},LaJollaContinentClock.rate_median=0.0035278864424606784,Continent_H.set.prob={1.0},Host_H.set={"Dmel"},LaJollaContinentClock.rate_range={7.189345099155577E-4,0.0263277375752685},height=3.2114754098360283,Host_H="Dmel",LaJollaHostClock.rate_median=0.025539840382299214,length=71.42880013907316,Continent_H.prob=1.0,height_95%_HPD={3.211475409789955,3.211475409859986},length_95%_HPD={23.8702382361,126.2939165954},Host_H.prob=1.0,Continent_H.set={"EuropeNAf"},LaJollaContinentClock.rate=0.0038149054416679014,LaJollaHostClock.rate=0.027358645989234185,LaJollaHostClock.rate_range={0.004857777583159952,0.11955673691488669},LaJolla_Iflavirus_7650-8853.rate_range={4.1662528175225116E-5,4.835959824051507E-4},LaJolla_Iflavirus_7650-8853.rate_95%_HPD={6.79379383802854E-5,2.2338495057481643E-4},LaJolla_Iflavirus_7650-8853.rate=1.3987902332027833E-4,Host_H.set.prob={1.0},height_median=3.2114754098370213,LaJollaHostClock.rate_95%_HPD={0.010259628639001137,0.04890993030389411},length_median=66.95002135765,LaJolla_Iflavirus_7650-8853.rate_median=1.34097425124243E-4]:66.95002135764298,(17[&Continent_H="EuropeNAf",length_range={0.3712170997108,83.91650906019},LaJollaContinentClock.rate_95%_HPD={0.0013937146236072916,0.006804498698412467},LaJollaContinentClock.rate_median=0.0035278864424606784,Continent_H.set.prob={1.0},Host_H.set={"Dmel"},LaJollaContinentClock.rate_range={7.189345099155577E-4,0.0263277375752685},height=0.0,Host_H="Dmel",LaJollaHostClock.rate_median=0.025539840382299214,length=12.370839740847257,Continent_H.prob=1.0,length_95%_HPD={1.445713412486,27.41116940921},Host_H.prob=1.0,Continent_H.set={"EuropeNAf"},LaJollaContinentClock.rate=0.0038149054416679014,LaJollaHostClock.rate=0.027358645989234185,LaJollaHostClock.rate_range={0.004857777583159952,0.11955673691488669},LaJolla_Iflavirus_7650-8853.rate_range={4.1662528175225116E-5,4.835959824051507E-4},LaJolla_Iflavirus_7650-8853.rate=1.3987902332027833E-4,LaJolla_Iflavirus_7650-8853.rate_95%_HPD={6.79379383802854E-5,2.2338495057481643E-4},Host_H.set.prob={1.0},LaJollaHostClock.rate_95%_HPD={0.010259628639001137,0.04890993030389411},length_median=10.631159225394999,LaJolla_Iflavirus_7650-8853.rate_median=1.34097425124243E-4]:10.631159225394981,18[&Continent_H="EuropeNAf",length_range={0.3712170997108,83.91650906019},LaJollaContinentClock.rate_95%_HPD={0.0013937146236072916,0.006804498698412467},LaJollaContinentClock.rate_median=0.0035278864424606784,Continent_H.set.prob={1.0},Host_H.set={"Dmel"},LaJollaContinentClock.rate_range={7.189345099155577E-4,0.0263277375752685},height=0.0,Host_H="Dmel",LaJollaHostClock.rate_median=0.025539840382299214,length=12.370839740847257,Continent_H.prob=1.0,length_95%_HPD={1.445713412486,27.41116940921},Host_H.prob=1.0,Continent_H.set={"EuropeNAf"},LaJollaContinentClock.rate=0.0038149054416679014,LaJollaHostClock.rate=0.027358645989234185,LaJollaHostClock.rate_range={0.004857777583159952,0.11955673691488669},LaJolla_Iflavirus_7650-8853.rate_range={4.1662528175225116E-5,4.835959824051507E-4},LaJolla_Iflavirus_7650-8853.rate=1.3987902332027833E-4,LaJolla_Iflavirus_7650-8853.rate_95%_HPD={6.79379383802854E-5,2.2338495057481643E-4},Host_H.set.prob={1.0},LaJollaHostClock.rate_95%_HPD={0.010259628639001137,0.04890993030389411},length_median=10.631159225394999,LaJolla_Iflavirus_7650-8853.rate_median=1.34097425124243E-4]:10.631159225394981)[&Continent_H="EuropeNAf",length_range={5.970429262987,290.9297549515},LaJollaContinentClock.rate_95%_HPD={0.0013937146236072916,0.006804498698412467},height_range={0.3712170997107478,83.91650906019004},LaJollaContinentClock.rate_median=0.0035278864424606784,Continent_H.set.prob={9.721682128770624E-4,0.9989167268485084,2.7776234653630355E-5,8.332870396089106E-5},Host_H.set={"Dmel","Dsim"},LaJollaContinentClock.rate_range={7.189345099155577E-4,0.0263277375752685},height=12.370839740847249,Host_H="Dmel",LaJollaHostClock.rate_median=0.025539840382299214,length=62.26943580806183,Continent_H.prob=0.9989167268485084,height_95%_HPD={1.4457134124860431,27.41116940921006},length_95%_HPD={20.20665262168,112.360886857},Host_H.prob=0.9072273762568747,Continent_H.set={"USA","EuropeNAf","Africa","Australia"},LaJollaContinentClock.rate=0.0038149054416679014,LaJollaHostClock.rate_range={0.004857777583159952,0.11955673691488669},LaJollaHostClock.rate=0.027358645989234185,LaJolla_Iflavirus_7650-8853.rate_range={4.1662528175225116E-5,4.835959824051507E-4},LaJolla_Iflavirus_7650-8853.rate_95%_HPD={6.79379383802854E-5,2.2338495057481643E-4},LaJolla_Iflavirus_7650-8853.rate=1.3987902332027833E-4,Host_H.set.prob={0.9072273762568747,0.09277262374312538},height_median=10.631159225394981,LaJollaHostClock.rate_95%_HPD={0.010259628639001137,0.04890993030389411},posterior=1.0,length_median=58.03643913975,LaJolla_Iflavirus_7650-8853.rate_median=1.34097425124243E-4]:59.53033754208502)[&Continent_H="EuropeNAf",length_range={3.141346915328,434.9833704899},LaJollaContinentClock.rate_95%_HPD={0.0013937146236072916,0.006804498698412467},height_range={16.291835561311018,328.08935436141996},LaJollaContinentClock.rate_median=0.0035278864424606784,Continent_H.set.prob={0.04510860507749569,0.9507527359591134,0.0018610077217932337,0.0022776512415976892},Host_H.set={"Dmel","Dsim"},LaJollaContinentClock.rate_range={7.189345099155577E-4,0.0263277375752685},height=74.64027554890878,Host_H="Dmel",LaJollaHostClock.rate_median=0.025539840382299214,length=99.47176729289735,Continent_H.prob=0.9507527359591134,height_95%_HPD={27.08171364593295,129.50539200522599},length_95%_HPD={34.96165900051,178.6244334762},Host_H.prob=0.5611354924726404,Continent_H.set={"USA","EuropeNAf","Africa","Australia"},LaJollaContinentClock.rate=0.0038149054416679014,LaJollaHostClock.rate_range={0.004857777583159952,0.11955673691488669},LaJollaHostClock.rate=0.027358645989234185,LaJolla_Iflavirus_7650-8853.rate_range={4.1662528175225116E-5,4.835959824051507E-4},LaJolla_Iflavirus_7650-8853.rate_95%_HPD={6.79379383802854E-5,2.2338495057481643E-4},LaJolla_Iflavirus_7650-8853.rate=1.3987902332027833E-4,Host_H.set.prob={0.5611354924726404,0.4388645075273596},height_median=70.16149676748,LaJollaHostClock.rate_95%_HPD={0.010259628639001137,0.04890993030389411},posterior=1.0,length_median=93.58263645246001,LaJolla_Iflavirus_7650-8853.rate_median=1.34097425124243E-4]:95.92881580125697)[&Continent_H="EuropeNAf",length_range={0.06175987763106,339.5345093174},LaJollaContinentClock.rate_95%_HPD={0.0013950791106066471,0.006805365751522172},height_range={42.39785949685401,549.0184596137101},LaJollaContinentClock.rate_median=0.0035278850139654596,Continent_H.set.prob={0.2733287004864489,0.7124391938846422,0.006254343293954135,0.00797776233495483},Host_H.set={"Dmel","Dsim"},LaJollaContinentClock.rate_range={7.189345099155577E-4,0.0263277375752685},height=174.07528333049032,Host_H="Dmel",LaJollaHostClock.rate_median=0.02553887618600397,length=75.81379990869888,Continent_H.prob=0.7124391938846422,height_95%_HPD={83.312557700801,284.57968999431023},length_95%_HPD={21.484005497,142.0968584075},Host_H.prob=0.500180681028492,Continent_H.set={"USA","EuropeNAf","Africa","Australia"},LaJollaContinentClock.rate=0.0038147857609996975,LaJollaHostClock.rate_range={0.004857777583159952,0.11955673691488669},LaJollaHostClock.rate=0.027355929029421754,LaJolla_Iflavirus_7650-8853.rate_range={4.1662528175225116E-5,4.835959824051507E-4},LaJolla_Iflavirus_7650-8853.rate_95%_HPD={6.810976731247232E-5,2.2357064526799003E-4},LaJolla_Iflavirus_7650-8853.rate=1.39881748333517E-4,Host_H.set.prob={0.500180681028492,0.499819318971508},height_median=166.09031256873698,LaJollaHostClock.rate_95%_HPD={0.010259628639001137,0.04890993030389411},posterior=0.9992500416643519,length_median=70.52655795766,LaJolla_Iflavirus_7650-8853.rate_median=1.3410333174423264E-4]:75.875300463668)[&Continent_H="EuropeNAf",length_range={182.1037409748,2828.337934223},LaJollaContinentClock.rate_95%_HPD={0.0013937146236072916,0.006804498698412467},height_range={58.55946800591522,782.2526117634702},LaJollaContinentClock.rate_median=0.0035278864424606784,Continent_H.set.prob={0.2921226598522304,0.6628242875395811,0.016665740792178214,0.028387311816010223},Host_H.set={"Dmel","Dsim"},LaJollaContinentClock.rate_range={7.189345099155577E-4,0.0263277375752685},height=252.60660868853896,Host_H="Dmel",LaJollaHostClock.rate_median=0.025539840382299214,length=763.2536609239407,Continent_H.prob=0.6628242875395811,height_95%_HPD={121.08329959035501,403.97829114586614},length_95%_HPD={347.7849590109,1250.735396325},Host_H.prob=0.5050274984723071,Continent_H.set={"USA","EuropeNAf","Africa","Australia"},LaJollaContinentClock.rate=0.0038149054416679014,LaJollaHostClock.rate_range={0.004857777583159952,0.11955673691488669},LaJollaHostClock.rate=0.027358645989234185,LaJolla_Iflavirus_7650-8853.rate_range={4.1662528175225116E-5,4.835959824051507E-4},LaJolla_Iflavirus_7650-8853.rate_95%_HPD={6.79379383802854E-5,2.2338495057481643E-4},LaJolla_Iflavirus_7650-8853.rate=1.3987902332027833E-4,Host_H.set.prob={0.5050274984723071,0.4949725015276929},height_median=241.96561303240497,LaJollaHostClock.rate_95%_HPD={0.010259628639001137,0.04890993030389411},posterior=1.0,length_median=725.0402634265499,LaJolla_Iflavirus_7650-8853.rate_median=1.34097425124243E-4]:727.4857496892021,(26[&Continent_H="Africa",length_range={181.5365913112,2600.147270543},LaJollaContinentClock.rate_95%_HPD={0.0013937146236072916,0.006804498698412467},height_range={2.8114754087721394,2.8114754108701163},LaJollaContinentClock.rate_median=0.0035278864424606784,Continent_H.set.prob={1.0},Host_H.set={"Dmel"},LaJollaContinentClock.rate_range={7.189345099155577E-4,0.0263277375752685},height=2.8114754098371035,Host_H="Dmel",LaJollaHostClock.rate_median=0.025539840382299214,length=751.3091998469337,Continent_H.prob=1.0,height_95%_HPD={2.8114754094419823,2.811475410280309},length_95%_HPD={356.0725958201,1231.37435096},Host_H.prob=1.0,Continent_H.set={"Africa"},LaJollaContinentClock.rate=0.0038149054416679014,LaJollaHostClock.rate=0.027358645989234185,LaJollaHostClock.rate_range={0.004857777583159952,0.11955673691488669},LaJolla_Iflavirus_7650-8853.rate_range={4.1662528175225116E-5,4.835959824051507E-4},LaJolla_Iflavirus_7650-8853.rate_95%_HPD={6.79379383802854E-5,2.2338495057481643E-4},LaJolla_Iflavirus_7650-8853.rate=1.3987902332027833E-4,Host_H.set.prob={1.0},height_median=2.8114754098371577,LaJollaHostClock.rate_95%_HPD={0.010259628639001137,0.04890993030389411},length_median=714.85796223545,LaJolla_Iflavirus_7650-8853.rate_median=1.34097425124243E-4]:714.3749276738398,(((21[&Continent_H="USA",length_range={2.455288768166E-5,25.61010723603},LaJollaContinentClock.rate_95%_HPD={0.0013937146236072916,0.006804498698412467},height_range={3.885245900632981,3.885245902756651},LaJollaContinentClock.rate_median=0.0035278864424606784,Continent_H.set.prob={1.0},Host_H.set={"Dmel"},LaJollaContinentClock.rate_range={7.189345099155577E-4,0.0263277375752685},height=3.8852459016404146,Host_H="Dmel",LaJollaHostClock.rate_median=0.025539840382299214,length=1.7986976655453362,Continent_H.prob=1.0,height_95%_HPD={3.885245901276676,3.885245902092038},length_95%_HPD={2.455288768166E-5,5.630246336904},Host_H.prob=1.0,Continent_H.set={"USA"},LaJollaContinentClock.rate=0.0038149054416679014,LaJollaHostClock.rate=0.027358645989234185,LaJollaHostClock.rate_range={0.004857777583159952,0.11955673691488669},LaJolla_Iflavirus_7650-8853.rate_range={4.1662528175225116E-5,4.835959824051507E-4},LaJolla_Iflavirus_7650-8853.rate_95%_HPD={6.79379383802854E-5,2.2338495057481643E-4},LaJolla_Iflavirus_7650-8853.rate=1.3987902332027833E-4,Host_H.set.prob={1.0},height_median=3.8852459016399052,LaJollaHostClock.rate_95%_HPD={0.010259628639001137,0.04890993030389411},length_median=1.152278770537,LaJolla_Iflavirus_7650-8853.rate_median=1.34097425124243E-4]:1.135152919036102,25[&Continent_H="USA",length_range={2.455288768166E-5,33.42108308846},LaJollaContinentClock.rate_95%_HPD={0.0013937146236072916,0.006804498698412467},height_range={3.885245900632981,3.885245902756651},LaJollaContinentClock.rate_median=0.0035278864424606784,Continent_H.set.prob={1.0},Host_H.set={"Dmel"},LaJollaContinentClock.rate_range={7.189345099155577E-4,0.0263277375752685},height=3.8852459016404146,Host_H="Dmel",LaJollaHostClock.rate_median=0.025539840382299214,length=1.7996041512835408,Continent_H.prob=1.0,height_95%_HPD={3.885245901276676,3.885245902092038},length_95%_HPD={2.455288768166E-5,5.634833859851},Host_H.prob=1.0,Continent_H.set={"USA"},LaJollaContinentClock.rate=0.0038149054416679014,LaJollaHostClock.rate=0.027358645989234185,LaJollaHostClock.rate_range={0.004857777583159952,0.11955673691488669},LaJolla_Iflavirus_7650-8853.rate_range={4.1662528175225116E-5,4.835959824051507E-4},LaJolla_Iflavirus_7650-8853.rate_95%_HPD={6.79379383802854E-5,2.2338495057481643E-4},LaJolla_Iflavirus_7650-8853.rate=1.3987902332027833E-4,Host_H.set.prob={1.0},height_median=3.8852459016399052,LaJollaHostClock.rate_95%_HPD={0.010259628639001137,0.04890993030389411},length_median=1.1524381586255,LaJolla_Iflavirus_7650-8853.rate_median=1.34097425124243E-4]:1.135152919036102)[&Continent_H="USA",length_range={0.03401355152751,53.13671537624},LaJollaContinentClock.rate_95%_HPD={0.0014025678170651397,0.006810478991880085},height_range={3.8852704545399774,27.714834335597516},LaJollaContinentClock.rate_median=0.003526849412102613,Continent_H.set.prob={1.0},Host_H.set={"Dmel","Dsim"},LaJollaContinentClock.rate_range={7.189345099155577E-4,0.0263277375752685},height=5.6277750666185975,Host_H="Dmel",LaJollaHostClock.rate_median=0.02552374633543348,length=6.335189095133209,Continent_H.prob=1.0,height_95%_HPD={3.8852704545399774,9.307298493190046},length_95%_HPD={0.1186445181293,15.45978677871},Host_H.prob=0.998849090500786,Continent_H.set={"USA"},LaJollaContinentClock.rate=0.0038135543943710725,LaJollaHostClock.rate_range={0.004857777583159952,0.11955673691488669},LaJollaHostClock.rate=0.027352474461012816,LaJolla_Iflavirus_7650-8853.rate_range={4.1662528175225116E-5,4.835959824051507E-4},LaJolla_Iflavirus_7650-8853.rate_95%_HPD={6.911759762504763E-5,2.2464875072559254E-4},LaJolla_Iflavirus_7650-8853.rate=1.3983812148113116E-4,Host_H.set.prob={0.998849090500786,0.001150909499214013},height_median=5.020398820676007,LaJollaHostClock.rate_95%_HPD={0.010259628639001137,0.048913486362429995},posterior=0.9895005833009277,length_median=5.239506880873,LaJolla_Iflavirus_7650-8853.rate_median=1.3402502194614162E-4]:4.326103261551964,22[&Continent_H="USA",length_range={0.03812931598811,50.07456269203},LaJollaContinentClock.rate_95%_HPD={0.0013937146236072916,0.006804498698412467},height_range={3.885245900632981,3.885245902760289},LaJollaContinentClock.rate_median=0.0035278864424606784,Continent_H.set.prob={1.0},Host_H.set={"Dmel"},LaJollaContinentClock.rate_range={7.189345099155577E-4,0.0263277375752685},height=3.8852459016404226,Host_H="Dmel",LaJollaHostClock.rate_median=0.025539840382299214,length=7.480220416409945,Continent_H.prob=1.0,height_95%_HPD={3.885245901276903,3.885245902090901},length_95%_HPD={0.6269224806972,16.66069694374},Host_H.prob=1.0,Continent_H.set={"USA"},LaJollaContinentClock.rate=0.0038149054416679014,LaJollaHostClock.rate=0.027358645989234185,LaJollaHostClock.rate_range={0.004857777583159952,0.11955673691488669},LaJolla_Iflavirus_7650-8853.rate_range={4.1662528175225116E-5,4.835959824051507E-4},LaJolla_Iflavirus_7650-8853.rate_95%_HPD={6.79379383802854E-5,2.2338495057481643E-4},LaJolla_Iflavirus_7650-8853.rate=1.3987902332027833E-4,Host_H.set.prob={1.0},height_median=3.8852459016399052,LaJollaHostClock.rate_95%_HPD={0.010259628639001137,0.04890993030389411},length_median=6.49941981934,LaJolla_Iflavirus_7650-8853.rate_median=1.34097425124243E-4]:5.461256180588066)[&Continent_H="USA",length_range={6.563500581063E-4,57.71056728464},LaJollaContinentClock.rate_95%_HPD={0.0014062033271362647,0.006775902717312782},height_range={4.017594455370045,44.85186807769992},LaJollaContinentClock.rate_median=0.0035309214857174773,Continent_H.set.prob={0.9997334162704936,4.443062158439597E-5,2.2215310792197984E-4},Host_H.set={"Dmel","Dsim"},LaJollaContinentClock.rate_range={8.411797504809288E-4,0.018485419006015826},height=10.144617190531378,Host_H="Dmel",LaJollaHostClock.rate_median=0.025583586511755317,length=5.763168937657134,Continent_H.prob=0.9997334162704936,height_95%_HPD={4.480950300534232,17.87699180899972},length_95%_HPD={6.563500581063E-4,15.2957267855},Host_H.prob=0.988003732172213,Continent_H.set={"USA","EuropeNAf","Africa"},LaJollaContinentClock.rate=0.003805034075928024,LaJollaHostClock.rate_range={0.005471028472256891,0.11955673691488669},LaJollaHostClock.rate=0.027383668119157455,LaJolla_Iflavirus_7650-8853.rate_range={4.2881226507373016E-5,4.521191625322732E-4},LaJolla_Iflavirus_7650-8853.rate_95%_HPD={6.494248253053275E-5,2.2042069755781536E-4},LaJolla_Iflavirus_7650-8853.rate=1.3970615294006179E-4,Host_H.set.prob={0.988003732172213,0.01199626782778691},height_median=9.346502082227971,LaJollaHostClock.rate_95%_HPD={0.01025116320976191,0.048576145814769774},posterior=0.6251597133492584,length_median=4.526466361877,LaJolla_Iflavirus_7650-8853.rate_median=1.3400858543759138E-4]:5.7002879090370016,((23[&Continent_H="USA",length_range={1.005685098985E-4,28.03763344242},LaJollaContinentClock.rate_95%_HPD={0.0013937146236072916,0.006804498698412467},height_range={3.885245900632981,3.8852459027502846},LaJollaContinentClock.rate_median=0.0035278864424606784,Continent_H.set.prob={1.0},Host_H.set={"Dmel"},LaJollaContinentClock.rate_range={7.189345099155577E-4,0.0263277375752685},height=3.885245901640438,Host_H="Dmel",LaJollaHostClock.rate_median=0.025539840382299214,length=2.7844378257836726,Continent_H.prob=1.0,height_95%_HPD={3.8852459012916825,3.8852459021059076},length_95%_HPD={1.005685098985E-4,7.814694926427},Host_H.prob=1.0,Continent_H.set={"USA"},LaJollaContinentClock.rate=0.0038149054416679014,LaJollaHostClock.rate=0.027358645989234185,LaJollaHostClock.rate_range={0.004857777583159952,0.11955673691488669},LaJolla_Iflavirus_7650-8853.rate_range={4.1662528175225116E-5,4.835959824051507E-4},LaJolla_Iflavirus_7650-8853.rate_95%_HPD={6.79379383802854E-5,2.2338495057481643E-4},LaJolla_Iflavirus_7650-8853.rate=1.3987902332027833E-4,Host_H.set.prob={1.0},height_median=3.885245901639877,LaJollaHostClock.rate_95%_HPD={0.010259628639001137,0.04890993030389411},length_median=2.075227778155,LaJolla_Iflavirus_7650-8853.rate_median=1.34097425124243E-4]:1.4855842208631032,24[&Continent_H="USA",length_range={1.005685098985E-4,25.40785813008},LaJollaContinentClock.rate_95%_HPD={0.0013937146236072916,0.006804498698412467},height_range={3.885245900632981,3.8852459027502846},LaJollaContinentClock.rate_median=0.0035278864424606784,Continent_H.set.prob={1.0},Host_H.set={"Dmel"},LaJollaContinentClock.rate_range={7.189345099155577E-4,0.0263277375752685},height=3.8852459016404364,Host_H="Dmel",LaJollaHostClock.rate_median=0.025539840382299214,length=2.78885852399171,Continent_H.prob=1.0,height_95%_HPD={3.8852459012778127,3.885245902092038},length_95%_HPD={1.005685098985E-4,7.838003395993},Host_H.prob=1.0,Continent_H.set={"USA"},LaJollaContinentClock.rate=0.0038149054416679014,LaJollaHostClock.rate=0.027358645989234185,LaJollaHostClock.rate_range={0.004857777583159952,0.11955673691488669},LaJolla_Iflavirus_7650-8853.rate_range={4.1662528175225116E-5,4.835959824051507E-4},LaJolla_Iflavirus_7650-8853.rate_95%_HPD={6.79379383802854E-5,2.2338495057481643E-4},LaJolla_Iflavirus_7650-8853.rate=1.3987902332027833E-4,Host_H.set.prob={1.0},height_median=3.885245901639877,LaJollaHostClock.rate_95%_HPD={0.010259628639001137,0.04890993030389411},length_median=2.079359933618,LaJolla_Iflavirus_7650-8853.rate_median=1.34097425124243E-4]:1.4855842208631032)[&Continent_H="USA",length_range={9.156803575827E-6,38.47912068411},LaJollaContinentClock.rate_95%_HPD={0.0014006933206911776,0.006829209971570676},height_range={3.8853464701089706,24.146441282987325},LaJollaContinentClock.rate_median=0.00352830929481152,Continent_H.set.prob={0.9997706772664731,2.2932273352698363E-4},Host_H.set={"Dmel","Dsim"},LaJollaContinentClock.rate_range={7.189345099155577E-4,0.0263277375752685},height=5.9562780019017625,Host_H="Dmel",LaJollaHostClock.rate_median=0.025614666266039966,length=4.020671541784156,Continent_H.prob=0.9997706772664731,height_95%_HPD={3.8853464701089706,9.88982970326333},length_95%_HPD={9.156803575827E-6,10.32700504569},Host_H.prob=0.9980889772206085,Continent_H.set={"USA","Africa"},LaJollaContinentClock.rate=0.003813242467847637,LaJollaHostClock.rate_range={0.004857777583159952,0.11955673691488669},LaJollaHostClock.rate=0.027385568387034626,LaJolla_Iflavirus_7650-8853.rate_range={4.1662528175225116E-5,4.835959824051507E-4},LaJolla_Iflavirus_7650-8853.rate_95%_HPD={6.930095468348365E-5,2.2379708065294033E-4},LaJolla_Iflavirus_7650-8853.rate=1.3970040330572574E-4,Host_H.set.prob={0.9980889772206085,0.0019110227793915303},height_median=5.37083012250298,LaJollaHostClock.rate_95%_HPD={0.009865098312259579,0.0483971815442133},posterior=0.7267374034775845,length_median=3.2412859672814998,LaJolla_Iflavirus_7650-8853.rate_median=1.340197351390832E-4]:3.6852029352197633,(15[&Continent_H="Africa",length_range={0.0110307769623,32.61832398849},LaJollaContinentClock.rate_95%_HPD={0.0013937146236072916,0.006804498698412467},height_range={3.726543901979994,3.7265439041002537},LaJollaContinentClock.rate_median=0.0035278864424606784,Continent_H.set.prob={1.0},Host_H.set={"Dmel"},LaJollaContinentClock.rate_range={7.189345099155577E-4,0.0263277375752685},height=3.7265439029878875,Host_H="Dmel",LaJollaHostClock.rate_median=0.025539840382299214,length=2.503122563723608,Continent_H.prob=1.0,height_95%_HPD={3.7265439026245986,3.726543903439051},length_95%_HPD={0.03961885609538,6.529843925522},Host_H.prob=1.0,Continent_H.set={"Africa"},LaJollaContinentClock.rate=0.0038149054416679014,LaJollaHostClock.rate=0.027358645989234185,LaJollaHostClock.rate_range={0.004857777583159952,0.11955673691488669},LaJolla_Iflavirus_7650-8853.rate_range={4.1662528175225116E-5,4.835959824051507E-4},LaJolla_Iflavirus_7650-8853.rate_95%_HPD={6.79379383802854E-5,2.2338495057481643E-4},LaJolla_Iflavirus_7650-8853.rate=1.3987902332027833E-4,Host_H.set.prob={1.0},height_median=3.7265439029872596,LaJollaHostClock.rate_95%_HPD={0.010259628639001137,0.04890993030389411},length_median=1.9252012383105,LaJolla_Iflavirus_7650-8853.rate_median=1.34097425124243E-4]:1.8589112565988444,16[&Continent_H="Africa",length_range={0.0110307769623,38.45470350605},LaJollaContinentClock.rate_95%_HPD={0.0013937146236072916,0.006804498698412467},height_range={3.726543901979994,3.7265439041002537},LaJollaContinentClock.rate_median=0.0035278864424606784,Continent_H.set.prob={1.0},Host_H.set={"Dsim"},LaJollaContinentClock.rate_range={7.189345099155577E-4,0.0263277375752685},height=3.7265439029878844,Host_H="Dsim",LaJollaHostClock.rate_median=0.025539840382299214,length=2.571153405586464,Continent_H.prob=1.0,height_95%_HPD={3.7265439026245986,3.726543903439051},length_95%_HPD={0.03388181504435,6.805508300913},Host_H.prob=1.0,Continent_H.set={"Africa"},LaJollaContinentClock.rate=0.0038149054416679014,LaJollaHostClock.rate=0.027358645989234185,LaJollaHostClock.rate_range={0.004857777583159952,0.11955673691488669},LaJolla_Iflavirus_7650-8853.rate_range={4.1662528175225116E-5,4.835959824051507E-4},LaJolla_Iflavirus_7650-8853.rate_95%_HPD={6.79379383802854E-5,2.2338495057481643E-4},LaJolla_Iflavirus_7650-8853.rate=1.3987902332027833E-4,Host_H.set.prob={1.0},height_median=3.7265439029872596,LaJollaHostClock.rate_95%_HPD={0.010259628639001137,0.04890993030389411},length_median=1.9512808139305,LaJolla_Iflavirus_7650-8853.rate_median=1.34097425124243E-4]:1.8589112565988444)[&Continent_H="Africa",length_range={3.087135178497E-4,37.67428944868},LaJollaContinentClock.rate_95%_HPD={0.0013950791106066471,0.0067835094822699974},height_range={3.737574680041007,31.96724072988809},LaJollaContinentClock.rate_median=0.0035191897328701242,Continent_H.set.prob={0.005266699827369283,2.925944348538491E-5,0.9947040407291453},Host_H.set={"Dmel","Dsim"},LaJollaContinentClock.rate_range={7.189345099155577E-4,0.0263277375752685},height=6.097352120383962,Host_H="Dmel",LaJollaHostClock.rate_median=0.025559711223485607,length=3.5436812606979418,Continent_H.prob=0.9947040407291453,height_95%_HPD={3.760425718170154,9.805653226527966},length_95%_HPD={0.01941088201271,9.185110292005},Host_H.prob=0.8993182549667905,Continent_H.set={"USA","EuropeNAf","Africa"},LaJollaContinentClock.rate=0.0038034634882284655,LaJollaHostClock.rate_range={0.004857777583159952,0.11955673691488669},LaJollaHostClock.rate=0.02736470458463933,LaJolla_Iflavirus_7650-8853.rate_range={4.1662528175225116E-5,4.835959824051507E-4},LaJolla_Iflavirus_7650-8853.rate_95%_HPD={6.79379383802854E-5,2.2352440477269644E-4},LaJolla_Iflavirus_7650-8853.rate=1.400132103797581E-4,Host_H.set.prob={0.8993182549667905,0.10068174503320947},height_median=5.585455159586104,LaJollaHostClock.rate_95%_HPD={0.010282878985081035,0.048913486362429995},posterior=0.9493083717571246,length_median=2.78116411044,LaJolla_Iflavirus_7650-8853.rate_median=1.3421053971439845E-4]:3.4705778981366393)[&Continent_H="USA",length_range={8.636273735654E-4,51.24470817523},LaJollaContinentClock.rate_95%_HPD={0.0013939601176563901,0.0068023125268285274},height_range={3.9378435299850025,44.1304482616797},LaJollaContinentClock.rate_median=0.0035282966748535374,Continent_H.set.prob={0.9748864547154689,2.374803336598688E-4,0.024757324784041322,1.187401668299344E-4},Host_H.set={"Dmel","Dsim"},LaJollaContinentClock.rate_range={7.189345099155577E-4,0.0263277375752685},height=9.753822883806132,Host_H="Dmel",LaJollaHostClock.rate_median=0.025560479703954902,length=5.132042820273722,Continent_H.prob=0.9748864547154689,height_95%_HPD={4.710891670038109,16.48149452395819},length_95%_HPD={0.02745559352329,13.17806549593},Host_H.prob=0.9734912577552172,Continent_H.set={"USA","EuropeNAf","Africa","Australia"},LaJollaContinentClock.rate=0.0038152061630718974,LaJollaHostClock.rate_range={0.004857777583159952,0.11955673691488669},LaJollaHostClock.rate=0.027362729579893982,LaJolla_Iflavirus_7650-8853.rate_range={4.1662528175225116E-5,4.835959824051507E-4},LaJolla_Iflavirus_7650-8853.rate_95%_HPD={6.79379383802854E-5,2.2368774577941514E-4},LaJolla_Iflavirus_7650-8853.rate=1.398983901474316E-4,Host_H.set.prob={0.9734912577552172,0.026508742244782856},height_median=9.056033057722743,LaJollaHostClock.rate_95%_HPD={0.010259628639001137,0.04894128238063919},posterior=0.9356980167768457,length_median=4.071730818175,LaJolla_Iflavirus_7650-8853.rate_median=1.3407893163031002E-4]:5.9907569335422295)[&Continent_H="USA",length_range={174.1769682659,2560.118238356},LaJollaContinentClock.rate_95%_HPD={0.0013937146236072916,0.006804498698412467},height_range={5.3056831339220025,66.57965966520965},LaJollaContinentClock.rate_median=0.0035278864424606784,Continent_H.set.prob={0.9704738625631909,8.332870396089106E-4,0.028498416754624743,1.944336425754125E-4},Host_H.set={"Dmel","Dsim"},LaJollaContinentClock.rate_range={7.189345099155577E-4,0.0263277375752685},height=16.192638334006272,Host_H="Dmel",LaJollaHostClock.rate_median=0.025539840382299214,length=738.1001384649002,Continent_H.prob=0.9704738625631909,height_95%_HPD={6.946083974703015,28.036222183209702},length_95%_HPD={350.522915214,1213.295696853},Host_H.prob=0.9491417143492028,Continent_H.set={"USA","EuropeNAf","Africa","Australia"},LaJollaContinentClock.rate=0.0038149054416679014,LaJollaHostClock.rate_range={0.004857777583159952,0.11955673691488669},LaJollaHostClock.rate=0.027358645989234185,LaJolla_Iflavirus_7650-8853.rate_range={4.1662528175225116E-5,4.835959824051507E-4},LaJolla_Iflavirus_7650-8853.rate_95%_HPD={6.79379383802854E-5,2.2338495057481643E-4},LaJolla_Iflavirus_7650-8853.rate=1.3987902332027833E-4,Host_H.set.prob={0.9491417143492028,0.050858285650797176},height_median=15.046789991264973,LaJollaHostClock.rate_95%_HPD={0.010259628639001137,0.04890993030389411},posterior=1.0,length_median=701.59944909515,LaJolla_Iflavirus_7650-8853.rate_median=1.34097425124243E-4]:702.139613092412)[&Continent_H="Africa",length_range={0.5437184986521,1150.398669887},LaJollaContinentClock.rate_95%_HPD={0.0013939601176563901,0.006805365751522172},height_range={184.34806672097523,2602.9587459534705},LaJollaContinentClock.rate_median=0.0035277044797562803,Continent_H.set.prob={0.2914167759212251,0.25822198666629476,0.3082094340148958,0.14215180339758432},Host_H.set={"Dmel","Dsim"},LaJollaContinentClock.rate_range={7.189345099155577E-4,0.0263277375752685},height=753.4925899258451,Host_H="Dmel",LaJollaHostClock.rate_median=0.02553884057658782,length=262.8852255665574,Continent_H.prob=0.3082094340148958,height_95%_HPD={359.589747233913,1234.18582636955},length_95%_HPD={60.81696085359,508.6621750381},Host_H.prob=0.5055371140059695,Continent_H.set={"USA","EuropeNAf","Africa","Australia"},LaJollaContinentClock.rate=0.0038146654132746615,LaJollaHostClock.rate_range={0.004857777583159952,0.11955673691488669},LaJollaHostClock.rate=0.02735390166494004,LaJolla_Iflavirus_7650-8853.rate_range={4.1662528175225116E-5,4.835959824051507E-4},LaJolla_Iflavirus_7650-8853.rate_95%_HPD={6.79379383802854E-5,2.2338495057481643E-4},LaJolla_Iflavirus_7650-8853.rate=1.3986918669361306E-4,Host_H.set.prob={0.5055371140059695,0.49446288599403054},height_median=717.186403083677,LaJollaHostClock.rate_95%_HPD={0.010282878985081035,0.04892846459858684},posterior=0.9957502360979945,length_median=243.5439046024,LaJolla_Iflavirus_7650-8853.rate_median=1.3409955272144814E-4]:252.26495963793002)[&Continent_H="USA",height_95%_HPD={481.885102562243,1648.09862600733},height_range={262.24110208751523,3610.5905459864703},Continent_H.set.prob={0.2910116104660852,0.288095105827454,0.26256874618076775,0.158324537525693},Host_H.prob=0.5016943503138714,Continent_H.set={"USA","EuropeNAf","Africa","Australia"},Host_H.set={"Dmel","Dsim"},Host_H.set.prob={0.5016943503138714,0.49830564968612856},height_median=969.451362721607,height=1016.0892332923584,posterior=1.0,Host_H="Dmel",length=0.0,Continent_H.prob=0.2910116104660852];
End;
