# Supplementary material for: The Discovery, Distribution, and Evolution of Viruses Associated with Drosophila melanogaster
Source: PLoS Biol. 2015 Jul 14;13(7):e1002210. doi: 10.1371/journal.pbio.1002210 (PMC4501690; doi:10.1371/journal.pbio.1002210)
Supplement: S8 Data — Posterior summaries of BEAST output for Figs 6 and S7 (posteriors inferred jointly across two independent runs). (ZIP) [file pbio.1002210.s008.zip › BEAST_Results/LaJolla_Iflavirus_946-1635.summary.tree]

#NEXUS
Begin taxa;
	Dimensions ntax=53;
	Taxlabels
		LaJolla_Iflavirus_AM04_Dmel_AthensGreece_EuropeNAf_2009-08-08
		LaJolla_Iflavirus_ATH01_Dsim_AthensGreece_EuropeNAf_2009-08-08
		LaJolla_Iflavirus_ATH02_Dmel_AthensGreece_EuropeNAf_2009-08-08
		LaJolla_Iflavirus_ATH19_Dsim_AthensGreece_EuropeNAf_2009-08-08
		LaJolla_Iflavirus_ATH20_Dsim_AthensGreece_EuropeNAf_2009-08-08
		LaJolla_Iflavirus_ATH32_Dsim_AthensGreece_EuropeNAf_2009-08-08
		LaJolla_Iflavirus_AUSSIM14_Dsim_Australia_Australia_2011-02-28
		LaJolla_Iflavirus_DANMEL08_Dmel_Accra2_Africa_2010-01
		LaJolla_Iflavirus_DANMEL11_Dmel_Accra2_Africa_2010-01
		LaJolla_Iflavirus_DANMEL14_Dmel_Accra2_Africa_2010-01
		LaJolla_Iflavirus_GEO01_Dmel_AthensGeorgia_USA_2009-02-02
		LaJolla_Iflavirus_GEO02_Dmel_AthensGeorgia_USA_2009-02-02
		LaJolla_Iflavirus_GEO05_Dmel_AthensGeorgia_USA_2009-02-02
		LaJolla_Iflavirus_GEO11_Dmel_AthensGeorgia_USA_2009-02-02
		LaJolla_Iflavirus_GEO12_Dmel_AthensGeorgia_USA_2009-02-02
		LaJolla_Iflavirus_GEO17_Dsim_AthensGeorgia_USA_2009-02-02
		LaJolla_Iflavirus_GEO18_Dsim_AthensGeorgia_USA_2009-02-02
		LaJolla_Iflavirus_GEO21_Dsim_AthensGeorgia_USA_2009-02-02
		LaJolla_Iflavirus_GEO24_Dsim_AthensGeorgia_USA_2009-02-02
		LaJolla_Iflavirus_GEO25_Dmel_AthensGeorgia_USA_2009-02-02
		LaJolla_Iflavirus_GEO51_Dsim_AthensGeorgia_USA_2009-02-02
		LaJolla_Iflavirus_GEO58_Dmel_AthensGeorgia_USA_2009-02-02
		LaJolla_Iflavirus_GEO66_Dsim_AthensGeorgia_USA_2009-02-02
		LaJolla_Iflavirus_GEO68_Dmel_AthensGeorgia_USA_2009-02-02
		LaJolla_Iflavirus_GM03_Dmel_AthensGeorgia_USA_2009-02-02
		LaJolla_Iflavirus_GM05_Dmel_AthensGeorgia_USA_2009-02-02
		LaJolla_Iflavirus_GM07_Dmel_AthensGeorgia_USA_2009-02-02
		LaJolla_Iflavirus_GM08_Dmel_AthensGeorgia_USA_2009-02-02
		LaJolla_Iflavirus_GM09_Dmel_AthensGeorgia_USA_2009-02-02
		LaJolla_Iflavirus_GS07_Dsim_AthensGeorgia_USA_2009-02-02
		LaJolla_Iflavirus_IM02_Dmel_Ithaca_USA_2009-09-18
		LaJolla_Iflavirus_IM06_Dmel_Ithaca_USA_2009-09-18
		LaJolla_Iflavirus_IM07_Dmel_Ithaca_USA_2009-09-18
		LaJolla_Iflavirus_IM08_Dmel_Ithaca_USA_2009-09-18
		LaJolla_Iflavirus_IM13_Dmel_Ithaca_USA_2009-09-18
		LaJolla_Iflavirus_LIS03_Dmel_Lisbon_EuropeNAf_2012-10-24
		LaJolla_Iflavirus_LISMEL01_DUNK_Lisbon_EuropeNAf_2012-10-24
		LaJolla_Iflavirus_LISMEL03_Dmel_Lisbon_EuropeNAf_2012-10-24
		LaJolla_Iflavirus_LISMEL07_Dmel_Lisbon_EuropeNAf_2012-10-24
		LaJolla_Iflavirus_LJ19_Dmel_SanDiego1_USA_2008-12-05
		LaJolla_Iflavirus_LJ23_Dmel_SanDiego1_USA_2008-12-05
		LaJolla_Iflavirus_MAT03_Dmel_Accra1_Africa_2010-01
		LaJolla_Iflavirus_MATMEL21_Dmel_Accra1_Africa_2010-01
		LaJolla_Iflavirus_MATMEL24_Dmel_Accra1_Africa_2010-01
		LaJolla_Iflavirus_MONMEL01_Dmel_Montpellier_EuropeNAf_2010-08-11
		LaJolla_Iflavirus_MONMEL03_Dmel_Montpellier_EuropeNAf_2010-08-11
		LaJolla_Iflavirus_MONMEL04_Dmel_Montpellier_EuropeNAf_2010-08-11
		LaJolla_Iflavirus_MONMEL05_Dmel_Montpellier_EuropeNAf_2010-08-11
		LaJolla_Iflavirus_MONMEL09_Dmel_Montpellier_EuropeNAf_2010-08-11
		LaJolla_Iflavirus_MRSBULK03_DUNK_Marseille_EuropeNAf_2009-08-15
		LaJolla_Iflavirus_MRSBULK09_Dsim_Marseille_EuropeNAf_2009-08-15
		LaJolla_Iflavirus_RAKMEL05_Dmel_Marrakesh_EuropeNAf_2010-09-30
		LaJolla_Iflavirus_UM01_Dmel_SanDiego2_USA_2008-12-05
		;
End;
Begin trees;
	Translate
		1 LaJolla_Iflavirus_AM04_Dmel_AthensGreece_EuropeNAf_2009-08-08,
		2 LaJolla_Iflavirus_ATH01_Dsim_AthensGreece_EuropeNAf_2009-08-08,
		3 LaJolla_Iflavirus_ATH02_Dmel_AthensGreece_EuropeNAf_2009-08-08,
		4 LaJolla_Iflavirus_ATH19_Dsim_AthensGreece_EuropeNAf_2009-08-08,
		5 LaJolla_Iflavirus_ATH20_Dsim_AthensGreece_EuropeNAf_2009-08-08,
		6 LaJolla_Iflavirus_ATH32_Dsim_AthensGreece_EuropeNAf_2009-08-08,
		7 LaJolla_Iflavirus_AUSSIM14_Dsim_Australia_Australia_2011-02-28,
		8 LaJolla_Iflavirus_DANMEL08_Dmel_Accra2_Africa_2010-01,
		9 LaJolla_Iflavirus_DANMEL11_Dmel_Accra2_Africa_2010-01,
		10 LaJolla_Iflavirus_DANMEL14_Dmel_Accra2_Africa_2010-01,
		11 LaJolla_Iflavirus_GEO01_Dmel_AthensGeorgia_USA_2009-02-02,
		12 LaJolla_Iflavirus_GEO02_Dmel_AthensGeorgia_USA_2009-02-02,
		13 LaJolla_Iflavirus_GEO05_Dmel_AthensGeorgia_USA_2009-02-02,
		14 LaJolla_Iflavirus_GEO11_Dmel_AthensGeorgia_USA_2009-02-02,
		15 LaJolla_Iflavirus_GEO12_Dmel_AthensGeorgia_USA_2009-02-02,
		16 LaJolla_Iflavirus_GEO17_Dsim_AthensGeorgia_USA_2009-02-02,
		17 LaJolla_Iflavirus_GEO18_Dsim_AthensGeorgia_USA_2009-02-02,
		18 LaJolla_Iflavirus_GEO21_Dsim_AthensGeorgia_USA_2009-02-02,
		19 LaJolla_Iflavirus_GEO24_Dsim_AthensGeorgia_USA_2009-02-02,
		20 LaJolla_Iflavirus_GEO25_Dmel_AthensGeorgia_USA_2009-02-02,
		21 LaJolla_Iflavirus_GEO51_Dsim_AthensGeorgia_USA_2009-02-02,
		22 LaJolla_Iflavirus_GEO58_Dmel_AthensGeorgia_USA_2009-02-02,
		23 LaJolla_Iflavirus_GEO66_Dsim_AthensGeorgia_USA_2009-02-02,
		24 LaJolla_Iflavirus_GEO68_Dmel_AthensGeorgia_USA_2009-02-02,
		25 LaJolla_Iflavirus_GM03_Dmel_AthensGeorgia_USA_2009-02-02,
		26 LaJolla_Iflavirus_GM05_Dmel_AthensGeorgia_USA_2009-02-02,
		27 LaJolla_Iflavirus_GM07_Dmel_AthensGeorgia_USA_2009-02-02,
		28 LaJolla_Iflavirus_GM08_Dmel_AthensGeorgia_USA_2009-02-02,
		29 LaJolla_Iflavirus_GM09_Dmel_AthensGeorgia_USA_2009-02-02,
		30 LaJolla_Iflavirus_GS07_Dsim_AthensGeorgia_USA_2009-02-02,
		31 LaJolla_Iflavirus_IM02_Dmel_Ithaca_USA_2009-09-18,
		32 LaJolla_Iflavirus_IM06_Dmel_Ithaca_USA_2009-09-18,
		33 LaJolla_Iflavirus_IM07_Dmel_Ithaca_USA_2009-09-18,
		34 LaJolla_Iflavirus_IM08_Dmel_Ithaca_USA_2009-09-18,
		35 LaJolla_Iflavirus_IM13_Dmel_Ithaca_USA_2009-09-18,
		36 LaJolla_Iflavirus_LIS03_Dmel_Lisbon_EuropeNAf_2012-10-24,
		37 LaJolla_Iflavirus_LISMEL01_DUNK_Lisbon_EuropeNAf_2012-10-24,
		38 LaJolla_Iflavirus_LISMEL03_Dmel_Lisbon_EuropeNAf_2012-10-24,
		39 LaJolla_Iflavirus_LISMEL07_Dmel_Lisbon_EuropeNAf_2012-10-24,
		40 LaJolla_Iflavirus_LJ19_Dmel_SanDiego1_USA_2008-12-05,
		41 LaJolla_Iflavirus_LJ23_Dmel_SanDiego1_USA_2008-12-05,
		42 LaJolla_Iflavirus_MAT03_Dmel_Accra1_Africa_2010-01,
		43 LaJolla_Iflavirus_MATMEL21_Dmel_Accra1_Africa_2010-01,
		44 LaJolla_Iflavirus_MATMEL24_Dmel_Accra1_Africa_2010-01,
		45 LaJolla_Iflavirus_MONMEL01_Dmel_Montpellier_EuropeNAf_2010-08-11,
		46 LaJolla_Iflavirus_MONMEL03_Dmel_Montpellier_EuropeNAf_2010-08-11,
		47 LaJolla_Iflavirus_MONMEL04_Dmel_Montpellier_EuropeNAf_2010-08-11,
		48 LaJolla_Iflavirus_MONMEL05_Dmel_Montpellier_EuropeNAf_2010-08-11,
		49 LaJolla_Iflavirus_MONMEL09_Dmel_Montpellier_EuropeNAf_2010-08-11,
		50 LaJolla_Iflavirus_MRSBULK03_DUNK_Marseille_EuropeNAf_2009-08-15,
		51 LaJolla_Iflavirus_MRSBULK09_Dsim_Marseille_EuropeNAf_2009-08-15,
		52 LaJolla_Iflavirus_RAKMEL05_Dmel_Marrakesh_EuropeNAf_2010-09-30,
		53 LaJolla_Iflavirus_UM01_Dmel_SanDiego2_USA_2008-12-05
		;
tree TREE1 = [&R] (42[&length_range={190.0180937544,2331.100454099},LaJollaContinentClock.rate_95%_HPD={0.0013937146236072916,0.006804498698412467},Host_C.prob=1.0,Continent_C="Africa",height_range={2.8114754091402574,2.8114754107509725},LaJollaContinentClock.rate_median=0.0035278864424606784,Host_C="Dmel",Continent_C.set.prob={1.0},LaJollaContinentClock.rate_range={7.189345099155577E-4,0.0263277…
End;
