# Supplementary material for: The Discovery, Distribution, and Evolution of Viruses Associated with Drosophila melanogaster
Source: PLoS Biol. 2015 Jul 14;13(7):e1002210. doi: 10.1371/journal.pbio.1002210 (PMC4501690; doi:10.1371/journal.pbio.1002210)
Supplement: S8 Data — Posterior summaries of BEAST output for Figs 6 and S7 (posteriors inferred jointly across two independent runs). (ZIP) [file pbio.1002210.s008.zip › BEAST_Results/MottsMill_Fixed.summary.log]

               LogAnalyser v1.8.1, 2002-2014
                    MCMC Output analysis
                             by
           Andrew Rambaut and Alexei J. Drummond

             Institute of Evolutionary Biology
                  University of Edinburgh
                     a.rambaut@ed.ac.uk

               Department of Computer Science
                   University of Auckland
                  alexei@cs.auckland.ac.nz


Analysing log file: MottsMill_Fixed.jointlog
burnIn   <= 180010000,   maxState  = 1800100000
statistic	mean	stdErr	median	hpdLower	hpdUpper	ESS	50hpdLower	50hpdUpper
posterior	-6233.526	34.5288	-6231.382	-6301.5785	-6167.1498	9170.391	-6252.4241	-6206.879	
prior	-537.8001	35.4132	-535.9664	-608.7735	-470.5085	8576.5016	-558.8233	-511.8416	
likelihood	-5695.7259	10.3284	-5695.4117	-5716.0642	-5675.6471	24877.4397	-5701.7378	-5687.8348	
MottsMillVirus_LuteovirusLikePartA_1-594.treeModel.rootHeight	62.6218	19.5301	59.356	30.4577	100.5429	10912.0324	43.9011	65.8979	
MottsMillVirus_LuteovirusLikePartA_595-1493.treeModel.rootHeight	86.106	27.8726	81.4402	41.8299	142.5323	11387.0789	58.1697	89.8047	
MottsMillVirus_LuteovirusLikePartB.treeModel.rootHeight	77.6861	23.1171	73.8651	39.7922	123.5433	11354.6424	55.8518	82.352	
constant.popSize	23.6951	7.6594	22.3627	11.5758	38.9413	9023.5174	16.6161	25.1384	
CP1+2.kappa	4.8783	1.2501	4.705	2.7223	7.3992	30761.1304	3.7102	5.2202	
CP3.kappa	12.8631	1.87	12.7093	9.4559	16.6462	30252.851	11.1556	13.5783	
CP1+2.frequencies1	0.282	0.0113	0.2818	0.2601	0.304	24159.6714	0.2745	0.2897	
CP1+2.frequencies2	0.2217	0.0103	0.2216	0.2024	0.2426	24875.8504	0.2142	0.2281	
CP1+2.frequencies3	0.2496	0.0108	0.2495	0.2288	0.271	24129.8469	0.2422	0.2567	
CP1+2.frequencies4	0.2468	0.0108	0.2466	0.2255	0.2678	23736.9405	0.2401	0.2546	
CP3.frequencies1	0.1906	0.0118	0.1904	0.167	0.2131	25125.8802	0.1822	0.198	
CP3.frequencies2	0.2262	0.0124	0.226	0.2023	0.2507	24568.1609	0.217	0.2336	
CP3.frequencies3	0.2739	0.0138	0.2738	0.2473	0.301	24417.2859	0.2649	0.2836	
CP3.frequencies4	0.3094	0.0144	0.3092	0.2815	0.3377	22683.9521	0.2994	0.3188	
CP1+2.alpha	0.0624	0.0508	0.052	1.0151E-3	0.156	19360.6514	1.0448E-3	0.052	
CP3.alpha	0.4211	0.0751	0.4128	0.2848	0.5695	30417.3509	0.3567	0.4514	
CP1+2.mu	0.216	0.027	0.2157	0.164	0.2696	32402	0.1973	0.2332	
CP3.mu	2.57	0.0542	2.5707	2.4627	2.6741	32402	2.5356	2.6075	
MottsMillVirus_LuteovirusLikePartA_1-594.clock.rate	9.7136E-4	2.7841E-4	9.3963E-4	4.7084E-4	1.5256E-3	11468.0208	7.1152E-4	1.0673E-3	
MottsMillVirus_LuteovirusLikePartA_595-1493.clock.rate	7.3199E-4	2.1428E-4	7.0818E-4	3.5087E-4	1.16E-3	11186.318	5.3569E-4	8.0548E-4	
MottsMillVirus_LuteovirusLikePartB.clock.rate	1.1139E-3	2.9967E-4	1.0847E-3	5.7535E-4	1.7107E-3	11551.8915	8.5417E-4	1.2425E-3	
MottsMillContinentClock.clock.rate	0.0187	7.9057E-3	0.0174	5.3536E-3	0.0343	16544.3236	0.0112	0.0205	
Continent.rates1	1.1542	0.8337	0.9494	0.0487	2.7935	31920.2241	0.2973	1.1036	
Continent.rates2	0.5088	0.4987	0.361	1.3385E-5	1.4744	31186.314	4.4045E-6	0.361	
Continent.rates3	1.2914	0.8824	1.0883	0.0658	3.0128	30539.5907	0.3635	1.2645	
MottsMillVirus_LuteovirusLikePartA_1-594.CP1+2.treeLikelihood	-697.9257	3.2617	-697.8235	-703.6717	-692.3591	29451.2515	-699.0148	-693.7633	
MottsMillVirus_LuteovirusLikePartA_1-594.CP3.treeLikelihood	-798.7893	5.3949	-798.4402	-809.8484	-788.8195	27800.6937	-801.059	-793.9401	
MottsMillVirus_LuteovirusLikePartA_595-1493.CP1+2.treeLikelihood	-1053.0231	2.6348	-1052.8611	-1058.3619	-1048.1274	28293.2271	-1054.3686	-1050.8546	
MottsMillVirus_LuteovirusLikePartA_595-1493.CP3.treeLikelihood	-966.456	6.1977	-966.2756	-978.4082	-954.2789	22727.2902	-970.2953	-961.9941	
MottsMillVirus_LuteovirusLikePartB.CP1+2.treeLikelihood	-920.8354	3.698	-920.7654	-927.889	-913.5368	28794.5574	-923.1477	-918.251	
MottsMillVirus_LuteovirusLikePartB.CP3.treeLikelihood	-1212.2238	5.3521	-1211.9227	-1222.9888	-1202.1032	30599.9824	-1214.9359	-1207.8933	
Continent_A.treeLikelihood	-17.0705	1.9232	-16.7645	-20.8855	-13.82	22207.8219	-17.3841	-14.9296	
Continent_B.treeLikelihood	-13.7478	2.9118	-13.6822	-19.0346	-8.9955	19768.1786	-14.1898	-9.7946	
Continent_C.treeLikelihood	-15.6542	1.1526	-15.6143	-17.947	-13.4415	32041.4778	-16.2976	-14.7676	
MottsMillVirus_LuteovirusLikePartA_1-594.coalescent	-213.3734	16.4756	-212.6843	-246.4117	-181.8665	9232.5626	-223.2013	-201.1795	
MottsMillVirus_LuteovirusLikePartA_595-1493.coalescent	-184.1563	14.5333	-183.6665	-213.0783	-156.2994	9287.9127	-194.3288	-174.9456	
MottsMillVirus_LuteovirusLikePartB.coalescent	-142.0895	9.8756	-141.702	-161.7572	-123.0917	10483.7074	-148.0018	-134.9398	
