# Supplementary material for: The Discovery, Distribution, and Evolution of Viruses Associated with Drosophila melanogaster
Source: PLoS Biol. 2015 Jul 14;13(7):e1002210. doi: 10.1371/journal.pbio.1002210 (PMC4501690; doi:10.1371/journal.pbio.1002210)
Supplement: S8 Data — Posterior summaries of BEAST output for Figs 6 and S7 (posteriors inferred jointly across two independent runs). (ZIP) [file pbio.1002210.s008.zip › BEAST_Results/MottsMillVirus_LuteovirusLikePartA_1-594.summary.tree]

#NEXUS
Begin taxa;
	Dimensions ntax=54;
	Taxlabels
		MottsMillVirus_LuteovirusLikePartA_CM01_Dmel_Edinburgh1_EuropeNAf_2009-07-10
		MottsMillVirus_LuteovirusLikePartA_CM03_Dmel_Edinburgh1_EuropeNAf_2009-07-10
		MottsMillVirus_LuteovirusLikePartA_CM06_Dmel_Edinburgh1_EuropeNAf_2009-07-10
		MottsMillVirus_LuteovirusLikePartA_CM12_Dmel_Edinburgh1_EuropeNAf_2009-07-10
		MottsMillVirus_LuteovirusLikePartA_CM14_Dmel_Edinburgh1_EuropeNAf_2009-07-10
		MottsMillVirus_LuteovirusLikePartA_CM17_Dmel_Edinburgh1_EuropeNAf_2009-07-10
		MottsMillVirus_LuteovirusLikePartA_DAN01_Dmel_Accra2_Africa_2010-01
		MottsMillVirus_LuteovirusLikePartA_DANMEL06_Dmel_Accra2_Africa_2010-01
		MottsMillVirus_LuteovirusLikePartA_DANMEL09_Dmel_Accra2_Africa_2010-01
		MottsMillVirus_LuteovirusLikePartA_GEO49_Dmel_AthensGeorgia_USA_2009-02-02
		MottsMillVirus_LuteovirusLikePartA_GEO73_Dmel_AthensGeorgia_USA_2009-02-02
		MottsMillVirus_LuteovirusLikePartA_GM01_Dmel_AthensGeorgia_USA_2009-02-02
		MottsMillVirus_LuteovirusLikePartA_GM03_Dmel_AthensGeorgia_USA_2009-02-02
		MottsMillVirus_LuteovirusLikePartA_GM07_Dmel_AthensGeorgia_USA_2009-02-02
		MottsMillVirus_LuteovirusLikePartA_GM08_Dmel_AthensGeorgia_USA_2009-02-02
		MottsMillVirus_LuteovirusLikePartA_IM01_Dmel_Ithaca_USA_2009-09-18
		MottsMillVirus_LuteovirusLikePartA_IM04_Dmel_Ithaca_USA_2009-09-18
		MottsMillVirus_LuteovirusLikePartA_IM05_Dmel_Ithaca_USA_2009-09-18
		MottsMillVirus_LuteovirusLikePartA_IM06_Dmel_Ithaca_USA_2009-09-18
		MottsMillVirus_LuteovirusLikePartA_IM08_Dmel_Ithaca_USA_2009-09-18
		MottsMillVirus_LuteovirusLikePartA_IM09_Dmel_Ithaca_USA_2009-09-18
		MottsMillVirus_LuteovirusLikePartA_IM13_Dmel_Ithaca_USA_2009-09-18
		MottsMillVirus_LuteovirusLikePartA_IM14_Dmel_Ithaca_USA_2009-09-18
		MottsMillVirus_LuteovirusLikePartA_IM15_Dmel_Ithaca_USA_2009-09-18
		MottsMillVirus_LuteovirusLikePartA_IM16_Dmel_Ithaca_USA_2009-09-18
		MottsMillVirus_LuteovirusLikePartA_IM19_DUNK_Ithaca_USA_2009-09-18
		MottsMillVirus_LuteovirusLikePartA_IM20_Dmel_Ithaca_USA_2009-09-18
		MottsMillVirus_LuteovirusLikePartA_ITH16_Dmel_Ithaca_USA_2009-09-18
		MottsMillVirus_LuteovirusLikePartA_ITH19_Dmel_Ithaca_USA_2009-09-18
		MottsMillVirus_LuteovirusLikePartA_ITH29_Dmel_Ithaca_USA_2009-09-18
		MottsMillVirus_LuteovirusLikePartA_K12_Dmel_Thika_Africa_2009-02
		MottsMillVirus_LuteovirusLikePartA_LIS16_Dmel_Lisbon_EuropeNAf_2012-10-24
		MottsMillVirus_LuteovirusLikePartA_LISMEL05_Dmel_Lisbon_EuropeNAf_2012-10-24
		MottsMillVirus_LuteovirusLikePartA_LJ25_Dmel_SanDiego1_USA_2008-12-05
		MottsMillVirus_LuteovirusLikePartA_LJ28_Dmel_SanDiego1_USA_2008-12-05
		MottsMillVirus_LuteovirusLikePartA_MAT19_Dmel_Accra1_Africa_2010-01
		MottsMillVirus_LuteovirusLikePartA_MATMEL21_Dmel_Accra1_Africa_2010-01
		MottsMillVirus_LuteovirusLikePartA_MATMEL28_Dmel_Accra1_Africa_2010-01
		MottsMillVirus_LuteovirusLikePartA_POR02_Dmel_Porto_EuropeNAf_2012-10-24
		MottsMillVirus_LuteovirusLikePartA_POR22_Dmel_Porto_EuropeNAf_2012-10-24
		MottsMillVirus_LuteovirusLikePartA_POR26_Dmel_Porto_EuropeNAf_2012-10-24
		MottsMillVirus_LuteovirusLikePartA_SAFM01_Dmel_SouthAfrica_Africa_2010-01
		MottsMillVirus_LuteovirusLikePartA_U02_Dmel_SanDiego2_USA_2008-12-05
		MottsMillVirus_LuteovirusLikePartA_U09_Dmel_SanDiego2_USA_2008-12-05
		MottsMillVirus_LuteovirusLikePartA_U13_Dmel_SanDiego2_USA_2008-12-05
		MottsMillVirus_LuteovirusLikePartA_U16_Dmel_SanDiego2_USA_2008-12-05
		MottsMillVirus_LuteovirusLikePartA_U17_Dmel_SanDiego2_USA_2008-12-05
		MottsMillVirus_LuteovirusLikePartA_U20_Dmel_SanDiego2_USA_2008-12-05
		MottsMillVirus_LuteovirusLikePartA_U22_Dmel_SanDiego2_USA_2008-12-05
		MottsMillVirus_LuteovirusLikePartA_U25_Dmel_SanDiego2_USA_2008-12-05
		MottsMillVirus_LuteovirusLikePartA_U28_Dmel_SanDiego2_USA_2008-12-05
		MottsMillVirus_LuteovirusLikePartA_U33_Dmel_SanDiego2_USA_2008-12-05
		MottsMillVirus_LuteovirusLikePartA_UM02_Dmel_SanDiego2_USA_2008-12-05
		MottsMillVirus_LuteovirusLikePartA_UM06_Dmel_SanDiego2_USA_2008-12-05
		;
End;
Begin trees;
	Translate
		1 MottsMillVirus_LuteovirusLikePartA_CM01_Dmel_Edinburgh1_EuropeNAf_2009-07-10,
		2 MottsMillVirus_LuteovirusLikePartA_CM03_Dmel_Edinburgh1_EuropeNAf_2009-07-10,
		3 MottsMillVirus_LuteovirusLikePartA_CM06_Dmel_Edinburgh1_EuropeNAf_2009-07-10,
		4 MottsMillVirus_LuteovirusLikePartA_CM12_Dmel_Edinburgh1_EuropeNAf_2009-07-10,
		5 MottsMillVirus_LuteovirusLikePartA_CM14_Dmel_Edinburgh1_EuropeNAf_2009-07-10,
		6 MottsMillVirus_LuteovirusLikePartA_CM17_Dmel_Edinburgh1_EuropeNAf_2009-07-10,
		7 MottsMillVirus_LuteovirusLikePartA_DAN01_Dmel_Accra2_Africa_2010-01,
		8 MottsMillVirus_LuteovirusLikePartA_DANMEL06_Dmel_Accra2_Africa_2010-01,
		9 MottsMillVirus_LuteovirusLikePartA_DANMEL09_Dmel_Accra2_Africa_2010-01,
		10 MottsMillVirus_LuteovirusLikePartA_GEO49_Dmel_AthensGeorgia_USA_2009-02-02,
		11 MottsMillVirus_LuteovirusLikePartA_GEO73_Dmel_AthensGeorgia_USA_2009-02-02,
		12 MottsMillVirus_LuteovirusLikePartA_GM01_Dmel_AthensGeorgia_USA_2009-02-02,
		13 MottsMillVirus_LuteovirusLikePartA_GM03_Dmel_AthensGeorgia_USA_2009-02-02,
		14 MottsMillVirus_LuteovirusLikePartA_GM07_Dmel_AthensGeorgia_USA_2009-02-02,
		15 MottsMillVirus_LuteovirusLikePartA_GM08_Dmel_AthensGeorgia_USA_2009-02-02,
		16 MottsMillVirus_LuteovirusLikePartA_IM01_Dmel_Ithaca_USA_2009-09-18,
		17 MottsMillVirus_LuteovirusLikePartA_IM04_Dmel_Ithaca_USA_2009-09-18,
		18 MottsMillVirus_LuteovirusLikePartA_IM05_Dmel_Ithaca_USA_2009-09-18,
		19 MottsMillVirus_LuteovirusLikePartA_IM06_Dmel_Ithaca_USA_2009-09-18,
		20 MottsMillVirus_LuteovirusLikePartA_IM08_Dmel_Ithaca_USA_2009-09-18,
		21 MottsMillVirus_LuteovirusLikePartA_IM09_Dmel_Ithaca_USA_2009-09-18,
		22 MottsMillVirus_LuteovirusLikePartA_IM13_Dmel_Ithaca_USA_2009-09-18,
		23 MottsMillVirus_LuteovirusLikePartA_IM14_Dmel_Ithaca_USA_2009-09-18,
		24 MottsMillVirus_LuteovirusLikePartA_IM15_Dmel_Ithaca_USA_2009-09-18,
		25 MottsMillVirus_LuteovirusLikePartA_IM16_Dmel_Ithaca_USA_2009-09-18,
		26 MottsMillVirus_LuteovirusLikePartA_IM19_DUNK_Ithaca_USA_2009-09-18,
		27 MottsMillVirus_LuteovirusLikePartA_IM20_Dmel_Ithaca_USA_2009-09-18,
		28 MottsMillVirus_LuteovirusLikePartA_ITH16_Dmel_Ithaca_USA_2009-09-18,
		29 MottsMillVirus_LuteovirusLikePartA_ITH19_Dmel_Ithaca_USA_2009-09-18,
		30 MottsMillVirus_LuteovirusLikePartA_ITH29_Dmel_Ithaca_USA_2009-09-18,
		31 MottsMillVirus_LuteovirusLikePartA_K12_Dmel_Thika_Africa_2009-02,
		32 MottsMillVirus_LuteovirusLikePartA_LIS16_Dmel_Lisbon_EuropeNAf_2012-10-24,
		33 MottsMillVirus_LuteovirusLikePartA_LISMEL05_Dmel_Lisbon_EuropeNAf_2012-10-24,
		34 MottsMillVirus_LuteovirusLikePartA_LJ25_Dmel_SanDiego1_USA_2008-12-05,
		35 MottsMillVirus_LuteovirusLikePartA_LJ28_Dmel_SanDiego1_USA_2008-12-05,
		36 MottsMillVirus_LuteovirusLikePartA_MAT19_Dmel_Accra1_Africa_2010-01,
		37 MottsMillVirus_LuteovirusLikePartA_MATMEL21_Dmel_Accra1_Africa_2010-01,
		38 MottsMillVirus_LuteovirusLikePartA_MATMEL28_Dmel_Accra1_Africa_2010-01,
		39 MottsMillVirus_LuteovirusLikePartA_POR02_Dmel_Porto_EuropeNAf_2012-10-24,
		40 MottsMillVirus_LuteovirusLikePartA_POR22_Dmel_Porto_EuropeNAf_2012-10-24,
		41 MottsMillVirus_LuteovirusLikePartA_POR26_Dmel_Porto_EuropeNAf_2012-10-24,
		42 MottsMillVirus_LuteovirusLikePartA_SAFM01_Dmel_SouthAfrica_Africa_2010-01,
		43 MottsMillVirus_LuteovirusLikePartA_U02_Dmel_SanDiego2_USA_2008-12-05,
		44 MottsMillVirus_LuteovirusLikePartA_U09_Dmel_SanDiego2_USA_2008-12-05,
		45 MottsMillVirus_LuteovirusLikePartA_U13_Dmel_SanDiego2_USA_2008-12-05,
		46 MottsMillVirus_LuteovirusLikePartA_U16_Dmel_SanDiego2_USA_2008-12-05,
		47 MottsMillVirus_LuteovirusLikePartA_U17_Dmel_SanDiego2_USA_2008-12-05,
		48 MottsMillVirus_LuteovirusLikePartA_U20_Dmel_SanDiego2_USA_2008-12-05,
		49 MottsMillVirus_LuteovirusLikePartA_U22_Dmel_SanDiego2_USA_2008-12-05,
		50 MottsMillVirus_LuteovirusLikePartA_U25_Dmel_SanDiego2_USA_2008-12-05,
		51 MottsMillVirus_LuteovirusLikePartA_U28_Dmel_SanDiego2_USA_2008-12-05,
		52 MottsMillVirus_LuteovirusLikePartA_U33_Dmel_SanDiego2_USA_2008-12-05,
		53 MottsMillVirus_LuteovirusLikePartA_UM02_Dmel_SanDiego2_USA_2008-12-05,
		54 MottsMillVirus_LuteovirusLikePartA_UM06_Dmel_SanDiego2_USA_2008-12-05
		;
tree TREE1 = [&R] ((((((32[&height_95%_HPD={0.0,8.86757334228605E-12},length_range={0.01966115116439,9.24843519482},Continent_A.prob=1.0,MottsMillVirus_LuteovirusLikePartA_1-594.rate_median=9.42776871733005E-4,MottsMillVirus_LuteovirusLikePartA_1-594.rate_range={2.0690110235050768E-4,0.0023801516336477402},length_95%_HPD={0.1014800908726,2.806919099143},MottsMillVirus_LuteovirusLikePartA_1-594.ra…
End;
