# Supplementary material for: The Discovery, Distribution, and Evolution of Viruses Associated with Drosophila melanogaster
Source: PLoS Biol. 2015 Jul 14;13(7):e1002210. doi: 10.1371/journal.pbio.1002210 (PMC4501690; doi:10.1371/journal.pbio.1002210)
Supplement: S8 Data — Posterior summaries of BEAST output for Figs 6 and S7 (posteriors inferred jointly across two independent runs). (ZIP) [file pbio.1002210.s008.zip › BEAST_Results/MottsMillVirus_LuteovirusLikePartB.summary.tree]

#NEXUS

Begin taxa;
	Dimensions ntax=34;
	Taxlabels
		MottsMillVirus_LuteovirusLikePartB_CM03_Dmel_Edinburgh1_EuropeNAf_2009-07-10
		MottsMillVirus_LuteovirusLikePartB_CM06_Dmel_Edinburgh1_EuropeNAf_2009-07-10
		MottsMillVirus_LuteovirusLikePartB_CM14_Dmel_Edinburgh1_EuropeNAf_2009-07-10
		MottsMillVirus_LuteovirusLikePartB_CM17_Dmel_Edinburgh1_EuropeNAf_2009-07-10
		MottsMillVirus_LuteovirusLikePartB_CM19_Dmel_Edinburgh1_EuropeNAf_2009-07-10
		MottsMillVirus_LuteovirusLikePartB_DANMEL06_Dmel_Accra2_Africa_2010-01
		MottsMillVirus_LuteovirusLikePartB_GEO73_Dmel_AthensGeorgia_USA_2009-02-02
		MottsMillVirus_LuteovirusLikePartB_GM01_Dmel_AthensGeorgia_USA_2009-02-02
		MottsMillVirus_LuteovirusLikePartB_GM03_Dmel_AthensGeorgia_USA_2009-02-02
		MottsMillVirus_LuteovirusLikePartB_GM07_Dmel_AthensGeorgia_USA_2009-02-02
		MottsMillVirus_LuteovirusLikePartB_GM08_Dmel_AthensGeorgia_USA_2009-02-02
		MottsMillVirus_LuteovirusLikePartB_IM08_Dmel_Ithaca_USA_2009-09-18
		MottsMillVirus_LuteovirusLikePartB_IM13_Dmel_Ithaca_USA_2009-09-18
		MottsMillVirus_LuteovirusLikePartB_IM14_Dmel_Ithaca_USA_2009-09-18
		MottsMillVirus_LuteovirusLikePartB_IM16_Dmel_Ithaca_USA_2009-09-18
		MottsMillVirus_LuteovirusLikePartB_IM19_DUNK_Ithaca_USA_2009-09-18
		MottsMillVirus_LuteovirusLikePartB_IM20_Dmel_Ithaca_USA_2009-09-18
		MottsMillVirus_LuteovirusLikePartB_ITH19_Dmel_Ithaca_USA_2009-09-18
		MottsMillVirus_LuteovirusLikePartB_ITH29_Dmel_Ithaca_USA_2009-09-18
		MottsMillVirus_LuteovirusLikePartB_LISMEL05_Dmel_Lisbon_EuropeNAf_2012-10-24
		MottsMillVirus_LuteovirusLikePartB_LJ25_Dmel_SanDiego1_USA_2008-12-05
		MottsMillVirus_LuteovirusLikePartB_LJ28_Dmel_SanDiego1_USA_2008-12-05
		MottsMillVirus_LuteovirusLikePartB_MATMEL21_Dmel_Accra1_Africa_2010-01
		MottsMillVirus_LuteovirusLikePartB_MATMEL28_Dmel_Accra1_Africa_2010-01
		MottsMillVirus_LuteovirusLikePartB_POR01_Dmel_Porto_EuropeNAf_2012-10-24
		MottsMillVirus_LuteovirusLikePartB_POR02_Dmel_Porto_EuropeNAf_2012-10-24
		MottsMillVirus_LuteovirusLikePartB_POR26_Dmel_Porto_EuropeNAf_2012-10-24
		MottsMillVirus_LuteovirusLikePartB_PORMEL06_Dmel_Porto_EuropeNAf_2012-10-24
		MottsMillVirus_LuteovirusLikePartB_SAFM01_Dmel_SouthAfrica_Africa_2010-01
		MottsMillVirus_LuteovirusLikePartB_U17_Dmel_SanDiego2_USA_2008-12-05
		MottsMillVirus_LuteovirusLikePartB_U20_Dmel_SanDiego2_USA_2008-12-05
		MottsMillVirus_LuteovirusLikePartB_U22_Dmel_SanDiego2_USA_2008-12-05
		MottsMillVirus_LuteovirusLikePartB_U25_Dmel_SanDiego2_USA_2008-12-05
		MottsMillVirus_LuteovirusLikePartB_U28_Dmel_SanDiego2_USA_2008-12-05
		;
End;

Begin trees;
	Translate
		1 MottsMillVirus_LuteovirusLikePartB_CM03_Dmel_Edinburgh1_EuropeNAf_2009-07-10,
		2 MottsMillVirus_LuteovirusLikePartB_CM06_Dmel_Edinburgh1_EuropeNAf_2009-07-10,
		3 MottsMillVirus_LuteovirusLikePartB_CM14_Dmel_Edinburgh1_EuropeNAf_2009-07-10,
		4 MottsMillVirus_LuteovirusLikePartB_CM17_Dmel_Edinburgh1_EuropeNAf_2009-07-10,
		5 MottsMillVirus_LuteovirusLikePartB_CM19_Dmel_Edinburgh1_EuropeNAf_2009-07-10,
		6 MottsMillVirus_LuteovirusLikePartB_DANMEL06_Dmel_Accra2_Africa_2010-01,
		7 MottsMillVirus_LuteovirusLikePartB_GEO73_Dmel_AthensGeorgia_USA_2009-02-02,
		8 MottsMillVirus_LuteovirusLikePartB_GM01_Dmel_AthensGeorgia_USA_2009-02-02,
		9 MottsMillVirus_LuteovirusLikePartB_GM03_Dmel_AthensGeorgia_USA_2009-02-02,
		10 MottsMillVirus_LuteovirusLikePartB_GM07_Dmel_AthensGeorgia_USA_2009-02-02,
		11 MottsMillVirus_LuteovirusLikePartB_GM08_Dmel_AthensGeorgia_USA_2009-02-02,
		12 MottsMillVirus_LuteovirusLikePartB_IM08_Dmel_Ithaca_USA_2009-09-18,
		13 MottsMillVirus_LuteovirusLikePartB_IM13_Dmel_Ithaca_USA_2009-09-18,
		14 MottsMillVirus_LuteovirusLikePartB_IM14_Dmel_Ithaca_USA_2009-09-18,
		15 MottsMillVirus_LuteovirusLikePartB_IM16_Dmel_Ithaca_USA_2009-09-18,
		16 MottsMillVirus_LuteovirusLikePartB_IM19_DUNK_Ithaca_USA_2009-09-18,
		17 MottsMillVirus_LuteovirusLikePartB_IM20_Dmel_Ithaca_USA_2009-09-18,
		18 MottsMillVirus_LuteovirusLikePartB_ITH19_Dmel_Ithaca_USA_2009-09-18,
		19 MottsMillVirus_LuteovirusLikePartB_ITH29_Dmel_Ithaca_USA_2009-09-18,
		20 MottsMillVirus_LuteovirusLikePartB_LISMEL05_Dmel_Lisbon_EuropeNAf_2012-10-24,
		21 MottsMillVirus_LuteovirusLikePartB_LJ25_Dmel_SanDiego1_USA_2008-12-05,
		22 MottsMillVirus_LuteovirusLikePartB_LJ28_Dmel_SanDiego1_USA_2008-12-05,
		23 MottsMillVirus_LuteovirusLikePartB_MATMEL21_Dmel_Accra1_Africa_2010-01,
		24 MottsMillVirus_LuteovirusLikePartB_MATMEL28_Dmel_Accra1_Africa_2010-01,
		25 MottsMillVirus_LuteovirusLikePartB_POR01_Dmel_Porto_EuropeNAf_2012-10-24,
		26 MottsMillVirus_LuteovirusLikePartB_POR02_Dmel_Porto_EuropeNAf_2012-10-24,
		27 MottsMillVirus_LuteovirusLikePartB_POR26_Dmel_Porto_EuropeNAf_2012-10-24,
		28 MottsMillVirus_LuteovirusLikePartB_PORMEL06_Dmel_Porto_EuropeNAf_2012-10-24,
		29 MottsMillVirus_LuteovirusLikePartB_SAFM01_Dmel_SouthAfrica_Africa_2010-01,
		30 MottsMillVirus_LuteovirusLikePartB_U17_Dmel_SanDiego2_USA_2008-12-05,
		31 MottsMillVirus_LuteovirusLikePartB_U20_Dmel_SanDiego2_USA_2008-12-05,
		32 MottsMillVirus_LuteovirusLikePartB_U22_Dmel_SanDiego2_USA_2008-12-05,
		33 MottsMillVirus_LuteovirusLikePartB_U25_Dmel_SanDiego2_USA_2008-12-05,
		34 MottsMillVirus_LuteovirusLikePartB_U28_Dmel_SanDiego2_USA_2008-12-05
		;
tree TREE1 = [&R] (((3[&height_95%_HPD={3.2909274646199975,3.2909274646439997},length_range={2.463602046964,45.16110339681},length_95%_HPD={4.253555854196,19.08651729187},height_range={3.290927464548986,3.2909274647130076},Continent_C="EuropeNAf",Continent_C.prob=1.0,MottsMillVirus_LuteovirusLikePartB.rate_median=0.001085438791119184,MottsMillContinentClock.rate_median=0.017529514344764806,MottsMillVirus_LuteovirusLikePartB.rate_range={2.3319921207837026E-4,0.0029515819392421814},MottsMillVirus_LuteovirusLikePartB.rate=0.001116397131329694,Continent_C.set.prob={1.0},MottsMillVirus_LuteovirusLikePartB.rate_95%_HPD={5.753694531928944E-4,0.0017120991520686558},height_median=3.2909274646319915,height=3.290927464631775,length=11.197091377950557,length_median=10.49357446942,MottsMillContinentClock.rate=0.018773503495573222,MottsMillContinentClock.rate_range={0.002207401869729352,0.07926397642868772},MottsMillContinentClock.rate_95%_HPD={0.005357978249068979,0.03436654352915917},Continent_C.set={"EuropeNAf"}]:10.061939836681283,2[&height_95%_HPD={3.2909274646199975,3.2909274646439997},length_range={2.463602046964,50.65328948993},length_95%_HPD={4.245198787321,19.81172912682},height_range={3.290927464548986,3.290927464711018},Continent_C="EuropeNAf",Continent_C.prob=1.0,MottsMillVirus_LuteovirusLikePartB.rate_median=0.001085438791119184,MottsMillContinentClock.rate_median=0.017529514344764806,MottsMillVirus_LuteovirusLikePartB.rate_range={2.3319921207837026E-4,0.0029515819392421814},MottsMillVirus_LuteovirusLikePartB.rate=0.001116397131329694,Continent_C.set.prob={1.0},MottsMillVirus_LuteovirusLikePartB.rate_95%_HPD={5.753694531928944E-4,0.0017120991520686558},height_median=3.2909274646319915,height=3.2909274646317823,length=11.480001981320243,length_median=10.71180959716,MottsMillContinentClock.rate=0.018773503495573222,MottsMillContinentClock.rate_range={0.002207401869729352,0.07926397642868772},MottsMillContinentClock.rate_95%_HPD={0.005357978249068979,0.03436654352915917},Continent_C.set={"EuropeNAf"}]:10.061939836681283)[&height_95%_HPD={7.536126251955999,21.674069293839977},length_range={5.076232875538E-4,48.41684706341},length_95%_HPD={5.076232875538E-4,10.44629367087},height_range={5.754529511593994,48.45203086140998},Continent_C="EuropeNAf",Continent_C.prob=0.9853446462379917,MottsMillVirus_LuteovirusLikePartB.rate_median=0.0010863190214028583,MottsMillContinentClock.rate_median=0.017553463287241992,MottsMillVirus_LuteovirusLikePartB.rate_range={2.3319921207837026E-4,0.0029515819392421814},MottsMillVirus_LuteovirusLikePartB.rate=0.0011172546864939219,Continent_C.set.prob={0.007643222775401444,0.9853446462379917,0.00701213098660683},MottsMillVirus_LuteovirusLikePartB.rate_95%_HPD={5.739744620765256E-4,0.0017150499710783776},height_median=13.352867301313275,height=14.033928584339028,posterior=0.792233764790845,length=4.669031937417611,length_median=4.132544861065,MottsMillContinentClock.rate=0.018770762509789204,MottsMillContinentClock.rate_range={0.002207401869729352,0.07626398536254739},MottsMillContinentClock.rate_95%_HPD={0.005357978249068979,0.034474323330338834},Continent_C.set={"USA","EuropeNAf","Africa"}]:4.3439477783578155,((1[&height_95%_HPD={3.290927464619493,3.2909274646442697},length_range={1.029960364729E-5,4.991609188172},length_95%_HPD={2.050824013899E-5,1.116574033881},height_range={3.2909274645522544,3.290927464712013},Continent_C="EuropeNAf",Continent_C.prob=1.0,MottsMillVirus_LuteovirusLikePartB.rate_median=0.001085438791119184,MottsMillContinentClock.rate_median=0.017529514344764806,MottsMillVirus_LuteovirusLikePartB.rate_range={2.3319921207837026E-4,0.0029515819392421814},MottsMillVirus_LuteovirusLikePartB.rate=0.001116397131329694,Continent_C.set.prob={1.0},MottsMillVirus_LuteovirusLikePartB.rate_95%_HPD={5.753694531928944E-4,0.0017120991520686558},height_median=3.2909274646317996,height=3.2909274646318054,length=0.36709153250019033,length_median=0.2436829715922,MottsMillContinentClock.rate=0.018773503495573222,MottsMillContinentClock.rate_range={0.002207401869729352,0.07926397642868772},MottsMillContinentClock.rate_95%_HPD={0.005357978249068979,0.03436654352915917},Continent_C.set={"EuropeNAf"}]:0.16342659844265484,5[&height_95%_HPD={3.290927464619486,3.2909274646442412},length_range={3.532749317925E-5,6.705646486709},length_95%_HPD={3.532749317925E-5,1.092127116678},height_range={3.2909274645522544,3.2909274647121265},Continent_C="EuropeNAf",Continent_C.prob=1.0,MottsMillVirus_LuteovirusLikePartB.rate_median=0.001085438791119184,MottsMillContinentClock.rate_median=0.017529514344764806,MottsMillVirus_LuteovirusLikePartB.rate_range={2.3319921207837026E-4,0.0029515819392421814},MottsMillVirus_LuteovirusLikePartB.rate=0.001116397131329694,Continent_C.set.prob={1.0},MottsMillVirus_LuteovirusLikePartB.rate_95%_HPD={5.753694531928944E-4,0.0017120991520686558},height_median=3.2909274646317925,height=3.290927464631803,length=0.3594952510499555,length_median=0.2394014820667,MottsMillContinentClock.rate=0.018773503495573222,MottsMillContinentClock.rate_range={0.002207401869729352,0.07926397642868772},MottsMillContinentClock.rate_95%_HPD={0.005357978249068979,0.03436654352915917},Continent_C.set={"EuropeNAf"}]:0.16342659844266194)[&height_95%_HPD={3.290962792115195,3.985444560076118},length_range={4.012006227239E-6,6.773995396394},length_95%_HPD={4.012006227239E-6,1.140951831944},height_range={3.290962792115195,5.505016221888212},Continent_C="EuropeNAf",Continent_C.prob=1.0,MottsMillVirus_LuteovirusLikePartB.rate_median=0.00108858679368759,MottsMillContinentClock.rate_median=0.017535570828934317,MottsMillVirus_LuteovirusLikePartB.rate_range={2.770054453116848E-4,0.002612366565609},MottsMillVirus_LuteovirusLikePartB.rate=0.0011196879499658832,Continent_C.set.prob={1.0},MottsMillVirus_LuteovirusLikePartB.rate_95%_HPD={5.793455779452652E-4,0.0017106906873681552},height_median=3.4543540630744545,height=3.5265801350470687,posterior=0.3342036553524804,length=0.37306106638063574,length_median=0.249104926663,MottsMillContinentClock.rate=0.018755598674717718,MottsMillContinentClock.rate_range={0.00241524326064956,0.07926397642868772},MottsMillContinentClock.rate_95%_HPD={0.005529902286361983,0.03414386010076608},Continent_C.set={"EuropeNAf"}]:0.3323866435985465,4[&height_95%_HPD={3.290927464619692,3.2909274646444686},length_range={1.029960364729E-5,7.924787016558},length_95%_HPD={1.029960364729E-5,1.10055246339},height_range={3.290927464552965,3.2909274647121265},Continent_C="EuropeNAf",Continent_C.prob=1.0,MottsMillVirus_LuteovirusLikePartB.rate_median=0.001085438791119184,MottsMillContinentClock.rate_median=0.017529514344764806,MottsMillVirus_LuteovirusLikePartB.rate_range={2.3319921207837026E-4,0.0029515819392421814},MottsMillVirus_LuteovirusLikePartB.rate=0.001116397131329694,Continent_C.set.prob={1.0},MottsMillVirus_LuteovirusLikePartB.rate_95%_HPD={5.753694531928944E-4,0.0017120991520686558},height_median=3.2909274646317925,height=3.2909274646318023,length=0.3578377282651365,length_median=0.2373245497558,MottsMillContinentClock.rate=0.018773503495573222,MottsMillContinentClock.rate_range={0.002207401869729352,0.07926397642868772},MottsMillContinentClock.rate_95%_HPD={0.005357978249068979,0.03436654352915917},Continent_C.set={"EuropeNAf"}]:0.49581324204120847)[&height_95%_HPD={3.3003229143347,4.8400302665411346},length_range={3.906360091552,77.62276171066},length_95%_HPD={5.880290777828,24.24120630991},height_range={3.2922701632029927,11.215714481186993},Continent_C="EuropeNAf",Continent_C.prob=0.9998888950613855,MottsMillVirus_LuteovirusLikePartB.rate_median=0.001085438791119184,MottsMillContinentClock.rate_median=0.017529514344764806,MottsMillVirus_LuteovirusLikePartB.rate_range={2.3319921207837026E-4,0.0029515819392421814},MottsMillVirus_LuteovirusLikePartB.rate=0.001116397131329694,Continent_C.set.prob={5.555246930726071E-5,0.9998888950613855,5.555246930726071E-5},MottsMillVirus_LuteovirusLikePartB.rate_95%_HPD={5.753694531928944E-4,0.0017120991520686558},height_median=3.786740706673001,height=3.9090332640250067,posterior=1.0,length=14.18921101898877,length_median=13.37575635241,MottsMillContinentClock.rate=0.018773503495573222,MottsMillContinentClock.rate_range={0.002207401869729352,0.07926397642868772},MottsMillContinentClock.rate_95%_HPD={0.005357978249068979,0.03436654352915917},Continent_C.set={"USA","EuropeNAf","Africa"}]:13.91007437299809)[&height_95%_HPD={9.958441204610224,28.710349803014992},length_range={16.17594686231,248.3261355573},length_95%_HPD={27.30373238744,96.36765692677},height_range={7.6981788428901865,83.42757473279406},Continent_C="EuropeNAf",Continent_C.prob=0.9687795122493195,MottsMillVirus_LuteovirusLikePartB.rate_median=0.001085438791119184,MottsMillContinentClock.rate_median=0.017529514344764806,MottsMillVirus_LuteovirusLikePartB.rate_range={2.3319921207837026E-4,0.0029515819392421814},MottsMillVirus_LuteovirusLikePartB.rate=0.001116397131329694,Continent_C.set.prob={0.01661018832287095,0.9687795122493195,0.014610299427809566},MottsMillVirus_LuteovirusLikePartB.rate_95%_HPD={5.753694531928944E-4,0.0017120991520686558},height_median=17.69681507967109,height=18.558633504938758,posterior=1.0,length=58.68066124738119,length_median=55.51285140462,MottsMillContinentClock.rate=0.018773503495573222,MottsMillContinentClock.rate_range={0.002207401869729352,0.07926397642868772},MottsMillContinentClock.rate_95%_HPD={0.005357978249068979,0.03436654352915917},Continent_C.set={"USA","EuropeNAf","Africa"}]:56.0543599339994,((6[&height_95%_HPD={2.81147540982802,2.8114754098450163},length_range={0.2675874789779,18.99348170781},length_95%_HPD={0.6187578700685,5.689785032239},height_range={2.8114754097599928,2.811475409899998},Continent_C="Africa",Continent_C.prob=1.0,MottsMillVirus_LuteovirusLikePartB.rate_median=0.001085438791119184,MottsMillContinentClock.rate_median=0.017529514344764806,MottsMillVirus_LuteovirusLikePartB.rate_range={2.3319921207837026E-4,0.0029515819392421814},MottsMillVirus_LuteovirusLikePartB.rate=0.001116397131329694,Continent_C.set.prob={1.0},MottsMillVirus_LuteovirusLikePartB.rate_95%_HPD={5.753694531928944E-4,0.0017120991520686558},height_median=2.8114754098370156,height=2.811475409837265,length=2.737930842734797,length_median=2.417265026406,MottsMillContinentClock.rate=0.018773503495573222,MottsMillContinentClock.rate_range={0.002207401869729352,0.07926397642868772},MottsMillContinentClock.rate_95%_HPD={0.005357978249068979,0.03436654352915917},Continent_C.set={"Africa"}]:2.4235300342179897,(24[&height_95%_HPD={2.8114754098287946,2.811475409845798},length_range={1.596794377168E-5,5.74030554686},length_95%_HPD={1.596794377168E-5,1.337192103016},height_range={2.811475409759481,2.811475409899799},Continent_C="Africa",Continent_C.prob=1.0,MottsMillVirus_LuteovirusLikePartB.rate_median=0.001085438791119184,MottsMillContinentClock.rate_median=0.017529514344764806,MottsMillVirus_LuteovirusLikePartB.rate_range={2.3319921207837026E-4,0.0029515819392421814},MottsMillVirus_LuteovirusLikePartB.rate=0.001116397131329694,Continent_C.set.prob={1.0},MottsMillVirus_LuteovirusLikePartB.rate_95%_HPD={5.753694531928944E-4,0.0017120991520686558},height_median=2.811475409837186,height=2.81147540983723,length=0.44839541972618535,length_median=0.3105710047702,MottsMillContinentClock.rate=0.018773503495573222,MottsMillContinentClock.rate_range={0.002207401869729352,0.07926397642868772},MottsMillContinentClock.rate_95%_HPD={0.005357978249068979,0.03436654352915917},Continent_C.set={"Africa"}]:0.30480399247082346,23[&height_95%_HPD={2.8114754098288017,2.811475409845798},length_range={1.596794377168E-5,5.74030554686},length_95%_HPD={1.596794377168E-5,1.338326660282},height_range={2.811475409759481,2.811475409899799},Continent_C="Africa",Continent_C.prob=1.0,MottsMillVirus_LuteovirusLikePartB.rate_median=0.001085438791119184,MottsMillContinentClock.rate_median=0.017529514344764806,MottsMillVirus_LuteovirusLikePartB.rate_range={2.3319921207837026E-4,0.0029515819392421814},MottsMillVirus_LuteovirusLikePartB.rate=0.001116397131329694,Continent_C.set.prob={1.0},MottsMillVirus_LuteovirusLikePartB.rate_95%_HPD={5.753694531928944E-4,0.0017120991520686558},height_median=2.811475409837186,height=2.81147540983723,length=0.4492972883052626,length_median=0.3105710047702,MottsMillContinentClock.rate=0.018773503495573222,MottsMillContinentClock.rate_range={0.002207401869729352,0.07926397642868772},MottsMillContinentClock.rate_95%_HPD={0.005357978249068979,0.03436654352915917},Continent_C.set={"Africa"}]:0.30480399247082346)[&height_95%_HPD={2.8114913777801007,4.074409459395994},length_range={1.409363846703E-4,18.68247945076},length_95%_HPD={0.1622782255212,5.132601263446},height_range={2.8114913777801007,8.55178095670587},Continent_C="Africa",Continent_C.prob=1.0,MottsMillVirus_LuteovirusLikePartB.rate_median=0.0010845594445280241,MottsMillContinentClock.rate_median=0.017511671120689885,MottsMillVirus_LuteovirusLikePartB.rate_range={2.3319921207837026E-4,0.0029515819392421814},MottsMillVirus_LuteovirusLikePartB.rate=0.0011155412017778824,Continent_C.set.prob={1.0},MottsMillVirus_LuteovirusLikePartB.rate_95%_HPD={5.743143468514585E-4,0.0017080858690022617},height_median=3.1162794023080096,height=3.243157719520662,posterior=0.9855563579801122,length=2.3258766865625904,length_median=2.023055798315,MottsMillContinentClock.rate=0.018760789223173372,MottsMillContinentClock.rate_range={0.002207401869729352,0.07926397642868772},MottsMillContinentClock.rate_95%_HPD={0.005415192880823292,0.034415640843112334},Continent_C.set={"Africa"}]:2.1187260417469957)[&height_95%_HPD={3.426270647088998,8.476519868349001},length_range={13.18285216919,240.9996952517},length_95%_HPD={23.38952314222,80.88755163204},height_range={3.079062888817994,21.80495711759599},Continent_C="Africa",Continent_C.prob=0.9984445308593967,MottsMillVirus_LuteovirusLikePartB.rate_median=0.001085438791119184,MottsMillContinentClock.rate_median=0.017529514344764806,MottsMillVirus_LuteovirusLikePartB.rate_range={2.3319921207837026E-4,0.0029515819392421814},MottsMillVirus_LuteovirusLikePartB.rate=0.001116397131329694,Continent_C.set.prob={2.2220987722904284E-4,0.001333259263374257,0.9984445308593967},MottsMillVirus_LuteovirusLikePartB.rate_95%_HPD={5.753694531928944E-4,0.0017120991520686558},height_median=5.235005444055005,height=5.555802387772875,posterior=1.0,length=49.86344097629073,length_median=47.29463493729,MottsMillContinentClock.rate=0.018773503495573222,MottsMillContinentClock.rate_range={0.002207401869729352,0.07926397642868772},MottsMillContinentClock.rate_95%_HPD={0.005357978249068979,0.03436654352915917},Continent_C.set={"USA","EuropeNAf","Africa"}]:47.167891036259036,((((((((16[&height_95%_HPD={3.099146642711794,3.0991466427175},length_range={5.5477296943E-6,5.324049771104},length_95%_HPD={5.5477296943E-6,1.080662221782},height_range={3.0991466427085896,3.0991466427259127},Continent_C="USA",Continent_C.prob=1.0,MottsMillVirus_LuteovirusLikePartB.rate_median=0.001085438791119184,MottsMillContinentClock.rate_median=0.017529514344764806,MottsMillVirus_LuteovirusLikePartB.rate_range={2.3319921207837026E-4,0.0029515819392421814},MottsMillVirus_LuteovirusLikePartB.rate=0.001116397131329694,Continent_C.set.prob={1.0},MottsMillVirus_LuteovirusLikePartB.rate_95%_HPD={5.753694531928944E-4,0.0017120991520686558},height_median=3.0991466427132934,height=3.099146642714309,length=0.3519560099256602,length_median=0.2363636416031,MottsMillContinentClock.rate=0.018773503495573222,MottsMillContinentClock.rate_range={0.002207401869729352,0.07926397642868772},MottsMillContinentClock.rate_95%_HPD={0.005357978249068979,0.03436654352915917},Continent_C.set={"USA"}]:0.15730950894160856,14[&height_95%_HPD={3.0991466427117587,3.099146642717457},length_range={4.24404905397E-6,4.381382971209},length_95%_HPD={4.24404905397E-6,1.094174101973},height_range={3.0991466427089023,3.0991466427258842},Continent_C="USA",Continent_C.prob=1.0,MottsMillVirus_LuteovirusLikePartB.rate_median=0.001085438791119184,MottsMillContinentClock.rate_median=0.017529514344764806,MottsMillVirus_LuteovirusLikePartB.rate_range={2.3319921207837026E-4,0.0029515819392421814},MottsMillVirus_LuteovirusLikePartB.rate=0.001116397131329694,Continent_C.set.prob={1.0},MottsMillVirus_LuteovirusLikePartB.rate_95%_HPD={5.753694531928944E-4,0.0017120991520686558},height_median=3.0991466427132934,height=3.0991466427143064,length=0.3570499921390239,length_median=0.2389448397076,MottsMillContinentClock.rate=0.018773503495573222,MottsMillContinentClock.rate_range={0.002207401869729352,0.07926397642868772},MottsMillContinentClock.rate_95%_HPD={0.005357978249068979,0.03436654352915917},Continent_C.set={"USA"}]:0.15730950894160856)[&height_95%_HPD={3.0992498446999974,3.770671835171072},length_range={1.257935482384E-4,3.848331985919},length_95%_HPD={1.257935482384E-4,1.11624545354},height_range={3.0992498446999974,6.316902517372711},Continent_C="USA",Continent_C.prob=1.0,MottsMillVirus_LuteovirusLikePartB.rate_median=0.001082950895826234,MottsMillContinentClock.rate_median=0.017592207076247795,MottsMillVirus_LuteovirusLikePartB.rate_range={2.770054453116848E-4,0.0029515819392421814},MottsMillVirus_LuteovirusLikePartB.rate=0.0011150319230598406,Continent_C.set.prob={1.0},MottsMillVirus_LuteovirusLikePartB.rate_95%_HPD={5.688668260127351E-4,0.0017095672256234962},height_median=3.256456151654902,height=3.329975352196343,posterior=0.16926837397922337,length=0.3690224373636139,length_median=0.2470148400492,MottsMillContinentClock.rate=0.01889395681763991,MottsMillContinentClock.rate_range={0.003178847730866491,0.07072977786266278},MottsMillContinentClock.rate_95%_HPD={0.006075695783750468,0.03532734461598008},Continent_C.set={"USA"}]:0.3330433990136932,(17[&height_95%_HPD={3.099146642711787,3.0991466427174856},length_range={6.789599728663E-6,5.759274945558},length_95%_HPD={6.789599728663E-6,1.101859120965},height_range={3.0991466427085896,3.099146642725941},Continent_C="USA",Continent_C.prob=1.0,MottsMillVirus_LuteovirusLikePartB.rate_median=0.001085438791119184,MottsMillContinentClock.rate_median=0.017529514344764806,MottsMillVirus_LuteovirusLikePartB.rate_range={2.3319921207837026E-4,0.0029515819392421814},MottsMillVirus_LuteovirusLikePartB.rate=0.001116397131329694,Continent_C.set.prob={1.0},MottsMillVirus_LuteovirusLikePartB.rate_95%_HPD={5.753694531928944E-4,0.0017120991520686558},height_median=3.0991466427132934,height=3.099146642714306,length=0.35692483006601977,length_median=0.2357898640987,MottsMillContinentClock.rate=0.018773503495573222,MottsMillContinentClock.rate_range={0.002207401869729352,0.07926397642868772},MottsMillContinentClock.rate_95%_HPD={0.005357978249068979,0.03436654352915917},Continent_C.set={"USA"}]:0.1612000980462014,15[&height_95%_HPD={3.099146642711787,3.0991466427174856},length_range={2.031126258029E-5,6.058752471176},length_95%_HPD={2.031126258029E-5,1.111337197679},height_range={3.099146642708689,3.0991466427258842},Continent_C="USA",Continent_C.prob=1.0,MottsMillVirus_LuteovirusLikePartB.rate_median=0.001085438791119184,MottsMillContinentClock.rate_median=0.017529514344764806,MottsMillVirus_LuteovirusLikePartB.rate_range={2.3319921207837026E-4,0.0029515819392421814},MottsMillVirus_LuteovirusLikePartB.rate=0.001116397131329694,Continent_C.set.prob={1.0},MottsMillVirus_LuteovirusLikePartB.rate_95%_HPD={5.753694531928944E-4,0.0017120991520686558},height_median=3.0991466427132934,height=3.0991466427143077,length=0.36464724455993097,length_median=0.2396310188551,MottsMillContinentClock.rate=0.018773503495573222,MottsMillContinentClock.rate_range={0.002207401869729352,0.07926397642868772},MottsMillContinentClock.rate_95%_HPD={0.005357978249068979,0.03436654352915917},Continent_C.set={"USA"}]:0.1612000980462014)[&height_95%_HPD={3.0992356484143073,3.7931635268891455},length_range={1.245384803572E-4,4.263761912512},length_95%_HPD={1.245384803572E-4,1.206791180584},height_range={3.0992356484143073,6.3042787027143845},Continent_C="USA",Continent_C.prob=1.0,MottsMillVirus_LuteovirusLikePartB.rate_median=0.001089992976011585,MottsMillContinentClock.rate_median=0.01770857847596014,MottsMillVirus_LuteovirusLikePartB.rate_range={3.616598487324705E-4,0.0026947435184899175},MottsMillVirus_LuteovirusLikePartB.rate=0.001118816305979827,Continent_C.set.prob={1.0},MottsMillVirus_LuteovirusLikePartB.rate_95%_HPD={5.817671542611966E-4,0.0017502580100496334},height_median=3.260346740759495,height=3.332876584736406,posterior=0.1651574912504861,length=0.38411667467672567,length_median=0.2530279264763,MottsMillContinentClock.rate=0.018899075675450697,MottsMillContinentClock.rate_range={0.0033434956189002684,0.0634596671671182},MottsMillContinentClock.rate_95%_HPD={0.005505736275350863,0.03479737362623566},Continent_C.set={"USA"}]:0.32915280990910034)[&height_95%_HPD={3.154190450643803,4.344376554622102},length_range={4.210370449886E-5,5.064837748032},length_95%_HPD={4.210370449886E-5,1.284252485213},height_range={3.137711504759892,6.20086902214446},Continent_C="USA",Continent_C.prob=1.0,MottsMillVirus_LuteovirusLikePartB.rate_median=0.001083198362256716,MottsMillContinentClock.rate_median=0.0175379172511893,MottsMillVirus_LuteovirusLikePartB.rate_range={2.3319921207837026E-4,0.0025794520769775978},MottsMillVirus_LuteovirusLikePartB.rate=0.0011153195259911047,Continent_C.set.prob={1.0},MottsMillVirus_LuteovirusLikePartB.rate_95%_HPD={5.606630545755341E-4,0.0017080858690022617},height_median=3.589499550668595,height=3.6629682121161817,posterior=0.10554969168379534,length=0.42588583858718376,length_median=0.28189882535315003,MottsMillContinentClock.rate=0.018888932842840964,MottsMillContinentClock.rate_range={0.0035081094432480877,0.07926397642868772},MottsMillContinentClock.rate_95%_HPD={0.005529902286361983,0.0339635454674203},Continent_C.set={"USA"}]:0.3462147410901757,13[&height_95%_HPD={3.099146642711787,3.0991466427174856},length_range={4.24404905397E-6,7.312269687539},length_95%_HPD={4.24404905397E-6,1.121847869278},height_range={3.0991466427089023,3.0991466427259127},Continent_C="USA",Continent_C.prob=1.0,MottsMillVirus_LuteovirusLikePartB.rate_median=0.001085438791119184,MottsMillContinentClock.rate_median=0.017529514344764806,MottsMillVirus_LuteovirusLikePartB.rate_range={2.3319921207837026E-4,0.0029515819392421814},MottsMillVirus_LuteovirusLikePartB.rate=0.001116397131329694,Continent_C.set.prob={1.0},MottsMillVirus_LuteovirusLikePartB.rate_95%_HPD={5.753694531928944E-4,0.0017120991520686558},height_median=3.0991466427132934,height=3.0991466427143077,length=0.3656089146604822,length_median=0.242273930494,MottsMillContinentClock.rate=0.018773503495573222,MottsMillContinentClock.rate_range={0.002207401869729352,0.07926397642868772},MottsMillContinentClock.rate_95%_HPD={0.005357978249068979,0.03436654352915917},Continent_C.set={"USA"}]:0.8365676490454774)[&height_95%_HPD={3.2418087796129953,5.233244870781192},length_range={0.004427838539792,10.81632457516},length_95%_HPD={0.1024312068361,4.749756587272},height_range={3.1545383694509965,10.411416330254951},Continent_C="USA",Continent_C.prob=1.0,MottsMillVirus_LuteovirusLikePartB.rate_median=0.0010852367990333203,MottsMillContinentClock.rate_median=0.017523320654438207,MottsMillVirus_LuteovirusLikePartB.rate_range={2.3319921207837026E-4,0.0029515819392421814},MottsMillVirus_LuteovirusLikePartB.rate=0.0011162522460239504,Continent_C.set.prob={1.0},MottsMillVirus_LuteovirusLikePartB.rate_95%_HPD={5.753694531928944E-4,0.0017120991520686558},height_median=3.935714291758771,height=4.068040764044101,posterior=0.9993333703683128,length=2.3530482360022664,length_median=2.221299264724,MottsMillContinentClock.rate=0.01877166735668941,MottsMillContinentClock.rate_range={0.002207401869729352,0.07926397642868772},MottsMillContinentClock.rate_95%_HPD={0.0053917496267113394,0.03440714950364178},Continent_C.set={"USA"}]:2.5693761646857354,(11[&height_95%_HPD={3.7238041769583674,3.723804176964009},length_range={0.06330781867877,7.769642254625},length_95%_HPD={0.1916335268097,2.684255818561},height_range={3.723804176956321,3.723804176972976},Continent_C="USA",Continent_C.prob=1.0,MottsMillVirus_LuteovirusLikePartB.rate_median=0.001085438791119184,MottsMillContinentClock.rate_median=0.017529514344764806,MottsMillVirus_LuteovirusLikePartB.rate_range={2.3319921207837026E-4,0.0029515819392421814},MottsMillVirus_LuteovirusLikePartB.rate=0.001116397131329694,Continent_C.set.prob={1.0},MottsMillVirus_LuteovirusLikePartB.rate_95%_HPD={5.753694531928944E-4,0.0017120991520686558},height_median=3.723804176959902,height=3.723804176960345,length=1.2508500533239617,length_median=1.097051185344,MottsMillContinentClock.rate=0.018773503495573222,MottsMillContinentClock.rate_range={0.002207401869729352,0.07926397642868772},MottsMillContinentClock.rate_95%_HPD={0.005357978249068979,0.03436654352915917},Continent_C.set={"USA"}]:1.0970282809823146,7[&height_95%_HPD={3.7238041769583674,3.723804176964009},length_range={0.06330781867877,9.545974857428},length_95%_HPD={0.1916335268097,2.684255818561},height_range={3.723804176956321,3.723804176972976},Continent_C="USA",Continent_C.prob=1.0,MottsMillVirus_LuteovirusLikePartB.rate_median=0.001085438791119184,MottsMillContinentClock.rate_median=0.017529514344764806,MottsMillVirus_LuteovirusLikePartB.rate_range={2.3319921207837026E-4,0.0029515819392421814},MottsMillVirus_LuteovirusLikePartB.rate=0.001116397131329694,Continent_C.set.prob={1.0},MottsMillVirus_LuteovirusLikePartB.rate_95%_HPD={5.753694531928944E-4,0.0017120991520686558},height_median=3.723804176959902,height=3.723804176960345,length=1.2509525673252646,length_median=1.097051185344,MottsMillContinentClock.rate=0.018773503495573222,MottsMillContinentClock.rate_range={0.002207401869729352,0.07926397642868772},MottsMillContinentClock.rate_95%_HPD={0.005357978249068979,0.03436654352915917},Continent_C.set={"USA"}]:1.0970282809823146)[&height_95%_HPD={3.9162477538813008,6.4080599955238},length_range={0.06355872413714,11.93051199069},length_95%_HPD={0.3622704863428,4.629790085157},height_range={3.7871119956381136,11.39771490181397},Continent_C="USA",Continent_C.prob=1.0,MottsMillVirus_LuteovirusLikePartB.rate_median=0.001085438791119184,MottsMillContinentClock.rate_median=0.017529514344764806,MottsMillVirus_LuteovirusLikePartB.rate_range={2.3319921207837026E-4,0.0029515819392421814},MottsMillVirus_LuteovirusLikePartB.rate=0.0011164140862348726,Continent_C.set.prob={1.0},MottsMillVirus_LuteovirusLikePartB.rate_95%_HPD={5.753694531928944E-4,0.0017120991520686558},height_median=4.820832457942217,height=4.974185570206896,posterior=0.9998888950613855,length=2.350157241234144,length_median=2.139735980271,MottsMillContinentClock.rate=0.01877373887831731,MottsMillContinentClock.rate_range={0.002207401869729352,0.07926397642868772},MottsMillContinentClock.rate_95%_HPD={0.005357978249068979,0.03436654352915917},Continent_C.set={"USA"}]:1.6842579985022894)[&height_95%_HPD={4.788918103920686,9.0695553317438},length_range={0.001018443406657,6.856716476788},length_95%_HPD={0.001018443406657,2.312699838808},height_range={4.378849307653802,16.429989194398956},Continent_C="USA",Continent_C.prob=1.0,MottsMillVirus_LuteovirusLikePartB.rate_median=0.001038547973818643,MottsMillContinentClock.rate_median=0.016403859495096335,MottsMillVirus_LuteovirusLikePartB.rate_range={2.3319921207837026E-4,0.002665686388532826},MottsMillVirus_LuteovirusLikePartB.rate=0.0010714875001173515,Continent_C.set.prob={1.0},MottsMillVirus_LuteovirusLikePartB.rate_95%_HPD={5.499156443169293E-4,0.0016650323148080489},height_median=6.505090456444506,height=6.696137756624824,posterior=0.1532692628187323,length=0.7988696140060545,length_median=0.5852095348645,MottsMillContinentClock.rate=0.017693401449104043,MottsMillContinentClock.rate_range={0.00241524326064956,0.05994304284844556},MottsMillContinentClock.rate_95%_HPD={0.00515506323570317,0.03317712108586347},Continent_C.set={"USA"}]:0.9113524609077857,(9[&height_95%_HPD={3.723804176958353,3.7238041769640233},length_range={0.4146735966803,14.04001241716},length_95%_HPD={0.7648699104372,4.307074158851},height_range={3.7238041769560937,3.723804176972692},Continent_C="USA",Continent_C.prob=1.0,MottsMillVirus_LuteovirusLikePartB.rate_median=0.001085438791119184,MottsMillContinentClock.rate_median=0.017529514344764806,MottsMillVirus_LuteovirusLikePartB.rate_range={2.3319921207837026E-4,0.0029515819392421814},MottsMillVirus_LuteovirusLikePartB.rate=0.001116397131329694,Continent_C.set.prob={1.0},MottsMillVirus_LuteovirusLikePartB.rate_95%_HPD={5.753694531928944E-4,0.0017120991520686558},height_median=3.723804176959888,height=3.7238041769603467,length=2.3334824115056634,length_median=2.154753888877,MottsMillContinentClock.rate=0.018773503495573222,MottsMillContinentClock.rate_range={0.002207401869729352,0.07926397642868772},MottsMillContinentClock.rate_95%_HPD={0.005357978249068979,0.03436654352915917},Continent_C.set={"USA"}]:2.598774149137313,(((10[&height_95%_HPD={3.723804176958396,3.7238041769641086},length_range={0.2180610556987,9.672192677092},length_95%_HPD={0.3830649241766,3.423561425467},height_range={3.723804176955298,3.7238041769729193},Continent_C="USA",Continent_C.prob=1.0,MottsMillVirus_LuteovirusLikePartB.rate_median=0.001085438791119184,MottsMillContinentClock.rate_median=0.017529514344764806,MottsMillVirus_LuteovirusLikePartB.rate_range={2.3319921207837026E-4,0.0029515819392421814},MottsMillVirus_LuteovirusLikePartB.rate=0.001116397131329694,Continent_C.set.prob={1.0},MottsMillVirus_LuteovirusLikePartB.rate_95%_HPD={5.753694531928944E-4,0.0017120991520686558},height_median=3.723804176959902,height=3.723804176960344,length=1.8015712677348137,length_median=1.657249616573,MottsMillContinentClock.rate=0.018773503495573222,MottsMillContinentClock.rate_range={0.002207401869729352,0.07926397642868772},MottsMillContinentClock.rate_95%_HPD={0.005357978249068979,0.03436654352915917},Continent_C.set={"USA"}]:1.2747842802678093,32[&height_95%_HPD={3.8852459016384913,3.885245901644197},length_range={0.04630889192631,11.48848875876},length_95%_HPD={0.2035410474972,3.045756740668},height_range={3.8852459016360967,3.8852459016528087},Continent_C="USA",Continent_C.prob=1.0,MottsMillVirus_LuteovirusLikePartB.rate_median=0.001085438791119184,MottsMillContinentClock.rate_median=0.017529514344764806,MottsMillVirus_LuteovirusLikePartB.rate_range={2.3319921207837026E-4,0.0029515819392421814},MottsMillVirus_LuteovirusLikePartB.rate=0.001116397131329694,Continent_C.set.prob={1.0},MottsMillVirus_LuteovirusLikePartB.rate_95%_HPD={5.753694531928944E-4,0.0017120991520686558},height_median=3.8852459016399976,height=3.885245901640882,length=1.5297955890030066,length_median=1.393332573392,MottsMillContinentClock.rate=0.018773503495573222,MottsMillContinentClock.rate_range={0.002207401869729352,0.07926397642868772},MottsMillContinentClock.rate_95%_HPD={0.005357978249068979,0.03436654352915917},Continent_C.set={"USA"}]:1.113342555587714)[&height_95%_HPD={4.066489205494939,6.46601079881836},length_range={3.074504751925E-4,5.406316259088},length_95%_HPD={3.074504751925E-4,1.795958936211},height_range={3.941865232657406,9.300486243481402},Continent_C="USA",Continent_C.prob=1.0,MottsMillVirus_LuteovirusLikePartB.rate_median=0.0010864018369230403,MottsMillContinentClock.rate_median=0.017622329346089895,MottsMillVirus_LuteovirusLikePartB.rate_range={2.3319921207837026E-4,0.0026400158270115837},MottsMillVirus_LuteovirusLikePartB.rate=0.0011159696186255025,Continent_C.set.prob={1.0},MottsMillVirus_LuteovirusLikePartB.rate_95%_HPD={5.821879267259951E-4,0.0017098441433082733},height_median=4.9985884572277115,height=5.12151909709032,posterior=0.2530414976945725,length=0.6592169392030218,length_median=0.5190037013311,MottsMillContinentClock.rate=0.018887737324720672,MottsMillContinentClock.rate_range={0.002207401869729352,0.07926397642868772},MottsMillContinentClock.rate_95%_HPD={0.005819493326972477,0.035190914604296505},Continent_C.set={"USA"}]:0.39114556145179336,21[&height_95%_HPD={3.885245901638484,3.8852459016441827},length_range={0.04630889192631,11.48848875876},length_95%_HPD={0.3023180755877,3.318513705303},height_range={3.8852459016362957,3.8852459016530076},Continent_C="USA",Continent_C.prob=1.0,MottsMillVirus_LuteovirusLikePartB.rate_median=0.001085438791119184,MottsMillContinentClock.rate_median=0.017529514344764806,MottsMillVirus_LuteovirusLikePartB.rate_range={2.3319921207837026E-4,0.0029515819392421814},MottsMillVirus_LuteovirusLikePartB.rate=0.001116397131329694,Continent_C.set.prob={1.0},MottsMillVirus_LuteovirusLikePartB.rate_95%_HPD={5.753694531928944E-4,0.0017120991520686558},height_median=3.8852459016399905,height=3.8852459016408747,length=1.683365900871001,length_median=1.537210382106,MottsMillContinentClock.rate=0.018773503495573222,MottsMillContinentClock.rate_range={0.002207401869729352,0.07926397642868772},MottsMillContinentClock.rate_95%_HPD={0.005357978249068979,0.03436654352915917},Continent_C.set={"USA"}]:1.5044881170395143)[&height_95%_HPD={4.353814970500906,6.941087657619988},length_range={2.248347234337E-4,3.888600800685},length_95%_HPD={2.248347234337E-4,1.733708810139},height_range={4.109552407073096,11.900098396414876},Continent_C="USA",Continent_C.prob=1.0,MottsMillVirus_LuteovirusLikePartB.rate_median=0.0010868630901563242,MottsMillContinentClock.rate_median=0.0175123039054547,MottsMillVirus_LuteovirusLikePartB.rate_range={2.3319921207837026E-4,0.0029515819392421814},MottsMillVirus_LuteovirusLikePartB.rate=0.001117875119163814,Continent_C.set.prob={1.0},MottsMillVirus_LuteovirusLikePartB.rate_95%_HPD={5.696804635244886E-4,0.0017065892093382697},height_median=5.389734018679505,height=5.52081365767931,posterior=0.20293317037942338,length=0.6276865914846543,length_median=0.4687247084156,MottsMillContinentClock.rate=0.018740474797132246,MottsMillContinentClock.rate_range={0.002207401869729352,0.07072977786266278},MottsMillContinentClock.rate_95%_HPD={0.005415192880823292,0.03440179164504621},Continent_C.set={"USA"}]:0.5348896962517955,((34[&height_95%_HPD={3.8852459016384344,3.8852459016441117},length_range={3.954142213658E-8,3.428052331524},length_95%_HPD={1.427666469045E-5,0.7588681351652},height_range={3.88524590163577,3.8852459016528087},Continent_C="USA",Continent_C.prob=1.0,MottsMillVirus_LuteovirusLikePartB.rate_median=0.001085438791119184,MottsMillContinentClock.rate_median=0.017529514344764806,MottsMillVirus_LuteovirusLikePartB.rate_range={2.3319921207837026E-4,0.0029515819392421814},MottsMillVirus_LuteovirusLikePartB.rate=0.001116397131329694,Continent_C.set.prob={1.0},MottsMillVirus_LuteovirusLikePartB.rate_95%_HPD={5.753694531928944E-4,0.0017120991520686558},height_median=3.8852459016399905,height=3.8852459016408787,length=0.2528022869249302,length_median=0.1745884137564,MottsMillContinentClock.rate=0.018773503495573222,MottsMillContinentClock.rate_range={0.002207401869729352,0.07926397642868772},MottsMillContinentClock.rate_95%_HPD={0.005357978249068979,0.03436654352915917},Continent_C.set={"USA"}]:0.1735765241881957,22[&height_95%_HPD={3.8852459016384344,3.8852459016441117},length_range={3.954142213658E-8,3.428052331524},length_95%_HPD={3.954142213658E-8,0.7577064435671},height_range={3.88524590163577,3.8852459016528087},Continent_C="USA",Continent_C.prob=1.0,MottsMillVirus_LuteovirusLikePartB.rate_median=0.001085438791119184,MottsMillContinentClock.rate_median=0.017529514344764806,MottsMillVirus_LuteovirusLikePartB.rate_range={2.3319921207837026E-4,0.0029515819392421814},MottsMillVirus_LuteovirusLikePartB.rate=0.001116397131329694,Continent_C.set.prob={1.0},MottsMillVirus_LuteovirusLikePartB.rate_95%_HPD={5.753694531928944E-4,0.0017120991520686558},height_median=3.8852459016399905,height=3.885245901640879,length=0.25277773919751295,length_median=0.1745398506239,MottsMillContinentClock.rate=0.018773503495573222,MottsMillContinentClock.rate_range={0.002207401869729352,0.07926397642868772},MottsMillContinentClock.rate_95%_HPD={0.005357978249068979,0.03436654352915917},Continent_C.set={"USA"}]:0.1735765241881957)[&height_95%_HPD={3.8852459411812106,4.629172127634696},length_range={0.009937244553174,8.36543897987},length_95%_HPD={0.03477089979393,2.025250844187},height_range={3.8852459411812106,7.31329823316841},Continent_C="USA",Continent_C.prob=1.0,MottsMillVirus_LuteovirusLikePartB.rate_median=0.0010855053480658687,MottsMillContinentClock.rate_median=0.017523512108458386,MottsMillVirus_LuteovirusLikePartB.rate_range={2.3319921207837026E-4,0.0029515819392421814},MottsMillVirus_LuteovirusLikePartB.rate=0.0011165369455466995,Continent_C.set.prob={1.0},MottsMillVirus_LuteovirusLikePartB.rate_95%_HPD={5.749685987889158E-4,0.0017120991520686558},height_median=4.058822425828186,height=4.135581181029841,posterior=0.995722459863341,length=0.9008603366393739,length_median=0.77601073684225,MottsMillContinentClock.rate=0.018775223225751776,MottsMillContinentClock.rate_range={0.002207401869729352,0.07926397642868772},MottsMillContinentClock.rate_95%_HPD={0.005388688996700299,0.03440714950364178},Continent_C.set={"USA"}]:0.7906053886348943,(31[&height_95%_HPD={3.8852459016384557,3.885245901644126},length_range={8.244485381947E-6,3.240573294791},length_95%_HPD={8.244485381947E-6,0.7382885635314},height_range={3.8852459016355994,3.8852459016528087},Continent_C="USA",Continent_C.prob=1.0,MottsMillVirus_LuteovirusLikePartB.rate_median=0.001085438791119184,MottsMillContinentClock.rate_median=0.017529514344764806,MottsMillVirus_LuteovirusLikePartB.rate_range={2.3319921207837026E-4,0.0029515819392421814},MottsMillVirus_LuteovirusLikePartB.rate=0.001116397131329694,Continent_C.set.prob={1.0},MottsMillVirus_LuteovirusLikePartB.rate_95%_HPD={5.753694531928944E-4,0.0017120991520686558},height_median=3.8852459016399905,height=3.885245901640882,length=0.24864891618487273,length_median=0.1727179548601,MottsMillContinentClock.rate=0.018773503495573222,MottsMillContinentClock.rate_range={0.002207401869729352,0.07926397642868772},MottsMillContinentClock.rate_95%_HPD={0.005357978249068979,0.03436654352915917},Continent_C.set={"USA"}]:0.17223063088640345,33[&height_95%_HPD={3.8852459016384557,3.885245901644126},length_range={8.244485381947E-6,3.240573294791},length_95%_HPD={8.244485381947E-6,0.737344588965},height_range={3.8852459016355994,3.8852459016528087},Continent_C="USA",Continent_C.prob=1.0,MottsMillVirus_LuteovirusLikePartB.rate_median=0.001085438791119184,MottsMillContinentClock.rate_median=0.017529514344764806,MottsMillVirus_LuteovirusLikePartB.rate_range={2.3319921207837026E-4,0.0029515819392421814},MottsMillVirus_LuteovirusLikePartB.rate=0.001116397131329694,Continent_C.set.prob={1.0},MottsMillVirus_LuteovirusLikePartB.rate_95%_HPD={5.753694531928944E-4,0.0017120991520686558},height_median=3.8852459016399905,height=3.88524590164088,length=0.24853932612204604,length_median=0.1727179548601,MottsMillContinentClock.rate=0.018773503495573222,MottsMillContinentClock.rate_range={0.002207401869729352,0.07926397642868772},MottsMillContinentClock.rate_95%_HPD={0.005357978249068979,0.03436654352915917},Continent_C.set={"USA"}]:0.17223063088640345)[&height_95%_HPD={3.885254146124794,4.618480609348211},length_range={0.004073272189784,6.874981153521},length_95%_HPD={0.05344341598088,2.072249458083},height_range={3.885254146124794,7.125819196431593},Continent_C="USA",Continent_C.prob=1.0,MottsMillVirus_LuteovirusLikePartB.rate_median=0.0010853619547391835,MottsMillContinentClock.rate_median=0.017530120210437723,MottsMillVirus_LuteovirusLikePartB.rate_range={2.3319921207837026E-4,0.0029515819392421814},MottsMillVirus_LuteovirusLikePartB.rate=0.0011163786251898132,Continent_C.set.prob={1.0},MottsMillVirus_LuteovirusLikePartB.rate_95%_HPD={5.749685987889158E-4,0.0017120991520686558},height_median=4.057476532526394,height=4.132574004344829,posterior=0.997666796289095,length=0.9045477205101434,length_median=0.7730160955532,MottsMillContinentClock.rate=0.018773772866946887,MottsMillContinentClock.rate_range={0.002207401869729352,0.07926397642868772},MottsMillContinentClock.rate_95%_HPD={0.005415192880823292,0.034415640843112334},Continent_C.set={"USA"}]:0.7919512819366865)[&height_95%_HPD={4.102236280439101,6.069374662409487},length_range={4.669695770998E-4,5.600693270074},length_95%_HPD={0.008753161668673,2.066229430396},height_range={3.964433255929144,13.094834992155995},Continent_C="USA",Continent_C.prob=1.0,MottsMillVirus_LuteovirusLikePartB.rate_median=0.0010851049897739082,MottsMillContinentClock.rate_median=0.017570423319932277,MottsMillVirus_LuteovirusLikePartB.rate_range={2.3319921207837026E-4,0.0029515819392421814},MottsMillVirus_LuteovirusLikePartB.rate=0.0011160467214574783,Continent_C.set.prob={1.0},MottsMillVirus_LuteovirusLikePartB.rate_95%_HPD={5.631721596419237E-4,0.0017009718635576177},height_median=4.8494278144630805,height=4.95656987342551,posterior=0.8795066940725516,length=0.8790347277538652,length_median=0.7412767387079,MottsMillContinentClock.rate=0.018825126542526535,MottsMillContinentClock.rate_range={0.002207401869729352,0.07926397642868772},MottsMillContinentClock.rate_95%_HPD={0.005529902286361983,0.034682653829651085},Continent_C.set={"USA"}]:1.07519590046822)[&height_95%_HPD={4.613839509208404,7.708590739136014},length_range={4.351051818929E-5,4.976541428783},length_95%_HPD={4.351051818929E-5,1.791048417258},height_range={4.321088870327799,15.070374990646883},Continent_C="USA",Continent_C.prob=1.0,MottsMillVirus_LuteovirusLikePartB.rate_median=0.001075455119415302,MottsMillContinentClock.rate_median=0.017426401198828028,MottsMillVirus_LuteovirusLikePartB.rate_range={3.616598487324705E-4,0.0029515819392421814},MottsMillVirus_LuteovirusLikePartB.rate=0.001103129100890081,Continent_C.set.prob={1.0},MottsMillVirus_LuteovirusLikePartB.rate_95%_HPD={5.670112157442225E-4,0.001672647367113227},height_median=5.9246237149313,height=6.073928287977363,posterior=0.284039775568024,length=0.6150857979946525,length_median=0.4385443682604,MottsMillContinentClock.rate=0.018580328991914547,MottsMillContinentClock.rate_range={0.002207401869729352,0.07926397642868772},MottsMillContinentClock.rate_95%_HPD={0.004783171315668904,0.03349462728689704},Continent_C.set={"USA"}]:0.3979546111659005)[&height_95%_HPD={4.888876277146203,8.432733571921005},length_range={0.006046067328155,6.485620931012},length_95%_HPD={0.02401334371464,2.4430663379},height_range={4.411602642215705,17.76381659412388},Continent_C="USA",Continent_C.prob=1.0,MottsMillVirus_LuteovirusLikePartB.rate_median=0.001084310870401708,MottsMillContinentClock.rate_median=0.01753153478466964,MottsMillVirus_LuteovirusLikePartB.rate_range={2.3319921207837026E-4,0.0029515819392421814},MottsMillVirus_LuteovirusLikePartB.rate=0.0011155901792830388,Continent_C.set.prob={1.0},MottsMillVirus_LuteovirusLikePartB.rate_95%_HPD={5.753694531928944E-4,0.0017109986297932644},height_median=6.322578326097201,height=6.4886544481804345,posterior=0.9691683795344703,length=1.0095359559377368,length_median=0.83174055943865,MottsMillContinentClock.rate=0.018768139142160224,MottsMillContinentClock.rate_range={0.002207401869729352,0.07926397642868772},MottsMillContinentClock.rate_95%_HPD={0.005465734945129399,0.03442650790556664},Continent_C.set={"USA"}]:1.093864591255091)[&height_95%_HPD={5.557731966874293,10.522522255444983},length_range={9.817862396089E-4,4.264292754},length_95%_HPD={9.817862396089E-4,1.675593407418},height_range={5.0956545029564,15.03202787317241},Continent_C="USA",Continent_C.prob=0.999271137026239,MottsMillVirus_LuteovirusLikePartB.rate_median=0.0010026192772900678,MottsMillContinentClock.rate_median=0.015643735677321684,MottsMillVirus_LuteovirusLikePartB.rate_range={4.427559944970052E-4,0.002612366565609},MottsMillVirus_LuteovirusLikePartB.rate=0.0010395559889936656,Continent_C.set.prob={0.999271137026239,7.288629737609329E-4},MottsMillVirus_LuteovirusLikePartB.rate_95%_HPD={5.499156443169293E-4,0.0016433730573390658},height_median=7.416442917352292,height=7.646533172226357,posterior=0.07621798788956169,length=0.5681580794654286,length_median=0.4115705533629,MottsMillContinentClock.rate=0.01700474222771229,MottsMillContinentClock.rate_range={0.00241524326064956,0.062110266702031625},MottsMillContinentClock.rate_95%_HPD={0.005363325291110374,0.03217480712697325},Continent_C.set={"USA","EuropeNAf"}]:0.6159303759832078,((30[&height_95%_HPD={3.8852459016384415,3.8852459016441117},length_range={0.02440577536569,11.98509391537},length_95%_HPD={0.1583838684262,3.240698414814},height_range={3.8852459016359973,3.8852459016530076},Continent_C="USA",Continent_C.prob=1.0,MottsMillVirus_LuteovirusLikePartB.rate_median=0.001085438791119184,MottsMillContinentClock.rate_median=0.017529514344764806,MottsMillVirus_LuteovirusLikePartB.rate_range={2.3319921207837026E-4,0.0029515819392421814},MottsMillVirus_LuteovirusLikePartB.rate=0.001116397131329694,Continent_C.set.prob={1.0},MottsMillVirus_LuteovirusLikePartB.rate_95%_HPD={5.753694531928944E-4,0.0017120991520686558},height_median=3.8852459016400047,height=3.8852459016409018,length=1.5135265739719876,length_median=1.322912951423,MottsMillContinentClock.rate=0.018773503495573222,MottsMillContinentClock.rate_range={0.002207401869729352,0.07926397642868772},MottsMillContinentClock.rate_95%_HPD={0.005357978249068979,0.03436654352915917},Continent_C.set={"USA"}]:1.2974909177573792,(12[&height_95%_HPD={3.099146642711702,3.0991466427175},length_range={4.280364991915E-5,3.307785608135},length_95%_HPD={4.280364991915E-5,0.9807675458054},height_range={3.0991466427097976,3.0991466427264243},Continent_C="USA",Continent_C.prob=1.0,MottsMillVirus_LuteovirusLikePartB.rate_median=0.001085438791119184,MottsMillContinentClock.rate_median=0.017529514344764806,MottsMillVirus_LuteovirusLikePartB.rate_range={2.3319921207837026E-4,0.0029515819392421814},MottsMillVirus_LuteovirusLikePartB.rate=0.001116397131329694,Continent_C.set.prob={1.0},MottsMillVirus_LuteovirusLikePartB.rate_95%_HPD={5.753694531928944E-4,0.0017120991520686558},height_median=3.0991466427133076,height=3.099146642714319,length=0.33511867714878835,length_median=0.2389745960392,MottsMillContinentClock.rate=0.018773503495573222,MottsMillContinentClock.rate_range={0.002207401869729352,0.07926397642868772},MottsMillContinentClock.rate_95%_HPD={0.005357978249068979,0.03436654352915917},Continent_C.set={"USA"}]:0.23897459604448557,19[&height_95%_HPD={3.099146642711702,3.0991466427175},length_range={4.280364991915E-5,3.307785608135},length_95%_HPD={4.280364991915E-5,0.9807675458054},height_range={3.0991466427097976,3.0991466427264243},Continent_C="USA",Continent_C.prob=1.0,MottsMillVirus_LuteovirusLikePartB.rate_median=0.001085438791119184,MottsMillContinentClock.rate_median=0.017529514344764806,MottsMillVirus_LuteovirusLikePartB.rate_range={2.3319921207837026E-4,0.0029515819392421814},MottsMillVirus_LuteovirusLikePartB.rate=0.001116397131329694,Continent_C.set.prob={1.0},MottsMillVirus_LuteovirusLikePartB.rate_95%_HPD={5.753694531928944E-4,0.0017120991520686558},height_median=3.0991466427133076,height=3.099146642714319,length=0.33511867714878835,length_median=0.2389745960392,MottsMillContinentClock.rate=0.018773503495573222,MottsMillContinentClock.rate_range={0.002207401869729352,0.07926397642868772},MottsMillContinentClock.rate_95%_HPD={0.005357978249068979,0.03436654352915917},Continent_C.set={"USA"}]:0.23897459604448557)[&height_95%_HPD={3.099189446362807,4.0799141885180035},length_range={0.0881670284818,11.64092441632},length_95%_HPD={0.564869119101,3.754023871397},height_range={3.099189446362807,6.406932250847291},Continent_C="USA",Continent_C.prob=1.0,MottsMillVirus_LuteovirusLikePartB.rate_median=0.001085438791119184,MottsMillContinentClock.rate_median=0.017529514344764806,MottsMillVirus_LuteovirusLikePartB.rate_range={2.3319921207837026E-4,0.0029515819392421814},MottsMillVirus_LuteovirusLikePartB.rate=0.001116397131329694,Continent_C.set.prob={1.0},MottsMillVirus_LuteovirusLikePartB.rate_95%_HPD={5.753694531928944E-4,0.0017120991520686558},height_median=3.338121238757793,height=3.4342653198626367,posterior=1.0,length=1.960334070628636,length_median=1.789381870507,MottsMillContinentClock.rate=0.018773503495573222,MottsMillContinentClock.rate_range={0.002207401869729352,0.07926397642868772},MottsMillContinentClock.rate_95%_HPD={0.005357978249068979,0.03436654352915917},Continent_C.set={"USA"}]:1.8446155806395907)[&height_95%_HPD={4.044761548012801,7.001974544243993},length_range={4.526190468468E-5,9.130825914643},length_95%_HPD={0.05955994488273,3.440811166224},height_range={3.9096516770054137,15.870339817015804},Continent_C="USA",Continent_C.prob=1.0,MottsMillVirus_LuteovirusLikePartB.rate_median=0.0010852721477155793,MottsMillContinentClock.rate_median=0.017526197614418225,MottsMillVirus_LuteovirusLikePartB.rate_range={2.3319921207837026E-4,0.0029515819392421814},MottsMillVirus_LuteovirusLikePartB.rate=0.0011160243302292764,Continent_C.set.prob={1.0},MottsMillVirus_LuteovirusLikePartB.rate_95%_HPD={5.753694531928944E-4,0.0017109986297932644},height_median=5.182736819397384,height=5.354670966551797,posterior=0.9630576079106716,length=1.5499267444599496,length_median=1.3647445057965002,MottsMillContinentClock.rate=0.01878223133320628,MottsMillContinentClock.rate_range={0.002207401869729352,0.07926397642868772},MottsMillContinentClock.rate_95%_HPD={0.005357978249068979,0.03436654352915917},Continent_C.set={"USA"}]:1.6260312679521576,(18[&height_95%_HPD={3.0991466427116876,3.0991466427174856},length_range={0.7682576493298,21.8829223233},length_95%_HPD={1.392465925118,8.192831949235},height_range={3.099146642707524,3.099146642725998},Continent_C="USA",Continent_C.prob=1.0,MottsMillVirus_LuteovirusLikePartB.rate_median=0.001085438791119184,MottsMillContinentClock.rate_median=0.017529514344764806,MottsMillVirus_LuteovirusLikePartB.rate_range={2.3319921207837026E-4,0.0029515819392421814},MottsMillVirus_LuteovirusLikePartB.rate=0.001116397131329694,Continent_C.set.prob={1.0},MottsMillVirus_LuteovirusLikePartB.rate_95%_HPD={5.753694531928944E-4,0.0017120991520686558},height_median=3.099146642713265,height=3.0991466427142846,length=4.234253088110499,length_median=3.788979596745,MottsMillContinentClock.rate=0.018773503495573222,MottsMillContinentClock.rate_range={0.002207401869729352,0.07926397642868772},MottsMillContinentClock.rate_95%_HPD={0.005357978249068979,0.03436654352915917},Continent_C.set={"USA"}]:3.2166561401349085,8[&height_95%_HPD={3.7238041769584953,3.7238041769640944},length_range={0.1436001150833,18.1551874442},length_95%_HPD={0.8041625085859,6.482862030732},height_range={3.723804176954502,3.7238041769731183},Continent_C="USA",Continent_C.prob=1.0,MottsMillVirus_LuteovirusLikePartB.rate_median=0.001085438791119184,MottsMillContinentClock.rate_median=0.017529514344764806,MottsMillVirus_LuteovirusLikePartB.rate_range={2.3319921207837026E-4,0.0029515819392421814},MottsMillVirus_LuteovirusLikePartB.rate=0.001116397131329694,Continent_C.set.prob={1.0},MottsMillVirus_LuteovirusLikePartB.rate_95%_HPD={5.753694531928944E-4,0.0017120991520686558},height_median=3.7238041769599164,height=3.723804176960333,length=3.442049523948687,length_median=3.179908815723,MottsMillContinentClock.rate=0.018773503495573222,MottsMillContinentClock.rate_range={0.002207401869729352,0.07926397642868772},MottsMillContinentClock.rate_95%_HPD={0.005357978249068979,0.03436654352915917},Continent_C.set={"USA"}]:2.591998605888257)[&height_95%_HPD={4.477360143279505,9.22923863173451},length_range={1.839909677015E-4,6.938618664904},length_95%_HPD={1.839909677015E-4,2.37329228422},height_range={3.8674042920426075,17.053298843236604},Continent_C="USA",Continent_C.prob=1.0,MottsMillVirus_LuteovirusLikePartB.rate_median=0.001082610730234548,MottsMillContinentClock.rate_median=0.01731287052315042,MottsMillVirus_LuteovirusLikePartB.rate_range={2.770054453116848E-4,0.002665686388532826},MottsMillVirus_LuteovirusLikePartB.rate=0.0011128442629229302,Continent_C.set.prob={1.0},MottsMillVirus_LuteovirusLikePartB.rate_95%_HPD={5.493024526139857E-4,0.00168551418414014},height_median=6.3158027828481735,height=6.560202438516848,posterior=0.35564690850508307,length=0.927640740529561,length_median=0.7513807143908,MottsMillContinentClock.rate=0.018518791751034543,MottsMillContinentClock.rate_range={0.00241524326064956,0.07072977786266278},MottsMillContinentClock.rate_95%_HPD={0.0056076396883435525,0.03395853805675089},Continent_C.set={"USA"}]:0.492965304501368)[&height_95%_HPD={4.965255040955903,9.49097497906871},length_range={5.441924125869E-4,6.099925587075},length_95%_HPD={9.857479071647E-4,2.223109349327},height_range={4.380906089075097,19.862563521737798},Continent_C="USA",Continent_C.prob=1.0,MottsMillVirus_LuteovirusLikePartB.rate_median=0.0010755386917341726,MottsMillContinentClock.rate_median=0.01720926632988507,MottsMillVirus_LuteovirusLikePartB.rate_range={2.3319921207837026E-4,0.0026120949421981005},MottsMillVirus_LuteovirusLikePartB.rate=0.0011057041676574358,Continent_C.set.prob={1.0},MottsMillVirus_LuteovirusLikePartB.rate_95%_HPD={5.540939065344101E-4,0.0016813885010478842},height_median=6.8087680873495415,height=7.007436748563587,posterior=0.25865229709460585,length=0.8867145648168766,length_median=0.71978167190595,MottsMillContinentClock.rate=0.018385037681615417,MottsMillContinentClock.rate_range={0.0028369799008349864,0.062110266702031625},MottsMillContinentClock.rate_95%_HPD={0.005523313241558023,0.034000754991856584},Continent_C.set={"USA"}]:1.2236052059859581)[&height_95%_HPD={5.800233685451403,11.386866905605004},length_range={8.436925693545E-4,20.20025238373},length_95%_HPD={0.008478943592389,3.035440062136},height_range={5.025113195263401,18.715735500898802},Continent_C="USA",Continent_C.prob=0.9952110146662676,MottsMillVirus_LuteovirusLikePartB.rate_median=0.0010334863029643317,MottsMillContinentClock.rate_median=0.015717214923447312,MottsMillVirus_LuteovirusLikePartB.rate_range={2.770054453116848E-4,0.002612366565609},MottsMillVirus_LuteovirusLikePartB.rate=0.0010641559402505202,Continent_C.set.prob={0.9952110146662676,0.004788985333732416},MottsMillVirus_LuteovirusLikePartB.rate_95%_HPD={5.493024526139857E-4,0.0016354491052660057},height_median=8.0323732933355,height=8.284762187979819,posterior=0.37120159991111606,length=1.273277095815853,length_median=1.0483082559565,MottsMillContinentClock.rate=0.016928708859619675,MottsMillContinentClock.rate_range={0.002207401869729352,0.062110266702031625},MottsMillContinentClock.rate_95%_HPD={0.004783171315668904,0.030700950484080867},Continent_C.set={"USA","EuropeNAf"}]:0.8589834501261038,((20[&height_95%_HPD={0.0,4.774847184307873E-12},length_range={0.1190012246393,14.09292353938},length_95%_HPD={0.502810413188,4.211174689691},height_range={0.0,1.6626700016786344E-11},Continent_C="EuropeNAf",Continent_C.prob=1.0,MottsMillVirus_LuteovirusLikePartB.rate_median=0.001085438791119184,MottsMillContinentClock.rate_median=0.017529514344764806,MottsMillVirus_LuteovirusLikePartB.rate_range={2.3319921207837026E-4,0.0029515819392421814},MottsMillVirus_LuteovirusLikePartB.rate=0.001116397131329694,Continent_C.set.prob={1.0},MottsMillVirus_LuteovirusLikePartB.rate_95%_HPD={5.753694531928944E-4,0.0017120991520686558},height_median=5.258016244624741E-13,height=1.2032645124527974E-12,length=2.3585909978864117,length_median=2.254612535339,MottsMillContinentClock.rate=0.018773503495573222,MottsMillContinentClock.rate_range={0.002207401869729352,0.07926397642868772},MottsMillContinentClock.rate_95%_HPD={0.005357978249068979,0.03436654352915917},Continent_C.set={"EuropeNAf"}]:1.9827608971984745,26[&height_95%_HPD={0.0,4.746425474877469E-12},length_range={0.1190012246393,14.09292353938},length_95%_HPD={0.5857924281323,4.465143799089},height_range={0.0,1.6996182239381596E-11},Continent_C="EuropeNAf",Continent_C.prob=1.0,MottsMillVirus_LuteovirusLikePartB.rate_median=0.001085438791119184,MottsMillContinentClock.rate_median=0.017529514344764806,MottsMillVirus_LuteovirusLikePartB.rate_range={2.3319921207837026E-4,0.0029515819392421814},MottsMillVirus_LuteovirusLikePartB.rate=0.001116397131329694,Continent_C.set.prob={1.0},MottsMillVirus_LuteovirusLikePartB.rate_95%_HPD={5.753694531928944E-4,0.0017120991520686558},height_median=5.258016244624741E-13,height=1.2032868143607862E-12,length=2.4261897555380245,length_median=2.314657941418,MottsMillContinentClock.rate=0.018773503495573222,MottsMillContinentClock.rate_range={0.002207401869729352,0.07926397642868772},MottsMillContinentClock.rate_95%_HPD={0.005357978249068979,0.03436654352915917},Continent_C.set={"EuropeNAf"}]:1.9827608971984745)[&height_95%_HPD={0.4254805020148993,3.7604915363979927},length_range={5.573534768493E-4,12.02365822159},length_95%_HPD={5.573534768493E-4,3.326148565072},height_range={0.11900122464299301,14.09292353939341},Continent_C="EuropeNAf",Continent_C.prob=0.999198155758244,MottsMillVirus_LuteovirusLikePartB.rate_median=0.0010833463750557092,MottsMillContinentClock.rate_median=0.017437328203548572,MottsMillVirus_LuteovirusLikePartB.rate_range={2.3319921207837026E-4,0.0026947435184899175},MottsMillVirus_LuteovirusLikePartB.rate=0.0011148025321424202,Continent_C.set.prob={8.018442417560389E-4,0.999198155758244},MottsMillVirus_LuteovirusLikePartB.rate_95%_HPD={5.596198378439324E-4,0.0017051249909719138},height_median=1.9827608971990003,height=2.090711718962087,posterior=0.5542469862785401,length=1.2785027480817248,length_median=1.007730608087,MottsMillContinentClock.rate=0.018715527418924505,MottsMillContinentClock.rate_range={0.002207401869729352,0.07926397642868772},MottsMillContinentClock.rate_95%_HPD={0.005689884647865971,0.03467049632747296},Continent_C.set={"USA","EuropeNAf"}]:1.0829613686164947,25[&height_95%_HPD={0.0,4.789058039023075E-12},length_range={0.3719554324242,16.24133965484},length_95%_HPD={0.8432808741999,5.333386158745},height_range={0.0,1.6996182239381596E-11},Continent_C="EuropeNAf",Continent_C.prob=1.0,MottsMillVirus_LuteovirusLikePartB.rate_median=0.001085438791119184,MottsMillContinentClock.rate_median=0.017529514344764806,MottsMillVirus_LuteovirusLikePartB.rate_range={2.3319921207837026E-4,0.0029515819392421814},MottsMillVirus_LuteovirusLikePartB.rate=0.001116397131329694,Continent_C.set.prob={1.0},MottsMillVirus_LuteovirusLikePartB.rate_95%_HPD={5.753694531928944E-4,0.0017120991520686558},height_median=5.542233338928781E-13,height=1.2037946268320686E-12,length=2.944180749181013,length_median=2.766544241714,MottsMillContinentClock.rate=0.018773503495573222,MottsMillContinentClock.rate_range={0.002207401869729352,0.07926397642868772},MottsMillContinentClock.rate_95%_HPD={0.005357978249068979,0.03436654352915917},Continent_C.set={"EuropeNAf"}]:3.065722265814941)[&height_95%_HPD={1.1651688320795017,5.692785859748014},length_range={0.04543777172277,24.44086524476},length_95%_HPD={0.8730354928097,8.165779659899},height_range={0.4683954230436953,16.241339654843998},Continent_C="EuropeNAf",Continent_C.prob=0.9872579568217227,MottsMillVirus_LuteovirusLikePartB.rate_median=0.0010858609457811866,MottsMillContinentClock.rate_median=0.017534601242173542,MottsMillVirus_LuteovirusLikePartB.rate_range={2.3319921207837026E-4,0.0029515819392421814},MottsMillVirus_LuteovirusLikePartB.rate=0.0011168197547887456,Continent_C.set.prob={0.012575116848430892,0.9872579568217227,1.6692632984642778E-4},MottsMillVirus_LuteovirusLikePartB.rate_95%_HPD={5.749685987889158E-4,0.0017114565991500057},height_median=3.065722265815495,height=3.247587425828385,posterior=0.9983889783900894,length=4.113502500806725,length_median=3.7812712154915,MottsMillContinentClock.rate=0.018781284400914644,MottsMillContinentClock.rate_range={0.002207401869729352,0.07926397642868772},MottsMillContinentClock.rate_95%_HPD={0.005415192880823292,0.034415640843112334},Continent_C.set={"USA","EuropeNAf","Africa"}]:5.825634477646108)[&height_95%_HPD={6.034947282981861,13.15980332887601},length_range={0.2501361785722,46.76239639966},length_95%_HPD={1.317542541272,11.68223259982},height_range={5.260712735409527,32.767500827614015},Continent_C="USA",Continent_C.prob=0.7802222222222223,MottsMillVirus_LuteovirusLikePartB.rate_median=0.0010854646559445148,MottsMillContinentClock.rate_median=0.017529817277601265,MottsMillVirus_LuteovirusLikePartB.rate_range={2.3319921207837026E-4,0.0029515819392421814},MottsMillVirus_LuteovirusLikePartB.rate=0.0011164049713717253,Continent_C.set.prob={0.7802222222222223,0.2141111111111111,0.005666666666666667},MottsMillVirus_LuteovirusLikePartB.rate_95%_HPD={5.753694531928944E-4,0.0017120991520686558},height_median=8.891356743461603,height=9.23351462126576,posterior=0.9999444475306928,length=6.107573944024314,length_median=5.605561845977,MottsMillContinentClock.rate=0.018773670832159483,MottsMillContinentClock.rate_range={0.002207401869729352,0.07926397642868772},MottsMillContinentClock.rate_95%_HPD={0.005357978249068979,0.03436654352915917},Continent_C.set={"USA","EuropeNAf","Africa"}]:5.931289750555802,(27[&height_95%_HPD={0.0,5.002220859751105E-12},length_range={3.980845073008,54.72212611446},length_95%_HPD={5.472097556595,17.52551796759},height_range={0.0,1.4011902749189176E-11},Continent_C="EuropeNAf",Continent_C.prob=1.0,MottsMillVirus_LuteovirusLikePartB.rate_median=0.001085438791119184,MottsMillContinentClock.rate_median=0.017529514344764806,MottsMillVirus_LuteovirusLikePartB.rate_range={2.3319921207837026E-4,0.0029515819392421814},MottsMillVirus_LuteovirusLikePartB.rate=0.001116397131329694,Continent_C.set.prob={1.0},MottsMillVirus_LuteovirusLikePartB.rate_95%_HPD={5.753694531928944E-4,0.0017120991520686558},height_median=2.984279490192421E-13,height=1.198214413146473E-12,length=10.907125709352917,length_median=10.37152829707,MottsMillContinentClock.rate=0.018773503495573222,MottsMillContinentClock.rate_range={0.002207401869729352,0.07926397642868772},MottsMillContinentClock.rate_95%_HPD={0.005357978249068979,0.03436654352915917},Continent_C.set={"EuropeNAf"}]:10.170821741679703,(28[&height_95%_HPD={0.0,5.002220859751105E-12},length_range={2.811476277233,9.70770536753},length_95%_HPD={2.811476277233,4.369830126771},height_range={0.0,1.404032445861958E-11},Continent_C="EuropeNAf",Continent_C.prob=1.0,MottsMillVirus_LuteovirusLikePartB.rate_median=0.001085438791119184,MottsMillContinentClock.rate_median=0.017529514344764806,MottsMillVirus_LuteovirusLikePartB.rate_range={2.3319921207837026E-4,0.0029515819392421814},MottsMillVirus_LuteovirusLikePartB.rate=0.001116397131329694,Continent_C.set.prob={1.0},MottsMillVirus_LuteovirusLikePartB.rate_95%_HPD={5.753694531928944E-4,0.0017120991520686558},height_median=4.973799150320701E-13,height=1.1876332432969352E-12,length=3.381050338726566,length_median=3.241731466735,MottsMillContinentClock.rate=0.018773503495573222,MottsMillContinentClock.rate_range={0.002207401869729352,0.07926397642868772},MottsMillContinentClock.rate_95%_HPD={0.005357978249068979,0.03436654352915917},Continent_C.set={"EuropeNAf"}]:3.241731466737221,29[&height_95%_HPD={2.811475409835495,2.811475409840895},length_range={8.673968996398E-7,6.896229957694},length_95%_HPD={8.673968996398E-7,1.558354716935},height_range={2.811475409835495,2.8114754098500327},Continent_C="Africa",Continent_C.prob=1.0,MottsMillVirus_LuteovirusLikePartB.rate_median=0.001085438791119184,MottsMillContinentClock.rate_median=0.017529514344764806,MottsMillVirus_LuteovirusLikePartB.rate_range={2.3319921207837026E-4,0.0029515819392421814},MottsMillVirus_LuteovirusLikePartB.rate=0.001116397131329694,Continent_C.set.prob={1.0},MottsMillVirus_LuteovirusLikePartB.rate_95%_HPD={5.753694531928944E-4,0.0017120991520686558},height_median=2.811475409836504,height=2.811475409836722,length=0.5695749288905465,length_median=0.4302560568991,MottsMillContinentClock.rate=0.018773503495573222,MottsMillContinentClock.rate_range={0.002207401869729352,0.07926397642868772},MottsMillContinentClock.rate_95%_HPD={0.005357978249068979,0.03436654352915917},Continent_C.set={"Africa"}]:0.4302560569012144)[&height_95%_HPD={2.8114762772335027,4.369830126779007},length_range={0.8016600670751,47.68845511804},length_95%_HPD={2.118014012683,14.42614406656},height_range={2.8114762772335027,9.707705367529996},Continent_C="Africa",Continent_C.prob=0.5300261096605744,MottsMillVirus_LuteovirusLikePartB.rate_median=0.001085438791119184,MottsMillContinentClock.rate_median=0.017529514344764806,MottsMillVirus_LuteovirusLikePartB.rate_range={2.3319921207837026E-4,0.0029515819392421814},MottsMillVirus_LuteovirusLikePartB.rate=0.001116397131329694,Continent_C.set.prob={0.009888339536692405,0.46008555080273317,0.5300261096605744},MottsMillVirus_LuteovirusLikePartB.rate_95%_HPD={5.753694531928944E-4,0.0017120991520686558},height_median=3.2417314667377184,height=3.381050338727744,posterior=1.0,length=7.67956110923247,length_median=7.036019388858,MottsMillContinentClock.rate=0.018773503495573222,MottsMillContinentClock.rate_range={0.002207401869729352,0.07926397642868772},MottsMillContinentClock.rate_95%_HPD={0.005357978249068979,0.03436654352915917},Continent_C.set={"USA","EuropeNAf","Africa"}]:6.929090274942283)[&height_95%_HPD={5.466942108095097,17.006575043800993},length_range={0.02494933147261,28.17143283482},length_95%_HPD={0.5943638288725,9.626689682948},height_range={3.980845073009,54.722126114460025},Continent_C="EuropeNAf",Continent_C.prob=0.7011521700197003,MottsMillVirus_LuteovirusLikePartB.rate_median=0.0010875106712725134,MottsMillContinentClock.rate_median=0.017511671120689885,MottsMillVirus_LuteovirusLikePartB.rate_range={2.3319921207837026E-4,0.0029515819392421814},MottsMillVirus_LuteovirusLikePartB.rate=0.0011186743478291154,Continent_C.set.prob={0.12291803474419438,0.7011521700197003,0.1759297952361053},MottsMillVirus_LuteovirusLikePartB.rate_95%_HPD={5.62629792468452E-4,0.0017051249909719138},height_median=10.170821741680001,height=10.669919710735725,posterior=0.9305594133659241,length=4.77037420490147,length_median=4.380575941586,MottsMillContinentClock.rate=0.01875395639046663,MottsMillContinentClock.rate_range={0.002207401869729352,0.07926397642868772},MottsMillContinentClock.rate_95%_HPD={0.005465734945129399,0.034410679085103174},Continent_C.set={"USA","EuropeNAf","Africa"}]:4.651824752337404)[&height_95%_HPD={8.6078238260205,23.692542217250008},length_range={11.46908681718,180.3472914395},length_95%_HPD={17.53081196698,67.20836697752},height_range={6.554116068391004,72.53732180792002},Continent_C="EuropeNAf",Continent_C.prob=0.5214710293872563,MottsMillVirus_LuteovirusLikePartB.rate_median=0.001085438791119184,MottsMillContinentClock.rate_median=0.017529514344764806,MottsMillVirus_LuteovirusLikePartB.rate_range={2.3319921207837026E-4,0.0029515819392421814},MottsMillVirus_LuteovirusLikePartB.rate=0.001116397131329694,Continent_C.set.prob={0.3462029887228487,0.5214710293872563,0.132325981889895},MottsMillVirus_LuteovirusLikePartB.rate_95%_HPD={5.753694531928944E-4,0.0017120991520686558},height_median=14.822646494017405,height=15.50509600405222,posterior=1.0,length=40.09653747475932,length_median=37.72154392191,MottsMillContinentClock.rate=0.018773503495573222,MottsMillContinentClock.rate_range={0.002207401869729352,0.07926397642868772},MottsMillContinentClock.rate_95%_HPD={0.005357978249068979,0.03436654352915917},Continent_C.set={"USA","EuropeNAf","Africa"}]:37.580249986296636)[&height_95%_HPD={27.732118932885996,87.19836701318034},length_range={0.1072270916024,140.6159612012},length_95%_HPD={2.608178800437,44.69513092727},height_range={18.342967079876,252.88461324742002},Continent_C="EuropeNAf",Continent_C.prob=0.40992899679340356,MottsMillVirus_LuteovirusLikePartB.rate_median=0.0010863140262466838,MottsMillContinentClock.rate_median=0.017549502704432153,MottsMillVirus_LuteovirusLikePartB.rate_range={2.3319921207837026E-4,0.0029515819392421814},MottsMillVirus_LuteovirusLikePartB.rate=0.0011171207049738884,Continent_C.set.prob={0.20900137425561155,0.40992899679340356,0.3810696289509849},MottsMillVirus_LuteovirusLikePartB.rate_95%_HPD={5.672788042698567E-4,0.0017043543939388574},height_median=52.40289648031404,height=55.0857204196701,posterior=0.970168323982001,length=22.515437013968782,length_median=20.85119198654,MottsMillContinentClock.rate=0.018795459951142197,MottsMillContinentClock.rate_range={0.002207401869729352,0.07926397642868772},MottsMillContinentClock.rate_95%_HPD={0.005357978249068979,0.034415640843112334},Continent_C.set={"USA","EuropeNAf","Africa"}]:21.34827853335645)[&height_95%_HPD={40.414211747465,122.84376720497902},height_median=73.75117501367049,height=77.46910967368349,posterior=1.0,Continent_C="EuropeNAf",height_range={25.015191469262,309.57647689389},Continent_C.prob=0.4565301927670685,length=0.0,Continent_C.set.prob={0.22187656241319928,0.4565301927670685,0.3215932448197322},Continent_C.set={"USA","EuropeNAf","Africa"}];
End;
