# Supplementary material for: The Discovery, Distribution, and Evolution of Viruses Associated with Drosophila melanogaster
Source: PLoS Biol. 2015 Jul 14;13(7):e1002210. doi: 10.1371/journal.pbio.1002210 (PMC4501690; doi:10.1371/journal.pbio.1002210)
Supplement: S8 Data — Posterior summaries of BEAST output for Figs 6 and S7 (posteriors inferred jointly across two independent runs). (ZIP) [file pbio.1002210.s008.zip › BEAST_Results/Nora.summary.log]

               LogAnalyser v1.8.1, 2002-2014
                    MCMC Output analysis
                             by
           Andrew Rambaut and Alexei J. Drummond

             Institute of Evolutionary Biology
                  University of Edinburgh
                     a.rambaut@ed.ac.uk

               Department of Computer Science
                   University of Auckland
                  alexei@cs.auckland.ac.nz


Analysing log file: Nora.jointlog
burnIn   <= 190002000,   maxState  = 1900020000
statistic	mean	stdErr	median	hpdLower	hpdUpper	ESS	50hpdLower	50hpdUpper
posterior	-38565.187	96.1107	-38555.5529	-38756.2204	-38389.43	1127.6004	-38599.4121	-38478.899	
prior	-2266.0778	98.3294	-2256.5249	-2459.7248	-2083.8496	1080.0654	-2305.425	-2181.7097	
likelihood	-36299.1092	17.3607	-36298.7425	-36332.9162	-36265.2264	15401.7916	-36309.1446	-36285.6754	
Nora1_tree.treeModel.rootHeight	75.2004	28.4784	69.662	32.9479	129.2429	1764.5149	49.0027	77.8145	
Nora_553-1955.treeModel.rootHeight	106.6016	35.6408	99.7997	53.7626	173.5581	1526.3537	74.7741	110.4553	
Nora_1956-2575.treeModel.rootHeight	97.8332	36.4302	90.6002	44.1366	165.7173	1826.2483	63.8615	100.0987	
Nora_2576-6673.treeModel.rootHeight	66.6917	20.0537	62.7296	37.3539	103.6599	1165.2909	48.5752	68.0311	
Nora_6674-7516.treeModel.rootHeight	75.7579	24.8733	70.9098	38.8554	122.177	1368.8899	53.559	78.147	
Nora_7517-8052.treeModel.rootHeight	79.1131	29.0126	73.421	36.654	133.6012	1699.9021	52.4338	81.1858	
Nora_8053-8979.treeModel.rootHeight	118.8468	41.9786	110.7226	55.4138	196.8838	1464.0976	80.4718	122.4776	
Nora_8981-9690.treeModel.rootHeight	164.9814	59.9071	153.3673	74.6266	276.8218	1605.9253	109.4198	169.9339	
Nora_9691-9954.treeModel.rootHeight	357.4182	141.4804	329.7312	149.6375	626.5403	1780.8968	229.3323	371.6769	
Nora_9955-10817.treeModel.rootHeight	142.6223	48.0409	133.3446	71.2144	232.9609	1468.408	99.153	147.2011	
Nora_10818-11716.treeModel.rootHeight	152.223	52.6739	142.0802	74.1366	252.8114	1589.9839	103.7544	157.102	
Nora14_tree.treeModel.rootHeight	132.415	53.0099	121.6459	54.6354	231.8404	1987.0813	82.8486	135.0197	
constant.popSize	215.0954	70.1284	200.8605	114.8955	345.3095	1125.2133	152.1365	219.3336	
NoraCodingSubModel.CP1+2.kappa	12.5086	1.3075	12.443	9.9224	15.0105	22210.3846	11.4732	13.1975	
NoraCodingSubModel.CP3.kappa	29.5265	2.1132	29.4324	25.4212	33.6333	22690.1175	27.9471	30.7736	
NoraCodingSubModel.CP1+2.frequencies1	0.3455	5.2755E-3	0.3455	0.335	0.3554	8161.0646	0.3418	0.3489	
NoraCodingSubModel.CP1+2.frequencies2	0.1904	4.3721E-3	0.1903	0.1822	0.1994	8688.5296	0.1873	0.1932	
NoraCodingSubModel.CP1+2.frequencies3	0.2191	4.5124E-3	0.2191	0.2106	0.2282	8896.608	0.2157	0.2217	
NoraCodingSubModel.CP1+2.frequencies4	0.2451	4.7472E-3	0.245	0.2356	0.2541	8584.9227	0.2416	0.248	
NoraCodingSubModel.CP3.frequencies1	0.3359	6.6781E-3	0.336	0.3224	0.3484	7015.829	0.3313	0.3403	
NoraCodingSubModel.CP3.frequencies2	0.1594	4.811E-3	0.1594	0.1502	0.1689	8433.2008	0.1557	0.1622	
NoraCodingSubModel.CP3.frequencies3	0.1643	4.9121E-3	0.1643	0.1547	0.174	8689.8973	0.1616	0.1681	
NoraCodingSubModel.CP3.frequencies4	0.3404	6.5808E-3	0.3404	0.3275	0.3533	7202.2867	0.335	0.3439	
NoraCodingSubModel.CP1+2.alpha	0.0284	0.0175	0.027	1.0063E-3	0.0588	8170.2434	1.1223E-3	0.0271	
NoraCodingSubModel.CP3.alpha	0.4456	0.0257	0.4449	0.3951	0.4953	21654.611	0.4271	0.4616	
NoraCodingSubModel.CP1+2.mu	0.3236	0.0131	0.324	0.2973	0.349	1.161E5	0.3158	0.3334	
NoraCodingSubModel.CP3.mu	2.3548	0.0263	2.354	2.3038	2.4074	1.161E5	2.3352	2.3703	
NoraNonCodingSubModel.kappa	24.7117	9.9246	22.6711	9.8218	43.8225	11749.9761	14.9264	25.1394	
NoraNonCodingSubModel.frequencies1	0.3771	0.0206	0.3771	0.3378	0.4185	7804.5366	0.3636	0.3907	
NoraNonCodingSubModel.frequencies2	0.1366	0.0141	0.1358	0.1096	0.1647	8747.6265	0.126	0.1448	
NoraNonCodingSubModel.frequencies3	0.1675	0.0152	0.1672	0.1377	0.1972	8714.3446	0.1557	0.176	
NoraNonCodingSubModel.frequencies4	0.3189	0.0194	0.3186	0.2805	0.3565	8195.9462	0.307	0.3329	
NoraNonCodingSubModel.alpha	0.08	0.0618	0.0687	1.0006E-3	0.1915	6351.7869	1.1734E-3	0.0688	
Nora_1-552Coding.clock.rate	3.3127E-4	1.1526E-4	3.1726E-4	1.2567E-4	5.6072E-4	2254.1574	2.2582E-4	3.6994E-4	
Nora_1-552NonCoding.clock.rate	3.9923E-4	1.3239E-4	3.8396E-4	1.6297E-4	6.6522E-4	2037.6761	2.7788E-4	4.4284E-4	
Nora_553-1955.clock.rate	3.3248E-4	9.264E-5	3.2613E-4	1.6335E-4	5.2237E-4	1532.1943	2.5644E-4	3.7811E-4	
Nora_1956-2575.clock.rate	3.2734E-4	9.7007E-5	3.191E-4	1.4822E-4	5.2157E-4	1617.8202	2.4332E-4	3.695E-4	
Nora_2576-6673.clock.rate	3.8302E-4	9.7473E-5	3.7899E-4	1.9656E-4	5.7669E-4	1223.4796	3.088E-4	4.3862E-4	
Nora_6674-7516.clock.rate	3.6582E-4	1.0035E-4	3.5955E-4	1.7814E-4	5.6807E-4	1440.2842	2.8126E-4	4.1364E-4	
Nora_7517-8052.clock.rate	3.4034E-4	1.0235E-4	3.313E-4	1.5122E-4	5.4465E-4	1628.1037	2.5078E-4	3.8237E-4	
Nora_8053-8979.clock.rate	5.6559E-4	1.6688E-4	5.5105E-4	2.5731E-4	9.0014E-4	1601.0163	4.1969E-4	6.3593E-4	
Nora_8981-9690.clock.rate	3.8976E-4	1.134E-4	3.8043E-4	1.8074E-4	6.1766E-4	1554.9511	2.9264E-4	4.406E-4	
Nora_9691-9954.clock.rate	5.2245E-4	1.6305E-4	5.0526E-4	2.3207E-4	8.582E-4	1763.7705	3.7692E-4	5.8331E-4	
Nora_9955-10817.clock.rate	4.1444E-4	1.1636E-4	4.0609E-4	1.9792E-4	6.4883E-4	1469.3424	3.1484E-4	4.6767E-4	
Nora_10818-11716.clock.rate	3.7099E-4	1.0496E-4	3.635E-4	1.7444E-4	5.8035E-4	1519.8461	2.8178E-4	4.1926E-4	
Nora_11717-11978Coding.clock.rate	2.2316E-4	8.8383E-5	2.1183E-4	6.9521E-5	3.9876E-4	2851.6385	1.3725E-4	2.4929E-4	
Nora_11717-11978NonCoding.clock.rate	3.7582E-4	1.2682E-4	3.6095E-4	1.5053E-4	6.3109E-4	2073.9049	2.5719E-4	4.1625E-4	
NoraHostClock.clock.rate	4.4455E-3	1.3493E-3	4.3207E-3	1.9941E-3	7.1608E-3	1756.8809	3.2696E-3	5.0084E-3	
NoraContinentClock.clock.rate	0.0107	2.9997E-3	0.0105	5.1479E-3	0.0168	1500.9843	8.1942E-3	0.0121	
Host.rates	0.9735	0.9777	0.6712	6.4598E-7	2.9191	1.6802E5	6.4598E-7	0.6712	
Continent.rates1	0.1288	0.1409	0.0836	1.6443E-6	0.405	64191.2853	1.6443E-6	0.0836	
Continent.rates2	1.4409	0.7294	1.3182	0.2432	2.9007	70406.4358	0.6999	1.5595	
Continent.rates3	1.5717	0.7165	1.4602	0.3736	3.0064	74399.2099	0.8617	1.719	
Continent.rates4	0.555	0.4974	0.4209	1.1479E-5	1.5344	37466.5697	1.1479E-5	0.4209	
Continent.rates5	0.1825	0.1817	0.1283	1.4156E-7	0.5391	69511.344	1.0671E-5	0.1283	
Continent.rates6	0.0842	0.0915	0.0551	1.8079E-6	0.2619	63909.0557	1.8079E-6	0.0551	
Continent.rates7	0.2828	0.3014	0.1874	3.7126E-6	0.8748	67428.9817	1.2963E-5	0.1875	
Continent.rates8	2.2629	0.9395	2.1189	0.6585	4.1198	59959.5255	1.3309	2.4666	
Continent.rates9	1.8154	0.9236	1.6634	0.2867	3.6552	49384.7338	0.8717	1.971	
Continent.rates10	1.6234	0.7591	1.4999	0.3651	3.1492	70030.1727	0.8887	1.7917	
GlobalClock.mean	-7.9427	0.2792	-7.9187	-8.4964	-7.4232	1213.2842	-8.0673	-7.7128	
GlobalClock.precision	14.0868	8.5776	12.0692	2.1763	31.1532	86823.5332	5.4025	13.8139	
Nora_1-552Coding.CP1+2.treeLikelihood	-233.2183	1.9374	-233.0182	-237.1377	-229.7221	1.1881E5	-233.915	-231.4178	
Nora_1-552Coding.CP3.treeLikelihood	-121.1192	1.9163	-120.9721	-124.8845	-117.5142	1.5003E5	-122.007	-119.4805	
Nora_1-552NonCoding.treeLikelihood	-730.4582	2.6328	-730.1805	-735.7247	-725.7717	21283.7082	-731.3863	-727.9772	
Nora_553-1955.CP1+2.treeLikelihood	-2020.2134	3.9913	-2019.9795	-2028.1793	-2012.649	21375.4287	-2022.2795	-2017.007	
Nora_553-1955.CP3.treeLikelihood	-1876.2641	4.7612	-1876.045	-1885.6513	-1867.0987	30192.3257	-1878.9631	-1872.5899	
Nora_1956-2575.CP1+2.treeLikelihood	-786.5974	3.5208	-786.6721	-793.5845	-779.6393	34716.082	-789.0499	-784.4647	
Nora_1956-2575.CP3.treeLikelihood	-917.793	5.2392	-917.4362	-928.1822	-907.9315	42358.7012	-920.2397	-913.2707	
Nora_2576-6673.CP1+2.treeLikelihood	-5301.7328	4.6845	-5301.4428	-5310.9792	-5292.8716	13505.1258	-5304.2447	-5298.2657	
Nora_2576-6673.CP3.treeLikelihood	-6811.0586	5.3884	-6810.8562	-6821.9477	-6800.8429	19478.5263	-6814.1536	-6807.039	
Nora_6674-7516.CP1+2.treeLikelihood	-1062.9442	6.7327	-1062.3087	-1076.3194	-1050.3911	15701.4328	-1065.6942	-1056.7862	
Nora_6674-7516.CP3.treeLikelihood	-1634.7954	6.7705	-1634.6951	-1648.2564	-1621.5707	23993.1332	-1639.2688	-1630.2533	
Nora_7517-8052.CP1+2.treeLikelihood	-672.6995	3.4188	-672.5514	-679.8211	-666.0187	35891.8028	-674.459	-670.1842	
Nora_7517-8052.CP3.treeLikelihood	-798.7756	5.2586	-798.4993	-809.35	-788.8404	38934.9989	-801.7592	-794.7608	
Nora_8053-8979.CP1+2.treeLikelihood	-1626.4886	4.6626	-1626.3241	-1635.7805	-1617.5317	46407.4858	-1628.9887	-1622.7656	
Nora_8053-8979.CP3.treeLikelihood	-1689.0838	5.5793	-1688.7759	-1700.0885	-1678.4103	51487.6292	-1692.0015	-1684.5415	
Nora_8981-9690.CP1+2.treeLikelihood	-917.7341	2.7181	-917.5364	-923.153	-912.635	47664.2184	-918.9149	-915.3286	
Nora_8981-9690.CP3.treeLikelihood	-1286.2237	4.3515	-1285.926	-1294.8805	-1277.9814	61142.8234	-1288.3808	-1282.6346	
Nora_9691-9954.CP1+2.treeLikelihood	-530.6763	5.3852	-530.1239	-541.1891	-519.9674	10430.0436	-532.6305	-525.4551	
Nora_9691-9954.CP3.treeLikelihood	-617.6755	6.3825	-617.5541	-630.293	-605.3885	11987.3085	-621.6754	-613.1277	
Nora_9955-10817.CP1+2.treeLikelihood	-1203.2262	4.6546	-1203.5	-1211.9021	-1194.1636	10813.1165	-1207.314	-1201.0903	
Nora_9955-10817.CP3.treeLikelihood	-1634.3654	5.4526	-1633.9651	-1645.2926	-1624.1714	14518.6765	-1637.0462	-1629.8646	
Nora_10818-11716.CP1+2.treeLikelihood	-1218.0605	4.2751	-1217.8344	-1226.4208	-1209.8635	16118.5334	-1220.1935	-1214.4044	
Nora_10818-11716.CP3.treeLikelihood	-1495.3515	5.142	-1495.1289	-1505.5286	-1485.46	22151.0606	-1498.3678	-1491.4835	
Nora_11717-11978Coding.CP1+2.treeLikelihood	-157.1733	3.8754	-157.6981	-164.319	-148.4895	11405.5654	-159.5129	-156.3672	
Nora_11717-11978Coding.CP3.treeLikelihood	-77.1721	2.4534	-77.0809	-81.9763	-72.4564	1.0195E5	-78.6428	-75.308	
Nora_11717-11978NonCoding.treeLikelihood	-379.1571	5.748	-378.961	-390.626	-368.2085	23010.7341	-382.8465	-375.0786	
Host1.treeLikelihood	-3.6931	0.3172	-3.7279	-4.2563	-2.978	1.5946E5	-3.9444	-3.5734	
Host2.treeLikelihood	-3.6931	0.3172	-3.7279	-4.2563	-2.978	1.5946E5	-3.9444	-3.5734	
Host3.treeLikelihood	-12.5174	0.424	-12.4965	-13.3532	-11.7011	1.3312E5	-12.7464	-12.1842	
Host4.treeLikelihood	-12.0743	0.9009	-11.9914	-14.0603	-10.3671	37191.3194	-12.4154	-11.3765	
Host5.treeLikelihood	-12.7734	0.2744	-12.7545	-13.3239	-12.252	66522.4523	-12.9002	-12.5511	
Host6.treeLikelihood	-17.3977	0.9767	-17.3393	-19.3538	-15.5402	51655.0187	-17.9166	-16.6487	
Host7.treeLikelihood	-12.4705	1.0685	-12.3987	-14.6047	-10.4826	17138.7352	-12.9547	-11.5075	
Host8.treeLikelihood	-10.741	0.4575	-10.7213	-11.6476	-9.8563	1.077E5	-10.9935	-10.3873	
Host9.treeLikelihood	-9.8546	0.4345	-9.8299	-10.728	-9.0331	1.1377E5	-10.0794	-9.5083	
Host10.treeLikelihood	-12.8917	1.4249	-12.8935	-15.4511	-10.2411	35543.709	-14.0472	-11.86	
Host11.treeLikelihood	-13.789	0.5176	-13.8039	-14.8298	-12.7379	13191.6883	-14.1225	-13.4607	
Host12.treeLikelihood	-12.8048	0.8451	-12.6368	-14.4197	-11.4285	14723.1865	-12.8924	-11.7982	
Host13.treeLikelihood	-8.4755	0.8076	-8.446	-10.0393	-6.9112	79148.3626	-8.9512	-7.9069	
Host14.treeLikelihood	-8.4755	0.8076	-8.446	-10.0393	-6.9112	79148.3626	-8.9512	-7.9069	
Continent1.treeLikelihood	-13.626	0.7087	-13.5723	-15.0706	-12.3347	1.1233E5	-13.9476	-13.0163	
Continent2.treeLikelihood	-13.626	0.7087	-13.5723	-15.0706	-12.3347	1.1233E5	-13.9476	-13.0163	
Continent3.treeLikelihood	-25.2743	0.9777	-25.238	-27.0162	-23.4065	12428.5295	-25.8438	-24.673	
Continent4.treeLikelihood	-26.8012	1.4016	-26.815	-29.5172	-23.9697	44388.2282	-27.79	-25.9444	
Continent5.treeLikelihood	-26.4889	0.5819	-26.4684	-27.6131	-25.3368	15868.1937	-26.8115	-26.0481	
Continent6.treeLikelihood	-37.8942	1.6895	-37.9089	-41.172	-34.5077	12928.9192	-38.9961	-36.7497	
Continent7.treeLikelihood	-29.6638	1.715	-29.6774	-32.9687	-26.2973	19010.234	-30.8484	-28.5007	
Continent8.treeLikelihood	-26.3495	0.972	-26.3193	-28.2748	-24.4472	60664.8061	-26.9067	-25.6241	
Continent9.treeLikelihood	-24.5131	0.892	-24.5118	-26.2529	-22.7747	87418.4352	-25.1067	-23.893	
Continent10.treeLikelihood	-30.1654	1.4441	-30.1027	-33.0621	-27.4443	40627.1949	-30.9687	-29.0337	
Continent11.treeLikelihood	-27.5953	1.0179	-27.5633	-29.6401	-25.634	40061.4254	-28.2143	-26.8733	
Continent12.treeLikelihood	-27.6808	1.0827	-27.6386	-29.8419	-25.6129	5544.3958	-28.3163	-26.8669	
Continent13.treeLikelihood	-18.8607	1.7374	-18.7891	-22.2839	-15.474	42594.66	-19.8368	-17.5194	
Continent14.treeLikelihood	-18.8607	1.7374	-18.7891	-22.2839	-15.474	42594.66	-19.8368	-17.5194	
Nora1_tree.coalescent	-47.5617	2.4111	-47.3829	-52.3692	-43.0869	1329.0315	-48.7449	-45.6407	
Nora_553-1955.coalescent	-206.7003	9.9477	-205.916	-226.4007	-188.1825	1332.499	-211.4983	-198.7238	
Nora_1956-2575.coalescent	-206.3798	10.3383	-205.6084	-226.8733	-186.8915	1344.3742	-210.8787	-197.5407	
Nora_2576-6673.coalescent	-212.1057	9.3883	-211.3081	-230.8972	-194.8504	1173.3251	-216.1189	-204.2039	
Nora_6674-7516.coalescent	-294.6155	13.6091	-293.4888	-321.2613	-268.8334	1295.345	-300.9147	-283.4789	
Nora_7517-8052.coalescent	-208.2965	10.5569	-207.5401	-229.0786	-188.2178	1370.909	-213.0409	-199.4584	
Nora_8053-8979.coalescent	-210.0248	10.5106	-209.3051	-230.7334	-190.0675	1396.219	-215.0989	-201.5266	
Nora_8981-9690.coalescent	-176.4	8.7645	-175.7689	-193.7811	-159.9562	1344.9032	-180.5162	-169.1914	
Nora_9691-9954.coalescent	-212.0341	10.6082	-211.3117	-233.1296	-192.0724	1423.4128	-216.9872	-203.2681	
Nora_9955-10817.coalescent	-212.9516	10.0574	-212.1917	-232.8921	-194.1076	1345.0385	-217.5836	-204.6121	
Nora_10818-11716.coalescent	-209.7686	10.1105	-208.9861	-229.732	-190.7099	1359.5247	-214.4308	-201.4321	
Nora14_tree.coalescent	-144.8385	7.3161	-144.2793	-159.4117	-131.2437	1309.2934	-148.2792	-138.8942	
