# Supplementary material for: The Discovery, Distribution, and Evolution of Viruses Associated with Drosophila melanogaster
Source: PLoS Biol. 2015 Jul 14;13(7):e1002210. doi: 10.1371/journal.pbio.1002210 (PMC4501690; doi:10.1371/journal.pbio.1002210)
Supplement: S8 Data — Posterior summaries of BEAST output for Figs 6 and S7 (posteriors inferred jointly across two independent runs). (ZIP) [file pbio.1002210.s008.zip › BEAST_Results/Nora_10818-11716.summary.tree]

#NEXUS

Begin taxa;
	Dimensions ntax=34;
	Taxlabels
		Nora_AM04_Dmel_AthensGreece_EuropeNAf_2009-08-08
		Nora_ATH56_Dmel_AthensGreece_EuropeNAf_2009-08-08
		Nora_D167_Dmel_LabStock_Lab_2010-01
		Nora_D23_Dmel_LabStock_Lab_2010-01
		Nora_D79_Dmel_LabStock_Lab_2010-01
		Nora_DAN20_Dmel_Accra2_Africa_2010-01
		Nora_DANMEL01_Dmel_Accra2_Africa_2010-01
		Nora_DANMEL11_Dmel_Accra2_Africa_2010-01
		Nora_DANMEL13_Dmel_Accra2_Africa_2010-01
		Nora_DQ321720Hultmark_Dmel_UmeaLab_Lab_2004
		Nora_GEO58_Dmel_AthensGeorgia_USA_2009-02-02
		Nora_GQ257737Hultmark_Dmel_UmeaLab_Lab_2007
		Nora_IM09_Dmel_Ithaca_USA_2009-09-18
		Nora_IM12_Dmel_Ithaca_USA_2009-09-18
		Nora_IM13_Dmel_Ithaca_USA_2009-09-18
		Nora_JJ17_Dmel_LabStock_Lab_2001
		Nora_JX220408vanRij_Dmel_vanRijLab_Lab_2011
		Nora_K02_Dsim_Thika_Africa_2009-02
		Nora_K09_Dsim_Thika_Africa_2009-02
		Nora_MAT23_Dmel_Accra1_Africa_2010-01
		Nora_MAT38_Dmel_Accra1_Africa_2010-01
		Nora_MON28_Dmel_Montpellier_EuropeNAf_2010-08-11
		Nora_MONSIM03_Dsim_Montpellier_EuropeNAf_2010-08-11
		Nora_RAK11_Dsim_Marrakesh_EuropeNAf_2010-09-30
		Nora_RAKMEL12_Dmel_Marrakesh_EuropeNAf_2010-09-30
		Nora_RAKMEL13_Dmel_Marrakesh_EuropeNAf_2010-09-30
		Nora_SAF04_Dmel_SouthAfrica_Africa_2010-01
		Nora_SAFSIM01_Dsim_SouthAfrica_Africa_2010-01
		Nora_UM02_Dmel_SanDiego2_USA_2008-12-05
		Nora_XA_Dmel_LabStock_Lab_2008-02
		Nora_XG_Dmel_LabStock_Lab_2008-02
		Nora_XH_Dmel_LabStock_Lab_2008-02
		Nora_XIA_Dmel_LabStock_Lab_2008-02
		Nora_delta11_Dmel_LabStock_Lab_2008-02
		;
End;

Begin trees;
	Translate
		1 Nora_AM04_Dmel_AthensGreece_EuropeNAf_2009-08-08,
		2 Nora_ATH56_Dmel_AthensGreece_EuropeNAf_2009-08-08,
		3 Nora_D167_Dmel_LabStock_Lab_2010-01,
		4 Nora_D23_Dmel_LabStock_Lab_2010-01,
		5 Nora_D79_Dmel_LabStock_Lab_2010-01,
		6 Nora_DAN20_Dmel_Accra2_Africa_2010-01,
		7 Nora_DANMEL01_Dmel_Accra2_Africa_2010-01,
		8 Nora_DANMEL11_Dmel_Accra2_Africa_2010-01,
		9 Nora_DANMEL13_Dmel_Accra2_Africa_2010-01,
		10 Nora_DQ321720Hultmark_Dmel_UmeaLab_Lab_2004,
		11 Nora_GEO58_Dmel_AthensGeorgia_USA_2009-02-02,
		12 Nora_GQ257737Hultmark_Dmel_UmeaLab_Lab_2007,
		13 Nora_IM09_Dmel_Ithaca_USA_2009-09-18,
		14 Nora_IM12_Dmel_Ithaca_USA_2009-09-18,
		15 Nora_IM13_Dmel_Ithaca_USA_2009-09-18,
		16 Nora_JJ17_Dmel_LabStock_Lab_2001,
		17 Nora_JX220408vanRij_Dmel_vanRijLab_Lab_2011,
		18 Nora_K02_Dsim_Thika_Africa_2009-02,
		19 Nora_K09_Dsim_Thika_Africa_2009-02,
		20 Nora_MAT23_Dmel_Accra1_Africa_2010-01,
		21 Nora_MAT38_Dmel_Accra1_Africa_2010-01,
		22 Nora_MON28_Dmel_Montpellier_EuropeNAf_2010-08-11,
		23 Nora_MONSIM03_Dsim_Montpellier_EuropeNAf_2010-08-11,
		24 Nora_RAK11_Dsim_Marrakesh_EuropeNAf_2010-09-30,
		25 Nora_RAKMEL12_Dmel_Marrakesh_EuropeNAf_2010-09-30,
		26 Nora_RAKMEL13_Dmel_Marrakesh_EuropeNAf_2010-09-30,
		27 Nora_SAF04_Dmel_SouthAfrica_Africa_2010-01,
		28 Nora_SAFSIM01_Dsim_SouthAfrica_Africa_2010-01,
		29 Nora_UM02_Dmel_SanDiego2_USA_2008-12-05,
		30 Nora_XA_Dmel_LabStock_Lab_2008-02,
		31 Nora_XG_Dmel_LabStock_Lab_2008-02,
		32 Nora_XH_Dmel_LabStock_Lab_2008-02,
		33 Nora_XIA_Dmel_LabStock_Lab_2008-02,
		34 Nora_delta11_Dmel_LabStock_Lab_2008-02
		;
tree TREE1 = [&R] (((((((((13[&length_range={4.525888622098E-6,17.22234574442},height_range={1.2876712328599922,1.287671232891384},HostK.prob=1.0,NoraContinentClock.rate_median=0.010402561518721081,height=1.2876712328766258,ContinentK.set={"USA"},Nora_10818-11716.rate=4.3250766985207967E-4,length=1.370740631125407,HostK.set.prob={1.0},NoraHostClock.rate_95%_HPD={0.0026348957017238543,0.0066445589372707645},ContinentK="USA",NoraContinentClock.rate_95%_HPD={0.006599332706119054,0.014797358714054106},height_95%_HPD={1.2876712328689166,1.2876712328848043},HostK="Dmel",ContinentK.set.prob={1.0},length_95%_HPD={2.912219585616E-5,4.206978576648},ContinentK.prob=1.0,Nora_10818-11716.rate_range={1.8365316126297448E-4,9.694804099418677E-4},HostK.set={"Dmel"},Nora_10818-11716.rate_95%_HPD={2.703505023594937E-4,6.219469471180375E-4},NoraContinentClock.rate_range={0.004293089685093404,0.025266020299626157},height_median=1.2876712328766757,NoraContinentClock.rate=0.010607899844228998,length_median=0.9245634224850501,NoraHostClock.rate=0.004559317617801412,Nora_10818-11716.rate_median=4.225387327826666E-4,NoraHostClock.rate_median=0.004453307823092372,NoraHostClock.rate_range={0.0017350655903690668,0.012302284009688736}]:0.5995068748048311,15[&length_range={2.038194497622E-7,19.86437044818},height_range={1.2876712328599922,1.2876712328914692},HostK.prob=1.0,NoraContinentClock.rate_median=0.010402561518721081,height=1.2876712328766287,ContinentK.set={"USA"},Nora_10818-11716.rate=4.3250766985207967E-4,length=1.41151863456587,HostK.set.prob={1.0},NoraHostClock.rate_95%_HPD={0.0026348957017238543,0.0066445589372707645},ContinentK="USA",NoraContinentClock.rate_95%_HPD={0.006599332706119054,0.014797358714054106},height_95%_HPD={1.287671232868803,1.2876712328847049},HostK="Dmel",ContinentK.set.prob={1.0},length_95%_HPD={2.038194497622E-7,4.343865146998},ContinentK.prob=1.0,Nora_10818-11716.rate_range={1.8365316126297448E-4,9.694804099418677E-4},HostK.set={"Dmel"},Nora_10818-11716.rate_95%_HPD={2.703505023594937E-4,6.219469471180375E-4},NoraContinentClock.rate_range={0.004293089685093404,0.025266020299626157},height_median=1.2876712328766757,NoraContinentClock.rate=0.010607899844228998,length_median=0.9413568076634,NoraHostClock.rate=0.004559317617801412,Nora_10818-11716.rate_median=4.225387327826666E-4,NoraHostClock.rate_median=0.004453307823092372,NoraHostClock.rate_range={0.0017350655903690668,0.012302284009688736}]:0.5995068748048311)[&length_range={8.694921158847E-6,16.88170654364},height_range={1.2877003550690063,10.479946877297493},HostK.prob=1.0,NoraContinentClock.rate_median=0.010392704355759185,height=2.1811560956368017,ContinentK.set={"USA"},Nora_10818-11716.rate=4.329139692044521E-4,length=1.4360938572102553,HostK.set.prob={1.0},NoraHostClock.rate_95%_HPD={0.002662537899305507,0.0066995276400872526},ContinentK="USA",NoraContinentClock.rate_95%_HPD={0.006613956582490203,0.014795185982216666},height_95%_HPD={1.2877003550690063,4.006780774170892},HostK="Dmel",ContinentK.set.prob={1.0},length_95%_HPD={8.694921158847E-6,4.416959168953},ContinentK.prob=1.0,HostK.set={"Dmel"},Nora_10818-11716.rate_range={1.8365316126297448E-4,9.341552312555045E-4},Nora_10818-11716.rate_95%_HPD={2.723148922618708E-4,6.240425253878461E-4},NoraContinentClock.rate_range={0.004694076727071832,0.0247364446112809},height_median=1.8871781076815068,posterior=0.3315093605910783,NoraContinentClock.rate=0.01060431883635969,length_median=0.9810573935497,NoraHostClock.rate=0.0045662530220228715,NoraHostClock.rate_range={0.0018108837940152733,0.010973636889658928},Nora_10818-11716.rate_median=4.23096325479747E-4,NoraHostClock.rate_median=0.004456403307978671]:1.3199627882834832,14[&length_range={2.038194497622E-7,17.78734722037},height_range={1.287671232860987,1.2876712328914692},HostK.prob=1.0,NoraContinentClock.rate_median=0.010402561518721081,height=1.287671232876628,ContinentK.set={"USA"},Nora_10818-11716.rate=4.3250766985207967E-4,length=1.3747961849499548,HostK.set.prob={1.0},NoraHostClock.rate_95%_HPD={0.0026348957017238543,0.0066445589372707645},ContinentK="USA",NoraContinentClock.rate_95%_HPD={0.006599332706119054,0.014797358714054106},height_95%_HPD={1.287671232868604,1.2876712328844917},HostK="Dmel",ContinentK.set.prob={1.0},length_95%_HPD={2.038194497622E-7,4.193551839647},ContinentK.prob=1.0,Nora_10818-11716.rate_range={1.8365316126297448E-4,9.694804099418677E-4},HostK.set={"Dmel"},Nora_10818-11716.rate_95%_HPD={2.703505023594937E-4,6.219469471180375E-4},NoraContinentClock.rate_range={0.004293089685093404,0.025266020299626157},height_median=1.2876712328766473,NoraContinentClock.rate=0.010607899844228998,length_median=0.9280058722491,NoraHostClock.rate=0.004559317617801412,Nora_10818-11716.rate_median=4.225387327826666E-4,NoraHostClock.rate_median=0.004453307823092372,NoraHostClock.rate_range={0.0017350655903690668,0.012302284009688736}]:1.9194696630883428)[&length_range={3.715815218748,70.95469046075},height_range={1.2975285019099942,21.15204168105987},HostK.prob=1.0,NoraContinentClock.rate_median=0.010402561518721081,height=3.647291426323029,ContinentK.set={"USA","EuropeNAf","Lab","Australia"},Nora_10818-11716.rate=4.3250766985207967E-4,length=24.97632006280646,HostK.set.prob={1.0},NoraHostClock.rate_95%_HPD={0.0026348957017238543,0.0066445589372707645},ContinentK="USA",NoraContinentClock.rate_95%_HPD={0.006599332706119054,0.014797358714054106},height_95%_HPD={1.3189059983516813,7.125494809995985},HostK="Dmel",ContinentK.set.prob={0.998722293205933,1.3888117326815177E-4,0.0011110493861452141,2.7776234653630355E-5},length_95%_HPD={10.27060814985,40.47481523632},ContinentK.prob=0.998722293205933,HostK.set={"Dmel"},Nora_10818-11716.rate_range={1.8365316126297448E-4,9.694804099418677E-4},Nora_10818-11716.rate_95%_HPD={2.703505023594937E-4,6.219469471180375E-4},NoraContinentClock.rate_range={0.004293089685093404,0.025266020299626157},height_median=3.20714089596499,posterior=1.0,NoraContinentClock.rate=0.010607899844228998,length_median=24.325443203520003,NoraHostClock.rate=0.004559317617801412,NoraHostClock.rate_range={0.0017350655903690668,0.012302284009688736},Nora_10818-11716.rate_median=4.225387327826666E-4,NoraHostClock.rate_median=0.004453307823092372]:21.474965601525007,17[&length_range={5.63128020584,79.58306967932},NoraContinentClock.rate_median=0.010402561518721081,HostK.prob=1.0,height=0.0,ContinentK.set={"Lab"},Nora_10818-11716.rate=4.3250766985207967E-4,length=28.561959693343844,HostK.set.prob={1.0},NoraHostClock.rate_95%_HPD={0.0026348957017238543,0.0066445589372707645},ContinentK="Lab",NoraContinentClock.rate_95%_HPD={0.006599332706119054,0.014797358714054106},HostK="Dmel",ContinentK.set.prob={1.0},length_95%_HPD={13.7133457295,45.91662363374},Nora_10818-11716.rate_range={1.8365316126297448E-4,9.694804099418677E-4},HostK.set={"Dmel"},ContinentK.prob=1.0,Nora_10818-11716.rate_95%_HPD={2.703505023594937E-4,6.219469471180375E-4},NoraContinentClock.rate_range={0.004293089685093404,0.025266020299626157},NoraContinentClock.rate=0.010607899844228998,length_median=27.74078570724,NoraHostClock.rate=0.004559317617801412,Nora_10818-11716.rate_median=4.225387327826666E-4,NoraHostClock.rate_median=0.004453307823092372,NoraHostClock.rate_range={0.0017350655903690668,0.012302284009688736}]:24.682106497489997)[&length_range={9.618887838911E-4,38.88746496527},height_range={5.6312802058399996,66.65833223494002},HostK.prob=0.9996871822945179,NoraContinentClock.rate_median=0.010454743911822509,height=25.38555266530978,ContinentK.set={"USA","EuropeNAf","Africa","Australia","Lab"},Nora_10818-11716.rate=4.332028273552708E-4,length=7.266816394595613,HostK.set.prob={0.9996871822945179,3.128177054821303E-4},NoraHostClock.rate_95%_HPD={0.0026350370573559106,0.006686331016354358},ContinentK="Lab",NoraContinentClock.rate_95%_HPD={0.006743189016994383,0.014939618846609923},height_95%_HPD={11.778886165450004,39.4729506859},HostK="Dmel",ContinentK.set.prob={0.09009149917885352,0.01306013920387894,0.00273715492296864,7.820442637053257E-5,0.8940330022679284},length_95%_HPD={9.618887838911E-4,17.31168867029},ContinentK.prob=0.8940330022679284,HostK.set={"Dmel","Dsim"},Nora_10818-11716.rate_range={1.8365316126297448E-4,9.130262017521592E-4},Nora_10818-11716.rate_95%_HPD={2.6458486133802114E-4,6.148170659485544E-4},NoraContinentClock.rate_range={0.0051703570437359,0.02313719188126203},height_median=24.682106497489997,posterior=0.3551747125159713,NoraContinentClock.rate=0.010651790876252933,length_median=6.278369591848,NoraHostClock.rate=0.004585730895342282,NoraHostClock.rate_range={0.0017350655903690668,0.010973636889658928},Nora_10818-11716.rate_median=4.236301429382065E-4,NoraHostClock.rate_median=0.004469170002958742]:10.731748609580109,((((32[&length_range={1.752942468514E-6,13.02095845741},height_range={2.9153005464300747,2.9153005464654598},HostK.prob=1.0,NoraContinentClock.rate_median=0.010402561518721081,height=2.915300546448019,ContinentK.set={"Lab"},Nora_10818-11716.rate=4.3250766985207967E-4,length=1.1710421750803905,HostK.set.prob={1.0},NoraHostClock.rate_95%_HPD={0.0026348957017238543,0.0066445589372707645},ContinentK="Lab",NoraContinentClock.rate_95%_HPD={0.006599332706119054,0.014797358714054106},height_95%_HPD={2.915300546439795,2.9153005464563932},HostK="Dmel",ContinentK.set.prob={1.0},length_95%_HPD={1.752942468514E-6,3.434886517295},ContinentK.prob=1.0,Nora_10818-11716.rate_range={1.8365316126297448E-4,9.694804099418677E-4},HostK.set={"Dmel"},Nora_10818-11716.rate_95%_HPD={2.703505023594937E-4,6.219469471180375E-4},NoraContinentClock.rate_range={0.004293089685093404,0.025266020299626157},height_median=2.915300546448094,NoraContinentClock.rate=0.010607899844228998,length_median=0.8311240365712,NoraHostClock.rate=0.004559317617801412,Nora_10818-11716.rate_median=4.225387327826666E-4,NoraHostClock.rate_median=0.004453307823092372,NoraHostClock.rate_range={0.0017350655903690668,0.012302284009688736}]:0.8272836496506812,5[&length_range={1.915302299391,15.48278360163},height_range={0.999999999981469,1.0000000000169962},HostK.prob=1.0,NoraContinentClock.rate_median=0.010402561518721081,height=0.9999999999999926,ContinentK.set={"Lab"},Nora_10818-11716.rate=4.3250766985207967E-4,length=3.0864685498695335,HostK.set.prob={1.0},NoraHostClock.rate_95%_HPD={0.0026348957017238543,0.0066445589372707645},ContinentK="Lab",NoraContinentClock.rate_95%_HPD={0.006599332706119054,0.014797358714054106},height_95%_HPD={0.9999999999918998,1.0000000000081855},HostK="Dmel",ContinentK.set.prob={1.0},length_95%_HPD={1.915348470498,5.349962477529},ContinentK.prob=1.0,Nora_10818-11716.rate_range={1.8365316126297448E-4,9.694804099418677E-4},HostK.set={"Dmel"},Nora_10818-11716.rate_95%_HPD={2.703505023594937E-4,6.219469471180375E-4},NoraContinentClock.rate_range={0.004293089685093404,0.025266020299626157},height_median=1.0,NoraContinentClock.rate=0.010607899844228998,length_median=2.7463658609559998,NoraHostClock.rate=0.004559317617801412,Nora_10818-11716.rate_median=4.225387327826666E-4,NoraHostClock.rate_median=0.004453307823092372,NoraHostClock.rate_range={0.0017350655903690668,0.012302284009688736}]:2.7425841960987754)[&length_range={0.01222468614599,21.43342817665},height_range={2.915302299386994,13.734203540072997},HostK.prob=1.0,NoraContinentClock.rate_median=0.010401783946694092,height=4.075436434911681,ContinentK.set={"Lab"},Nora_10818-11716.rate=4.324509232925593E-4,length=4.3239925156555366,HostK.set.prob={1.0},NoraHostClock.rate_95%_HPD={0.0026288985749127014,0.006636634122744139},ContinentK="Lab",NoraContinentClock.rate_95%_HPD={0.006605307080022511,0.014796855416154935},height_95%_HPD={2.915302299386994,6.320945649881992},HostK="Dmel",ContinentK.set.prob={1.0},length_95%_HPD={0.5046929796471,8.74443895197},ContinentK.prob=1.0,HostK.set={"Dmel"},Nora_10818-11716.rate_range={1.8365316126297448E-4,9.694804099418677E-4},Nora_10818-11716.rate_95%_HPD={2.7038698608494916E-4,6.219469471180375E-4},NoraContinentClock.rate_range={0.004293089685093404,0.025266020299626157},height_median=3.7425841960987754,posterior=0.9965001944336426,NoraContinentClock.rate=0.010607268387886658,length_median=3.985953255034,NoraHostClock.rate=0.004559111159348189,NoraHostClock.rate_range={0.0017350655903690668,0.012302284009688736},Nora_10818-11716.rate_median=4.2250564495469045E-4,NoraHostClock.rate_median=0.004452935340506885]:4.312782249024231,(31[&length_range={5.817044765877E-6,10.38146660352},height_range={2.9153005464291937,2.9153005464640103},HostK.prob=1.0,NoraContinentClock.rate_median=0.010402561518721081,height=2.915300546448017,ContinentK.set={"Lab"},Nora_10818-11716.rate=4.3250766985207967E-4,length=1.2014851934838746,HostK.set.prob={1.0},NoraHostClock.rate_95%_HPD={0.0026348957017238543,0.0066445589372707645},ContinentK="Lab",NoraContinentClock.rate_95%_HPD={0.006599332706119054,0.014797358714054106},height_95%_HPD={2.9153005464397097,2.915300546456308},HostK="Dmel",ContinentK.set.prob={1.0},length_95%_HPD={5.817044765877E-6,3.388509990451},ContinentK.prob=1.0,Nora_10818-11716.rate_range={1.8365316126297448E-4,9.694804099418677E-4},HostK.set={"Dmel"},Nora_10818-11716.rate_95%_HPD={2.703505023594937E-4,6.219469471180375E-4},NoraContinentClock.rate_range={0.004293089685093404,0.025266020299626157},height_median=2.915300546448094,NoraContinentClock.rate=0.010607899844228998,length_median=0.8855148357594,NoraHostClock.rate=0.004559317617801412,Nora_10818-11716.rate_median=4.225387327826666E-4,NoraHostClock.rate_median=0.004453307823092372,NoraHostClock.rate_range={0.0017350655903690668,0.012302284009688736}]:0.8853657595089146,4[&length_range={1.915306363493,12.29676714997},height_range={0.9999999999814975,1.0000000000160014},HostK.prob=1.0,NoraContinentClock.rate_median=0.010402561518721081,height=0.9999999999999951,ContinentK.set={"Lab"},Nora_10818-11716.rate=4.3250766985207967E-4,length=3.1167410221853467,HostK.set.prob={1.0},NoraHostClock.rate_95%_HPD={0.0026348957017238543,0.0066445589372707645},ContinentK="Lab",NoraContinentClock.rate_95%_HPD={0.006599332706119054,0.014797358714054106},height_95%_HPD={0.9999999999918714,1.0000000000081286},HostK="Dmel",ContinentK.set.prob={1.0},length_95%_HPD={1.915306363493,5.302289789587},ContinentK.prob=1.0,Nora_10818-11716.rate_range={1.8365316126297448E-4,9.694804099418677E-4},HostK.set={"Dmel"},Nora_10818-11716.rate_95%_HPD={2.703505023594937E-4,6.219469471180375E-4},NoraContinentClock.rate_range={0.004293089685093404,0.025266020299626157},height_median=1.0,NoraContinentClock.rate=0.010607899844228998,length_median=2.8008153822075004,NoraHostClock.rate=0.004559317617801412,Nora_10818-11716.rate_median=4.225387327826666E-4,NoraHostClock.rate_median=0.004453307823092372,NoraHostClock.rate_range={0.0017350655903690668,0.012302284009688736}]:2.8006663059570087)[&length_range={0.01371301874392,21.89896612659},height_range={2.9153063634960006,13.296767149966911},HostK.prob=1.0,NoraContinentClock.rate_median=0.010402354119820531,height=4.116019238079955,ContinentK.set={"Lab"},Nora_10818-11716.rate=4.3249511992328026E-4,length=4.278483929600298,HostK.set.prob={1.0},NoraHostClock.rate_95%_HPD={0.0026350370573559106,0.0066445589372707645},ContinentK="Lab",NoraContinentClock.rate_95%_HPD={0.006599332706119054,0.014797358714054106},height_95%_HPD={2.9153063634960006,6.299238823899998},HostK="Dmel",ContinentK.set.prob={1.0},length_95%_HPD={0.758088145626,8.560040945425},ContinentK.prob=1.0,HostK.set={"Dmel"},Nora_10818-11716.rate_range={1.8365316126297448E-4,9.694804099418677E-4},Nora_10818-11716.rate_95%_HPD={2.703505023594937E-4,6.219297044154469E-4},NoraContinentClock.rate_range={0.004293089685093404,0.025266020299626157},height_median=3.8006663059570087,posterior=0.9998055663574246,NoraContinentClock.rate=0.010607810158326176,length_median=3.944572835289,NoraHostClock.rate=0.004559176963498618,NoraHostClock.rate_range={0.0017350655903690668,0.012302284009688736},Nora_10818-11716.rate_median=4.2253114992726637E-4,NoraHostClock.rate_median=0.004453254898446647]:4.2547001391659975)[&length_range={0.01841453733551,26.06532240705},height_range={3.3072821557519916,27.152087260381023},HostK.prob=1.0,NoraContinentClock.rate_median=0.010402452160280299,height=8.37824873962906,ContinentK.set={"EuropeNAf","Africa","Lab"},Nora_10818-11716.rate=4.3249694763315694E-4,length=5.322236439065252,HostK.set.prob={1.0},NoraHostClock.rate_95%_HPD={0.0026346872128123,0.0066445589372707645},ContinentK="Lab",NoraContinentClock.rate_95%_HPD={0.00659465958357698,0.014797358714054106},height_95%_HPD={4.425063927681492,12.88162947434401},HostK="Dmel",ContinentK.set.prob={5.582849486377847E-5,2.7914247431889235E-5,0.9999162572577043},length_95%_HPD={0.5373107132516,10.69496188678},ContinentK.prob=0.9999162572577043,HostK.set={"Dmel"},Nora_10818-11716.rate_range={1.8365316126297448E-4,9.694804099418677E-4},Nora_10818-11716.rate_95%_HPD={2.7038698608494916E-4,6.219469471180375E-4},NoraContinentClock.rate_range={0.004293089685093404,0.025266020299626157},height_median=8.055366445123006,posterior=0.9950558302316538,NoraContinentClock.rate=0.01060808862625497,length_median=4.8996359084415,NoraHostClock.rate=0.004558752030792627,NoraHostClock.rate_range={0.0017350655903690668,0.012302284009688736},Nora_10818-11716.rate_median=4.225439969278779E-4,NoraHostClock.rate_median=0.0044530462736664025]:5.196475220003968,33[&length_range={2.222309722775,33.21235944267},height_range={2.915300546430018,2.915300546466028},HostK.prob=1.0,NoraContinentClock.rate_median=0.010402561518721081,height=2.9153005464480146,ContinentK.set={"Lab"},Nora_10818-11716.rate=4.3250766985207967E-4,length=10.7757989157717,HostK.set.prob={1.0},NoraHostClock.rate_95%_HPD={0.0026348957017238543,0.0066445589372707645},ContinentK="Lab",NoraContinentClock.rate_95%_HPD={0.006599332706119054,0.014797358714054106},height_95%_HPD={2.915300546438999,2.9153005464570185},HostK="Dmel",ContinentK.set.prob={1.0},length_95%_HPD={4.918561334946,17.6302523418},ContinentK.prob=1.0,Nora_10818-11716.rate_range={1.8365316126297448E-4,9.694804099418677E-4},HostK.set={"Dmel"},Nora_10818-11716.rate_95%_HPD={2.703505023594937E-4,6.219469471180375E-4},NoraContinentClock.rate_range={0.004293089685093404,0.025266020299626157},height_median=2.915300546448009,NoraContinentClock.rate=0.010607899844228998,length_median=10.333506350004999,NoraHostClock.rate=0.004559317617801412,Nora_10818-11716.rate_median=4.225387327826666E-4,NoraHostClock.rate_median=0.004453307823092372,NoraHostClock.rate_range={0.0017350655903690668,0.012302284009688736}]:10.336541118678966)[&length_range={5.574199060946,61.78321065103},height_range={5.137610269218001,36.127659989110015},HostK.prob=0.9998611188267319,NoraContinentClock.rate_median=0.010402561518721081,height=13.696447502556241,ContinentK.set={"USA","EuropeNAf","Africa","Lab"},Nora_10818-11716.rate=4.3250766985207967E-4,length=20.679739909544576,HostK.set.prob={0.9998611188267319,1.3888117326815177E-4},NoraHostClock.rate_95%_HPD={0.0026348957017238543,0.0066445589372707645},ContinentK="Lab",NoraContinentClock.rate_95%_HPD={0.006599332706119054,0.014797358714054106},height_95%_HPD={7.8426810820119925,20.549032038028002},HostK="Dmel",ContinentK.set.prob={6.944058663407588E-4,5.833009277262374E-4,2.2220987722904284E-4,0.998500083328704},length_95%_HPD={9.909826485631,32.89728268662},ContinentK.prob=0.998500083328704,HostK.set={"Dmel","Dsim"},Nora_10818-11716.rate_range={1.8365316126297448E-4,9.694804099418677E-4},Nora_10818-11716.rate_95%_HPD={2.703505023594937E-4,6.219469471180375E-4},NoraContinentClock.rate_range={0.004293089685093404,0.025266020299626157},height_median=13.251841665126975,posterior=1.0,NoraContinentClock.rate=0.010607899844228998,length_median=19.934111613909998,NoraHostClock.rate=0.004559317617801412,NoraHostClock.rate_range={0.0017350655903690668,0.012302284009688736},Nora_10818-11716.rate_median=4.225387327826666E-4,NoraHostClock.rate_median=0.004453307823092372]:18.95491679339883,(34[&length_range={4.099337740422,79.23408586021},height_range={2.9153005464299895,2.915300546463996},HostK.prob=1.0,NoraContinentClock.rate_median=0.010402561518721081,height=2.9153005464478237,ContinentK.set={"Lab"},Nora_10818-11716.rate=4.3250766985207967E-4,length=25.323154475301386,HostK.set.prob={1.0},NoraHostClock.rate_95%_HPD={0.0026348957017238543,0.0066445589372707645},ContinentK="Lab",NoraContinentClock.rate_95%_HPD={0.006599332706119054,0.014797358714054106},height_95%_HPD={2.9153005464398802,2.915300546455711},HostK="Dmel",ContinentK.set.prob={1.0},length_95%_HPD={12.27308716716,39.74975992479},ContinentK.prob=1.0,Nora_10818-11716.rate_range={1.8365316126297448E-4,9.694804099418677E-4},HostK.set={"Dmel"},Nora_10818-11716.rate_95%_HPD={2.703505023594937E-4,6.219469471180375E-4},NoraContinentClock.rate_range={0.004293089685093404,0.025266020299626157},height_median=2.9153005464490036,NoraContinentClock.rate=0.010607899844228998,length_median=24.636140401275,NoraHostClock.rate=0.004559317617801412,Nora_10818-11716.rate_median=4.225387327826666E-4,NoraHostClock.rate_median=0.004453307823092372,NoraHostClock.rate_range={0.0017350655903690668,0.012302284009688736}]:23.217576854388014,11[&length_range={5.688428441742,72.81306654388},height_range={1.912328767106402,1.9123287671409912},HostK.prob=1.0,NoraContinentClock.rate_median=0.010402561518721081,height=1.9123287671232296,ContinentK.set={"USA"},Nora_10818-11716.rate=4.3250766985207967E-4,length=26.578663087097222,HostK.set.prob={1.0},NoraHostClock.rate_95%_HPD={0.0026348957017238543,0.0066445589372707645},ContinentK="USA",NoraContinentClock.rate_95%_HPD={0.006599332706119054,0.014797358714054106},height_95%_HPD={1.9123287671149853,1.9123287671310152},HostK="Dmel",ContinentK.set.prob={1.0},length_95%_HPD={13.16120752992,41.02093167276},ContinentK.prob=1.0,Nora_10818-11716.rate_range={1.8365316126297448E-4,9.694804099418677E-4},HostK.set={"Dmel"},Nora_10818-11716.rate_95%_HPD={2.703505023594937E-4,6.219469471180375E-4},NoraContinentClock.rate_range={0.004293089685093404,0.025266020299626157},height_median=1.9123287671230003,NoraContinentClock.rate=0.010607899844228998,length_median=25.88287004831,NoraHostClock.rate=0.004559317617801412,Nora_10818-11716.rate_median=4.225387327826666E-4,NoraHostClock.rate_median=0.004453307823092372,NoraHostClock.rate_range={0.0017350655903690668,0.012302284009688736}]:24.220548633714017)[&length_range={0.002534401395256,29.03254091996},height_range={7.600757208863598,64.58880781908704},HostK.prob=0.9998121595391647,NoraContinentClock.rate_median=0.010401674815357441,height=26.820224777924704,ContinentK.set={"USA","EuropeNAf","Africa","Lab"},Nora_10818-11716.rate=4.2922769833792705E-4,length=5.442185580280138,HostK.set.prob={0.9998121595391647,1.8784046083526393E-4},NoraHostClock.rate_95%_HPD={0.0026823123300111404,0.006649899244787363},ContinentK="Lab",NoraContinentClock.rate_95%_HPD={0.00646942287803411,0.014616520148214546},height_95%_HPD={15.028698655414004,40.24597874527899},HostK="Dmel",ContinentK.set.prob={0.07958174190720681,0.013023605284578299,0.0014401101997370234,0.9059545426084779},length_95%_HPD={0.002534401395256,13.02715820045},ContinentK.prob=0.9059545426084779,HostK.set={"Dmel","Dsim"},Nora_10818-11716.rate_range={1.8365316126297448E-4,9.694804099418677E-4},Nora_10818-11716.rate_95%_HPD={2.6611305961152677E-4,6.10877264033217E-4},NoraContinentClock.rate_range={0.004293089685093404,0.025266020299626157},height_median=26.132877400837017,posterior=0.4436142436531304,NoraContinentClock.rate=0.010602019150228055,length_median=4.629089154737,NoraHostClock.rate=0.004547057404004524,NoraHostClock.rate_range={0.0017350655903690668,0.012302284009688736},Nora_10818-11716.rate_median=4.1947400412479797E-4,NoraHostClock.rate_median=0.004435924670700508]:6.073881057688787)[&length_range={1.840009113714E-4,17.05759165455},height_range={14.435936823415005,70.13648166038868},HostK.prob=1.0,NoraContinentClock.rate_median=0.010384425952137911,height=32.86952372618632,ContinentK.set={"USA","EuropeNAf","Africa","Lab"},Nora_10818-11716.rate=4.278641406884603E-4,length=2.6274112920816695,HostK.set.prob={1.0},NoraHostClock.rate_95%_HPD={0.0026659836387807165,0.0066394919633102085},ContinentK="Lab",NoraContinentClock.rate_95%_HPD={0.00659586538919953,0.014658217345788566},height_95%_HPD={20.755387092444792,46.52015974569997},HostK="Dmel",ContinentK.set.prob={0.020238818053025704,0.008803885853066181,7.083586318558996E-4,0.9702489374620522},length_95%_HPD={1.840009113714E-4,6.587975250338},ContinentK.prob=0.9702489374620522,HostK.set={"Dmel"},Nora_10818-11716.rate_range={1.934027059630477E-4,9.195441620505012E-4},Nora_10818-11716.rate_95%_HPD={2.6619859767861096E-4,6.094070680533268E-4},NoraContinentClock.rate_range={0.004293089685093404,0.021630666118208356},height_median=32.206758458525805,posterior=0.27448475084717516,NoraContinentClock.rate=0.010593104627510315,length_median=2.1589899850150003,NoraHostClock.rate=0.0045381950190218805,NoraHostClock.rate_range={0.0019098483398680096,0.012302284009688736},Nora_10818-11716.rate_median=4.184942462482814E-4,NoraHostClock.rate_median=0.0044258145981030785]:3.207096648544301)[&length_range={3.58646979798E-4,42.95137740805},height_range={15.599630478823002,82.149386406655},HostK.prob=0.9999639912138562,NoraContinentClock.rate_median=0.010397590495809798,height=36.320336361154276,ContinentK.set={"USA","EuropeNAf","Africa","Lab"},Nora_10818-11716.rate=4.326166118907374E-4,length=9.653582180534979,HostK.set.prob={0.9999639912138562,3.6008786143819095E-5},NoraHostClock.rate_95%_HPD={0.0026732283808962487,0.006704587169801227},ContinentK="Lab",NoraContinentClock.rate_95%_HPD={0.00664114864822352,0.014787279374519052},height_95%_HPD={22.55658878375999,51.68109633482928},HostK="Dmel",ContinentK.set.prob={0.018076410644197183,0.012206978502754672,0.0021245183824853266,0.9675920924705628},length_95%_HPD={1.180960868831,19.37811218333},ContinentK.prob=0.9675920924705628,HostK.set={"Dmel","Dsim"},Nora_10818-11716.rate_range={1.8365316126297448E-4,9.694804099418677E-4},Nora_10818-11716.rate_95%_HPD={2.710408770640429E-4,6.219912676179142E-4},NoraContinentClock.rate_range={0.004293089685093404,0.02313719188126203},height_median=35.413855107070106,posterior=0.7713738125659686,NoraContinentClock.rate=0.010607268305137113,length_median=8.992338897994,NoraHostClock.rate=0.004582661799822744,NoraHostClock.rate_range={0.0017350655903690668,0.010973636889658928},Nora_10818-11716.rate_median=4.2295696819801074E-4,NoraHostClock.rate_median=0.004474496884467511]:10.972804857963382,(((28[&length_range={3.150646433382,58.27240166621},height_range={0.9999999999750742,1.0000000000209752},HostK.prob=1.0,NoraContinentClock.rate_median=0.010402561518721081,height=0.9999999999999802,ContinentK.set={"Africa"},Nora_10818-11716.rate=4.3250766985207967E-4,length=17.49780985797336,HostK.set.prob={1.0},NoraHostClock.rate_95%_HPD={0.0026348957017238543,0.0066445589372707645},ContinentK="Africa",NoraContinentClock.rate_95%_HPD={0.006599332706119054,0.014797358714054106},height_95%_HPD={0.9999999999890008,1.0000000000109992},HostK="Dsim",ContinentK.set.prob={1.0},length_95%_HPD={7.094418714618,28.92543844713},ContinentK.prob=1.0,Nora_10818-11716.rate_range={1.8365316126297448E-4,9.694804099418677E-4},HostK.set={"Dsim"},Nora_10818-11716.rate_95%_HPD={2.703505023594937E-4,6.219469471180375E-4},NoraContinentClock.rate_range={0.004293089685093404,0.025266020299626157},height_median=1.0,NoraContinentClock.rate=0.010607899844228998,length_median=16.77559562123,NoraHostClock.rate=0.004559317617801412,Nora_10818-11716.rate_median=4.225387327826666E-4,NoraHostClock.rate_median=0.004453307823092372,NoraHostClock.rate_range={0.0017350655903690668,0.012302284009688736}]:16.770967164013484,27[&length_range={3.150646433382,58.27240166621},height_range={0.9999999999750742,1.0000000000209752},HostK.prob=1.0,NoraContinentClock.rate_median=0.010402561518721081,height=0.999999999999981,ContinentK.set={"Africa"},Nora_10818-11716.rate=4.3250766985207967E-4,length=17.49413202844386,HostK.set.prob={1.0},NoraHostClock.rate_95%_HPD={0.0026348957017238543,0.0066445589372707645},ContinentK="Africa",NoraContinentClock.rate_95%_HPD={0.006599332706119054,0.014797358714054106},height_95%_HPD={0.9999999999890008,1.0000000000109992},HostK="Dmel",ContinentK.set.prob={1.0},length_95%_HPD={7.075010033217,28.89028984772},ContinentK.prob=1.0,Nora_10818-11716.rate_range={1.8365316126297448E-4,9.694804099418677E-4},HostK.set={"Dmel"},Nora_10818-11716.rate_95%_HPD={2.703505023594937E-4,6.219469471180375E-4},NoraContinentClock.rate_range={0.004293089685093404,0.025266020299626157},height_median=1.0,NoraContinentClock.rate=0.010607899844228998,length_median=16.773478460925,NoraHostClock.rate=0.004559317617801412,Nora_10818-11716.rate_median=4.225387327826666E-4,NoraHostClock.rate_median=0.004453307823092372,NoraHostClock.rate_range={0.0017350655903690668,0.012302284009688736}]:16.770967164013484)[&length_range={0.5313444817011,64.83395192545},height_range={4.150646433380814,59.272401666204075},HostK.prob=0.9248943740271292,NoraContinentClock.rate_median=0.010401705822189068,height=18.489812113310077,ContinentK.set={"USA","EuropeNAf","Africa","Australia","Lab"},Nora_10818-11716.rate=4.325030090852627E-4,length=17.256499946031344,HostK.set.prob={0.9248943740271292,0.07510562597287081},NoraHostClock.rate_95%_HPD={0.0026367198182524697,0.0066457783905866825},ContinentK="Africa",NoraContinentClock.rate_95%_HPD={0.006600704443969745,0.014797358714054106},height_95%_HPD={8.083477755529998,29.89028984771798},HostK="Dmel",ContinentK.set.prob={0.003418945963975984,0.01776184122748499,0.9309817656215255,2.779630865021125E-5,0.047809650878363356},length_95%_HPD={4.793285079071,31.602088236},ContinentK.prob=0.9309817656215255,HostK.set={"Dmel","Dsim"},Nora_10818-11716.rate_range={1.8365316126297448E-4,9.694804099418677E-4},Nora_10818-11716.rate_95%_HPD={2.703505023594937E-4,6.219297044154469E-4},NoraContinentClock.rate_range={0.004293089685093404,0.025266020299626157},height_median=17.770967164013484,posterior=0.9992778178990056,NoraContinentClock.rate=0.01060740688049112,length_median=16.359959729695,NoraHostClock.rate=0.004559086534524814,NoraHostClock.rate_range={0.0017350655903690668,0.012302284009688736},Nora_10818-11716.rate_median=4.2252798678001633E-4,NoraHostClock.rate_median=0.0044532070107562395]:18.88597962335551,(((26[&length_range={3.147744533269,60.4654549489},height_range={0.2547945205247686,0.2547945205709965},HostK.prob=1.0,NoraContinentClock.rate_median=0.010402561518721081,height=0.25479452054787155,ContinentK.set={"EuropeNAf"},Nora_10818-11716.rate=4.3250766985207967E-4,length=17.646368080281693,HostK.set.prob={1.0},NoraHostClock.rate_95%_HPD={0.0026348957017238543,0.0066445589372707645},ContinentK="EuropeNAf",NoraContinentClock.rate_95%_HPD={0.006599332706119054,0.014797358714054106},height_95%_HPD={0.2547945205378994,0.254794520558022},HostK="Dmel",ContinentK.set.prob={1.0},length_95%_HPD={7.192928514287,30.23743894182},ContinentK.prob=1.0,Nora_10818-11716.rate_range={1.8365316126297448E-4,9.694804099418677E-4},HostK.set={"Dmel"},Nora_10818-11716.rate_95%_HPD={2.703505023594937E-4,6.219469471180375E-4},NoraContinentClock.rate_range={0.004293089685093404,0.025266020299626157},height_median=0.25479452054801754,NoraContinentClock.rate=0.010607899844228998,length_median=16.619910909695,NoraHostClock.rate=0.004559317617801412,Nora_10818-11716.rate_median=4.225387327826666E-4,NoraHostClock.rate_median=0.004453307823092372,NoraHostClock.rate_range={0.0017350655903690668,0.012302284009688736}]:16.96745163715201,(23[&length_range={2.735470874161,46.7727948433},height_range={0.391780821893974,0.3917808219409977},HostK.prob=1.0,NoraContinentClock.rate_median=0.010402561518721081,height=0.391780821917788,ContinentK.set={"EuropeNAf"},Nora_10818-11716.rate=4.3250766985207967E-4,length=13.644757117257551,HostK.set.prob={1.0},NoraHostClock.rate_95%_HPD={0.0026348957017238543,0.0066445589372707645},ContinentK="EuropeNAf",NoraContinentClock.rate_95%_HPD={0.006599332706119054,0.014797358714054106},height_95%_HPD={0.3917808219071617,0.39178082192808006},HostK="Dsim",ContinentK.set.prob={1.0},length_95%_HPD={5.950541007559,22.48503675162},ContinentK.prob=1.0,Nora_10818-11716.rate_range={1.8365316126297448E-4,9.694804099418677E-4},HostK.set={"Dsim"},Nora_10818-11716.rate_95%_HPD={2.703505023594937E-4,6.219469471180375E-4},NoraContinentClock.rate_range={0.004293089685093404,0.025266020299626157},height_median=0.39178082191799035,NoraContinentClock.rate=0.010607899844228998,length_median=13.042057845495,NoraHostClock.rate=0.004559317617801412,Nora_10818-11716.rate_median=4.225387327826666E-4,NoraHostClock.rate_median=0.004453307823092372,NoraHostClock.rate_range={0.0017350655903690668,0.012302284009688736}]:12.246393591154416,24[&length_range={2.872457175531,45.78044862343},height_range={0.2547945205239728,0.25479452056950436},HostK.prob=1.0,NoraContinentClock.rate_median=0.010402561518721081,height=0.2547945205478761,ContinentK.set={"EuropeNAf"},Nora_10818-11716.rate=4.3250766985207967E-4,length=15.21915032276796,HostK.set.prob={1.0},NoraHostClock.rate_95%_HPD={0.0026348957017238543,0.0066445589372707645},ContinentK="EuropeNAf",NoraContinentClock.rate_95%_HPD={0.006599332706119054,0.014797358714054106},height_95%_HPD={0.2547945205369899,0.25479452055799356},HostK="Dsim",ContinentK.set.prob={1.0},length_95%_HPD={6.473774391986,25.0729917609},ContinentK.prob=1.0,Nora_10818-11716.rate_range={1.8365316126297448E-4,9.694804099418677E-4},HostK.set={"Dsim"},Nora_10818-11716.rate_95%_HPD={2.703505023594937E-4,6.219469471180375E-4},NoraContinentClock.rate_range={0.004293089685093404,0.025266020299626157},height_median=0.2547945205479891,NoraContinentClock.rate=0.010607899844228998,length_median=14.618300027575,NoraHostClock.rate=0.004559317617801412,Nora_10818-11716.rate_median=4.225387327826666E-4,NoraHostClock.rate_median=0.004453307823092372,NoraHostClock.rate_range={0.0017350655903690668,0.012302284009688736}]:12.383379892524417)[&length_range={0.00205950003274,27.72600747135},height_range={3.1272516960679866,36.396061703783005},HostK.prob=0.8381331815594764,NoraContinentClock.rate_median=0.010405498482400986,height=13.0664644812222,ContinentK.set={"USA","EuropeNAf","Africa","Lab"},Nora_10818-11716.rate=4.3591410309387423E-4,length=5.051961134959871,HostK.set.prob={0.1618668184405236,0.8381331815594764},NoraHostClock.rate_95%_HPD={0.00263999491140746,0.006608350596797161},ContinentK="EuropeNAf",NoraContinentClock.rate_95%_HPD={0.006531647495049224,0.014795692970871585},height_95%_HPD={6.014949147309096,20.808738597588587},HostK="Dsim",ContinentK.set.prob={2.2766078542970974E-4,0.9987478656801366,1.1383039271485487E-4,9.10643141718839E-4},length_95%_HPD={0.1666625872933,10.73589856949},ContinentK.prob=0.9987478656801366,HostK.set={"Dmel","Dsim"},Nora_10818-11716.rate_range={1.8365316126297448E-4,9.694804099418677E-4},Nora_10818-11716.rate_95%_HPD={2.694142602911051E-4,6.21903205315799E-4},NoraContinentClock.rate_range={0.0048207084103952256,0.025266020299626157},height_median=12.638174413072406,posterior=0.4880284428642853,NoraContinentClock.rate=0.010616273665791681,length_median=4.5578609395305,NoraHostClock.rate=0.004496239202448825,NoraHostClock.rate_range={0.0018015160090888453,0.012302284009688736},Nora_10818-11716.rate_median=4.2604199908747014E-4,NoraHostClock.rate_median=0.004393756177709575]:4.584071744627622)[&length_range={2.018691395875E-4,21.64220041658},height_range={5.8986649296954,46.03524314397302},HostK.prob=0.8709242652013892,NoraContinentClock.rate_median=0.010409849185541368,height=17.70567655583323,ContinentK.set={"USA","EuropeNAf","Africa","Lab"},Nora_10818-11716.rate=4.324521759765663E-4,length=3.2809421594191455,HostK.set.prob={0.8709242652013892,0.12907573479861076},NoraHostClock.rate_95%_HPD={0.002627265783373013,0.006669782868885057},ContinentK="EuropeNAf",NoraContinentClock.rate_95%_HPD={0.006641586331889103,0.014797358714054106},height_95%_HPD={9.660736120133095,26.827515915021024},HostK="Dmel",ContinentK.set.prob={1.555129334923021E-4,0.9991705976880411,5.183764449743404E-5,6.220517339692084E-4},length_95%_HPD={2.018691395875E-4,8.036389932793},ContinentK.prob=0.9991705976880411,HostK.set={"Dmel","Dsim"},Nora_10818-11716.rate_range={1.8365316126297448E-4,9.694804099418677E-4},Nora_10818-11716.rate_95%_HPD={2.660261581564244E-4,6.169456151236503E-4},NoraContinentClock.rate_range={0.004694076727071832,0.02313719188126203},height_median=17.222246157700027,posterior=0.5358313427031831,NoraContinentClock.rate=0.010629331519003141,length_median=2.707794360386,NoraHostClock.rate=0.0045891292167767,NoraHostClock.rate_range={0.0017350655903690668,0.010973636889658928},Nora_10818-11716.rate_median=4.228378895999491E-4,NoraHostClock.rate_median=0.004482460646478643]:5.032275847818987,(25[&length_range={4.484241961279,54.78507897067},height_range={0.254794520520079,0.25479452056899277},HostK.prob=1.0,NoraContinentClock.rate_median=0.010402561518721081,height=0.25479452054787843,ContinentK.set={"EuropeNAf"},Nora_10818-11716.rate=4.3250766985207967E-4,length=18.81547500952653,HostK.set.prob={1.0},NoraHostClock.rate_95%_HPD={0.0026348957017238543,0.0066445589372707645},ContinentK="EuropeNAf",NoraContinentClock.rate_95%_HPD={0.006599332706119054,0.014797358714054106},height_95%_HPD={0.2547945205369899,0.25479452055799356},HostK="Dmel",ContinentK.set.prob={1.0},length_95%_HPD={9.111183115488,29.81125557154},ContinentK.prob=1.0,Nora_10818-11716.rate_range={1.8365316126297448E-4,9.694804099418677E-4},HostK.set={"Dmel"},Nora_10818-11716.rate_95%_HPD={2.703505023594937E-4,6.219469471180375E-4},NoraContinentClock.rate_range={0.004293089685093404,0.025266020299626157},height_median=0.2547945205479891,NoraContinentClock.rate=0.010607899844228998,length_median=18.22251429248,NoraHostClock.rate=0.004559317617801412,Nora_10818-11716.rate_median=4.225387327826666E-4,NoraHostClock.rate_median=0.004453307823092372,NoraHostClock.rate_range={0.0017350655903690668,0.012302284009688736}]:16.466000623461994,22[&length_range={4.347255659909,53.91380178369},height_range={0.39178082189008023,0.39178082193882346},HostK.prob=1.0,NoraContinentClock.rate_median=0.010402561518721081,height=0.3917808219177747,ContinentK.set={"EuropeNAf"},Nora_10818-11716.rate=4.3250766985207967E-4,length=18.94311402284995,HostK.set.prob={1.0},NoraHostClock.rate_95%_HPD={0.0026348957017238543,0.0066445589372707645},ContinentK="EuropeNAf",NoraContinentClock.rate_95%_HPD={0.006599332706119054,0.014797358714054106},height_95%_HPD={0.3917808219075596,0.3917808219285064},HostK="Dmel",ContinentK.set.prob={1.0},length_95%_HPD={8.628698011492,29.83719308857},ContinentK.prob=1.0,Nora_10818-11716.rate_range={1.8365316126297448E-4,9.694804099418677E-4},HostK.set={"Dmel"},Nora_10818-11716.rate_95%_HPD={2.703505023594937E-4,6.219469471180375E-4},NoraContinentClock.rate_range={0.004293089685093404,0.025266020299626157},height_median=0.39178082191799035,NoraContinentClock.rate=0.010607899844228998,length_median=18.372068543159997,NoraHostClock.rate=0.004559317617801412,Nora_10818-11716.rate_median=4.225387327826666E-4,NoraHostClock.rate_median=0.004453307823092372,NoraHostClock.rate_range={0.0017350655903690668,0.012302284009688736}]:16.329014322091993)[&length_range={5.666887059164E-6,23.34500947201},height_range={4.739036481829018,44.06565608029399},HostK.prob=0.9946479722599125,NoraContinentClock.rate_median=0.010408666524531908,height=17.226037763806502,ContinentK.set={"USA","EuropeNAf","Africa","Lab"},Nora_10818-11716.rate=4.341480501702088E-4,length=3.425171476162188,HostK.set.prob={0.9946479722599125,0.0053520277400874415},NoraHostClock.rate_95%_HPD={0.0026346872128123,0.00664641457786661},ContinentK="EuropeNAf",NoraContinentClock.rate_95%_HPD={0.0065355646026513435,0.014801569907980944},height_95%_HPD={8.276741876330803,27.2156689029552},HostK="Dmel",ContinentK.set.prob={0.0010553294135383687,0.9971355344489673,2.261420171867933E-4,0.001582994120307553},length_95%_HPD={5.256362235304E-4,9.166038409896},ContinentK.prob=0.9971355344489673,HostK.set={"Dmel","Dsim"},Nora_10818-11716.rate_range={1.8922552860630828E-4,9.694804099418677E-4},Nora_10818-11716.rate_95%_HPD={2.6994309298995794E-4,6.211178472706078E-4},NoraContinentClock.rate_range={0.004694076727071832,0.025266020299626157},height_median=16.720795144009983,posterior=0.36847952891506025,NoraContinentClock.rate=0.010595794684661588,length_median=2.6769580877559997,NoraHostClock.rate=0.004545645375891052,NoraHostClock.rate_range={0.0018108837940152733,0.01044894381662451},Nora_10818-11716.rate_median=4.2425200548822247E-4,NoraHostClock.rate_median=0.004429301652774167]:5.533726861509031)[&length_range={0.1027025946333,49.69692945509},height_range={8.450172969041589,59.239988651142994},HostK.prob=0.9927445732976509,NoraContinentClock.rate_median=0.010395940176109132,height=22.881452369934443,ContinentK.set={"USA","EuropeNAf","Africa","Lab"},Nora_10818-11716.rate=4.327772496301716E-4,length=11.561239163959229,HostK.set.prob={0.9927445732976509,0.007255426702349093},NoraHostClock.rate_95%_HPD={0.0026836141039747936,0.00670064766492226},ContinentK="EuropeNAf",NoraContinentClock.rate_95%_HPD={0.006613956582490203,0.014787684426040478},height_95%_HPD={12.697287128023007,33.783057098600324},HostK="Dmel",ContinentK.set.prob={0.0031816830211121023,0.9665774606006542,0.001784121320249777,0.028456735057983944},length_95%_HPD={1.937781373152,23.01375925175},ContinentK.prob=0.9665774606006542,HostK.set={"Dmel","Dsim"},Nora_10818-11716.rate_range={1.8365316126297448E-4,9.694804099418677E-4},Nora_10818-11716.rate_95%_HPD={2.7006878506443505E-4,6.219912676179142E-4},NoraContinentClock.rate_range={0.004293089685093404,0.025266020299626157},height_median=22.254522005519014,posterior=0.9341147714015888,NoraContinentClock.rate=0.010597651226551518,length_median=10.67361939157,NoraHostClock.rate=0.004566635360711703,NoraHostClock.rate_range={0.0017350655903690668,0.012302284009688736},Nora_10818-11716.rate_median=4.227885915650823E-4,NoraHostClock.rate_median=0.004460200924344821]:8.816268414000184,29[&length_range={8.485050923771,87.18143897948},height_range={2.073770491781005,2.0737704918234954},HostK.prob=1.0,NoraContinentClock.rate_median=0.010402561518721081,height=2.0737704918032756,ContinentK.set={"USA"},Nora_10818-11716.rate=4.3250766985207967E-4,length=30.844526438321264,HostK.set.prob={1.0},NoraHostClock.rate_95%_HPD={0.0026348957017238543,0.0066445589372707645},ContinentK="USA",NoraContinentClock.rate_95%_HPD={0.006599332706119054,0.014797358714054106},height_95%_HPD={2.073770491792999,2.0737704918130078},HostK="Dmel",ContinentK.set.prob={1.0},length_95%_HPD={15.34571395483,47.79826381563},ContinentK.prob=1.0,Nora_10818-11716.rate_range={1.8365316126297448E-4,9.694804099418677E-4},HostK.set={"Dmel"},Nora_10818-11716.rate_95%_HPD={2.703505023594937E-4,6.219469471180375E-4},NoraContinentClock.rate_range={0.004293089685093404,0.025266020299626157},height_median=2.073770491803117,NoraContinentClock.rate=0.010607899844228998,length_median=29.86153569329,NoraHostClock.rate=0.004559317617801412,Nora_10818-11716.rate_median=4.225387327826666E-4,NoraHostClock.rate_median=0.004453307823092372,NoraHostClock.rate_range={0.0017350655903690668,0.012302284009688736}]:28.99701992771608)[&length_range={0.00202745857365,38.81517761033},height_range={11.838070922412996,72.79992371809197},HostK.prob=0.9984136426730121,NoraContinentClock.rate_median=0.010449149043654375,height=31.883040859604677,ContinentK.set={"USA","EuropeNAf","Africa","Australia","Lab"},Nora_10818-11716.rate=4.327151287526431E-4,length=6.8289360323123915,HostK.set.prob={0.9984136426730121,0.001586357326987904},NoraHostClock.rate_95%_HPD={0.0026808871303023334,0.006720786188478151},ContinentK="EuropeNAf",NoraContinentClock.rate_95%_HPD={0.006625344626506292,0.014797358714054106},height_95%_HPD={17.952450768973975,46.8558278617426},HostK="Dmel",ContinentK.set.prob={0.09789146671954524,0.5013550135501355,0.0567783726617754,6.609822195782933E-5,0.343909048846586},length_95%_HPD={0.00202745857365,16.0144289858},ContinentK.prob=0.5013550135501355,HostK.set={"Dmel","Dsim"},Nora_10818-11716.rate_range={1.8365316126297448E-4,9.694804099418677E-4},Nora_10818-11716.rate_95%_HPD={2.609025743473497E-4,6.131026139988318E-4},NoraContinentClock.rate_range={0.0048108015504214965,0.02313719188126203},height_median=31.0707904195192,posterior=0.4202266540747736,NoraContinentClock.rate=0.010652556120704225,length_median=5.90822633547,NoraHostClock.rate=0.004594090021255015,NoraHostClock.rate_range={0.0018051023118836012,0.010973636889658928},Nora_10818-11716.rate_median=4.225696458681732E-4,NoraHostClock.rate_median=0.004483404332311488]:5.586156367849796)[&length_range={0.002770119147605,39.302914742},height_range={16.4139711838653,86.21549264012512},HostK.prob=0.9985452586206897,NoraContinentClock.rate_median=0.010446564843324237,height=37.58486739422066,ContinentK.set={"USA","EuropeNAf","Africa","Lab"},Nora_10818-11716.rate=4.338323412213096E-4,length=7.165949427305622,HostK.set.prob={0.9985452586206897,0.001454741379310345},NoraHostClock.rate_95%_HPD={0.0026692825475523848,0.006730361102099633},ContinentK="Lab",NoraContinentClock.rate_95%_HPD={0.00662682392153611,0.014795679660432116},height_95%_HPD={22.063176831522007,54.24352156207732},HostK="Dmel",ContinentK.set.prob={0.03712284482758621,0.2662176724137931,0.1375,0.5591594827586207},length_95%_HPD={0.01860239683776,16.42867476287},ContinentK.prob=0.5591594827586207,HostK.set={"Dmel","Dsim"},Nora_10818-11716.rate_range={1.8365316126297448E-4,9.694804099418677E-4},Nora_10818-11716.rate_95%_HPD={2.676260821570483E-4,6.207303025050809E-4},NoraContinentClock.rate_range={0.004694076727071832,0.02313719188126203},height_median=36.656946787368994,posterior=0.5155269151713794,NoraContinentClock.rate=0.01065416093319889,length_median=6.2638795163815,NoraHostClock.rate=0.004598712060742932,NoraHostClock.rate_range={0.0017350655903690668,0.010654580106519347},Nora_10818-11716.rate_median=4.2361486840487633E-4,NoraHostClock.rate_median=0.0044913697816810665]:5.552166094922001,(12[&length_range={3.000106904349,19.44623333124},height_range={3.999999999977007,4.000000000020037},HostK.prob=1.0,NoraContinentClock.rate_median=0.010402561518721081,height=3.9999999999999933,ContinentK.set={"Lab"},Nora_10818-11716.rate=4.3250766985207967E-4,length=5.216184171447298,HostK.set.prob={1.0},NoraHostClock.rate_95%_HPD={0.0026348957017238543,0.0066445589372707645},ContinentK="Lab",NoraContinentClock.rate_95%_HPD={0.006599332706119054,0.014797358714054106},height_95%_HPD={3.9999999999908766,4.000000000009095},HostK="Dmel",ContinentK.set.prob={1.0},length_95%_HPD={3.000106904349,8.633865755629},ContinentK.prob=1.0,Nora_10818-11716.rate_range={1.8365316126297448E-4,9.694804099418677E-4},HostK.set={"Dmel"},Nora_10818-11716.rate_95%_HPD={2.703505023594937E-4,6.219469471180375E-4},NoraContinentClock.rate_range={0.004293089685093404,0.025266020299626157},height_median=4.0,NoraContinentClock.rate=0.010607899844228998,length_median=4.7885946161029995,NoraHostClock.rate=0.004559317617801412,Nora_10818-11716.rate_median=4.225387327826666E-4,NoraHostClock.rate_median=0.004453307823092372,NoraHostClock.rate_range={0.0017350655903690668,0.012302284009688736}]:4.788594616104689,10[&length_range={1.069043486748E-4,16.44623333124},height_range={6.999999999977007,7.000000000020037},HostK.prob=1.0,NoraContinentClock.rate_median=0.010402561518721081,height=6.999999999999988,ContinentK.set={"Lab"},Nora_10818-11716.rate=4.3250766985207967E-4,length=2.216184171447258,HostK.set.prob={1.0},NoraHostClock.rate_95%_HPD={0.0026348957017238543,0.0066445589372707645},ContinentK="Lab",NoraContinentClock.rate_95%_HPD={0.006599332706119054,0.014797358714054106},height_95%_HPD={6.999999999990905,7.000000000009209},HostK="Dmel",ContinentK.set.prob={1.0},length_95%_HPD={1.069043486748E-4,5.633865755629},ContinentK.prob=1.0,Nora_10818-11716.rate_range={1.8365316126297448E-4,9.694804099418677E-4},HostK.set={"Dmel"},Nora_10818-11716.rate_95%_HPD={2.703505023594937E-4,6.219469471180375E-4},NoraContinentClock.rate_range={0.004293089685093404,0.025266020299626157},height_median=7.0,NoraContinentClock.rate=0.010607899844228998,length_median=1.788594616103,NoraHostClock.rate=0.004559317617801412,Nora_10818-11716.rate_median=4.225387327826666E-4,NoraHostClock.rate_median=0.004453307823092372,NoraHostClock.rate_range={0.0017350655903690668,0.012302284009688736}]:1.7885946161046888)[&length_range={9.412468252724,99.40260727203},height_range={7.000106904340896,23.446233331237693},HostK.prob=1.0,NoraContinentClock.rate_median=0.010402561518721081,height=9.21618417144729,ContinentK.set={"USA","EuropeNAf","Africa","Lab"},Nora_10818-11716.rate=4.3250766985207967E-4,length=34.43399874285476,HostK.set.prob={1.0},NoraHostClock.rate_95%_HPD={0.0026348957017238543,0.0066445589372707645},ContinentK="Lab",NoraContinentClock.rate_95%_HPD={0.006599332706119054,0.014797358714054106},height_95%_HPD={7.000106904340896,12.633865755629017},HostK="Dmel",ContinentK.set.prob={1.3888117326815177E-4,4.444197544580857E-4,2.7776234653630353E-4,0.9991389367257375},length_95%_HPD={17.10937446042,53.57198210907},ContinentK.prob=0.9991389367257375,HostK.set={"Dmel"},Nora_10818-11716.rate_range={1.8365316126297448E-4,9.694804099418677E-4},Nora_10818-11716.rate_95%_HPD={2.703505023594937E-4,6.219469471180375E-4},NoraContinentClock.rate_range={0.004293089685093404,0.025266020299626157},height_median=8.788594616104689,posterior=1.0,NoraContinentClock.rate=0.010607899844228998,length_median=33.377709194855,NoraHostClock.rate=0.004559317617801412,NoraHostClock.rate_range={0.0017350655903690668,0.012302284009688736},Nora_10818-11716.rate_median=4.225387327826666E-4,NoraHostClock.rate_median=0.004453307823092372]:33.420518266186306)[&length_range={3.701649852772E-4,42.11239787049},height_range={17.348504078848997,106.99249130626902},HostK.prob=0.9997138769670959,NoraContinentClock.rate_median=0.01040605351210034,height=43.30999422977799,ContinentK.set={"USA","EuropeNAf","Africa","Lab"},Nora_10818-11716.rate=4.3121317727121166E-4,length=6.238020508543201,HostK.set.prob={0.9997138769670959,2.861230329041488E-4},NoraHostClock.rate_95%_HPD={0.0027227196965260944,0.006765840949043878},ContinentK="Lab",NoraContinentClock.rate_95%_HPD={0.00646942287803411,0.01472349546864977},height_95%_HPD={26.041376528658006,61.807021435314994},HostK="Dmel",ContinentK.set.prob={0.01201716738197425,0.0890414878397711,0.06907010014306152,0.8298712446351931},length_95%_HPD={3.701649852772E-4,14.45547059035},ContinentK.prob=0.8298712446351931,HostK.set={"Dmel","Dsim"},Nora_10818-11716.rate_range={1.8365316126297448E-4,9.694804099418677E-4},Nora_10818-11716.rate_95%_HPD={2.6532454866478515E-4,6.141554814645801E-4},NoraContinentClock.rate_range={0.004293089685093404,0.02313719188126203},height_median=42.209112882290995,posterior=0.48538970057219044,NoraContinentClock.rate=0.010627440063331198,length_median=5.385592703402,NoraHostClock.rate=0.004595690067540764,NoraHostClock.rate_range={0.0017797360555790705,0.01044894381662451},Nora_10818-11716.rate_median=4.214651362269514E-4,NoraHostClock.rate_median=0.004485289618201426]:4.1775470827424925)[&length_range={7.114374493824E-4,28.91785293103},height_range={22.309410532472995,103.317343814325},HostK.prob=0.9999197302937871,NoraContinentClock.rate_median=0.010361257801080881,height=47.43590715196524,ContinentK.set={"USA","EuropeNAf","Africa","Lab"},Nora_10818-11716.rate=4.285775128596611E-4,length=4.228899647859764,HostK.set.prob={0.9999197302937871,8.026970621287526E-5},NoraHostClock.rate_95%_HPD={0.002725366144538001,0.006700066848378625},ContinentK="Lab",NoraContinentClock.rate_95%_HPD={0.006677023341486262,0.014880399520512911},height_95%_HPD={30.691321751040803,67.71574307091231},HostK="Dmel",ContinentK.set.prob={0.008267779739926151,0.03708460427034837,0.029619521592550973,0.9250280943971745},length_95%_HPD={7.114374493824E-4,10.51140969151},ContinentK.prob=0.9250280943971745,HostK.set={"Dmel","Dsim"},Nora_10818-11716.rate_range={1.8365316126297448E-4,9.694804099418677E-4},Nora_10818-11716.rate_95%_HPD={2.651272947483266E-4,6.111708403729961E-4},NoraContinentClock.rate_range={0.005086824167923283,0.02205481775599726},height_median=46.38665996503349,posterior=0.34603633131492695,NoraContinentClock.rate=0.010575519241636293,length_median=3.4738348923315003,NoraHostClock.rate=0.004542600275311272,NoraHostClock.rate_range={0.0017797360555790705,0.01044894381662451},Nora_10818-11716.rate_median=4.188683502969491E-4,NoraHostClock.rate_median=0.004437824403837235]:5.505956852820205,((3[&length_range={12.90876858368,110.7619749294},height_range={0.9999999999800053,1.0000000000330544},HostK.prob=1.0,NoraContinentClock.rate_median=0.010402561518721081,height=0.9999999999999885,ContinentK.set={"Lab"},Nora_10818-11716.rate=4.3250766985207967E-4,length=40.25747255424141,HostK.set.prob={1.0},NoraHostClock.rate_95%_HPD={0.0026348957017238543,0.0066445589372707645},ContinentK="Lab",NoraContinentClock.rate_95%_HPD={0.006599332706119054,0.014797358714054106},height_95%_HPD={0.9999999999899813,1.0000000000089955},HostK="Dmel",ContinentK.set.prob={1.0},length_95%_HPD={22.60816512011,61.39505932947},ContinentK.prob=1.0,Nora_10818-11716.rate_range={1.8365316126297448E-4,9.694804099418677E-4},HostK.set={"Dmel"},Nora_10818-11716.rate_95%_HPD={2.703505023594937E-4,6.219469471180375E-4},NoraContinentClock.rate_range={0.004293089685093404,0.025266020299626157},height_median=1.0,NoraContinentClock.rate=0.010607899844228998,length_median=39.184973387435,NoraHostClock.rate=0.004559317617801412,Nora_10818-11716.rate_median=4.225387327826666E-4,NoraHostClock.rate_median=0.004453307823092372,NoraHostClock.rate_range={0.0017350655903690668,0.012302284009688736}]:36.93431453664199,30[&length_range={10.99346803723,103.1160371783},height_range={2.915300546419985,2.9153005464700072},HostK.prob=1.0,NoraContinentClock.rate_median=0.010402561518721081,height=2.9153005464480173,ContinentK.set={"Lab"},Nora_10818-11716.rate=4.3250766985207967E-4,length=38.83357675266909,HostK.set.prob={1.0},NoraHostClock.rate_95%_HPD={0.0026348957017238543,0.0066445589372707645},ContinentK="Lab",NoraContinentClock.rate_95%_HPD={0.006599332706119054,0.014797358714054106},height_95%_HPD={2.915300546438999,2.915300546457985},HostK="Dmel",ContinentK.set.prob={1.0},length_95%_HPD={19.61382052741,60.62214303737},ContinentK.prob=1.0,Nora_10818-11716.rate_range={1.8365316126297448E-4,9.694804099418677E-4},HostK.set={"Dmel"},Nora_10818-11716.rate_95%_HPD={2.703505023594937E-4,6.219469471180375E-4},NoraContinentClock.rate_range={0.004293089685093404,0.025266020299626157},height_median=2.915300546448009,NoraContinentClock.rate=0.010607899844228998,length_median=37.482762396729996,NoraHostClock.rate=0.004559317617801412,Nora_10818-11716.rate_median=4.225387327826666E-4,NoraHostClock.rate_median=0.004453307823092372,NoraHostClock.rate_range={0.0017350655903690668,0.012302284009688736}]:35.01901399019398)[&length_range={1.702623456694E-4,40.71752665542},height_range={13.908768583671616,96.36248364663498},HostK.prob=0.9990438399388057,NoraContinentClock.rate_median=0.010403001308954905,height=38.907589861923675,ContinentK.set={"USA","EuropeNAf","Africa","Australia","Lab"},Nora_10818-11716.rate=4.321171206929628E-4,length=7.896141234627908,HostK.set.prob={0.9990438399388057,9.56160061194244E-4},NoraHostClock.rate_95%_HPD={0.0026471690088788256,0.006650120365822979},ContinentK="Lab",NoraContinentClock.rate_95%_HPD={0.00675156212613648,0.014883103289950418},height_95%_HPD={22.012274016137212,57.627303296835464},HostK="Dmel",ContinentK.set.prob={0.006215040397762586,0.02323468948702013,0.01482048094851078,4.780800305971219E-5,0.9556819811636468},length_95%_HPD={1.702623456694E-4,17.62109245311},ContinentK.prob=0.9556819811636468,HostK.set={"Dmel","Dsim"},Nora_10818-11716.rate_range={1.8365316126297448E-4,9.341552312555045E-4},Nora_10818-11716.rate_95%_HPD={2.689923388343504E-4,6.202503241192609E-4},NoraContinentClock.rate_range={0.004293089685093404,0.025266020299626157},height_median=37.93431453664199,posterior=0.5809955002499861,NoraContinentClock.rate=0.010605687999915557,length_median=7.007376761725,NoraHostClock.rate=0.004557280040469896,NoraHostClock.rate_range={0.0017350655903690668,0.012302284009688736},Nora_10818-11716.rate_median=4.223293857777983E-4,NoraHostClock.rate_median=0.004449963059965789]:5.120214724288267,(2[&length_range={8.482711224622E-5,14.49060244337},height_range={1.3999999999466013,1.400000000050511},HostK.prob=1.0,NoraContinentClock.rate_median=0.010402561518721081,height=1.4000000000000912,ContinentK.set={"EuropeNAf"},Nora_10818-11716.rate=4.3250766985207967E-4,length=1.1846802696772194,HostK.set.prob={1.0},NoraHostClock.rate_95%_HPD={0.0026348957017238543,0.0066445589372707645},ContinentK="EuropeNAf",NoraContinentClock.rate_95%_HPD={0.006599332706119054,0.014797358714054106},height_95%_HPD={1.399999999990797,1.4000000000090154},HostK="Dmel",ContinentK.set.prob={1.0},length_95%_HPD={8.482711224622E-5,3.618672914487},ContinentK.prob=1.0,Nora_10818-11716.rate_range={1.8365316126297448E-4,9.694804099418677E-4},HostK.set={"Dmel"},Nora_10818-11716.rate_95%_HPD={2.703505023594937E-4,6.219469471180375E-4},NoraContinentClock.rate_range={0.004293089685093404,0.025266020299626157},height_median=1.4000000000000057,NoraContinentClock.rate=0.010607899844228998,length_median=0.8037911775472,NoraHostClock.rate=0.004559317617801412,Nora_10818-11716.rate_median=4.225387327826666E-4,NoraHostClock.rate_median=0.004453307823092372,NoraHostClock.rate_range={0.0017350655903690668,0.012302284009688736}]:0.8037911775459889,1[&length_range={8.482711224622E-5,14.49060244337},height_range={1.3999999999466013,1.400000000050511},HostK.prob=1.0,NoraContinentClock.rate_median=0.010402561518721081,height=1.4000000000000912,ContinentK.set={"EuropeNAf"},Nora_10818-11716.rate=4.3250766985207967E-4,length=1.1846802696772194,HostK.set.prob={1.0},NoraHostClock.rate_95%_HPD={0.0026348957017238543,0.0066445589372707645},ContinentK="EuropeNAf",NoraContinentClock.rate_95%_HPD={0.006599332706119054,0.014797358714054106},height_95%_HPD={1.399999999990797,1.4000000000090154},HostK="Dmel",ContinentK.set.prob={1.0},length_95%_HPD={8.482711224622E-5,3.618672914487},ContinentK.prob=1.0,Nora_10818-11716.rate_range={1.8365316126297448E-4,9.694804099418677E-4},HostK.set={"Dmel"},Nora_10818-11716.rate_95%_HPD={2.703505023594937E-4,6.219469471180375E-4},NoraContinentClock.rate_range={0.004293089685093404,0.025266020299626157},height_median=1.4000000000000057,NoraContinentClock.rate=0.010607899844228998,length_median=0.8037911775472,NoraHostClock.rate=0.004559317617801412,Nora_10818-11716.rate_median=4.225387327826666E-4,NoraHostClock.rate_median=0.004453307823092372,NoraHostClock.rate_range={0.0017350655903690668,0.012302284009688736}]:0.8037911775459889)[&length_range={15.53417062085,117.6121448942},height_range={1.4000848271132043,15.890602443366987},HostK.prob=1.0,NoraContinentClock.rate_median=0.010402561518721081,height=2.5846802696773015,ContinentK.set={"EuropeNAf","Africa","Lab"},Nora_10818-11716.rate=4.3250766985207967E-4,length=43.94028468867352,HostK.set.prob={1.0},NoraHostClock.rate_95%_HPD={0.0026348957017238543,0.0066445589372707645},ContinentK="EuropeNAf",NoraContinentClock.rate_95%_HPD={0.006599332706119054,0.014797358714054106},height_95%_HPD={1.4000848271132043,5.018672914484284},HostK="Dmel",ContinentK.set.prob={0.9996389089495028,1.1110493861452142E-4,2.4998611188267316E-4},length_95%_HPD={23.25095861797,66.91066024612},ContinentK.prob=0.9996389089495028,HostK.set={"Dmel"},Nora_10818-11716.rate_range={1.8365316126297448E-4,9.694804099418677E-4},Nora_10818-11716.rate_95%_HPD={2.703505023594937E-4,6.219469471180375E-4},NoraContinentClock.rate_range={0.004293089685093404,0.025266020299626157},height_median=2.2037911775459946,posterior=1.0,NoraContinentClock.rate=0.010607899844228998,length_median=42.546439127635,NoraHostClock.rate=0.004559317617801412,NoraHostClock.rate_range={0.0017350655903690668,0.012302284009688736},Nora_10818-11716.rate_median=4.225387327826666E-4,NoraHostClock.rate_median=0.004453307823092372]:40.850738083384265)[&length_range={9.772032722282E-4,28.27473091871},height_range={18.667828841274705,118.25114405836499},HostK.prob=0.9995517992060443,NoraContinentClock.rate_median=0.010406288360054982,height=44.14547243295325,ContinentK.set={"USA","EuropeNAf","Africa","Lab"},Nora_10818-11716.rate=4.3321238801023E-4,length=5.306086591071818,HostK.set.prob={0.9995517992060443,4.4820079395569215E-4},NoraHostClock.rate_95%_HPD={0.0026467813080452954,0.006650120365822979},ContinentK="Lab",NoraContinentClock.rate_95%_HPD={0.006675417845422769,0.014894809595812587},height_95%_HPD={26.383127452512,63.94394188013149},HostK="Dmel",ContinentK.set.prob={0.006082725060827251,0.045460366244077344,0.02266615443718786,0.9257907542579076},length_95%_HPD={9.772032722282E-4,12.75334570089},ContinentK.prob=0.9257907542579076,HostK.set={"Dmel","Dsim"},Nora_10818-11716.rate_range={1.8365316126297448E-4,9.694804099418677E-4},Nora_10818-11716.rate_95%_HPD={2.6322171309474987E-4,6.13979588236725E-4},NoraContinentClock.rate_range={0.0048108015504214965,0.02313719188126203},height_median=43.05452926093026,posterior=0.43380923282039885,NoraContinentClock.rate=0.010616912211053984,length_median=4.497821667994,NoraHostClock.rate=0.004565130276262342,NoraHostClock.rate_range={0.0017797360555790705,0.012302284009688736},Nora_10818-11716.rate_median=4.2337892872856527E-4,NoraHostClock.rate_median=0.004461574578032071]:8.838087556923433)[&length_range={0.4372321635192,56.28069463488},height_range={23.262016145859292,127.49692732322998},HostK.prob=0.9984443148040114,NoraContinentClock.rate_median=0.010402354119820531,height=53.14055229991889,ContinentK.set={"USA","EuropeNAf","Africa","Lab"},Nora_10818-11716.rate=4.3250901705751304E-4,length=13.162673600535182,HostK.set.prob={0.9984443148040114,0.0015556851959885546},NoraHostClock.rate_95%_HPD={0.0026348957017238543,0.0066445589372707645},ContinentK="Lab",NoraContinentClock.rate_95%_HPD={0.006599332706119054,0.014797358714054106},height_95%_HPD={33.27424769745821,75.59254349639605},HostK="Dmel",ContinentK.set.prob={0.007556185237658694,0.05900491707642304,0.1116481929049643,0.821790704780954},length_95%_HPD={2.604718583411,25.44188672376},ContinentK.prob=0.821790704780954,HostK.set={"Dmel","Dsim"},Nora_10818-11716.rate_range={1.8365316126297448E-4,9.694804099418677E-4},Nora_10818-11716.rate_95%_HPD={2.703505023594937E-4,6.219469471180375E-4},NoraContinentClock.rate_range={0.004293089685093404,0.025266020299626157},height_median=51.89261681785369,posterior=0.9998611188267319,NoraContinentClock.rate=0.01060782812765583,length_median=12.14866838268,NoraHostClock.rate=0.004559296736062762,NoraHostClock.rate_range={0.0017350655903690668,0.012302284009688736},Nora_10818-11716.rate_median=4.2254240277551496E-4,NoraHostClock.rate_median=0.004453302900442834]:12.319373419176102,(18[&length_range={7.350416051355E-5,20.31268538964},height_range={1.9150684930902173,1.9150684932129707},HostK.prob=1.0,NoraContinentClock.rate_median=0.010402561518721081,height=1.9150684931507536,ContinentK.set={"Africa"},Nora_10818-11716.rate=4.3250766985207967E-4,length=1.3239298624395757,HostK.set.prob={1.0},NoraHostClock.rate_95%_HPD={0.0026348957017238543,0.0066445589372707645},ContinentK="Africa",NoraContinentClock.rate_95%_HPD={0.006599332706119054,0.014797358714054106},height_95%_HPD={1.9150684931399837,1.9150684931620106},HostK="Dsim",ContinentK.set.prob={1.0},length_95%_HPD={7.350416051355E-5,4.034853371414},ContinentK.prob=1.0,Nora_10818-11716.rate_range={1.8365316126297448E-4,9.694804099418677E-4},HostK.set={"Dsim"},Nora_10818-11716.rate_95%_HPD={2.703505023594937E-4,6.219469471180375E-4},NoraContinentClock.rate_range={0.004293089685093404,0.025266020299626157},height_median=1.9150684931508977,NoraContinentClock.rate=0.010607899844228998,length_median=0.88958291901435,NoraHostClock.rate=0.004559317617801412,Nora_10818-11716.rate_median=4.225387327826666E-4,NoraHostClock.rate_median=0.004453307823092372,NoraHostClock.rate_range={0.0017350655903690668,0.012302284009688736}]:0.8895829190180962,19[&length_range={7.350416051355E-5,20.31268538964},height_range={1.9150684930902173,1.9150684932129707},HostK.prob=1.0,NoraContinentClock.rate_median=0.010402561518721081,height=1.9150684931507536,ContinentK.set={"Africa"},Nora_10818-11716.rate=4.3250766985207967E-4,length=1.3239298624395757,HostK.set.prob={1.0},NoraHostClock.rate_95%_HPD={0.0026348957017238543,0.0066445589372707645},ContinentK="Africa",NoraContinentClock.rate_95%_HPD={0.006599332706119054,0.014797358714054106},height_95%_HPD={1.9150684931399837,1.9150684931620106},HostK="Dsim",ContinentK.set.prob={1.0},length_95%_HPD={7.350416051355E-5,4.034853371414},ContinentK.prob=1.0,Nora_10818-11716.rate_range={1.8365316126297448E-4,9.694804099418677E-4},HostK.set={"Dsim"},Nora_10818-11716.rate_95%_HPD={2.703505023594937E-4,6.219469471180375E-4},NoraContinentClock.rate_range={0.004293089685093404,0.025266020299626157},height_median=1.9150684931508977,NoraContinentClock.rate=0.010607899844228998,length_median=0.88958291901435,NoraHostClock.rate=0.004559317617801412,Nora_10818-11716.rate_median=4.225387327826666E-4,NoraHostClock.rate_median=0.004453307823092372,NoraHostClock.rate_range={0.0017350655903690668,0.012302284009688736}]:0.8895829190180962)[&length_range={26.05180624806,157.9634256362},height_range={1.9151419973167663,22.227753882777705},HostK.prob=0.9996389089495028,NoraContinentClock.rate_median=0.010402561518721081,height=3.2389983555903314,ContinentK.set={"USA","EuropeNAf","Africa","Lab"},Nora_10818-11716.rate=4.3250766985207967E-4,length=63.522427393151176,HostK.set.prob={3.610910504971946E-4,0.9996389089495028},NoraHostClock.rate_95%_HPD={0.0026348957017238543,0.0066445589372707645},ContinentK="Africa",NoraContinentClock.rate_95%_HPD={0.006599332706119054,0.014797358714054106},height_95%_HPD={1.9151419973167663,5.949921864566704},HostK="Dsim",ContinentK.set.prob={8.332870396089106E-5,5.555246930726071E-5,0.9998333425920782,2.7776234653630355E-5},length_95%_HPD={37.04079563076,93.0585945254},ContinentK.prob=0.9998333425920782,HostK.set={"Dmel","Dsim"},Nora_10818-11716.rate_range={1.8365316126297448E-4,9.694804099418677E-4},Nora_10818-11716.rate_95%_HPD={2.703505023594937E-4,6.219469471180375E-4},NoraContinentClock.rate_range={0.004293089685093404,0.025266020299626157},height_median=2.804651412168994,posterior=1.0,NoraContinentClock.rate=0.010607899844228998,length_median=61.65263311205,NoraHostClock.rate=0.004559317617801412,NoraHostClock.rate_range={0.0017350655903690668,0.012302284009688736},Nora_10818-11716.rate_median=4.225387327826666E-4,NoraHostClock.rate_median=0.004453307823092372]:61.4073388248608)[&length_range={6.070005364762E-4,57.49782888379},height_range={28.122407384548993,149.74408901670301},HostK.prob=0.9689643608426572,NoraContinentClock.rate_median=0.01039350562235452,height=65.78538944711585,ContinentK.set={"USA","EuropeNAf","Africa","Australia","Lab"},Nora_10818-11716.rate=4.3179874647074324E-4,length=12.198090947814247,HostK.set.prob={0.9689643608426572,0.031035639157342764},NoraHostClock.rate_95%_HPD={0.0026346872128123,0.0066370932800476415},ContinentK="Africa",NoraContinentClock.rate_95%_HPD={0.006599332706119054,0.014797358714054106},height_95%_HPD={40.499143470107015,94.60149058125998},HostK="Dmel",ContinentK.set.prob={0.01128014389805189,0.04774244687661962,0.5604097436053779,6.097375080028048E-5,0.3805066918691503},length_95%_HPD={2.010236886336,25.05392712319},ContinentK.prob=0.5604097436053779,HostK.set={"Dmel","Dsim"},Nora_10818-11716.rate_range={1.8365316126297448E-4,9.694804099418677E-4},Nora_10818-11716.rate_95%_HPD={2.653452108668098E-4,6.16484318508987E-4},NoraContinentClock.rate_range={0.004293089685093404,0.025266020299626157},height_median=64.2119902370298,posterior=0.9110882728737293,NoraContinentClock.rate=0.01059965003935975,length_median=11.12306972308,NoraHostClock.rate=0.004554621230448736,NoraHostClock.rate_range={0.0017797360555790705,0.012302284009688736},Nora_10818-11716.rate_median=4.218383289835792E-4,NoraHostClock.rate_median=0.0044497238403931536]:13.376044319421226,((9[&length_range={0.006001247944041,21.64919819664},height_range={0.9999999999426166,1.0000000000611067},HostK.prob=1.0,NoraContinentClock.rate_median=0.010402561518721081,height=0.9999999999999719,ContinentK.set={"Africa"},Nora_10818-11716.rate=4.3250766985207967E-4,length=3.1502627833281607,HostK.set.prob={1.0},NoraHostClock.rate_95%_HPD={0.0026348957017238543,0.0066445589372707645},ContinentK="Africa",NoraContinentClock.rate_95%_HPD={0.006599332706119054,0.014797358714054106},height_95%_HPD={0.9999999999870113,1.0000000000120224},HostK="Dmel",ContinentK.set.prob={1.0},length_95%_HPD={0.06538087168155,7.51005535498},ContinentK.prob=1.0,Nora_10818-11716.rate_range={1.8365316126297448E-4,9.694804099418677E-4},HostK.set={"Dmel"},Nora_10818-11716.rate_95%_HPD={2.703505023594937E-4,6.219469471180375E-4},NoraContinentClock.rate_range={0.004293089685093404,0.025266020299626157},height_median=1.0,NoraContinentClock.rate=0.010607899844228998,length_median=2.6353438997135,NoraHostClock.rate=0.004559317617801412,Nora_10818-11716.rate_median=4.225387327826666E-4,NoraHostClock.rate_median=0.004453307823092372,NoraHostClock.rate_range={0.0017350655903690668,0.012302284009688736}]:4.3582041899015,((20[&length_range={5.341007061526E-4,24.4351536825},height_range={0.9999999999426166,1.0000000000611067},HostK.prob=1.0,NoraContinentClock.rate_median=0.010402561518721081,height=0.9999999999999643,ContinentK.set={"Africa"},Nora_10818-11716.rate=4.3250766985207967E-4,length=2.5359395993983758,HostK.set.prob={1.0},NoraHostClock.rate_95%_HPD={0.0026348957017238543,0.0066445589372707645},ContinentK="Africa",NoraContinentClock.rate_95%_HPD={0.006599332706119054,0.014797358714054106},height_95%_HPD={0.9999999999869829,1.0000000000120224},HostK="Dmel",ContinentK.set.prob={1.0},length_95%_HPD={5.341007061526E-4,6.480543782314},ContinentK.prob=1.0,Nora_10818-11716.rate_range={1.8365316126297448E-4,9.694804099418677E-4},HostK.set={"Dmel"},Nora_10818-11716.rate_95%_HPD={2.703505023594937E-4,6.219469471180375E-4},NoraContinentClock.rate_range={0.004293089685093404,0.025266020299626157},height_median=1.0,NoraContinentClock.rate=0.010607899844228998,length_median=2.0444018455919997,NoraHostClock.rate=0.004559317617801412,Nora_10818-11716.rate_median=4.225387327826666E-4,NoraHostClock.rate_median=0.004453307823092372,NoraHostClock.rate_range={0.0017350655903690668,0.012302284009688736}]:1.058599102151419,21[&length_range={1.375237508658E-4,27.50801998926},height_range={0.9999999999426166,1.000000000060993},HostK.prob=1.0,NoraContinentClock.rate_median=0.010402561518721081,height=0.9999999999999633,ContinentK.set={"Africa"},Nora_10818-11716.rate=4.3250766985207967E-4,length=2.325533268046719,HostK.set.prob={1.0},NoraHostClock.rate_95%_HPD={0.0026348957017238543,0.0066445589372707645},ContinentK="Africa",NoraContinentClock.rate_95%_HPD={0.006599332706119054,0.014797358714054106},height_95%_HPD={0.9999999999869829,1.0000000000120224},HostK="Dmel",ContinentK.set.prob={1.0},length_95%_HPD={1.375237508658E-4,7.047563337405},ContinentK.prob=1.0,Nora_10818-11716.rate_range={1.8365316126297448E-4,9.694804099418677E-4},HostK.set={"Dmel"},Nora_10818-11716.rate_95%_HPD={2.703505023594937E-4,6.219469471180375E-4},NoraContinentClock.rate_range={0.004293089685093404,0.025266020299626157},height_median=1.0,NoraContinentClock.rate=0.010607899844228998,length_median=1.6055781794700001,NoraHostClock.rate=0.004559317617801412,Nora_10818-11716.rate_median=4.225387327826666E-4,NoraHostClock.rate_median=0.004453307823092372,NoraHostClock.rate_range={0.0017350655903690668,0.012302284009688736}]:1.058599102151419)[&length_range={5.752865017916E-5,16.57564815342},height_range={1.0005341007149866,13.76299598774537},HostK.prob=1.0,NoraContinentClock.rate_median=0.010382434185288832,height=2.431802517543628,ContinentK.set={"Africa"},Nora_10818-11716.rate=4.310790588197183E-4,length=2.2664094368702816,HostK.set.prob={1.0},NoraHostClock.rate_95%_HPD={0.002725366144538001,0.006690761490629699},ContinentK="Africa",NoraContinentClock.rate_95%_HPD={0.00659465958357698,0.01482580538748201},height_95%_HPD={1.0005341007149866,5.0770236290062485},HostK="Dmel",ContinentK.set.prob={1.0},length_95%_HPD={5.752865017916E-5,6.19805687937},ContinentK.prob=1.0,HostK.set={"Dmel"},Nora_10818-11716.rate_range={1.9205393136097437E-4,9.265418787829026E-4},Nora_10818-11716.rate_95%_HPD={2.67357549202757E-4,6.136816561833138E-4},NoraContinentClock.rate_range={0.005122957500888621,0.02205481775599726},height_median=2.058599102151419,posterior=0.31528803955335816,NoraContinentClock.rate=0.010577978529288925,length_median=1.755271834681,NoraHostClock.rate=0.004553459632674608,NoraHostClock.rate_range={0.0018015160090888453,0.01044894381662451},Nora_10818-11716.rate_median=4.214177198464972E-4,NoraHostClock.rate_median=0.004451411917029371]:1.3521745103135743,7[&length_range={1.375237508658E-4,19.32940299337},height_range={0.9999999999425029,1.000000000060993},HostK.prob=1.0,NoraContinentClock.rate_median=0.010402561518721081,height=0.9999999999999662,ContinentK.set={"Africa"},Nora_10818-11716.rate=4.3250766985207967E-4,length=2.180716676199704,HostK.set.prob={1.0},NoraHostClock.rate_95%_HPD={0.0026348957017238543,0.0066445589372707645},ContinentK="Africa",NoraContinentClock.rate_95%_HPD={0.006599332706119054,0.014797358714054106},height_95%_HPD={0.9999999999869829,1.000000000011994},HostK="Dmel",ContinentK.set.prob={1.0},length_95%_HPD={1.375237508658E-4,5.616463865748},ContinentK.prob=1.0,Nora_10818-11716.rate_range={1.8365316126297448E-4,9.694804099418677E-4},HostK.set={"Dmel"},Nora_10818-11716.rate_95%_HPD={2.703505023594937E-4,6.219469471180375E-4},NoraContinentClock.rate_range={0.004293089685093404,0.025266020299626157},height_median=1.0,NoraContinentClock.rate=0.010607899844228998,length_median=1.7534944586805001,NoraHostClock.rate=0.004559317617801412,Nora_10818-11716.rate_median=4.225387327826666E-4,NoraHostClock.rate_median=0.004453307823092372,NoraHostClock.rate_range={0.0017350655903690668,0.012302284009688736}]:2.410773612464993)[&length_range={8.510410520834E-5,18.70175607709},height_range={1.055164852275709,16.95317337604007},HostK.prob=1.0,NoraContinentClock.rate_median=0.010406116909336287,height=3.732948930571218,ContinentK.set={"Africa"},Nora_10818-11716.rate=4.3027620719375846E-4,length=2.146743839228625,HostK.set.prob={1.0},NoraHostClock.rate_95%_HPD={0.00274674151421527,0.006690761490629699},ContinentK="Africa",NoraContinentClock.rate_95%_HPD={0.006735961608152215,0.014795692970871585},height_95%_HPD={1.2866972171200075,6.928865650765715},HostK="Dmel",ContinentK.set.prob={1.0},length_95%_HPD={8.510410520834E-5,6.108132006078},ContinentK.prob=1.0,HostK.set={"Dmel"},Nora_10818-11716.rate_range={1.8365316126297448E-4,8.870728951281693E-4},Nora_10818-11716.rate_95%_HPD={2.660508736165853E-4,6.125115614445788E-4},NoraContinentClock.rate_range={0.005025703136588882,0.022126296684168746},height_median=3.410773612464993,posterior=0.29545580801066607,NoraContinentClock.rate=0.010600684135794486,length_median=1.593217543834,NoraHostClock.rate=0.00455780230374506,NoraHostClock.rate_range={0.0017350655903690668,0.01044894381662451},Nora_10818-11716.rate_median=4.203679490204311E-4,NoraHostClock.rate_median=0.0044628192566921205]:1.9474305774365064)[&length_range={11.63553106737,151.1605131042},height_range={1.2966295886480168,28.508019989266643},HostK.prob=0.9999722237653463,NoraContinentClock.rate_median=0.010402561518721081,height=5.882935872908888,ContinentK.set={"EuropeNAf","Africa","Lab"},Nora_10818-11716.rate=4.3250766985207967E-4,length=53.985196954638575,HostK.set.prob={0.9999722237653463,2.7776234653630355E-5},NoraHostClock.rate_95%_HPD={0.0026348957017238543,0.0066445589372707645},ContinentK="Africa",NoraContinentClock.rate_95%_HPD={0.006599332706119054,0.014797358714054106},height_95%_HPD={1.878742202029997,11.056356336465797},HostK="Dmel",ContinentK.set.prob={5.555246930726071E-5,0.9996111327148491,3.3331481584356423E-4},length_95%_HPD={24.47186946063,86.25722791818},ContinentK.prob=0.9996111327148491,HostK.set={"Dmel","Dsim"},Nora_10818-11716.rate_range={1.8365316126297448E-4,9.694804099418677E-4},Nora_10818-11716.rate_95%_HPD={2.703505023594937E-4,6.219469471180375E-4},NoraContinentClock.rate_range={0.004293089685093404,0.025266020299626157},height_median=5.3582041899015,posterior=1.0,NoraContinentClock.rate=0.010607899844228998,length_median=52.2791576786,NoraHostClock.rate=0.004559317617801412,NoraHostClock.rate_range={0.0017350655903690668,0.012302284009688736},Nora_10818-11716.rate_median=4.225387327826666E-4,NoraHostClock.rate_median=0.004453307823092372]:49.115396641600064,(8[&length_range={4.462289116923,75.90460802952},height_range={0.9999999999440092,1.000000000049937},HostK.prob=1.0,NoraContinentClock.rate_median=0.010402561518721081,height=0.9999999999999707,ContinentK.set={"Africa"},Nora_10818-11716.rate=4.3250766985207967E-4,length=21.22187779603666,HostK.set.prob={1.0},NoraHostClock.rate_95%_HPD={0.0026348957017238543,0.0066445589372707645},ContinentK="Africa",NoraContinentClock.rate_95%_HPD={0.006599332706119054,0.014797358714054106},height_95%_HPD={0.9999999999868123,1.0000000000135003},HostK="Dmel",ContinentK.set.prob={1.0},length_95%_HPD={8.207493050885,36.57073362018},ContinentK.prob=1.0,Nora_10818-11716.rate_range={1.8365316126297448E-4,9.694804099418677E-4},HostK.set={"Dmel"},Nora_10818-11716.rate_95%_HPD={2.703505023594937E-4,6.219469471180375E-4},NoraContinentClock.rate_range={0.004293089685093404,0.025266020299626157},height_median=1.0,NoraContinentClock.rate=0.010607899844228998,length_median=20.090042809445002,NoraHostClock.rate=0.004559317617801412,Nora_10818-11716.rate_median=4.225387327826666E-4,NoraHostClock.rate_median=0.004453307823092372,NoraHostClock.rate_range={0.0017350655903690668,0.012302284009688736}]:20.09004280944751,6[&length_range={4.462289116923,75.90460802952},height_range={0.9999999999440092,1.000000000049937},HostK.prob=1.0,NoraContinentClock.rate_median=0.010402561518721081,height=0.9999999999999707,ContinentK.set={"Africa"},Nora_10818-11716.rate=4.3250766985207967E-4,length=21.22187779603666,HostK.set.prob={1.0},NoraHostClock.rate_95%_HPD={0.0026348957017238543,0.0066445589372707645},ContinentK="Africa",NoraContinentClock.rate_95%_HPD={0.006599332706119054,0.014797358714054106},height_95%_HPD={0.9999999999868123,1.0000000000135003},HostK="Dmel",ContinentK.set.prob={1.0},length_95%_HPD={8.207493050885,36.57073362018},ContinentK.prob=1.0,Nora_10818-11716.rate_range={1.8365316126297448E-4,9.694804099418677E-4},HostK.set={"Dmel"},Nora_10818-11716.rate_95%_HPD={2.703505023594937E-4,6.219469471180375E-4},NoraContinentClock.rate_range={0.004293089685093404,0.025266020299626157},height_median=1.0,NoraContinentClock.rate=0.010607899844228998,length_median=20.090042809445002,NoraHostClock.rate=0.004559317617801412,Nora_10818-11716.rate_median=4.225387327826666E-4,NoraHostClock.rate_median=0.004453307823092372,NoraHostClock.rate_range={0.0017350655903690668,0.012302284009688736}]:20.09004280944751)[&length_range={3.166420947755,140.1827577677},height_range={5.46228911692711,76.90460802951273},HostK.prob=0.9975001388811733,NoraContinentClock.rate_median=0.010402561518721081,height=22.22187779603657,ContinentK.set={"USA","EuropeNAf","Africa","Lab"},Nora_10818-11716.rate=4.3250766985207967E-4,length=38.956640083169944,HostK.set.prob={0.9975001388811733,0.002499861118826732},NoraHostClock.rate_95%_HPD={0.0026348957017238543,0.0066445589372707645},ContinentK="Africa",NoraContinentClock.rate_95%_HPD={0.006599332706119054,0.014797358714054106},height_95%_HPD={9.207493050876977,37.5707336201757},HostK="Dmel",ContinentK.set.prob={9.166157435698017E-4,0.0038886728515082495,0.9886117437920116,0.006582967612910394},length_95%_HPD={12.50103588105,69.09909891101},ContinentK.prob=0.9886117437920116,HostK.set={"Dmel","Dsim"},Nora_10818-11716.rate_range={1.8365316126297448E-4,9.694804099418677E-4},Nora_10818-11716.rate_95%_HPD={2.703505023594937E-4,6.219469471180375E-4},NoraContinentClock.rate_range={0.004293089685093404,0.025266020299626157},height_median=21.09004280944751,posterior=1.0,NoraContinentClock.rate=0.010607899844228998,length_median=36.781824864369995,NoraHostClock.rate=0.004559317617801412,NoraHostClock.rate_range={0.0017350655903690668,0.012302284009688736},Nora_10818-11716.rate_median=4.225387327826666E-4,NoraHostClock.rate_median=0.004453307823092372]:33.38355802205405)[&length_range={0.004537635052202,96.94755671225},height_range={17.494192924906017,148.602197687015},HostK.prob=0.9897901703985355,NoraContinentClock.rate_median=0.010399267431063798,height=56.17049343813062,ContinentK.set={"USA","EuropeNAf","Africa","Australia","Lab"},Nora_10818-11716.rate=4.343697262065583E-4,length=21.960988823886492,HostK.set.prob={0.9897901703985355,0.010209829601464583},NoraHostClock.rate_95%_HPD={0.0026346872128123,0.0066370932800476415},ContinentK="Africa",NoraContinentClock.rate_95%_HPD={0.00661492074354787,0.014749762801261685},height_95%_HPD={29.199172009649928,86.952662105148},HostK="Dmel",ContinentK.set.prob={0.006442754541613857,0.021546261089987327,0.8906492043374172,3.520630897056752E-5,0.08132657372201098},length_95%_HPD={0.08475102139116,43.54287885928},ContinentK.prob=0.8906492043374172,HostK.set={"Dmel","Dsim"},Nora_10818-11716.rate_range={1.8922552860630828E-4,9.694804099418677E-4},Nora_10818-11716.rate_95%_HPD={2.70254175217762E-4,6.230850526967192E-4},NoraContinentClock.rate_range={0.004293089685093404,0.025266020299626157},height_median=54.473600831501564,posterior=0.7889561691017166,NoraContinentClock.rate=0.010603473597961205,length_median=20.696140635165,NoraHostClock.rate=0.004562817068291641,NoraHostClock.rate_range={0.0017350655903690668,0.012302284009688736},Nora_10818-11716.rate_median=4.241025967212129E-4,NoraHostClock.rate_median=0.004456070843720934]:23.114433724949457)[&length_range={3.76666497755,240.2929883535},height_range={32.519257984119996,190.55337581714406},HostK.prob=0.9698350091661574,NoraContinentClock.rate_median=0.010402561518721081,height=79.59337417758569,ContinentK.set={"USA","EuropeNAf","Africa","Australia","Lab"},Nora_10818-11716.rate=4.3250766985207967E-4,length=64.64555596833478,HostK.set.prob={0.9698350091661574,0.030164990833842564},NoraHostClock.rate_95%_HPD={0.0026348957017238543,0.0066445589372707645},ContinentK="Africa",NoraContinentClock.rate_95%_HPD={0.006599332706119054,0.014797358714054106},height_95%_HPD={48.64547569051849,115.18662897190883},HostK="Dmel",ContinentK.set.prob={0.015665796344647518,0.05174712515971335,0.6649075051386034,5.555246930726071E-5,0.26762402088772846},length_95%_HPD={23.02817072513,110.1130756763},ContinentK.prob=0.6649075051386034,HostK.set={"Dmel","Dsim"},Nora_10818-11716.rate_range={1.8365316126297448E-4,9.694804099418677E-4},Nora_10818-11716.rate_95%_HPD={2.703505023594937E-4,6.219469471180375E-4},NoraContinentClock.rate_range={0.004293089685093404,0.025266020299626157},height_median=77.58803455645102,posterior=1.0,NoraContinentClock.rate=0.010607899844228998,length_median=61.572240255385,NoraHostClock.rate=0.004559317617801412,NoraHostClock.rate_range={0.0017350655903690668,0.012302284009688736},Nora_10818-11716.rate_median=4.225387327826666E-4,NoraHostClock.rate_median=0.004453307823092372]:62.44011569862886,16[&length_range={53.31198158425,348.061105667},height_range={9.999999999892424,10.00000000010121},HostK.prob=1.0,NoraContinentClock.rate_median=0.010402561518721081,height=10.000000000000268,ContinentK.set={"Lab"},Nora_10818-11716.rate=4.3250766985207967E-4,length=134.2389301459206,HostK.set.prob={1.0},NoraHostClock.rate_95%_HPD={0.0026348957017238543,0.0066445589372707645},ContinentK="Lab",NoraContinentClock.rate_95%_HPD={0.006599332706119054,0.014797358714054106},height_95%_HPD={9.999999999949978,10.000000000051116},HostK="Dmel",ContinentK.set.prob={1.0},length_95%_HPD={74.80863251228,201.7395443463},ContinentK.prob=1.0,Nora_10818-11716.rate_range={1.8365316126297448E-4,9.694804099418677E-4},HostK.set={"Dmel"},Nora_10818-11716.rate_95%_HPD={2.703505023594937E-4,6.219469471180375E-4},NoraContinentClock.rate_range={0.004293089685093404,0.025266020299626157},height_median=10.0,NoraContinentClock.rate=0.010607899844228998,length_median=130.0281502551,NoraHostClock.rate=0.004559317617801412,Nora_10818-11716.rate_median=4.225387327826666E-4,NoraHostClock.rate_median=0.004453307823092372,NoraHostClock.rate_range={0.0017350655903690668,0.012302284009688736}]:130.02815025507988)[&HostK="Dmel",height_95%_HPD={84.80863251228399,211.73954434630997},ContinentK.set.prob={0.10318871173823677,0.1572134881395478,0.4239486695183601,0.005610799400033332,0.310038331203822},HostK.set={"Dmel","Dsim"},height_range={63.311981584249,358.06110566691706},ContinentK.prob=0.4239486695183601,HostK.prob=0.856174656963502,height_median=140.02815025507988,height=144.2389301459198,ContinentK.set={"USA","EuropeNAf","Africa","Australia","Lab"},posterior=1.0,length=0.0,HostK.set.prob={0.856174656963502,0.14382534303649797},ContinentK="Africa"];
End;
