# Supplementary material for: The Discovery, Distribution, and Evolution of Viruses Associated with Drosophila melanogaster
Source: PLoS Biol. 2015 Jul 14;13(7):e1002210. doi: 10.1371/journal.pbio.1002210 (PMC4501690; doi:10.1371/journal.pbio.1002210)
Supplement: S8 Data — Posterior summaries of BEAST output for Figs 6 and S7 (posteriors inferred jointly across two independent runs). (ZIP) [file pbio.1002210.s008.zip › BEAST_Results/Nora_1-155Tre.summary.tree]

#NEXUS

Begin taxa;
	Dimensions ntax=9;
	Taxlabels
		Nora_ATH56_Dmel_AthensGreece_EuropeNAf_2009-08-08
		Nora_D167_Dmel_LabStock_Lab_2010-01
		Nora_GQ257737Hultmark_Dmel_UmeaLab_Lab_2007
		Nora_IM09_Dmel_Ithaca_USA_2009-09-18
		Nora_JX220408vanRij_Dmel_vanRijLab_Lab_2011
		Nora_MAT38_Dmel_Accra1_Africa_2010-01
		Nora_MON28_Dmel_Montpellier_EuropeNAf_2010-08-11
		Nora_MONSIM03_Dsim_Montpellier_EuropeNAf_2010-08-11
		Nora_RAKMEL12_Dmel_Marrakesh_EuropeNAf_2010-09-30
		;
End;

Begin trees;
	Translate
		1 Nora_ATH56_Dmel_AthensGreece_EuropeNAf_2009-08-08,
		2 Nora_D167_Dmel_LabStock_Lab_2010-01,
		3 Nora_GQ257737Hultmark_Dmel_UmeaLab_Lab_2007,
		4 Nora_IM09_Dmel_Ithaca_USA_2009-09-18,
		5 Nora_JX220408vanRij_Dmel_vanRijLab_Lab_2011,
		6 Nora_MAT38_Dmel_Accra1_Africa_2010-01,
		7 Nora_MON28_Dmel_Montpellier_EuropeNAf_2010-08-11,
		8 Nora_MONSIM03_Dsim_Montpellier_EuropeNAf_2010-08-11,
		9 Nora_RAKMEL12_Dmel_Marrakesh_EuropeNAf_2010-09-30
		;
tree TREE1 = [&R] ((3[&length_range={11.55719045287,184.5111812344},height_range={3.9999999999399876,4.000000000060012},ContinentA="Lab",Nora_1-552NonCoding.rate_95%_HPD={2.0395220332549658E-4,6.898280781372935E-4},Nora_1-552NonCoding.rate=4.256736908234002E-4,NoraContinentClock.rate_median=0.010402561518721081,HostA.prob=1.0,Nora_1-552NonCoding.rate_range={1.339499626517553E-4,0.0014120829095642833},height=4.000000000000096,HostA="Dmel",ContinentA.set={"Lab"},Nora_1-552Coding.rate=2.8061234985300005E-4,length=55.4054496007342,NoraHostClock.rate_95%_HPD={0.0026348957017238543,0.0066445589372707645},Nora_1-552Coding.rate_95%_HPD={1.149174114507666E-4,4.724694716266425E-4},NoraContinentClock.rate_95%_HPD={0.006599332706119054,0.014797358714054106},HostA.set={"Dmel"},height_95%_HPD={3.9999999999899813,4.000000000010004},length_95%_HPD={21.71381010397,94.97545364124},Nora_1-552NonCoding.rate_median=4.0663815694642007E-4,NoraContinentClock.rate_range={0.004293089685093404,0.025266020299626157},height_median=4.0,ContinentA.set.prob={1.0},Nora_1-552Coding.rate_range={5.4191959316347676E-5,0.0010517474123189071},NoraContinentClock.rate=0.010607899844228998,Nora_1-552Coding.rate_median=2.6480546502402944E-4,length_median=52.422567305875,NoraHostClock.rate=0.004559317617801412,NoraHostClock.rate_range={0.0017350655903690668,0.012302284009688736},NoraHostClock.rate_median=0.004453307823092372,HostA.set.prob={1.0},ContinentA.prob=1.0]:47.478399391415,((5[&length_range={4.504033092901,121.1210096518},ContinentA="Lab",Nora_1-552NonCoding.rate_95%_HPD={2.0395220332549658E-4,6.898280781372935E-4},Nora_1-552NonCoding.rate=4.256736908234002E-4,NoraContinentClock.rate_median=0.010402561518721081,HostA.prob=1.0,Nora_1-552NonCoding.rate_range={1.339499626517553E-4,0.0014120829095642833},height=0.0,HostA="Dmel",ContinentA.set={"Lab"},Nora_1-552Coding.rate=2.8061234985300005E-4,length=28.400580515550658,Nora_1-552Coding.rate_95%_HPD={1.149174114507666E-4,4.724694716266425E-4},NoraHostClock.rate_95%_HPD={0.0026348957017238543,0.0066445589372707645},NoraContinentClock.rate_95%_HPD={0.006599332706119054,0.014797358714054106},HostA.set={"Dmel"},length_95%_HPD={10.00022791688,49.49320979834},Nora_1-552NonCoding.rate_median=4.0663815694642007E-4,NoraContinentClock.rate_range={0.004293089685093404,0.025266020299626157},ContinentA.set.prob={1.0},Nora_1-552Coding.rate_range={5.4191959316347676E-5,0.0010517474123189071},NoraContinentClock.rate=0.010607899844228998,Nora_1-552Coding.rate_median=2.6480546502402944E-4,length_median=26.857967153215,NoraHostClock.rate=0.004559317617801412,NoraHostClock.rate_range={0.0017350655903690668,0.012302284009688736},NoraHostClock.rate_median=0.004453307823092372,HostA.set.prob={1.0},ContinentA.prob=1.0]:25.865104841009998,(9[&length_range={1.031229933392,82.68430133382},height_range={0.25479452051999374,0.25479452056201524},ContinentA="EuropeNAf",Nora_1-552NonCoding.rate_95%_HPD={2.0395220332549658E-4,6.898280781372935E-4},Nora_1-552NonCoding.rate=4.256736908234002E-4,NoraContinentClock.rate_median=0.010402561518721081,HostA.prob=1.0,Nora_1-552NonCoding.rate_range={1.339499626517553E-4,0.0014120829095642833},height=0.2547945205478637,HostA="Dmel",ContinentA.set={"EuropeNAf"},Nora_1-552Coding.rate=2.8061234985300005E-4,length=16.363039579662058,NoraHostClock.rate_95%_HPD={0.0026348957017238543,0.0066445589372707645},Nora_1-552Coding.rate_95%_HPD={1.149174114507666E-4,4.724694716266425E-4},NoraContinentClock.rate_95%_HPD={0.006599332706119054,0.014797358714054106},HostA.set={"Dmel"},height_95%_HPD={0.2547945205399884,0.2547945205550093},length_95%_HPD={3.322710460969,32.43516312174},Nora_1-552NonCoding.rate_median=4.0663815694642007E-4,NoraContinentClock.rate_range={0.004293089685093404,0.025266020299626157},height_median=0.2547945205490052,ContinentA.set.prob={1.0},Nora_1-552Coding.rate_range={5.4191959316347676E-5,0.0010517474123189071},NoraContinentClock.rate=0.010607899844228998,Nora_1-552Coding.rate_median=2.6480546502402944E-4,length_median=14.946629339725,NoraHostClock.rate=0.004559317617801412,NoraHostClock.rate_range={0.0017350655903690668,0.012302284009688736},NoraHostClock.rate_median=0.004453307823092372,HostA.set.prob={1.0},ContinentA.prob=1.0]:13.614922442625996,7[&length_range={0.8942436320222,81.21401567908},height_range={0.39178082188999497,0.39178082193201647},ContinentA="EuropeNAf",Nora_1-552NonCoding.rate_95%_HPD={2.0395220332549658E-4,6.898280781372935E-4},Nora_1-552NonCoding.rate=4.256736908234002E-4,NoraContinentClock.rate_median=0.010402561518721081,HostA.prob=1.0,Nora_1-552NonCoding.rate_range={1.339499626517553E-4,0.0014120829095642833},height=0.3917808219177622,HostA="Dmel",ContinentA.set={"EuropeNAf"},Nora_1-552Coding.rate=2.8061234985300005E-4,length=16.786227885663376,NoraHostClock.rate_95%_HPD={0.0026348957017238543,0.0066445589372707645},Nora_1-552Coding.rate_95%_HPD={1.149174114507666E-4,4.724694716266425E-4},NoraContinentClock.rate_95%_HPD={0.006599332706119054,0.014797358714054106},HostA.set={"Dmel"},height_95%_HPD={0.39178082190998964,0.3917808219250105},length_95%_HPD={3.005446549014,34.30362786544},Nora_1-552NonCoding.rate_median=4.0663815694642007E-4,NoraContinentClock.rate_range={0.004293089685093404,0.025266020299626157},height_median=0.3917808219189993,ContinentA.set.prob={1.0},Nora_1-552Coding.rate_range={5.4191959316347676E-5,0.0010517474123189071},NoraContinentClock.rate=0.010607899844228998,Nora_1-552Coding.rate_median=2.6480546502402944E-4,length_median=15.10418406318,NoraHostClock.rate=0.004559317617801412,NoraHostClock.rate_range={0.0017350655903690668,0.012302284009688736},NoraHostClock.rate_median=0.004453307823092372,HostA.set.prob={1.0},ContinentA.prob=1.0]:13.477936141256002)[&length_range={0.00104753144727,70.75208481414},height_range={1.2860244539451386,79.16830906036},ContinentA="EuropeNAf",Nora_1-552NonCoding.rate_95%_HPD={2.0558862435791472E-4,6.919494561442738E-4},Nora_1-552NonCoding.rate=4.2767564782100965E-4,NoraContinentClock.rate_median=0.010398242715621153,HostA.prob=0.99986222099752,Nora_1-552NonCoding.rate_range={1.339499626517553E-4,0.0014120829095642833},height=15.046937500911563,HostA="Dmel",ContinentA.set={"USA","EuropeNAf","Africa","Lab"},Nora_1-552Coding.rate=2.8155200918179055E-4,length=13.642381009005513,NoraHostClock.rate_95%_HPD={0.0026288985749127014,0.006653089024605458},Nora_1-552Coding.rate_95%_HPD={1.1384285309090959E-4,4.7324295569244E-4},NoraContinentClock.rate_95%_HPD={0.006613956582490203,0.014816905765168946},HostA.set={"Dmel","Dsim"},height_95%_HPD={3.538152469576005,29.284918105508996},length_95%_HPD={0.01034788691199,30.12656981007},Nora_1-552NonCoding.rate_median=4.083110548885671E-4,NoraContinentClock.rate_range={0.004293089685093404,0.025266020299626157},height_median=13.869716963175001,ContinentA.set.prob={0.00537338109672086,0.9203292918159273,0.003168917057040507,0.07112841003031138},posterior=0.8063996444641964,Nora_1-552Coding.rate_range={5.4191959316347676E-5,0.0010517474123189071},NoraContinentClock.rate=0.010603867955806784,Nora_1-552Coding.rate_median=2.656709164580679E-4,length_median=12.228685413325,NoraHostClock.rate=0.004566831566264246,NoraHostClock.rate_range={0.0017350655903690668,0.012302284009688736},NoraHostClock.rate_median=0.004457604216749624,HostA.set.prob={0.99986222099752,1.3777900248002206E-4},ContinentA.prob=0.9203292918159273]:11.995387877834997)[&length_range={7.661010281801E-4,97.4349255311},height_range={5.563660625632998,101.0552025216},ContinentA="Lab",Nora_1-552NonCoding.rate_95%_HPD={2.0497278472972214E-4,6.898280781372935E-4},Nora_1-552NonCoding.rate=4.2575867674580874E-4,NoraContinentClock.rate_median=0.010412609997483637,HostA.prob=0.9992681141741888,Nora_1-552NonCoding.rate_range={1.339499626517553E-4,0.0013892978924007577},height=27.240443022967156,HostA="Dmel",ContinentA.set={"USA","EuropeNAf","Africa","Australia","Lab"},Nora_1-552Coding.rate=2.811058512430196E-4,length=13.891282186294761,NoraHostClock.rate_95%_HPD={0.0026952327624334286,0.006699977784051131},Nora_1-552Coding.rate_95%_HPD={1.1443262212706626E-4,4.724694716266425E-4},NoraContinentClock.rate_95%_HPD={0.006669358327413288,0.014930441399269412},HostA.set={"Dmel","Dsim"},height_95%_HPD={10.966209613010001,46.212216698339994},length_95%_HPD={7.661010281801E-4,34.24671024036},Nora_1-552NonCoding.rate_median=4.0728187644700916E-4,NoraContinentClock.rate_range={0.004293089685093404,0.025266020299626157},height_median=25.865104841009998,ContinentA.set.prob={0.01658941205171993,0.4794258762299748,0.009067252175327315,4.06603236561763E-5,0.49487679921932176},posterior=0.683128715071385,Nora_1-552Coding.rate_range={7.231048762947515E-5,0.0010517474123189071},NoraContinentClock.rate=0.010618714461629633,Nora_1-552Coding.rate_median=2.650859812791337E-4,length_median=11.556194091015,NoraHostClock.rate=0.004561066746935962,NoraHostClock.rate_range={0.0017350655903690668,0.012302284009688736},NoraHostClock.rate_median=0.0044532613548615395,HostA.set.prob={0.9992681141741888,7.318858258111735E-4},ContinentA.prob=0.49487679921932176]:9.661168696848502,2[&length_range={5.049138199866,152.1922325723},height_range={0.9999999999500062,1.0000000000499796},ContinentA="Lab",Nora_1-552NonCoding.rate_95%_HPD={2.0395220332549658E-4,6.898280781372935E-4},Nora_1-552NonCoding.rate=4.256736908234002E-4,NoraContinentClock.rate_median=0.010402561518721081,HostA.prob=1.0,Nora_1-552NonCoding.rate_range={1.339499626517553E-4,0.0014120829095642833},height=1.0000000000000142,HostA="Dmel",ContinentA.set={"Lab"},Nora_1-552Coding.rate=2.8061234985300005E-4,length=36.32696187356436,NoraHostClock.rate_95%_HPD={0.0026348957017238543,0.0066445589372707645},Nora_1-552Coding.rate_95%_HPD={1.149174114507666E-4,4.724694716266425E-4},NoraContinentClock.rate_95%_HPD={0.006599332706119054,0.014797358714054106},HostA.set={"Dmel"},height_95%_HPD={0.9999999999910045,1.0000000000100044},length_95%_HPD={12.36366914234,64.86457096284},Nora_1-552NonCoding.rate_median=4.0663815694642007E-4,NoraContinentClock.rate_range={0.004293089685093404,0.025266020299626157},height_median=1.0,ContinentA.set.prob={1.0},Nora_1-552Coding.rate_range={5.4191959316347676E-5,0.0010517474123189071},NoraContinentClock.rate=0.010607899844228998,Nora_1-552Coding.rate_median=2.6480546502402944E-4,length_median=33.920750383474996,NoraHostClock.rate=0.004559317617801412,NoraHostClock.rate_range={0.0017350655903690668,0.012302284009688736},NoraHostClock.rate_median=0.004453307823092372,HostA.set.prob={1.0},ContinentA.prob=1.0]:34.5262735378585)[&length_range={0.008426165829789,108.571513039},height_range={8.10053217867322,133.19048021490698},ContinentA="Lab",Nora_1-552NonCoding.rate_95%_HPD={1.9969552744377998E-4,6.857262094466395E-4},Nora_1-552NonCoding.rate=4.2543183333148854E-4,NoraContinentClock.rate_median=0.010405893900725655,HostA.prob=0.9977992957746479,Nora_1-552NonCoding.rate_range={1.339499626517553E-4,0.0014120829095642833},height=37.38751681535927,HostA="Dmel",ContinentA.set={"USA","EuropeNAf","Africa","Australia","Lab"},Nora_1-552Coding.rate=2.799972372838656E-4,length=19.654440646354406,NoraHostClock.rate_95%_HPD={0.0026262740521342336,0.006636599046318985},Nora_1-552Coding.rate_95%_HPD={1.1473601239991665E-4,4.716700743077166E-4},NoraContinentClock.rate_95%_HPD={0.006587346529568158,0.014797358714054106},HostA.set={"Dmel","Dsim"},height_95%_HPD={15.947014432734997,61.994706003382},length_95%_HPD={0.06301230849899,41.64707150734},Nora_1-552NonCoding.rate_median=4.06328935584211E-4,NoraContinentClock.rate_range={0.004293089685093404,0.025266020299626157},height_median=35.5262735378585,ContinentA.set.prob={0.022572937625754526,0.3735852615694165,0.011726609657947687,6.287726358148894E-5,0.5920523138832998},posterior=0.8835064718626743,Nora_1-552Coding.rate_range={5.4191959316347676E-5,0.0010517474123189071},NoraContinentClock.rate=0.010610508079053605,Nora_1-552Coding.rate_median=2.6412091217239855E-4,length_median=17.72913048133,NoraHostClock.rate=0.004561553170851438,NoraHostClock.rate_range={0.0017350655903690668,0.012302284009688736},NoraHostClock.rate_median=0.004454549111697297,HostA.set.prob={0.9977992957746479,0.0022007042253521128},ContinentA.prob=0.5920523138832998]:15.952125853556502)[&length_range={5.242012325155E-4,86.50442922373},height_range={16.995585740223003,170.8905989128},ContinentA="Lab",Nora_1-552NonCoding.rate_95%_HPD={2.001223576210968E-4,6.811357392015069E-4},Nora_1-552NonCoding.rate=4.232824275206557E-4,NoraContinentClock.rate_median=0.010392769857243904,HostA.prob=0.9891141842646234,Nora_1-552NonCoding.rate_range={1.339499626517553E-4,0.0013625430995069748},height=53.77931768146597,HostA="Dmel",ContinentA.set={"USA","EuropeNAf","Africa","Australia","Lab"},Nora_1-552Coding.rate=2.8055088932890665E-4,length=14.260732028800096,NoraHostClock.rate_95%_HPD={0.0026348957017238543,0.006649595873011485},Nora_1-552Coding.rate_95%_HPD={1.1465238218832008E-4,4.70159090450348E-4},NoraContinentClock.rate_95%_HPD={0.00664114864822352,0.014795692970871585},HostA.set={"Dmel","Dsim"},height_95%_HPD={25.801897725678,85.695124626},length_95%_HPD={0.004782607923062,33.12258154536},Nora_1-552NonCoding.rate_median=4.04244872499413E-4,NoraContinentClock.rate_range={0.004293089685093404,0.025266020299626157},height_median=51.478399391415,ContinentA.set.prob={0.04111381050270978,0.3268080732573351,0.023500280321435245,4.6720239207624744E-5,0.6085311156793123},posterior=0.5945225265263041,Nora_1-552Coding.rate_range={5.4191959316347676E-5,0.001017654106654203},NoraContinentClock.rate=0.010604619489077146,Nora_1-552Coding.rate_median=2.6465466643101705E-4,length_median=12.41537999709,NoraHostClock.rate=0.004553182167769133,NoraHostClock.rate_range={0.0017350655903690668,0.012302284009688736},NoraHostClock.rate_median=0.004447405814717774,HostA.set.prob={0.9891141842646234,0.010885815735376565},ContinentA.prob=0.6085311156793123]:16.388942478902003,(8[&length_range={9.501523402538,214.8772907219},height_range={0.39178082185998164,0.3917808219750043},ContinentA="EuropeNAf",Nora_1-552NonCoding.rate_95%_HPD={2.0395220332549658E-4,6.898280781372935E-4},Nora_1-552NonCoding.rate=4.256736908234002E-4,NoraContinentClock.rate_median=0.010402561518721081,HostA.prob=1.0,Nora_1-552NonCoding.rate_range={1.339499626517553E-4,0.0014120829095642833},height=0.3917808219177938,HostA="Dsim",ContinentA.set={"EuropeNAf"},Nora_1-552Coding.rate=2.8061234985300005E-4,length=47.21433354230087,NoraHostClock.rate_95%_HPD={0.0026348957017238543,0.0066445589372707645},Nora_1-552Coding.rate_95%_HPD={1.149174114507666E-4,4.724694716266425E-4},NoraContinentClock.rate_95%_HPD={0.006599332706119054,0.014797358714054106},HostA.set={"Dsim"},height_95%_HPD={0.39178082190700536,0.39178082193001273},length_95%_HPD={17.8046222125,84.3604802073},Nora_1-552NonCoding.rate_median=4.0663815694642007E-4,NoraContinentClock.rate_range={0.004293089685093404,0.025266020299626157},height_median=0.39178082191889985,ContinentA.set.prob={1.0},Nora_1-552Coding.rate_range={5.4191959316347676E-5,0.0010517474123189071},NoraContinentClock.rate=0.010607899844228998,Nora_1-552Coding.rate_median=2.6480546502402944E-4,length_median=43.805555428565,NoraHostClock.rate=0.004559317617801412,NoraHostClock.rate_range={0.0017350655903690668,0.012302284009688736},NoraHostClock.rate_median=0.004453307823092372,HostA.set.prob={1.0},ContinentA.prob=1.0]:42.23996632918001,(4[&length_range={2.741103772791,101.3272894305},height_range={1.2876712328399833,1.2876712329010047},ContinentA="USA",Nora_1-552NonCoding.rate_95%_HPD={2.0395220332549658E-4,6.898280781372935E-4},Nora_1-552NonCoding.rate=4.256736908234002E-4,NoraContinentClock.rate_median=0.010402561518721081,HostA.prob=1.0,Nora_1-552NonCoding.rate_range={1.339499626517553E-4,0.0014120829095642833},height=1.2876712328766762,HostA="Dmel",ContinentA.set={"USA"},Nora_1-552Coding.rate=2.8061234985300005E-4,length=26.956390275121315,NoraHostClock.rate_95%_HPD={0.0026348957017238543,0.0066445589372707645},Nora_1-552Coding.rate_95%_HPD={1.149174114507666E-4,4.724694716266425E-4},NoraContinentClock.rate_95%_HPD={0.006599332706119054,0.014797358714054106},HostA.set={"Dmel"},height_95%_HPD={1.2876712328659892,1.2876712328900055},length_95%_HPD={8.843477751658,48.11539254193},Nora_1-552NonCoding.rate_median=4.0663815694642007E-4,NoraContinentClock.rate_range={0.004293089685093404,0.025266020299626157},height_median=1.2876712328770026,ContinentA.set.prob={1.0},Nora_1-552Coding.rate_range={5.4191959316347676E-5,0.0010517474123189071},NoraContinentClock.rate=0.010607899844228998,Nora_1-552Coding.rate_median=2.6480546502402944E-4,length_median=25.432997995215,NoraHostClock.rate=0.004559317617801412,NoraHostClock.rate_range={0.0017350655903690668,0.012302284009688736},NoraHostClock.rate_median=0.004453307823092372,HostA.set.prob={1.0},ContinentA.prob=1.0]:26.196901635077,(6[&length_range={2.2620077289,88.20744826368},height_range={0.9999999999700151,1.000000000033026},ContinentA="Africa",Nora_1-552NonCoding.rate_95%_HPD={2.0395220332549658E-4,6.898280781372935E-4},Nora_1-552NonCoding.rate=4.256736908234002E-4,NoraContinentClock.rate_median=0.010402561518721081,HostA.prob=1.0,Nora_1-552NonCoding.rate_range={1.339499626517553E-4,0.0014120829095642833},height=1.000000000000036,HostA="Dmel",ContinentA.set={"Africa"},Nora_1-552Coding.rate=2.8061234985300005E-4,length=19.211667019987587,NoraHostClock.rate_95%_HPD={0.0026348957017238543,0.0066445589372707645},Nora_1-552Coding.rate_95%_HPD={1.149174114507666E-4,4.724694716266425E-4},NoraContinentClock.rate_95%_HPD={0.006599332706119054,0.014797358714054106},HostA.set={"Dmel"},height_95%_HPD={0.9999999999869971,1.000000000011994},length_95%_HPD={5.098339778427,36.35175854943},Nora_1-552NonCoding.rate_median=4.0663815694642007E-4,NoraContinentClock.rate_range={0.004293089685093404,0.025266020299626157},height_median=1.0,ContinentA.set.prob={1.0},Nora_1-552Coding.rate_range={5.4191959316347676E-5,0.0010517474123189071},NoraContinentClock.rate=0.010607899844228998,Nora_1-552Coding.rate_median=2.6480546502402944E-4,length_median=17.67565459536,NoraHostClock.rate=0.004559317617801412,NoraHostClock.rate_range={0.0017350655903690668,0.012302284009688736},NoraHostClock.rate_median=0.004453307823092372,HostA.set.prob={1.0},ContinentA.prob=1.0]:16.306846194386047,1[&length_range={1.8620077289,82.92162358394},height_range={1.3999999999699924,1.4000000000330317},ContinentA="EuropeNAf",Nora_1-552NonCoding.rate_95%_HPD={2.0395220332549658E-4,6.898280781372935E-4},Nora_1-552NonCoding.rate=4.256736908234002E-4,NoraContinentClock.rate_median=0.010402561518721081,HostA.prob=1.0,Nora_1-552NonCoding.rate_range={1.339499626517553E-4,0.0014120829095642833},height=1.4000000000001445,HostA="Dmel",ContinentA.set={"EuropeNAf"},Nora_1-552Coding.rate=2.8061234985300005E-4,length=18.003177435245952,NoraHostClock.rate_95%_HPD={0.0026348957017238543,0.0066445589372707645},Nora_1-552Coding.rate_95%_HPD={1.149174114507666E-4,4.724694716266425E-4},NoraContinentClock.rate_95%_HPD={0.006599332706119054,0.014797358714054106},HostA.set={"Dmel"},height_95%_HPD={1.3999999999879975,1.4000000000129944},length_95%_HPD={4.69468284083,33.75041391457},Nora_1-552NonCoding.rate_median=4.0663815694642007E-4,NoraContinentClock.rate_range={0.004293089685093404,0.025266020299626157},height_median=1.4000000000000057,ContinentA.set.prob={1.0},Nora_1-552Coding.rate_range={5.4191959316347676E-5,0.0010517474123189071},NoraContinentClock.rate=0.010607899844228998,Nora_1-552Coding.rate_median=2.6480546502402944E-4,length_median=16.69820564714,NoraHostClock.rate=0.004559317617801412,NoraHostClock.rate_range={0.0017350655903690668,0.012302284009688736},NoraHostClock.rate_median=0.004453307823092372,HostA.set.prob={1.0},ContinentA.prob=1.0]:15.906846194386041)[&length_range={0.007795583213145,85.53338602732},height_range={3.2620077289027023,84.32162358391},ContinentA="EuropeNAf",Nora_1-552NonCoding.rate_95%_HPD={1.9995922630200474E-4,6.856376174749408E-4},Nora_1-552NonCoding.rate=4.2621110644668444E-4,NoraContinentClock.rate_median=0.010405102285418499,HostA.prob=0.9988563903520932,Nora_1-552NonCoding.rate_range={1.339499626517553E-4,0.0014120829095642833},height=18.477120279065048,HostA="Dmel",ContinentA.set={"USA","EuropeNAf","Africa","Lab"},Nora_1-552Coding.rate=2.779428382673838E-4,length=11.451083314492156,NoraHostClock.rate_95%_HPD={0.0026348957017238543,0.006655067017112274},Nora_1-552Coding.rate_95%_HPD={1.1455273688454196E-4,4.677423992494754E-4},NoraContinentClock.rate_95%_HPD={0.006616546366058282,0.014797358714054106},HostA.set={"Dmel","Dsim"},height_95%_HPD={6.132013440523011,33.248900686988975},length_95%_HPD={0.01606658637491,26.61681961726},Nora_1-552NonCoding.rate_median=4.069187433766624E-4,NoraContinentClock.rate_range={0.004293089685093404,0.025266020299626157},height_median=17.306846194386047,ContinentA.set.prob={0.05496257277515941,0.7253604103132797,0.13612420293873026,0.08355281397283061},posterior=0.8015110271651575,Nora_1-552Coding.rate_range={5.4191959316347676E-5,0.0010517474123189071},NoraContinentClock.rate=0.010608599946491106,Nora_1-552Coding.rate_median=2.621840565361543E-4,length_median=9.867838181747,NoraHostClock.rate=0.004560923175617094,NoraHostClock.rate_range={0.0017350655903690668,0.012302284009688736},NoraHostClock.rate_median=0.004456299504465189,HostA.set.prob={0.9988563903520932,0.0011436096479068478},ContinentA.prob=0.7253604103132797]:10.177726673567957)[&length_range={0.003315612828047,112.1358232995},height_range={6.771337604844,100.10083600043},ContinentA="EuropeNAf",Nora_1-552NonCoding.rate_95%_HPD={2.0558862435791472E-4,6.898034718415659E-4},Nora_1-552NonCoding.rate=4.2463090697407365E-4,NoraContinentClock.rate_median=0.010406930330884731,HostA.prob=0.9951274135948187,Nora_1-552NonCoding.rate_range={1.339499626517553E-4,0.00131757031672868},height=28.943318425761078,HostA="Dmel",ContinentA.set={"USA","EuropeNAf","Africa","Australia","Lab"},Nora_1-552Coding.rate=2.8030887838517715E-4,length=18.42095945976277,NoraHostClock.rate_95%_HPD={0.002627321540892942,0.006636634122744139},Nora_1-552Coding.rate_95%_HPD={1.1455273688454196E-4,4.7066870182069123E-4},NoraContinentClock.rate_95%_HPD={0.006600704443969745,0.014797358714054106},HostA.set={"Dmel","Dsim"},height_95%_HPD={11.961858161731001,49.257898337232994},length_95%_HPD={0.003315612828047,41.78011714219},Nora_1-552NonCoding.rate_median=4.057530817508781E-4,NoraContinentClock.rate_range={0.004293089685093404,0.025266020299626157},height_median=27.484572867954004,ContinentA.set.prob={0.1399733672295866,0.6555293263119666,0.07487440227589129,9.079353550027238E-5,0.12953211064705528},posterior=0.9177823454252542,Nora_1-552Coding.rate_range={5.4191959316347676E-5,0.0010517474123189071},NoraContinentClock.rate=0.010612410958376941,Nora_1-552Coding.rate_median=2.6455011077013184E-4,length_median=16.040399822654997,NoraHostClock.rate=0.004561548992316366,NoraHostClock.rate_range={0.0017350655903690668,0.012302284009688736},NoraHostClock.rate_median=0.004456425698778221,HostA.set.prob={0.9951274135948187,0.004872586405181284},ContinentA.prob=0.6555293263119666]:15.147174283144903)[&length_range={0.002558839318581,107.2769903766},height_range={10.284230924198003,144.41774418827},ContinentA="EuropeNAf",Nora_1-552NonCoding.rate_95%_HPD={2.0428131801088575E-4,6.898034718415659E-4},Nora_1-552NonCoding.rate=4.2626602295075893E-4,NoraContinentClock.rate_median=0.010401501185160283,HostA.prob=0.9510426392779334,Nora_1-552NonCoding.rate_range={1.339499626517553E-4,0.0014120829095642833},height=44.809648264720074,HostA="Dmel",ContinentA.set={"USA","EuropeNAf","Africa","Australia","Lab"},Nora_1-552Coding.rate=2.812405907906833E-4,length=20.13899227986549,NoraHostClock.rate_95%_HPD={0.0026348957017238543,0.006627466982236493},Nora_1-552Coding.rate_95%_HPD={1.1455273688454196E-4,4.730520891852362E-4},NoraContinentClock.rate_95%_HPD={0.006592690788427349,0.014797358714054106},HostA.set={"Dmel","Dsim"},height_95%_HPD={19.862915891075005,74.19008246303798},length_95%_HPD={0.8929772558717,41.19974432913},Nora_1-552NonCoding.rate_median=4.0725117374249193E-4,NoraContinentClock.rate_range={0.004293089685093404,0.025266020299626157},height_median=42.63174715109891,ContinentA.set.prob={0.08636788048552754,0.6866791160908808,0.044288826641767816,6.224712107065048E-5,0.1826019296607532},posterior=0.8924504194211432,Nora_1-552Coding.rate_range={5.4191959316347676E-5,0.0010517474123189071},NoraContinentClock.rate=0.010607927432289747,Nora_1-552Coding.rate_median=2.652577941792721E-4,length_median=18.34669489065,NoraHostClock.rate=0.004561587238015136,NoraHostClock.rate_range={0.0017350655903690668,0.012302284009688736},NoraHostClock.rate_median=0.004455786916516954,HostA.set.prob={0.9510426392779334,0.048957360722066606},ContinentA.prob=0.6866791160908808]:25.2355947192181)[&height_95%_HPD={35.746770586646264,110.76401876073},HostA.set={"Dmel","Dsim"},height_range={18.890118311096,215.26907154386998},ContinentA="EuropeNAf",HostA.prob=0.9514749180601078,height_median=67.867341870317,ContinentA.set.prob={0.07777345703016499,0.44350313871451585,0.04894172545969668,3.055385811899339E-4,0.42947614021443253},height=70.54949094567154,posterior=1.0,HostA="Dmel",ContinentA.set={"USA","EuropeNAf","Africa","Australia","Lab"},length=0.0,HostA.set.prob={0.9514749180601078,0.04852508193989223},ContinentA.prob=0.44350313871451585];
End;
