# Supplementary material for: The Discovery, Distribution, and Evolution of Viruses Associated with Drosophila melanogaster
Source: PLoS Biol. 2015 Jul 14;13(7):e1002210. doi: 10.1371/journal.pbio.1002210 (PMC4501690; doi:10.1371/journal.pbio.1002210)
Supplement: S8 Data — Posterior summaries of BEAST output for Figs 6 and S7 (posteriors inferred jointly across two independent runs). (ZIP) [file pbio.1002210.s008.zip › BEAST_Results/Nora_11717Tre.summary.tree]

#NEXUS

Begin taxa;
	Dimensions ntax=25;
	Taxlabels
		Nora_AM04_Dmel_AthensGreece_EuropeNAf_2009-08-08
		Nora_ATH56_Dmel_AthensGreece_EuropeNAf_2009-08-08
		Nora_D167_Dmel_LabStock_Lab_2010-01
		Nora_D23_Dmel_LabStock_Lab_2010-01
		Nora_D79_Dmel_LabStock_Lab_2010-01
		Nora_DANMEL01_Dmel_Accra2_Africa_2010-01
		Nora_DANMEL11_Dmel_Accra2_Africa_2010-01
		Nora_DANMEL13_Dmel_Accra2_Africa_2010-01
		Nora_DQ321720Hultmark_Dmel_UmeaLab_Lab_2004
		Nora_GEO58_Dmel_AthensGeorgia_USA_2009-02-02
		Nora_GQ257737Hultmark_Dmel_UmeaLab_Lab_2007
		Nora_IM09_Dmel_Ithaca_USA_2009-09-18
		Nora_IM12_Dmel_Ithaca_USA_2009-09-18
		Nora_JJ17_Dmel_LabStock_Lab_2001
		Nora_JX220408vanRij_Dmel_vanRijLab_Lab_2011
		Nora_K09_Dsim_Thika_Africa_2009-02
		Nora_MAT23_Dmel_Accra1_Africa_2010-01
		Nora_MAT38_Dmel_Accra1_Africa_2010-01
		Nora_MON28_Dmel_Montpellier_EuropeNAf_2010-08-11
		Nora_MONSIM03_Dsim_Montpellier_EuropeNAf_2010-08-11
		Nora_RAK11_Dsim_Marrakesh_EuropeNAf_2010-09-30
		Nora_RAKMEL12_Dmel_Marrakesh_EuropeNAf_2010-09-30
		Nora_RAKMEL13_Dmel_Marrakesh_EuropeNAf_2010-09-30
		Nora_SAFSIM01_Dsim_SouthAfrica_Africa_2010-01
		Nora_UM02_Dmel_SanDiego2_USA_2008-12-05
		;
End;

Begin trees;
	Translate
		1 Nora_AM04_Dmel_AthensGreece_EuropeNAf_2009-08-08,
		2 Nora_ATH56_Dmel_AthensGreece_EuropeNAf_2009-08-08,
		3 Nora_D167_Dmel_LabStock_Lab_2010-01,
		4 Nora_D23_Dmel_LabStock_Lab_2010-01,
		5 Nora_D79_Dmel_LabStock_Lab_2010-01,
		6 Nora_DANMEL01_Dmel_Accra2_Africa_2010-01,
		7 Nora_DANMEL11_Dmel_Accra2_Africa_2010-01,
		8 Nora_DANMEL13_Dmel_Accra2_Africa_2010-01,
		9 Nora_DQ321720Hultmark_Dmel_UmeaLab_Lab_2004,
		10 Nora_GEO58_Dmel_AthensGeorgia_USA_2009-02-02,
		11 Nora_GQ257737Hultmark_Dmel_UmeaLab_Lab_2007,
		12 Nora_IM09_Dmel_Ithaca_USA_2009-09-18,
		13 Nora_IM12_Dmel_Ithaca_USA_2009-09-18,
		14 Nora_JJ17_Dmel_LabStock_Lab_2001,
		15 Nora_JX220408vanRij_Dmel_vanRijLab_Lab_2011,
		16 Nora_K09_Dsim_Thika_Africa_2009-02,
		17 Nora_MAT23_Dmel_Accra1_Africa_2010-01,
		18 Nora_MAT38_Dmel_Accra1_Africa_2010-01,
		19 Nora_MON28_Dmel_Montpellier_EuropeNAf_2010-08-11,
		20 Nora_MONSIM03_Dsim_Montpellier_EuropeNAf_2010-08-11,
		21 Nora_RAK11_Dsim_Marrakesh_EuropeNAf_2010-09-30,
		22 Nora_RAKMEL12_Dmel_Marrakesh_EuropeNAf_2010-09-30,
		23 Nora_RAKMEL13_Dmel_Marrakesh_EuropeNAf_2010-09-30,
		24 Nora_SAFSIM01_Dsim_SouthAfrica_Africa_2010-01,
		25 Nora_UM02_Dmel_SanDiego2_USA_2008-12-05
		;
tree TREE1 = [&R] ((((((18[&Nora_11717-11978NonCoding.rate=2.9375368395027603E-4,length_range={3.694905612122E-4,59.53690169372},height_range={0.999999999890747,1.0000000001279545},ContinentL.prob=1.0,ContinentL.set={"Africa"},NoraContinentClock.rate_median=0.010402561518721081,ContinentL="Africa",height=1.0000000000000013,Nora_11717-11978Coding.rate_median=1.1260176982643029E-4,length=4.419158183048159,Nora_11717-11978NonCoding.rate_range={6.828229776092545E-5,9.222972297210412E-4},NoraHostClock.rate_95%_HPD={0.0026348957017238543,0.0066445589372707645},Nora_11717-11978NonCoding.rate_median=2.8118787491393667E-4,NoraContinentClock.rate_95%_HPD={0.006599332706119054,0.014797358714054106},HostL.set={"Dmel"},height_95%_HPD={0.9999999999660076,1.0000000000389946},length_95%_HPD={3.694905612122E-4,14.06984598615},Nora_11717-11978Coding.rate=1.2022834103020084E-4,HostL="Dmel",Nora_11717-11978Coding.rate_range={2.236861503924674E-5,5.512156119298838E-4},ContinentL.set.prob={1.0},HostL.prob=1.0,Nora_11717-11978NonCoding.rate_95%_HPD={1.3749929841457516E-4,4.747729107633901E-4},NoraContinentClock.rate_range={0.004293089685093404,0.025266020299626157},height_median=1.0,Nora_11717-11978Coding.rate_95%_HPD={4.456251261040866E-5,2.0810429458185346E-4},NoraContinentClock.rate=0.010607899844228998,length_median=2.8370581379815,NoraHostClock.rate=0.004559317617801412,NoraHostClock.rate_range={0.0017350655903690668,0.012302284009688736},NoraHostClock.rate_median=0.004453307823092372,HostL.set.prob={1.0}]:1.840399749976882,6[&Nora_11717-11978NonCoding.rate=2.9375368395027603E-4,length_range={3.282765955692E-5,54.56657895394},height_range={0.999999999890747,1.0000000001280114},ContinentL.prob=1.0,ContinentL.set={"Africa"},NoraContinentClock.rate_median=0.010402561518721081,ContinentL="Africa",height=1.0000000000000058,Nora_11717-11978Coding.rate_median=1.1260176982643029E-4,length=4.4087614448600325,Nora_11717-11978NonCoding.rate_range={6.828229776092545E-5,9.222972297210412E-4},NoraHostClock.rate_95%_HPD={0.0026348957017238543,0.0066445589372707645},Nora_11717-11978NonCoding.rate_median=2.8118787491393667E-4,NoraContinentClock.rate_95%_HPD={0.006599332706119054,0.014797358714054106},HostL.set={"Dmel"},height_95%_HPD={0.9999999999659792,1.0000000000389946},length_95%_HPD={3.282765955692E-5,13.95354390555},Nora_11717-11978Coding.rate=1.2022834103020084E-4,HostL="Dmel",Nora_11717-11978Coding.rate_range={2.236861503924674E-5,5.512156119298838E-4},ContinentL.set.prob={1.0},HostL.prob=1.0,Nora_11717-11978NonCoding.rate_95%_HPD={1.3749929841457516E-4,4.747729107633901E-4},NoraContinentClock.rate_range={0.004293089685093404,0.025266020299626157},height_median=1.0,Nora_11717-11978Coding.rate_95%_HPD={4.456251261040866E-5,2.0810429458185346E-4},NoraContinentClock.rate=0.010607899844228998,length_median=2.8630940816265,NoraHostClock.rate=0.004559317617801412,NoraHostClock.rate_range={0.0017350655903690668,0.012302284009688736},NoraHostClock.rate_median=0.004453307823092372,HostL.set.prob={1.0}]:1.840399749976882)[&Nora_11717-11978NonCoding.rate=2.9190756470143367E-4,length_range={9.339358280358E-5,51.54595918245},height_range={1.0007985568200013,32.79518737842804},ContinentL.prob=1.0,ContinentL.set={"Africa"},NoraContinentClock.rate_median=0.010404939179240442,ContinentL="Africa",height=3.769221434976784,Nora_11717-11978Coding.rate_median=1.1283265117356196E-4,length=4.858497228045306,Nora_11717-11978NonCoding.rate_range={6.828229776092545E-5,8.528700506426961E-4},NoraHostClock.rate_95%_HPD={0.0025944628370471166,0.006639687052427601},Nora_11717-11978NonCoding.rate_median=2.7949466873239436E-4,NoraContinentClock.rate_95%_HPD={0.006696445272221989,0.014792619966567966},HostL.set={"Dmel"},height_95%_HPD={1.0007985568200013,9.610342602207993},length_95%_HPD={9.339358280358E-5,15.10436524479},Nora_11717-11978Coding.rate=1.2017079973663904E-4,HostL="Dmel",Nora_11717-11978Coding.rate_range={2.646398237939997E-5,5.512156119298838E-4},ContinentL.set.prob={1.0},HostL.prob=1.0,Nora_11717-11978NonCoding.rate_95%_HPD={1.3200969370807123E-4,4.67201968851775E-4},NoraContinentClock.rate_range={0.005156246694671742,0.022126296684168746},height_median=2.840399749976882,Nora_11717-11978Coding.rate_95%_HPD={4.43789858689023E-5,2.0901218429960933E-4},posterior=0.22234875840231097,NoraContinentClock.rate=0.010604253247805446,length_median=3.244455193631,NoraHostClock.rate=0.004554905653916412,NoraHostClock.rate_range={0.0018051023118836012,0.009013140873386678},NoraHostClock.rate_median=0.00445335230926049,HostL.set.prob={1.0}]:5.649035185949117,(17[&Nora_11717-11978NonCoding.rate=2.9375368395027603E-4,length_range={3.282765955692E-5,60.21020625149},height_range={0.9999999998909175,1.0000000001279545},ContinentL.prob=1.0,ContinentL.set={"Africa"},NoraContinentClock.rate_median=0.010402561518721081,ContinentL="Africa",height=0.9999999999999893,Nora_11717-11978Coding.rate_median=1.1260176982643029E-4,length=4.382217763100356,Nora_11717-11978NonCoding.rate_range={6.828229776092545E-5,9.222972297210412E-4},NoraHostClock.rate_95%_HPD={0.0026348957017238543,0.0066445589372707645},Nora_11717-11978NonCoding.rate_median=2.8118787491393667E-4,NoraContinentClock.rate_95%_HPD={0.006599332706119054,0.014797358714054106},HostL.set={"Dmel"},height_95%_HPD={0.9999999999660076,1.0000000000389946},length_95%_HPD={3.282765955692E-5,13.83000471355},Nora_11717-11978Coding.rate=1.2022834103020084E-4,HostL="Dmel",Nora_11717-11978Coding.rate_range={2.236861503924674E-5,5.512156119298838E-4},ContinentL.set.prob={1.0},HostL.prob=1.0,Nora_11717-11978NonCoding.rate_95%_HPD={1.3749929841457516E-4,4.747729107633901E-4},NoraContinentClock.rate_range={0.004293089685093404,0.025266020299626157},height_median=1.0,Nora_11717-11978Coding.rate_95%_HPD={4.456251261040866E-5,2.0810429458185346E-4},NoraContinentClock.rate=0.010607899844228998,length_median=2.8471852211044997,NoraHostClock.rate=0.004559317617801412,NoraHostClock.rate_range={0.0017350655903690668,0.012302284009688736},NoraHostClock.rate_median=0.004453307823092372,HostL.set.prob={1.0}]:1.8528361870306895,8[&Nora_11717-11978NonCoding.rate=2.9375368395027603E-4,length_range={2.28075086333E-4,64.33543404058},height_range={0.9999999998909175,1.0000000001280114},ContinentL.prob=1.0,ContinentL.set={"Africa"},NoraContinentClock.rate_median=0.010402561518721081,ContinentL="Africa",height=0.999999999999996,Nora_11717-11978Coding.rate_median=1.1260176982643029E-4,length=4.428215322247104,Nora_11717-11978NonCoding.rate_range={6.828229776092545E-5,9.222972297210412E-4},NoraHostClock.rate_95%_HPD={0.0026348957017238543,0.0066445589372707645},Nora_11717-11978NonCoding.rate_median=2.8118787491393667E-4,NoraContinentClock.rate_95%_HPD={0.006599332706119054,0.014797358714054106},HostL.set={"Dmel"},height_95%_HPD={0.9999999999660076,1.000000000039023},length_95%_HPD={2.28075086333E-4,14.01863454401},Nora_11717-11978Coding.rate=1.2022834103020084E-4,HostL="Dmel",Nora_11717-11978Coding.rate_range={2.236861503924674E-5,5.512156119298838E-4},ContinentL.set.prob={1.0},HostL.prob=1.0,Nora_11717-11978NonCoding.rate_95%_HPD={1.3749929841457516E-4,4.747729107633901E-4},NoraContinentClock.rate_range={0.004293089685093404,0.025266020299626157},height_median=1.0,Nora_11717-11978Coding.rate_95%_HPD={4.456251261040866E-5,2.0810429458185346E-4},NoraContinentClock.rate=0.010607899844228998,length_median=2.8631955833880003,NoraHostClock.rate=0.004559317617801412,NoraHostClock.rate_range={0.0017350655903690668,0.012302284009688736},NoraHostClock.rate_median=0.004453307823092372,HostL.set.prob={1.0}]:1.8528361870306895)[&Nora_11717-11978NonCoding.rate=2.9342766432582923E-4,length_range={0.00310847716489,50.28704958773},height_range={1.0002280750830153,34.297707886506004},ContinentL.prob=1.0,ContinentL.set={"Africa"},NoraContinentClock.rate_median=0.010377469196837887,ContinentL="Africa",height=3.7908050476774586,Nora_11717-11978Coding.rate_median=1.1255717823387444E-4,length=4.803344210018256,Nora_11717-11978NonCoding.rate_range={7.907566956024504E-5,8.813650289069411E-4},NoraHostClock.rate_95%_HPD={0.00261770307509375,0.006644241189744719},Nora_11717-11978NonCoding.rate_median=2.816987151844022E-4,NoraContinentClock.rate_95%_HPD={0.00661492074354787,0.014899128749875073},HostL.set={"Dmel"},height_95%_HPD={1.0002280750830153,9.556734867923012},length_95%_HPD={0.00310847716489,14.74429074701},Nora_11717-11978Coding.rate=1.1977244890271419E-4,HostL="Dmel",Nora_11717-11978Coding.rate_range={2.6276394468194163E-5,5.512156119298838E-4},ContinentL.set.prob={1.0},HostL.prob=1.0,Nora_11717-11978NonCoding.rate_95%_HPD={1.402613350405855E-4,4.7021469269143887E-4},NoraContinentClock.rate_range={0.004293089685093404,0.022126296684168746},height_median=2.8528361870306895,Nora_11717-11978Coding.rate_95%_HPD={4.293318155217619E-5,2.0395587041927365E-4},posterior=0.2242097661241042,NoraContinentClock.rate=0.01059555273110489,length_median=3.2555435469125,NoraHostClock.rate=0.004560956717130623,NoraHostClock.rate_range={0.0017797360555790705,0.009815602495077926},NoraHostClock.rate_median=0.004456396784643244,HostL.set.prob={1.0}]:5.6365987488953095)[&Nora_11717-11978NonCoding.rate=2.938936426626425E-4,length_range={0.004729441691543,119.0399127895},height_range={1.1675814157420064,52.771807351286014},ContinentL.prob=0.9994697210732846,ContinentL.set={"USA","EuropeNAf","Africa","Lab"},NoraContinentClock.rate_median=0.010404209542465064,ContinentL="Africa",height=9.651034351800918,Nora_11717-11978Coding.rate_median=1.1253102453674622E-4,length=13.323484144944679,Nora_11717-11978NonCoding.rate_range={7.205109844263083E-5,9.222972297210412E-4},NoraHostClock.rate_95%_HPD={0.0026956938648003874,0.006700066848378625},Nora_11717-11978NonCoding.rate_median=2.8120632844485377E-4,NoraContinentClock.rate_95%_HPD={0.0065916817489519355,0.014815919672201663},HostL.set={"Dmel","Dsim"},height_95%_HPD={1.7416990377190018,20.299566512300004},length_95%_HPD={0.004729441691543,31.84785600895},Nora_11717-11978Coding.rate=1.2003567325983269E-4,HostL="Dmel",Nora_11717-11978Coding.rate_range={2.6276394468194163E-5,5.512156119298838E-4},ContinentL.set.prob={3.5351928447696824E-5,1.414077137907873E-4,0.9994697210732846,3.5351928447696824E-4},HostL.prob=0.9999646480715523,Nora_11717-11978NonCoding.rate_95%_HPD={1.36760737681224E-4,4.736107190659917E-4},NoraContinentClock.rate_range={0.004293089685093404,0.025266020299626157},height_median=8.489434935925999,Nora_11717-11978Coding.rate_95%_HPD={4.423404643435783E-5,2.0722621982174002E-4},posterior=0.7857063496472418,NoraContinentClock.rate=0.01061379705130465,length_median=11.24676578038,NoraHostClock.rate=0.0045612717420240485,NoraHostClock.rate_range={0.0017350655903690668,0.010973636889658928},NoraHostClock.rate_median=0.004454280937758012,HostL.set.prob={0.9999646480715523,3.5351928447696824E-5}]:11.496546399299007,7[&Nora_11717-11978NonCoding.rate=2.9375368395027603E-4,length_range={0.7940504985916,120.216114893},height_range={0.999999999890008,1.0000000001280114},ContinentL.prob=1.0,ContinentL.set={"Africa"},NoraContinentClock.rate_median=0.010402561518721081,ContinentL="Africa",height=1.0000000000000198,Nora_11717-11978Coding.rate_median=1.1260176982643029E-4,length=19.817533063305124,Nora_11717-11978NonCoding.rate_range={6.828229776092545E-5,9.222972297210412E-4},NoraHostClock.rate_95%_HPD={0.0026348957017238543,0.0066445589372707645},Nora_11717-11978NonCoding.rate_median=2.8118787491393667E-4,NoraContinentClock.rate_95%_HPD={0.006599332706119054,0.014797358714054106},HostL.set={"Dmel"},height_95%_HPD={0.9999999999674856,1.0000000000401883},length_95%_HPD={2.78224607146,40.28916286453},Nora_11717-11978Coding.rate=1.2022834103020084E-4,HostL="Dmel",Nora_11717-11978Coding.rate_range={2.236861503924674E-5,5.512156119298838E-4},ContinentL.set.prob={1.0},HostL.prob=1.0,Nora_11717-11978NonCoding.rate_95%_HPD={1.3749929841457516E-4,4.747729107633901E-4},NoraContinentClock.rate_range={0.004293089685093404,0.025266020299626157},height_median=1.0,Nora_11717-11978Coding.rate_95%_HPD={4.456251261040866E-5,2.0810429458185346E-4},NoraContinentClock.rate=0.010607899844228998,length_median=17.88971183916,NoraHostClock.rate=0.004559317617801412,NoraHostClock.rate_range={0.0017350655903690668,0.012302284009688736},NoraHostClock.rate_median=0.004453307823092372,HostL.set.prob={1.0}]:18.985981335225006)[&Nora_11717-11978NonCoding.rate=2.937794707902966E-4,length_range={0.2192718956208,250.7394906287},height_range={2.7320935547339786,121.21611489303302},ContinentL.prob=0.9839993298148614,ContinentL.set={"USA","EuropeNAf","Africa","Lab"},NoraContinentClock.rate_median=0.01040447557481054,ContinentL="Africa",height=21.88309303144343,Nora_11717-11978Coding.rate_median=1.1257268583014786E-4,length=29.920369045398008,Nora_11717-11978NonCoding.rate_range={6.828229776092545E-5,9.222972297210412E-4},NoraHostClock.rate_95%_HPD={0.0026288985749127014,0.0066370932800476415},Nora_11717-11978NonCoding.rate_median=2.812107699012172E-4,NoraContinentClock.rate_95%_HPD={0.006600704443969745,0.014795692970871585},HostL.set={"Dmel","Dsim"},height_95%_HPD={5.979471065683015,41.897190577659},length_95%_HPD={3.089173973695,63.66077188247},Nora_11717-11978Coding.rate=1.2019404989777449E-4,HostL="Dmel",Nora_11717-11978Coding.rate_range={2.236861503924674E-5,5.512156119298838E-4},ContinentL.set.prob={0.001116975231074251,0.0038256401664293095,0.9839993298148614,0.011058054787635083},HostL.prob=0.9975705788724135,Nora_11717-11978NonCoding.rate_95%_HPD={1.3700685405445553E-4,4.7419307593916265E-4},NoraContinentClock.rate_range={0.004293089685093404,0.025266020299626157},height_median=19.985981335225006,Nora_11717-11978Coding.rate_95%_HPD={4.456251261040866E-5,2.0810429458185346E-4},posterior=0.9946947391811566,NoraContinentClock.rate=0.010609413733504665,length_median=26.3952830436,NoraHostClock.rate=0.004559984388645119,NoraHostClock.rate_range={0.0017350655903690668,0.012302284009688736},NoraHostClock.rate_median=0.004454217223850149,HostL.set.prob={0.9975705788724135,0.002429421127586496}]:27.775811165915982,14[&Nora_11717-11978NonCoding.rate=2.9375368395027603E-4,length_range={3.145931316476,252.7756859621},height_range={9.999999999836518,10.000000000140005},ContinentL.prob=1.0,ContinentL.set={"Lab"},NoraContinentClock.rate_median=0.010402561518721081,ContinentL="Lab",height=9.999999999999956,Nora_11717-11978Coding.rate_median=1.1260176982643029E-4,length=41.74087897088076,Nora_11717-11978NonCoding.rate_range={6.828229776092545E-5,9.222972297210412E-4},NoraHostClock.rate_95%_HPD={0.0026348957017238543,0.0066445589372707645},Nora_11717-11978NonCoding.rate_median=2.8118787491393667E-4,NoraContinentClock.rate_95%_HPD={0.006599332706119054,0.014797358714054106},HostL.set={"Dmel"},height_95%_HPD={9.999999999959982,10.00000000003402},length_95%_HPD={10.41015744732,81.76505920288},Nora_11717-11978Coding.rate=1.2022834103020084E-4,HostL="Dmel",Nora_11717-11978Coding.rate_range={2.236861503924674E-5,5.512156119298838E-4},ContinentL.set.prob={1.0},HostL.prob=1.0,Nora_11717-11978NonCoding.rate_95%_HPD={1.3749929841457516E-4,4.747729107633901E-4},NoraContinentClock.rate_range={0.004293089685093404,0.025266020299626157},height_median=10.0,Nora_11717-11978Coding.rate_95%_HPD={4.456251261040866E-5,2.0810429458185346E-4},NoraContinentClock.rate=0.010607899844228998,length_median=37.73563246154,NoraHostClock.rate=0.004559317617801412,NoraHostClock.rate_range={0.0017350655903690668,0.012302284009688736},NoraHostClock.rate_median=0.004453307823092372,HostL.set.prob={1.0}]:37.76179250114099)[&Nora_11717-11978NonCoding.rate=2.9374601240399423E-4,length_range={0.2467409733317,480.3071550909},height_range={13.145931316472307,248.41454577913302},ContinentL.prob=0.6875730099571675,ContinentL.set={"USA","EuropeNAf","Africa","Australia","Lab"},NoraContinentClock.rate_median=0.010403669463843829,ContinentL="Africa",height=51.6851300156852,Nora_11717-11978Coding.rate_median=1.1259514559512985E-4,length=44.12373339298835,Nora_11717-11978NonCoding.rate_range={6.828229776092545E-5,9.222972297210412E-4},NoraHostClock.rate_95%_HPD={0.0026348957017238543,0.0066445589372707645},Nora_11717-11978NonCoding.rate_median=2.8118162729937144E-4,NoraContinentClock.rate_95%_HPD={0.006597983716411721,0.014797358714054106},HostL.set={"Dmel","Dsim"},height_95%_HPD={20.438989082811005,91.47213286273701},length_95%_HPD={2.624452590855,110.9475755388},Nora_11717-11978Coding.rate=1.2022023191953381E-4,HostL="Dmel",Nora_11717-11978Coding.rate_range={2.236861503924674E-5,5.512156119298838E-4},ContinentL.set.prob={0.01921900205818546,0.050953996773655225,0.6875730099571675,5.5626634032374704E-5,0.24219836457695945},HostL.prob=0.9662068198253324,Nora_11717-11978NonCoding.rate_95%_HPD={1.375244087808113E-4,4.747729107633901E-4},NoraContinentClock.rate_range={0.004293089685093404,0.025266020299626157},height_median=47.76179250114099,Nora_11717-11978Coding.rate_95%_HPD={4.456251261040866E-5,2.0810429458185346E-4},posterior=0.9986667407366258,NoraContinentClock.rate=0.010608674661421923,length_median=35.17432198237,NoraHostClock.rate=0.00455908823461971,NoraHostClock.rate_range={0.0017350655903690668,0.012302284009688736},NoraHostClock.rate_median=0.004453161088973666,HostL.set.prob={0.9662068198253324,0.033793180174667634}]:28.81882391900801,16[&Nora_11717-11978NonCoding.rate=2.9375368395027603E-4,length_range={8.468472368033,295.8640148006},height_range={1.9150684930280022,1.9150684932950526},ContinentL.prob=1.0,ContinentL.set={"Africa"},NoraContinentClock.rate_median=0.010402561518721081,ContinentL="Africa",height=1.9150684931507373,Nora_11717-11978Coding.rate_median=1.1260176982643029E-4,length=81.83782891802045,Nora_11717-11978NonCoding.rate_range={6.828229776092545E-5,9.222972297210412E-4},NoraHostClock.rate_95%_HPD={0.0026348957017238543,0.0066445589372707645},Nora_11717-11978NonCoding.rate_median=2.8118787491393667E-4,NoraContinentClock.rate_95%_HPD={0.006599332706119054,0.014797358714054106},HostL.set={"Dsim"},height_95%_HPD={1.9150684931086914,1.9150684931965998},length_95%_HPD={27.87834272439,145.7321970723},Nora_11717-11978Coding.rate=1.2022834103020084E-4,HostL="Dsim",Nora_11717-11978Coding.rate_range={2.236861503924674E-5,5.512156119298838E-4},ContinentL.set.prob={1.0},HostL.prob=1.0,Nora_11717-11978NonCoding.rate_95%_HPD={1.3749929841457516E-4,4.747729107633901E-4},NoraContinentClock.rate_range={0.004293089685093404,0.025266020299626157},height_median=1.915068493150983,Nora_11717-11978Coding.rate_95%_HPD={4.456251261040866E-5,2.0810429458185346E-4},NoraContinentClock.rate=0.010607899844228998,length_median=76.379364636335,NoraHostClock.rate=0.004559317617801412,NoraHostClock.rate_range={0.0017350655903690668,0.012302284009688736},NoraHostClock.rate_median=0.004453307823092372,HostL.set.prob={1.0}]:74.66554792699802)[&Nora_11717-11978NonCoding.rate=2.8851628820437936E-4,length_range={0.001137798447388,283.1497573371},height_range={18.561572465616997,268.8900497060365},ContinentL.prob=0.7135390646016679,ContinentL.set={"USA","EuropeNAf","Africa","Australia","Lab"},NoraContinentClock.rate_median=0.010404780018065243,ContinentL="Africa",height=81.32467031861867,Nora_11717-11978Coding.rate_median=1.1259634968328534E-4,length=42.85826233257628,Nora_11717-11978NonCoding.rate_range={6.828229776092545E-5,9.135500061619576E-4},NoraHostClock.rate_95%_HPD={0.0026732331951088944,0.006700066848378625},Nora_11717-11978NonCoding.rate_median=2.766328816822782E-4,NoraContinentClock.rate_95%_HPD={0.006616741934054411,0.014795692970871585},HostL.set={"Dmel","Dsim"},height_95%_HPD={35.399736176920996,139.732351620358},length_95%_HPD={0.001137798447388,97.57163981175},Nora_11717-11978Coding.rate=1.2013146451830032E-4,HostL="Dmel",Nora_11717-11978Coding.rate_range={2.236861503924674E-5,5.512156119298838E-4},ContinentL.set.prob={0.026939779408938935,0.0731716690365474,0.7135390646016679,3.458744859920833E-4,0.1860036124668537},HostL.prob=0.7997386726105837,Nora_11717-11978NonCoding.rate_95%_HPD={1.3704162342693336E-4,4.6529695977158575E-4},NoraContinentClock.rate_range={0.004293089685093404,0.025266020299626157},height_median=76.580616420149,Nora_11717-11978Coding.rate_95%_HPD={4.642093371594712E-5,2.1031991080031393E-4},posterior=0.7227654019221155,NoraContinentClock.rate=0.010603883010708892,length_median=36.97115753241,NoraHostClock.rate=0.004573287445703416,NoraHostClock.rate_range={0.0017350655903690668,0.012302284009688736},NoraHostClock.rate_median=0.0044661430271218895,HostL.set.prob={0.7997386726105837,0.20026132738941624}]:70.13997358226601,((((5[&Nora_11717-11978NonCoding.rate=2.9375368395027603E-4,length_range={0.226750376544,132.392090147},height_range={0.9999999998590852,1.000000000115051},ContinentL.prob=1.0,ContinentL.set={"Lab"},NoraContinentClock.rate_median=0.010402561518721081,ContinentL="Lab",height=1.0000000000000182,Nora_11717-11978Coding.rate_median=1.1260176982643029E-4,length=15.177853018208369,Nora_11717-11978NonCoding.rate_range={6.828229776092545E-5,9.222972297210412E-4},NoraHostClock.rate_95%_HPD={0.0026348957017238543,0.0066445589372707645},Nora_11717-11978NonCoding.rate_median=2.8118787491393667E-4,NoraContinentClock.rate_95%_HPD={0.006599332706119054,0.014797358714054106},HostL.set={"Dmel"},height_95%_HPD={0.9999999999750173,1.0000000000300133},length_95%_HPD={0.9737854762383,35.79517118857},Nora_11717-11978Coding.rate=1.2022834103020084E-4,HostL="Dmel",Nora_11717-11978Coding.rate_range={2.236861503924674E-5,5.512156119298838E-4},ContinentL.set.prob={1.0},HostL.prob=1.0,Nora_11717-11978NonCoding.rate_95%_HPD={1.3749929841457516E-4,4.747729107633901E-4},NoraContinentClock.rate_range={0.004293089685093404,0.025266020299626157},height_median=1.0,Nora_11717-11978Coding.rate_95%_HPD={4.456251261040866E-5,2.0810429458185346E-4},NoraContinentClock.rate=0.010607899844228998,length_median=12.62650023204,NoraHostClock.rate=0.004559317617801412,NoraHostClock.rate_range={0.0017350655903690668,0.012302284009688736},NoraHostClock.rate_median=0.004453307823092372,HostL.set.prob={1.0}]:12.602246684602022,4[&Nora_11717-11978NonCoding.rate=2.9375368395027603E-4,length_range={0.226750376544,132.392090147},height_range={0.9999999998590852,1.000000000115051},ContinentL.prob=1.0,ContinentL.set={"Lab"},NoraContinentClock.rate_median=0.010402561518721081,ContinentL="Lab",height=1.0000000000000167,Nora_11717-11978Coding.rate_median=1.1260176982643029E-4,length=15.173596784147545,Nora_11717-11978NonCoding.rate_range={6.828229776092545E-5,9.222972297210412E-4},NoraHostClock.rate_95%_HPD={0.0026348957017238543,0.0066445589372707645},Nora_11717-11978NonCoding.rate_median=2.8118787491393667E-4,NoraContinentClock.rate_95%_HPD={0.006599332706119054,0.014797358714054106},HostL.set={"Dmel"},height_95%_HPD={0.9999999999750173,1.0000000000300133},length_95%_HPD={0.9422811116648,35.75981531853},Nora_11717-11978Coding.rate=1.2022834103020084E-4,HostL="Dmel",Nora_11717-11978Coding.rate_range={2.236861503924674E-5,5.512156119298838E-4},ContinentL.set.prob={1.0},HostL.prob=1.0,Nora_11717-11978NonCoding.rate_95%_HPD={1.3749929841457516E-4,4.747729107633901E-4},NoraContinentClock.rate_range={0.004293089685093404,0.025266020299626157},height_median=1.0,Nora_11717-11978Coding.rate_95%_HPD={4.456251261040866E-5,2.0810429458185346E-4},NoraContinentClock.rate=0.010607899844228998,length_median=12.62650023204,NoraHostClock.rate=0.004559317617801412,NoraHostClock.rate_range={0.0017350655903690668,0.012302284009688736},NoraHostClock.rate_median=0.004453307823092372,HostL.set.prob={1.0}]:12.602246684602022)[&Nora_11717-11978NonCoding.rate=2.9370164465257394E-4,length_range={0.04778649556616,479.5989996262},height_range={1.226750376551962,133.39209014704699},ContinentL.prob=0.9796162735652029,ContinentL.set={"USA","EuropeNAf","Africa","Lab"},NoraContinentClock.rate_median=0.01040372243958038,ContinentL="Lab",height=16.08382059291781,Nora_11717-11978Coding.rate_median=1.1260532176792193E-4,length=46.91960190679555,Nora_11717-11978NonCoding.rate_range={6.828229776092545E-5,9.222972297210412E-4},NoraHostClock.rate_95%_HPD={0.0026348957017238543,0.0066445589372707645},Nora_11717-11978NonCoding.rate_median=2.81131942247879E-4,NoraContinentClock.rate_95%_HPD={0.006599332706119054,0.014797358714054106},HostL.set={"Dmel","Dsim"},height_95%_HPD={2.010239761855985,36.47362441934203},length_95%_HPD={5.277302197751,105.5635469586},Nora_11717-11978Coding.rate=1.202373665542457E-4,HostL="Dmel",Nora_11717-11978Coding.rate_range={2.236861503924674E-5,5.512156119298838E-4},ContinentL.set.prob={0.005151624850324413,0.009189384868146251,0.006042716716326474,0.9796162735652029},HostL.prob=0.9978558101974325,Nora_11717-11978NonCoding.rate_95%_HPD={1.375244087808113E-4,4.747729107633901E-4},NoraContinentClock.rate_range={0.004293089685093404,0.025266020299626157},height_median=13.602246684602022,Nora_11717-11978Coding.rate_95%_HPD={4.456251261040866E-5,2.0812805388233221E-4},posterior=0.9974723626465196,NoraContinentClock.rate=0.010609174305641306,length_median=40.38214975203,NoraHostClock.rate=0.004559453133716347,NoraHostClock.rate_range={0.0017350655903690668,0.012302284009688736},NoraHostClock.rate_median=0.00445335230926049,HostL.set.prob={0.9978558101974325,0.0021441898025674586}]:46.20764777724999,(9[&Nora_11717-11978NonCoding.rate=2.9375368395027603E-4,length_range={8.414040286642E-5,96.8552124722},height_range={6.999999999871022,7.000000000126022},ContinentL.prob=1.0,ContinentL.set={"Lab"},NoraContinentClock.rate_median=0.010402561518721081,ContinentL="Lab",height=7.000000000000047,Nora_11717-11978Coding.rate_median=1.1260176982643029E-4,length=10.617865448580833,Nora_11717-11978NonCoding.rate_range={6.828229776092545E-5,9.222972297210412E-4},NoraHostClock.rate_95%_HPD={0.0026348957017238543,0.0066445589372707645},Nora_11717-11978NonCoding.rate_median=2.8118787491393667E-4,NoraContinentClock.rate_95%_HPD={0.006599332706119054,0.014797358714054106},HostL.set={"Dmel"},height_95%_HPD={6.999999999956998,7.00000000003601},length_95%_HPD={0.005816995751421,26.54346503087},Nora_11717-11978Coding.rate=1.2022834103020084E-4,HostL="Dmel",Nora_11717-11978Coding.rate_range={2.236861503924674E-5,5.512156119298838E-4},ContinentL.set.prob={1.0},HostL.prob=1.0,Nora_11717-11978NonCoding.rate_95%_HPD={1.3749929841457516E-4,4.747729107633901E-4},NoraContinentClock.rate_range={0.004293089685093404,0.025266020299626157},height_median=7.0,Nora_11717-11978Coding.rate_95%_HPD={4.456251261040866E-5,2.0810429458185346E-4},NoraContinentClock.rate=0.010607899844228998,length_median=8.5650042938855,NoraHostClock.rate=0.004559317617801412,NoraHostClock.rate_range={0.0017350655903690668,0.012302284009688736},NoraHostClock.rate_median=0.004453307823092372,HostL.set.prob={1.0}]:8.564391284452995,11[&Nora_11717-11978NonCoding.rate=2.9375368395027603E-4,length_range={3.000084140403,102.6020978788},height_range={3.9999999998710223,4.000000000126022},ContinentL.prob=1.0,ContinentL.set={"Lab"},NoraContinentClock.rate_median=0.010402561518721081,ContinentL="Lab",height=4.000000000000058,Nora_11717-11978Coding.rate_median=1.1260176982643029E-4,length=13.620027835568076,Nora_11717-11978NonCoding.rate_range={6.828229776092545E-5,9.222972297210412E-4},NoraHostClock.rate_95%_HPD={0.0026348957017238543,0.0066445589372707645},Nora_11717-11978NonCoding.rate_median=2.8118787491393667E-4,NoraContinentClock.rate_95%_HPD={0.006599332706119054,0.014797358714054106},HostL.set={"Dmel"},height_95%_HPD={3.999999999956998,4.00000000003601},length_95%_HPD={3.000084140403,29.54346503087},Nora_11717-11978Coding.rate=1.2022834103020084E-4,HostL="Dmel",Nora_11717-11978Coding.rate_range={2.236861503924674E-5,5.512156119298838E-4},ContinentL.set.prob={1.0},HostL.prob=1.0,Nora_11717-11978NonCoding.rate_95%_HPD={1.3749929841457516E-4,4.747729107633901E-4},NoraContinentClock.rate_range={0.004293089685093404,0.025266020299626157},height_median=4.0,Nora_11717-11978Coding.rate_95%_HPD={4.456251261040866E-5,2.0810429458185346E-4},NoraContinentClock.rate=0.010607899844228998,length_median=11.565004293885,NoraHostClock.rate=0.004559317617801412,NoraHostClock.rate_range={0.0017350655903690668,0.012302284009688736},NoraHostClock.rate_median=0.004453307823092372,HostL.set.prob={1.0}]:11.564391284452995)[&Nora_11717-11978NonCoding.rate=2.9374865458983756E-4,length_range={1.538566360617,466.1265510391},height_range={7.000084140411019,103.85521247221098},ContinentL.prob=0.9847495763771216,ContinentL.set={"USA","EuropeNAf","Africa","Lab"},NoraContinentClock.rate_median=0.010402550200740065,ContinentL="Lab",height=17.615455057731126,Nora_11717-11978Coding.rate_median=1.1260532176792193E-4,length=59.95536581772448,Nora_11717-11978NonCoding.rate_range={6.828229776092545E-5,9.222972297210412E-4},NoraHostClock.rate_95%_HPD={0.0026348957017238543,0.0066445589372707645},Nora_11717-11978NonCoding.rate_median=2.81186860044333E-4,NoraContinentClock.rate_95%_HPD={0.006599332706119054,0.014797358714054106},HostL.set={"Dmel","Dsim"},height_95%_HPD={7.018209215989984,33.543465030867},length_95%_HPD={6.467199636446,153.6972649406},Nora_11717-11978Coding.rate=1.2022870406816731E-4,HostL="Dmel",Nora_11717-11978Coding.rate_range={2.236861503924674E-5,5.512156119298838E-4},ContinentL.set.prob={0.004027889663601767,0.006639073307591878,0.004583460651684769,0.9847495763771216},HostL.prob=0.9981943942887302,Nora_11717-11978NonCoding.rate_95%_HPD={1.375244087808113E-4,4.747729107633901E-4},NoraContinentClock.rate_range={0.004293089685093404,0.025266020299626157},height_median=15.564391284452995,Nora_11717-11978Coding.rate_95%_HPD={4.456251261040866E-5,2.0810429458185346E-4},posterior=0.9999166712960391,NoraContinentClock.rate=0.010607980327347317,length_median=45.64445295235,NoraHostClock.rate=0.004559392120826733,NoraHostClock.rate_range={0.0017350655903690668,0.012302284009688736},NoraHostClock.rate_median=0.00445335230926049,HostL.set.prob={0.9981943942887302,0.0018056057112697576}]:44.245503177399016)[&Nora_11717-11978NonCoding.rate=2.966772746285457E-4,length_range={2.344959926575E-4,305.9439168815},height_range={13.776005706676997,308.911382854942},ContinentL.prob=0.7670303605313094,ContinentL.set={"USA","EuropeNAf","Africa","Australia","Lab"},NoraContinentClock.rate_median=0.01036303816323536,ContinentL="Lab",height=65.76499024216136,Nora_11717-11978Coding.rate_median=1.1282956017056785E-4,length=35.507580321514325,Nora_11717-11978NonCoding.rate_range={7.205109844263083E-5,9.222972297210412E-4},NoraHostClock.rate_95%_HPD={0.0026411065689204163,0.006645694254316451},Nora_11717-11978NonCoding.rate_median=2.843350672599943E-4,NoraContinentClock.rate_95%_HPD={0.0066379958999816385,0.014797358714054106},HostL.set={"Dmel","Dsim"},height_95%_HPD={22.19387073367301,124.05114723573618},length_95%_HPD={0.005707351376287,92.73265189351},Nora_11717-11978Coding.rate=1.2030866027728775E-4,HostL="Dmel",Nora_11717-11978Coding.rate_range={2.6276394468194163E-5,5.512156119298838E-4},ContinentL.set.prob={0.047153700189753324,0.10166034155597722,0.08396584440227704,1.8975332068311195E-4,0.7670303605313094},HostL.prob=0.9719639468690702,Nora_11717-11978NonCoding.rate_95%_HPD={1.415842709780377E-4,4.817562222340733E-4},NoraContinentClock.rate_range={0.004293089685093404,0.025266020299626157},height_median=59.80989446185201,Nora_11717-11978Coding.rate_95%_HPD={4.456251261040866E-5,2.0617306616521145E-4},posterior=0.5855230264985278,NoraContinentClock.rate=0.010568414080210455,length_median=28.21992387045,NoraHostClock.rate=0.00455577114957858,NoraHostClock.rate_range={0.0018015160090888453,0.012302284009688736},NoraHostClock.rate_median=0.00445001111962898,HostL.set.prob={0.9719639468690702,0.02803605313092979}]:22.035410227787978,((22[&Nora_11717-11978NonCoding.rate=2.9375368395027603E-4,length_range={0.5321264727144,159.9170224338},height_range={0.2547945204659925,0.2547945206199813},ContinentL.prob=1.0,ContinentL.set={"EuropeNAf"},NoraContinentClock.rate_median=0.010402561518721081,ContinentL="EuropeNAf",height=0.25479452054786544,Nora_11717-11978Coding.rate_median=1.1260176982643029E-4,length=22.51763758946371,Nora_11717-11978NonCoding.rate_range={6.828229776092545E-5,9.222972297210412E-4},NoraHostClock.rate_95%_HPD={0.0026348957017238543,0.0066445589372707645},Nora_11717-11978NonCoding.rate_median=2.8118787491393667E-4,NoraContinentClock.rate_95%_HPD={0.006599332706119054,0.014797358714054106},HostL.set={"Dmel"},height_95%_HPD={0.25479452053900786,0.2547945205550093},length_95%_HPD={1.52634471768,54.4830423451},Nora_11717-11978Coding.rate=1.2022834103020084E-4,HostL="Dmel",Nora_11717-11978Coding.rate_range={2.236861503924674E-5,5.512156119298838E-4},ContinentL.set.prob={1.0},HostL.prob=1.0,Nora_11717-11978NonCoding.rate_95%_HPD={1.3749929841457516E-4,4.747729107633901E-4},NoraContinentClock.rate_range={0.004293089685093404,0.025266020299626157},height_median=0.25479452054800333,Nora_11717-11978Coding.rate_95%_HPD={4.456251261040866E-5,2.0810429458185346E-4},NoraContinentClock.rate=0.010607899844228998,length_median=18.42196026189,NoraHostClock.rate=0.004559317617801412,NoraHostClock.rate_range={0.0017350655903690668,0.012302284009688736},NoraHostClock.rate_median=0.004453307823092372,HostL.set.prob={1.0}]:16.84892109218798,(15[&Nora_11717-11978NonCoding.rate=2.9375368395027603E-4,length_range={0.7869209932623,134.5666682039},ContinentL.prob=1.0,ContinentL.set={"Lab"},NoraContinentClock.rate_median=0.010402561518721081,ContinentL="Lab",height=0.0,Nora_11717-11978Coding.rate_median=1.1260176982643029E-4,length=6.7910333304798,Nora_11717-11978NonCoding.rate_range={6.828229776092545E-5,9.222972297210412E-4},NoraHostClock.rate_95%_HPD={0.0026348957017238543,0.0066445589372707645},NoraContinentClock.rate_95%_HPD={0.006599332706119054,0.014797358714054106},Nora_11717-11978NonCoding.rate_median=2.8118787491393667E-4,HostL.set={"Dmel"},length_95%_HPD={1.000081062243,19.81623186585},Nora_11717-11978Coding.rate=1.2022834103020084E-4,HostL="Dmel",Nora_11717-11978Coding.rate_range={2.236861503924674E-5,5.512156119298838E-4},ContinentL.set.prob={1.0},HostL.prob=1.0,Nora_11717-11978NonCoding.rate_95%_HPD={1.3749929841457516E-4,4.747729107633901E-4},NoraContinentClock.rate_range={0.004293089685093404,0.025266020299626157},Nora_11717-11978Coding.rate_95%_HPD={4.456251261040866E-5,2.0810429458185346E-4},NoraContinentClock.rate=0.010607899844228998,length_median=4.5114677748255,NoraHostClock.rate=0.004559317617801412,NoraHostClock.rate_range={0.0017350655903690668,0.012302284009688736},NoraHostClock.rate_median=0.004453307823092372,HostL.set.prob={1.0}]:3.989212964353001,3[&Nora_11717-11978NonCoding.rate=2.9375368395027603E-4,length_range={8.10622427756E-5,98.15641804783},height_range={0.99999999995498,1.0000000000499938},ContinentL.prob=1.0,ContinentL.set={"Lab"},NoraContinentClock.rate_median=0.010402561518721081,ContinentL="Lab",height=1.0000000000000056,Nora_11717-11978Coding.rate_median=1.1260176982643029E-4,length=5.782862626683109,Nora_11717-11978NonCoding.rate_range={6.828229776092545E-5,9.222972297210412E-4},NoraHostClock.rate_95%_HPD={0.0026348957017238543,0.0066445589372707645},Nora_11717-11978NonCoding.rate_median=2.8118787491393667E-4,NoraContinentClock.rate_95%_HPD={0.006599332706119054,0.014797358714054106},HostL.set={"Dmel"},height_95%_HPD={0.9999999999969873,1.000000000002018},length_95%_HPD={8.10622427756E-5,18.91752256824},Nora_11717-11978Coding.rate=1.2022834103020084E-4,HostL="Dmel",Nora_11717-11978Coding.rate_range={2.236861503924674E-5,5.512156119298838E-4},ContinentL.set.prob={1.0},HostL.prob=1.0,Nora_11717-11978NonCoding.rate_95%_HPD={1.3749929841457516E-4,4.747729107633901E-4},NoraContinentClock.rate_range={0.004293089685093404,0.025266020299626157},height_median=1.0,Nora_11717-11978Coding.rate_95%_HPD={4.456251261040866E-5,2.0810429458185346E-4},NoraContinentClock.rate=0.010607899844228998,length_median=3.513563954138,NoraHostClock.rate=0.004559317617801412,NoraHostClock.rate_range={0.0017350655903690668,0.012302284009688736},NoraHostClock.rate_median=0.004453307823092372,HostL.set.prob={1.0}]:2.989212964353001)[&Nora_11717-11978NonCoding.rate=2.9399729773311333E-4,length_range={0.00197643175321,188.3368925573},height_range={1.000081062242998,68.64131017746},ContinentL.prob=0.9882475594730358,ContinentL.set={"USA","EuropeNAf","Africa","Lab"},NoraContinentClock.rate_median=0.010395773080236329,ContinentL="Lab",height=5.555305799647065,Nora_11717-11978Coding.rate_median=1.1253931313243083E-4,length=22.17174463498734,Nora_11717-11978NonCoding.rate_range={6.828229776092545E-5,9.222972297210412E-4},NoraHostClock.rate_95%_HPD={0.0026346872128123,0.006639687052427601},Nora_11717-11978NonCoding.rate_median=2.814152890168663E-4,NoraContinentClock.rate_95%_HPD={0.006607407647830821,0.014797358714054106},HostL.set={"Dmel","Dsim"},height_95%_HPD={1.000081062242998,15.186199182169986},length_95%_HPD={0.00197643175321,59.05764781389},Nora_11717-11978Coding.rate=1.201983605043516E-4,HostL="Dmel",Nora_11717-11978Coding.rate_range={2.236861503924674E-5,4.610816484218375E-4},ContinentL.set.prob={0.0013900736107162039,0.009572552364704768,7.898145515432976E-4,0.9882475594730358},HostL.prob=0.9999368148358765,Nora_11717-11978NonCoding.rate_95%_HPD={1.3749929841457516E-4,4.7524234632281734E-4},NoraContinentClock.rate_range={0.004293089685093404,0.025266020299626157},height_median=3.989212964353001,Nora_11717-11978Coding.rate_95%_HPD={4.43789858689023E-5,2.082016178085361E-4},posterior=0.8792011554913616,NoraContinentClock.rate=0.010598487027139843,length_median=17.06765408984,NoraHostClock.rate=0.004559151269866384,NoraHostClock.rate_range={0.0017350655903690668,0.012302284009688736},NoraHostClock.rate_median=0.004455659245865966,HostL.set.prob={0.9999368148358765,6.318516412346381E-5}]:13.114502648382981)[&Nora_11717-11978NonCoding.rate=2.9069553010690043E-4,length_range={7.751871127724E-4,217.1963323834},height_range={1.4141512447119169,114.13594136041002},ContinentL.prob=0.4919886098006715,ContinentL.set={"USA","EuropeNAf","Africa","Australia","Lab"},NoraContinentClock.rate_median=0.010433830796732602,ContinentL="EuropeNAf",height=19.890521277163817,Nora_11717-11978Coding.rate_median=1.1204719422359712E-4,length=29.540421208304505,Nora_11717-11978NonCoding.rate_range={7.205109844263083E-5,8.870191250612877E-4},NoraHostClock.rate_95%_HPD={0.0026576644073288825,0.00670064766492226},Nora_11717-11978NonCoding.rate_median=2.778356719696997E-4,NoraContinentClock.rate_95%_HPD={0.006559118791765654,0.0148163206116029},HostL.set={"Dmel","Dsim"},height_95%_HPD={2.94390212195799,44.17359649517499},length_95%_HPD={0.002405674313813,75.87431377138},Nora_11717-11978Coding.rate=1.1967346279051756E-4,HostL="Dmel",Nora_11717-11978Coding.rate_range={2.236861503924674E-5,5.512156119298838E-4},ContinentL.set.prob={0.02860300055250967,0.4919886098006715,0.014917761060818564,8.50014875260317E-5,0.4644056270984742},HostL.prob=0.9980024650431383,Nora_11717-11978NonCoding.rate_95%_HPD={1.3714009961402645E-4,4.707180196926181E-4},NoraContinentClock.rate_range={0.004293089685093404,0.025266020299626157},height_median=17.103715612735982,Nora_11717-11978Coding.rate_95%_HPD={4.642093371594712E-5,2.088903728984307E-4},posterior=0.6535470251652686,NoraContinentClock.rate=0.010640461717111055,length_median=23.521004969,NoraHostClock.rate=0.004568388569198076,NoraHostClock.rate_range={0.0017350655903690668,0.010973636889658928},NoraHostClock.rate_median=0.004461670988307023,HostL.set.prob={0.9980024650431383,0.0019975349568617452}]:31.44033048794799,(((1[&Nora_11717-11978NonCoding.rate=2.9375368395027603E-4,length_range={2.313831955369E-5,69.94032248296},height_range={1.3999999999100226,1.400000000100988},ContinentL.prob=1.0,ContinentL.set={"EuropeNAf"},NoraContinentClock.rate_median=0.010402561518721081,ContinentL="EuropeNAf",height=1.400000000000156,Nora_11717-11978Coding.rate_median=1.1260176982643029E-4,length=3.6383659107105735,Nora_11717-11978NonCoding.rate_range={6.828229776092545E-5,9.222972297210412E-4},NoraHostClock.rate_95%_HPD={0.0026348957017238543,0.0066445589372707645},Nora_11717-11978NonCoding.rate_median=2.8118787491393667E-4,NoraContinentClock.rate_95%_HPD={0.006599332706119054,0.014797358714054106},HostL.set={"Dmel"},height_95%_HPD={1.3999999999877843,1.400000000012028},length_95%_HPD={2.313831955369E-5,11.52285874667},Nora_11717-11978Coding.rate=1.2022834103020084E-4,HostL="Dmel",Nora_11717-11978Coding.rate_range={2.236861503924674E-5,5.512156119298838E-4},ContinentL.set.prob={1.0},HostL.prob=1.0,Nora_11717-11978NonCoding.rate_95%_HPD={1.3749929841457516E-4,4.747729107633901E-4},NoraContinentClock.rate_range={0.004293089685093404,0.025266020299626157},height_median=1.4000000000000057,Nora_11717-11978Coding.rate_95%_HPD={4.456251261040866E-5,2.0810429458185346E-4},NoraContinentClock.rate=0.010607899844228998,length_median=2.2899281999734997,NoraHostClock.rate=0.004559317617801412,NoraHostClock.rate_range={0.0017350655903690668,0.012302284009688736},NoraHostClock.rate_median=0.004453307823092372,HostL.set.prob={1.0}]:2.280932119037992,2[&Nora_11717-11978NonCoding.rate=2.9375368395027603E-4,length_range={2.313831955369E-5,84.37518962789},height_range={1.3999999999100226,1.400000000100988},ContinentL.prob=1.0,ContinentL.set={"EuropeNAf"},NoraContinentClock.rate_median=0.010402561518721081,ContinentL="EuropeNAf",height=1.4000000000001527,Nora_11717-11978Coding.rate_median=1.1260176982643029E-4,length=3.6390641245089808,Nora_11717-11978NonCoding.rate_range={6.828229776092545E-5,9.222972297210412E-4},NoraHostClock.rate_95%_HPD={0.0026348957017238543,0.0066445589372707645},Nora_11717-11978NonCoding.rate_median=2.8118787491393667E-4,NoraContinentClock.rate_95%_HPD={0.006599332706119054,0.014797358714054106},HostL.set={"Dmel"},height_95%_HPD={1.3999999999877843,1.400000000012028},length_95%_HPD={2.313831955369E-5,11.52558147415},Nora_11717-11978Coding.rate=1.2022834103020084E-4,HostL="Dmel",Nora_11717-11978Coding.rate_range={2.236861503924674E-5,5.512156119298838E-4},ContinentL.set.prob={1.0},HostL.prob=1.0,Nora_11717-11978NonCoding.rate_95%_HPD={1.3749929841457516E-4,4.747729107633901E-4},NoraContinentClock.rate_range={0.004293089685093404,0.025266020299626157},height_median=1.4000000000000057,Nora_11717-11978Coding.rate_95%_HPD={4.456251261040866E-5,2.0810429458185346E-4},NoraContinentClock.rate=0.010607899844228998,length_median=2.290105529339,NoraHostClock.rate=0.004559317617801412,NoraHostClock.rate_range={0.0017350655903690668,0.012302284009688736},NoraHostClock.rate_median=0.004453307823092372,HostL.set.prob={1.0}]:2.280932119037992)[&Nora_11717-11978NonCoding.rate=2.936742543358681E-4,length_range={0.02035828690866,183.3594858921},height_range={1.4000231383189998,68.93872169231},ContinentL.prob=0.9966295264623956,ContinentL.set={"USA","EuropeNAf","Africa","Lab"},NoraContinentClock.rate_median=0.010401736787937599,ContinentL="EuropeNAf",height=4.977832289888727,Nora_11717-11978Coding.rate_median=1.1259587643577864E-4,length=17.726854803842727,Nora_11717-11978NonCoding.rate_range={6.828229776092545E-5,9.222972297210412E-4},NoraHostClock.rate_95%_HPD={0.0026348957017238543,0.0066445589372707645},Nora_11717-11978NonCoding.rate_median=2.811131443500464E-4,NoraContinentClock.rate_95%_HPD={0.006599332706119054,0.014797358714054106},HostL.set={"Dmel","Dsim"},height_95%_HPD={1.4000231383189998,12.734435483640013},length_95%_HPD={0.1646029264256,51.0088529569},Nora_11717-11978Coding.rate=1.2021680711310758E-4,HostL="Dmel",Nora_11717-11978Coding.rate_range={2.236861503924674E-5,5.512156119298838E-4},ContinentL.set.prob={8.077994428969359E-4,0.9966295264623956,2.785515320334262E-4,0.002284122562674095},HostL.prob=0.9999442896935933,Nora_11717-11978NonCoding.rate_95%_HPD={1.3704162342693336E-4,4.7419307593916265E-4},NoraContinentClock.rate_range={0.004293089685093404,0.025266020299626157},height_median=3.6809321190379976,Nora_11717-11978Coding.rate_95%_HPD={4.4636684272066646E-5,2.0812805388233221E-4},posterior=0.9971668240653297,NoraContinentClock.rate=0.010607755475181979,length_median=11.733622928559999,NoraHostClock.rate=0.004559187159547423,NoraHostClock.rate_range={0.0017350655903690668,0.012302284009688736},NoraHostClock.rate_median=0.0044530462736664025,HostL.set.prob={0.9999442896935933,5.5710306406685235E-5}]:15.101335578310007,(((12[&Nora_11717-11978NonCoding.rate=2.9375368395027603E-4,length_range={4.534016749687E-4,80.06583216514},height_range={1.2876712327837367,1.287671232974958},ContinentL.prob=1.0,ContinentL.set={"USA"},NoraContinentClock.rate_median=0.010402561518721081,ContinentL="USA",height=1.2876712328766275,Nora_11717-11978Coding.rate_median=1.1260176982643029E-4,length=4.4786237913465365,Nora_11717-11978NonCoding.rate_range={6.828229776092545E-5,9.222972297210412E-4},NoraHostClock.rate_95%_HPD={0.0026348957017238543,0.0066445589372707645},Nora_11717-11978NonCoding.rate_median=2.8118787491393667E-4,NoraContinentClock.rate_95%_HPD={0.006599332706119054,0.014797358714054106},HostL.set={"Dmel"},height_95%_HPD={1.287671232864966,1.287671232888016},length_95%_HPD={4.534016749687E-4,13.50808399853},Nora_11717-11978Coding.rate=1.2022834103020084E-4,HostL="Dmel",Nora_11717-11978Coding.rate_range={2.236861503924674E-5,5.512156119298838E-4},ContinentL.set.prob={1.0},HostL.prob=1.0,Nora_11717-11978NonCoding.rate_95%_HPD={1.3749929841457516E-4,4.747729107633901E-4},NoraContinentClock.rate_range={0.004293089685093404,0.025266020299626157},height_median=1.287671232876889,Nora_11717-11978Coding.rate_95%_HPD={4.456251261040866E-5,2.0810429458185346E-4},NoraContinentClock.rate=0.010607899844228998,length_median=2.9598453346189997,NoraHostClock.rate=0.004559317617801412,NoraHostClock.rate_range={0.0017350655903690668,0.012302284009688736},NoraHostClock.rate_median=0.004453307823092372,HostL.set.prob={1.0}]:1.6853963047683465,13[&Nora_11717-11978NonCoding.rate=2.9375368395027603E-4,length_range={4.534016749687E-4,68.41435990337},height_range={1.2876712327837367,1.2876712329750148},ContinentL.prob=1.0,ContinentL.set={"USA"},NoraContinentClock.rate_median=0.010402561518721081,ContinentL="USA",height=1.2876712328766295,Nora_11717-11978Coding.rate_median=1.1260176982643029E-4,length=4.448245717088855,Nora_11717-11978NonCoding.rate_range={6.828229776092545E-5,9.222972297210412E-4},NoraHostClock.rate_95%_HPD={0.0026348957017238543,0.0066445589372707645},Nora_11717-11978NonCoding.rate_median=2.8118787491393667E-4,NoraContinentClock.rate_95%_HPD={0.006599332706119054,0.014797358714054106},HostL.set={"Dmel"},height_95%_HPD={1.287671232864895,1.2876712328881297},length_95%_HPD={4.534016749687E-4,13.49741083738},Nora_11717-11978Coding.rate=1.2022834103020084E-4,HostL="Dmel",Nora_11717-11978Coding.rate_range={2.236861503924674E-5,5.512156119298838E-4},ContinentL.set.prob={1.0},HostL.prob=1.0,Nora_11717-11978NonCoding.rate_95%_HPD={1.3749929841457516E-4,4.747729107633901E-4},NoraContinentClock.rate_range={0.004293089685093404,0.025266020299626157},height_median=1.287671232876889,Nora_11717-11978Coding.rate_95%_HPD={4.456251261040866E-5,2.0810429458185346E-4},NoraContinentClock.rate=0.010607899844228998,length_median=2.9708954805055,NoraHostClock.rate=0.004559317617801412,NoraHostClock.rate_range={0.0017350655903690668,0.012302284009688736},NoraHostClock.rate_median=0.004453307823092372,HostL.set.prob={1.0}]:1.6853963047683465)[&Nora_11717-11978NonCoding.rate=2.94966777820375E-4,length_range={3.383358853859E-4,66.00604632971},height_range={1.2881246345527302,33.501907381257155},ContinentL.prob=0.9979633401221996,ContinentL.set={"USA","EuropeNAf","Africa","Lab"},NoraContinentClock.rate_median=0.01041109875588591,ContinentL="USA",height=3.7708548118423875,Nora_11717-11978Coding.rate_median=1.1306296904587242E-4,length=4.581188501504486,Nora_11717-11978NonCoding.rate_range={6.828229776092545E-5,9.222972297210412E-4},NoraHostClock.rate_95%_HPD={0.0026250631979452105,0.0066445589372707645},Nora_11717-11978NonCoding.rate_median=2.818091093475181E-4,NoraContinentClock.rate_95%_HPD={0.006677023341486262,0.014933117293893022},HostL.set={"Dmel"},height_95%_HPD={1.2881246345527302,8.76832364237498},length_95%_HPD={3.383358853859E-4,14.50556151191},Nora_11717-11978Coding.rate=1.2096338918308829E-4,HostL="Dmel",Nora_11717-11978Coding.rate_range={2.646398237939997E-5,4.010750474067529E-4},ContinentL.set.prob={0.9979633401221996,0.0016729706139074776,7.273785277858598E-5,2.909514111143439E-4},HostL.prob=1.0,Nora_11717-11978NonCoding.rate_95%_HPD={1.368187832800143E-4,4.7654189523356087E-4},NoraContinentClock.rate_range={0.004293089685093404,0.025266020299626157},height_median=2.9730675376452353,Nora_11717-11978Coding.rate_95%_HPD={4.4811309372329893E-5,2.0812451375337346E-4},posterior=0.3818676740181101,NoraContinentClock.rate=0.010623005382522038,length_median=2.9020370033725,NoraHostClock.rate=0.00456534320591817,NoraHostClock.rate_range={0.0017797360555790705,0.012302284009688736},NoraHostClock.rate_median=0.00444772086416283,HostL.set.prob={1.0}]:3.248256312850785,25[&Nora_11717-11978NonCoding.rate=2.9375368395027603E-4,length_range={2.967335757456E-4,70.2157028565},height_range={2.073770491710036,2.073770491901996},ContinentL.prob=1.0,ContinentL.set={"USA"},NoraContinentClock.rate_median=0.010402561518721081,ContinentL="USA",height=2.07377049180333,Nora_11717-11978Coding.rate_median=1.1260176982643029E-4,length=4.132921891698864,Nora_11717-11978NonCoding.rate_range={6.828229776092545E-5,9.222972297210412E-4},NoraHostClock.rate_95%_HPD={0.0026348957017238543,0.0066445589372707645},Nora_11717-11978NonCoding.rate_median=2.8118787491393667E-4,NoraContinentClock.rate_95%_HPD={0.006599332706119054,0.014797358714054106},HostL.set={"Dmel"},height_95%_HPD={2.0737704917919757,2.0737704918150257},length_95%_HPD={2.967335757456E-4,13.18996471149},Nora_11717-11978Coding.rate=1.2022834103020084E-4,HostL="Dmel",Nora_11717-11978Coding.rate_range={2.236861503924674E-5,5.512156119298838E-4},ContinentL.set.prob={1.0},HostL.prob=1.0,Nora_11717-11978NonCoding.rate_95%_HPD={1.3749929841457516E-4,4.747729107633901E-4},NoraContinentClock.rate_range={0.004293089685093404,0.025266020299626157},height_median=2.0737704918032804,Nora_11717-11978Coding.rate_95%_HPD={4.456251261040866E-5,2.0810429458185346E-4},NoraContinentClock.rate=0.010607899844228998,length_median=2.6173868219315,NoraHostClock.rate=0.004559317617801412,NoraHostClock.rate_range={0.0017350655903690668,0.012302284009688736},NoraHostClock.rate_median=0.004453307823092372,HostL.set.prob={1.0}]:4.14755335869274)[&Nora_11717-11978NonCoding.rate=2.9332120319876227E-4,length_range={1.598555273823E-4,96.86755840864},height_range={2.075535192623022,52.74306560747178},ContinentL.prob=0.9820891029500302,ContinentL.set={"USA","EuropeNAf","Africa","Lab"},NoraContinentClock.rate_median=0.010330207068852338,ContinentL="USA",height=7.266286518021809,Nora_11717-11978Coding.rate_median=1.1323156161481542E-4,length=10.298053481204567,Nora_11717-11978NonCoding.rate_range={6.828229776092545E-5,9.222972297210412E-4},NoraHostClock.rate_95%_HPD={0.0026367198182524697,0.006649899244787363},Nora_11717-11978NonCoding.rate_median=2.8062622361196094E-4,NoraContinentClock.rate_95%_HPD={0.006590584654363703,0.014715123124961578},HostL.set={"Dmel","Dsim"},height_95%_HPD={2.075535192623022,15.373204078607998},length_95%_HPD={1.598555273823E-4,26.3616099762},Nora_11717-11978Coding.rate=1.208480281704277E-4,HostL="Dmel",Nora_11717-11978Coding.rate_range={2.6276394468194163E-5,5.512156119298838E-4},ContinentL.set.prob={0.9820891029500302,0.01629289584587598,1.8813967489464178E-4,0.0014298615291992777},HostL.prob=0.9998871161950632,Nora_11717-11978NonCoding.rate_95%_HPD={1.3616150610482673E-4,4.7179065669416436E-4},NoraContinentClock.rate_range={0.004293089685093404,0.025266020299626157},height_median=6.22132385049602,Nora_11717-11978Coding.rate_95%_HPD={4.668043360977817E-5,2.1142009900154178E-4},posterior=0.7381812121548803,NoraContinentClock.rate=0.010523894031326605,length_median=8.167101295078,NoraHostClock.rate=0.004558864055196973,NoraHostClock.rate_range={0.0017797360555790705,0.012302284009688736},NoraHostClock.rate_median=0.004451843541065347,HostL.set.prob={0.9998871161950632,1.1288380493678507E-4}]:10.204687169162952,(23[&Nora_11717-11978NonCoding.rate=2.9375368395027603E-4,length_range={0.1145425834714,92.83155565058},height_range={0.2547945204550217,0.25479452064200814},ContinentL.prob=1.0,ContinentL.set={"EuropeNAf"},NoraContinentClock.rate_median=0.010402561518721081,ContinentL="EuropeNAf",height=0.2547945205479291,Nora_11717-11978Coding.rate_median=1.1260176982643029E-4,length=10.775139363627265,Nora_11717-11978NonCoding.rate_range={6.828229776092545E-5,9.222972297210412E-4},NoraHostClock.rate_95%_HPD={0.0026348957017238543,0.0066445589372707645},Nora_11717-11978NonCoding.rate_median=2.8118787491393667E-4,NoraContinentClock.rate_95%_HPD={0.006599332706119054,0.014797358714054106},HostL.set={"Dmel"},height_95%_HPD={0.25479452053622254,0.2547945205600399},length_95%_HPD={0.7923178887042,24.24513567595},Nora_11717-11978Coding.rate=1.2022834103020084E-4,HostL="Dmel",Nora_11717-11978Coding.rate_range={2.236861503924674E-5,5.512156119298838E-4},ContinentL.set.prob={1.0},HostL.prob=1.0,Nora_11717-11978NonCoding.rate_95%_HPD={1.3749929841457516E-4,4.747729107633901E-4},NoraContinentClock.rate_range={0.004293089685093404,0.025266020299626157},height_median=0.2547945205479891,Nora_11717-11978Coding.rate_95%_HPD={4.456251261040866E-5,2.0810429458185346E-4},NoraContinentClock.rate=0.010607899844228998,length_median=9.299001251365,NoraHostClock.rate=0.004559317617801412,NoraHostClock.rate_range={0.0017350655903690668,0.012302284009688736},NoraHostClock.rate_median=0.004453307823092372,HostL.set.prob={1.0}]:8.258074367412007,(21[&Nora_11717-11978NonCoding.rate=2.9375368395027603E-4,length_range={0.1145425834714,83.81467270532},height_range={0.2547945204607345,0.25479452064502084},ContinentL.prob=1.0,ContinentL.set={"EuropeNAf"},NoraContinentClock.rate_median=0.010402561518721081,ContinentL="EuropeNAf",height=0.25479452054792,Nora_11717-11978Coding.rate_median=1.1260176982643029E-4,length=3.926821264954033,Nora_11717-11978NonCoding.rate_range={6.828229776092545E-5,9.222972297210412E-4},NoraHostClock.rate_95%_HPD={0.0026348957017238543,0.0066445589372707645},Nora_11717-11978NonCoding.rate_median=2.8118787491393667E-4,NoraContinentClock.rate_95%_HPD={0.006599332706119054,0.014797358714054106},HostL.set={"Dsim"},height_95%_HPD={0.254794520536592,0.2547945205600399},length_95%_HPD={0.1370299430971,12.34157132171},Nora_11717-11978Coding.rate=1.2022834103020084E-4,HostL="Dsim",Nora_11717-11978Coding.rate_range={2.236861503924674E-5,5.512156119298838E-4},ContinentL.set.prob={1.0},HostL.prob=1.0,Nora_11717-11978NonCoding.rate_95%_HPD={1.3749929841457516E-4,4.747729107633901E-4},NoraContinentClock.rate_range={0.004293089685093404,0.025266020299626157},height_median=0.2547945205479891,Nora_11717-11978Coding.rate_95%_HPD={4.456251261040866E-5,2.0810429458185346E-4},NoraContinentClock.rate=0.010607899844228998,length_median=2.500589919801,NoraHostClock.rate=0.004559317617801412,NoraHostClock.rate_range={0.0017350655903690668,0.012302284009688736},NoraHostClock.rate_median=0.004453307823092372,HostL.set.prob={1.0}]:2.2353271295460786,20[&Nora_11717-11978NonCoding.rate=2.9375368395027603E-4,length_range={4.364172717392E-5,84.28034041129},height_range={0.39178082182701246,0.3917808220150505},ContinentL.prob=1.0,ContinentL.set={"EuropeNAf"},NoraContinentClock.rate_median=0.010402561518721081,ContinentL="EuropeNAf",height=0.3917808219178334,Nora_11717-11978Coding.rate_median=1.1260176982643029E-4,length=3.812853786824846,Nora_11717-11978NonCoding.rate_range={6.828229776092545E-5,9.222972297210412E-4},NoraHostClock.rate_95%_HPD={0.0026348957017238543,0.0066445589372707645},Nora_11717-11978NonCoding.rate_median=2.8118787491393667E-4,NoraContinentClock.rate_95%_HPD={0.006599332706119054,0.014797358714054106},HostL.set={"Dsim"},height_95%_HPD={0.3917808219057122,0.3917808219293306},length_95%_HPD={4.364172717392E-5,12.30320157001},Nora_11717-11978Coding.rate=1.2022834103020084E-4,HostL="Dsim",Nora_11717-11978Coding.rate_range={2.236861503924674E-5,5.512156119298838E-4},ContinentL.set.prob={1.0},HostL.prob=1.0,Nora_11717-11978NonCoding.rate_95%_HPD={1.3749929841457516E-4,4.747729107633901E-4},NoraContinentClock.rate_range={0.004293089685093404,0.025266020299626157},height_median=0.39178082191799035,Nora_11717-11978Coding.rate_95%_HPD={4.456251261040866E-5,2.0810429458185346E-4},NoraContinentClock.rate=0.010607899844228998,length_median=2.367381541949,NoraHostClock.rate=0.004559317617801412,NoraHostClock.rate_range={0.0017350655903690668,0.012302284009688736},NoraHostClock.rate_median=0.004453307823092372,HostL.set.prob={1.0}]:2.0983408281760774)[&Nora_11717-11978NonCoding.rate=2.9398208711587455E-4,length_range={0.01029072668624,131.2290893549},height_range={0.39182446364137036,37.05322436087698},ContinentL.prob=0.998959958398336,ContinentL.set={"USA","EuropeNAf","Africa","Lab"},NoraContinentClock.rate_median=0.01039519979107262,ContinentL="EuropeNAf",height=3.4692126865353248,Nora_11717-11978Coding.rate_median=1.1273427474880295E-4,length=11.01543513082443,Nora_11717-11978NonCoding.rate_range={6.828229776092545E-5,9.222972297210412E-4},NoraHostClock.rate_95%_HPD={0.0026348957017238543,0.006630492631726762},Nora_11717-11978NonCoding.rate_median=2.815013896793034E-4,NoraContinentClock.rate_95%_HPD={0.006603457842489088,0.014797358714054106},HostL.set={"Dmel","Dsim"},height_95%_HPD={0.39182446364137036,9.641530818289013},length_95%_HPD={0.09134745154955,27.30867405631},Nora_11717-11978Coding.rate=1.203599170652542E-4,HostL="Dsim",Nora_11717-11978Coding.rate_range={2.236861503924674E-5,5.512156119298838E-4},ContinentL.set.prob={8.565048484292313E-4,0.998959958398336,3.0589458872472546E-5,1.5294729436236273E-4},HostL.prob=0.9858370805420452,Nora_11717-11978NonCoding.rate_95%_HPD={1.3692673265391935E-4,4.747729107633901E-4},NoraContinentClock.rate_range={0.004293089685093404,0.025266020299626157},height_median=2.4901216500940677,Nora_11717-11978Coding.rate_95%_HPD={4.43789858689023E-5,2.0815492828292473E-4},posterior=0.9080328870618299,NoraContinentClock.rate=0.01060404869840241,length_median=8.922530652032,NoraHostClock.rate=0.004542655025980464,NoraHostClock.rate_range={0.0017350655903690668,0.012302284009688736},NoraHostClock.rate_median=0.004435927120156991,HostL.set.prob={0.014162919457954788,0.9858370805420452}]:6.022747237865929)[&Nora_11717-11978NonCoding.rate=2.954419759041758E-4,length_range={3.651301095395E-4,139.4228257759},height_range={0.5891282324531062,53.55669613184028},ContinentL.prob=0.9879969353877586,ContinentL.set={"USA","EuropeNAf","Africa","Lab"},NoraContinentClock.rate_median=0.010392704355759185,ContinentL="EuropeNAf",height=9.667055297762754,Nora_11717-11978Coding.rate_median=1.1108867675190359E-4,length=8.80986761197036,Nora_11717-11978NonCoding.rate_range={7.907566956024504E-5,8.870191250612877E-4},NoraHostClock.rate_95%_HPD={0.0027243336824789867,0.006732297612015557},Nora_11717-11978NonCoding.rate_median=2.834054990752539E-4,NoraContinentClock.rate_95%_HPD={0.00646942287803411,0.014647687858992342},HostL.set={"Dmel","Dsim"},height_95%_HPD={1.2444877736589888,20.969561143605006},length_95%_HPD={3.651301095395E-4,26.14211888852},Nora_11717-11978Coding.rate=1.1875625841312563E-4,HostL="Dmel",Nora_11717-11978Coding.rate_range={2.236861503924674E-5,5.512156119298838E-4},ContinentL.set.prob={0.009278964842087341,0.9879969353877586,3.405124712692602E-4,0.002383587298884822},HostL.prob=0.906529326636588,Nora_11717-11978NonCoding.rate_95%_HPD={1.3938864407937835E-4,4.7489180270883567E-4},NoraContinentClock.rate_range={0.005025703136588882,0.025266020299626157},height_median=8.512868887959996,Nora_11717-11978Coding.rate_95%_HPD={4.4636684272066646E-5,2.0527317591756002E-4},posterior=0.32628742847619574,NoraContinentClock.rate=0.01058873634374515,length_median=6.20712320176,NoraHostClock.rate=0.004565226765967348,NoraHostClock.rate_range={0.0017350655903690668,0.012302284009688736},NoraHostClock.rate_median=0.004457756931809682,HostL.set.prob={0.906529326636588,0.09347067336341193}]:7.913142131698976)[&Nora_11717-11978NonCoding.rate=2.9235222700494003E-4,length_range={9.67235578905E-4,143.4289066003},height_range={3.224066866922982,80.03294403216898},ContinentL.prob=0.7525841947315772,ContinentL.set={"USA","EuropeNAf","Africa","Lab"},NoraContinentClock.rate_median=0.010459322615016956,ContinentL="EuropeNAf",height=18.356831649877016,Nora_11717-11978Coding.rate_median=1.08355639501498E-4,length=13.632115375291473,Nora_11717-11978NonCoding.rate_range={7.205109844263083E-5,8.813650289069411E-4},NoraHostClock.rate_95%_HPD={0.0026122776232527737,0.006620701828850249},Nora_11717-11978NonCoding.rate_median=2.797880429052623E-4,NoraContinentClock.rate_95%_HPD={0.006824944103970439,0.015205155084303689},HostL.set={"Dmel","Dsim"},height_95%_HPD={5.378527773899009,36.50212189638299},length_95%_HPD={9.67235578905E-4,41.65416502562},Nora_11717-11978Coding.rate=1.157058192250679E-4,HostL="Dmel",Nora_11717-11978Coding.rate_range={2.236861503924674E-5,5.512156119298838E-4},ContinentL.set.prob={0.21929532066244303,0.7525841947315772,0.0016672224074691564,0.026453262198510616},HostL.prob=0.9828831832833167,Nora_11717-11978NonCoding.rate_95%_HPD={1.3749929841457516E-4,4.6799584524947937E-4},NoraContinentClock.rate_range={0.005156246694671742,0.02205481775599726},height_median=16.426011019658972,Nora_11717-11978Coding.rate_95%_HPD={4.43789858689023E-5,2.0217418663910305E-4},posterior=0.24990278317871228,NoraContinentClock.rate=0.0106761651160705,length_median=8.843842539007,NoraHostClock.rate=0.0045477363399916955,NoraHostClock.rate_range={0.0017797360555790705,0.010027283365908123},NoraHostClock.rate_median=0.004438087403522474,HostL.set.prob={0.9828831832833167,0.017116816716683338}]:2.356256677689032)[&Nora_11717-11978NonCoding.rate=2.8372610399410867E-4,length_range={0.02517891489722,179.3315330716},height_range={4.132165253440988,121.188123317958},ContinentL.prob=0.8483566733352387,ContinentL.set={"USA","EuropeNAf","Africa","Lab"},NoraContinentClock.rate_median=0.010426539950699377,ContinentL="EuropeNAf",height=20.297018906336657,Nora_11717-11978Coding.rate_median=1.1579043206578942E-4,length=14.269980889943028,Nora_11717-11978NonCoding.rate_range={6.828229776092545E-5,9.222972297210412E-4},NoraHostClock.rate_95%_HPD={0.0027064313024260946,0.006703316801997222},Nora_11717-11978NonCoding.rate_median=2.7196126327244733E-4,NoraContinentClock.rate_95%_HPD={0.006674200096328639,0.014913405744539768},HostL.set={"Dmel","Dsim"},height_95%_HPD={7.446995431492013,36.728140360194004},length_95%_HPD={0.02517891489722,38.23940613999},Nora_11717-11978Coding.rate=1.2340176494055166E-4,HostL="Dmel",Nora_11717-11978Coding.rate_range={2.6276394468194163E-5,5.512156119298838E-4},ContinentL.set.prob={0.13643898256644757,0.8483566733352387,8.573878250928837E-4,0.01434695627322092},HostL.prob=0.994569877107745,Nora_11717-11978NonCoding.rate_95%_HPD={1.3254395815996545E-4,4.556709151003498E-4},NoraContinentClock.rate_range={0.004293089685093404,0.025266020299626157},height_median=18.782267697348004,Nora_11717-11978Coding.rate_95%_HPD={4.856057300941039E-5,2.1370145672753343E-4},posterior=0.485945225265263,NoraContinentClock.rate=0.010645947697233914,length_median=10.86048325013,NoraHostClock.rate=0.004572146277559156,NoraHostClock.rate_range={0.0018015160090888453,0.010973636889658928},NoraHostClock.rate_median=0.0044683070770257585,HostL.set.prob={0.994569877107745,0.0054301228922549296}]:11.603155515655004,(19[&Nora_11717-11978NonCoding.rate=2.9375368395027603E-4,length_range={0.1185814088154,137.2447410872},height_range={0.39178082183198626,0.39178082201306097},ContinentL.prob=1.0,ContinentL.set={"EuropeNAf"},NoraContinentClock.rate_median=0.010402561518721081,ContinentL="EuropeNAf",height=0.39178082191782665,Nora_11717-11978Coding.rate_median=1.1260176982643029E-4,length=19.220614447661013,Nora_11717-11978NonCoding.rate_range={6.828229776092545E-5,9.222972297210412E-4},NoraHostClock.rate_95%_HPD={0.0026348957017238543,0.0066445589372707645},Nora_11717-11978NonCoding.rate_median=2.8118787491393667E-4,NoraContinentClock.rate_95%_HPD={0.006599332706119054,0.014797358714054106},HostL.set={"Dmel"},height_95%_HPD={0.3917808219078722,0.39178082193004116},length_95%_HPD={0.9356407687876,42.44877987958},Nora_11717-11978Coding.rate=1.2022834103020084E-4,HostL="Dmel",Nora_11717-11978Coding.rate_range={2.236861503924674E-5,5.512156119298838E-4},ContinentL.set.prob={1.0},HostL.prob=1.0,Nora_11717-11978NonCoding.rate_95%_HPD={1.3749929841457516E-4,4.747729107633901E-4},NoraContinentClock.rate_range={0.004293089685093404,0.025266020299626157},height_median=0.39178082191799035,Nora_11717-11978Coding.rate_95%_HPD={4.456251261040866E-5,2.0810429458185346E-4},NoraContinentClock.rate=0.010607899844228998,length_median=16.8035141708,NoraHostClock.rate=0.004559317617801412,NoraHostClock.rate_range={0.0017350655903690668,0.012302284009688736},NoraHostClock.rate_median=0.004453307823092372,HostL.set.prob={1.0}]:15.021740624887215,10[&Nora_11717-11978NonCoding.rate=2.9375368395027603E-4,length_range={0.1450789125333,172.0846591646},height_range={1.9123287670400089,1.912328767223073},ContinentL.prob=1.0,ContinentL.set={"USA"},NoraContinentClock.rate_median=0.010402561518721081,ContinentL="USA",height=1.912328767123253,Nora_11717-11978Coding.rate_median=1.1260176982643029E-4,length=25.593498334912137,Nora_11717-11978NonCoding.rate_range={6.828229776092545E-5,9.222972297210412E-4},NoraHostClock.rate_95%_HPD={0.0026348957017238543,0.0066445589372707645},Nora_11717-11978NonCoding.rate_median=2.8118787491393667E-4,NoraContinentClock.rate_95%_HPD={0.006599332706119054,0.014797358714054106},HostL.set={"Dmel"},height_95%_HPD={1.9123287671119868,1.9123287671349942},length_95%_HPD={1.032421148862,61.02107522175},Nora_11717-11978Coding.rate=1.2022834103020084E-4,HostL="Dmel",Nora_11717-11978Coding.rate_range={2.236861503924674E-5,5.512156119298838E-4},ContinentL.set.prob={1.0},HostL.prob=1.0,Nora_11717-11978NonCoding.rate_95%_HPD={1.3749929841457516E-4,4.747729107633901E-4},NoraContinentClock.rate_range={0.004293089685093404,0.025266020299626157},height_median=1.9123287671230003,Nora_11717-11978Coding.rate_95%_HPD={4.456251261040866E-5,2.0810429458185346E-4},NoraContinentClock.rate=0.010607899844228998,length_median=21.35622608388,NoraHostClock.rate=0.004559317617801412,NoraHostClock.rate_range={0.0017350655903690668,0.012302284009688736},NoraHostClock.rate_median=0.004453307823092372,HostL.set.prob={1.0}]:13.501192679682205)[&Nora_11717-11978NonCoding.rate=2.8434118444143E-4,length_range={0.007282330607271,133.8096401647},height_range={2.057407679644001,89.604106194346},ContinentL.prob=0.6912133891213389,ContinentL.set={"USA","EuropeNAf","Africa","Lab"},NoraContinentClock.rate_median=0.010526415591599936,ContinentL="EuropeNAf",height=17.30332400813018,Nora_11717-11978Coding.rate_median=1.1131100803018293E-4,length=15.572100026475074,Nora_11717-11978NonCoding.rate_range={7.205109844263083E-5,8.669346608639525E-4},NoraHostClock.rate_95%_HPD={0.002690972716870462,0.006700066848378625},Nora_11717-11978NonCoding.rate_median=2.721530103437412E-4,NoraContinentClock.rate_95%_HPD={0.0067562540112516365,0.015036246626197024},HostL.set={"Dmel","Dsim"},height_95%_HPD={3.0666628692669917,35.72682932630801},length_95%_HPD={0.009317712382328,42.22612592911},Nora_11717-11978Coding.rate=1.1940361496640054E-4,HostL="Dmel",Nora_11717-11978Coding.rate_range={2.236861503924674E-5,4.610816484218375E-4},ContinentL.set.prob={0.259163179916318,0.6912133891213389,0.003179916317991632,0.046443514644351466},HostL.prob=0.9997489539748954,Nora_11717-11978NonCoding.rate_95%_HPD={1.3160427025860313E-4,4.5765413348184195E-4},NoraContinentClock.rate_range={0.004293089685093404,0.025266020299626157},height_median=15.413521446805206,Nora_11717-11978Coding.rate_95%_HPD={4.378430759959317E-5,2.058700642498044E-4},posterior=0.33192600411088274,NoraContinentClock.rate=0.010755046198797656,length_median=12.092281862564999,NoraHostClock.rate=0.0045656028855570515,NoraHostClock.rate_range={0.0017802655854502207,0.010973636889658928},NoraHostClock.rate_median=0.0044557939916426365,HostL.set.prob={0.9997489539748954,2.5104602510460253E-4}]:14.971901766197803)[&Nora_11717-11978NonCoding.rate=2.83422703640567E-4,length_range={0.01002232477569,216.309709781},height_range={8.916757712620992,123.90892903468499},ContinentL.prob=0.7296450121463836,ContinentL.set={"USA","EuropeNAf","Africa","Australia","Lab"},NoraContinentClock.rate_median=0.010453596210727221,ContinentL="EuropeNAf",height=32.61807535903112,Nora_11717-11978Coding.rate_median=1.1621790252842326E-4,length=23.95767631542608,Nora_11717-11978NonCoding.rate_range={7.37438571502603E-5,8.870191250612877E-4},NoraHostClock.rate_95%_HPD={0.002623354562712481,0.0066495628267609404},Nora_11717-11978NonCoding.rate_median=2.70405149721558E-4,NoraContinentClock.rate_95%_HPD={0.006757245247357893,0.014990594843612563},HostL.set={"Dmel","Dsim"},height_95%_HPD={13.532640318972994,58.47865042534782},length_95%_HPD={0.01002232477569,60.97051315362},Nora_11717-11978Coding.rate=1.240377502442015E-4,HostL="Dmel",Nora_11717-11978Coding.rate_range={2.6276394468194163E-5,4.610816484218375E-4},ContinentL.set.prob={0.1905806754956508,0.7296450121463836,0.00956037928062064,7.836376459525116E-5,0.07013556931274978},HostL.prob=0.9961601755348327,Nora_11717-11978NonCoding.rate_95%_HPD={1.3069230630122748E-4,4.5773641527681455E-4},NoraContinentClock.rate_range={0.004293089685093404,0.025266020299626157},height_median=30.38542321300301,Nora_11717-11978Coding.rate_95%_HPD={4.8402752799292224E-5,2.135830925527502E-4},posterior=0.35445253041497693,NoraContinentClock.rate=0.010679745215894465,length_median=19.13949745771,NoraHostClock.rate=0.004579414968823364,NoraHostClock.rate_range={0.0017350655903690668,0.010973636889658928},NoraHostClock.rate_median=0.00447467191260868,HostL.set.prob={0.9961601755348327,0.0038398244651673065}]:18.158622887680963)[&Nora_11717-11978NonCoding.rate=2.9243798645294417E-4,length_range={0.008761039965236,289.5217810946},height_range={12.412939278932,188.017753607},ContinentL.prob=0.5891565578905404,ContinentL.set={"USA","EuropeNAf","Africa","Australia","Lab"},NoraContinentClock.rate_median=0.010399527769763967,ContinentL="EuropeNAf",height=51.65501963938206,Nora_11717-11978Coding.rate_median=1.149887032682595E-4,length=43.343517099266556,Nora_11717-11978NonCoding.rate_range={7.205109844263083E-5,9.222972297210412E-4},NoraHostClock.rate_95%_HPD={0.002697877499120749,0.006699229931114208},Nora_11717-11978NonCoding.rate_median=2.8002594427964096E-4,NoraContinentClock.rate_95%_HPD={0.006472129914845403,0.014668493285556763},HostL.set={"Dmel","Dsim"},height_95%_HPD={21.484564547292003,88.17719632852302},length_95%_HPD={0.008761039965236,97.66548987062},Nora_11717-11978Coding.rate=1.2266747977255553E-4,HostL="Dmel",Nora_11717-11978Coding.rate_range={2.6276394468194163E-5,5.512156119298838E-4},ContinentL.set.prob={0.1111111111111111,0.5891565578905404,0.04977504413690985,1.1390170283045732E-4,0.24984338515860813},HostL.prob=0.9894071416367675,Nora_11717-11978NonCoding.rate_95%_HPD={1.3166362454495724E-4,4.685356529722437E-4},NoraContinentClock.rate_range={0.0048207084103952256,0.025266020299626157},height_median=48.54404610068397,Nora_11717-11978Coding.rate_95%_HPD={4.9292824486961304E-5,2.1323026654960375E-4},posterior=0.4877229042830954,NoraContinentClock.rate=0.010608521149140931,length_median=38.48088471378,NoraHostClock.rate=0.004565393653885856,NoraHostClock.rate_range={0.0017350655903690668,0.012302284009688736},NoraHostClock.rate_median=0.004461857469472954,HostL.set.prob={0.9894071416367675,0.010592858363232531}]:33.30125858895602)[&Nora_11717-11978NonCoding.rate=2.9815721057440943E-4,length_range={0.004823895004677,287.3591965307},height_range={24.398797148846285,318.94556439747095},ContinentL.prob=0.496291718170581,ContinentL.set={"USA","EuropeNAf","Africa","Australia","Lab"},NoraContinentClock.rate_median=0.010379846195982957,ContinentL="Lab",height=86.63693054601106,Nora_11717-11978Coding.rate_median=1.1081934180506292E-4,length=43.11493206644614,Nora_11717-11978NonCoding.rate_range={7.205109844263083E-5,9.222972297210412E-4},NoraHostClock.rate_95%_HPD={0.0026288985749127014,0.006635199919609359},Nora_11717-11978NonCoding.rate_median=2.85357540589194E-4,NoraContinentClock.rate_95%_HPD={0.006616741934054411,0.014749636013104774},HostL.set={"Dmel","Dsim"},height_95%_HPD={40.081654494901,141.44254531522},length_95%_HPD={0.004823895004677,102.4054113367},Nora_11717-11978Coding.rate=1.1818663062738332E-4,HostL="Dmel",Nora_11717-11978Coding.rate_range={2.236861503924674E-5,5.512156119298838E-4},ContinentL.set.prob={0.08321159680863019,0.2930666367007529,0.12737386223171143,5.618608832453085E-5,0.496291718170581},HostL.prob=0.9619058321159681,Nora_11717-11978NonCoding.rate_95%_HPD={1.3704162342693336E-4,4.7347416957142595E-4},NoraContinentClock.rate_range={0.004293089685093404,0.02205481775599726},height_median=81.84530468963999,Nora_11717-11978Coding.rate_95%_HPD={4.3845895891498436E-5,2.0527317591756002E-4},posterior=0.49436142436531305,NoraContinentClock.rate=0.010569349026252794,length_median=36.480302858215,NoraHostClock.rate=0.004535428731891027,NoraHostClock.rate_range={0.0017797360555790705,0.012302284009688736},NoraHostClock.rate_median=0.004433984010195217,HostL.set.prob={0.9619058321159681,0.038094167884031915}]:25.011446392294033,24[&Nora_11717-11978NonCoding.rate=2.9375368395027603E-4,length_range={9.42350755246,547.9814083861},height_range={0.9999999998879616,1.0000000001440412},ContinentL.prob=1.0,ContinentL.set={"Africa"},NoraContinentClock.rate_median=0.010402561518721081,ContinentL="Africa",height=1.0000000000000124,Nora_11717-11978Coding.rate_median=1.1260176982643029E-4,length=104.82785674619734,Nora_11717-11978NonCoding.rate_range={6.828229776092545E-5,9.222972297210412E-4},NoraHostClock.rate_95%_HPD={0.0026348957017238543,0.0066445589372707645},Nora_11717-11978NonCoding.rate_median=2.8118787491393667E-4,NoraContinentClock.rate_95%_HPD={0.006599332706119054,0.014797358714054106},HostL.set={"Dsim"},height_95%_HPD={0.9999999999519957,1.0000000000480043},length_95%_HPD={28.09653963971,191.8504640611},Nora_11717-11978Coding.rate=1.2022834103020084E-4,HostL="Dsim",Nora_11717-11978Coding.rate_range={2.236861503924674E-5,5.512156119298838E-4},ContinentL.set.prob={1.0},HostL.prob=1.0,Nora_11717-11978NonCoding.rate_95%_HPD={1.3749929841457516E-4,4.747729107633901E-4},NoraContinentClock.rate_range={0.004293089685093404,0.025266020299626157},height_median=1.0,Nora_11717-11978Coding.rate_95%_HPD={4.456251261040866E-5,2.0810429458185346E-4},NoraContinentClock.rate=0.010607899844228998,length_median=98.075891975185,NoraHostClock.rate=0.004559317617801412,NoraHostClock.rate_range={0.0017350655903690668,0.012302284009688736},NoraHostClock.rate_median=0.004453307823092372,HostL.set.prob={1.0}]:105.85675108193402)[&Nora_11717-11978NonCoding.rate=2.9083980430731247E-4,length_range={0.01115400907682,318.3291907948},height_range={32.70647052752551,316.679090054296},ContinentL.prob=0.37118173403270593,ContinentL.set={"USA","EuropeNAf","Africa","Australia","Lab"},NoraContinentClock.rate_median=0.010461325508665152,ContinentL="Lab",height=111.67938514494791,Nora_11717-11978Coding.rate_median=1.1191206698741737E-4,length=32.40862209716912,Nora_11717-11978NonCoding.rate_range={8.282724811852254E-5,9.135500061619576E-4},NoraHostClock.rate_95%_HPD={0.002772991977353954,0.006778259210143182},Nora_11717-11978NonCoding.rate_median=2.7949253483451744E-4,NoraContinentClock.rate_95%_HPD={0.006477807009503104,0.014755770651164277},HostL.set={"Dmel","Dsim"},height_95%_HPD={51.74044718269899,177.764934906183},length_95%_HPD={0.02163954315334,83.52966061505},Nora_11717-11978Coding.rate=1.1940624761231217E-4,HostL="Dmel",Nora_11717-11978Coding.rate_range={2.236861503924674E-5,4.610816484218375E-4},ContinentL.set.prob={0.07497685899413761,0.2027152113545202,0.3505091021289725,6.17093489663684E-4,0.37118173403270593},HostL.prob=0.8429497068805925,Nora_11717-11978NonCoding.rate_95%_HPD={1.3831582585567458E-4,4.6872904566467444E-4},NoraContinentClock.rate_range={0.004694076727071832,0.0247364446112809},height_median=106.85675108193402,Nora_11717-11978Coding.rate_95%_HPD={4.572168295205021E-5,2.0659237672290853E-4},posterior=0.2700683295372479,NoraContinentClock.rate=0.010652196986647036,length_median=26.17074878826,NoraHostClock.rate=0.004563277643648593,NoraHostClock.rate_range={0.0019496062204388998,0.010654580106519347},NoraHostClock.rate_median=0.004457954833136001,HostL.set.prob={0.8429497068805925,0.1570502931194076}]:39.86383892048099)[&height_95%_HPD={73.250859374615,247.39664527409101},height_range={54.352414685793995,548.981408386056},HostL="Dmel",ContinentL.set.prob={0.09310593855896894,0.18346202988722848,0.41861563246486305,0.002722070996055775,0.3020943280928837},ContinentL.prob=0.41861563246486305,HostL.prob=0.7930114993611466,ContinentL.set={"USA","EuropeNAf","Africa","Australia","Lab"},ContinentL="Africa",height_median=146.720590002415,height=154.45042627582563,posterior=1.0,length=0.0,HostL.set.prob={0.7930114993611466,0.2069885006388534},HostL.set={"Dmel","Dsim"}];
End;
