# Supplementary material for: The Discovery, Distribution, and Evolution of Viruses Associated with Drosophila melanogaster
Source: PLoS Biol. 2015 Jul 14;13(7):e1002210. doi: 10.1371/journal.pbio.1002210 (PMC4501690; doi:10.1371/journal.pbio.1002210)
Supplement: S8 Data — Posterior summaries of BEAST output for Figs 6 and S7 (posteriors inferred jointly across two independent runs). (ZIP) [file pbio.1002210.s008.zip › BEAST_Results/Nora_1956-2575.summary.tree]

#NEXUS

Begin taxa;
	Dimensions ntax=34;
	Taxlabels
		Nora_AM04_Dmel_AthensGreece_EuropeNAf_2009-08-08
		Nora_ATH56_Dmel_AthensGreece_EuropeNAf_2009-08-08
		Nora_D167_Dmel_LabStock_Lab_2010-01
		Nora_D23_Dmel_LabStock_Lab_2010-01
		Nora_D79_Dmel_LabStock_Lab_2010-01
		Nora_DAN20_Dmel_Accra2_Africa_2010-01
		Nora_DANMEL01_Dmel_Accra2_Africa_2010-01
		Nora_DANMEL11_Dmel_Accra2_Africa_2010-01
		Nora_DANMEL13_Dmel_Accra2_Africa_2010-01
		Nora_DQ321720Hultmark_Dmel_UmeaLab_Lab_2004
		Nora_GEO58_Dmel_AthensGeorgia_USA_2009-02-02
		Nora_GQ257737Hultmark_Dmel_UmeaLab_Lab_2007
		Nora_IM09_Dmel_Ithaca_USA_2009-09-18
		Nora_IM12_Dmel_Ithaca_USA_2009-09-18
		Nora_IM13_Dmel_Ithaca_USA_2009-09-18
		Nora_JJ17_Dmel_LabStock_Lab_2001
		Nora_JX220408vanRij_Dmel_vanRijLab_Lab_2011
		Nora_K02_Dsim_Thika_Africa_2009-02
		Nora_K09_Dsim_Thika_Africa_2009-02
		Nora_MAT23_Dmel_Accra1_Africa_2010-01
		Nora_MAT38_Dmel_Accra1_Africa_2010-01
		Nora_MON28_Dmel_Montpellier_EuropeNAf_2010-08-11
		Nora_MONSIM03_Dsim_Montpellier_EuropeNAf_2010-08-11
		Nora_RAK11_Dsim_Marrakesh_EuropeNAf_2010-09-30
		Nora_RAKMEL12_Dmel_Marrakesh_EuropeNAf_2010-09-30
		Nora_RAKMEL13_Dmel_Marrakesh_EuropeNAf_2010-09-30
		Nora_SAF04_Dmel_SouthAfrica_Africa_2010-01
		Nora_SAFSIM01_Dsim_SouthAfrica_Africa_2010-01
		Nora_UM02_Dmel_SanDiego2_USA_2008-12-05
		Nora_XA_Dmel_LabStock_Lab_2008-02
		Nora_XG_Dmel_LabStock_Lab_2008-02
		Nora_XH_Dmel_LabStock_Lab_2008-02
		Nora_XIA_Dmel_LabStock_Lab_2008-02
		Nora_delta11_Dmel_LabStock_Lab_2008-02
		;
End;

Begin trees;
	Translate
		1 Nora_AM04_Dmel_AthensGreece_EuropeNAf_2009-08-08,
		2 Nora_ATH56_Dmel_AthensGreece_EuropeNAf_2009-08-08,
		3 Nora_D167_Dmel_LabStock_Lab_2010-01,
		4 Nora_D23_Dmel_LabStock_Lab_2010-01,
		5 Nora_D79_Dmel_LabStock_Lab_2010-01,
		6 Nora_DAN20_Dmel_Accra2_Africa_2010-01,
		7 Nora_DANMEL01_Dmel_Accra2_Africa_2010-01,
		8 Nora_DANMEL11_Dmel_Accra2_Africa_2010-01,
		9 Nora_DANMEL13_Dmel_Accra2_Africa_2010-01,
		10 Nora_DQ321720Hultmark_Dmel_UmeaLab_Lab_2004,
		11 Nora_GEO58_Dmel_AthensGeorgia_USA_2009-02-02,
		12 Nora_GQ257737Hultmark_Dmel_UmeaLab_Lab_2007,
		13 Nora_IM09_Dmel_Ithaca_USA_2009-09-18,
		14 Nora_IM12_Dmel_Ithaca_USA_2009-09-18,
		15 Nora_IM13_Dmel_Ithaca_USA_2009-09-18,
		16 Nora_JJ17_Dmel_LabStock_Lab_2001,
		17 Nora_JX220408vanRij_Dmel_vanRijLab_Lab_2011,
		18 Nora_K02_Dsim_Thika_Africa_2009-02,
		19 Nora_K09_Dsim_Thika_Africa_2009-02,
		20 Nora_MAT23_Dmel_Accra1_Africa_2010-01,
		21 Nora_MAT38_Dmel_Accra1_Africa_2010-01,
		22 Nora_MON28_Dmel_Montpellier_EuropeNAf_2010-08-11,
		23 Nora_MONSIM03_Dsim_Montpellier_EuropeNAf_2010-08-11,
		24 Nora_RAK11_Dsim_Marrakesh_EuropeNAf_2010-09-30,
		25 Nora_RAKMEL12_Dmel_Marrakesh_EuropeNAf_2010-09-30,
		26 Nora_RAKMEL13_Dmel_Marrakesh_EuropeNAf_2010-09-30,
		27 Nora_SAF04_Dmel_SouthAfrica_Africa_2010-01,
		28 Nora_SAFSIM01_Dsim_SouthAfrica_Africa_2010-01,
		29 Nora_UM02_Dmel_SanDiego2_USA_2008-12-05,
		30 Nora_XA_Dmel_LabStock_Lab_2008-02,
		31 Nora_XG_Dmel_LabStock_Lab_2008-02,
		32 Nora_XH_Dmel_LabStock_Lab_2008-02,
		33 Nora_XIA_Dmel_LabStock_Lab_2008-02,
		34 Nora_delta11_Dmel_LabStock_Lab_2008-02
		;
tree TREE1 = [&R] ((((((((4[&HostC.set={"Dmel"},length_range={1.915349204893,24.47911351447},ContinentC="Lab",height_range={0.9999999999480025,1.0000000000530065},Nora_1956-2575.rate=3.156923874440832E-4,HostC.set.prob={1.0},NoraContinentClock.rate_median=0.010402561518721081,height=1.0000000000000564,ContinentC.set.prob={1.0},HostC="Dmel",Nora_1956-2575.rate_median=3.0696061268517896E-4,length=3.679393404915617,NoraHostClock.rate_95%_HPD={0.0026348957017238543,0.0066445589372707645},NoraContinentClock.rate_95%_HPD={0.006599332706119054,0.014797358714054106},height_95%_HPD={0.9999999999868976,1.000000000012605},HostC.prob=1.0,length_95%_HPD={1.915349204893,7.00847433632},Nora_1956-2575.rate_95%_HPD={1.7791262545495317E-4,4.6363772768118547E-4},ContinentC.set={"Lab"},NoraContinentClock.rate_range={0.004293089685093404,0.025266020299626157},ContinentC.prob=1.0,height_median=1.0,NoraContinentClock.rate=0.010607899844228998,length_median=3.1853344929865,NoraHostClock.rate=0.004559317617801412,NoraHostClock.rate_range={0.0017350655903690668,0.012302284009688736},NoraHostClock.rate_median=0.004453307823092372,Nora_1956-2575.rate_range={1.183242839120693E-4,8.810849231769932E-4}]:3.178437024792501,31[&HostC.set={"Dmel"},length_range={4.865844468016E-5,17.44869992685},ContinentC="Lab",height_range={2.9153005463964945,2.9153005465010153},Nora_1956-2575.rate=3.156923874440832E-4,HostC.set.prob={1.0},NoraContinentClock.rate_median=0.010402561518721081,height=2.915300546448206,ContinentC.set.prob={1.0},HostC="Dmel",Nora_1956-2575.rate_median=3.0696061268517896E-4,length=1.7603578522635672,NoraHostClock.rate_95%_HPD={0.0026348957017238543,0.0066445589372707645},NoraContinentClock.rate_95%_HPD={0.006599332706119054,0.014797358714054106},height_95%_HPD={2.9153005464357307,2.915300546461509},HostC.prob=1.0,length_95%_HPD={4.865844468016E-5,5.069894061745},Nora_1956-2575.rate_95%_HPD={1.7791262545495317E-4,4.6363772768118547E-4},ContinentC.set={"Lab"},NoraContinentClock.rate_range={0.004293089685093404,0.025266020299626157},ContinentC.prob=1.0,height_median=2.915300546448094,NoraContinentClock.rate=0.010607899844228998,length_median=1.2698778728605,NoraHostClock.rate=0.004559317617801412,NoraHostClock.rate_range={0.0017350655903690668,0.012302284009688736},NoraHostClock.rate_median=0.004453307823092372,Nora_1956-2575.rate_range={1.183242839120693E-4,8.810849231769932E-4}]:1.263136478344407)[&HostC.set={"Dmel"},length_range={0.01186729542727,33.21615941355},ContinentC="Lab",height_range={2.9153492048960032,20.364000473304998},Nora_1956-2575.rate=3.157042301267787E-4,HostC.set.prob={1.0},NoraContinentClock.rate_median=0.010402354119820531,height=4.663256991190693,ContinentC.set.prob={1.0},HostC="Dmel",Nora_1956-2575.rate_median=3.069610162819971E-4,length=5.850772966062119,NoraHostClock.rate_95%_HPD={0.0026350370573559106,0.0066457783905866825},NoraContinentClock.rate_95%_HPD={0.006600704443969745,0.014797358714054106},height_95%_HPD={2.9156217285220976,7.946214722277986},HostC.prob=1.0,length_95%_HPD={0.4334193225825,13.00126478679},Nora_1956-2575.rate_95%_HPD={1.7791262545495317E-4,4.6366265189566255E-4},ContinentC.set={"Lab"},NoraContinentClock.rate_range={0.004293089685093404,0.025266020299626157},ContinentC.prob=1.0,height_median=4.178437024792501,posterior=0.9961391033831454,NoraContinentClock.rate=0.010607996269872792,length_median=5.086937396224,NoraHostClock.rate=0.004559529594304791,NoraHostClock.rate_range={0.0017350655903690668,0.012302284009688736},NoraHostClock.rate_median=0.004453548699642888,Nora_1956-2575.rate_range={1.183242839120693E-4,8.810849231769932E-4}]:5.5224194017055055,33[&HostC.set={"Dmel"},length_range={0.005881246743776,36.37184953588},ContinentC="Lab",height_range={2.915300546397006,2.915300546501001},Nora_1956-2575.rate=3.156923874440832E-4,HostC.set.prob={1.0},NoraContinentClock.rate_median=0.010402561518721081,height=2.915300546448174,ContinentC.set.prob={1.0},HostC="Dmel",Nora_1956-2575.rate_median=3.0696061268517896E-4,length=7.488059896603993,NoraHostClock.rate_95%_HPD={0.0026348957017238543,0.0066445589372707645},NoraContinentClock.rate_95%_HPD={0.006599332706119054,0.014797358714054106},height_95%_HPD={2.915300546434807,2.9153005464607986},HostC.prob=1.0,length_95%_HPD={1.010000809743,15.68447285073},Nora_1956-2575.rate_95%_HPD={1.7791262545495317E-4,4.6363772768118547E-4},ContinentC.set={"Lab"},NoraContinentClock.rate_range={0.004293089685093404,0.025266020299626157},ContinentC.prob=1.0,height_median=2.915300546448009,NoraContinentClock.rate=0.010607899844228998,length_median=6.723658247384,NoraHostClock.rate=0.004559317617801412,NoraHostClock.rate_range={0.0017350655903690668,0.012302284009688736},NoraHostClock.rate_median=0.004453307823092372,Nora_1956-2575.rate_range={1.183242839120693E-4,8.810849231769932E-4}]:6.785555880049998)[&HostC.set={"Dmel","Dsim"},length_range={7.622754880767E-4,129.6429054144},ContinentC="Lab",height_range={3.283525169126989,39.2871500823189},Nora_1956-2575.rate=3.1567866428343507E-4,HostC.set.prob={0.9997691064419303,2.3089355806972986E-4},NoraContinentClock.rate_median=0.010401068657774404,height=10.469242256026236,ContinentC.set.prob={3.75202031863311E-4,5.195105056568922E-4,5.195105056568922E-4,0.9985857769568229},HostC="Dmel",Nora_1956-2575.rate_median=3.0696412676745695E-4,length=36.85654183077332,NoraHostClock.rate_95%_HPD={0.0026367198182524697,0.006649595873011485},NoraContinentClock.rate_95%_HPD={0.006607407647830821,0.014795692970871585},height_95%_HPD={4.191232233564705,18.650108839011494},HostC.prob=0.9997691064419303,length_95%_HPD={3.694130458532,65.37093177817},Nora_1956-2575.rate_95%_HPD={1.8216632642013454E-4,4.6766912265839135E-4},ContinentC.set={"USA","EuropeNAf","Africa","Lab"},NoraContinentClock.rate_range={0.004293089685093404,0.025266020299626157},ContinentC.prob=0.9985857769568229,height_median=9.700856426498007,posterior=0.9623909782789845,NoraContinentClock.rate=0.010603547395863505,length_median=35.819182638715006,NoraHostClock.rate=0.004558933579761766,NoraHostClock.rate_range={0.0017350655903690668,0.012302284009688736},NoraHostClock.rate_median=0.004452812282826395,Nora_1956-2575.rate_range={1.183242839120693E-4,8.810849231769932E-4}]:36.922479638469,(34[&HostC.set={"Dmel"},length_range={0.00660609016366,152.1780897693},ContinentC="Lab",height_range={2.9153005464200135,2.9153005464800117},Nora_1956-2575.rate=3.156923874440832E-4,HostC.set.prob={1.0},NoraContinentClock.rate_median=0.010402561518721081,height=2.915300546448122,ContinentC.set.prob={1.0},HostC="Dmel",Nora_1956-2575.rate_median=3.0696061268517896E-4,length=26.973654983005915,NoraHostClock.rate_95%_HPD={0.0026348957017238543,0.0066445589372707645},NoraContinentClock.rate_95%_HPD={0.006599332706119054,0.014797358714054106},height_95%_HPD={2.915300546433997,2.9153005464609976},HostC.prob=1.0,length_95%_HPD={4.711051005518,47.49395866396},Nora_1956-2575.rate_95%_HPD={1.7791262545495317E-4,4.6363772768118547E-4},ContinentC.set={"Lab"},NoraContinentClock.rate_range={0.004293089685093404,0.025266020299626157},ContinentC.prob=1.0,height_median=2.915300546448009,NoraContinentClock.rate=0.010607899844228998,length_median=26.248659733625,NoraHostClock.rate=0.004559317617801412,NoraHostClock.rate_range={0.0017350655903690668,0.012302284009688736},NoraHostClock.rate_median=0.004453307823092372,Nora_1956-2575.rate_range={1.183242839120693E-4,8.810849231769932E-4}]:26.912828885170995,(30[&HostC.set={"Dmel"},length_range={0.006191920457622,50.17890472814},ContinentC="Lab",height_range={2.9153005464129933,2.9153005464899877},Nora_1956-2575.rate=3.156923874440832E-4,HostC.set.prob={1.0},NoraContinentClock.rate_median=0.010402561518721081,height=2.915300546448136,ContinentC.set.prob={1.0},HostC="Dmel",Nora_1956-2575.rate_median=3.0696061268517896E-4,length=11.470288638961469,NoraHostClock.rate_95%_HPD={0.0026348957017238543,0.0066445589372707645},NoraContinentClock.rate_95%_HPD={0.006599332706119054,0.014797358714054106},height_95%_HPD={2.915300546433997,2.9153005464619923},HostC.prob=1.0,length_95%_HPD={2.59992297077,21.75309804848},Nora_1956-2575.rate_95%_HPD={1.7791262545495317E-4,4.6363772768118547E-4},ContinentC.set={"Lab"},NoraContinentClock.rate_range={0.004293089685093404,0.025266020299626157},ContinentC.prob=1.0,height_median=2.915300546448009,NoraContinentClock.rate=0.010607899844228998,length_median=10.72358063357,NoraHostClock.rate=0.004559317617801412,NoraHostClock.rate_range={0.0017350655903690668,0.012302284009688736},NoraHostClock.rate_median=0.004453307823092372,Nora_1956-2575.rate_range={1.183242839120693E-4,8.810849231769932E-4}]:10.829064028068991,(32[&HostC.set={"Dmel"},length_range={1.464560590136E-6,18.75632749476},ContinentC="Lab",height_range={2.9153005464190187,2.9153005464879698},Nora_1956-2575.rate=3.156923874440832E-4,HostC.set.prob={1.0},NoraContinentClock.rate_median=0.010402561518721081,height=2.9153005464482096,ContinentC.set.prob={1.0},HostC="Dmel",Nora_1956-2575.rate_median=3.0696061268517896E-4,length=1.439014113506329,NoraHostClock.rate_95%_HPD={0.0026348957017238543,0.0066445589372707645},NoraContinentClock.rate_95%_HPD={0.006599332706119054,0.014797358714054106},height_95%_HPD={2.9153005464342954,2.9153005464620207},HostC.prob=1.0,length_95%_HPD={1.464560590136E-6,4.337163175754},Nora_1956-2575.rate_95%_HPD={1.7791262545495317E-4,4.6363772768118547E-4},ContinentC.set={"Lab"},NoraContinentClock.rate_range={0.004293089685093404,0.025266020299626157},ContinentC.prob=1.0,height_median=2.91530054644808,NoraContinentClock.rate=0.010607899844228998,length_median=0.98408984742895,NoraHostClock.rate=0.004559317617801412,NoraHostClock.rate_range={0.0017350655903690668,0.012302284009688736},NoraHostClock.rate_median=0.004453307823092372,Nora_1956-2575.rate_range={1.183242839120693E-4,8.810849231769932E-4}]:0.979439016476924,5[&HostC.set={"Dmel"},length_range={0.1074585281463,20.6716280412},ContinentC="Lab",height_range={0.9999999999710099,1.000000000039961},Nora_1956-2575.rate=3.156923874440832E-4,HostC.set.prob={1.0},NoraContinentClock.rate_median=0.010402561518721081,height=1.0000000000000564,ContinentC.set.prob={1.0},HostC="Dmel",Nora_1956-2575.rate_median=3.0696061268517896E-4,length=3.349690191563507,NoraHostClock.rate_95%_HPD={0.0026348957017238543,0.0066445589372707645},NoraContinentClock.rate_95%_HPD={0.006599332706119054,0.014797358714054106},height_95%_HPD={0.9999999999858886,1.0000000000136993},HostC.prob=1.0,length_95%_HPD={1.915302011009,6.342100303555},Nora_1956-2575.rate_95%_HPD={1.7791262545495317E-4,4.6363772768118547E-4},ContinentC.set={"Lab"},NoraContinentClock.rate_range={0.004293089685093404,0.025266020299626157},ContinentC.prob=1.0,height_median=1.0,NoraContinentClock.rate=0.010607899844228998,length_median=2.8962791696325,NoraHostClock.rate=0.004559317617801412,NoraHostClock.rate_range={0.0017350655903690668,0.012302284009688736},NoraHostClock.rate_median=0.004453307823092372,Nora_1956-2575.rate_range={1.183242839120693E-4,8.810849231769932E-4}]:2.894739562925004)[&HostC.set={"Dmel"},length_range={0.004071247128282,47.19014137735},ContinentC="Lab",height_range={2.9153020110151147,21.671628041202013},Nora_1956-2575.rate=3.1568394118272527E-4,HostC.set.prob={1.0},NoraContinentClock.rate_median=0.01040168587740354,height=4.345915294880343,ContinentC.set.prob={2.811911256080758E-5,0.9999718808874392},HostC="Dmel",Nora_1956-2575.rate_median=3.069623488497759E-4,length=10.083704745572831,NoraHostClock.rate_95%_HPD={0.002629341889540137,0.006636098467394959},NoraContinentClock.rate_95%_HPD={0.006597983716411721,0.014797358714054106},height_95%_HPD={2.9153020110151147,7.226015395315983},HostC.prob=1.0,length_95%_HPD={1.7887934501,19.94471075846},Nora_1956-2575.rate_95%_HPD={1.7788692703302138E-4,4.635364133591362E-4},ContinentC.set={"EuropeNAf","Lab"},NoraContinentClock.rate_range={0.004293089685093404,0.025266020299626157},ContinentC.prob=0.9999718808874392,height_median=3.894739562925004,posterior=0.9878062329870563,NoraContinentClock.rate=0.010607849714924265,length_median=9.316989830385,NoraHostClock.rate=0.004558858189416829,NoraHostClock.rate_range={0.0017350655903690668,0.012302284009688736},NoraHostClock.rate_median=0.004453254898446647,Nora_1956-2575.rate_range={1.183242839120693E-4,8.810849231769932E-4}]:9.849625011591996)[&HostC.set={"Dmel","Dsim"},length_range={2.838259136784E-4,100.19710079},ContinentC="Lab",height_range={4.2739278163169985,48.031906188440885},Nora_1956-2575.rate=3.1616979284402843E-4,HostC.set.prob={0.9996318679633095,3.68132036690493E-4},NoraContinentClock.rate_median=0.010407055176630323,height=14.528573003519046,ContinentC.set.prob={7.669417431051937E-4,0.0011964291192441022,6.13553394484155E-4,0.9974230757431666},HostC="Dmel",Nora_1956-2575.rate_median=3.0743851937969165E-4,length=16.263346045345,NoraHostClock.rate_95%_HPD={0.002635471149193765,0.006636634122744139},NoraContinentClock.rate_95%_HPD={0.006587346529568158,0.014797358714054106},height_95%_HPD={6.418718759288012,24.667178500829976},HostC.prob=0.9996318679633095,length_95%_HPD={3.212336965796,32.03443905382},Nora_1956-2575.rate_95%_HPD={1.8129312008530638E-4,4.6752869889455485E-4},ContinentC.set={"USA","EuropeNAf","Africa","Lab"},NoraContinentClock.rate_range={0.004293089685093404,0.025266020299626157},ContinentC.prob=0.9974230757431666,height_median=13.744364574517,posterior=0.9054219210043887,NoraContinentClock.rate=0.010613476366118282,length_median=15.21804791201,NoraHostClock.rate=0.004555920911226509,NoraHostClock.rate_range={0.0017350655903690668,0.012302284009688736},NoraHostClock.rate_median=0.004452955505523535,Nora_1956-2575.rate_range={1.183242839120693E-4,8.810849231769932E-4}]:16.083764857102004)[&HostC.set={"Dmel","Dsim"},length_range={0.0145489053382,93.40518090386},ContinentC="Lab",height_range={9.869840276693111,93.02756284866203},Nora_1956-2575.rate=3.164516358949535E-4,HostC.set.prob={0.9985501096258576,0.0014498903741424428},NoraContinentClock.rate_median=0.010406490281994847,height=31.106654076219527,ContinentC.set.prob={0.0045264870217129926,0.006719004172855223,0.0054105665181413114,0.9833439422872905},HostC="Dmel",Nora_1956-2575.rate_median=3.0789458646042196E-4,length=19.104811984815985,NoraHostClock.rate_95%_HPD={0.0026350370573559106,0.006635199919609359},NoraContinentClock.rate_95%_HPD={0.006603457842489088,0.014813670200821088},height_95%_HPD={15.46652243629699,48.74338040417901},HostC.prob=0.9985501096258576,length_95%_HPD={3.565980602075,38.71413846518},Nora_1956-2575.rate_95%_HPD={1.8100510653361465E-4,4.6766912265839135E-4},ContinentC.set={"USA","EuropeNAf","Africa","Lab"},NoraContinentClock.rate_range={0.004293089685093404,0.025266020299626157},ContinentC.prob=0.9833439422872905,height_median=29.828129431619004,posterior=0.7854563635353592,NoraContinentClock.rate=0.010617711603305366,length_median=17.526485780395,NoraHostClock.rate=0.004559241698732639,NoraHostClock.rate_range={0.0017350655903690668,0.012302284009688736},NoraHostClock.rate_median=0.004453772515647729,Nora_1956-2575.rate_range={1.183242839120693E-4,8.810849231769932E-4}]:16.795206633348002)[&HostC.set={"Dmel","Dsim"},length_range={6.465411160406E-4,89.02115806694},ContinentC="Lab",height_range={18.080271215901504,136.87374906550002},Nora_1956-2575.rate=3.160143369226714E-4,HostC.set.prob={0.998875351452671,0.0011246485473289597},NoraContinentClock.rate_median=0.010402354119820531,height=48.42336937909108,ContinentC.set.prob={0.013495782567947517,0.01824429865666979,0.0189940643548891,0.9492658544204936},HostC="Dmel",Nora_1956-2575.rate_median=3.078780473894247E-4,length=9.757304442584731,NoraHostClock.rate_95%_HPD={0.0027157184477913823,0.006704587169801227},NoraContinentClock.rate_95%_HPD={0.006677654457294267,0.01480925758885166},height_95%_HPD={26.410668827950005,74.801547771365},HostC.prob=0.998875351452671,length_95%_HPD={6.465411160406E-4,23.42579993512},Nora_1956-2575.rate_95%_HPD={1.8122677510323874E-4,4.6766912265839135E-4},ContinentC.set={"USA","EuropeNAf","Africa","Lab"},NoraContinentClock.rate_range={0.004293089685093404,0.025266020299626157},ContinentC.prob=0.9492658544204936,height_median=46.623336064967006,posterior=0.44455863563135384,NoraContinentClock.rate=0.010619085426260319,length_median=8.178966028325,NoraHostClock.rate=0.004561757734274894,NoraHostClock.rate_range={0.0017802655854502207,0.012302284009688736},NoraHostClock.rate_median=0.004453726709762504,Nora_1956-2575.rate_range={1.241484919809255E-4,7.665573562245616E-4}]:8.70757414891549,((6[&HostC.set={"Dmel"},length_range={0.02034470212989,39.54980895625},ContinentC="Africa",height_range={0.9999999999409965,1.0000000000561897},Nora_1956-2575.rate=3.156923874440832E-4,HostC.set.prob={1.0},NoraContinentClock.rate_median=0.010402561518721081,height=1.0000000000000369,ContinentC.set.prob={1.0},HostC="Dmel",Nora_1956-2575.rate_median=3.0696061268517896E-4,length=6.166741853182805,NoraHostClock.rate_95%_HPD={0.0026348957017238543,0.0066445589372707645},NoraContinentClock.rate_95%_HPD={0.006599332706119054,0.014797358714054106},height_95%_HPD={0.9999999999868407,1.0000000000122213},HostC.prob=1.0,length_95%_HPD={0.1931338078284,13.74356061243},Nora_1956-2575.rate_95%_HPD={1.7791262545495317E-4,4.6363772768118547E-4},ContinentC.set={"Africa"},NoraContinentClock.rate_range={0.004293089685093404,0.025266020299626157},ContinentC.prob=1.0,height_median=1.0,NoraContinentClock.rate=0.010607899844228998,length_median=5.4557429242960005,NoraHostClock.rate=0.004559317617801412,NoraHostClock.rate_range={0.0017350655903690668,0.012302284009688736},NoraHostClock.rate_median=0.004453307823092372,Nora_1956-2575.rate_range={1.183242839120693E-4,8.810849231769932E-4}]:4.3163415440591635,8[&HostC.set={"Dmel"},length_range={0.02034470212989,45.15619460975},ContinentC="Africa",height_range={0.9999999999409965,1.0000000000561897},Nora_1956-2575.rate=3.156923874440832E-4,HostC.set.prob={1.0},NoraContinentClock.rate_median=0.010402561518721081,height=1.0000000000000138,ContinentC.set.prob={1.0},HostC="Dmel",Nora_1956-2575.rate_median=3.0696061268517896E-4,length=6.1289341741879095,NoraHostClock.rate_95%_HPD={0.0026348957017238543,0.0066445589372707645},NoraContinentClock.rate_95%_HPD={0.006599332706119054,0.014797358714054106},height_95%_HPD={0.9999999999869118,1.000000000012399},HostC.prob=1.0,length_95%_HPD={0.1480491430065,13.38465394357},Nora_1956-2575.rate_95%_HPD={1.7791262545495317E-4,4.6363772768118547E-4},ContinentC.set={"Africa"},NoraContinentClock.rate_range={0.004293089685093404,0.025266020299626157},ContinentC.prob=1.0,height_median=1.0,NoraContinentClock.rate=0.010607899844228998,length_median=5.46993262684,NoraHostClock.rate=0.004559317617801412,NoraHostClock.rate_range={0.0017350655903690668,0.012302284009688736},NoraHostClock.rate_median=0.004453307823092372,Nora_1956-2575.rate_range={1.183242839120693E-4,8.810849231769932E-4}]:4.3163415440591635)[&HostC.set={"Dmel","Dsim"},length_range={4.97577459047E-4,46.46018449936},ContinentC="Africa",height_range={1.0203447021310055,36.66449647418099},Nora_1956-2575.rate=3.1550426386944895E-4,HostC.set.prob={0.9998808010171647,1.1919898283534647E-4},NoraContinentClock.rate_median=0.010401597724131708,height=5.926005001905794,ContinentC.set.prob={3.9732994278448824E-5,0.9997616020343293,1.9866497139224413E-4},HostC="Dmel",Nora_1956-2575.rate_median=3.0694202351234755E-4,length=5.408595892907681,NoraHostClock.rate_95%_HPD={0.002629341889540137,0.0066555296176562095},NoraContinentClock.rate_95%_HPD={0.006597055083582324,0.014797358714054106},height_95%_HPD={1.1480491430056645,11.972619167291},HostC.prob=0.9998808010171647,length_95%_HPD={4.97577459047E-4,13.0002541629},Nora_1956-2575.rate_95%_HPD={1.7823891259249858E-4,4.633879679122986E-4},ContinentC.set={"EuropeNAf","Africa","Lab"},NoraContinentClock.rate_range={0.004293089685093404,0.025266020299626157},ContinentC.prob=0.9997616020343293,height_median=5.3163415440591635,posterior=0.6990722737625688,NoraContinentClock.rate=0.010612374108587052,length_median=4.629751194274,NoraHostClock.rate=0.0045630457570285535,NoraHostClock.rate_range={0.0017797360555790705,0.012302284009688736},NoraHostClock.rate_median=0.004453135114157924,Nora_1956-2575.rate_range={1.241484919809255E-4,8.810849231769932E-4}]:5.24009081277033,(20[&HostC.set={"Dmel"},length_range={7.868312120562E-5,17.53355769717},ContinentC="Africa",height_range={0.9999999999409965,1.0000000000554792},Nora_1956-2575.rate=3.156923874440832E-4,HostC.set.prob={1.0},NoraContinentClock.rate_median=0.010402561518721081,height=1.0000000000000346,ContinentC.set.prob={1.0},HostC="Dmel",Nora_1956-2575.rate_median=3.0696061268517896E-4,length=1.7095817906792623,NoraHostClock.rate_95%_HPD={0.0026348957017238543,0.0066445589372707645},NoraContinentClock.rate_95%_HPD={0.006599332706119054,0.014797358714054106},height_95%_HPD={0.999999999986926,1.0000000000124203},HostC.prob=1.0,length_95%_HPD={7.868312120562E-5,4.834110632931},Nora_1956-2575.rate_95%_HPD={1.7791262545495317E-4,4.6363772768118547E-4},ContinentC.set={"Africa"},NoraContinentClock.rate_range={0.004293089685093404,0.025266020299626157},ContinentC.prob=1.0,height_median=1.0,NoraContinentClock.rate=0.010607899844228998,length_median=1.27181487821,NoraHostClock.rate=0.004559317617801412,NoraHostClock.rate_range={0.0017350655903690668,0.012302284009688736},NoraHostClock.rate_median=0.004453307823092372,Nora_1956-2575.rate_range={1.183242839120693E-4,8.810849231769932E-4}]:3.3226176927161006,(9[&HostC.set={"Dmel"},length_range={0.001644559481918,24.92905820665},ContinentC="Africa",height_range={0.9999999999411955,1.0000000000554792},Nora_1956-2575.rate=3.156923874440832E-4,HostC.set.prob={1.0},NoraContinentClock.rate_median=0.010402561518721081,height=1.0000000000000349,ContinentC.set.prob={1.0},HostC="Dmel",Nora_1956-2575.rate_median=3.0696061268517896E-4,length=2.683352105863111,NoraHostClock.rate_95%_HPD={0.0026348957017238543,0.0066445589372707645},NoraContinentClock.rate_95%_HPD={0.006599332706119054,0.014797358714054106},height_95%_HPD={0.9999999999869829,1.0000000000122924},HostC.prob=1.0,length_95%_HPD={0.07818002700741,6.475870745776},Nora_1956-2575.rate_95%_HPD={1.7791262545495317E-4,4.6363772768118547E-4},ContinentC.set={"Africa"},NoraContinentClock.rate_range={0.004293089685093404,0.025266020299626157},ContinentC.prob=1.0,height_median=1.0,NoraContinentClock.rate=0.010607899844228998,length_median=2.2233126349075,NoraHostClock.rate=0.004559317617801412,NoraHostClock.rate_range={0.0017350655903690668,0.012302284009688736},NoraHostClock.rate_median=0.004453307823092372,Nora_1956-2575.rate_range={1.183242839120693E-4,8.810849231769932E-4}]:2.038612619109017,(7[&HostC.set={"Dmel"},length_range={1.150024716665E-4,22.67063173013},ContinentC="Africa",height_range={0.9999999999409965,1.0000000000548823},Nora_1956-2575.rate=3.156923874440832E-4,HostC.set.prob={1.0},NoraContinentClock.rate_median=0.010402561518721081,height=1.0000000000000364,ContinentC.set.prob={1.0},HostC="Dmel",Nora_1956-2575.rate_median=3.0696061268517896E-4,length=1.6976418509211235,NoraHostClock.rate_95%_HPD={0.0026348957017238543,0.0066445589372707645},NoraContinentClock.rate_95%_HPD={0.006599332706119054,0.014797358714054106},height_95%_HPD={0.9999999999875797,1.0000000000130171},HostC.prob=1.0,length_95%_HPD={1.150024716665E-4,4.777172596597},Nora_1956-2575.rate_95%_HPD={1.7791262545495317E-4,4.6363772768118547E-4},ContinentC.set={"Africa"},NoraContinentClock.rate_range={0.004293089685093404,0.025266020299626157},ContinentC.prob=1.0,height_median=1.0,NoraContinentClock.rate=0.010607899844228998,length_median=1.26454531613,NoraHostClock.rate=0.004559317617801412,NoraHostClock.rate_range={0.0017350655903690668,0.012302284009688736},NoraHostClock.rate_median=0.004453307823092372,Nora_1956-2575.rate_range={1.183242839120693E-4,8.810849231769932E-4}]:0.7737591701429949,21[&HostC.set={"Dmel"},length_range={7.868312120562E-5,19.06340718667},ContinentC="Africa",height_range={0.9999999999411955,1.0000000000548823},Nora_1956-2575.rate=3.156923874440832E-4,HostC.set.prob={1.0},NoraContinentClock.rate_median=0.010402561518721081,height=1.0000000000000413,ContinentC.set.prob={1.0},HostC="Dmel",Nora_1956-2575.rate_median=3.0696061268517896E-4,length=1.701571772108997,NoraHostClock.rate_95%_HPD={0.0026348957017238543,0.0066445589372707645},NoraContinentClock.rate_95%_HPD={0.006599332706119054,0.014797358714054106},height_95%_HPD={0.9999999999869829,1.0000000000124203},HostC.prob=1.0,length_95%_HPD={7.868312120562E-5,4.746478758424},Nora_1956-2575.rate_95%_HPD={1.7791262545495317E-4,4.6363772768118547E-4},ContinentC.set={"Africa"},NoraContinentClock.rate_range={0.004293089685093404,0.025266020299626157},ContinentC.prob=1.0,height_median=1.0,NoraContinentClock.rate=0.010607899844228998,length_median=1.2777562525195,NoraHostClock.rate=0.004559317617801412,NoraHostClock.rate_range={0.0017350655903690668,0.012302284009688736},NoraHostClock.rate_median=0.004453307823092372,Nora_1956-2575.rate_range={1.183242839120693E-4,8.810849231769932E-4}]:0.7737591701429949)[&HostC.set={"Dmel"},length_range={1.385360363706E-4,17.43930287558},ContinentC="Africa",height_range={1.0001150024713041,12.443890691831967},Nora_1956-2575.rate=3.1551581748171783E-4,HostC.set.prob={1.0},NoraContinentClock.rate_median=0.010397487022146774,height=2.0924294957599274,ContinentC.set.prob={1.0},HostC="Dmel",Nora_1956-2575.rate_median=3.061472402410622E-4,length=1.620068666669223,NoraHostClock.rate_95%_HPD={0.0026155828969701826,0.006635118794082562},NoraContinentClock.rate_95%_HPD={0.00645191354928764,0.014665003443316412},height_95%_HPD={1.0001150024713041,4.148513130473816},HostC.prob=1.0,length_95%_HPD={1.385360363706E-4,4.629448339474},Nora_1956-2575.rate_95%_HPD={1.8318222293499622E-4,4.696407412507184E-4},ContinentC.set={"Africa"},NoraContinentClock.rate_range={0.004293089685093404,0.02205481775599726},ContinentC.prob=1.0,height_median=1.773759170142995,posterior=0.27412365979667797,NoraContinentClock.rate=0.010590561354803723,length_median=1.178647522002,NoraHostClock.rate=0.004560125610332157,NoraHostClock.rate_range={0.0018458778391640474,0.012302284009688736},NoraHostClock.rate_median=0.004446700994552084,Nora_1956-2575.rate_range={1.2717481007599107E-4,7.665573562245616E-4}]:1.2648534489660221)[&HostC.set={"Dmel"},length_range={5.349013048366E-4,11.2703632035},ContinentC="Africa",height_range={1.1080142593730073,15.194626288506},Nora_1956-2575.rate=3.165945167677829E-4,HostC.set.prob={1.0},NoraContinentClock.rate_median=0.010387927468073497,height=3.370043544731185,ContinentC.set.prob={1.0},HostC="Dmel",Nora_1956-2575.rate_median=3.077934473242825E-4,length=1.3028934421545335,NoraHostClock.rate_95%_HPD={0.0026137304155412163,0.00664414814450371},NoraContinentClock.rate_95%_HPD={0.006569594925481722,0.014897044143032596},height_95%_HPD={1.2287410493947135,6.337997114155726},HostC.prob=1.0,length_95%_HPD={5.349013048366E-4,3.999592548467},Nora_1956-2575.rate_95%_HPD={1.842764332120778E-4,4.7040610174561663E-4},ContinentC.set={"Africa"},NoraContinentClock.rate_range={0.005229283033176157,0.021818415027610023},ContinentC.prob=1.0,height_median=3.038612619109017,posterior=0.12207655130270541,NoraContinentClock.rate=0.010593627066143035,length_median=0.862748326546,NoraHostClock.rate=0.004553986916998396,NoraHostClock.rate_range={0.0018015160090888453,0.01044894381662451},NoraHostClock.rate_median=0.004453906497924803,Nora_1956-2575.rate_range={1.2490100372914047E-4,8.810849231769932E-4}]:1.2840050736070836)[&HostC.set={"Dmel"},length_range={0.007410435213075,50.39495621745},ContinentC="Africa",height_range={1.15314028256131,20.282261734613996},Nora_1956-2575.rate=3.1568333028136235E-4,HostC.set.prob={1.0},NoraContinentClock.rate_median=0.010403640546355373,height=4.71676888497788,ContinentC.set.prob={0.9999721059972106,2.789400278940028E-5},HostC="Dmel",Nora_1956-2575.rate_median=3.0695421968734136E-4,length=5.859882136945155,NoraHostClock.rate_95%_HPD={0.0026346872128123,0.00664641457786661},NoraContinentClock.rate_95%_HPD={0.006597983716411721,0.014797358714054106},height_95%_HPD={1.5623163941773015,8.74204607734299},HostC.prob=1.0,length_95%_HPD={0.4505411654549,12.9392843581},Nora_1956-2575.rate_95%_HPD={1.7788692703302138E-4,4.6348792491718457E-4},ContinentC.set={"Africa","Lab"},NoraContinentClock.rate_range={0.004293089685093404,0.025266020299626157},ContinentC.prob=0.9999721059972106,height_median=4.322617692716101,posterior=0.9957780123326482,NoraContinentClock.rate=0.010608077924480963,length_median=5.1113196478155,NoraHostClock.rate=0.004559377114511881,NoraHostClock.rate_range={0.0017350655903690668,0.012302284009688736},NoraHostClock.rate_median=0.0044532070107562395,Nora_1956-2575.rate_range={1.183242839120693E-4,8.810849231769932E-4}]:6.2338146641133925)[&HostC.set={"Dmel","Dsim"},length_range={3.01660920191,188.842586452},ContinentC="Africa",height_range={2.480787180818801,53.57168422868787},Nora_1956-2575.rate=3.156923874440832E-4,HostC.set.prob={0.9997222376534637,2.7776234653630353E-4},NoraContinentClock.rate_median=0.010402561518721081,height=11.304695993402042,ContinentC.set.prob={1.6665740792178211E-4,7.499583356480196E-4,0.9960002222098773,0.0030831620465529693},HostC="Dmel",Nora_1956-2575.rate_median=3.0696061268517896E-4,length=47.36134670374725,NoraHostClock.rate_95%_HPD={0.0026348957017238543,0.0066445589372707645},NoraContinentClock.rate_95%_HPD={0.006599332706119054,0.014797358714054106},height_95%_HPD={4.164831529796004,19.963495606603004},HostC.prob=0.9997222376534637,length_95%_HPD={20.80353663133,80.92020453089},Nora_1956-2575.rate_95%_HPD={1.7791262545495317E-4,4.6363772768118547E-4},ContinentC.set={"USA","EuropeNAf","Africa","Lab"},NoraContinentClock.rate_range={0.004293089685093404,0.025266020299626157},ContinentC.prob=0.9960002222098773,height_median=10.556432356829493,posterior=1.0,NoraContinentClock.rate=0.010607899844228998,length_median=44.91890056916,NoraHostClock.rate=0.004559317617801412,NoraHostClock.rate_range={0.0017350655903690668,0.012302284009688736},NoraHostClock.rate_median=0.004453307823092372,Nora_1956-2575.rate_range={1.183242839120693E-4,8.810849231769932E-4}]:44.774477857053)[&HostC.set={"Dmel","Dsim"},length_range={0.01248690507257,60.49053670805},ContinentC="Lab",height_range={22.657974907447997,152.22907980944},Nora_1956-2575.rate=3.1655455250607803E-4,HostC.set.prob={0.999093107617896,9.068923821039903E-4},NoraContinentClock.rate_median=0.010406362647604544,height=57.354977256917245,ContinentC.set.prob={0.021614268440145103,0.03680471584038694,0.05486698911729142,7.557436517533252E-5,0.8866384522370012},HostC="Dmel",Nora_1956-2575.rate_median=3.0803357533267265E-4,length=8.088218277038518,NoraHostClock.rate_95%_HPD={0.0027157184477913823,0.006699328673188387},NoraContinentClock.rate_95%_HPD={0.0066304359215204126,0.01482434459356611},height_95%_HPD={31.261131698259998,86.48882268687301},HostC.prob=0.999093107617896,length_95%_HPD={0.02408737021804,19.7314217464},Nora_1956-2575.rate_95%_HPD={1.8072936366210282E-4,4.687243261528786E-4},ContinentC.set={"USA","EuropeNAf","Africa","Australia","Lab"},NoraContinentClock.rate_range={0.004293089685093404,0.0247364446112809},ContinentC.prob=0.8866384522370012,height_median=55.3309102138825,posterior=0.3675351369368368,NoraContinentClock.rate=0.010625219283824136,length_median=6.7101693853495,NoraHostClock.rate=0.0045683600544175135,NoraHostClock.rate_range={0.0017802655854502207,0.010010844910336207},NoraHostClock.rate_median=0.004469400220240094,Nora_1956-2575.rate_range={1.183242839120693E-4,7.378732536482074E-4}]:0.31246970542053276,27[&HostC.set={"Dmel"},length_range={0.09436812029191,184.8293896584},ContinentC="Africa",height_range={0.9999999999359943,1.0000000000599982},Nora_1956-2575.rate=3.156923874440832E-4,HostC.set.prob={1.0},NoraContinentClock.rate_median=0.010402561518721081,height=1.000000000000046,ContinentC.set.prob={1.0},HostC="Dmel",Nora_1956-2575.rate_median=3.0696061268517896E-4,length=19.219468550949394,NoraHostClock.rate_95%_HPD={0.0026348957017238543,0.0066445589372707645},NoraContinentClock.rate_95%_HPD={0.006599332706119054,0.014797358714054106},height_95%_HPD={0.999999999986585,1.000000000013415},HostC.prob=1.0,length_95%_HPD={0.7728772770927,48.55578374047},Nora_1956-2575.rate_95%_HPD={1.7791262545495317E-4,4.6363772768118547E-4},ContinentC.set={"Africa"},NoraContinentClock.rate_range={0.004293089685093404,0.025266020299626157},ContinentC.prob=1.0,height_median=1.0,NoraContinentClock.rate=0.010607899844228998,length_median=15.100885368004999,NoraHostClock.rate=0.004559317617801412,NoraHostClock.rate_range={0.0017350655903690668,0.012302284009688736},NoraHostClock.rate_median=0.004453307823092372,Nora_1956-2575.rate_range={1.183242839120693E-4,8.810849231769932E-4}]:54.64337991930303)[&HostC.set={"Dmel","Dsim"},length_range={0.002261787419556,65.07591150026},ContinentC="Lab",height_range={21.363323068739994,135.994391364046},Nora_1956-2575.rate=3.1498181663792843E-4,HostC.set.prob={0.9989219781700579,0.0010780218299420562},NoraContinentClock.rate_median=0.01040457299623744,height=57.51662536220655,ContinentC.set.prob={0.023042716615011453,0.036652742218029916,0.057808920630642774,0.8824956205363158},HostC="Dmel",Nora_1956-2575.rate_median=3.056688531924673E-4,length=8.022951426348271,NoraHostClock.rate_95%_HPD={0.0025830370272580234,0.006633641247121471},NoraContinentClock.rate_95%_HPD={0.00646942287803411,0.014792403544960534},height_95%_HPD={32.03884876177289,87.46275281317497},HostC.prob=0.9989219781700579,length_95%_HPD={0.002261787419556,19.67385344656},Nora_1956-2575.rate_95%_HPD={1.8175531207827224E-4,4.645309693582309E-4},ContinentC.set={"USA","EuropeNAf","Africa","Lab"},NoraContinentClock.rate_range={0.0048207084103952256,0.021888790529701385},ContinentC.prob=0.8824956205363158,height_median=55.64337991930303,posterior=0.20612743736459085,NoraContinentClock.rate=0.010598177045563548,length_median=6.589171818113,NoraHostClock.rate=0.004555335687190516,NoraHostClock.rate_range={0.0018051023118836012,0.010973636889658928},NoraHostClock.rate_median=0.00444311119965699,Nora_1956-2575.rate_range={1.2490100372914047E-4,8.810849231769932E-4}]:7.332392676101968,(16[&HostC.set={"Dmel"},length_range={0.02487620108689,178.7386497184},ContinentC="Lab",height_range={9.999999999941991,10.000000000058009},Nora_1956-2575.rate=3.156923874440832E-4,HostC.set.prob={1.0},NoraContinentClock.rate_median=0.010402561518721081,height=10.000000000000021,ContinentC.set.prob={1.0},HostC="Dmel",Nora_1956-2575.rate_median=3.0696061268517896E-4,length=46.82257320578327,NoraHostClock.rate_95%_HPD={0.0026348957017238543,0.0066445589372707645},NoraContinentClock.rate_95%_HPD={0.006599332706119054,0.014797358714054106},height_95%_HPD={9.999999999987764,10.00000000001232},HostC.prob=1.0,length_95%_HPD={0.07937341440028,79.84896124967},Nora_1956-2575.rate_95%_HPD={1.7791262545495317E-4,4.6363772768118547E-4},ContinentC.set={"Lab"},NoraContinentClock.rate_range={0.004293089685093404,0.025266020299626157},ContinentC.prob=1.0,height_median=10.0,NoraContinentClock.rate=0.010607899844228998,length_median=45.63372817487,NoraHostClock.rate=0.004559317617801412,NoraHostClock.rate_range={0.0017350655903690668,0.012302284009688736},NoraHostClock.rate_median=0.004453307823092372,Nora_1956-2575.rate_range={1.183242839120693E-4,8.810849231769932E-4}]:40.8600756919145,29[&HostC.set={"Dmel"},length_range={0.03271701091374,210.6919749231},ContinentC="USA",height_range={2.073770491740021,2.0737704918689985},Nora_1956-2575.rate=3.156923874440832E-4,HostC.set.prob={1.0},NoraContinentClock.rate_median=0.010402561518721081,height=2.073770491803322,ContinentC.set.prob={1.0},HostC="Dmel",Nora_1956-2575.rate_median=3.0696061268517896E-4,length=52.76814847052819,NoraHostClock.rate_95%_HPD={0.0026348957017238543,0.0066445589372707645},NoraContinentClock.rate_95%_HPD={0.006599332706119054,0.014797358714054106},height_95%_HPD={2.073770491789972,2.073770491816049},HostC.prob=1.0,length_95%_HPD={5.193345286677,92.28087648747},Nora_1956-2575.rate_95%_HPD={1.7791262545495317E-4,4.6363772768118547E-4},ContinentC.set={"USA"},NoraContinentClock.rate_range={0.004293089685093404,0.025266020299626157},ContinentC.prob=1.0,height_median=2.0737704918030033,NoraContinentClock.rate=0.010607899844228998,length_median=50.833869080035,NoraHostClock.rate=0.004559317617801412,NoraHostClock.rate_range={0.0017350655903690668,0.012302284009688736},NoraHostClock.rate_median=0.004453307823092372,Nora_1956-2575.rate_range={1.183242839120693E-4,8.810849231769932E-4}]:48.7863052001115)[&HostC.set={"Dmel","Dsim"},length_range={0.006466610726534,81.58428687553},ContinentC="Lab",height_range={20.094520617059594,138.0453825726596},Nora_1956-2575.rate=3.135072201918323E-4,HostC.set.prob={0.9963562319151217,0.0036437680848783625},NoraContinentClock.rate_median=0.010323203349073,height=52.91049884564208,ContinentC.set.prob={0.11863680205765727,0.05251312828207052,0.02732826063658772,1.0716964955524595E-4,0.8014146393741293},HostC="Dmel",Nora_1956-2575.rate_median=3.053464869566891E-4,length=12.855515437752139,NoraHostClock.rate_95%_HPD={0.0027112484874933698,0.0066931553015303945},NoraContinentClock.rate_95%_HPD={0.00646942287803411,0.014604855912889604},height_95%_HPD={28.646648686015006,81.746680820921},HostC.prob=0.9963562319151217,length_95%_HPD={0.02095855702524,29.75670595745},Nora_1956-2575.rate_95%_HPD={1.756129371716035E-4,4.58310465110344E-4},ContinentC.set={"USA","EuropeNAf","Africa","Australia","Lab"},NoraContinentClock.rate_range={0.004293089685093404,0.0247364446112809},ContinentC.prob=0.8014146393741293,height_median=50.8600756919145,posterior=0.2591800455530248,NoraContinentClock.rate=0.01052857377703023,length_median=11.17295988838,NoraHostClock.rate=0.004546484809348903,NoraHostClock.rate_range={0.0017802655854502207,0.012302284009688736},NoraHostClock.rate_median=0.004440819869472702,Nora_1956-2575.rate_range={1.183242839120693E-4,7.778963938509974E-4}]:12.115696903490495)[&HostC.set={"Dmel","Dsim"},length_range={1.635649411753E-4,64.00033865315},ContinentC="Lab",height_range={25.297701976207307,171.317195852917},Nora_1956-2575.rate=3.1581893654227336E-4,HostC.set.prob={0.998610918183081,0.0013890818169190165},NoraContinentClock.rate_median=0.01042728552452972,height=65.03905738804238,ContinentC.set.prob={0.03861647451034866,0.05472982358660925,0.05959160994582581,0.8470620919572163},HostC="Dmel",Nora_1956-2575.rate_median=3.069623488497759E-4,length=9.526191943086111,NoraHostClock.rate_95%_HPD={0.0025959501386100562,0.006633641247121471},NoraContinentClock.rate_95%_HPD={0.006376126772928892,0.014646060632249797},height_95%_HPD={36.8924467958461,96.93511313336},HostC.prob=0.998610918183081,length_95%_HPD={1.635649411753E-4,22.91673191301},Nora_1956-2575.rate_95%_HPD={1.7797268184981726E-4,4.6990868357977254E-4},ContinentC.set={"USA","EuropeNAf","Africa","Lab"},NoraContinentClock.rate_range={0.0048207084103952256,0.021888790529701385},ContinentC.prob=0.8470620919572163,height_median=62.975772595405,posterior=0.1999611132714849,NoraContinentClock.rate=0.010594062167688514,length_median=8.032508715657,NoraHostClock.rate=0.004559346707133572,NoraHostClock.rate_range={0.0017797360555790705,0.010027283365908123},NoraHostClock.rate_median=0.004442079597817788,Nora_1956-2575.rate_range={1.2717481007599107E-4,8.810849231769932E-4}]:9.884454986960641,((((((25[&HostC.set={"Dmel"},length_range={0.4758692269379,44.70821145079},ContinentC="EuropeNAf",height_range={0.2547945205240296,0.2547945205770361},Nora_1956-2575.rate=3.156923874440832E-4,HostC.set.prob={1.0},NoraContinentClock.rate_median=0.010402561518721081,height=0.2547945205478713,ContinentC.set.prob={1.0},HostC="Dmel",Nora_1956-2575.rate_median=3.0696061268517896E-4,length=9.252614844829052,NoraHostClock.rate_95%_HPD={0.0026348957017238543,0.0066445589372707645},NoraContinentClock.rate_95%_HPD={0.006599332706119054,0.014797358714054106},height_95%_HPD={0.25479452053599516,0.2547945205580078},HostC.prob=1.0,length_95%_HPD={2.601898076742,17.22565813452},Nora_1956-2575.rate_95%_HPD={1.7791262545495317E-4,4.6363772768118547E-4},ContinentC.set={"EuropeNAf"},NoraContinentClock.rate_range={0.004293089685093404,0.025266020299626157},ContinentC.prob=1.0,height_median=0.25479452054800333,NoraContinentClock.rate=0.010607899844228998,length_median=8.641329810894,NoraHostClock.rate=0.004559317617801412,NoraHostClock.rate_range={0.0017350655903690668,0.012302284009688736},NoraHostClock.rate_median=0.004453307823092372,Nora_1956-2575.rate_range={1.183242839120693E-4,8.810849231769932E-4}]:8.641054101954545,24[&HostC.set={"Dsim"},length_range={0.4758692269379,44.70821145079},ContinentC="EuropeNAf",height_range={0.2547945205240296,0.2547945205770361},Nora_1956-2575.rate=3.156923874440832E-4,HostC.set.prob={1.0},NoraContinentClock.rate_median=0.010402561518721081,height=0.2547945205478712,ContinentC.set.prob={1.0},HostC="Dsim",Nora_1956-2575.rate_median=3.0696061268517896E-4,length=9.252268763336598,NoraHostClock.rate_95%_HPD={0.0026348957017238543,0.0066445589372707645},NoraContinentClock.rate_95%_HPD={0.006599332706119054,0.014797358714054106},height_95%_HPD={0.25479452053599516,0.2547945205580078},HostC.prob=1.0,length_95%_HPD={2.604405002037,17.22717779409},Nora_1956-2575.rate_95%_HPD={1.7791262545495317E-4,4.6363772768118547E-4},ContinentC.set={"EuropeNAf"},NoraContinentClock.rate_range={0.004293089685093404,0.025266020299626157},ContinentC.prob=1.0,height_median=0.25479452054800333,NoraContinentClock.rate=0.010607899844228998,length_median=8.641054101954001,NoraHostClock.rate=0.004559317617801412,NoraHostClock.rate_range={0.0017350655903690668,0.012302284009688736},NoraHostClock.rate_median=0.004453307823092372,Nora_1956-2575.rate_range={1.183242839120693E-4,8.810849231769932E-4}]:8.641054101954545)[&HostC.set={"Dmel","Dsim"},length_range={0.2697569649037,52.56290653285},ContinentC="EuropeNAf",height_range={0.7306637474949937,44.96300597133781},Nora_1956-2575.rate=3.156877088236923E-4,HostC.set.prob={0.9520555555555555,0.04794444444444444},NoraContinentClock.rate_median=0.010402452160280299,height=9.50702035407792,ContinentC.set.prob={1.6666666666666666E-4,0.9990277777777777,1.388888888888889E-4,6.666666666666666E-4},HostC="Dmel",Nora_1956-2575.rate_median=3.0695421968734136E-4,length=11.018509630234595,NoraHostClock.rate_95%_HPD={0.0026348957017238543,0.0066445589372707645},NoraContinentClock.rate_95%_HPD={0.006599332706119054,0.014797358714054106},height_95%_HPD={2.8591995225883977,17.481972314641},HostC.prob=0.9520555555555555,length_95%_HPD={2.40714884006,21.58208689819},Nora_1956-2575.rate_95%_HPD={1.7791262545495317E-4,4.6363772768118547E-4},ContinentC.set={"USA","EuropeNAf","Africa","Lab"},NoraContinentClock.rate_range={0.004293089685093404,0.025266020299626157},ContinentC.prob=0.9990277777777777,height_median=8.895848622502548,posterior=0.9999444475306928,NoraContinentClock.rate=0.010607762398084093,length_median=10.21039462995,NoraHostClock.rate=0.0045592952644211695,NoraHostClock.rate_range={0.0017350655903690668,0.012302284009688736},NoraHostClock.rate_median=0.004453278899444741,Nora_1956-2575.rate_range={1.183242839120693E-4,8.810849231769932E-4}]:14.587489981285948,((22[&HostC.set={"Dmel"},length_range={1.526148612965,92.76688136671},ContinentC="EuropeNAf",height_range={0.39178082189400243,0.3917808219480037},Nora_1956-2575.rate=3.156923874440832E-4,HostC.set.prob={1.0},NoraContinentClock.rate_median=0.010402561518721081,height=0.3917808219177879,ContinentC.set.prob={1.0},HostC="Dmel",Nora_1956-2575.rate_median=3.0696061268517896E-4,length=17.694853417309037,NoraHostClock.rate_95%_HPD={0.0026348957017238543,0.0066445589372707645},NoraContinentClock.rate_95%_HPD={0.006599332706119054,0.014797358714054106},height_95%_HPD={0.3917808219059964,0.391780821928009},HostC.prob=1.0,length_95%_HPD={4.544431776238,33.80007312401},Nora_1956-2575.rate_95%_HPD={1.7791262545495317E-4,4.6363772768118547E-4},ContinentC.set={"EuropeNAf"},NoraContinentClock.rate_range={0.004293089685093404,0.025266020299626157},ContinentC.prob=1.0,height_median=0.39178082191800456,NoraContinentClock.rate=0.010607899844228998,length_median=16.292659671475,NoraHostClock.rate=0.004559317617801412,NoraHostClock.rate_range={0.0017350655903690668,0.012302284009688736},NoraHostClock.rate_median=0.004453307823092372,Nora_1956-2575.rate_range={1.183242839120693E-4,8.810849231769932E-4}]:12.812225243703587,26[&HostC.set={"Dmel"},length_range={1.725605990282,55.43164395002},ContinentC="EuropeNAf",height_range={0.2547945205240012,0.2547945205789972},Nora_1956-2575.rate=3.156923874440832E-4,HostC.set.prob={1.0},NoraContinentClock.rate_median=0.010402561518721081,height=0.2547945205478782,ContinentC.set.prob={1.0},HostC="Dmel",Nora_1956-2575.rate_median=3.0696061268517896E-4,length=15.190807430865108,NoraHostClock.rate_95%_HPD={0.0026348957017238543,0.0066445589372707645},NoraContinentClock.rate_95%_HPD={0.006599332706119054,0.014797358714054106},height_95%_HPD={0.2547945205369899,0.25479452055900254},HostC.prob=1.0,length_95%_HPD={5.289124467277,26.74551080158},Nora_1956-2575.rate_95%_HPD={1.7791262545495317E-4,4.6363772768118547E-4},ContinentC.set={"EuropeNAf"},NoraContinentClock.rate_range={0.004293089685093404,0.025266020299626157},ContinentC.prob=1.0,height_median=0.25479452054800333,NoraContinentClock.rate=0.010607899844228998,length_median=14.454608623095,NoraHostClock.rate=0.004559317617801412,NoraHostClock.rate_range={0.0017350655903690668,0.012302284009688736},NoraHostClock.rate_median=0.004453307823092372,Nora_1956-2575.rate_range={1.183242839120693E-4,8.810849231769932E-4}]:12.949211545073588)[&HostC.set={"Dmel","Dsim"},length_range={0.001118791679346,38.48797503972},ContinentC="EuropeNAf",height_range={1.980400510830009,48.6801885119676},Nora_1956-2575.rate=3.158278340091728E-4,HostC.set.prob={0.9995883267770561,4.1167322294392096E-4},NoraContinentClock.rate_median=0.010411176532116703,height=13.938622741842403,ContinentC.set.prob={1.8296587686396487E-4,0.9982618241697924,2.744488152959473E-4,0.001280761138047754},HostC="Dmel",Nora_1956-2575.rate_median=3.070398653318612E-4,length=7.422112895668,NoraHostClock.rate_95%_HPD={0.0026010522291939195,0.006636098467394959},NoraContinentClock.rate_95%_HPD={0.006600806122815588,0.014816905765168946},height_95%_HPD={4.99313858827,24.254902979769014},HostC.prob=0.9995883267770561,length_95%_HPD={0.001118791679346,16.45031620151},Nora_1956-2575.rate_95%_HPD={1.777782542085093E-4,4.642662479786591E-4},ContinentC.set={"USA","EuropeNAf","Africa","Lab"},NoraContinentClock.rate_range={0.004293089685093404,0.025266020299626157},ContinentC.prob=0.9982618241697924,height_median=13.204006065621591,posterior=0.6072440419976668,NoraContinentClock.rate=0.010616672429118939,length_median=6.5647475067365,NoraHostClock.rate=0.004568637702511648,NoraHostClock.rate_range={0.0018051023118836012,0.010973636889658928},NoraHostClock.rate_median=0.004464736451081172,Nora_1956-2575.rate_range={1.241484919809255E-4,8.810849231769932E-4}]:6.483115043959323,(2[&HostC.set={"Dmel"},length_range={4.916448226533E-6,31.61246041436},ContinentC="EuropeNAf",height_range={1.3999999999729908,1.400000000025301},Nora_1956-2575.rate=3.156923874440832E-4,HostC.set.prob={1.0},NoraContinentClock.rate_median=0.010402561518721081,height=1.400000000000098,ContinentC.set.prob={1.0},HostC="Dmel",Nora_1956-2575.rate_median=3.0696061268517896E-4,length=2.7611420833048923,NoraHostClock.rate_95%_HPD={0.0026348957017238543,0.0066445589372707645},NoraContinentClock.rate_95%_HPD={0.006599332706119054,0.014797358714054106},height_95%_HPD={1.3999999999892907,1.4000000000110333},HostC.prob=1.0,length_95%_HPD={4.916448226533E-6,8.28882913887},Nora_1956-2575.rate_95%_HPD={1.7791262545495317E-4,4.6363772768118547E-4},ContinentC.set={"EuropeNAf"},NoraContinentClock.rate_range={0.004293089685093404,0.025266020299626157},ContinentC.prob=1.0,height_median=1.4000000000000057,NoraContinentClock.rate=0.010607899844228998,length_median=1.9364934414214998,NoraHostClock.rate=0.004559317617801412,NoraHostClock.rate_range={0.0017350655903690668,0.012302284009688736},NoraHostClock.rate_median=0.004453307823092372,Nora_1956-2575.rate_range={1.183242839120693E-4,8.810849231769932E-4}]:1.936074906562503,1[&HostC.set={"Dmel"},length_range={4.916448226533E-6,31.61246041436},ContinentC="EuropeNAf",height_range={1.3999999999729908,1.400000000025301},Nora_1956-2575.rate=3.156923874440832E-4,HostC.set.prob={1.0},NoraContinentClock.rate_median=0.010402561518721081,height=1.4000000000000976,ContinentC.set.prob={1.0},HostC="Dmel",Nora_1956-2575.rate_median=3.0696061268517896E-4,length=2.761354859024685,NoraHostClock.rate_95%_HPD={0.0026348957017238543,0.0066445589372707645},NoraContinentClock.rate_95%_HPD={0.006599332706119054,0.014797358714054106},height_95%_HPD={1.3999999999892907,1.4000000000110333},HostC.prob=1.0,length_95%_HPD={4.916448226533E-6,8.28882913887},Nora_1956-2575.rate_95%_HPD={1.7791262545495317E-4,4.6363772768118547E-4},ContinentC.set={"EuropeNAf"},NoraContinentClock.rate_range={0.004293089685093404,0.025266020299626157},ContinentC.prob=1.0,height_median=1.4000000000000057,NoraContinentClock.rate=0.010607899844228998,length_median=1.9364934414214998,NoraHostClock.rate=0.004559317617801412,NoraHostClock.rate_range={0.0017350655903690668,0.012302284009688736},NoraHostClock.rate_median=0.004453307823092372,Nora_1956-2575.rate_range={1.183242839120693E-4,8.810849231769932E-4}]:1.936074906562503)[&HostC.set={"Dmel"},length_range={0.3565607523888,62.76144396645},ContinentC="EuropeNAf",height_range={1.4000049164490207,33.012460414353995},Nora_1956-2575.rate=3.1568394511340137E-4,HostC.set.prob={1.0},NoraContinentClock.rate_median=0.010402629483570708,height=4.160060792277895,ContinentC.set.prob={5.555864214678593E-5,0.9998333240735596,2.7779321073392966E-5,8.33379632201789E-5},HostC="Dmel",Nora_1956-2575.rate_median=3.0694784401511107E-4,length=16.195492117764587,NoraHostClock.rate_95%_HPD={0.0026348957017238543,0.0066445589372707645},NoraContinentClock.rate_95%_HPD={0.006599332706119054,0.014797358714054106},height_95%_HPD={1.4004123577040275,9.683999876443991},HostC.prob=1.0,length_95%_HPD={5.008227199966,29.12393115816},Nora_1956-2575.rate_95%_HPD={1.7788692703302138E-4,4.6357757407096086E-4},ContinentC.set={"USA","EuropeNAf","Africa","Lab"},NoraContinentClock.rate_range={0.004293089685093404,0.025266020299626157},ContinentC.prob=0.9998333240735596,height_median=3.3360749065625086,posterior=0.9998888950613855,NoraContinentClock.rate=0.010607914434195542,length_median=15.422905261065,NoraHostClock.rate=0.004559325409332631,NoraHostClock.rate_range={0.0017350655903690668,0.012302284009688736},NoraHostClock.rate_median=0.0044533325275012,Nora_1956-2575.rate_range={1.183242839120693E-4,8.810849231769932E-4}]:16.351046203018406)[&HostC.set={"Dmel","Dsim"},length_range={1.434073073412E-4,33.19231057051},ContinentC="EuropeNAf",height_range={4.8874697851257025,53.832038516181285},Nora_1956-2575.rate=3.1487239355938615E-4,HostC.set.prob={0.9989693082913422,0.0010306917086578104},NoraContinentClock.rate_median=0.01039295848659716,height=20.343027965287916,ContinentC.set.prob={1.1452130096197893E-4,0.9964498396701786,6.871278057718735E-4,0.002748511223087494},HostC="Dmel",Nora_1956-2575.rate_median=3.06602256068705E-4,length=3.511457453171025,NoraHostClock.rate_95%_HPD={0.0026732331951088944,0.006705787221885006},NoraContinentClock.rate_95%_HPD={0.006605424827189205,0.014694965445359915},height_95%_HPD={10.247328608483002,32.45454683765411},HostC.prob=0.9989693082913422,length_95%_HPD={1.434073073412E-4,10.35624276454},Nora_1956-2575.rate_95%_HPD={1.8129418046045886E-4,4.647695019885124E-4},ContinentC.set={"USA","EuropeNAf","Africa","Lab"},NoraContinentClock.rate_range={0.004293089685093404,0.021692318885742728},ContinentC.prob=0.9964498396701786,height_median=19.687121109580914,posterior=0.24254208099550026,NoraContinentClock.rate=0.010587751321082306,length_median=2.5128769451790003,NoraHostClock.rate=0.004563860203256139,NoraHostClock.rate_range={0.001898060482592002,0.010654580106519347},NoraHostClock.rate_median=0.0044512301708389285,Nora_1956-2575.rate_range={1.3837707441635195E-4,6.721968162180055E-4}]:3.796217494207582)[&HostC.set={"Dmel","Dsim"},length_range={0.1312311277013,108.9801082112},ContinentC="EuropeNAf",height_range={7.186845651676997,75.444645673211},Nora_1956-2575.rate=3.15682286444203E-4,HostC.set.prob={0.9972084194070683,0.002791580592931718},NoraContinentClock.rate_median=0.0104020853415056,height=24.42676878696193,ContinentC.set.prob={0.0024286751158505947,0.9760482385126459,0.0037965496063871364,0.01772653676511641},HostC="Dmel",Nora_1956-2575.rate_median=3.0694784401511107E-4,length=16.558137358367645,NoraHostClock.rate_95%_HPD={0.0026288985749127014,0.0066370932800476415},NoraContinentClock.rate_95%_HPD={0.006597983716411721,0.014797358714054106},height_95%_HPD={12.331421575451998,38.877250464295},HostC.prob=0.9972084194070683,length_95%_HPD={1.871545554607,34.60850931946},Nora_1956-2575.rate_95%_HPD={1.7788692703302138E-4,4.6366265189566255E-4},ContinentC.set={"USA","EuropeNAf","Africa","Lab"},NoraContinentClock.rate_range={0.004293089685093404,0.025266020299626157},ContinentC.prob=0.9760482385126459,height_median=23.483338603788496,posterior=0.9950002777623466,NoraContinentClock.rate=0.010607667111156798,length_median=14.86049527657,NoraHostClock.rate=0.004559682661007269,NoraHostClock.rate_range={0.0017350655903690668,0.012302284009688736},NoraHostClock.rate_median=0.004453460118946111,Nora_1956-2575.rate_range={1.183242839120693E-4,8.810849231769932E-4}]:12.0483047515215,(3[&HostC.set={"Dmel"},length_range={0.09436812029191,79.15028442666},ContinentC="Lab",height_range={0.9999999999869971,1.0000000000100329},Nora_1956-2575.rate=3.156923874440832E-4,HostC.set.prob={1.0},NoraContinentClock.rate_median=0.010402561518721081,height=1.000000000000016,ContinentC.set.prob={1.0},HostC="Dmel",Nora_1956-2575.rate_median=3.0696061268517896E-4,length=12.591236722953123,NoraHostClock.rate_95%_HPD={0.0026348957017238543,0.0066445589372707645},NoraContinentClock.rate_95%_HPD={0.006599332706119054,0.014797358714054106},height_95%_HPD={0.999999999998991,1.0000000000040075},HostC.prob=1.0,length_95%_HPD={1.957327667056,26.41935891393},Nora_1956-2575.rate_95%_HPD={1.7791262545495317E-4,4.6363772768118547E-4},ContinentC.set={"Lab"},NoraContinentClock.rate_range={0.004293089685093404,0.025266020299626157},ContinentC.prob=1.0,height_median=1.0,NoraContinentClock.rate=0.010607899844228998,length_median=11.31143110261,NoraHostClock.rate=0.004559317617801412,NoraHostClock.rate_range={0.0017350655903690668,0.012302284009688736},NoraHostClock.rate_median=0.004453307823092372,Nora_1956-2575.rate_range={1.183242839120693E-4,8.810849231769932E-4}]:11.379217196060004,17[&HostC.set={"Dmel"},length_range={1.151451555698,75.23137807455},ContinentC="Lab",Nora_1956-2575.rate=3.156923874440832E-4,HostC.set.prob={1.0},NoraContinentClock.rate_median=0.010402561518721081,height=0.0,ContinentC.set.prob={1.0},HostC="Dmel",Nora_1956-2575.rate_median=3.0696061268517896E-4,length=13.767448348343398,NoraHostClock.rate_95%_HPD={0.0026348957017238543,0.0066445589372707645},NoraContinentClock.rate_95%_HPD={0.006599332706119054,0.014797358714054106},HostC.prob=1.0,length_95%_HPD={3.061399885261,27.40711030999},Nora_1956-2575.rate_95%_HPD={1.7791262545495317E-4,4.6363772768118547E-4},ContinentC.set={"Lab"},NoraContinentClock.rate_range={0.004293089685093404,0.025266020299626157},ContinentC.prob=1.0,NoraContinentClock.rate=0.010607899844228998,length_median=12.502530994815,NoraHostClock.rate=0.004559317617801412,NoraHostClock.rate_range={0.0017350655903690668,0.012302284009688736},NoraHostClock.rate_median=0.004453307823092372,Nora_1956-2575.rate_range={1.183242839120693E-4,8.810849231769932E-4}]:12.379217196060004)[&HostC.set={"Dmel","Dsim"},length_range={0.04899845432141,102.345967563},ContinentC="Lab",height_range={1.4835401214720036,75.14890556714},Nora_1956-2575.rate=3.160098948188376E-4,HostC.set.prob={0.998790489114402,0.0012095108855979704},NoraContinentClock.rate_median=0.010401466748975042,height=13.571194522835311,ContinentC.set.prob={0.004248038232344091,0.016992152929376364,0.004720042480382323,0.9740397663578972},HostC="Dmel",Nora_1956-2575.rate_median=3.0718172829255074E-4,length=26.111065626617805,NoraHostClock.rate_95%_HPD={0.0026346872128123,0.006649595873011485},NoraContinentClock.rate_95%_HPD={0.006587346529568158,0.014797358714054106},height_95%_HPD={2.749771478070002,26.469461089039996},HostC.prob=0.998790489114402,length_95%_HPD={3.594411678358,50.1266792438},Nora_1956-2575.rate_95%_HPD={1.8153301426625284E-4,4.6766912265839135E-4},ContinentC.set={"USA","EuropeNAf","Africa","Lab"},NoraContinentClock.rate_range={0.004293089685093404,0.0247364446112809},ContinentC.prob=0.9740397663578972,height_median=12.379217196060004,posterior=0.9415588022887618,NoraContinentClock.rate=0.010609867232635854,length_median=24.79142385961,NoraHostClock.rate=0.00456016985248525,NoraHostClock.rate_range={0.0017350655903690668,0.012302284009688736},NoraHostClock.rate_median=0.004452935340506885,Nora_1956-2575.rate_range={1.183242839120693E-4,8.810849231769932E-4}]:23.15242615924999)[&HostC.set={"Dmel","Dsim"},length_range={0.001004662297838,81.66856463169},ContinentC="Lab",height_range={11.842631678423999,93.718873289465},Nora_1956-2575.rate=3.161759870386093E-4,HostC.set.prob={0.9931107249255213,0.006889275074478649},NoraContinentClock.rate_median=0.010402520125129926,height=36.88306848610372,ContinentC.set.prob={0.028426017874875868,0.39703326713008935,0.04201837140019861,0.5325223435948362},HostC="Dmel",Nora_1956-2575.rate_median=3.065912038959519E-4,length=13.505157365572321,NoraHostClock.rate_95%_HPD={0.0026288985749127014,0.006626286193173954},NoraContinentClock.rate_95%_HPD={0.006588549952436575,0.014813670200821088},height_95%_HPD={18.344851390082,57.02291389164001},HostC.prob=0.9931107249255213,length_95%_HPD={0.001004662297838,30.63010445146},Nora_1956-2575.rate_95%_HPD={1.7934650538156097E-4,4.6766912265839135E-4},ContinentC.set={"USA","EuropeNAf","Africa","Lab"},NoraContinentClock.rate_range={0.004694076727071832,0.021888790529701385},ContinentC.prob=0.5325223435948362,height_median=35.531643355309996,posterior=0.44753069273929225,NoraContinentClock.rate=0.0106044079385878,length_median=11.847376426735,NoraHostClock.rate=0.00454304470172404,NoraHostClock.rate_range={0.00186291829807358,0.010010844910336207},NoraHostClock.rate_median=0.00444060657307609,Nora_1956-2575.rate_range={1.2490100372914047E-4,8.810849231769932E-4}]:9.978696990645503,(18[&HostC.set={"Dsim"},length_range={4.475951590477E-5,22.69180719396},ContinentC="Africa",height_range={1.9150684930997102,1.9150684932123738},Nora_1956-2575.rate=3.156923874440832E-4,HostC.set.prob={1.0},NoraContinentClock.rate_median=0.010402561518721081,height=1.9150684931507769,ContinentC.set.prob={1.0},HostC="Dsim",Nora_1956-2575.rate_median=3.0696061268517896E-4,length=1.7389845197295715,NoraHostClock.rate_95%_HPD={0.0026348957017238543,0.0066445589372707645},NoraContinentClock.rate_95%_HPD={0.006599332706119054,0.014797358714054106},height_95%_HPD={1.9150684931398985,1.91506849316103},HostC.prob=1.0,length_95%_HPD={2.236684117995E-4,5.327881087781},Nora_1956-2575.rate_95%_HPD={1.7791262545495317E-4,4.6363772768118547E-4},ContinentC.set={"Africa"},NoraContinentClock.rate_range={0.004293089685093404,0.025266020299626157},ContinentC.prob=1.0,height_median=1.915068493150983,NoraContinentClock.rate=0.010607899844228998,length_median=1.1757060411135,NoraHostClock.rate=0.004559317617801412,NoraHostClock.rate_range={0.0017350655903690668,0.012302284009688736},NoraHostClock.rate_median=0.004453307823092372,Nora_1956-2575.rate_range={1.183242839120693E-4,8.810849231769932E-4}]:1.1757060411121714,19[&HostC.set={"Dsim"},length_range={4.475951590477E-5,22.69180719396},ContinentC="Africa",height_range={1.9150684930997102,1.9150684932123738},Nora_1956-2575.rate=3.156923874440832E-4,HostC.set.prob={1.0},NoraContinentClock.rate_median=0.010402561518721081,height=1.9150684931507769,ContinentC.set.prob={1.0},HostC="Dsim",Nora_1956-2575.rate_median=3.0696061268517896E-4,length=1.7389845197295715,NoraHostClock.rate_95%_HPD={0.0026348957017238543,0.0066445589372707645},NoraContinentClock.rate_95%_HPD={0.006599332706119054,0.014797358714054106},height_95%_HPD={1.9150684931398985,1.91506849316103},HostC.prob=1.0,length_95%_HPD={2.236684117995E-4,5.327881087781},Nora_1956-2575.rate_95%_HPD={1.7791262545495317E-4,4.6363772768118547E-4},ContinentC.set={"Africa"},NoraContinentClock.rate_range={0.004293089685093404,0.025266020299626157},ContinentC.prob=1.0,height_median=1.915068493150983,NoraContinentClock.rate=0.010607899844228998,length_median=1.1757060411135,NoraHostClock.rate=0.004559317617801412,NoraHostClock.rate_range={0.0017350655903690668,0.012302284009688736},NoraHostClock.rate_median=0.004453307823092372,Nora_1956-2575.rate_range={1.183242839120693E-4,8.810849231769932E-4}]:1.1757060411121714)[&HostC.set={"Dmel","Dsim"},length_range={2.095504440017,206.8434670003},ContinentC="Africa",height_range={1.9151132526730095,24.606875687108},Nora_1956-2575.rate=3.156923874440832E-4,HostC.set.prob={7.7773457030165E-4,0.9992222654296984},NoraContinentClock.rate_median=0.010402561518721081,height=3.654053012880391,ContinentC.set.prob={5.555246930726071E-5,1.944336425754125E-4,0.9993333703683128,4.166435198044553E-4},HostC="Dsim",Nora_1956-2575.rate_median=3.0696061268517896E-4,length=44.418716540136785,NoraHostClock.rate_95%_HPD={0.0026348957017238543,0.0066445589372707645},NoraContinentClock.rate_95%_HPD={0.006599332706119054,0.014797358714054106},height_95%_HPD={1.915292161557005,7.242949580937008},HostC.prob=0.9992222654296984,length_95%_HPD={18.78046992989,76.98213482001},Nora_1956-2575.rate_95%_HPD={1.7791262545495317E-4,4.6363772768118547E-4},ContinentC.set={"USA","EuropeNAf","Africa","Lab"},NoraContinentClock.rate_range={0.004293089685093404,0.025266020299626157},ContinentC.prob=0.9993333703683128,height_median=3.0907745342631543,posterior=1.0,NoraContinentClock.rate=0.010607899844228998,length_median=41.898018703805,NoraHostClock.rate=0.004559317617801412,NoraHostClock.rate_range={0.0017350655903690668,0.012302284009688736},NoraHostClock.rate_median=0.004453307823092372,Nora_1956-2575.rate_range={1.183242839120693E-4,8.810849231769932E-4}]:42.419565811692344)[&HostC.set={"Dmel","Dsim"},length_range={7.033580714477E-4,90.78689370797},ContinentC="Lab",height_range={14.660695407254998,123.546779915663},Nora_1956-2575.rate=3.1231616119053947E-4,HostC.set.prob={0.9486284889316651,0.05137151106833494},NoraContinentClock.rate_median=0.010421826878567603,height=47.059814079724056,ContinentC.set.prob={0.035731472569778634,0.29860442733397496,0.12042829643888354,0.5452358036573628},HostC="Dmel",Nora_1956-2575.rate_median=3.035470327648254E-4,length=9.90152511427582,NoraHostClock.rate_95%_HPD={0.0026659836387807165,0.0066931553015303945},NoraContinentClock.rate_95%_HPD={0.006501205072230603,0.014647620279389074},height_95%_HPD={25.104870929179995,71.97930864267799},HostC.prob=0.9486284889316651,length_95%_HPD={7.033580714477E-4,25.12305881447},Nora_1956-2575.rate_95%_HPD={1.7791262545495317E-4,4.5893429476204136E-4},ContinentC.set={"USA","EuropeNAf","Africa","Lab"},NoraContinentClock.rate_range={0.004694076727071832,0.021818415027610023},ContinentC.prob=0.5452358036573628,height_median=45.5103403459555,posterior=0.2308760624409755,NoraContinentClock.rate=0.010602290226261591,length_median=7.999363574567,NoraHostClock.rate=0.004581452447888946,NoraHostClock.rate_range={0.0018051023118836012,0.010973636889658928},NoraHostClock.rate_median=0.004472860115522597,Nora_1956-2575.rate_range={1.183242839120693E-4,6.89974149944957E-4}]:6.5097889917825,(28[&HostC.set={"Dsim"},length_range={0.3058229542601,106.9284250467},ContinentC="Africa",height_range={0.9999999999709956,1.000000000032287},Nora_1956-2575.rate=3.156923874440832E-4,HostC.set.prob={1.0},NoraContinentClock.rate_median=0.010402561518721081,height=1.0000000000000397,ContinentC.set.prob={1.0},HostC="Dsim",Nora_1956-2575.rate_median=3.0696061268517896E-4,length=32.26777082445172,NoraHostClock.rate_95%_HPD={0.0026348957017238543,0.0066445589372707645},NoraContinentClock.rate_95%_HPD={0.006599332706119054,0.014797358714054106},height_95%_HPD={0.9999999999897824,1.0000000000110276},HostC.prob=1.0,length_95%_HPD={10.78968167244,58.28143498118},Nora_1956-2575.rate_95%_HPD={1.7791262545495317E-4,4.6363772768118547E-4},ContinentC.set={"Africa"},NoraContinentClock.rate_range={0.004293089685093404,0.025266020299626157},ContinentC.prob=1.0,height_median=1.0,NoraContinentClock.rate=0.010607899844228998,length_median=30.849707527310002,NoraHostClock.rate=0.004559317617801412,NoraHostClock.rate_range={0.0017350655903690668,0.012302284009688736},NoraHostClock.rate_median=0.004453307823092372,Nora_1956-2575.rate_range={1.183242839120693E-4,8.810849231769932E-4}]:30.898192014684994,23[&HostC.set={"Dsim"},length_range={0.7144645589062,136.0823311487},ContinentC="EuropeNAf",height_range={0.39178082186799656,0.39178082195400066},Nora_1956-2575.rate=3.156923874440832E-4,HostC.set.prob={1.0},NoraContinentClock.rate_median=0.010402561518721081,height=0.39178082191782515,ContinentC.set.prob={1.0},HostC="Dsim",Nora_1956-2575.rate_median=3.0696061268517896E-4,length=33.1893705090519,NoraHostClock.rate_95%_HPD={0.0026348957017238543,0.0066445589372707645},NoraContinentClock.rate_95%_HPD={0.006599332706119054,0.014797358714054106},height_95%_HPD={0.3917808219079859,0.3917808219299985},HostC.prob=1.0,length_95%_HPD={12.64523513653,57.32926118317},Nora_1956-2575.rate_95%_HPD={1.7791262545495317E-4,4.6363772768118547E-4},ContinentC.set={"EuropeNAf"},NoraContinentClock.rate_range={0.004293089685093404,0.025266020299626157},ContinentC.prob=1.0,height_median=0.39178082191800456,NoraContinentClock.rate=0.010607899844228998,length_median=31.659039893234997,NoraHostClock.rate=0.004559317617801412,NoraHostClock.rate_range={0.0017350655903690668,0.012302284009688736},NoraHostClock.rate_median=0.004453307823092372,Nora_1956-2575.rate_range={1.183242839120693E-4,8.810849231769932E-4}]:31.50641119276699)[&HostC.set={"Dmel","Dsim"},length_range={0.02111383866254,104.5193539433},ContinentC="EuropeNAf",height_range={4.845607481249999,101.20733022921802},Nora_1956-2575.rate=3.1569246136888387E-4,HostC.set.prob={0.2282626334750576,0.7717373665249424},NoraContinentClock.rate_median=0.010407897942555243,height=33.39470310475229,ContinentC.set.prob={0.041219045146214016,0.37142578949076627,0.27749829606309434,3.245594106001104E-5,0.30982441335886535},HostC="Dsim",Nora_1956-2575.rate_median=3.068706197543959E-4,length=15.658233578238965,NoraHostClock.rate_95%_HPD={0.00263999491140746,0.006636634122744139},NoraContinentClock.rate_95%_HPD={0.006588549952436575,0.014797358714054106},height_95%_HPD={14.353264081220004,55.705883092675},HostC.prob=0.7717373665249424,length_95%_HPD={0.5883951706248,34.32528633408},Nora_1956-2575.rate_95%_HPD={1.8122677510323874E-4,4.6751078688766573E-4},ContinentC.set={"USA","EuropeNAf","Africa","Australia","Lab"},NoraContinentClock.rate_range={0.004293089685093404,0.025266020299626157},ContinentC.prob=0.37142578949076627,height_median=31.898192014684994,posterior=0.8558135659130048,NoraContinentClock.rate=0.01061516927368717,length_median=13.8423951673,NoraHostClock.rate=0.004544256153635917,NoraHostClock.rate_range={0.0017350655903690668,0.010973636889658928},NoraHostClock.rate_median=0.004436475288287617,Nora_1956-2575.rate_range={1.183242839120693E-4,8.810849231769932E-4}]:20.121937323053004)[&HostC.set={"Dmel","Dsim"},length_range={0.002370207386747,78.69167873608},ContinentC="Lab",height_range={20.961387483090995,123.82329240487},Nora_1956-2575.rate=3.1538058444805476E-4,HostC.set.prob={0.9155365566037735,0.08446344339622641},NoraContinentClock.rate_median=0.010361783812591202,height=53.72709116718338,ContinentC.set.prob={0.039946933962264154,0.275501179245283,0.11821933962264151,1.4740566037735848E-4,0.566185141509434},HostC="Dmel",Nora_1956-2575.rate_median=3.069005585231762E-4,length=8.584777794992824,NoraHostClock.rate_95%_HPD={0.0025944628370471166,0.006603493998817356},NoraContinentClock.rate_95%_HPD={0.006671248673901785,0.014754724161448796},height_95%_HPD={30.080978625653003,80.630475241835},HostC.prob=0.9155365566037735,length_95%_HPD={0.002370207386747,23.83515736232},Nora_1956-2575.rate_95%_HPD={1.8479068949055452E-4,4.694253616075749E-4},ContinentC.set={"USA","EuropeNAf","Africa","Australia","Lab"},NoraContinentClock.rate_range={0.0048207084103952256,0.02205481775599726},ContinentC.prob=0.566185141509434,height_median=52.020129337738,posterior=0.1884339758902283,NoraContinentClock.rate=0.010568874757019479,length_median=6.418634838638,NoraHostClock.rate=0.0045402349681469565,NoraHostClock.rate_range={0.0017350655903690668,0.010973636889658928},NoraHostClock.rate_median=0.004428563085069857,Nora_1956-2575.rate_range={1.4205568175400433E-4,6.89974149944957E-4}]:4.49832526774415,(11[&HostC.set={"Dmel"},length_range={5.770344475793E-4,157.0037363725},ContinentC="USA",height_range={1.912328767069809,1.9123287671799858},Nora_1956-2575.rate=3.156923874440832E-4,HostC.set.prob={1.0},NoraContinentClock.rate_median=0.010402561518721081,height=1.9123287671231932,ContinentC.set.prob={1.0},HostC="Dmel",Nora_1956-2575.rate_median=3.0696061268517896E-4,length=38.49623688804354,NoraHostClock.rate_95%_HPD={0.0026348957017238543,0.0066445589372707645},NoraContinentClock.rate_95%_HPD={0.006599332706119054,0.014797358714054106},height_95%_HPD={1.9123287671119726,1.9123287671350084},HostC.prob=1.0,length_95%_HPD={8.986139751597,77.63063252057},Nora_1956-2575.rate_95%_HPD={1.7791262545495317E-4,4.6363772768118547E-4},ContinentC.set={"USA"},NoraContinentClock.rate_range={0.004293089685093404,0.025266020299626157},ContinentC.prob=1.0,height_median=1.9123287671230003,NoraContinentClock.rate=0.010607899844228998,length_median=35.188226622239995,NoraHostClock.rate=0.004559317617801412,NoraHostClock.rate_range={0.0017350655903690668,0.012302284009688736},NoraHostClock.rate_median=0.004453307823092372,Nora_1956-2575.rate_range={1.183242839120693E-4,8.810849231769932E-4}]:28.1370036053025,((13[&HostC.set={"Dmel"},length_range={8.70605103811E-5,17.55374722672},ContinentC="USA",height_range={1.287671232824195,1.2876712329280338},Nora_1956-2575.rate=3.156923874440832E-4,HostC.set.prob={1.0},NoraContinentClock.rate_median=0.010402561518721081,height=1.2876712328766038,ContinentC.set.prob={1.0},HostC="Dmel",Nora_1956-2575.rate_median=3.0696061268517896E-4,length=1.2935965200893693,NoraHostClock.rate_95%_HPD={0.0026348957017238543,0.0066445589372707645},NoraContinentClock.rate_95%_HPD={0.006599332706119054,0.014797358714054106},height_95%_HPD={1.2876712328658897,1.2876712328880728},HostC.prob=1.0,length_95%_HPD={8.70605103811E-5,4.025547229215},Nora_1956-2575.rate_95%_HPD={1.7791262545495317E-4,4.6363772768118547E-4},ContinentC.set={"USA"},NoraContinentClock.rate_range={0.004293089685093404,0.025266020299626157},ContinentC.prob=1.0,height_median=1.28767123287669,NoraContinentClock.rate=0.010607899844228998,length_median=0.847527232176,NoraHostClock.rate=0.004559317617801412,NoraHostClock.rate_range={0.0017350655903690668,0.012302284009688736},NoraHostClock.rate_median=0.004453307823092372,Nora_1956-2575.rate_range={1.183242839120693E-4,8.810849231769932E-4}]:0.8100317462243112,14[&HostC.set={"Dmel"},length_range={8.70605103811E-5,27.83260624509},ContinentC="USA",height_range={1.287671232824195,1.2876712329280338},Nora_1956-2575.rate=3.156923874440832E-4,HostC.set.prob={1.0},NoraContinentClock.rate_median=0.010402561518721081,height=1.2876712328766053,ContinentC.set.prob={1.0},HostC="Dmel",Nora_1956-2575.rate_median=3.0696061268517896E-4,length=1.2892666681795684,NoraHostClock.rate_95%_HPD={0.0026348957017238543,0.0066445589372707645},NoraContinentClock.rate_95%_HPD={0.006599332706119054,0.014797358714054106},height_95%_HPD={1.2876712328658044,1.287671232888016},HostC.prob=1.0,length_95%_HPD={8.70605103811E-5,4.001785610436},Nora_1956-2575.rate_95%_HPD={1.7791262545495317E-4,4.6363772768118547E-4},ContinentC.set={"USA"},NoraContinentClock.rate_range={0.004293089685093404,0.025266020299626157},ContinentC.prob=1.0,height_median=1.28767123287669,NoraContinentClock.rate=0.010607899844228998,length_median=0.8482092559043499,NoraHostClock.rate=0.004559317617801412,NoraHostClock.rate_range={0.0017350655903690668,0.012302284009688736},NoraHostClock.rate_median=0.004453307823092372,Nora_1956-2575.rate_range={1.183242839120693E-4,8.810849231769932E-4}]:0.8100317462243112)[&HostC.set={"Dmel"},length_range={0.003511189127992,33.38421645677},ContinentC="USA",height_range={1.2877582933754042,15.048929343089014},Nora_1956-2575.rate=3.156052614183946E-4,HostC.set.prob={1.0},NoraContinentClock.rate_median=0.010402572836702097,height=2.4930278239688706,ContinentC.set.prob={1.0},HostC="Dmel",Nora_1956-2575.rate_median=3.069341309455189E-4,length=3.722763858949601,NoraHostClock.rate_95%_HPD={0.0026367198182524697,0.006645694254316451},NoraContinentClock.rate_95%_HPD={0.006600704443969745,0.014797358714054106},height_95%_HPD={1.2877978261010057,5.00743878035901},HostC.prob=1.0,length_95%_HPD={0.009275372779252,9.175496020381},Nora_1956-2575.rate_95%_HPD={1.7791262545495317E-4,4.634574210942359E-4},ContinentC.set={"USA"},NoraContinentClock.rate_range={0.004293089685093404,0.025266020299626157},ContinentC.prob=1.0,height_median=2.097702979101001,posterior=0.9620854396977946,NoraContinentClock.rate=0.010608704733463694,length_median=3.031472200599,NoraHostClock.rate=0.004560240655880825,NoraHostClock.rate_range={0.0017350655903690668,0.012302284009688736},NoraHostClock.rate_median=0.004453254898446647,Nora_1956-2575.rate_range={1.183242839120693E-4,8.810849231769932E-4}]:3.404074561494511,15[&HostC.set={"Dmel"},length_range={0.03346357123851,35.30149334144},ContinentC="USA",height_range={1.2876712328233992,1.2876712329280053},Nora_1956-2575.rate=3.156923874440832E-4,HostC.set.prob={1.0},NoraContinentClock.rate_median=0.010402561518721081,height=1.2876712328766104,ContinentC.set.prob={1.0},HostC="Dmel",Nora_1956-2575.rate_median=3.0696061268517896E-4,length=4.824177375747639,NoraHostClock.rate_95%_HPD={0.0026348957017238543,0.0066445589372707645},NoraContinentClock.rate_95%_HPD={0.006599332706119054,0.014797358714054106},height_95%_HPD={1.2876712328649944,1.287671232887007},HostC.prob=1.0,length_95%_HPD={0.3546027143652,10.999496252},Nora_1956-2575.rate_95%_HPD={1.7791262545495317E-4,4.6363772768118547E-4},ContinentC.set={"USA"},NoraContinentClock.rate_range={0.004293089685093404,0.025266020299626157},ContinentC.prob=1.0,height_median=1.2876712328769884,NoraContinentClock.rate=0.010607899844228998,length_median=4.1322745435915,NoraHostClock.rate=0.004559317617801412,NoraHostClock.rate_range={0.0017350655903690668,0.012302284009688736},NoraHostClock.rate_median=0.004453307823092372,Nora_1956-2575.rate_range={1.183242839120693E-4,8.810849231769932E-4}]:4.214106307718524)[&HostC.set={"Dmel","Dsim"},length_range={4.716295621972E-4,143.7444745818},ContinentC="USA",height_range={1.3211348041050144,36.58916457430999},Nora_1956-2575.rate=3.1572754040169206E-4,HostC.set.prob={0.9998881181472365,1.1188185276348176E-4},NoraContinentClock.rate_median=0.0104020853415056,height=6.187243857501034,ContinentC.set.prob={0.9982938017453569,5.594092638174089E-4,1.1188185276348176E-4,0.0010349071380622063},HostC="Dmel",Nora_1956-2575.rate_median=3.0698876145094717E-4,length=33.3099433883803,NoraHostClock.rate_95%_HPD={0.0026367198182524697,0.0066457783905866825},NoraContinentClock.rate_95%_HPD={0.006600704443969745,0.014796855416154935},height_95%_HPD={1.729998480299983,12.335570751755995},HostC.prob=0.9998881181472365,length_95%_HPD={6.19217163895,68.01275264311},Nora_1956-2575.rate_95%_HPD={1.7788692703302138E-4,4.6357757407096086E-4},ContinentC.set={"USA","EuropeNAf","Africa","Lab"},NoraContinentClock.rate_range={0.004293089685093404,0.025266020299626157},ContinentC.prob=0.9982938017453569,height_median=5.501777540595512,posterior=0.9930559413365924,NoraContinentClock.rate=0.010606908950291536,length_median=30.14682986385,NoraHostClock.rate=0.00455902208846792,NoraHostClock.rate_range={0.0017350655903690668,0.012302284009688736},NoraHostClock.rate_median=0.0044533325275012,Nora_1956-2575.rate_range={1.183242839120693E-4,8.810849231769932E-4}]:24.547554831829988)[&HostC.set={"Dmel","Dsim"},length_range={0.003833615491899,96.61737683694},ContinentC="USA",height_range={7.485343084979775,99.887770121898},Nora_1956-2575.rate=3.182357212305259E-4,HostC.set.prob={0.9947298403602128,0.005270159639787147},NoraContinentClock.rate_median=0.010359840166157425,height=31.68320688389668,ContinentC.set.prob={0.8192284076954564,0.05612975849365534,0.00946582071223905,5.116659844453541E-5,0.11512484650020467},HostC="Dmel",Nora_1956-2575.rate_median=3.099460687977091E-4,length=18.886363837755223,NoraHostClock.rate_95%_HPD={0.002693977502351857,0.006699977784051131},NoraContinentClock.rate_95%_HPD={0.00646942287803411,0.014671179807415726},height_95%_HPD={13.552773478060999,53.31309402676801},HostC.prob=0.9947298403602128,length_95%_HPD={0.8632922298039,39.28621327097},Nora_1956-2575.rate_95%_HPD={1.806883339793291E-4,4.6867801380957993E-4},ContinentC.set={"USA","EuropeNAf","Africa","Australia","Lab"},NoraContinentClock.rate_range={0.004694076727071832,0.02313719188126203},ContinentC.prob=0.8192284076954564,height_median=30.0493323724255,posterior=0.5428587300705516,NoraContinentClock.rate=0.010562704059249466,length_median=17.294011875210003,NoraHostClock.rate=0.004569265485295311,NoraHostClock.rate_range={0.0017797360555790705,0.012302284009688736},NoraHostClock.rate_median=0.004465769982351589,Nora_1956-2575.rate_range={1.241484919809255E-4,8.810849231769932E-4}]:26.46912223305665)[&HostC.set={"Dmel","Dsim"},length_range={0.002231406607876,77.52214327144},ContinentC="Lab",height_range={25.196856552225007,146.541022980273},Nora_1956-2575.rate=3.184057990094361E-4,HostC.set.prob={0.9744876620660812,0.025512337933918862},NoraContinentClock.rate_median=0.01046468490654475,height=58.38023369919077,ContinentC.set.prob={0.07894186532831451,0.23881221246340442,0.07988289418653283,0.6023630280217482},HostC="Dmel",Nora_1956-2575.rate_median=3.095175626171618E-4,length=13.421633557087153,NoraHostClock.rate_95%_HPD={0.002629890718257655,0.006702423514878191},NoraContinentClock.rate_95%_HPD={0.006552420775376253,0.014941398792385409},height_95%_HPD={31.938908415344002,87.21266739719302},HostC.prob=0.9744876620660812,length_95%_HPD={0.002231406607876,32.1637307799},Nora_1956-2575.rate_95%_HPD={1.807786695483801E-4,4.7296202869478055E-4},ContinentC.set={"USA","EuropeNAf","Africa","Lab"},NoraContinentClock.rate_range={0.005025703136588882,0.02205481775599726},ContinentC.prob=0.6023630280217482,height_median=56.51845460548215,posterior=0.2656519082273207,NoraContinentClock.rate=0.0106750592079484,length_median=11.438854409245,NoraHostClock.rate=0.004577969938625541,NoraHostClock.rate_range={0.0017797360555790705,0.010027283365908123},NoraHostClock.rate_median=0.004462808510688667,Nora_1956-2575.rate_range={1.2490100372914047E-4,8.810849231769932E-4}]:16.34177297688349)[&HostC.set={"Dmel","Dsim"},length_range={0.002433387001304,173.2207743705},ContinentC="Lab",height_range={31.685971366115403,212.76574541490683},Nora_1956-2575.rate=3.1648320485722477E-4,HostC.set.prob={0.984938109321941,0.015061890678058933},NoraContinentClock.rate_median=0.010459386253918432,height=75.107406526201,ContinentC.set.prob={0.07530945339029467,0.11474422171103078,0.07580238799430386,5.477051155657794E-5,0.7340891663928141},HostC="Dmel",Nora_1956-2575.rate_median=3.0701160043447546E-4,length=26.197394845852735,NoraHostClock.rate_95%_HPD={0.0026550636217932346,0.006704767325437443},NoraContinentClock.rate_95%_HPD={0.006741745521716025,0.01505221887349041},height_95%_HPD={42.84895556358399,109.961297698372},HostC.prob=0.984938109321941,length_95%_HPD={0.02465580982162,56.58947347937},Nora_1956-2575.rate_95%_HPD={1.7855743858051252E-4,4.6883443534433426E-4},ContinentC.set={"USA","EuropeNAf","Africa","Australia","Lab"},NoraContinentClock.rate_range={0.0048207084103952256,0.02313719188126203},ContinentC.prob=0.7340891663928141,height_median=72.86022758236564,posterior=0.507138492305983,NoraContinentClock.rate=0.01066100507753636,length_median=23.571279071965,NoraHostClock.rate=0.004583180744378473,NoraHostClock.rate_range={0.0017797360555790705,0.010973636889658928},NoraHostClock.rate_median=0.004477059029317571,Nora_1956-2575.rate_range={1.183242839120693E-4,8.810849231769932E-4}]:17.73650020714186,(10[&HostC.set={"Dmel"},length_range={0.006565477938207,61.39312135346},ContinentC="Lab",height_range={6.999999999919339,7.000000000067018},Nora_1956-2575.rate=3.156923874440832E-4,HostC.set.prob={1.0},NoraContinentClock.rate_median=0.010402561518721081,height=6.999999999999926,ContinentC.set.prob={1.0},HostC="Dmel",Nora_1956-2575.rate_median=3.0696061268517896E-4,length=9.746594036237063,NoraHostClock.rate_95%_HPD={0.0026348957017238543,0.0066445589372707645},NoraContinentClock.rate_95%_HPD={0.006599332706119054,0.014797358714054106},height_95%_HPD={6.999999999969987,7.000000000030013},HostC.prob=1.0,length_95%_HPD={1.057293437207,21.40377510223},Nora_1956-2575.rate_95%_HPD={1.7791262545495317E-4,4.6363772768118547E-4},ContinentC.set={"Lab"},NoraContinentClock.rate_range={0.004293089685093404,0.025266020299626157},ContinentC.prob=1.0,height_median=7.0,NoraContinentClock.rate=0.010607899844228998,length_median=8.611631211036,NoraHostClock.rate=0.004559317617801412,NoraHostClock.rate_range={0.0017350655903690668,0.012302284009688736},NoraHostClock.rate_median=0.004453307823092372,Nora_1956-2575.rate_range={1.183242839120693E-4,8.810849231769932E-4}]:8.648077765009951,12[&HostC.set={"Dmel"},length_range={0.008572649379304,64.24835071988},ContinentC="Lab",height_range={3.9999999999213287,4.000000000067018},Nora_1956-2575.rate=3.156923874440832E-4,HostC.set.prob={1.0},NoraContinentClock.rate_median=0.010402561518721081,height=3.9999999999999614,ContinentC.set.prob={1.0},HostC="Dmel",Nora_1956-2575.rate_median=3.0696061268517896E-4,length=12.628427878790562,NoraHostClock.rate_95%_HPD={0.0026348957017238543,0.0066445589372707645},NoraContinentClock.rate_95%_HPD={0.006599332706119054,0.014797358714054106},height_95%_HPD={3.9999999999699867,4.000000000030013},HostC.prob=1.0,length_95%_HPD={3.606620421848,25.20688230814},Nora_1956-2575.rate_95%_HPD={1.7791262545495317E-4,4.6363772768118547E-4},ContinentC.set={"Lab"},NoraContinentClock.rate_range={0.004293089685093404,0.025266020299626157},ContinentC.prob=1.0,height_median=4.0,NoraContinentClock.rate=0.010607899844228998,length_median=11.5270769075,NoraHostClock.rate=0.004559317617801412,NoraHostClock.rate_range={0.0017350655903690668,0.012302284009688736},NoraHostClock.rate_median=0.004453307823092372,Nora_1956-2575.rate_range={1.183242839120693E-4,8.810849231769932E-4}]:11.648077765009951)[&HostC.set={"Dmel","Dsim"},length_range={0.02669794085255,260.6875101924},ContinentC="Lab",height_range={7.019446422438008,68.24835071988599},Nora_1956-2575.rate=3.1623823435905255E-4,HostC.set.prob={0.9990058444297162,9.941555702837862E-4},NoraContinentClock.rate_median=0.010411003319241238,height=16.799240721473804,ContinentC.set.prob={0.0024402000361511116,0.003946496354762909,0.002831837078990179,0.9907814665300958},HostC="Dmel",Nora_1956-2575.rate_median=3.0726455659614815E-4,length=64.95239231849378,NoraHostClock.rate_95%_HPD={0.0026367198182524697,0.006645449409001417},NoraContinentClock.rate_95%_HPD={0.006587346529568158,0.014797358714054106},height_95%_HPD={8.090104739975004,28.010649454507003},HostC.prob=0.9990058444297162,length_95%_HPD={0.7375548692408,117.9439661835},Nora_1956-2575.rate_95%_HPD={1.8129312008530638E-4,4.676283959489721E-4},ContinentC.set={"USA","EuropeNAf","Africa","Lab"},NoraContinentClock.rate_range={0.004694076727071832,0.025266020299626157},ContinentC.prob=0.9907814665300958,height_median=15.648077765009951,posterior=0.922004333092606,NoraContinentClock.rate=0.01061453848847574,length_median=62.37428186337,NoraHostClock.rate=0.004561131949633057,NoraHostClock.rate_range={0.0017350655903690668,0.012302284009688736},NoraHostClock.rate_median=0.00445475645196346,Nora_1956-2575.rate_range={1.183242839120693E-4,8.810849231769932E-4}]:74.94865002449754)[&height_95%_HPD={50.553357334144195,145.3702360331119},HostC.set={"Dmel","Dsim"},HostC.prob=0.9631131603799788,ContinentC="Lab",height_range={29.79188720491638,287.27871461367005},HostC.set.prob={0.9631131603799788,0.03688683962002111},ContinentC.set={"USA","EuropeNAf","Africa","Australia","Lab"},ContinentC.prob=0.7082384311982668,height_median=90.5967277895075,height=94.28960071584106,posterior=1.0,ContinentC.set.prob={0.09002277651241598,0.11271596022443198,0.08832842619854453,6.944058663407588E-4,0.7082384311982668},HostC="Dmel",length=0.0];
End;
