# Supplementary material for: The Discovery, Distribution, and Evolution of Viruses Associated with Drosophila melanogaster
Source: PLoS Biol. 2015 Jul 14;13(7):e1002210. doi: 10.1371/journal.pbio.1002210 (PMC4501690; doi:10.1371/journal.pbio.1002210)
Supplement: S8 Data — Posterior summaries of BEAST output for Figs 6 and S7 (posteriors inferred jointly across two independent runs). (ZIP) [file pbio.1002210.s008.zip › BEAST_Results/Nora_2576-6673.summary.tree]

#NEXUS

Begin taxa;
	Dimensions ntax=34;
	Taxlabels
		Nora_AM04_Dmel_AthensGreece_EuropeNAf_2009-08-08
		Nora_ATH56_Dmel_AthensGreece_EuropeNAf_2009-08-08
		Nora_D167_Dmel_LabStock_Lab_2010-01
		Nora_D23_Dmel_LabStock_Lab_2010-01
		Nora_D79_Dmel_LabStock_Lab_2010-01
		Nora_DAN20_Dmel_Accra2_Africa_2010-01
		Nora_DANMEL01_Dmel_Accra2_Africa_2010-01
		Nora_DANMEL11_Dmel_Accra2_Africa_2010-01
		Nora_DANMEL13_Dmel_Accra2_Africa_2010-01
		Nora_DQ321720Hultmark_Dmel_UmeaLab_Lab_2004
		Nora_GEO58_Dmel_AthensGeorgia_USA_2009-02-02
		Nora_GQ257737Hultmark_Dmel_UmeaLab_Lab_2007
		Nora_IM09_Dmel_Ithaca_USA_2009-09-18
		Nora_IM12_Dmel_Ithaca_USA_2009-09-18
		Nora_IM13_Dmel_Ithaca_USA_2009-09-18
		Nora_JJ17_Dmel_LabStock_Lab_2001
		Nora_JX220408vanRij_Dmel_vanRijLab_Lab_2011
		Nora_K02_Dsim_Thika_Africa_2009-02
		Nora_K09_Dsim_Thika_Africa_2009-02
		Nora_MAT23_Dmel_Accra1_Africa_2010-01
		Nora_MAT38_Dmel_Accra1_Africa_2010-01
		Nora_MON28_Dmel_Montpellier_EuropeNAf_2010-08-11
		Nora_MONSIM03_Dsim_Montpellier_EuropeNAf_2010-08-11
		Nora_RAK11_Dsim_Marrakesh_EuropeNAf_2010-09-30
		Nora_RAKMEL12_Dmel_Marrakesh_EuropeNAf_2010-09-30
		Nora_RAKMEL13_Dmel_Marrakesh_EuropeNAf_2010-09-30
		Nora_SAF04_Dmel_SouthAfrica_Africa_2010-01
		Nora_SAFSIM01_Dsim_SouthAfrica_Africa_2010-01
		Nora_UM02_Dmel_SanDiego2_USA_2008-12-05
		Nora_XA_Dmel_LabStock_Lab_2008-02
		Nora_XG_Dmel_LabStock_Lab_2008-02
		Nora_XH_Dmel_LabStock_Lab_2008-02
		Nora_XIA_Dmel_LabStock_Lab_2008-02
		Nora_delta11_Dmel_LabStock_Lab_2008-02
		;
End;

Begin trees;
	Translate
		1 Nora_AM04_Dmel_AthensGreece_EuropeNAf_2009-08-08,
		2 Nora_ATH56_Dmel_AthensGreece_EuropeNAf_2009-08-08,
		3 Nora_D167_Dmel_LabStock_Lab_2010-01,
		4 Nora_D23_Dmel_LabStock_Lab_2010-01,
		5 Nora_D79_Dmel_LabStock_Lab_2010-01,
		6 Nora_DAN20_Dmel_Accra2_Africa_2010-01,
		7 Nora_DANMEL01_Dmel_Accra2_Africa_2010-01,
		8 Nora_DANMEL11_Dmel_Accra2_Africa_2010-01,
		9 Nora_DANMEL13_Dmel_Accra2_Africa_2010-01,
		10 Nora_DQ321720Hultmark_Dmel_UmeaLab_Lab_2004,
		11 Nora_GEO58_Dmel_AthensGeorgia_USA_2009-02-02,
		12 Nora_GQ257737Hultmark_Dmel_UmeaLab_Lab_2007,
		13 Nora_IM09_Dmel_Ithaca_USA_2009-09-18,
		14 Nora_IM12_Dmel_Ithaca_USA_2009-09-18,
		15 Nora_IM13_Dmel_Ithaca_USA_2009-09-18,
		16 Nora_JJ17_Dmel_LabStock_Lab_2001,
		17 Nora_JX220408vanRij_Dmel_vanRijLab_Lab_2011,
		18 Nora_K02_Dsim_Thika_Africa_2009-02,
		19 Nora_K09_Dsim_Thika_Africa_2009-02,
		20 Nora_MAT23_Dmel_Accra1_Africa_2010-01,
		21 Nora_MAT38_Dmel_Accra1_Africa_2010-01,
		22 Nora_MON28_Dmel_Montpellier_EuropeNAf_2010-08-11,
		23 Nora_MONSIM03_Dsim_Montpellier_EuropeNAf_2010-08-11,
		24 Nora_RAK11_Dsim_Marrakesh_EuropeNAf_2010-09-30,
		25 Nora_RAKMEL12_Dmel_Marrakesh_EuropeNAf_2010-09-30,
		26 Nora_RAKMEL13_Dmel_Marrakesh_EuropeNAf_2010-09-30,
		27 Nora_SAF04_Dmel_SouthAfrica_Africa_2010-01,
		28 Nora_SAFSIM01_Dsim_SouthAfrica_Africa_2010-01,
		29 Nora_UM02_Dmel_SanDiego2_USA_2008-12-05,
		30 Nora_XA_Dmel_LabStock_Lab_2008-02,
		31 Nora_XG_Dmel_LabStock_Lab_2008-02,
		32 Nora_XH_Dmel_LabStock_Lab_2008-02,
		33 Nora_XIA_Dmel_LabStock_Lab_2008-02,
		34 Nora_delta11_Dmel_LabStock_Lab_2008-02
		;
tree TREE1 = [&R] ((16[&length_range={20.38409479346,118.3707589397},height_range={9.999999999965027,10.000000000054996},Nora_2576-6673.rate=4.400951054985889E-4,NoraContinentClock.rate_median=0.010402561518721081,ContinentD.set.prob={1.0},HostD="Dmel",height=9.999999999999995,HostD.prob=1.0,length=49.73797071963296,ContinentD="Lab",ContinentD.prob=1.0,NoraHostClock.rate_95%_HPD={0.0026348957017238543,0.0066445589372707645},NoraContinentClock.rate_95%_HPD={0.006599332706119054,0.014797358714054106},height_95%_HPD={9.999999999989996,10.00000000000999},HostD.set={"Dmel"},length_95%_HPD={30.68908947569,71.60767623237},NoraContinentClock.rate_range={0.004293089685093404,0.025266020299626157},Nora_2576-6673.rate_range={1.995249030094423E-4,8.545854584555958E-4},height_median=10.0,HostD.set.prob={1.0},NoraContinentClock.rate=0.010607899844228998,ContinentD.set={"Lab"},Nora_2576-6673.rate_median=4.3345193360897437E-4,length_median=48.60641240913,Nora_2576-6673.rate_95%_HPD={2.8706582716912674E-4,6.040257394763295E-4},NoraHostClock.rate=0.004559317617801412,NoraHostClock.rate_median=0.004453307823092372,NoraHostClock.rate_range={0.0017350655903690668,0.012302284009688736}]:48.4585219206407,(((18[&length_range={5.87503701488E-6,3.274634824944},height_range={1.915068493101515,1.91506849318219},Nora_2576-6673.rate=4.400951054985889E-4,NoraContinentClock.rate_median=0.010402561518721081,ContinentD.set.prob={1.0},HostD="Dsim",height=1.9150684931507782,HostD.prob=1.0,length=0.27879320568538607,ContinentD="Africa",ContinentD.prob=1.0,NoraHostClock.rate_95%_HPD={0.0026348957017238543,0.0066445589372707645},NoraContinentClock.rate_95%_HPD={0.006599332706119054,0.014797358714054106},height_95%_HPD={1.915068493140943,1.9150684931601063},HostD.set={"Dsim"},length_95%_HPD={5.87503701488E-6,0.8503078838179},NoraContinentClock.rate_range={0.004293089685093404,0.025266020299626157},Nora_2576-6673.rate_range={1.995249030094423E-4,8.545854584555958E-4},height_median=1.9150684931507982,HostD.set.prob={1.0},NoraContinentClock.rate=0.010607899844228998,ContinentD.set={"Africa"},Nora_2576-6673.rate_median=4.3345193360897437E-4,length_median=0.18784140011545,Nora_2576-6673.rate_95%_HPD={2.8706582716912674E-4,6.040257394763295E-4},NoraHostClock.rate=0.004559317617801412,NoraHostClock.rate_median=0.004453307823092372,NoraHostClock.rate_range={0.0017350655903690668,0.012302284009688736}]:0.1878414001117079,19[&length_range={5.87503701488E-6,3.274634824944},height_range={1.915068493101515,1.91506849318219},Nora_2576-6673.rate=4.400951054985889E-4,NoraContinentClock.rate_median=0.010402561518721081,ContinentD.set.prob={1.0},HostD="Dsim",height=1.9150684931507782,HostD.prob=1.0,length=0.27879320568538607,ContinentD="Africa",ContinentD.prob=1.0,NoraHostClock.rate_95%_HPD={0.0026348957017238543,0.0066445589372707645},NoraContinentClock.rate_95%_HPD={0.006599332706119054,0.014797358714054106},height_95%_HPD={1.915068493140943,1.9150684931601063},HostD.set={"Dsim"},length_95%_HPD={5.87503701488E-6,0.8503078838179},NoraContinentClock.rate_range={0.004293089685093404,0.025266020299626157},Nora_2576-6673.rate_range={1.995249030094423E-4,8.545854584555958E-4},height_median=1.9150684931507982,HostD.set.prob={1.0},NoraContinentClock.rate=0.010607899844228998,ContinentD.set={"Africa"},Nora_2576-6673.rate_median=4.3345193360897437E-4,length_median=0.18784140011545,Nora_2576-6673.rate_95%_HPD={2.8706582716912674E-4,6.040257394763295E-4},NoraHostClock.rate=0.004559317617801412,NoraHostClock.rate_median=0.004453307823092372,NoraHostClock.rate_range={0.0017350655903690668,0.012302284009688736}]:0.1878414001117079)[&length_range={20.07195406242,108.6144161922},height_range={1.9150743681879874,5.189703318098012},Nora_2576-6673.rate=4.400951054985889E-4,NoraContinentClock.rate_median=0.010402561518721081,ContinentD.set.prob={1.0},HostD="Dsim",height=2.1938616988361552,HostD.prob=0.9999444475306928,length=48.199134706673576,ContinentD="Africa",ContinentD.prob=1.0,NoraHostClock.rate_95%_HPD={0.0026348957017238543,0.0066445589372707645},NoraContinentClock.rate_95%_HPD={0.006599332706119054,0.014797358714054106},height_95%_HPD={1.9150743681879874,2.7653763769700035},HostD.set={"Dmel","Dsim"},length_95%_HPD={30.78271667602,67.22448218334},NoraContinentClock.rate_range={0.004293089685093404,0.025266020299626157},Nora_2576-6673.rate_range={1.995249030094423E-4,8.545854584555958E-4},height_median=2.102909893262506,HostD.set.prob={5.555246930726071E-5,0.9999444475306928},posterior=1.0,NoraContinentClock.rate=0.010607899844228998,ContinentD.set={"Africa"},Nora_2576-6673.rate_median=4.3345193360897437E-4,length_median=47.16805715066,Nora_2576-6673.rate_95%_HPD={2.8706582716912674E-4,6.040257394763295E-4},NoraHostClock.rate=0.004559317617801412,NoraHostClock.rate_median=0.004453307823092372,NoraHostClock.rate_range={0.0017350655903690668,0.012302284009688736}]:48.34792774490779,((12[&length_range={7.022237597263,38.41269697755},height_range={3.999999999978982,4.000000000020904},Nora_2576-6673.rate=4.400951054985889E-4,NoraContinentClock.rate_median=0.010402561518721081,ContinentD.set.prob={1.0},HostD="Dmel",height=3.9999999999999596,HostD.prob=1.0,length=16.4162959815004,ContinentD="Lab",ContinentD.prob=1.0,NoraHostClock.rate_95%_HPD={0.0026348957017238543,0.0066445589372707645},NoraContinentClock.rate_95%_HPD={0.006599332706119054,0.014797358714054106},height_95%_HPD={3.9999999999889866,4.000000000010004},HostD.set={"Dmel"},length_95%_HPD={10.14400993486,23.4318221656},NoraContinentClock.rate_range={0.004293089685093404,0.025266020299626157},Nora_2576-6673.rate_range={1.995249030094423E-4,8.545854584555958E-4},height_median=4.0,HostD.set.prob={1.0},NoraContinentClock.rate=0.010607899844228998,ContinentD.set={"Lab"},Nora_2576-6673.rate_median=4.3345193360897437E-4,length_median=16.015786363415,Nora_2576-6673.rate_95%_HPD={2.8706582716912674E-4,6.040257394763295E-4},NoraHostClock.rate=0.004559317617801412,NoraHostClock.rate_median=0.004453307823092372,NoraHostClock.rate_range={0.0017350655903690668,0.012302284009688736}]:16.015786363415007,10[&length_range={4.022237597263,35.41269697755},height_range={6.999999999978982,7.000000000020904},Nora_2576-6673.rate=4.400951054985889E-4,NoraContinentClock.rate_median=0.010402561518721081,ContinentD.set.prob={1.0},HostD="Dmel",height=6.999999999999978,HostD.prob=1.0,length=13.416295981500385,ContinentD="Lab",ContinentD.prob=1.0,NoraHostClock.rate_95%_HPD={0.0026348957017238543,0.0066445589372707645},NoraContinentClock.rate_95%_HPD={0.006599332706119054,0.014797358714054106},height_95%_HPD={6.999999999989001,7.000000000010004},HostD.set={"Dmel"},length_95%_HPD={7.144009934855,20.4318221656},NoraContinentClock.rate_range={0.004293089685093404,0.025266020299626157},Nora_2576-6673.rate_range={1.995249030094423E-4,8.545854584555958E-4},height_median=7.0,HostD.set.prob={1.0},NoraContinentClock.rate=0.010607899844228998,ContinentD.set={"Lab"},Nora_2576-6673.rate_median=4.3345193360897437E-4,length_median=13.015786363415,Nora_2576-6673.rate_95%_HPD={2.8706582716912674E-4,6.040257394763295E-4},NoraHostClock.rate=0.004559317617801412,NoraHostClock.rate_median=0.004453307823092372,NoraHostClock.rate_range={0.0017350655903690668,0.012302284009688736}]:13.015786363415007)[&length_range={9.470518518799,65.92539869173},height_range={11.022237597261999,42.41269697755},Nora_2576-6673.rate=4.400951054985889E-4,NoraContinentClock.rate_median=0.010402561518721081,ContinentD.set.prob={0.0020832175990222767,0.004944169768346203,0.0017776790178323427,0.9911949336147992},HostD="Dmel",height=20.416295981500532,HostD.prob=0.9994166990722738,length=27.0384712062496,ContinentD="Lab",ContinentD.prob=0.9911949336147992,NoraHostClock.rate_95%_HPD={0.0026348957017238543,0.0066445589372707645},NoraContinentClock.rate_95%_HPD={0.006599332706119054,0.014797358714054106},height_95%_HPD={14.144009934850999,27.431822165617007},HostD.set={"Dmel","Dsim"},length_95%_HPD={15.4475310221,40.57863692353},NoraContinentClock.rate_range={0.004293089685093404,0.025266020299626157},Nora_2576-6673.rate_range={1.995249030094423E-4,8.545854584555958E-4},height_median=20.015786363415007,HostD.set.prob={0.9994166990722738,5.833009277262374E-4},posterior=1.0,NoraContinentClock.rate=0.010607899844228998,ContinentD.set={"USA","EuropeNAf","Africa","Lab"},Nora_2576-6673.rate_median=4.3345193360897437E-4,length_median=26.321017634729998,Nora_2576-6673.rate_95%_HPD={2.8706582716912674E-4,6.040257394763295E-4},NoraHostClock.rate=0.004559317617801412,NoraHostClock.rate_median=0.004453307823092372,NoraHostClock.rate_range={0.0017350655903690668,0.012302284009688736}]:27.49496391620499,(((3[&length_range={8.450244614699,54.03691586845},height_range={0.9999999999949978,1.0000000000050022},Nora_2576-6673.rate=4.400951054985889E-4,NoraContinentClock.rate_median=0.010402561518721081,ContinentD.set.prob={1.0},HostD="Dmel",height=1.0000000000000002,HostD.prob=1.0,length=20.124038554775904,ContinentD="Lab",ContinentD.prob=1.0,NoraHostClock.rate_95%_HPD={0.0026348957017238543,0.0066445589372707645},NoraContinentClock.rate_95%_HPD={0.006599332706119054,0.014797358714054106},height_95%_HPD={1.0,1.0},HostD.set={"Dmel"},length_95%_HPD={12.07868291184,28.68620163076},NoraContinentClock.rate_range={0.004293089685093404,0.025266020299626157},Nora_2576-6673.rate_range={1.995249030094423E-4,8.545854584555958E-4},height_median=1.0,HostD.set.prob={1.0},NoraContinentClock.rate=0.010607899844228998,ContinentD.set={"Lab"},Nora_2576-6673.rate_median=4.3345193360897437E-4,length_median=19.639985855915,Nora_2576-6673.rate_95%_HPD={2.8706582716912674E-4,6.040257394763295E-4},NoraHostClock.rate=0.004559317617801412,NoraHostClock.rate_median=0.004453307823092372,NoraHostClock.rate_range={0.0017350655903690668,0.012302284009688736}]:19.639985855915,17[&length_range={9.450244614699,55.03691586845},HostD.set={"Dmel"},length_95%_HPD={13.07868291184,29.68620163076},Nora_2576-6673.rate=4.400951054985889E-4,NoraContinentClock.rate_median=0.010402561518721081,NoraContinentClock.rate_range={0.004293089685093404,0.025266020299626157},ContinentD.set.prob={1.0},HostD="Dmel",Nora_2576-6673.rate_range={1.995249030094423E-4,8.545854584555958E-4},HostD.set.prob={1.0},height=0.0,HostD.prob=1.0,ContinentD.set={"Lab"},NoraContinentClock.rate=0.010607899844228998,Nora_2576-6673.rate_median=4.3345193360897437E-4,length=21.12403855477588,length_median=20.639985855915,Nora_2576-6673.rate_95%_HPD={2.8706582716912674E-4,6.040257394763295E-4},ContinentD.prob=1.0,ContinentD="Lab",NoraHostClock.rate=0.004559317617801412,NoraHostClock.rate_range={0.0017350655903690668,0.012302284009688736},NoraHostClock.rate_median=0.004453307823092372,NoraHostClock.rate_95%_HPD={0.0026348957017238543,0.0066445589372707645},NoraContinentClock.rate_95%_HPD={0.006599332706119054,0.014797358714054106}]:20.639985855915)[&length_range={1.047116543522,28.06761325165},height_range={9.450244614699002,55.036915868449995},Nora_2576-6673.rate=4.400951054985889E-4,NoraContinentClock.rate_median=0.010402561518721081,ContinentD.set.prob={0.001249930559413366,0.006749625020832176,9.166157435698017E-4,0.9910838286761846},HostD="Dmel",height=21.12403855477588,HostD.prob=0.9995833564801956,length=8.757043525671607,ContinentD="Lab",ContinentD.prob=0.9910838286761846,NoraHostClock.rate_95%_HPD={0.0026348957017238543,0.0066445589372707645},NoraContinentClock.rate_95%_HPD={0.006599332706119054,0.014797358714054106},height_95%_HPD={13.078682911840001,29.686201630759996},HostD.set={"Dmel","Dsim"},length_95%_HPD={3.583592392504,14.51771580244},NoraContinentClock.rate_range={0.004293089685093404,0.025266020299626157},Nora_2576-6673.rate_range={1.995249030094423E-4,8.545854584555958E-4},height_median=20.639985855915,HostD.set.prob={0.9995833564801956,4.166435198044553E-4},posterior=1.0,NoraContinentClock.rate=0.010607899844228998,ContinentD.set={"USA","EuropeNAf","Africa","Lab"},Nora_2576-6673.rate_median=4.3345193360897437E-4,length_median=8.4105459278315,Nora_2576-6673.rate_95%_HPD={2.8706582716912674E-4,6.040257394763295E-4},NoraHostClock.rate=0.004559317617801412,NoraHostClock.rate_median=0.004453307823092372,NoraHostClock.rate_range={0.0017350655903690668,0.012302284009688736}]:8.6029410614275,34[&length_range={12.07097245263,63.68652484467},height_range={2.91530054643799,2.915300546460017},Nora_2576-6673.rate=4.400951054985889E-4,NoraContinentClock.rate_median=0.010402561518721081,ContinentD.set.prob={1.0},HostD="Dmel",height=2.915300546447745,HostD.prob=1.0,length=26.965781533999262,ContinentD="Lab",ContinentD.prob=1.0,NoraHostClock.rate_95%_HPD={0.0026348957017238543,0.0066445589372707645},NoraContinentClock.rate_95%_HPD={0.006599332706119054,0.014797358714054106},height_95%_HPD={2.915300546439994,2.9153005464550006},HostD.set={"Dmel"},length_95%_HPD={16.54809873799,38.63446565786},NoraContinentClock.rate_range={0.004293089685093404,0.025266020299626157},Nora_2576-6673.rate_range={1.995249030094423E-4,8.545854584555958E-4},height_median=2.9153005464490036,HostD.set.prob={1.0},NoraContinentClock.rate=0.010607899844228998,ContinentD.set={"Lab"},Nora_2576-6673.rate_median=4.3345193360897437E-4,length_median=26.3276263709,Nora_2576-6673.rate_95%_HPD={2.8706582716912674E-4,6.040257394763295E-4},NoraHostClock.rate=0.004559317617801412,NoraHostClock.rate_median=0.004453307823092372,NoraHostClock.rate_range={0.0017350655903690668,0.012302284009688736}]:26.327626370893498)[&length_range={1.024560231809,32.20956914892},height_range={14.986272999074,66.60182539112},Nora_2576-6673.rate=4.400951054985889E-4,NoraContinentClock.rate_median=0.010402561518721081,ContinentD.set.prob={0.0026109660574412533,0.0233320371090495,0.001638797844564191,0.9724181989889451},HostD="Dmel",height=29.88108208044751,HostD.prob=0.99969446141881,length=10.865371883651104,ContinentD="Lab",ContinentD.prob=0.9724181989889451,NoraHostClock.rate_95%_HPD={0.0026348957017238543,0.0066445589372707645},NoraContinentClock.rate_95%_HPD={0.006599332706119054,0.014797358714054106},height_95%_HPD={19.463399284441003,41.549766204310004},HostD.set={"Dmel","Dsim"},length_95%_HPD={4.940635301977,17.33979322871},NoraContinentClock.rate_range={0.004293089685093404,0.025266020299626157},Nora_2576-6673.rate_range={1.995249030094423E-4,8.545854584555958E-4},height_median=29.2429269173425,HostD.set.prob={0.99969446141881,3.055385811899339E-4},posterior=1.0,NoraContinentClock.rate=0.010607899844228998,ContinentD.set={"USA","EuropeNAf","Africa","Lab"},Nora_2576-6673.rate_median=4.3345193360897437E-4,length_median=10.496598017135,Nora_2576-6673.rate_95%_HPD={2.8706582716912674E-4,6.040257394763295E-4},NoraHostClock.rate=0.004559317617801412,NoraHostClock.rate_median=0.004453307823092372,NoraHostClock.rate_range={0.0017350655903690668,0.012302284009688736}]:11.625355240880609,((25[&length_range={4.681409579139,32.28328749202},height_range={0.254794520523987,0.25479452057200547},Nora_2576-6673.rate=4.400951054985889E-4,NoraContinentClock.rate_median=0.010402561518721081,ContinentD.set.prob={1.0},HostD="Dmel",height=0.25479452054787494,HostD.prob=1.0,length=12.655720535417172,ContinentD="EuropeNAf",ContinentD.prob=1.0,NoraHostClock.rate_95%_HPD={0.0026348957017238543,0.0066445589372707645},NoraContinentClock.rate_95%_HPD={0.006599332706119054,0.014797358714054106},height_95%_HPD={0.254794520536997,0.25479452055900254},HostD.set={"Dmel"},length_95%_HPD={7.135734822679,18.685257399},NoraContinentClock.rate_range={0.004293089685093404,0.025266020299626157},Nora_2576-6673.rate_range={1.995249030094423E-4,8.545854584555958E-4},height_median=0.25479452054799623,HostD.set.prob={1.0},NoraContinentClock.rate=0.010607899844228998,ContinentD.set={"EuropeNAf"},Nora_2576-6673.rate_median=4.3345193360897437E-4,length_median=12.292366949145,Nora_2576-6673.rate_95%_HPD={2.8706582716912674E-4,6.040257394763295E-4},NoraHostClock.rate=0.004559317617801412,NoraHostClock.rate_median=0.004453307823092372,NoraHostClock.rate_range={0.0017350655903690668,0.012302284009688736}]:12.294120735224006,(26[&length_range={3.046515014851,23.58122065609},height_range={0.25479452052498175,0.2547945205710036},Nora_2576-6673.rate=4.400951054985889E-4,NoraContinentClock.rate_median=0.010402561518721081,ContinentD.set.prob={1.0},HostD="Dmel",height=0.25479452054787866,HostD.prob=1.0,length=8.92117184208478,ContinentD="EuropeNAf",ContinentD.prob=1.0,NoraHostClock.rate_95%_HPD={0.0026348957017238543,0.0066445589372707645},NoraContinentClock.rate_95%_HPD={0.006599332706119054,0.014797358714054106},height_95%_HPD={0.2547945205379989,0.2547945205580078},HostD.set={"Dmel"},length_95%_HPD={4.784151220091,13.4434212048},NoraContinentClock.rate_range={0.004293089685093404,0.025266020299626157},Nora_2576-6673.rate_range={1.995249030094423E-4,8.545854584555958E-4},height_median=0.25479452054799623,HostD.set.prob={1.0},NoraContinentClock.rate=0.010607899844228998,ContinentD.set={"EuropeNAf"},Nora_2576-6673.rate_median=4.3345193360897437E-4,length_median=8.6476009548715,Nora_2576-6673.rate_95%_HPD={2.8706582716912674E-4,6.040257394763295E-4},NoraHostClock.rate=0.004559317617801412,NoraHostClock.rate_median=0.004453307823092372,NoraHostClock.rate_range={0.0017350655903690668,0.012302284009688736}]:8.645580312648008,24[&length_range={3.046515014851,23.58122065609},height_range={0.25479452052498175,0.2547945205710036},Nora_2576-6673.rate=4.400951054985889E-4,NoraContinentClock.rate_median=0.010402561518721081,ContinentD.set.prob={1.0},HostD="Dsim",height=0.25479452054787854,HostD.prob=1.0,length=8.923007008497384,ContinentD="EuropeNAf",ContinentD.prob=1.0,NoraHostClock.rate_95%_HPD={0.0026348957017238543,0.0066445589372707645},NoraContinentClock.rate_95%_HPD={0.006599332706119054,0.014797358714054106},height_95%_HPD={0.2547945205379989,0.2547945205580078},HostD.set={"Dsim"},length_95%_HPD={4.788005775677,13.45696074683},NoraContinentClock.rate_range={0.004293089685093404,0.025266020299626157},Nora_2576-6673.rate_range={1.995249030094423E-4,8.545854584555958E-4},height_median=0.25479452054799623,HostD.set.prob={1.0},NoraContinentClock.rate=0.010607899844228998,ContinentD.set={"EuropeNAf"},Nora_2576-6673.rate_median=4.3345193360897437E-4,length_median=8.6483477301575,Nora_2576-6673.rate_95%_HPD={2.8706582716912674E-4,6.040257394763295E-4},NoraHostClock.rate=0.004559317617801412,NoraHostClock.rate_median=0.004453307823092372,NoraHostClock.rate_range={0.0017350655903690668,0.012302284009688736}]:8.645580312648008)[&length_range={0.2675636939557,14.44676164912},height_range={3.3013095353999944,23.836015176635016},Nora_2576-6673.rate=4.401022669189908E-4,NoraContinentClock.rate_median=0.010402354119820531,ContinentD.set.prob={1.3903178266551735E-4,0.9991658093040069,5.5612713066206934E-5,6.395462002613798E-4},HostD="Dmel",height=9.173591539646138,HostD.prob=0.9765314350860607,length=3.738655241051657,ContinentD="EuropeNAf",ContinentD.prob=0.9991658093040069,NoraHostClock.rate_95%_HPD={0.0026288985749127014,0.006636634122744139},NoraContinentClock.rate_95%_HPD={0.006600704443969745,0.014797358714054106},height_95%_HPD={5.042144812631001,13.696898453981994},HostD.set={"Dmel","Dsim"},length_95%_HPD={1.044447610899,6.859366290609},NoraContinentClock.rate_range={0.004293089685093404,0.025266020299626157},Nora_2576-6673.rate_range={1.995249030094423E-4,8.545854584555958E-4},height_median=8.900374833196004,HostD.set.prob={0.9765314350860607,0.023468564913939328},posterior=0.9989167268485084,NoraContinentClock.rate=0.010607699566046227,ContinentD.set={"USA","EuropeNAf","Africa","Lab"},Nora_2576-6673.rate_median=4.334692033964001E-4,length_median=3.508354214943,Nora_2576-6673.rate_95%_HPD={2.8706582716912674E-4,6.040257394763295E-4},NoraHostClock.rate=0.004559313219470955,NoraHostClock.rate_median=0.004453371538249333,NoraHostClock.rate_range={0.0017350655903690668,0.012302284009688736}]:3.648540422575998)[&length_range={7.847917299735,65.46053844051},height_range={4.936204099685,32.53808201256999},Nora_2576-6673.rate=4.400951054985889E-4,NoraContinentClock.rate_median=0.010402561518721081,ContinentD.set.prob={9.44391978223432E-4,0.9951113827009611,3.610910504971946E-4,0.0035831342703183154},HostD="Dmel",height=12.912463348125572,HostD.prob=0.993389256152436,length=24.829417769690323,ContinentD="EuropeNAf",ContinentD.prob=0.9951113827009611,NoraHostClock.rate_95%_HPD={0.0026348957017238543,0.0066445589372707645},NoraContinentClock.rate_95%_HPD={0.006599332706119054,0.014797358714054106},height_95%_HPD={7.390095229661199,18.94005191954799},HostD.set={"Dmel","Dsim"},length_95%_HPD={12.5051816869,39.59131770566},NoraContinentClock.rate_range={0.004293089685093404,0.025266020299626157},Nora_2576-6673.rate_range={1.995249030094423E-4,8.545854584555958E-4},height_median=12.548915255772002,HostD.set.prob={0.993389256152436,0.006610743847564024},posterior=1.0,NoraContinentClock.rate=0.010607899844228998,ContinentD.set={"USA","EuropeNAf","Africa","Lab"},Nora_2576-6673.rate_median=4.3345193360897437E-4,length_median=23.808034370325,Nora_2576-6673.rate_95%_HPD={2.8706582716912674E-4,6.040257394763295E-4},NoraHostClock.rate=0.004559317617801412,NoraHostClock.rate_median=0.004453307823092372,NoraHostClock.rate_range={0.0017350655903690668,0.012302284009688736}]:22.66933568790099,((2[&length_range={0.002995087950028,7.345461309088},height_range={1.3999999999790091,1.4000000000200004},Nora_2576-6673.rate=4.400951054985889E-4,NoraContinentClock.rate_median=0.010402561518721081,ContinentD.set.prob={1.0},HostD="Dmel",height=1.4000000000001158,HostD.prob=1.0,length=0.9751656716784937,ContinentD="EuropeNAf",ContinentD.prob=1.0,NoraHostClock.rate_95%_HPD={0.0026348957017238543,0.0066445589372707645},NoraContinentClock.rate_95%_HPD={0.006599332706119054,0.014797358714054106},height_95%_HPD={1.3999999999906834,1.4000000000100243},HostD.set={"Dmel"},length_95%_HPD={0.02550412666688,2.383638390627},NoraContinentClock.rate_range={0.004293089685093404,0.025266020299626157},Nora_2576-6673.rate_range={1.995249030094423E-4,8.545854584555958E-4},height_median=1.4000000000000057,HostD.set.prob={1.0},NoraContinentClock.rate=0.010607899844228998,ContinentD.set={"EuropeNAf"},Nora_2576-6673.rate_median=4.3345193360897437E-4,length_median=0.8044387007489,Nora_2576-6673.rate_95%_HPD={2.8706582716912674E-4,6.040257394763295E-4},NoraHostClock.rate=0.004559317617801412,NoraHostClock.rate_median=0.004453307823092372,NoraHostClock.rate_range={0.0017350655903690668,0.012302284009688736}]:0.8044387007494969,1[&length_range={0.002995087950028,7.345461309088},height_range={1.3999999999790091,1.4000000000200004},Nora_2576-6673.rate=4.400951054985889E-4,NoraContinentClock.rate_median=0.010402561518721081,ContinentD.set.prob={1.0},HostD="Dmel",height=1.4000000000001158,HostD.prob=1.0,length=0.9751656716784937,ContinentD="EuropeNAf",ContinentD.prob=1.0,NoraHostClock.rate_95%_HPD={0.0026348957017238543,0.0066445589372707645},NoraContinentClock.rate_95%_HPD={0.006599332706119054,0.014797358714054106},height_95%_HPD={1.3999999999906834,1.4000000000100243},HostD.set={"Dmel"},length_95%_HPD={0.02550412666688,2.383638390627},NoraContinentClock.rate_range={0.004293089685093404,0.025266020299626157},Nora_2576-6673.rate_range={1.995249030094423E-4,8.545854584555958E-4},height_median=1.4000000000000057,HostD.set.prob={1.0},NoraContinentClock.rate=0.010607899844228998,ContinentD.set={"EuropeNAf"},Nora_2576-6673.rate_median=4.3345193360897437E-4,length_median=0.8044387007489,Nora_2576-6673.rate_95%_HPD={2.8706582716912674E-4,6.040257394763295E-4},NoraHostClock.rate=0.004559317617801412,NoraHostClock.rate_median=0.004453307823092372,NoraHostClock.rate_range={0.0017350655903690668,0.012302284009688736}]:0.8044387007494969)[&length_range={13.06458943143,72.91319532606},height_range={1.4029950879558086,8.745461309075992},Nora_2576-6673.rate=4.400951054985889E-4,NoraContinentClock.rate_median=0.010402561518721081,ContinentD.set.prob={2.7776234653630355E-5,0.9998333425920782,1.3888117326815177E-4},HostD="Dmel",height=2.375165671678601,HostD.prob=1.0,length=31.84679172096615,ContinentD="EuropeNAf",ContinentD.prob=0.9998333425920782,NoraHostClock.rate_95%_HPD={0.0026348957017238543,0.0066445589372707645},NoraContinentClock.rate_95%_HPD={0.006599332706119054,0.014797358714054106},height_95%_HPD={1.4255041266658992,3.78363839062699},HostD.set={"Dmel"},length_95%_HPD={20.10259346844,45.34963037421},NoraContinentClock.rate_range={0.004293089685093404,0.025266020299626157},Nora_2576-6673.rate_range={1.995249030094423E-4,8.545854584555958E-4},height_median=2.2044387007495025,HostD.set.prob={1.0},posterior=1.0,NoraContinentClock.rate=0.010607899844228998,ContinentD.set={"USA","EuropeNAf","Lab"},Nora_2576-6673.rate_median=4.3345193360897437E-4,length_median=31.102346655425,Nora_2576-6673.rate_95%_HPD={2.8706582716912674E-4,6.040257394763295E-4},NoraHostClock.rate=0.004559317617801412,NoraHostClock.rate_median=0.004453307823092372,NoraHostClock.rate_range={0.0017350655903690668,0.012302284009688736}]:31.330927567168505,22[&length_range={14.65308981865,76.13104217258},height_range={0.39178082189701513,0.39178082194000297},Nora_2576-6673.rate=4.400951054985889E-4,NoraContinentClock.rate_median=0.010402561518721081,ContinentD.set.prob={1.0},HostD="Dmel",height=0.3917808219177591,HostD.prob=1.0,length=32.86344652584983,ContinentD="EuropeNAf",ContinentD.prob=1.0,NoraHostClock.rate_95%_HPD={0.0026348957017238543,0.0066445589372707645},NoraContinentClock.rate_95%_HPD={0.006599332706119054,0.014797358714054106},height_95%_HPD={0.3917808219079859,0.39178082192700003},HostD.set={"Dmel"},length_95%_HPD={20.64215461038,46.52437962083},NoraContinentClock.rate_range={0.004293089685093404,0.025266020299626157},Nora_2576-6673.rate_range={1.995249030094423E-4,8.545854584555958E-4},height_median=0.39178082191799746,HostD.set.prob={1.0},NoraContinentClock.rate=0.010607899844228998,ContinentD.set={"EuropeNAf"},Nora_2576-6673.rate_median=4.3345193360897437E-4,length_median=32.144129144960004,Nora_2576-6673.rate_95%_HPD={2.8706582716912674E-4,6.040257394763295E-4},NoraHostClock.rate=0.004559317617801412,NoraHostClock.rate_median=0.004453307823092372,NoraHostClock.rate_range={0.0017350655903690668,0.012302284009688736}]:33.14358544600001)[&length_range={0.001682925205088,25.10118969572},height_range={15.044870640566991,76.52282299449902},Nora_2576-6673.rate=4.3034672126194716E-4,NoraContinentClock.rate_median=0.010341893515267398,ContinentD.set.prob={0.008864435274338988,0.7481787151663355,0.007132304243721025,0.23582454531560446},HostD="Dmel",height=34.229420515822774,HostD.prob=0.9988792093331296,length=5.084372417422433,ContinentD="EuropeNAf",ContinentD.prob=0.7481787151663355,NoraHostClock.rate_95%_HPD={0.0026662984416344986,0.006639687052427601},NoraContinentClock.rate_95%_HPD={0.006616741934054411,0.014803366566110877},height_95%_HPD={21.417799698390002,47.321615581580005},HostD.set={"Dmel","Dsim"},length_95%_HPD={0.001682925205088,10.85223001946},NoraContinentClock.rate_range={0.004694076727071832,0.025266020299626157},Nora_2576-6673.rate_range={1.995249030094423E-4,8.545854584555958E-4},height_median=33.53536626791801,HostD.set.prob={0.9988792093331296,0.0011207906668704469},posterior=0.5452197100161102,NoraContinentClock.rate=0.010532884785529254,ContinentD.set={"USA","EuropeNAf","Africa","Lab"},Nora_2576-6673.rate_median=4.2371120593295397E-4,length_median=4.667008116529,Nora_2576-6673.rate_95%_HPD={2.8706582716912674E-4,5.937772967447217E-4},NoraHostClock.rate=0.004518717750187852,NoraHostClock.rate_median=0.004417436574558235,NoraHostClock.rate_range={0.0017350655903690668,0.010654580106519347}]:1.682884675754984)[&length_range={0.3986221594891,28.7890690335},height_range={17.376682365514,81.69057104745217},Nora_2576-6673.rate=4.434011398922409E-4,NoraContinentClock.rate_median=0.01033274680928463,ContinentD.set.prob={0.007029053420805998,0.8459465791940018,0.004607935020306154,0.14241643236488596},HostD="Dmel",height=36.19774573888877,HostD.prob=0.999687597625742,length=7.793899246200864,ContinentD="EuropeNAf",ContinentD.prob=0.8459465791940018,NoraHostClock.rate_95%_HPD={0.002714659147620767,0.006730361102099633},NoraContinentClock.rate_95%_HPD={0.006545951013687015,0.01468353289751605},height_95%_HPD={22.208012973970998,51.428316038542},HostD.set={"Dmel","Dsim"},length_95%_HPD={2.044647439246,14.64429366205},NoraContinentClock.rate_range={0.004293089685093404,0.021818415027610023},Nora_2576-6673.rate_range={2.0847001845930487E-4,8.545854584555958E-4},height_median=35.21825094367299,HostD.set.prob={0.999687597625742,3.1240237425804435E-4},posterior=0.7112938170101661,NoraContinentClock.rate=0.010533109989129086,ContinentD.set={"USA","EuropeNAf","Africa","Lab"},Nora_2576-6673.rate_median=4.364502370303922E-4,length_median=7.205567637565499,Nora_2576-6673.rate_95%_HPD={2.883742463744245E-4,6.10287669363616E-4},NoraHostClock.rate=0.004563830335598499,NoraHostClock.rate_median=0.004453450504451689,NoraHostClock.rate_range={0.0017350655903690668,0.012302284009688736}]:5.650031214550118)[&length_range={0.002107604717658,29.94901359523},height_range={21.492706283586,91.21267766108},Nora_2576-6673.rate=4.4821189524725676E-4,NoraContinentClock.rate_median=0.010527985080017118,ContinentD.set.prob={0.0042224928948436866,0.18205440519691432,0.009175801867641088,0.8045473000406009},HostD="Dmel",height=41.76555635724908,HostD.prob=0.9994721883881446,length=6.540359617250336,ContinentD="Lab",ContinentD.prob=0.8045473000406009,NoraHostClock.rate_95%_HPD={0.0027309752058844563,0.006757949773076921},NoraContinentClock.rate_95%_HPD={0.006741745521716025,0.014953062981254468},height_95%_HPD={27.948885420628,58.546807438676},HostD.set={"Dmel","Dsim"},length_95%_HPD={1.119526315361,12.20964325027},NoraContinentClock.rate_range={0.004293089685093404,0.025266020299626157},Nora_2576-6673.rate_range={1.995249030094423E-4,8.371901937028363E-4},height_median=40.86828215822311,HostD.set.prob={0.9994721883881446,5.278116118554608E-4},posterior=0.6841286595189157,NoraContinentClock.rate=0.010732112853294139,ContinentD.set={"USA","EuropeNAf","Africa","Lab"},Nora_2576-6673.rate_median=4.413882379431206E-4,length_median=6.256121781516001,Nora_2576-6673.rate_95%_HPD={2.9562166999987875E-4,6.155358162710998E-4},NoraHostClock.rate=0.004606478193250879,NoraHostClock.rate_median=0.004500102760662424,NoraHostClock.rate_range={0.0017797360555790705,0.012302284009688736}]:6.642468121396888)[&length_range={4.442247562508E-5,22.19077587154},height_range={25.350023605038004,106.70518708909},Nora_2576-6673.rate=4.4207959543880173E-4,NoraContinentClock.rate_median=0.010436129907788251,ContinentD.set.prob={0.006359692368369158,0.09618418457897851,0.023318872017353578,0.8741372510352987},HostD="Dmel",height=48.47891250999706,HostD.prob=0.9985210017747979,length=3.454024513946494,ContinentD="Lab",ContinentD.prob=0.8741372510352987,NoraHostClock.rate_95%_HPD={0.002629570738570231,0.006650120365822979},NoraContinentClock.rate_95%_HPD={0.0066304359215204126,0.01482580538748201},height_95%_HPD={32.178012073736,66.18989060679},HostD.set={"Dmel","Dsim"},length_95%_HPD={4.442247562508E-5,7.860646806565},NoraContinentClock.rate_range={0.004694076727071832,0.02313719188126203},Nora_2576-6673.rate_range={1.995249030094423E-4,8.283347017464069E-4},height_median=47.51075027962,HostD.set.prob={0.9985210017747979,0.0014789982252021298},posterior=0.5634131437142381,NoraContinentClock.rate=0.010638515431108823,ContinentD.set={"USA","EuropeNAf","Africa","Lab"},Nora_2576-6673.rate_median=4.353985250451227E-4,length_median=3.031599545292,Nora_2576-6673.rate_95%_HPD={2.8716962518884046E-4,6.04351609641453E-4},NoraHostClock.rate=0.0045730038843246855,NoraHostClock.rate_median=0.00446609279458024,NoraHostClock.rate_range={0.0017350655903690668,0.012302284009688736}]:2.9400873585503007)[&length_range={0.03801875550959,25.80765308576},height_range={26.094587438830697,109.971056433789},Nora_2576-6673.rate=4.401862810140274E-4,NoraContinentClock.rate_median=0.010403741647536074,ContinentD.set.prob={0.00849897956330901,0.0880091699516341,0.03598087729598255,0.8675109731890743},HostD="Dmel",height=51.45975540663441,HostD.prob=0.9956386815398809,length=7.230167562890883,ContinentD="Lab",ContinentD.prob=0.8675109731890743,NoraHostClock.rate_95%_HPD={0.0026350370573559106,0.0066457783905866825},NoraContinentClock.rate_95%_HPD={0.006592690788427349,0.014797358714054106},height_95%_HPD={34.360059611977206,70.51330013472801},HostD.set={"Dmel","Dsim"},length_95%_HPD={1.867418960861,13.17347436033},NoraContinentClock.rate_range={0.004293089685093404,0.025266020299626157},Nora_2576-6673.rate_range={1.995249030094423E-4,8.545854584555958E-4},height_median=50.4508376381703,HostD.set.prob={0.9956386815398809,0.004361318460119098},posterior=0.9935281373257041,NoraContinentClock.rate=0.010608506574010912,ContinentD.set={"USA","EuropeNAf","Africa","Lab"},Nora_2576-6673.rate_median=4.3355037053074345E-4,length_median=6.921157307854,Nora_2576-6673.rate_95%_HPD={2.868686508221841E-4,6.040257394763295E-4},NoraHostClock.rate=0.004560133112101626,NoraHostClock.rate_median=0.004454132441258708,NoraHostClock.rate_range={0.0017350655903690668,0.012302284009688736}]:6.027738393221696,(23[&length_range={19.74707221231,101.4432621287},height_range={0.39178082189599195,0.3917808219415946},Nora_2576-6673.rate=4.400951054985889E-4,NoraContinentClock.rate_median=0.010402561518721081,ContinentD.set.prob={1.0},HostD="Dsim",height=0.3917808219178049,HostD.prob=1.0,length=43.01305387349631,ContinentD="EuropeNAf",ContinentD.prob=1.0,NoraHostClock.rate_95%_HPD={0.0026348957017238543,0.0066445589372707645},NoraContinentClock.rate_95%_HPD={0.006599332706119054,0.014797358714054106},height_95%_HPD={0.3917808219063943,0.39178082192910324},HostD.set={"Dsim"},length_95%_HPD={27.36637089296,60.42294839755},NoraContinentClock.rate_range={0.004293089685093404,0.025266020299626157},Nora_2576-6673.rate_range={1.995249030094423E-4,8.545854584555958E-4},height_median=0.39178082191799746,HostD.set.prob={1.0},NoraContinentClock.rate=0.010607899844228998,ContinentD.set={"EuropeNAf"},Nora_2576-6673.rate_median=4.3345193360897437E-4,length_median=42.061762579909995,Nora_2576-6673.rate_95%_HPD={2.8706582716912674E-4,6.040257394763295E-4},NoraHostClock.rate=0.004559317617801412,NoraHostClock.rate_median=0.004453307823092372,NoraHostClock.rate_range={0.0017350655903690668,0.012302284009688736}]:42.061762579912944,(27[&length_range={10.15438403139,57.49081569024},height_range={0.9999999999739799,1.0000000000247837},Nora_2576-6673.rate=4.400951054985889E-4,NoraContinentClock.rate_median=0.010402561518721081,ContinentD.set.prob={1.0},HostD="Dmel",height=0.999999999999996,HostD.prob=1.0,length=24.029877839142486,ContinentD="Africa",ContinentD.prob=1.0,NoraHostClock.rate_95%_HPD={0.0026348957017238543,0.0066445589372707645},NoraContinentClock.rate_95%_HPD={0.006599332706119054,0.014797358714054106},height_95%_HPD={0.9999999999869971,1.0000000000120082},HostD.set={"Dmel"},length_95%_HPD={14.44082468259,34.62230956841},NoraContinentClock.rate_range={0.004293089685093404,0.025266020299626157},Nora_2576-6673.rate_range={1.995249030094423E-4,8.545854584555958E-4},height_median=1.0,HostD.set.prob={1.0},NoraContinentClock.rate=0.010607899844228998,ContinentD.set={"Africa"},Nora_2576-6673.rate_median=4.3345193360897437E-4,length_median=23.43602604262,Nora_2576-6673.rate_95%_HPD={2.8706582716912674E-4,6.040257394763295E-4},NoraHostClock.rate=0.004559317617801412,NoraHostClock.rate_median=0.004453307823092372,NoraHostClock.rate_range={0.0017350655903690668,0.012302284009688736}]:23.436026042619996,28[&length_range={10.15438403139,57.49081569024},height_range={0.9999999999739799,1.0000000000247837},Nora_2576-6673.rate=4.400951054985889E-4,NoraContinentClock.rate_median=0.010402561518721081,ContinentD.set.prob={1.0},HostD="Dsim",height=0.999999999999996,HostD.prob=1.0,length=24.029877839142486,ContinentD="Africa",ContinentD.prob=1.0,NoraHostClock.rate_95%_HPD={0.0026348957017238543,0.0066445589372707645},NoraContinentClock.rate_95%_HPD={0.006599332706119054,0.014797358714054106},height_95%_HPD={0.9999999999869971,1.0000000000120082},HostD.set={"Dsim"},length_95%_HPD={14.44082468259,34.62230956841},NoraContinentClock.rate_range={0.004293089685093404,0.025266020299626157},Nora_2576-6673.rate_range={1.995249030094423E-4,8.545854584555958E-4},height_median=1.0,HostD.set.prob={1.0},NoraContinentClock.rate=0.010607899844228998,ContinentD.set={"Africa"},Nora_2576-6673.rate_median=4.3345193360897437E-4,length_median=23.43602604262,Nora_2576-6673.rate_95%_HPD={2.8706582716912674E-4,6.040257394763295E-4},NoraHostClock.rate=0.004559317617801412,NoraHostClock.rate_median=0.004453307823092372,NoraHostClock.rate_range={0.0017350655903690668,0.012302284009688736}]:23.436026042619996)[&length_range={4.58029595961,58.2779227363},height_range={11.154384031391004,58.49081569024301},Nora_2576-6673.rate=4.400951054985889E-4,NoraContinentClock.rate_median=0.010402561518721081,ContinentD.set.prob={0.0036386867396255764,0.025581912115993557,0.9159491139381145,2.7776234653630355E-5,0.054802510971612685},HostD="Dmel",height=25.029877839142692,HostD.prob=0.6707682906505195,length=18.374956856271613,ContinentD="Africa",ContinentD.prob=0.9159491139381145,NoraHostClock.rate_95%_HPD={0.0026348957017238543,0.0066445589372707645},NoraContinentClock.rate_95%_HPD={0.006599332706119054,0.014797358714054106},height_95%_HPD={15.440824682600997,35.62230956841509},HostD.set={"Dmel","Dsim"},length_95%_HPD={9.148065137399,28.56815142565},NoraContinentClock.rate_range={0.004293089685093404,0.025266020299626157},Nora_2576-6673.rate_range={1.995249030094423E-4,8.545854584555958E-4},height_median=24.436026042619996,HostD.set.prob={0.6707682906505195,0.3292317093494806},posterior=1.0,NoraContinentClock.rate=0.010607899844228998,ContinentD.set={"USA","EuropeNAf","Africa","Australia","Lab"},Nora_2576-6673.rate_median=4.3345193360897437E-4,length_median=17.79224538821,Nora_2576-6673.rate_95%_HPD={2.8706582716912674E-4,6.040257394763295E-4},NoraHostClock.rate=0.004559317617801412,NoraHostClock.rate_median=0.004453307823092372,NoraHostClock.rate_range={0.0017350655903690668,0.012302284009688736}]:18.017517359210945)[&length_range={1.270625682475,50.7024011063},height_range={20.138853034228,101.835042950608},Nora_2576-6673.rate=4.400951054985889E-4,NoraContinentClock.rate_median=0.010402561518721081,ContinentD.set.prob={0.022276540192211543,0.19560024443086496,0.3407866229653908,5.555246930726071E-5,0.44128103994222545},HostD="Dmel",height=43.40483469541428,HostD.prob=0.7018498972279318,length=16.724762450988756,ContinentD="Lab",ContinentD.prob=0.44128103994222545,NoraHostClock.rate_95%_HPD={0.0026348957017238543,0.0066445589372707645},NoraContinentClock.rate_95%_HPD={0.006599332706119054,0.014797358714054106},height_95%_HPD={27.758151714878,60.814729219461},HostD.set={"Dmel","Dsim"},length_95%_HPD={8.829403231997,26.15208986443},NoraContinentClock.rate_range={0.004293089685093404,0.025266020299626157},Nora_2576-6673.rate_range={1.995249030094423E-4,8.545854584555958E-4},height_median=42.45354340183094,HostD.set.prob={0.7018498972279318,0.2981501027720682},posterior=1.0,NoraContinentClock.rate=0.010607899844228998,ContinentD.set={"USA","EuropeNAf","Africa","Australia","Lab"},Nora_2576-6673.rate_median=4.3345193360897437E-4,length_median=16.237345108805002,Nora_2576-6673.rate_95%_HPD={2.8706582716912674E-4,6.040257394763295E-4},NoraHostClock.rate=0.004559317617801412,NoraHostClock.rate_median=0.004453307823092372,NoraHostClock.rate_range={0.0017350655903690668,0.012302284009688736}]:14.025032629561053)[&length_range={5.877471780806E-4,10.44587960678},height_range={29.778459285137696,116.02958580398298},Nora_2576-6673.rate=4.4615203190332444E-4,NoraContinentClock.rate_median=0.01046445894073366,ContinentD.set.prob={0.016138234574944982,0.08036514793381694,0.04955579101801288,0.8539408264732252},HostD="Dmel",height=57.532236191964586,HostD.prob=0.9935610074170674,length=2.0093969384529227,ContinentD="Lab",ContinentD.prob=0.8539408264732252,NoraHostClock.rate_95%_HPD={0.0027132835339062577,0.006765840949043878},NoraContinentClock.rate_95%_HPD={0.0066852657019692285,0.01505221887349041},height_95%_HPD={38.2622952494009,77.991043208752},HostD.set={"Dmel","Dsim"},length_95%_HPD={5.877471780806E-4,4.802161249972},NoraContinentClock.rate_range={0.004293089685093404,0.025266020299626157},Nora_2576-6673.rate_range={1.995249030094423E-4,8.545854584555958E-4},height_median=56.478576031391995,HostD.set.prob={0.9935610074170674,0.006438992582932595},posterior=0.3407866229653908,NoraContinentClock.rate=0.010683265364056622,ContinentD.set={"USA","EuropeNAf","Africa","Lab"},Nora_2576-6673.rate_median=4.386390278460689E-4,length_median=1.723993946186,Nora_2576-6673.rate_95%_HPD={2.957264103481583E-4,6.181376006065862E-4},NoraHostClock.rate=0.004593112834104617,NoraHostClock.rate_median=0.004491935078723283,NoraHostClock.rate_range={0.0017350655903690668,0.010973636889658928}]:1.9799458892487038)[&length_range={9.3956515299E-4,12.59213887198},height_range={30.384094793460896,122.54766942954198},Nora_2576-6673.rate=4.3658610539013123E-4,NoraContinentClock.rate_median=0.010359532987752797,ContinentD.set.prob={0.01841075018516559,0.06792931964871442,0.04041900328007618,0.8732409268860438},HostD="Dmel",height=59.49978901523192,HostD.prob=0.9973547772722463,length=2.353231072617456,ContinentD="Lab",ContinentD.prob=0.8732409268860438,NoraHostClock.rate_95%_HPD={0.0026401287422204082,0.006551842509801465},NoraContinentClock.rate_95%_HPD={0.006661602875370491,0.014789051045004657},height_95%_HPD={41.5688660065374,81.77000783346399},HostD.set={"Dmel","Dsim"},length_95%_HPD={9.3956515299E-4,5.742493199517},NoraContinentClock.rate_range={0.004293089685093404,0.021818415027610023},Nora_2576-6673.rate_range={1.995249030094423E-4,8.545854584555958E-4},height_median=58.4585219206407,HostD.set.prob={0.9973547772722463,0.002645222727753677},posterior=0.2625131937114605,NoraContinentClock.rate=0.010574162278081788,ContinentD.set={"USA","EuropeNAf","Africa","Lab"},Nora_2576-6673.rate_median=4.297691775227576E-4,length_median=2.008924169989,Nora_2576-6673.rate_95%_HPD={2.883742463744245E-4,5.977038503716266E-4},NoraHostClock.rate=0.0045345708970896,NoraHostClock.rate_median=0.004430583658117201,NoraHostClock.rate_range={0.0018051023118836012,0.010973636889658928}]:2.8069247789343947,((((15[&length_range={0.08419139748126,7.553902648362},height_range={1.2876712328490072,1.2876712329034916},Nora_2576-6673.rate=4.400951054985889E-4,NoraContinentClock.rate_median=0.010402561518721081,ContinentD.set.prob={1.0},HostD="Dmel",height=1.2876712328766107,HostD.prob=1.0,length=1.5108446543378509,ContinentD="USA",ContinentD.prob=1.0,NoraHostClock.rate_95%_HPD={0.0026348957017238543,0.0066445589372707645},NoraContinentClock.rate_95%_HPD={0.006599332706119054,0.014797358714054106},height_95%_HPD={1.2876712328655913,1.2876712328881013},HostD.set={"Dmel"},length_95%_HPD={0.3066779720542,3.02205322706},NoraContinentClock.rate_range={0.004293089685093404,0.025266020299626157},Nora_2576-6673.rate_range={1.995249030094423E-4,8.545854584555958E-4},height_median=1.2876712328765976,HostD.set.prob={1.0},NoraContinentClock.rate=0.010607899844228998,ContinentD.set={"USA"},Nora_2576-6673.rate_median=4.3345193360897437E-4,length_median=1.3725636908449999,Nora_2576-6673.rate_95%_HPD={2.8706582716912674E-4,6.040257394763295E-4},NoraHostClock.rate=0.004559317617801412,NoraHostClock.rate_median=0.004453307823092372,NoraHostClock.rate_range={0.0017350655903690668,0.012302284009688736}]:1.3800882496826006,(14[&length_range={3.593297654958E-5,3.635587372889},height_range={1.2876712328492346,1.2876712329034916},Nora_2576-6673.rate=4.400951054985889E-4,NoraContinentClock.rate_median=0.010402561518721081,ContinentD.set.prob={1.0},HostD="Dmel",height=1.2876712328766102,HostD.prob=1.0,length=0.3372991691974635,ContinentD="USA",ContinentD.prob=1.0,NoraHostClock.rate_95%_HPD={0.0026348957017238543,0.0066445589372707645},NoraContinentClock.rate_95%_HPD={0.006599332706119054,0.014797358714054106},height_95%_HPD={1.2876712328654918,1.2876712328881723},HostD.set={"Dmel"},length_95%_HPD={3.593297654958E-5,1.020691757962},NoraContinentClock.rate_range={0.004293089685093404,0.025266020299626157},Nora_2576-6673.rate_range={1.995249030094423E-4,8.545854584555958E-4},height_median=1.2876712328765905,HostD.set.prob={1.0},NoraContinentClock.rate=0.010607899844228998,ContinentD.set={"USA"},Nora_2576-6673.rate_median=4.3345193360897437E-4,length_median=0.2334247180924,Nora_2576-6673.rate_95%_HPD={2.8706582716912674E-4,6.040257394763295E-4},NoraHostClock.rate=0.004559317617801412,NoraHostClock.rate_median=0.004453307823092372,NoraHostClock.rate_range={0.0017350655903690668,0.012302284009688736}]:0.22611647141100377,13[&length_range={3.593297654958E-5,5.345872670197},height_range={1.2876712328492346,1.2876712329034916},Nora_2576-6673.rate=4.400951054985889E-4,NoraContinentClock.rate_median=0.010402561518721081,ContinentD.set.prob={1.0},HostD="Dmel",height=1.287671232876611,HostD.prob=1.0,length=0.3374624650332524,ContinentD="USA",ContinentD.prob=1.0,NoraHostClock.rate_95%_HPD={0.0026348957017238543,0.0066445589372707645},NoraContinentClock.rate_95%_HPD={0.006599332706119054,0.014797358714054106},height_95%_HPD={1.2876712328654918,1.2876712328881723},HostD.set={"Dmel"},length_95%_HPD={3.593297654958E-5,1.023752594338},NoraContinentClock.rate_range={0.004293089685093404,0.025266020299626157},Nora_2576-6673.rate_range={1.995249030094423E-4,8.545854584555958E-4},height_median=1.2876712328765905,HostD.set.prob={1.0},NoraContinentClock.rate=0.010607899844228998,ContinentD.set={"USA"},Nora_2576-6673.rate_median=4.3345193360897437E-4,length_median=0.23323539677010002,Nora_2576-6673.rate_95%_HPD={2.8706582716912674E-4,6.040257394763295E-4},NoraHostClock.rate=0.004559317617801412,NoraHostClock.rate_median=0.004453307823092372,NoraHostClock.rate_range={0.0017350655903690668,0.012302284009688736}]:0.22611647141100377)[&length_range={0.001617126508678,7.25264014576},height_range={1.287707165848495,4.923258605760481},Nora_2576-6673.rate=4.400675116110714E-4,NoraContinentClock.rate_median=0.010401466748975042,ContinentD.set.prob={1.0},HostD="Dmel",height=1.6096939337857008,HostD.prob=1.0,length=1.201673860168579,ContinentD="USA",ContinentD.prob=1.0,NoraHostClock.rate_95%_HPD={0.0026288985749127014,0.0066370932800476415},NoraContinentClock.rate_95%_HPD={0.006597983716411721,0.014797358714054106},height_95%_HPD={1.287707165848495,2.250290544353902},HostD.set={"Dmel"},length_95%_HPD={0.05730496414943,2.614887361024},NoraContinentClock.rate_range={0.004293089685093404,0.025266020299626157},Nora_2576-6673.rate_range={1.995249030094423E-4,8.545854584555958E-4},height_median=1.5137877042875942,HostD.set.prob={1.0},posterior=0.979334481417699,NoraContinentClock.rate=0.010606622960284069,ContinentD.set={"USA"},Nora_2576-6673.rate_median=4.333846958276462E-4,length_median=1.0624385301755002,Nora_2576-6673.rate_95%_HPD={2.8716962518884046E-4,6.040257394763295E-4},NoraHostClock.rate=0.0045590989744323076,NoraHostClock.rate_median=0.004453307823092372,NoraHostClock.rate_range={0.0017350655903690668,0.012302284009688736}]:1.153971778271604)[&length_range={15.09749579514,86.81205091265},height_range={1.3718626303603543,8.841573881246006},Nora_2576-6673.rate=4.400951054985889E-4,NoraContinentClock.rate_median=0.010402561518721081,ContinentD.set.prob={0.9997500138881174,2.4998611188267316E-4},HostD="Dmel",height=2.8052695061322614,HostD.prob=1.0,length=34.23447027450798,ContinentD="USA",ContinentD.prob=0.9997500138881174,NoraHostClock.rate_95%_HPD={0.0026348957017238543,0.0066445589372707645},NoraContinentClock.rate_95%_HPD={0.006599332706119054,0.014797358714054106},height_95%_HPD={1.603059119444012,4.308726416318997},HostD.set={"Dmel"},length_95%_HPD={22.22472151292,48.23988103789},NoraContinentClock.rate_range={0.004293089685093404,0.025266020299626157},Nora_2576-6673.rate_range={1.995249030094423E-4,8.545854584555958E-4},height_median=2.667759482559198,HostD.set.prob={1.0},posterior=1.0,NoraContinentClock.rate=0.010607899844228998,ContinentD.set={"USA","Lab"},Nora_2576-6673.rate_median=4.3345193360897437E-4,length_median=33.456218840649996,Nora_2576-6673.rate_95%_HPD={2.8706582716912674E-4,6.040257394763295E-4},NoraHostClock.rate=0.004559317617801412,NoraHostClock.rate_median=0.004453307823092372,NoraHostClock.rate_range={0.0017350655903690668,0.012302284009688736}]:33.566659470563955,(33[&length_range={2.885876600761,20.92893677143},height_range={2.915300546424703,2.915300546471002},Nora_2576-6673.rate=4.400951054985889E-4,NoraContinentClock.rate_median=0.010402561518721081,ContinentD.set.prob={1.0},HostD="Dmel",height=2.9153005464480897,HostD.prob=1.0,length=7.860119348021716,ContinentD="Lab",ContinentD.prob=1.0,NoraHostClock.rate_95%_HPD={0.0026348957017238543,0.0066445589372707645},NoraContinentClock.rate_95%_HPD={0.006599332706119054,0.014797358714054106},height_95%_HPD={2.9153005464369954,2.915300546460003},HostD.set={"Dmel"},length_95%_HPD={4.367660172072,11.69769793063},NoraContinentClock.rate_range={0.004293089685093404,0.025266020299626157},Nora_2576-6673.rate_range={1.995249030094423E-4,8.545854584555958E-4},height_median=2.915300546448009,HostD.set.prob={1.0},NoraContinentClock.rate=0.010607899844228998,ContinentD.set={"Lab"},Nora_2576-6673.rate_median=4.3345193360897437E-4,length_median=7.649650025833999,Nora_2576-6673.rate_95%_HPD={2.8706582716912674E-4,6.040257394763295E-4},NoraHostClock.rate=0.004559317617801412,NoraHostClock.rate_median=0.004453307823092372,NoraHostClock.rate_range={0.0017350655903690668,0.012302284009688736}]:7.889349830715698,((5[&length_range={1.915311216312,8.60168071904},height_range={0.9999999999745768,1.0000000000229932},Nora_2576-6673.rate=4.400951054985889E-4,NoraContinentClock.rate_median=0.010402561518721081,ContinentD.set.prob={1.0},HostD="Dmel",height=0.9999999999999917,HostD.prob=1.0,length=2.4095083274063436,ContinentD="Lab",ContinentD.prob=1.0,NoraHostClock.rate_95%_HPD={0.0026348957017238543,0.0066445589372707645},NoraContinentClock.rate_95%_HPD={0.006599332706119054,0.014797358714054106},height_95%_HPD={0.9999999999881055,1.0000000000110134},HostD.set={"Dmel"},length_95%_HPD={1.915311216312,3.355719588125},NoraContinentClock.rate_range={0.004293089685093404,0.025266020299626157},Nora_2576-6673.rate_range={1.995249030094423E-4,8.545854584555958E-4},height_median=1.0,HostD.set.prob={1.0},NoraContinentClock.rate=0.010607899844228998,ContinentD.set={"Lab"},Nora_2576-6673.rate_median=4.3345193360897437E-4,length_median=2.269737762953,Nora_2576-6673.rate_95%_HPD={2.8706582716912674E-4,6.040257394763295E-4},NoraHostClock.rate=0.004559317617801412,NoraHostClock.rate_median=0.004453307823092372,NoraHostClock.rate_range={0.0017350655903690668,0.012302284009688736}]:2.269737762951003,32[&length_range={1.066986376586E-5,6.686380172592},height_range={2.915300546423566,2.9153005464714},Nora_2576-6673.rate=4.400951054985889E-4,NoraContinentClock.rate_median=0.010402561518721081,ContinentD.set.prob={1.0},HostD="Dmel",height=2.91530054644814,HostD.prob=1.0,length=0.4942077809581657,ContinentD="Lab",ContinentD.prob=1.0,NoraHostClock.rate_95%_HPD={0.0026348957017238543,0.0066445589372707645},NoraContinentClock.rate_95%_HPD={0.006599332706119054,0.014797358714054106},height_95%_HPD={2.9153005464365975,2.9153005464595054},HostD.set={"Dmel"},length_95%_HPD={1.066986376586E-5,1.440419041677},NoraContinentClock.rate_range={0.004293089685093404,0.025266020299626157},Nora_2576-6673.rate_range={1.995249030094423E-4,8.545854584555958E-4},height_median=2.9153005464481936,HostD.set.prob={1.0},NoraContinentClock.rate=0.010607899844228998,ContinentD.set={"Lab"},Nora_2576-6673.rate_median=4.3345193360897437E-4,length_median=0.35443721650469995,Nora_2576-6673.rate_95%_HPD={2.8706582716912674E-4,6.040257394763295E-4},NoraHostClock.rate=0.004559317617801412,NoraHostClock.rate_median=0.004453307823092372,NoraHostClock.rate_range={0.0017350655903690668,0.012302284009688736}]:0.35443721650280935)[&length_range={2.087798944676,17.06922842795},height_range={2.9153112163159847,9.601680719044111},Nora_2576-6673.rate=4.400951054985889E-4,NoraContinentClock.rate_median=0.010402561518721081,ContinentD.set.prob={1.0},HostD="Dmel",height=3.4095083274063294,HostD.prob=1.0,length=6.827010431747453,ContinentD="Lab",ContinentD.prob=1.0,NoraHostClock.rate_95%_HPD={0.0026348957017238543,0.0066445589372707645},NoraContinentClock.rate_95%_HPD={0.006599332706119054,0.014797358714054106},height_95%_HPD={2.9153112163159847,4.355719588130341},HostD.set={"Dmel"},length_95%_HPD={3.576477150317,10.29419021389},NoraContinentClock.rate_range={0.004293089685093404,0.025266020299626157},Nora_2576-6673.rate_range={1.995249030094423E-4,8.545854584555958E-4},height_median=3.269737762951003,HostD.set.prob={1.0},posterior=1.0,NoraContinentClock.rate=0.010607899844228998,ContinentD.set={"Lab"},Nora_2576-6673.rate_median=4.3345193360897437E-4,length_median=6.620800623298,Nora_2576-6673.rate_95%_HPD={2.8706582716912674E-4,6.040257394763295E-4},NoraHostClock.rate=0.004559317617801412,NoraHostClock.rate_median=0.004453307823092372,NoraHostClock.rate_range={0.0017350655903690668,0.012302284009688736}]:6.4769730060816,(4[&length_range={1.943591821377,8.374101770826},height_range={0.9999999999763958,1.0000000000219984},Nora_2576-6673.rate=4.400951054985889E-4,NoraContinentClock.rate_median=0.010402561518721081,ContinentD.set.prob={1.0},HostD="Dmel",height=0.999999999999999,HostD.prob=1.0,length=3.1740719922439125,ContinentD="Lab",ContinentD.prob=1.0,NoraHostClock.rate_95%_HPD={0.0026348957017238543,0.0066445589372707645},NoraContinentClock.rate_95%_HPD={0.006599332706119054,0.014797358714054106},height_95%_HPD={0.9999999999884892,1.000000000011397},HostD.set={"Dmel"},length_95%_HPD={2.130741086681,4.462953137136},NoraContinentClock.rate_range={0.004293089685093404,0.025266020299626157},Nora_2576-6673.rate_range={1.995249030094423E-4,8.545854584555958E-4},height_median=1.0,HostD.set.prob={1.0},NoraContinentClock.rate=0.010607899844228998,ContinentD.set={"Lab"},Nora_2576-6673.rate_median=4.3345193360897437E-4,length_median=3.0606868425664997,Nora_2576-6673.rate_95%_HPD={2.8706582716912674E-4,6.040257394763295E-4},NoraHostClock.rate=0.004559317617801412,NoraHostClock.rate_median=0.004453307823092372,NoraHostClock.rate_range={0.0017350655903690668,0.012302284009688736}]:3.060686842566895,31[&length_range={0.02829127492898,6.458801224377},height_range={2.9153005464244046,2.9153005464707036},Nora_2576-6673.rate=4.400951054985889E-4,NoraContinentClock.rate_median=0.010402561518721081,ContinentD.set.prob={1.0},HostD="Dmel",height=2.91530054644813,HostD.prob=1.0,length=1.2587714457957369,ContinentD="Lab",ContinentD.prob=1.0,NoraHostClock.rate_95%_HPD={0.0026348957017238543,0.0066445589372707645},NoraContinentClock.rate_95%_HPD={0.006599332706119054,0.014797358714054106},height_95%_HPD={2.9153005464368817,2.9153005464597115},HostD.set={"Dmel"},length_95%_HPD={0.2154405402324,2.547652590688},NoraContinentClock.rate_range={0.004293089685093404,0.025266020299626157},Nora_2576-6673.rate_range={1.995249030094423E-4,8.545854584555958E-4},height_median=2.915300546448101,HostD.set.prob={1.0},NoraContinentClock.rate=0.010607899844228998,ContinentD.set={"Lab"},Nora_2576-6673.rate_median=4.3345193360897437E-4,length_median=1.1453862961185,Nora_2576-6673.rate_95%_HPD={2.8706582716912674E-4,6.040257394763295E-4},NoraHostClock.rate=0.004559317617801412,NoraHostClock.rate_median=0.004453307823092372,NoraHostClock.rate_range={0.0017350655903690668,0.012302284009688736}]:1.1453862961187937)[&length_range={1.752037415394,15.74848546383},height_range={2.9435918213893046,9.374101770837001},Nora_2576-6673.rate=4.400951054985889E-4,NoraContinentClock.rate_median=0.010402561518721081,ContinentD.set.prob={1.0},HostD="Dmel",height=4.174071992243921,HostD.prob=1.0,length=5.910714601698225,ContinentD="Lab",ContinentD.prob=1.0,NoraHostClock.rate_95%_HPD={0.0026348957017238543,0.0066445589372707645},NoraContinentClock.rate_95%_HPD={0.006599332706119054,0.014797358714054106},height_95%_HPD={3.1307410866778937,5.462953137134008},HostD.set={"Dmel"},length_95%_HPD={2.979201667489,9.124086017282},NoraContinentClock.rate_range={0.004293089685093404,0.025266020299626157},Nora_2576-6673.rate_range={1.995249030094423E-4,8.545854584555958E-4},height_median=4.060686842566895,HostD.set.prob={1.0},posterior=1.0,NoraContinentClock.rate=0.010607899844228998,ContinentD.set={"Lab"},Nora_2576-6673.rate_median=4.3345193360897437E-4,length_median=5.7206556785695,Nora_2576-6673.rate_95%_HPD={2.8706582716912674E-4,6.040257394763295E-4},NoraHostClock.rate=0.004559317617801412,NoraHostClock.rate_median=0.004453307823092372,NoraHostClock.rate_range={0.0017350655903690668,0.012302284009688736}]:5.686023926465708)[&length_range={5.148422253853E-6,6.813624591463},height_range={5.331349636606102,20.136957837819907},Nora_2576-6673.rate=4.403517837564324E-4,NoraContinentClock.rate_median=0.01041008923118303,ContinentD.set.prob={8.447729672650475E-5,8.447729672650475E-5,0.999831045406547},HostD="Dmel",height=9.942725146197,HostD.prob=1.0,length=1.1194259428637394,ContinentD="Lab",ContinentD.prob=0.999831045406547,NoraHostClock.rate_95%_HPD={0.0027157184477913823,0.006705863484539567},NoraContinentClock.rate_95%_HPD={0.006584389133369636,0.014812401152752933},height_95%_HPD={6.744591305401805,13.3718006364779},HostD.set={"Dmel"},length_95%_HPD={2.26424335553E-4,2.610886373153},NoraContinentClock.rate_range={0.0048207084103952256,0.0247364446112809},Nora_2576-6673.rate_range={2.1258163958559576E-4,8.545854584555958E-4},height_median=9.746710769032603,HostD.set.prob={1.0},posterior=0.6576023554246986,NoraContinentClock.rate=0.010613509043016391,ContinentD.set={"USA","EuropeNAf","Lab"},Nora_2576-6673.rate_median=4.335100810743528E-4,length_median=0.9642073631377,Nora_2576-6673.rate_95%_HPD={2.9022415300244324E-4,6.073560517966842E-4},NoraHostClock.rate=0.004561145353854395,NoraHostClock.rate_median=0.004454971922660449,NoraHostClock.rate_range={0.0017350655903690668,0.010973636889658928}]:1.0579396081311039)[&length_range={10.96280989982,69.39543891379},height_range={5.8438486755157015,23.84423731788891},Nora_2576-6673.rate=4.400951054985889E-4,NoraContinentClock.rate_median=0.010402561518721081,ContinentD.set.prob={2.7776234653630353E-4,1.3888117326815177E-4,2.7776234653630355E-5,0.9995555802455419},HostD="Dmel",height=11.01815973212748,HostD.prob=0.9999722237653463,length=26.021580048512984,ContinentD="Lab",ContinentD.prob=0.9995555802455419,NoraHostClock.rate_95%_HPD={0.0026348957017238543,0.0066445589372707645},NoraContinentClock.rate_95%_HPD={0.006599332706119054,0.014797358714054106},height_95%_HPD={7.503476508571005,14.832440417761006},HostD.set={"Dmel","Dsim"},length_95%_HPD={15.97858759996,37.66407550233},NoraContinentClock.rate_range={0.004293089685093404,0.025266020299626157},Nora_2576-6673.rate_range={1.995249030094423E-4,8.545854584555958E-4},height_median=10.804650377163707,HostD.set.prob={0.9999722237653463,2.7776234653630355E-5},posterior=1.0,NoraContinentClock.rate=0.010607899844228998,ContinentD.set={"USA","EuropeNAf","Africa","Lab"},Nora_2576-6673.rate_median=4.3345193360897437E-4,length_median=25.346998654925,Nora_2576-6673.rate_95%_HPD={2.8706582716912674E-4,6.040257394763295E-4},NoraHostClock.rate=0.004559317617801412,NoraHostClock.rate_median=0.004453307823092372,NoraHostClock.rate_range={0.0017350655903690668,0.012302284009688736}]:25.429768575959447)[&length_range={2.44750292235,41.20696242271},height_range={17.222824440419902,89.63968204273499},Nora_2576-6673.rate=4.400951054985889E-4,NoraContinentClock.rate_median=0.010402561518721081,ContinentD.set.prob={0.12002110993833676,0.035692461529915,0.014471418254541414,2.7776234653630355E-5,0.8297872340425532},HostD="Dmel",height=37.03973978064021,HostD.prob=0.9982500972168213,length=13.980347708458494,ContinentD="Lab",ContinentD.prob=0.8297872340425532,NoraHostClock.rate_95%_HPD={0.0026348957017238543,0.0066445589372707645},NoraContinentClock.rate_95%_HPD={0.006599332706119054,0.014797358714054106},height_95%_HPD={24.6790895572535,51.532001232657834},HostD.set={"Dmel","Dsim"},length_95%_HPD={6.614298774622,22.51164590288},NoraContinentClock.rate_range={0.004293089685093404,0.025266020299626157},Nora_2576-6673.rate_range={1.995249030094423E-4,8.545854584555958E-4},height_median=36.23441895312315,HostD.set.prob={0.9982500972168213,0.0017499027831787122},posterior=1.0,NoraContinentClock.rate=0.010607899844228998,ContinentD.set={"USA","EuropeNAf","Africa","Australia","Lab"},Nora_2576-6673.rate_median=4.3345193360897437E-4,length_median=13.4694512963,Nora_2576-6673.rate_95%_HPD={2.8706582716912674E-4,6.040257394763295E-4},NoraHostClock.rate=0.004559317617801412,NoraHostClock.rate_median=0.004453307823092372,NoraHostClock.rate_range={0.0017350655903690668,0.012302284009688736}]:13.10474106535301,30[&length_range={21.4807519747,114.6163549537},height_range={2.9153005464239925,2.915300546472011},Nora_2576-6673.rate=4.400951054985889E-4,NoraContinentClock.rate_median=0.010402561518721081,ContinentD.set.prob={1.0},HostD="Dmel",height=2.9153005464480604,HostD.prob=1.0,length=48.34156557219949,ContinentD="Lab",ContinentD.prob=1.0,NoraHostClock.rate_95%_HPD={0.0026348957017238543,0.0066445589372707645},NoraContinentClock.rate_95%_HPD={0.006599332706119054,0.014797358714054106},height_95%_HPD={2.9153005464380044,2.915300546457999},HostD.set={"Dmel"},length_95%_HPD={30.9738480717,67.98517717779},NoraContinentClock.rate_range={0.004293089685093404,0.025266020299626157},Nora_2576-6673.rate_range={1.995249030094423E-4,8.545854584555958E-4},height_median=2.915300546448009,HostD.set.prob={1.0},NoraContinentClock.rate=0.010607899844228998,ContinentD.set={"Lab"},Nora_2576-6673.rate_median=4.3345193360897437E-4,length_median=47.29703367991,Nora_2576-6673.rate_95%_HPD={2.8706582716912674E-4,6.040257394763295E-4},NoraHostClock.rate=0.004559317617801412,NoraHostClock.rate_median=0.004453307823092372,NoraHostClock.rate_range={0.0017350655903690668,0.012302284009688736}]:46.423859472028155)[&length_range={0.002385230033909,18.47641646658},height_range={24.3960525211519,117.53165550012498},Nora_2576-6673.rate=4.412588137598699E-4,NoraContinentClock.rate_median=0.010414588101699915,ContinentD.set.prob={0.06273939565895872,0.03638814016172507,0.023620371683926798,0.8772520924953894},HostD="Dmel",height=50.354220938626334,HostD.prob=0.9995744077174067,length=4.0383474390997325,ContinentD="Lab",ContinentD.prob=0.8772520924953894,NoraHostClock.rate_95%_HPD={0.0026288985749127014,0.0066370932800476415},NoraContinentClock.rate_95%_HPD={0.0065806384197656794,0.014795692970871585},height_95%_HPD={32.5777966133535,68.48001840436821},HostD.set={"Dmel","Dsim"},length_95%_HPD={0.1978163300089,8.085669161466},NoraContinentClock.rate_range={0.004293089685093404,0.025266020299626157},Nora_2576-6673.rate_range={1.995249030094423E-4,8.545854584555958E-4},height_median=49.339160018476164,HostD.set.prob={0.9995744077174067,4.2559228259327563E-4},posterior=0.7831787122937615,NoraContinentClock.rate=0.010627847159486541,ContinentD.set={"USA","EuropeNAf","Africa","Lab"},Nora_2576-6673.rate_median=4.3439368077767006E-4,length_median=3.7358343634595,Nora_2576-6673.rate_95%_HPD={2.9050912437302267E-4,6.087812150615263E-4},NoraHostClock.rate=0.0045671438624077425,NoraHostClock.rate_median=0.004462517257166688,NoraHostClock.rate_range={0.0017350655903690668,0.010973636889658928}]:4.947651091240687,((((20[&length_range={0.06606800051666,7.139119765729},height_range={0.9999999999739799,1.000000000024798},Nora_2576-6673.rate=4.400951054985889E-4,NoraContinentClock.rate_median=0.010402561518721081,ContinentD.set.prob={1.0},HostD="Dmel",height=0.9999999999999793,HostD.prob=1.0,length=1.62365497894106,ContinentD="Africa",ContinentD.prob=1.0,NoraHostClock.rate_95%_HPD={0.0026348957017238543,0.0066445589372707645},NoraContinentClock.rate_95%_HPD={0.006599332706119054,0.014797358714054106},height_95%_HPD={0.9999999999878071,1.000000000012605},HostD.set={"Dmel"},length_95%_HPD={0.2807585985313,3.161531694964},NoraContinentClock.rate_range={0.004293089685093404,0.025266020299626157},Nora_2576-6673.rate_range={1.995249030094423E-4,8.545854584555958E-4},height_median=1.0,HostD.set.prob={1.0},NoraContinentClock.rate=0.010607899844228998,ContinentD.set={"Africa"},Nora_2576-6673.rate_median=4.3345193360897437E-4,length_median=1.48173552353,Nora_2576-6673.rate_95%_HPD={2.8706582716912674E-4,6.040257394763295E-4},NoraHostClock.rate=0.004559317617801412,NoraHostClock.rate_median=0.004453307823092372,NoraHostClock.rate_range={0.0017350655903690668,0.012302284009688736}]:1.5744502935292424,(21[&length_range={1.250422520505E-5,5.492179515538},height_range={0.999999999974392,1.0000000000251532},Nora_2576-6673.rate=4.400951054985889E-4,NoraContinentClock.rate_median=0.010402561518721081,ContinentD.set.prob={1.0},HostD="Dmel",height=0.9999999999999774,HostD.prob=1.0,length=0.5092309352277882,ContinentD="Africa",ContinentD.prob=1.0,NoraHostClock.rate_95%_HPD={0.0026348957017238543,0.0066445589372707645},NoraContinentClock.rate_95%_HPD={0.006599332706119054,0.014797358714054106},height_95%_HPD={0.999999999987736,1.0000000000126192},HostD.set={"Dmel"},length_95%_HPD={1.250422520505E-5,1.534903584877},NoraContinentClock.rate_range={0.004293089685093404,0.025266020299626157},Nora_2576-6673.rate_range={1.995249030094423E-4,8.545854584555958E-4},height_median=1.0,HostD.set.prob={1.0},NoraContinentClock.rate=0.010607899844228998,ContinentD.set={"Africa"},Nora_2576-6673.rate_median=4.3345193360897437E-4,length_median=0.3490338649772,Nora_2576-6673.rate_95%_HPD={2.8706582716912674E-4,6.040257394763295E-4},NoraHostClock.rate=0.004559317617801412,NoraHostClock.rate_median=0.004453307823092372,NoraHostClock.rate_range={0.0017350655903690668,0.012302284009688736}]:0.5900486654243977,(7[&length_range={1.250422520505E-5,4.749495401841},height_range={0.999999999974392,1.0000000000251958},Nora_2576-6673.rate=4.400951054985889E-4,NoraContinentClock.rate_median=0.010402561518721081,ContinentD.set.prob={1.0},HostD="Dmel",height=0.9999999999999786,HostD.prob=1.0,length=0.465828347495826,ContinentD="Africa",ContinentD.prob=1.0,NoraHostClock.rate_95%_HPD={0.0026348957017238543,0.0066445589372707645},NoraContinentClock.rate_95%_HPD={0.006599332706119054,0.014797358714054106},height_95%_HPD={0.9999999999876223,1.0000000000125127},HostD.set={"Dmel"},length_95%_HPD={1.250422520505E-5,1.404928738861},NoraContinentClock.rate_range={0.004293089685093404,0.025266020299626157},Nora_2576-6673.rate_range={1.995249030094423E-4,8.545854584555958E-4},height_median=1.0,HostD.set.prob={1.0},NoraContinentClock.rate=0.010607899844228998,ContinentD.set={"Africa"},Nora_2576-6673.rate_median=4.3345193360897437E-4,length_median=0.31662606363004997,Nora_2576-6673.rate_95%_HPD={2.8706582716912674E-4,6.040257394763295E-4},NoraHostClock.rate=0.004559317617801412,NoraHostClock.rate_median=0.004453307823092372,NoraHostClock.rate_range={0.0017350655903690668,0.012302284009688736}]:0.20325577202967793,9[&length_range={1.542796413556E-5,4.777887593763},height_range={0.9999999999747757,1.0000000000251532},Nora_2576-6673.rate=4.400951054985889E-4,NoraContinentClock.rate_median=0.010402561518721081,ContinentD.set.prob={1.0},HostD="Dmel",height=0.9999999999999759,HostD.prob=1.0,length=0.4637039840582389,ContinentD="Africa",ContinentD.prob=1.0,NoraHostClock.rate_95%_HPD={0.0026348957017238543,0.0066445589372707645},NoraContinentClock.rate_95%_HPD={0.006599332706119054,0.014797358714054106},height_95%_HPD={0.9999999999876081,1.0000000000125056},HostD.set={"Dmel"},length_95%_HPD={1.542796413556E-5,1.397308843829},NoraContinentClock.rate_range={0.004293089685093404,0.025266020299626157},Nora_2576-6673.rate_range={1.995249030094423E-4,8.545854584555958E-4},height_median=1.0,HostD.set.prob={1.0},NoraContinentClock.rate=0.010607899844228998,ContinentD.set={"Africa"},Nora_2576-6673.rate_median=4.3345193360897437E-4,length_median=0.31797873012705,Nora_2576-6673.rate_95%_HPD={2.8706582716912674E-4,6.040257394763295E-4},NoraHostClock.rate=0.004559317617801412,NoraHostClock.rate_median=0.004453307823092372,NoraHostClock.rate_range={0.0017350655903690668,0.012302284009688736}]:0.20325577202967793)[&length_range={1.327800747508E-5,5.668681856218},height_range={1.0000478588159964,3.8540205050777843},Nora_2576-6673.rate=4.3948463258619504E-4,NoraContinentClock.rate_median=0.010411165999399723,ContinentD.set.prob={1.0},HostD="Dmel",height=1.294487159800704,HostD.prob=1.0,length=0.5729288718485658,ContinentD="Africa",ContinentD.prob=1.0,NoraHostClock.rate_95%_HPD={0.0026576644073288825,0.006646818798711294},NoraContinentClock.rate_95%_HPD={0.006543712864885576,0.014796855416154935},height_95%_HPD={1.0000478588159964,1.8868140343812598},HostD.set={"Dmel"},length_95%_HPD={1.327800747508E-5,1.638674389552},NoraContinentClock.rate_range={0.004293089685093404,0.021888790529701385},Nora_2576-6673.rate_range={2.0847001845930487E-4,8.283347017464069E-4},height_median=1.203255772029678,HostD.set.prob={1.0},posterior=0.3631742680962169,NoraContinentClock.rate=0.010625160436556449,ContinentD.set={"Africa"},Nora_2576-6673.rate_median=4.32875462333674E-4,length_median=0.4196479572779,Nora_2576-6673.rate_95%_HPD={2.8421739461659924E-4,5.996829121897001E-4},NoraHostClock.rate=0.004555428791982924,NoraHostClock.rate_median=0.004437525128910958,NoraHostClock.rate_range={0.0017350655903690668,0.012302284009688736}]:0.3867928933947198)[&length_range={4.468922596423E-6,6.716913650867},height_range={1.0033756151537006,5.922218619951991},Nora_2576-6673.rate=4.401957352942434E-4,NoraContinentClock.rate_median=0.01040607697298426,ContinentD.set.prob={1.0},HostD="Dmel",height=1.691519700805264,HostD.prob=1.0,length=1.0865102018631678,ContinentD="Africa",ContinentD.prob=1.0,NoraHostClock.rate_95%_HPD={0.0026367198182524697,0.0066555296176562095},NoraContinentClock.rate_95%_HPD={0.006650349990440891,0.014880399520512911},height_95%_HPD={1.0126809139580786,2.605940526929402},HostD.set={"Dmel"},length_95%_HPD={4.468922596423E-6,2.550644996332},NoraContinentClock.rate_range={0.004293089685093404,0.025266020299626157},Nora_2576-6673.rate_range={1.995249030094423E-4,8.545854584555958E-4},height_median=1.5900486654243977,HostD.set.prob={1.0},posterior=0.7748458418976724,NoraContinentClock.rate=0.010615339950372915,ContinentD.set={"Africa"},Nora_2576-6673.rate_median=4.336503125771672E-4,length_median=0.939879395916,Nora_2576-6673.rate_95%_HPD={2.9043046934561207E-4,6.087169746491575E-4},NoraHostClock.rate=0.004563248254750912,NoraHostClock.rate_median=0.004459222442958028,NoraHostClock.rate_range={0.0017797360555790705,0.012302284009688736}]:0.9844016281048447)[&length_range={10.23730576876,48.40544280599},height_range={1.1464895320939945,8.139119765727997},Nora_2576-6673.rate=4.400951054985889E-4,NoraContinentClock.rate_median=0.010402561518721081,ContinentD.set.prob={2.7776234653630355E-5,0.9999444475306928,2.7776234653630355E-5},HostD="Dmel",height=2.7108512316337103,HostD.prob=1.0,length=22.185796908868216,ContinentD="Africa",ContinentD.prob=0.9999444475306928,NoraHostClock.rate_95%_HPD={0.0026348957017238543,0.0066445589372707645},NoraContinentClock.rate_95%_HPD={0.006599332706119054,0.014797358714054106},height_95%_HPD={1.4355405817049984,4.247736862663999},HostD.set={"Dmel"},length_95%_HPD={13.8077934161,31.77558464397},NoraContinentClock.rate_range={0.004293089685093404,0.025266020299626157},Nora_2576-6673.rate_range={1.995249030094423E-4,8.545854584555958E-4},height_median=2.5744502935292424,HostD.set.prob={1.0},posterior=1.0,NoraContinentClock.rate=0.010607899844228998,ContinentD.set={"EuropeNAf","Africa","Lab"},Nora_2576-6673.rate_median=4.3345193360897437E-4,length_median=21.681841191674998,Nora_2576-6673.rate_95%_HPD={2.8706582716912674E-4,6.040257394763295E-4},NoraHostClock.rate=0.004559317617801412,NoraHostClock.rate_median=0.004453307823092372,NoraHostClock.rate_range={0.0017350655903690668,0.012302284009688736}]:21.79517138434625,(8[&length_range={8.000472546917,41.15219949729},height_range={0.9999999999739231,1.0000000000249827},Nora_2576-6673.rate=4.400951054985889E-4,NoraContinentClock.rate_median=0.010402561518721081,ContinentD.set.prob={1.0},HostD="Dmel",height=1.0000000000000155,HostD.prob=1.0,length=18.591163773769573,ContinentD="Africa",ContinentD.prob=1.0,NoraHostClock.rate_95%_HPD={0.0026348957017238543,0.0066445589372707645},NoraContinentClock.rate_95%_HPD={0.006599332706119054,0.014797358714054106},height_95%_HPD={0.9999999999879989,1.000000000013003},HostD.set={"Dmel"},length_95%_HPD={10.92922074326,26.52438297705},NoraContinentClock.rate_range={0.004293089685093404,0.025266020299626157},Nora_2576-6673.rate_range={1.995249030094423E-4,8.545854584555958E-4},height_median=1.0,HostD.set.prob={1.0},NoraContinentClock.rate=0.010607899844228998,ContinentD.set={"Africa"},Nora_2576-6673.rate_median=4.3345193360897437E-4,length_median=18.135544851405,Nora_2576-6673.rate_95%_HPD={2.8706582716912674E-4,6.040257394763295E-4},NoraHostClock.rate=0.004559317617801412,NoraHostClock.rate_median=0.004453307823092372,NoraHostClock.rate_range={0.0017350655903690668,0.012302284009688736}]:18.133882647425647,6[&length_range={8.000472546917,41.15219949729},height_range={0.9999999999739231,1.0000000000249827},Nora_2576-6673.rate=4.400951054985889E-4,NoraContinentClock.rate_median=0.010402561518721081,ContinentD.set.prob={1.0},HostD="Dmel",height=1.0000000000000155,HostD.prob=1.0,length=18.59022167460652,ContinentD="Africa",ContinentD.prob=1.0,NoraHostClock.rate_95%_HPD={0.0026348957017238543,0.0066445589372707645},NoraContinentClock.rate_95%_HPD={0.006599332706119054,0.014797358714054106},height_95%_HPD={0.9999999999879989,1.000000000013003},HostD.set={"Dmel"},length_95%_HPD={10.92922074326,26.52438297705},NoraContinentClock.rate_range={0.004293089685093404,0.025266020299626157},Nora_2576-6673.rate_range={1.995249030094423E-4,8.545854584555958E-4},height_median=1.0,HostD.set.prob={1.0},NoraContinentClock.rate=0.010607899844228998,ContinentD.set={"Africa"},Nora_2576-6673.rate_median=4.3345193360897437E-4,length_median=18.135489743664998,Nora_2576-6673.rate_95%_HPD={2.8706582716912674E-4,6.040257394763295E-4},NoraHostClock.rate=0.004559317617801412,NoraHostClock.rate_median=0.004453307823092372,NoraHostClock.rate_range={0.0017350655903690668,0.012302284009688736}]:18.133882647425647)[&length_range={0.02771746628162,20.13905998816},height_range={9.000472546921099,42.152199497273},Nora_2576-6673.rate=4.4008714924326605E-4,NoraContinentClock.rate_median=0.010402689557163159,ContinentD.set.prob={3.61271676300578E-4,0.0015006669630947087,0.9926356158292574,0.005502445531347266},HostD="Dmel",height=19.589329346338975,HostD.prob=0.9996665184526456,length=5.3091788455363655,ContinentD="Africa",ContinentD.prob=0.9926356158292574,NoraHostClock.rate_95%_HPD={0.0026346872128123,0.0066445589372707645},NoraContinentClock.rate_95%_HPD={0.006597983716411721,0.014797358714054106},height_95%_HPD={11.929220743256181,27.524382977041995},HostD.set={"Dmel","Dsim"},length_95%_HPD={1.38779828022,9.675038497683},NoraContinentClock.rate_range={0.004293089685093404,0.025266020299626157},Nora_2576-6673.rate_range={1.995249030094423E-4,8.545854584555958E-4},height_median=19.133882647425647,HostD.set.prob={0.9996665184526456,3.334815473543797E-4},posterior=0.9995000277762347,NoraContinentClock.rate=0.010608022227079203,ContinentD.set={"USA","EuropeNAf","Africa","Lab"},Nora_2576-6673.rate_median=4.334207013444989E-4,length_median=5.04161274421,Nora_2576-6673.rate_95%_HPD={2.8706582716912674E-4,6.040257394763295E-4},NoraHostClock.rate=0.0045594897215246325,NoraHostClock.rate_median=0.004453361923754912,NoraHostClock.rate_range={0.0017350655903690668,0.012302284009688736}]:5.235739030449846)[&length_range={5.180035378696,45.52906861671},height_range={12.113866812337413,52.74948389283119},Nora_2576-6673.rate=4.400951054985889E-4,NoraContinentClock.rate_median=0.010402561518721081,ContinentD.set.prob={0.002805399700016666,0.005610799400033332,0.9686406310760514,0.02294316982389867},HostD="Dmel",height=24.897786115039327,HostD.prob=0.9997222376534637,length=16.28639144725999,ContinentD="Africa",ContinentD.prob=0.9686406310760514,NoraHostClock.rate_95%_HPD={0.0026348957017238543,0.0066445589372707645},NoraContinentClock.rate_95%_HPD={0.006599332706119054,0.014797358714054106},height_95%_HPD={15.838376251987995,34.794841588349},HostD.set={"Dmel","Dsim"},length_95%_HPD={8.704110949597,24.47030076666},NoraContinentClock.rate_range={0.004293089685093404,0.025266020299626157},Nora_2576-6673.rate_range={1.995249030094423E-4,8.545854584555958E-4},height_median=24.369621677875493,HostD.set.prob={0.9997222376534637,2.7776234653630353E-4},posterior=1.0,NoraContinentClock.rate=0.010607899844228998,ContinentD.set={"USA","EuropeNAf","Africa","Lab"},Nora_2576-6673.rate_median=4.3345193360897437E-4,length_median=15.859250653804999,Nora_2576-6673.rate_95%_HPD={2.8706582716912674E-4,6.040257394763295E-4},NoraHostClock.rate=0.004559317617801412,NoraHostClock.rate_median=0.004453307823092372,NoraHostClock.rate_range={0.0017350655903690668,0.012302284009688736}]:15.992507802103084,11[&length_range={18.30021763429,86.31258359566},height_range={1.9123287670986997,1.9123287671450129},Nora_2576-6673.rate=4.400951054985889E-4,NoraContinentClock.rate_median=0.010402561518721081,ContinentD.set.prob={1.0},HostD="Dmel",height=1.9123287671232478,HostD.prob=1.0,length=39.27184879517586,ContinentD="USA",ContinentD.prob=1.0,NoraHostClock.rate_95%_HPD={0.0026348957017238543,0.0066445589372707645},NoraContinentClock.rate_95%_HPD={0.006599332706119054,0.014797358714054106},height_95%_HPD={1.9123287671119868,1.9123287671340066},HostD.set={"Dmel"},length_95%_HPD={24.90222619046,54.72482030895},NoraContinentClock.rate_range={0.004293089685093404,0.025266020299626157},Nora_2576-6673.rate_range={1.995249030094423E-4,8.545854584555958E-4},height_median=1.9123287671230145,HostD.set.prob={1.0},NoraContinentClock.rate=0.010607899844228998,ContinentD.set={"USA"},Nora_2576-6673.rate_median=4.3345193360897437E-4,length_median=38.449800712855,Nora_2576-6673.rate_95%_HPD={2.8706582716912674E-4,6.040257394763295E-4},NoraHostClock.rate=0.004559317617801412,NoraHostClock.rate_median=0.004453307823092372,NoraHostClock.rate_range={0.0017350655903690668,0.012302284009688736}]:38.44980071285556)[&length_range={2.644382507071,37.89181348586},height_range={20.2125464014185,88.22491236278498},Nora_2576-6673.rate=4.400951054985889E-4,NoraContinentClock.rate_median=0.010402561518721081,ContinentD.set.prob={0.14124215321371034,0.06646852952613744,0.2370146102994278,2.7776234653630355E-5,0.5552469307260708},HostD="Dmel",height=41.1841775622992,HostD.prob=0.9990833842564302,length=12.57311855203205,ContinentD="Lab",ContinentD.prob=0.5552469307260708,NoraHostClock.rate_95%_HPD={0.0026348957017238543,0.0066445589372707645},NoraContinentClock.rate_95%_HPD={0.006599332706119054,0.014797358714054106},height_95%_HPD={26.8145549575817,56.637149076076994},HostD.set={"Dmel","Dsim"},length_95%_HPD={5.952201895072,20.3496944792},NoraContinentClock.rate_range={0.004293089685093404,0.025266020299626157},Nora_2576-6673.rate_range={1.995249030094423E-4,8.545854584555958E-4},height_median=40.36212947997858,HostD.set.prob={0.9990833842564302,9.166157435698017E-4},posterior=1.0,NoraContinentClock.rate=0.010607899844228998,ContinentD.set={"USA","EuropeNAf","Africa","Australia","Lab"},Nora_2576-6673.rate_median=4.3345193360897437E-4,length_median=12.151943100585001,Nora_2576-6673.rate_95%_HPD={2.8706582716912674E-4,6.040257394763295E-4},NoraHostClock.rate=0.004559317617801412,NoraHostClock.rate_median=0.004453307823092372,NoraHostClock.rate_range={0.0017350655903690668,0.012302284009688736}]:10.722366033987221,29[&length_range={25.41318006847,114.2554789146},height_range={2.0737704917579975,2.0737704918535087},Nora_2576-6673.rate=4.400951054985889E-4,NoraContinentClock.rate_median=0.010402561518721081,ContinentD.set.prob={1.0},HostD="Dmel",height=2.0737704918032764,HostD.prob=1.0,length=51.799573664719745,ContinentD="USA",ContinentD.prob=1.0,NoraHostClock.rate_95%_HPD={0.0026348957017238543,0.0066445589372707645},NoraContinentClock.rate_95%_HPD={0.006599332706119054,0.014797358714054106},height_95%_HPD={2.0737704917929918,2.0737704918130007},HostD.set={"Dmel"},length_95%_HPD={33.51758142248,72.63043055162},NoraContinentClock.rate_range={0.004293089685093404,0.025266020299626157},Nora_2576-6673.rate_range={1.995249030094423E-4,8.545854584555958E-4},height_median=2.073770491803188,HostD.set.prob={1.0},NoraContinentClock.rate=0.010607899844228998,ContinentD.set={"USA"},Nora_2576-6673.rate_median=4.3345193360897437E-4,length_median=50.733346211755,Nora_2576-6673.rate_95%_HPD={2.8706582716912674E-4,6.040257394763295E-4},NoraHostClock.rate=0.004559317617801412,NoraHostClock.rate_median=0.004453307823092372,NoraHostClock.rate_range={0.0017350655903690668,0.012302284009688736}]:49.01072502216261)[&length_range={0.001001822269629,14.21715992627},height_range={27.486950560271,116.32924940644499},Nora_2576-6673.rate=4.4296907123596296E-4,NoraContinentClock.rate_median=0.010443797319782728,ContinentD.set.prob={0.12998722668870688,0.05207002780073634,0.055075512810879856,0.7628672326996769},HostD="Dmel",height=52.1021857803034,HostD.prob=0.9996243143737321,length=2.8713236964855278,ContinentD="Lab",ContinentD.prob=0.7628672326996769,NoraHostClock.rate_95%_HPD={0.002629341889540137,0.006654264995954777},NoraContinentClock.rate_95%_HPD={0.006737289170609806,0.015083070103083763},height_95%_HPD={34.75062694077969,71.693156487014},HostD.set={"Dmel","Dsim"},length_95%_HPD={0.001001822269629,6.302763456812},NoraContinentClock.rate_range={0.004694076727071832,0.025266020299626157},Nora_2576-6673.rate_range={1.995249030094423E-4,8.283347017464069E-4},height_median=51.0844955139658,HostD.set.prob={0.9996243143737321,3.75685626267939E-4},posterior=0.3696739070051664,NoraContinentClock.rate=0.01065581336707143,ContinentD.set={"USA","EuropeNAf","Africa","Lab"},Nora_2576-6673.rate_median=4.3592232165781886E-4,length_median=2.568068687553,Nora_2576-6673.rate_95%_HPD={2.931065441367389E-4,6.162315811410281E-4},NoraHostClock.rate=0.004579724298172792,NoraHostClock.rate_median=0.004475979432030427,NoraHostClock.rate_range={0.0017350655903690668,0.010973636889658928}]:3.2023155957510525)[&length_range={1.077210316751E-4,20.70877725644},height_range={29.100479802420004,124.49593881884198},Nora_2576-6673.rate=4.417447932603197E-4,NoraContinentClock.rate_median=0.010422488265928372,ContinentD.set.prob={0.0601763949286458,0.04621179641085319,0.03451338274024622,0.8590984259202548},HostD="Dmel",height=55.36092599380417,HostD.prob=0.9998162552826606,length=4.5053698544642335,ContinentD="Lab",ContinentD.prob=0.8590984259202548,NoraHostClock.rate_95%_HPD={0.0026288985749127014,0.0066555296176562095},NoraContinentClock.rate_95%_HPD={0.006592690788427349,0.014816905765168946},height_95%_HPD={36.970678537442105,75.781419004155},HostD.set={"Dmel","Dsim"},length_95%_HPD={0.8315269366032,8.866128212979},NoraContinentClock.rate_range={0.004293089685093404,0.025266020299626157},Nora_2576-6673.rate_range={1.995249030094423E-4,8.545854584555958E-4},height_median=54.28681110971685,HostD.set.prob={0.9998162552826606,1.837447173393765E-4},posterior=0.9070051663796456,NoraContinentClock.rate=0.010628789398219684,ContinentD.set={"USA","EuropeNAf","Africa","Lab"},Nora_2576-6673.rate_median=4.3497770731147157E-4,length_median=4.247131874214,Nora_2576-6673.rate_95%_HPD={2.900672769570815E-4,6.087169746491575E-4},NoraHostClock.rate=0.004569664519377588,NoraHostClock.rate_median=0.004463509485670126,NoraHostClock.rate_range={0.0017350655903690668,0.012302284009688736}]:6.978635589858243)[&HostD="Dmel",height_95%_HPD={41.969300214089,85.067154288018},height_median=61.265446699575094,height=62.49600115087873,HostD.set.prob={0.9818621187711793,0.01813788122882062},HostD.set={"Dmel","Dsim"},posterior=1.0,height_range={31.794934558880897,129.49907864931998},HostD.prob=0.9818621187711793,ContinentD.set={"USA","EuropeNAf","Africa","Australia","Lab"},length=0.0,ContinentD.prob=0.8452863729792789,ContinentD="Lab",ContinentD.set.prob={0.028665074162546524,0.0707460696627965,0.05524693072607077,5.555246930726071E-5,0.8452863729792789}];
End;
