# Supplementary material for: The Discovery, Distribution, and Evolution of Viruses Associated with Drosophila melanogaster
Source: PLoS Biol. 2015 Jul 14;13(7):e1002210. doi: 10.1371/journal.pbio.1002210 (PMC4501690; doi:10.1371/journal.pbio.1002210)
Supplement: S8 Data — Posterior summaries of BEAST output for Figs 6 and S7 (posteriors inferred jointly across two independent runs). (ZIP) [file pbio.1002210.s008.zip › BEAST_Results/Nora_553-1955.summary.tree]

#NEXUS

Begin taxa;
	Dimensions ntax=34;
	Taxlabels
		Nora_AM04_Dmel_AthensGreece_EuropeNAf_2009-08-08
		Nora_ATH56_Dmel_AthensGreece_EuropeNAf_2009-08-08
		Nora_D167_Dmel_LabStock_Lab_2010-01
		Nora_D23_Dmel_LabStock_Lab_2010-01
		Nora_D79_Dmel_LabStock_Lab_2010-01
		Nora_DAN20_Dmel_Accra2_Africa_2010-01
		Nora_DANMEL01_Dmel_Accra2_Africa_2010-01
		Nora_DANMEL11_Dmel_Accra2_Africa_2010-01
		Nora_DANMEL13_Dmel_Accra2_Africa_2010-01
		Nora_DQ321720Hultmark_Dmel_UmeaLab_Lab_2004
		Nora_GEO58_Dmel_AthensGeorgia_USA_2009-02-02
		Nora_GQ257737Hultmark_Dmel_UmeaLab_Lab_2007
		Nora_IM09_Dmel_Ithaca_USA_2009-09-18
		Nora_IM12_Dmel_Ithaca_USA_2009-09-18
		Nora_IM13_Dmel_Ithaca_USA_2009-09-18
		Nora_JJ17_Dmel_LabStock_Lab_2001
		Nora_JX220408vanRij_Dmel_vanRijLab_Lab_2011
		Nora_K02_Dsim_Thika_Africa_2009-02
		Nora_K09_Dsim_Thika_Africa_2009-02
		Nora_MAT23_Dmel_Accra1_Africa_2010-01
		Nora_MAT38_Dmel_Accra1_Africa_2010-01
		Nora_MON28_Dmel_Montpellier_EuropeNAf_2010-08-11
		Nora_MONSIM03_Dsim_Montpellier_EuropeNAf_2010-08-11
		Nora_RAK11_Dsim_Marrakesh_EuropeNAf_2010-09-30
		Nora_RAKMEL12_Dmel_Marrakesh_EuropeNAf_2010-09-30
		Nora_RAKMEL13_Dmel_Marrakesh_EuropeNAf_2010-09-30
		Nora_SAF04_Dmel_SouthAfrica_Africa_2010-01
		Nora_SAFSIM01_Dsim_SouthAfrica_Africa_2010-01
		Nora_UM02_Dmel_SanDiego2_USA_2008-12-05
		Nora_XA_Dmel_LabStock_Lab_2008-02
		Nora_XG_Dmel_LabStock_Lab_2008-02
		Nora_XH_Dmel_LabStock_Lab_2008-02
		Nora_XIA_Dmel_LabStock_Lab_2008-02
		Nora_delta11_Dmel_LabStock_Lab_2008-02
		;
End;

Begin trees;
	Translate
		1 Nora_AM04_Dmel_AthensGreece_EuropeNAf_2009-08-08,
		2 Nora_ATH56_Dmel_AthensGreece_EuropeNAf_2009-08-08,
		3 Nora_D167_Dmel_LabStock_Lab_2010-01,
		4 Nora_D23_Dmel_LabStock_Lab_2010-01,
		5 Nora_D79_Dmel_LabStock_Lab_2010-01,
		6 Nora_DAN20_Dmel_Accra2_Africa_2010-01,
		7 Nora_DANMEL01_Dmel_Accra2_Africa_2010-01,
		8 Nora_DANMEL11_Dmel_Accra2_Africa_2010-01,
		9 Nora_DANMEL13_Dmel_Accra2_Africa_2010-01,
		10 Nora_DQ321720Hultmark_Dmel_UmeaLab_Lab_2004,
		11 Nora_GEO58_Dmel_AthensGeorgia_USA_2009-02-02,
		12 Nora_GQ257737Hultmark_Dmel_UmeaLab_Lab_2007,
		13 Nora_IM09_Dmel_Ithaca_USA_2009-09-18,
		14 Nora_IM12_Dmel_Ithaca_USA_2009-09-18,
		15 Nora_IM13_Dmel_Ithaca_USA_2009-09-18,
		16 Nora_JJ17_Dmel_LabStock_Lab_2001,
		17 Nora_JX220408vanRij_Dmel_vanRijLab_Lab_2011,
		18 Nora_K02_Dsim_Thika_Africa_2009-02,
		19 Nora_K09_Dsim_Thika_Africa_2009-02,
		20 Nora_MAT23_Dmel_Accra1_Africa_2010-01,
		21 Nora_MAT38_Dmel_Accra1_Africa_2010-01,
		22 Nora_MON28_Dmel_Montpellier_EuropeNAf_2010-08-11,
		23 Nora_MONSIM03_Dsim_Montpellier_EuropeNAf_2010-08-11,
		24 Nora_RAK11_Dsim_Marrakesh_EuropeNAf_2010-09-30,
		25 Nora_RAKMEL12_Dmel_Marrakesh_EuropeNAf_2010-09-30,
		26 Nora_RAKMEL13_Dmel_Marrakesh_EuropeNAf_2010-09-30,
		27 Nora_SAF04_Dmel_SouthAfrica_Africa_2010-01,
		28 Nora_SAFSIM01_Dsim_SouthAfrica_Africa_2010-01,
		29 Nora_UM02_Dmel_SanDiego2_USA_2008-12-05,
		30 Nora_XA_Dmel_LabStock_Lab_2008-02,
		31 Nora_XG_Dmel_LabStock_Lab_2008-02,
		32 Nora_XH_Dmel_LabStock_Lab_2008-02,
		33 Nora_XIA_Dmel_LabStock_Lab_2008-02,
		34 Nora_delta11_Dmel_LabStock_Lab_2008-02
		;
tree TREE1 = [&R] ((12[&length_range={3.000960162516,30.40721233735},ContinentB="Lab",height_range={3.9999999999299973,4.000000000086999},HostB.set={"Dmel"},Nora_553-1955.rate_range={1.3860750441461252E-4,7.379461321415928E-4},NoraContinentClock.rate_median=0.010402561518721081,HostB.set.prob={1.0},ContinentB.set.prob={1.0},height=4.000000000000121,HostB="Dmel",length=6.325146407287086,NoraHostClock.rate_95%_HPD={0.0026348957017238543,0.0066445589372707645},HostB.prob=1.0,NoraContinentClock.rate_95%_HPD={0.006599332706119054,0.014797358714054106},ContinentB.prob=1.0,Nora_553-1955.rate_median=3.1006631552929324E-4,height_95%_HPD={3.9999999999590017,4.000000000043002},Nora_553-1955.rate_95%_HPD={1.9754408959744542E-4,4.4886111304573244E-4},ContinentB.set={"Lab"},length_95%_HPD={3.013090657708,10.55441581215},Nora_553-1955.rate=3.162362666424415E-4,NoraContinentClock.rate_range={0.004293089685093404,0.025266020299626157},height_median=4.0,NoraContinentClock.rate=0.010607899844228998,length_median=5.870947792379001,NoraHostClock.rate=0.004559317617801412,NoraHostClock.rate_range={0.0017350655903690668,0.012302284009688736},NoraHostClock.rate_median=0.004453307823092372]:5.870947792375496,10[&length_range={9.601625164564E-4,27.40721233735},ContinentB="Lab",height_range={6.999999999929997,7.000000000086999},HostB.set={"Dmel"},Nora_553-1955.rate_range={1.3860750441461252E-4,7.379461321415928E-4},NoraContinentClock.rate_median=0.010402561518721081,HostB.set.prob={1.0},ContinentB.set.prob={1.0},height=7.000000000000104,HostB="Dmel",length=3.325146407287134,NoraHostClock.rate_95%_HPD={0.0026348957017238543,0.0066445589372707645},HostB.prob=1.0,NoraContinentClock.rate_95%_HPD={0.006599332706119054,0.014797358714054106},ContinentB.prob=1.0,Nora_553-1955.rate_median=3.1006631552929324E-4,height_95%_HPD={6.9999999999589875,7.000000000043002},Nora_553-1955.rate_95%_HPD={1.9754408959744542E-4,4.4886111304573244E-4},ContinentB.set={"Lab"},length_95%_HPD={0.01309065770816,7.554415812146},Nora_553-1955.rate=3.162362666424415E-4,NoraContinentClock.rate_range={0.004293089685093404,0.025266020299626157},height_median=7.0,NoraContinentClock.rate=0.010607899844228998,length_median=2.870947792379,NoraHostClock.rate=0.004559317617801412,NoraHostClock.rate_range={0.0017350655903690668,0.012302284009688736},NoraHostClock.rate_median=0.004453307823092372]:2.870947792375496)[&length_range={34.94091600317,277.6195076826},ContinentB="Lab",height_range={7.000960162530021,34.40721233734},HostB.set={"Dmel","Dsim"},Nora_553-1955.rate_range={1.3860750441461252E-4,7.379461321415928E-4},NoraContinentClock.rate_median=0.010402561518721081,HostB.set.prob={0.9997500138881174,2.4998611188267316E-4},ContinentB.set.prob={6.666296316871285E-4,7.499583356480196E-4,3.055385811899339E-4,0.9982778734514749},height=10.3251464072873,HostB="Dmel",length=92.20492475360491,NoraHostClock.rate_95%_HPD={0.0026348957017238543,0.0066445589372707645},HostB.prob=0.9997500138881174,NoraContinentClock.rate_95%_HPD={0.006599332706119054,0.014797358714054106},ContinentB.prob=0.9982778734514749,Nora_553-1955.rate_median=3.1006631552929324E-4,height_95%_HPD={7.0130906576900145,14.554415812180011},Nora_553-1955.rate_95%_HPD={1.9754408959744542E-4,4.4886111304573244E-4},ContinentB.set={"USA","EuropeNAf","Africa","Lab"},length_95%_HPD={53.80504330359,137.2025899846},Nora_553-1955.rate=3.162362666424415E-4,NoraContinentClock.rate_range={0.004293089685093404,0.025266020299626157},height_median=9.870947792375496,posterior=1.0,NoraContinentClock.rate=0.010607899844228998,length_median=89.47562642552501,NoraHostClock.rate=0.004559317617801412,NoraHostClock.rate_range={0.0017350655903690668,0.012302284009688736},NoraHostClock.rate_median=0.004453307823092372]:89.9586854771295,((((1[&length_range={1.231503142871E-4,19.81413465725},ContinentB="EuropeNAf",height_range={1.3999999999650186,1.400000000030019},HostB.set={"Dmel"},Nora_553-1955.rate_range={1.3860750441461252E-4,7.379461321415928E-4},NoraContinentClock.rate_median=0.010402561518721081,HostB.set.prob={1.0},ContinentB.set.prob={1.0},height=1.4000000000000927,HostB="Dmel",length=1.725199159937696,NoraHostClock.rate_95%_HPD={0.0026348957017238543,0.0066445589372707645},HostB.prob=1.0,NoraContinentClock.rate_95%_HPD={0.006599332706119054,0.014797358714054106},ContinentB.prob=1.0,Nora_553-1955.rate_median=3.1006631552929324E-4,height_95%_HPD={1.3999999999879833,1.4000000000119996},Nora_553-1955.rate_95%_HPD={1.9754408959744542E-4,4.4886111304573244E-4},ContinentB.set={"EuropeNAf"},length_95%_HPD={1.231503142871E-4,5.263797030133},Nora_553-1955.rate=3.162362666424415E-4,NoraContinentClock.rate_range={0.004293089685093404,0.025266020299626157},height_median=1.4000000000000057,NoraContinentClock.rate=0.010607899844228998,length_median=1.1501828164274999,NoraHostClock.rate=0.004559317617801412,NoraHostClock.rate_range={0.0017350655903690668,0.012302284009688736},NoraHostClock.rate_median=0.004453307823092372]:1.150125170406298,2[&length_range={1.231503142871E-4,19.81413465725},ContinentB="EuropeNAf",height_range={1.3999999999650186,1.400000000030019},HostB.set={"Dmel"},Nora_553-1955.rate_range={1.3860750441461252E-4,7.379461321415928E-4},NoraContinentClock.rate_median=0.010402561518721081,HostB.set.prob={1.0},ContinentB.set.prob={1.0},height=1.4000000000000927,HostB="Dmel",length=1.7251251381077262,NoraHostClock.rate_95%_HPD={0.0026348957017238543,0.0066445589372707645},HostB.prob=1.0,NoraContinentClock.rate_95%_HPD={0.006599332706119054,0.014797358714054106},ContinentB.prob=1.0,Nora_553-1955.rate_median=3.1006631552929324E-4,height_95%_HPD={1.3999999999879833,1.4000000000119996},Nora_553-1955.rate_95%_HPD={1.9754408959744542E-4,4.4886111304573244E-4},ContinentB.set={"EuropeNAf"},length_95%_HPD={1.231503142871E-4,5.263797030133},Nora_553-1955.rate=3.162362666424415E-4,NoraContinentClock.rate_range={0.004293089685093404,0.025266020299626157},height_median=1.4000000000000057,NoraContinentClock.rate=0.010607899844228998,length_median=1.1501828164274999,NoraHostClock.rate=0.004559317617801412,NoraHostClock.rate_range={0.0017350655903690668,0.012302284009688736},NoraHostClock.rate_median=0.004453307823092372]:1.150125170406298)[&length_range={1.933385263141,109.0860833477},ContinentB="EuropeNAf",height_range={1.400123150314002,21.214134657260004},HostB.set={"Dmel","Dsim"},Nora_553-1955.rate_range={1.3860750441461252E-4,7.379461321415928E-4},NoraContinentClock.rate_median=0.010402452160280299,HostB.set.prob={0.9999444413578532,5.555864214678593E-5},ContinentB.set.prob={2.777932107339297E-4,0.9990277237624312,1.3889660536696484E-4,2.7779321073392966E-5,5.278071003944663E-4},height=3.1243650494495423,HostB="Dmel",length=37.538305507780464,NoraHostClock.rate_95%_HPD={0.0026348957017238543,0.0066445589372707645},HostB.prob=0.9999444413578532,NoraContinentClock.rate_95%_HPD={0.006599332706119054,0.014797358714054106},ContinentB.prob=0.9990277237624312,Nora_553-1955.rate_median=3.1006580213074973E-4,height_95%_HPD={1.400123150314002,6.660710991258},Nora_553-1955.rate_95%_HPD={1.9754408959744542E-4,4.4886111304573244E-4},ContinentB.set={"USA","EuropeNAf","Africa","Australia","Lab"},length_95%_HPD={12.47377525953,65.86207246689},Nora_553-1955.rate=3.162327890649235E-4,NoraContinentClock.rate_range={0.004293089685093404,0.025266020299626157},height_median=2.5501251704063037,posterior=0.9998888950613855,NoraContinentClock.rate=0.010607860212543278,length_median=35.760993212125,NoraHostClock.rate=0.004559352008367282,NoraHostClock.rate_range={0.0017350655903690668,0.012302284009688736},NoraHostClock.rate_median=0.0044533325275012]:49.85978975904819,(((((30[&length_range={1.053079875238,25.49594395034},ContinentB="Lab",height_range={2.9153005464229977,2.9153005464750095},HostB.set={"Dmel"},Nora_553-1955.rate_range={1.3860750441461252E-4,7.379461321415928E-4},NoraContinentClock.rate_median=0.010402561518721081,HostB.set.prob={1.0},ContinentB.set.prob={1.0},height=2.915300546448114,HostB="Dmel",length=7.397649361580183,NoraHostClock.rate_95%_HPD={0.0026348957017238543,0.0066445589372707645},HostB.prob=1.0,NoraContinentClock.rate_95%_HPD={0.006599332706119054,0.014797358714054106},ContinentB.prob=1.0,Nora_553-1955.rate_median=3.1006631552929324E-4,height_95%_HPD={2.9153005464349917,2.9153005464609976},Nora_553-1955.rate_95%_HPD={1.9754408959744542E-4,4.4886111304573244E-4},ContinentB.set={"Lab"},length_95%_HPD={2.592068865711,12.95384913461},Nora_553-1955.rate=3.162362666424415E-4,NoraContinentClock.rate_range={0.004293089685093404,0.025266020299626157},height_median=2.915300546448009,NoraContinentClock.rate=0.010607899844228998,length_median=6.9905792358109995,NoraHostClock.rate=0.004559317617801412,NoraHostClock.rate_range={0.0017350655903690668,0.012302284009688736},NoraHostClock.rate_median=0.004453307823092372]:6.990924816818236,(32[&length_range={8.289924204075E-5,12.04208994065},ContinentB="Lab",height_range={2.9153005464231114,2.9153005464741852},HostB.set={"Dmel"},Nora_553-1955.rate_range={1.3860750441461252E-4,7.379461321415928E-4},NoraContinentClock.rate_median=0.010402561518721081,HostB.set.prob={1.0},ContinentB.set.prob={1.0},height=2.9153005464481416,HostB="Dmel",length=1.3229299003279087,NoraHostClock.rate_95%_HPD={0.0026348957017238543,0.0066445589372707645},HostB.prob=1.0,NoraContinentClock.rate_95%_HPD={0.006599332706119054,0.014797358714054106},ContinentB.prob=1.0,Nora_553-1955.rate_median=3.1006631552929324E-4,height_95%_HPD={2.915300546435006,2.9153005464609976},Nora_553-1955.rate_95%_HPD={1.9754408959744542E-4,4.4886111304573244E-4},ContinentB.set={"Lab"},length_95%_HPD={8.289924204075E-5,3.733607997098},Nora_553-1955.rate=3.162362666424415E-4,NoraContinentClock.rate_range={0.004293089685093404,0.025266020299626157},height_median=2.915300546448094,NoraContinentClock.rate=0.010607899844228998,length_median=0.9780400891651,NoraHostClock.rate=0.004559317617801412,NoraHostClock.rate_range={0.0017350655903690668,0.012302284009688736},NoraHostClock.rate_median=0.004453307823092372]:0.9778508013599208,5[&length_range={1.91538344569,13.9573904871},ContinentB="Lab",height_range={0.9999999999749889,1.0000000000262048},HostB.set={"Dmel"},Nora_553-1955.rate_range={1.3860750441461252E-4,7.379461321415928E-4},NoraContinentClock.rate_median=0.010402561518721081,HostB.set.prob={1.0},ContinentB.set.prob={1.0},height=1.000000000000012,HostB="Dmel",length=3.2383132321364463,NoraHostClock.rate_95%_HPD={0.0026348957017238543,0.0066445589372707645},HostB.prob=1.0,NoraContinentClock.rate_95%_HPD={0.006599332706119054,0.014797358714054106},ContinentB.prob=1.0,Nora_553-1955.rate_median=3.1006631552929324E-4,height_95%_HPD={0.9999999999869971,1.0000000000129887},Nora_553-1955.rate_95%_HPD={1.9754408959744542E-4,4.4886111304573244E-4},ContinentB.set={"Lab"},length_95%_HPD={1.91538344569,5.648908543546},Nora_553-1955.rate=3.162362666424415E-4,NoraContinentClock.rate_range={0.004293089685093404,0.025266020299626157},height_median=1.0,NoraContinentClock.rate=0.010607899844228998,length_median=2.893340635613,NoraHostClock.rate=0.004559317617801412,NoraHostClock.rate_range={0.0017350655903690668,0.012302284009688736},NoraHostClock.rate_median=0.004453307823092372]:2.893151347808015)[&length_range={0.2270205027181,24.35765912344},ContinentB="Lab",height_range={2.9153834456900967,14.957390487104476},HostB.set={"Dmel","Dsim"},Nora_553-1955.rate_range={1.3860750441461252E-4,7.379461321415928E-4},NoraContinentClock.rate_median=0.010402686130439319,HostB.set.prob={0.9999722199072145,2.7780092785509905E-5},ContinentB.set.prob={2.7780092785509905E-5,0.9999722199072145},height=4.237549690960109,HostB="Dmel",length=6.075577535325233,NoraHostClock.rate_95%_HPD={0.0026350370573559106,0.0066445589372707645},HostB.prob=0.9999722199072145,NoraContinentClock.rate_95%_HPD={0.006599332706119054,0.014797358714054106},ContinentB.prob=0.9999722199072145,Nora_553-1955.rate_median=3.1006631641988406E-4,height_95%_HPD={2.9153834456900967,6.646986440431988},Nora_553-1955.rate_95%_HPD={1.9754408959744542E-4,4.4886111304573244E-4},ContinentB.set={"Africa","Lab"},length_95%_HPD={1.518908831013,11.47114597335},Nora_553-1955.rate=3.16240324411514E-4,NoraContinentClock.rate_range={0.004293089685093404,0.025266020299626157},height_median=3.893151347808015,posterior=0.9998611188267319,NoraContinentClock.rate=0.010608064320374687,length_median=5.694294948013,NoraHostClock.rate=0.004559474044345515,NoraHostClock.rate_range={0.0017350655903690668,0.012302284009688736},NoraHostClock.rate_median=0.004453371538249333]:6.01307401545823)[&length_range={3.557179360195,45.22817611153},ContinentB="Lab",height_range={3.9683804216873924,28.411244496788},HostB.set={"Dmel","Dsim"},Nora_553-1955.rate_range={1.3860750441461252E-4,7.379461321415928E-4},NoraContinentClock.rate_median=0.010402561518721081,HostB.set.prob={0.9999722237653463,2.7776234653630355E-5},ContinentB.set.prob={5.555246930726071E-5,8.332870396089106E-5,1.6665740792178211E-4,0.99969446141881},height=10.313061274861793,HostB="Dmel",length=15.858073617261217,NoraHostClock.rate_95%_HPD={0.0026348957017238543,0.0066445589372707645},HostB.prob=0.9999722237653463,NoraContinentClock.rate_95%_HPD={0.006599332706119054,0.014797358714054106},ContinentB.prob=0.99969446141881,Nora_553-1955.rate_median=3.1006631552929324E-4,height_95%_HPD={5.507369412157971,15.869149681047219},Nora_553-1955.rate_95%_HPD={1.9754408959744542E-4,4.4886111304573244E-4},ContinentB.set={"USA","EuropeNAf","Africa","Lab"},length_95%_HPD={6.899329097542,25.86620616595},Nora_553-1955.rate=3.162362666424415E-4,NoraContinentClock.rate_range={0.004293089685093404,0.025266020299626157},height_median=9.906225363266245,posterior=1.0,NoraContinentClock.rate=0.010607899844228998,length_median=15.233516320785,NoraHostClock.rate=0.004559317617801412,NoraHostClock.rate_range={0.0017350655903690668,0.012302284009688736},NoraHostClock.rate_median=0.004453307823092372]:15.557539786668755,34[&length_range={7.877748750975,57.95161093098},ContinentB="Lab",height_range={2.9153005464229977,2.915300546472011},HostB.set={"Dmel"},Nora_553-1955.rate_range={1.3860750441461252E-4,7.379461321415928E-4},NoraContinentClock.rate_median=0.010402561518721081,HostB.set.prob={1.0},ContinentB.set.prob={1.0},height=2.9153005464481208,HostB="Dmel",length=23.255834345674927,NoraHostClock.rate_95%_HPD={0.0026348957017238543,0.0066445589372707645},HostB.prob=1.0,NoraContinentClock.rate_95%_HPD={0.006599332706119054,0.014797358714054106},ContinentB.prob=1.0,Nora_553-1955.rate_median=3.1006631552929324E-4,height_95%_HPD={2.9153005464349917,2.9153005464609976},Nora_553-1955.rate_95%_HPD={1.9754408959744542E-4,4.4886111304573244E-4},ContinentB.set={"Lab"},length_95%_HPD={12.27834910612,34.95549784992},Nora_553-1955.rate=3.162362666424415E-4,NoraContinentClock.rate_range={0.004293089685093404,0.025266020299626157},height_median=2.915300546448009,NoraContinentClock.rate=0.010607899844228998,length_median=22.548464603495,NoraHostClock.rate=0.004559317617801412,NoraHostClock.rate_range={0.0017350655903690668,0.012302284009688736},NoraHostClock.rate_median=0.004453307823092372]:22.54846460348699)[&length_range={1.775244460913,58.53497051014},ContinentB="Lab",height_range={10.793049297413084,60.866911477424026},HostB.set={"Dmel","Dsim"},Nora_553-1955.rate_range={1.3860750441461252E-4,7.379461321415928E-4},NoraContinentClock.rate_median=0.010402561518721081,HostB.set.prob={0.9995833564801956,4.166435198044553E-4},ContinentB.set.prob={0.0034164768623965334,0.0034164768623965334,0.002972057107938448,0.9901949891672684},height=26.171134892123014,HostB="Dmel",length=17.085298505315563,NoraHostClock.rate_95%_HPD={0.0026348957017238543,0.0066445589372707645},HostB.prob=0.9995833564801956,NoraContinentClock.rate_95%_HPD={0.006599332706119054,0.014797358714054106},ContinentB.prob=0.9901949891672684,Nora_553-1955.rate_median=3.1006631552929324E-4,height_95%_HPD={15.1936496525678,37.87079839634899},Nora_553-1955.rate_95%_HPD={1.9754408959744542E-4,4.4886111304573244E-4},ContinentB.set={"USA","EuropeNAf","Africa","Lab"},length_95%_HPD={6.364743990426,28.72156561224},Nora_553-1955.rate=3.162362666424415E-4,NoraContinentClock.rate_range={0.004293089685093404,0.025266020299626157},height_median=25.463765149935,posterior=1.0,NoraContinentClock.rate=0.010607899844228998,length_median=16.422792283714998,NoraHostClock.rate=0.004559317617801412,NoraHostClock.rate_range={0.0017350655903690668,0.012302284009688736},NoraHostClock.rate_median=0.004453307823092372]:14.907079497845864,(33[&length_range={5.173446635968,66.49248663206},ContinentB="Lab",height_range={2.915300546422017,2.9153005464729915},HostB.set={"Dmel"},Nora_553-1955.rate_range={1.3860750441461252E-4,7.379461321415928E-4},NoraContinentClock.rate_median=0.010402561518721081,HostB.set.prob={1.0},ContinentB.set.prob={1.0},height=2.915300546448121,HostB="Dmel",length=19.98498893536435,NoraHostClock.rate_95%_HPD={0.0026348957017238543,0.0066445589372707645},HostB.prob=1.0,NoraContinentClock.rate_95%_HPD={0.006599332706119054,0.014797358714054106},ContinentB.prob=1.0,Nora_553-1955.rate_median=3.1006631552929324E-4,height_95%_HPD={2.9153005464359723,2.915300546461026},Nora_553-1955.rate_95%_HPD={1.9754408959744542E-4,4.4886111304573244E-4},ContinentB.set={"Lab"},length_95%_HPD={9.7962641542,32.10949828089},Nora_553-1955.rate=3.162362666424415E-4,NoraContinentClock.rate_range={0.004293089685093404,0.025266020299626157},height_median=2.915300546448009,NoraContinentClock.rate=0.010607899844228998,length_median=19.175625047215,NoraHostClock.rate=0.004559317617801412,NoraHostClock.rate_range={0.0017350655903690668,0.012302284009688736},NoraHostClock.rate_median=0.004453307823092372]:19.175625047213487,(4[&length_range={1.915402698851,18.18869213331},ContinentB="Lab",height_range={0.9999999999750173,1.000000000028166},HostB.set={"Dmel"},Nora_553-1955.rate_range={1.3860750441461252E-4,7.379461321415928E-4},NoraContinentClock.rate_median=0.010402561518721081,HostB.set.prob={1.0},ContinentB.set.prob={1.0},height=0.9999999999999986,HostB="Dmel",length=4.246256725643884,NoraHostClock.rate_95%_HPD={0.0026348957017238543,0.0066445589372707645},HostB.prob=1.0,NoraContinentClock.rate_95%_HPD={0.006599332706119054,0.014797358714054106},ContinentB.prob=1.0,Nora_553-1955.rate_median=3.1006631552929324E-4,height_95%_HPD={0.9999999999867839,1.0000000000120366},Nora_553-1955.rate_95%_HPD={1.9754408959744542E-4,4.4886111304573244E-4},ContinentB.set={"Lab"},length_95%_HPD={1.915402698851,7.817902603649},Nora_553-1955.rate=3.162362666424415E-4,NoraContinentClock.rate_range={0.004293089685093404,0.025266020299626157},height_median=1.0,NoraContinentClock.rate=0.010607899844228998,length_median=3.815281398863,NoraHostClock.rate=0.004559317617801412,NoraHostClock.rate_range={0.0017350655903690668,0.012302284009688736},NoraHostClock.rate_median=0.004453307823092372]:3.815281398865487,31[&length_range={1.02152402897E-4,16.27339158686},ContinentB="Lab",height_range={2.915300546423026,2.915300546472409},HostB.set={"Dmel"},Nora_553-1955.rate_range={1.3860750441461252E-4,7.379461321415928E-4},NoraContinentClock.rate_median=0.010402561518721081,HostB.set.prob={1.0},ContinentB.set.prob={1.0},height=2.9153005464481367,HostB="Dmel",length=2.3309561791956943,NoraHostClock.rate_95%_HPD={0.0026348957017238543,0.0066445589372707645},HostB.prob=1.0,NoraContinentClock.rate_95%_HPD={0.006599332706119054,0.014797358714054106},ContinentB.prob=1.0,Nora_553-1955.rate_median=3.1006631552929324E-4,height_95%_HPD={2.915300546435688,2.915300546461097},Nora_553-1955.rate_95%_HPD={1.9754408959744542E-4,4.4886111304573244E-4},ContinentB.set={"Lab"},length_95%_HPD={1.02152402897E-4,5.902602057201},Nora_553-1955.rate=3.162362666424415E-4,NoraContinentClock.rate_range={0.004293089685093404,0.025266020299626157},height_median=2.915300546448009,NoraContinentClock.rate=0.010607899844228998,length_median=1.8999808524150001,NoraHostClock.rate=0.004559317617801412,NoraHostClock.rate_range={0.0017350655903690668,0.012302284009688736},NoraHostClock.rate_median=0.004453307823092372]:1.8999808524174782)[&length_range={4.111578216821,58.42442478289},ContinentB="Lab",height_range={2.9154026988589976,19.188692133316607},HostB.set={"Dmel","Dsim"},Nora_553-1955.rate_range={1.3860750441461252E-4,7.379461321415928E-4},NoraContinentClock.rate_median=0.010402561518721081,HostB.set.prob={0.9999722237653463,2.7776234653630355E-5},ContinentB.set.prob={5.555246930726071E-5,1.1110493861452142E-4,1.6665740792178211E-4,0.9996666851841565},height=5.246256725643896,HostB="Dmel",length=17.6540327561686,NoraHostClock.rate_95%_HPD={0.0026348957017238543,0.0066445589372707645},HostB.prob=0.9999722237653463,NoraContinentClock.rate_95%_HPD={0.006599332706119054,0.014797358714054106},ContinentB.prob=0.9996666851841565,Nora_553-1955.rate_median=3.1006631552929324E-4,height_95%_HPD={2.9154026988589976,8.817902603646019},Nora_553-1955.rate_95%_HPD={1.9754408959744542E-4,4.4886111304573244E-4},ContinentB.set={"USA","EuropeNAf","Africa","Lab"},length_95%_HPD={7.743134201333,28.66234827831},Nora_553-1955.rate=3.162362666424415E-4,NoraContinentClock.rate_range={0.004293089685093404,0.025266020299626157},height_median=4.815281398865487,posterior=1.0,NoraContinentClock.rate=0.010607899844228998,length_median=16.932849166895,NoraHostClock.rate=0.004559317617801412,NoraHostClock.rate_range={0.0017350655903690668,0.012302284009688736},NoraHostClock.rate_median=0.004453307823092372]:17.27564419479601)[&length_range={6.083289531162,78.48326880445},ContinentB="Lab",height_range={8.088747182415005,69.40778717850603},HostB.set={"Dmel","Dsim"},Nora_553-1955.rate_range={1.3860750441461252E-4,7.379461321415928E-4},NoraContinentClock.rate_median=0.010402561518721081,HostB.set.prob={0.9989167268485084,0.0010832731514915839},ContinentB.set.prob={0.0022776512415976892,0.0038053441475473584,0.002888728403977557,0.9910282762068774},height=22.90028948181254,HostB="Dmel",length=24.354067206672745,NoraHostClock.rate_95%_HPD={0.0026348957017238543,0.0066445589372707645},HostB.prob=0.9989167268485084,NoraContinentClock.rate_95%_HPD={0.006599332706119054,0.014797358714054106},ContinentB.prob=0.9910282762068774,Nora_553-1955.rate_median=3.1006631552929324E-4,height_95%_HPD={12.7115647006407,35.02479882733998},Nora_553-1955.rate_95%_HPD={1.9754408959744542E-4,4.4886111304573244E-4},ContinentB.set={"USA","EuropeNAf","Africa","Lab"},length_95%_HPD={10.64576047162,39.85102277718},Nora_553-1955.rate=3.162362666424415E-4,NoraContinentClock.rate_range={0.004293089685093404,0.025266020299626157},height_median=22.090925593661495,posterior=1.0,NoraContinentClock.rate=0.010607899844228998,length_median=23.30018668145,NoraHostClock.rate=0.004559317617801412,NoraHostClock.rate_range={0.0017350655903690668,0.012302284009688736},NoraHostClock.rate_median=0.004453307823092372]:18.279919054119368)[&length_range={0.005841321268242,23.18219571445},ContinentB="Lab",height_range={19.95514721394001,83.30392895516599},HostB.set={"Dmel","Dsim"},Nora_553-1955.rate_range={1.4127629489561275E-4,7.379461321415928E-4},NoraContinentClock.rate_median=0.010256605288817989,HostB.set.prob={0.9998658438422323,1.3415615776764153E-4},ContinentB.set.prob={0.0035551381808425005,0.007244432519452643,0.0059028709417762275,0.9832975583579286},height=41.244546259660424,HostB="Dmel",length=4.323731797848977,NoraHostClock.rate_95%_HPD={0.002638933004488072,0.006596378874099528},HostB.prob=0.9998658438422323,NoraContinentClock.rate_95%_HPD={0.006545951013687015,0.014479641568638468},ContinentB.prob=0.9832975583579286,Nora_553-1955.rate_median=3.039821263565746E-4,height_95%_HPD={26.517934173504997,57.57056277851689},Nora_553-1955.rate_95%_HPD={1.958343690784247E-4,4.374243149296971E-4},ContinentB.set={"USA","EuropeNAf","Africa","Lab"},length_95%_HPD={0.1426612817669,9.504848486081},Nora_553-1955.rate=3.0967828277551424E-4,NoraContinentClock.rate_range={0.004293089685093404,0.021182841665239486},height_median=40.370844647780864,posterior=0.4140881062163213,NoraContinentClock.rate=0.010425363889009363,length_median=3.849207527758,NoraHostClock.rate=0.004512411398661721,NoraHostClock.rate_range={0.0017350655903690668,0.010973636889658928},NoraHostClock.rate_median=0.004417071876460154]:5.012791834581144,((((((7[&length_range={1.47286921548E-5,12.17879542898},ContinentB="Africa",height_range={0.9999999999742926,1.0000000000306386},HostB.set={"Dmel"},Nora_553-1955.rate_range={1.3860750441461252E-4,7.379461321415928E-4},NoraContinentClock.rate_median=0.010402561518721081,HostB.set.prob={1.0},ContinentB.set.prob={1.0},height=0.9999999999999968,HostB="Dmel",length=1.2802242938567145,NoraHostClock.rate_95%_HPD={0.0026348957017238543,0.0066445589372707645},HostB.prob=1.0,NoraContinentClock.rate_95%_HPD={0.006599332706119054,0.014797358714054106},ContinentB.prob=1.0,Nora_553-1955.rate_median=3.1006631552929324E-4,height_95%_HPD={0.9999999999871818,1.0000000000130171},Nora_553-1955.rate_95%_HPD={1.9754408959744542E-4,4.4886111304573244E-4},ContinentB.set={"Africa"},length_95%_HPD={1.47286921548E-5,3.651184171663},Nora_553-1955.rate=3.162362666424415E-4,NoraContinentClock.rate_range={0.004293089685093404,0.025266020299626157},height_median=1.0,NoraContinentClock.rate=0.010607899844228998,length_median=0.95141183554725,NoraHostClock.rate=0.004559317617801412,NoraHostClock.rate_range={0.0017350655903690668,0.012302284009688736},NoraHostClock.rate_median=0.004453307823092372]:0.6763225150644132,9[&length_range={1.47286921548E-5,13.81157157555},ContinentB="Africa",height_range={0.9999999999742926,1.0000000000305818},HostB.set={"Dmel"},Nora_553-1955.rate_range={1.3860750441461252E-4,7.379461321415928E-4},NoraContinentClock.rate_median=0.010402561518721081,HostB.set.prob={1.0},ContinentB.set.prob={1.0},height=0.9999999999999966,HostB="Dmel",length=1.2907137502658246,NoraHostClock.rate_95%_HPD={0.0026348957017238543,0.0066445589372707645},HostB.prob=1.0,NoraContinentClock.rate_95%_HPD={0.006599332706119054,0.014797358714054106},ContinentB.prob=1.0,Nora_553-1955.rate_median=3.1006631552929324E-4,height_95%_HPD={0.999999999987196,1.0000000000130171},Nora_553-1955.rate_95%_HPD={1.9754408959744542E-4,4.4886111304573244E-4},ContinentB.set={"Africa"},length_95%_HPD={1.47286921548E-5,3.703301837347},Nora_553-1955.rate=3.162362666424415E-4,NoraContinentClock.rate_range={0.004293089685093404,0.025266020299626157},height_median=1.0,NoraContinentClock.rate=0.010607899844228998,length_median=0.95086324345205,NoraHostClock.rate=0.004559317617801412,NoraHostClock.rate_range={0.0017350655903690668,0.012302284009688736},NoraHostClock.rate_median=0.004453307823092372]:0.6763225150644132)[&length_range={4.606927692725E-4,22.32494191535},ContinentB="Africa",height_range={1.000014728681677,9.48208541197809},HostB.set={"Dmel"},Nora_553-1955.rate_range={1.3965788209595428E-4,6.549502955831321E-4},NoraContinentClock.rate_median=0.01039519979107262,HostB.set.prob={1.0},ContinentB.set.prob={1.0},height=1.943666935212696,HostB="Dmel",length=2.2487411296930753,NoraHostClock.rate_95%_HPD={0.0026355797091753247,0.006650120365822979},HostB.prob=1.0,NoraContinentClock.rate_95%_HPD={0.006546171208054537,0.014761960566132597},ContinentB.prob=1.0,Nora_553-1955.rate_median=3.0983313531256863E-4,height_95%_HPD={1.000014728681677,3.7251862910224105},Nora_553-1955.rate_95%_HPD={1.9682150423442114E-4,4.4865227706199245E-4},ContinentB.set={"Africa"},length_95%_HPD={4.606927692725E-4,5.951763665996},Nora_553-1955.rate=3.1614317178232546E-4,NoraContinentClock.rate_range={0.004694076727071832,0.025266020299626157},height_median=1.6763225150644132,posterior=0.6042164324204211,NoraContinentClock.rate=0.010604474900150465,length_median=1.761894512766,NoraHostClock.rate=0.004554387934574372,NoraHostClock.rate_range={0.0017802655854502207,0.010654580106519347},NoraHostClock.rate_median=0.004452512032723567]:1.7976404296670836,20[&length_range={8.603444340349E-5,22.89980733616},ContinentB="Africa",height_range={0.9999999999743068,1.0000000000309939},HostB.set={"Dmel"},Nora_553-1955.rate_range={1.3860750441461252E-4,7.379461321415928E-4},NoraContinentClock.rate_median=0.010402561518721081,HostB.set.prob={1.0},ContinentB.set.prob={1.0},height=0.9999999999999933,HostB="Dmel",length=2.550467118171886,NoraHostClock.rate_95%_HPD={0.0026348957017238543,0.0066445589372707645},HostB.prob=1.0,NoraContinentClock.rate_95%_HPD={0.006599332706119054,0.014797358714054106},ContinentB.prob=1.0,Nora_553-1955.rate_median=3.1006631552929324E-4,height_95%_HPD={0.999999999987196,1.0000000000130171},Nora_553-1955.rate_95%_HPD={1.9754408959744542E-4,4.4886111304573244E-4},ContinentB.set={"Africa"},length_95%_HPD={0.002249173687597,6.358369182564},Nora_553-1955.rate=3.162362666424415E-4,NoraContinentClock.rate_range={0.004293089685093404,0.025266020299626157},height_median=1.0,NoraContinentClock.rate=0.010607899844228998,length_median=2.0751459068535,NoraHostClock.rate=0.004559317617801412,NoraHostClock.rate_range={0.0017350655903690668,0.012302284009688736},NoraHostClock.rate_median=0.004453307823092372]:2.473962944731497)[&length_range={4.432421846223E-4,34.17729205431},ContinentB="Africa",height_range={1.0262073299869954,23.899807336159995},HostB.set={"Dmel"},Nora_553-1955.rate_range={1.3860750441461252E-4,7.379461321415928E-4},NoraContinentClock.rate_median=0.010389632481063726,HostB.set.prob={1.0},ContinentB.set.prob={4.217451815613006E-5,0.9999578254818439},height=3.8886743300751236,HostB="Dmel",length=7.93938000402656,NoraHostClock.rate_95%_HPD={0.002636847358352697,0.0066457783905866825},HostB.prob=1.0,NoraContinentClock.rate_95%_HPD={0.006587346529568158,0.014796855416154935},ContinentB.prob=0.9999578254818439,Nora_553-1955.rate_median=3.107930827386977E-4,height_95%_HPD={1.2513123252300176,7.542560579227384},Nora_553-1955.rate_95%_HPD={1.9856234705186717E-4,4.488952857778268E-4},ContinentB.set={"EuropeNAf","Africa"},length_95%_HPD={4.432421846223E-4,15.45031094321},Nora_553-1955.rate=3.170238418551517E-4,NoraContinentClock.rate_range={0.0048108015504214965,0.025266020299626157},height_median=3.473962944731497,posterior=0.6586022998722293,NoraContinentClock.rate=0.01059724041859715,length_median=7.864178903044,NoraHostClock.rate=0.004558054533817723,NoraHostClock.rate_range={0.0017797360555790705,0.010973636889658928},NoraHostClock.rate_median=0.004454077469528255]:1.4068688983469002,21[&length_range={4.823745065208E-5,68.81420849476},ContinentB="Africa",height_range={0.9999999999720046,1.0000000000306386},HostB.set={"Dmel"},Nora_553-1955.rate_range={1.3860750441461252E-4,7.379461321415928E-4},NoraContinentClock.rate_median=0.010402561518721081,HostB.set.prob={1.0},ContinentB.set.prob={1.0},height=1.0000000000000007,HostB="Dmel",length=5.014632032206616,NoraHostClock.rate_95%_HPD={0.0026348957017238543,0.0066445589372707645},HostB.prob=1.0,NoraContinentClock.rate_95%_HPD={0.006599332706119054,0.014797358714054106},ContinentB.prob=1.0,Nora_553-1955.rate_median=3.1006631552929324E-4,height_95%_HPD={0.9999999999869829,1.0000000000129745},Nora_553-1955.rate_95%_HPD={1.9754408959744542E-4,4.4886111304573244E-4},ContinentB.set={"Africa"},length_95%_HPD={4.823745065208E-5,16.12322978215},Nora_553-1955.rate=3.162362666424415E-4,NoraContinentClock.rate_range={0.004293089685093404,0.025266020299626157},height_median=1.0,NoraContinentClock.rate=0.010607899844228998,length_median=3.1241903375915,NoraHostClock.rate=0.004559317617801412,NoraHostClock.rate_range={0.0017350655903690668,0.012302284009688736},NoraHostClock.rate_median=0.004453307823092372]:3.880831843078397)[&length_range={0.001126850576139,28.85162082471},ContinentB="Africa",height_range={1.06481817886241,28.151138361417992},HostB.set={"Dmel"},Nora_553-1955.rate_range={1.3860750441461252E-4,7.379461321415928E-4},NoraContinentClock.rate_median=0.010413345431350012,HostB.set.prob={1.0},ContinentB.set.prob={0.9999469383423538,5.3061657646184864E-5},height=5.563052291797729,HostB="Dmel",length=8.272716069372342,NoraHostClock.rate_95%_HPD={0.0026288985749127014,0.006633641247121471},HostB.prob=1.0,NoraContinentClock.rate_95%_HPD={0.00664114864822352,0.014797358714054106},ContinentB.prob=0.9999469383423538,Nora_553-1955.rate_median=3.0987297358999724E-4,height_95%_HPD={1.5327038455150017,11.3006464076823},Nora_553-1955.rate_95%_HPD={1.9568450996666504E-4,4.469964120836137E-4},ContinentB.set={"Africa","Lab"},length_95%_HPD={0.5301479219016,15.60591659643},Nora_553-1955.rate=3.1554233565723446E-4,NoraContinentClock.rate_range={0.004293089685093404,0.0247364446112809},height_median=4.880831843078397,posterior=0.5234709182823176,NoraContinentClock.rate=0.010614045302798069,length_median=8.0488925742245,NoraHostClock.rate=0.0045617139701184225,NoraHostClock.rate_range={0.0017350655903690668,0.012302284009688736},NoraHostClock.rate_median=0.004457299654429503]:8.601156797688589,8[&length_range={4.823745065208E-5,40.71762379068},ContinentB="Africa",height_range={0.9999999999709956,1.0000000000279954},HostB.set={"Dmel"},Nora_553-1955.rate_range={1.3860750441461252E-4,7.379461321415928E-4},NoraContinentClock.rate_median=0.010402561518721081,HostB.set.prob={1.0},ContinentB.set.prob={1.0},height=1.000000000000005,HostB="Dmel",length=9.960612408762005,NoraHostClock.rate_95%_HPD={0.0026348957017238543,0.0066445589372707645},HostB.prob=1.0,NoraContinentClock.rate_95%_HPD={0.006599332706119054,0.014797358714054106},ContinentB.prob=1.0,Nora_553-1955.rate_median=3.1006631552929324E-4,height_95%_HPD={0.9999999999869829,1.0000000000130171},Nora_553-1955.rate_95%_HPD={1.9754408959744542E-4,4.4886111304573244E-4},ContinentB.set={"Africa"},length_95%_HPD={4.823745065208E-5,18.45015464166},Nora_553-1955.rate=3.162362666424415E-4,NoraContinentClock.rate_range={0.004293089685093404,0.025266020299626157},height_median=1.0,NoraContinentClock.rate=0.010607899844228998,length_median=10.427228560425,NoraHostClock.rate=0.004559317617801412,NoraHostClock.rate_range={0.0017350655903690668,0.012302284009688736},NoraHostClock.rate_median=0.004453307823092372]:12.481988640766986)[&length_range={0.02089060887551,35.37697776379},ContinentB="Africa",height_range={4.362234575169005,43.28431198170199},HostB.set={"Dmel","Dsim"},Nora_553-1955.rate_range={1.3860750441461252E-4,7.379461321415928E-4},NoraContinentClock.rate_median=0.010399767957006254,HostB.set.prob={0.9998119770612015,1.8802293879853342E-4},ContinentB.set.prob={3.133715646642224E-5,6.894174422612892E-4,0.9969916329792234,0.0022876124220488235},height=13.967601115202756,HostB="Dmel",length=10.37337382420983,NoraHostClock.rate_95%_HPD={0.0026350370573559106,0.0066457783905866825},HostB.prob=0.9998119770612015,NoraContinentClock.rate_95%_HPD={0.0066379958999816385,0.014797358714054106},ContinentB.prob=0.9969916329792234,Nora_553-1955.rate_median=3.099275047143704E-4,height_95%_HPD={7.186491252561993,21.655476376186016},Nora_553-1955.rate_95%_HPD={1.9819609437388646E-4,4.489510006502466E-4},ContinentB.set={"USA","EuropeNAf","Africa","Lab"},length_95%_HPD={3.053843810105,18.42282191426},Nora_553-1955.rate=3.159814154865711E-4,NoraContinentClock.rate_range={0.004293089685093404,0.025266020299626157},height_median=13.481988640766986,posterior=0.8863674240319982,NoraContinentClock.rate=0.010607679936708508,length_median=9.903712775282,NoraHostClock.rate=0.0045604988977869685,NoraHostClock.rate_range={0.0017350655903690668,0.012302284009688736},NoraHostClock.rate_median=0.00445181817076598]:10.226911767659018,6[&length_range={0.1431511916358,62.02621382038},ContinentB="Africa",height_range={0.9999999999743068,1.0000000000269864},HostB.set={"Dmel"},Nora_553-1955.rate_range={1.3860750441461252E-4,7.379461321415928E-4},NoraContinentClock.rate_median=0.010402561518721081,HostB.set.prob={1.0},ContinentB.set.prob={1.0},height=0.999999999999987,HostB="Dmel",length=22.114001939660778,NoraHostClock.rate_95%_HPD={0.0026348957017238543,0.0066445589372707645},HostB.prob=1.0,NoraContinentClock.rate_95%_HPD={0.006599332706119054,0.014797358714054106},ContinentB.prob=1.0,Nora_553-1955.rate_median=3.1006631552929324E-4,height_95%_HPD={0.9999999999869829,1.0000000000129887},Nora_553-1955.rate_95%_HPD={1.9754408959744542E-4,4.4886111304573244E-4},ContinentB.set={"Africa"},length_95%_HPD={6.588823620704,37.06388067026},Nora_553-1955.rate=3.162362666424415E-4,NoraContinentClock.rate_range={0.004293089685093404,0.025266020299626157},height_median=1.0,NoraContinentClock.rate=0.010607899844228998,length_median=22.054515033999998,NoraHostClock.rate=0.004559317617801412,NoraHostClock.rate_range={0.0017350655903690668,0.012302284009688736},NoraHostClock.rate_median=0.004453307823092372]:22.708900408426004)[&length_range={0.3601262247862,56.60974428967},ContinentB="Africa",height_range={8.4829074797929,63.026213820384},HostB.set={"Dmel","Dsim"},Nora_553-1955.rate_range={1.3860750441461252E-4,7.379461321415928E-4},NoraContinentClock.rate_median=0.010397590495809798,HostB.set.prob={0.9995205189677056,4.7948103229445777E-4},ContinentB.set.prob={0.0027922718939500774,0.006571710619094627,0.9457622338175151,0.044873783669440136},height=24.331611571310088,HostB="Dmel",length=19.55744772625653,NoraHostClock.rate_95%_HPD={0.0026346872128123,0.0066457783905866825},HostB.prob=0.9995205189677056,NoraContinentClock.rate_95%_HPD={0.006605307080022511,0.014796855416154935},ContinentB.prob=0.9457622338175151,Nora_553-1955.rate_median=3.1012845307365884E-4,height_95%_HPD={13.545666381279005,35.580323166627},Nora_553-1955.rate_95%_HPD={1.9772611557664782E-4,4.4885275210522897E-4},ContinentB.set={"USA","EuropeNAf","Africa","Lab"},length_95%_HPD={8.854004540518,31.06000300765},Nora_553-1955.rate=3.162643314273345E-4,NoraContinentClock.rate_range={0.004293089685093404,0.025266020299626157},height_median=23.708900408426004,posterior=0.9848063996444641,NoraContinentClock.rate=0.010603152154911857,length_median=18.92630196336,NoraHostClock.rate=0.004559040486325627,NoraHostClock.rate_range={0.0017350655903690668,0.012302284009688736},NoraHostClock.rate_median=0.00445290191883426]:18.684106823373924,16[&length_range={3.003561121704,89.98565971106},ContinentB="Lab",height_range={9.999999999977007,10.000000000023789},HostB.set={"Dmel"},Nora_553-1955.rate_range={1.3860750441461252E-4,7.379461321415928E-4},NoraContinentClock.rate_median=0.010402561518721081,HostB.set.prob={1.0},ContinentB.set.prob={1.0},height=10.000000000000014,HostB="Dmel",length=34.84686483876003,NoraHostClock.rate_95%_HPD={0.0026348957017238543,0.0066445589372707645},HostB.prob=1.0,NoraContinentClock.rate_95%_HPD={0.006599332706119054,0.014797358714054106},ContinentB.prob=1.0,Nora_553-1955.rate_median=3.1006631552929324E-4,height_95%_HPD={9.999999999987978,10.000000000011028},Nora_553-1955.rate_95%_HPD={1.9754408959744542E-4,4.4886111304573244E-4},ContinentB.set={"Lab"},length_95%_HPD={18.68957605964,53.30255985866},Nora_553-1955.rate=3.162362666424415E-4,NoraContinentClock.rate_range={0.004293089685093404,0.025266020299626157},height_median=10.0,NoraContinentClock.rate=0.010607899844228998,length_median=33.78318406128,NoraHostClock.rate=0.004559317617801412,NoraHostClock.rate_range={0.0017350655903690668,0.012302284009688736},NoraHostClock.rate_median=0.004453307823092372]:32.39300723179993)[&length_range={8.573156002356E-4,18.05003485449},ContinentB="Lab",height_range={21.014848720561098,93.66887063878502},HostB.set={"Dmel","Dsim"},Nora_553-1955.rate_range={1.4909819368642181E-4,7.379461321415928E-4},NoraContinentClock.rate_median=0.010326247348623089,HostB.set.prob={0.9999105705598283,8.942944017170452E-5},ContinentB.set.prob={0.013056698265068861,0.016097299230906813,0.055177964585941694,0.9156680379180826},height=43.21592923573934,HostB="Dmel",length=3.136805841976254,NoraHostClock.rate_95%_HPD={0.0026732331951088944,0.006615256532877333},HostB.prob=0.9999105705598283,NoraContinentClock.rate_95%_HPD={0.006477807009503104,0.014479429294053497},ContinentB.prob=0.9156680379180826,Nora_553-1955.rate_median=3.05706013540715E-4,height_95%_HPD={27.97847830256279,60.09546874685698},Nora_553-1955.rate_95%_HPD={1.9942295134649642E-4,4.462569093656355E-4},ContinentB.set={"USA","EuropeNAf","Africa","Lab"},length_95%_HPD={0.00177062317502,7.554769767724},Nora_553-1955.rate=3.1208050694727795E-4,NoraContinentClock.rate_range={0.0048207084103952256,0.02205481775599726},height_median=42.39300723179993,posterior=0.31059385589689464,NoraContinentClock.rate=0.010496811345625159,length_median=2.645201084591,NoraHostClock.rate=0.004525219860730309,NoraHostClock.rate_range={0.0017802655854502207,0.010973636889658928},NoraHostClock.rate_median=0.004416353691180841]:2.9906292505620797)[&length_range={0.001020996645863,13.44176435097},ContinentB="Lab",height_range={22.579753090987097,98.10654432281903},HostB.set={"Dmel"},Nora_553-1955.rate_range={1.3965788209595428E-4,7.379461321415928E-4},NoraContinentClock.rate_median=0.01024679949266342,HostB.set.prob={1.0},ContinentB.set.prob={0.01843944099378882,0.024941770186335404,0.03192934782608696,0.9246894409937888},height=46.370759334220644,HostB="Dmel",length=1.9343575739947179,NoraHostClock.rate_95%_HPD={0.0025067853028742306,0.006484346209828288},HostB.prob=1.0,NoraContinentClock.rate_95%_HPD={0.00655154834931812,0.014442555016752227},ContinentB.prob=0.9246894409937888,Nora_553-1955.rate_median=3.025044174165567E-4,height_95%_HPD={30.8433123482274,64.52781908098902},Nora_553-1955.rate_95%_HPD={1.9695258122130797E-4,4.374243149296971E-4},ContinentB.set={"USA","EuropeNAf","Africa","Lab"},length_95%_HPD={0.001020996645863,4.925104336423},Nora_553-1955.rate=3.08222890794283E-4,NoraContinentClock.rate_range={0.004293089685093404,0.021630666118208356},height_median=45.38363648236201,posterior=0.28620632187100714,NoraContinentClock.rate=0.010409177933828763,length_median=1.549856318216,NoraHostClock.rate=0.004495493971768993,NoraHostClock.rate_range={0.0017802655854502207,0.010973636889658928},NoraHostClock.rate_median=0.00439112771390695]:1.8539273736489932,(11[&length_range={5.261799577115,84.3160358972},ContinentB="USA",height_range={1.9123287670969944,1.9123287671470024},HostB.set={"Dmel"},Nora_553-1955.rate_range={1.3860750441461252E-4,7.379461321415928E-4},NoraContinentClock.rate_median=0.010402561518721081,HostB.set.prob={1.0},ContinentB.set.prob={1.0},height=1.912328767123207,HostB="Dmel",length=28.96368109301974,NoraHostClock.rate_95%_HPD={0.0026348957017238543,0.0066445589372707645},HostB.prob=1.0,NoraContinentClock.rate_95%_HPD={0.006599332706119054,0.014797358714054106},ContinentB.prob=1.0,Nora_553-1955.rate_median=3.1006631552929324E-4,height_95%_HPD={1.9123287671099973,1.9123287671350084},Nora_553-1955.rate_95%_HPD={1.9754408959744542E-4,4.4886111304573244E-4},ContinentB.set={"USA"},length_95%_HPD={13.69286870113,46.92063724182},Nora_553-1955.rate=3.162362666424415E-4,NoraContinentClock.rate_range={0.004293089685093404,0.025266020299626157},height_median=1.9123287671230003,NoraContinentClock.rate=0.010607899844228998,length_median=27.654643629280002,NoraHostClock.rate=0.004559317617801412,NoraHostClock.rate_range={0.0017350655903690668,0.012302284009688736},NoraHostClock.rate_median=0.004453307823092372]:29.999409911236487,(29[&length_range={0.2278699010988,68.53221551125},ContinentB="USA",height_range={2.0737704917788164,2.0737704918309987},HostB.set={"Dmel"},Nora_553-1955.rate_range={1.3860750441461252E-4,7.379461321415928E-4},NoraContinentClock.rate_median=0.010402561518721081,HostB.set.prob={1.0},ContinentB.set.prob={1.0},height=2.0737704918033204,HostB="Dmel",length=25.256803327586415,NoraHostClock.rate_95%_HPD={0.0026348957017238543,0.0066445589372707645},HostB.prob=1.0,NoraContinentClock.rate_95%_HPD={0.006599332706119054,0.014797358714054106},ContinentB.prob=1.0,Nora_553-1955.rate_median=3.1006631552929324E-4,height_95%_HPD={2.0737704917908957,2.073770491816205},Nora_553-1955.rate_95%_HPD={1.9754408959744542E-4,4.4886111304573244E-4},ContinentB.set={"USA"},length_95%_HPD={11.59289717884,40.43810070654},Nora_553-1955.rate=3.162362666424415E-4,NoraContinentClock.rate_range={0.004293089685093404,0.025266020299626157},height_median=2.0737704918030175,NoraContinentClock.rate=0.010607899844228998,length_median=24.30277745508,NoraHostClock.rate=0.004559317617801412,NoraHostClock.rate_range={0.0017350655903690668,0.012302284009688736},NoraHostClock.rate_median=0.004453307823092372]:22.94316369088582,(13[&length_range={0.002991200721772,18.73618322264},ContinentB="USA",height_range={1.287671232849135,1.287671232904998},HostB.set={"Dmel"},Nora_553-1955.rate_range={1.3860750441461252E-4,7.379461321415928E-4},NoraContinentClock.rate_median=0.010402561518721081,HostB.set.prob={1.0},ContinentB.set.prob={1.0},height=1.2876712328766027,HostB="Dmel",length=2.2803368529783468,NoraHostClock.rate_95%_HPD={0.0026348957017238543,0.0066445589372707645},HostB.prob=1.0,NoraContinentClock.rate_95%_HPD={0.006599332706119054,0.014797358714054106},ContinentB.prob=1.0,Nora_553-1955.rate_median=3.1006631552929324E-4,height_95%_HPD={1.287671232863687,1.2876712328890818},Nora_553-1955.rate_95%_HPD={1.9754408959744542E-4,4.4886111304573244E-4},ContinentB.set={"USA"},length_95%_HPD={0.04278699235965,5.598905715537},Nora_553-1955.rate=3.162362666424415E-4,NoraContinentClock.rate_range={0.004293089685093404,0.025266020299626157},height_median=1.28767123287669,NoraContinentClock.rate=0.010607899844228998,length_median=1.867804902303,NoraHostClock.rate=0.004559317617801412,NoraHostClock.rate_range={0.0017350655903690668,0.012302284009688736},NoraHostClock.rate_median=0.004453307823092372]:2.4076746602016073,(15[&length_range={2.974170614323E-5,15.34557558467},ContinentB="USA",height_range={1.287671232849135,1.2876712329048985},HostB.set={"Dmel"},Nora_553-1955.rate_range={1.3860750441461252E-4,7.379461321415928E-4},NoraContinentClock.rate_median=0.010402561518721081,HostB.set.prob={1.0},ContinentB.set.prob={1.0},height=1.2876712328766031,HostB="Dmel",length=1.428118222354872,NoraHostClock.rate_95%_HPD={0.0026348957017238543,0.0066445589372707645},HostB.prob=1.0,NoraContinentClock.rate_95%_HPD={0.006599332706119054,0.014797358714054106},ContinentB.prob=1.0,Nora_553-1955.rate_median=3.1006631552929324E-4,height_95%_HPD={1.2876712328635875,1.2876712328891102},Nora_553-1955.rate_95%_HPD={1.9754408959744542E-4,4.4886111304573244E-4},ContinentB.set={"USA"},length_95%_HPD={2.974170614323E-5,4.026102645065},Nora_553-1955.rate=3.162362666424415E-4,NoraContinentClock.rate_range={0.004293089685093404,0.025266020299626157},height_median=1.28767123287669,NoraContinentClock.rate=0.010607899844228998,length_median=1.0631464710395,NoraHostClock.rate=0.004559317617801412,NoraHostClock.rate_range={0.0017350655903690668,0.012302284009688736},NoraHostClock.rate_median=0.004453307823092372]:0.7105392776436403,14[&length_range={2.974170614323E-5,18.10355061397},ContinentB="USA",height_range={1.287671232849135,1.2876712329048985},HostB.set={"Dmel"},Nora_553-1955.rate_range={1.3860750441461252E-4,7.379461321415928E-4},NoraContinentClock.rate_median=0.010402561518721081,HostB.set.prob={1.0},ContinentB.set.prob={1.0},height=1.287671232876599,HostB="Dmel",length=1.4287275400248942,NoraHostClock.rate_95%_HPD={0.0026348957017238543,0.0066445589372707645},HostB.prob=1.0,NoraContinentClock.rate_95%_HPD={0.006599332706119054,0.014797358714054106},ContinentB.prob=1.0,Nora_553-1955.rate_median=3.1006631552929324E-4,height_95%_HPD={1.2876712328635733,1.287671232889096},Nora_553-1955.rate_95%_HPD={1.9754408959744542E-4,4.4886111304573244E-4},ContinentB.set={"USA"},length_95%_HPD={2.974170614323E-5,4.020179999883},Nora_553-1955.rate=3.162362666424415E-4,NoraContinentClock.rate_range={0.004293089685093404,0.025266020299626157},height_median=1.2876712328766757,NoraContinentClock.rate=0.010607899844228998,length_median=1.060073792532,NoraHostClock.rate=0.004559317617801412,NoraHostClock.rate_range={0.0017350655903690668,0.012302284009688736},NoraHostClock.rate_median=0.004453307823092372]:0.7105392776436545)[&length_range={0.001158186804922,18.3873091911},ContinentB="USA",height_range={1.2877009745767225,13.0854156898763},HostB.set={"Dmel"},Nora_553-1955.rate_range={1.3860750441461252E-4,7.379461321415928E-4},NoraContinentClock.rate_median=0.010390589772125074,HostB.set.prob={1.0},ContinentB.set.prob={1.0},height=2.269908990912721,HostB="Dmel",length=1.9362103769463646,NoraHostClock.rate_95%_HPD={0.0026288985749127014,0.00662143767868597},HostB.prob=1.0,NoraContinentClock.rate_95%_HPD={0.006605424827189205,0.014813670200821088},ContinentB.prob=1.0,Nora_553-1955.rate_median=3.0990237940662236E-4,height_95%_HPD={1.2877009745767225,4.123483272892997},Nora_553-1955.rate_95%_HPD={1.969928568108601E-4,4.4818581688266056E-4},ContinentB.set={"USA"},length_95%_HPD={0.001158186804922,5.161446913289},Nora_553-1955.rate=3.158251283029951E-4,NoraContinentClock.rate_range={0.0048108015504214965,0.025266020299626157},height_median=1.9982105105203303,posterior=0.57169046164102,NoraContinentClock.rate=0.01060746834571795,length_median=1.499747826206,NoraHostClock.rate=0.004551325734868288,NoraHostClock.rate_range={0.0017802655854502207,0.012302284009688736},NoraHostClock.rate_median=0.004447677478215938]:1.697135382557967)[&length_range={0.01875199211835,75.87428789344},ContinentB="USA",height_range={1.3393360958059901,20.023854455522013},HostB.set={"Dmel","Dsim"},Nora_553-1955.rate_range={1.3860750441461252E-4,7.379461321415928E-4},NoraContinentClock.rate_median=0.01040172224567768,HostB.set.prob={0.9999722013732522,2.7798626747838656E-5},ContinentB.set.prob={0.9997220137325216,1.389931337391933E-4,1.389931337391933E-4},height=4.078061553049339,HostB="Dmel",length=23.687998479554324,NoraHostClock.rate_95%_HPD={0.0026350370573559106,0.0066445589372707645},HostB.prob=0.9999722013732522,NoraContinentClock.rate_95%_HPD={0.006600704443969745,0.014796855416154935},ContinentB.prob=0.9997220137325216,Nora_553-1955.rate_median=3.100663146387024E-4,height_95%_HPD={1.5169060313929776,7.486703900932113},Nora_553-1955.rate_95%_HPD={1.9754408959744542E-4,4.4886111304573244E-4},ContinentB.set={"USA","EuropeNAf","Lab"},length_95%_HPD={9.74980566039,39.18173040386},Nora_553-1955.rate=3.1623431384751393E-4,NoraContinentClock.rate_range={0.004293089685093404,0.025266020299626157},height_median=3.695345893078297,posterior=0.9991944891950447,NoraContinentClock.rate=0.010607276927015243,length_median=22.66901280447,NoraHostClock.rate=0.004559111682118823,NoraHostClock.rate_range={0.0017350655903690668,0.012302284009688736},NoraHostClock.rate_median=0.004453204057531309]:21.321588289610542)[&length_range={1.276692800865E-4,49.93739869904},ContinentB="USA",height_range={7.4383410090214,66.94660843906598},HostB.set={"Dmel","Dsim"},Nora_553-1955.rate_range={1.3860750441461252E-4,6.506231561465989E-4},NoraContinentClock.rate_median=0.010339941880826254,HostB.set.prob={0.9992472713586752,7.527286413248024E-4},ContinentB.set.prob={0.9370217036758248,0.012169113034750972,0.001881821603312006,6.272738677706687E-5,0.04886463429933509},height=25.86226798470868,HostB="Dmel",length=8.141192433152822,NoraHostClock.rate_95%_HPD={0.002642240683963039,0.0066370932800476415},HostB.prob=0.9992472713586752,NoraContinentClock.rate_95%_HPD={0.006648251910659599,0.014793187759615316},ContinentB.prob=0.9370217036758248,Nora_553-1955.rate_median=3.082927366111477E-4,height_95%_HPD={13.014606555489998,40.39665294430522},Nora_553-1955.rate_95%_HPD={1.9607345189667685E-4,4.4688744824569423E-4},ContinentB.set={"USA","EuropeNAf","Africa","Australia","Lab"},length_95%_HPD={1.276692800865E-4,21.0779038025},Nora_553-1955.rate=3.145752527961907E-4,NoraContinentClock.rate_range={0.004694076727071832,0.02313719188126203},height_median=25.01693418268884,posterior=0.4428087328481751,NoraContinentClock.rate=0.010541599387903444,length_median=6.5441437830055005,NoraHostClock.rate=0.004544256373599621,NoraHostClock.rate_range={0.0017350655903690668,0.012302284009688736},NoraHostClock.rate_median=0.0044339539760495945]:6.894804495670648)[&length_range={0.001325310563111,51.22698936638},ContinentB="USA",height_range={11.919198296792402,86.22836466431701},HostB.set={"Dmel","Dsim"},Nora_553-1955.rate_range={1.3965788209595428E-4,7.379461321415928E-4},NoraContinentClock.rate_median=0.010260075988477533,HostB.set.prob={0.999688990255028,3.110097449720091E-4},ContinentB.set.prob={0.8736263736263736,0.015032137673647108,0.003783951897159444,0.10755753680281982},height=32.90353999953006,HostB="Dmel",length=11.55733776420274,NoraHostClock.rate_95%_HPD={0.0026346872128123,0.00660296463437503},HostB.prob=0.999688990255028,NoraContinentClock.rate_95%_HPD={0.006508952500049811,0.014502876940495988},ContinentB.prob=0.8736263736263736,Nora_553-1955.rate_median=3.0714148994557145E-4,height_95%_HPD={18.019868254011804,50.2447946119603},Nora_553-1955.rate_95%_HPD={1.960911246940577E-4,4.423195945490534E-4},ContinentB.set={"USA","EuropeNAf","Africa","Lab"},length_95%_HPD={0.001325310563111,24.11437405447},Nora_553-1955.rate=3.12687502460034E-4,NoraContinentClock.rate_range={0.004293089685093404,0.021630666118208356},height_median=31.911738678359487,posterior=0.5358591189378368,NoraContinentClock.rate=0.010440355223777655,length_median=10.972677572955,NoraHostClock.rate=0.004525619609542138,NoraHostClock.rate_range={0.0017350655903690668,0.010973636889658928},NoraHostClock.rate_median=0.004423525222752763]:15.325825177651513)[&length_range={0.05097532834103,36.73288148046},ContinentB="Lab",height_range={24.089330203622005,99.15161782883803},HostB.set={"Dmel","Dsim"},Nora_553-1955.rate_range={1.3965788209595428E-4,6.506231561465989E-4},NoraContinentClock.rate_median=0.010228414154733446,HostB.set.prob={0.9998236227879358,1.7637721206420132E-4},ContinentB.set.prob={0.03797989299782468,0.043388794167793523,0.03909694867423129,0.8795343641601505},height=48.32595486635559,HostB="Dmel",length=6.0756729921378465,NoraHostClock.rate_95%_HPD={0.0026346872128123,0.006583386465103819},HostB.prob=0.9998236227879358,NoraContinentClock.rate_95%_HPD={0.006559367960232125,0.014478656776621157},ContinentB.prob=0.8795343641601505,Nora_553-1955.rate_median=3.035813887815688E-4,height_95%_HPD={31.855132971558,67.47428971079901},Nora_553-1955.rate_95%_HPD={1.9548274532077067E-4,4.374243149296971E-4},ContinentB.set={"USA","EuropeNAf","Africa","Lab"},length_95%_HPD={0.9571371368445,12.3864606048},Nora_553-1955.rate=3.090890689359096E-4,NoraContinentClock.rate_range={0.004293089685093404,0.021630666118208356},height_median=47.237563856011,posterior=0.4724459752235987,NoraContinentClock.rate=0.010404509318820344,length_median=5.526434663011,NoraHostClock.rate=0.004497816296468583,NoraHostClock.rate_range={0.0017350655903690668,0.010654580106519347},NoraHostClock.rate_median=0.004400573268628924]:5.172351073443494)[&length_range={5.672962801953E-4,34.97026321007},ContinentB="Lab",height_range={23.408048675144997,114.75040828498099},HostB.set={"Dmel","Dsim"},Nora_553-1955.rate_range={1.3860750441461252E-4,7.379461321415928E-4},NoraContinentClock.rate_median=0.010403307070254867,HostB.set.prob={0.9966037525750236,0.0033962474249763378},ContinentB.set.prob={0.017510160904181282,0.05779188241189243,0.045348254551528314,0.8793497021323979},height=53.61521148032039,HostB="Dmel",length=8.127527419041025,NoraHostClock.rate_95%_HPD={0.0026350370573559106,0.0066445589372707645},HostB.prob=0.9966037525750236,NoraContinentClock.rate_95%_HPD={0.006600704443969745,0.014797358714054106},ContinentB.prob=0.8793497021323979,Nora_553-1955.rate_median=3.1004034322569334E-4,height_95%_HPD={34.356205999547015,75.39569245192101},Nora_553-1955.rate_95%_HPD={1.9757545343403545E-4,4.4886111304573244E-4},ContinentB.set={"USA","EuropeNAf","Africa","Lab"},length_95%_HPD={0.8695289050464,16.400400531},Nora_553-1955.rate=3.16212056754149E-4,NoraContinentClock.rate_range={0.004293089685093404,0.025266020299626157},height_median=52.409914929454494,posterior=0.9977779012277096,NoraContinentClock.rate=0.010608037708558607,length_median=7.455928853161501,NoraHostClock.rate=0.004559201123316045,NoraHostClock.rate_range={0.0017350655903690668,0.012302284009688736},NoraHostClock.rate_median=0.004453307823092372]:7.689509925836511,((18[&length_range={8.008386283009E-6,12.0306201108},ContinentB="Africa",height_range={1.9150684931279898,1.9150684931738056},HostB.set={"Dsim"},Nora_553-1955.rate_range={1.3860750441461252E-4,7.379461321415928E-4},NoraContinentClock.rate_median=0.010402561518721081,HostB.set.prob={1.0},ContinentB.set.prob={1.0},height=1.9150684931507787,HostB="Dsim",length=0.9394678661934853,NoraHostClock.rate_95%_HPD={0.0026348957017238543,0.0066445589372707645},HostB.prob=1.0,NoraContinentClock.rate_95%_HPD={0.006599332706119054,0.014797358714054106},ContinentB.prob=1.0,Nora_553-1955.rate_median=3.1006631552929324E-4,height_95%_HPD={1.9150684931380084,1.9150684931630053},Nora_553-1955.rate_95%_HPD={1.9754408959744542E-4,4.4886111304573244E-4},ContinentB.set={"Africa"},length_95%_HPD={8.008386283009E-6,2.865703764233},Nora_553-1955.rate=3.162362666424415E-4,NoraContinentClock.rate_range={0.004293089685093404,0.025266020299626157},height_median=1.9150684931509012,NoraContinentClock.rate=0.010607899844228998,length_median=0.6350431113884,NoraHostClock.rate=0.004559317617801412,NoraHostClock.rate_range={0.0017350655903690668,0.012302284009688736},NoraHostClock.rate_median=0.004453307823092372]:0.6350431113876063,19[&length_range={8.008386283009E-6,12.0306201108},ContinentB="Africa",height_range={1.9150684931279898,1.9150684931738056},HostB.set={"Dsim"},Nora_553-1955.rate_range={1.3860750441461252E-4,7.379461321415928E-4},NoraContinentClock.rate_median=0.010402561518721081,HostB.set.prob={1.0},ContinentB.set.prob={1.0},height=1.9150684931507787,HostB="Dsim",length=0.9394678661934853,NoraHostClock.rate_95%_HPD={0.0026348957017238543,0.0066445589372707645},HostB.prob=1.0,NoraContinentClock.rate_95%_HPD={0.006599332706119054,0.014797358714054106},ContinentB.prob=1.0,Nora_553-1955.rate_median=3.1006631552929324E-4,height_95%_HPD={1.9150684931380084,1.9150684931630053},Nora_553-1955.rate_95%_HPD={1.9754408959744542E-4,4.4886111304573244E-4},ContinentB.set={"Africa"},length_95%_HPD={8.008386283009E-6,2.865703764233},Nora_553-1955.rate=3.162362666424415E-4,NoraContinentClock.rate_range={0.004293089685093404,0.025266020299626157},height_median=1.9150684931509012,NoraContinentClock.rate=0.010607899844228998,length_median=0.6350431113884,NoraHostClock.rate=0.004559317617801412,NoraHostClock.rate_range={0.0017350655903690668,0.012302284009688736},NoraHostClock.rate_median=0.004453307823092372]:0.6350431113876063)[&length_range={11.35922276918,100.6506944983},ContinentB="Africa",height_range={1.915076501533008,13.945688603942003},HostB.set={"Dmel","Dsim"},Nora_553-1955.rate_range={1.3860750441461252E-4,7.379461321415928E-4},NoraContinentClock.rate_median=0.010402561518721081,HostB.set.prob={2.7776234653630355E-5,0.9999722237653463},ContinentB.set.prob={0.9999166712960391,8.332870396089106E-5},height=2.8545363593443085,HostB="Dsim",length=35.81493058969509,NoraHostClock.rate_95%_HPD={0.0026348957017238543,0.0066445589372707645},HostB.prob=0.9999722237653463,NoraContinentClock.rate_95%_HPD={0.006599332706119054,0.014797358714054106},ContinentB.prob=0.9999166712960391,Nora_553-1955.rate_median=3.1006631552929324E-4,height_95%_HPD={1.915076501533008,4.780772257378999},Nora_553-1955.rate_95%_HPD={1.9754408959744542E-4,4.4886111304573244E-4},ContinentB.set={"Africa","Lab"},length_95%_HPD={19.31462176946,54.72270358449},Nora_553-1955.rate=3.162362666424415E-4,NoraContinentClock.rate_range={0.004293089685093404,0.025266020299626157},height_median=2.5501116045385075,posterior=1.0,NoraContinentClock.rate=0.010607899844228998,length_median=34.706723228840005,NoraHostClock.rate=0.004559317617801412,NoraHostClock.rate_range={0.0017350655903690668,0.012302284009688736},NoraHostClock.rate_median=0.004453307823092372]:36.154434285870984,((27[&length_range={3.161590564043,52.76531254113},ContinentB="Africa",height_range={0.9999999999739657,1.000000000025011},HostB.set={"Dmel"},Nora_553-1955.rate_range={1.3860750441461252E-4,7.379461321415928E-4},NoraContinentClock.rate_median=0.010402561518721081,HostB.set.prob={1.0},ContinentB.set.prob={1.0},height=1.0000000000000044,HostB="Dmel",length=15.158688369174758,NoraHostClock.rate_95%_HPD={0.0026348957017238543,0.0066445589372707645},HostB.prob=1.0,NoraContinentClock.rate_95%_HPD={0.006599332706119054,0.014797358714054106},ContinentB.prob=1.0,Nora_553-1955.rate_median=3.1006631552929324E-4,height_95%_HPD={0.9999999999859881,1.0000000000129887},Nora_553-1955.rate_95%_HPD={1.9754408959744542E-4,4.4886111304573244E-4},ContinentB.set={"Africa"},length_95%_HPD={6.627270916386,24.99472462781},Nora_553-1955.rate=3.162362666424415E-4,NoraContinentClock.rate_range={0.004293089685093404,0.025266020299626157},height_median=1.0,NoraContinentClock.rate=0.010607899844228998,length_median=14.527055773659999,NoraHostClock.rate=0.004559317617801412,NoraHostClock.rate_range={0.0017350655903690668,0.012302284009688736},NoraHostClock.rate_median=0.004453307823092372]:14.527055773656002,28[&length_range={3.161590564043,52.76531254113},ContinentB="Africa",height_range={0.9999999999739657,1.000000000025011},HostB.set={"Dsim"},Nora_553-1955.rate_range={1.3860750441461252E-4,7.379461321415928E-4},NoraContinentClock.rate_median=0.010402561518721081,HostB.set.prob={1.0},ContinentB.set.prob={1.0},height=1.0000000000000044,HostB="Dsim",length=15.158688369174758,NoraHostClock.rate_95%_HPD={0.0026348957017238543,0.0066445589372707645},HostB.prob=1.0,NoraContinentClock.rate_95%_HPD={0.006599332706119054,0.014797358714054106},ContinentB.prob=1.0,Nora_553-1955.rate_median=3.1006631552929324E-4,height_95%_HPD={0.9999999999859881,1.0000000000129887},Nora_553-1955.rate_95%_HPD={1.9754408959744542E-4,4.4886111304573244E-4},ContinentB.set={"Africa"},length_95%_HPD={6.627270916386,24.99472462781},Nora_553-1955.rate=3.162362666424415E-4,NoraContinentClock.rate_range={0.004293089685093404,0.025266020299626157},height_median=1.0,NoraContinentClock.rate=0.010607899844228998,length_median=14.527055773659999,NoraHostClock.rate=0.004559317617801412,NoraHostClock.rate_range={0.0017350655903690668,0.012302284009688736},NoraHostClock.rate_median=0.004453307823092372]:14.527055773656002)[&length_range={1.256170959091,61.45024453102},ContinentB="Africa",height_range={4.161590564050002,53.76531254113499},HostB.set={"Dmel","Dsim"},Nora_553-1955.rate_range={1.3860750441461252E-4,7.379461321415928E-4},NoraContinentClock.rate_median=0.010402561518721081,HostB.set.prob={0.2563468696183545,0.7436531303816455},ContinentB.set.prob={7.499583356480196E-4,0.005999666685184157,0.9860563302038775,2.7776234653630355E-5,0.007166268540636631},height=16.158688369174733,HostB="Dsim",length=18.382932087861096,NoraHostClock.rate_95%_HPD={0.0026348957017238543,0.0066445589372707645},HostB.prob=0.7436531303816455,NoraContinentClock.rate_95%_HPD={0.006599332706119054,0.014797358714054106},ContinentB.prob=0.9860563302038775,Nora_553-1955.rate_median=3.1006631552929324E-4,height_95%_HPD={7.62727091638601,25.994724627801006},Nora_553-1955.rate_95%_HPD={1.9754408959744542E-4,4.4886111304573244E-4},ContinentB.set={"USA","EuropeNAf","Africa","Australia","Lab"},length_95%_HPD={6.365433317944,31.39100440698},Nora_553-1955.rate=3.162362666424415E-4,NoraContinentClock.rate_range={0.004293089685093404,0.025266020299626157},height_median=15.527055773656002,posterior=1.0,NoraContinentClock.rate=0.010607899844228998,length_median=17.51999345697,NoraHostClock.rate=0.004559317617801412,NoraHostClock.rate_range={0.0017350655903690668,0.012302284009688736},NoraHostClock.rate_median=0.004453307823092372]:16.69096093012901,23[&length_range={10.35525065172,96.34151904086},ContinentB="EuropeNAf",height_range={0.3917808218900092,0.3917808219439962},HostB.set={"Dsim"},Nora_553-1955.rate_range={1.3860750441461252E-4,7.379461321415928E-4},NoraContinentClock.rate_median=0.010402561518721081,HostB.set.prob={1.0},ContinentB.set.prob={1.0},height=0.39178082191781016,HostB="Dsim",length=33.722939564660635,NoraHostClock.rate_95%_HPD={0.0026348957017238543,0.0066445589372707645},HostB.prob=1.0,NoraContinentClock.rate_95%_HPD={0.006599332706119054,0.014797358714054106},ContinentB.prob=1.0,Nora_553-1955.rate_median=3.1006631552929324E-4,height_95%_HPD={0.39178082190500163,0.39178082193001273},Nora_553-1955.rate_95%_HPD={1.9754408959744542E-4,4.4886111304573244E-4},ContinentB.set={"EuropeNAf"},length_95%_HPD={18.63701622297,50.72441145567},Nora_553-1955.rate=3.162362666424415E-4,NoraContinentClock.rate_range={0.004293089685093404,0.025266020299626157},height_median=0.39178082191800456,NoraContinentClock.rate=0.010607899844228998,length_median=32.74020758249,NoraHostClock.rate=0.004559317617801412,NoraHostClock.rate_range={0.0017350655903690668,0.012302284009688736},NoraHostClock.rate_median=0.004453307823092372]:31.826235881867007)[&length_range={0.001225989540046,43.79761254174},ContinentB="Africa",height_range={10.747031473640995,78.57763318000903},HostB.set={"Dmel","Dsim"},Nora_553-1955.rate_range={1.3860750441461252E-4,7.379461321415928E-4},NoraContinentClock.rate_median=0.010417284669702931,HostB.set.prob={0.20317524115755628,0.7968247588424437},ContinentB.set.prob={0.006913183279742765,0.10578778135048232,0.762540192926045,0.12475884244372991},height=33.16361200379529,HostB="Dsim",length=7.093732681982804,NoraHostClock.rate_95%_HPD={0.0026929770098996783,0.0067071851512766414},HostB.prob=0.7968247588424437,NoraContinentClock.rate_95%_HPD={0.006750687121751415,0.014931632091131868},ContinentB.prob=0.762540192926045,Nora_553-1955.rate_median=3.102652779030182E-4,height_95%_HPD={18.78904742782599,49.62734722652},Nora_553-1955.rate_95%_HPD={1.9702617918371904E-4,4.4886111304573244E-4},ContinentB.set={"USA","EuropeNAf","Africa","Lab"},length_95%_HPD={0.001225989540046,16.63220688726},Nora_553-1955.rate=3.166357116239489E-4,NoraContinentClock.rate_range={0.004293089685093404,0.025266020299626157},height_median=32.21801670378501,posterior=0.6910727181823232,NoraContinentClock.rate=0.010625187476081236,length_median=6.096872768371,NoraHostClock.rate=0.004569092131330623,NoraHostClock.rate_range={0.0017802655854502207,0.010973636889658928},NoraHostClock.rate_median=0.00445787471894488]:6.48652918662448)[&length_range={1.665175954795,67.82054669008},ContinentB="Africa",height_range={15.106198588826999,103.3732979319},HostB.set={"Dmel","Dsim"},Nora_553-1955.rate_range={1.3860750441461252E-4,7.379461321415928E-4},NoraContinentClock.rate_median=0.010402561518721081,HostB.set.prob={0.2492639297816788,0.7507360702183212},ContinentB.set.prob={0.008027331814899173,0.08885617465696351,0.7329037275706906,2.7776234653630355E-5,0.17018498972279317},height=39.79144414776816,HostB="Dsim",length=21.46184632283864,NoraHostClock.rate_95%_HPD={0.0026348957017238543,0.0066445589372707645},HostB.prob=0.7507360702183212,NoraContinentClock.rate_95%_HPD={0.006599332706119054,0.014797358714054106},ContinentB.prob=0.7329037275706906,Nora_553-1955.rate_median=3.1006631552929324E-4,height_95%_HPD={23.61730173763,59.18768214731301},Nora_553-1955.rate_95%_HPD={1.9754408959744542E-4,4.4886111304573244E-4},ContinentB.set={"USA","EuropeNAf","Africa","Australia","Lab"},length_95%_HPD={7.982457157168,36.34969786578},Nora_553-1955.rate=3.162362666424415E-4,NoraContinentClock.rate_range={0.004293089685093404,0.025266020299626157},height_median=38.70454589040949,posterior=1.0,NoraContinentClock.rate=0.010607899844228998,length_median=20.68743335389,NoraHostClock.rate=0.004559317617801412,NoraHostClock.rate_range={0.0017350655903690668,0.012302284009688736},NoraHostClock.rate_median=0.004453307823092372]:21.394878964881514)[&length_range={0.005951455544988,50.66822267643},ContinentB="Lab",height_range={28.67705816775201,132.281339878169},HostB.set={"Dmel","Dsim"},Nora_553-1955.rate_range={1.3860750441461252E-4,6.549502955831321E-4},NoraContinentClock.rate_median=0.0104038247199269,HostB.set.prob={0.9722452234182845,0.027754776581715584},ContinentB.set.prob={0.01478210200263747,0.07326647652344588,0.09004201551814027,0.8219094059557763},height=61.44890214533719,HostB="Dmel",length=7.137929189649635,NoraHostClock.rate_95%_HPD={0.0026346872128123,0.006653089024605458},HostB.prob=0.9722452234182845,NoraContinentClock.rate_95%_HPD={0.006584389133369636,0.014801569907980944},ContinentB.prob=0.8219094059557763,Nora_553-1955.rate_median=3.097078630869251E-4,height_95%_HPD={39.462799435567,86.99331206487099},Nora_553-1955.rate_95%_HPD={1.9782368516705357E-4,4.4886111304573244E-4},ContinentB.set={"USA","EuropeNAf","Africa","Lab"},length_95%_HPD={0.4218888623575,15.64171878369},Nora_553-1955.rate=3.1593317321159243E-4,NoraContinentClock.rate_range={0.004293089685093404,0.025266020299626157},height_median=60.099424855291005,posterior=0.905699683350925,NoraContinentClock.rate=0.010609027009640217,length_median=6.352589374636,NoraHostClock.rate=0.004557343805472056,NoraHostClock.rate_range={0.0017797360555790705,0.012302284009688736},NoraHostClock.rate_median=0.004451916000553262]:6.549131785114014,(3[&length_range={14.82490263211,143.7884840521},ContinentB="Lab",height_range={0.9999999999500062,1.0000000000499938},HostB.set={"Dmel"},Nora_553-1955.rate_range={1.3860750441461252E-4,7.379461321415928E-4},NoraContinentClock.rate_median=0.010402561518721081,HostB.set.prob={1.0},ContinentB.set.prob={1.0},height=1.0000000000000022,HostB="Dmel",length=45.98417845554079,NoraHostClock.rate_95%_HPD={0.0026348957017238543,0.0066445589372707645},HostB.prob=1.0,NoraContinentClock.rate_95%_HPD={0.006599332706119054,0.014797358714054106},ContinentB.prob=1.0,Nora_553-1955.rate_median=3.1006631552929324E-4,height_95%_HPD={0.9999999999899956,1.0000000000100044},Nora_553-1955.rate_95%_HPD={1.9754408959744542E-4,4.4886111304573244E-4},ContinentB.set={"Lab"},length_95%_HPD={25.79688160389,68.65817938789},Nora_553-1955.rate=3.162362666424415E-4,NoraContinentClock.rate_range={0.004293089685093404,0.025266020299626157},height_median=1.0,NoraContinentClock.rate=0.010607899844228998,length_median=44.690742223225,NoraHostClock.rate=0.004559317617801412,NoraHostClock.rate_range={0.0017350655903690668,0.012302284009688736},NoraHostClock.rate_median=0.004453307823092372]:44.687625241526,(17[&length_range={10.03078500609,90.45493304037},ContinentB="Lab",HostB.set={"Dmel"},Nora_553-1955.rate_range={1.3860750441461252E-4,7.379461321415928E-4},NoraContinentClock.rate_median=0.010402561518721081,HostB.set.prob={1.0},ContinentB.set.prob={1.0},height=0.0,HostB="Dmel",length=29.53117613427694,NoraHostClock.rate_95%_HPD={0.0026348957017238543,0.0066445589372707645},HostB.prob=1.0,NoraContinentClock.rate_95%_HPD={0.006599332706119054,0.014797358714054106},ContinentB.prob=1.0,Nora_553-1955.rate_median=3.1006631552929324E-4,Nora_553-1955.rate_95%_HPD={1.9754408959744542E-4,4.4886111304573244E-4},ContinentB.set={"Lab"},length_95%_HPD={15.8473668269,45.13702600307},Nora_553-1955.rate=3.162362666424415E-4,NoraContinentClock.rate_range={0.004293089685093404,0.025266020299626157},NoraContinentClock.rate=0.010607899844228998,length_median=28.5500139204,NoraHostClock.rate=0.004559317617801412,NoraHostClock.rate_range={0.0017350655903690668,0.012302284009688736},NoraHostClock.rate_median=0.004453307823092372]:28.53608375489,(22[&length_range={4.042653840851,46.41942315451},ContinentB="EuropeNAf",height_range={0.39178082190400687,0.3917808219310217},HostB.set={"Dmel"},Nora_553-1955.rate_range={1.3860750441461252E-4,7.379461321415928E-4},NoraContinentClock.rate_median=0.010402561518721081,HostB.set.prob={1.0},ContinentB.set.prob={1.0},height=0.3917808219176572,HostB="Dmel",length=15.65343157310144,NoraHostClock.rate_95%_HPD={0.0026348957017238543,0.0066445589372707645},HostB.prob=1.0,NoraContinentClock.rate_95%_HPD={0.006599332706119054,0.014797358714054106},ContinentB.prob=1.0,Nora_553-1955.rate_median=3.1006631552929324E-4,height_95%_HPD={0.3917808219089949,0.39178082192400154},Nora_553-1955.rate_95%_HPD={1.9754408959744542E-4,4.4886111304573244E-4},ContinentB.set={"EuropeNAf"},length_95%_HPD={7.279338425523,25.15107960284},Nora_553-1955.rate=3.162362666424415E-4,NoraContinentClock.rate_range={0.004293089685093404,0.025266020299626157},height_median=0.3917808219199941,NoraContinentClock.rate=0.010607899844228998,length_median=15.083520675405001,NoraHostClock.rate=0.004559317617801412,NoraHostClock.rate_range={0.0017350655903690668,0.012302284009688736},NoraHostClock.rate_median=0.004453307823092372]:15.273977005960006,((24[&length_range={1.084635652094,29.16002744595},ContinentB="EuropeNAf",height_range={0.2547945205299982,0.2547945205629958},HostB.set={"Dsim"},Nora_553-1955.rate_range={1.3860750441461252E-4,7.379461321415928E-4},NoraContinentClock.rate_median=0.010402561518721081,HostB.set.prob={1.0},ContinentB.set.prob={1.0},height=0.2547945205478283,HostB="Dsim",length=7.7125368483937145,NoraHostClock.rate_95%_HPD={0.0026348957017238543,0.0066445589372707645},HostB.prob=1.0,NoraContinentClock.rate_95%_HPD={0.006599332706119054,0.014797358714054106},ContinentB.prob=1.0,Nora_553-1955.rate_median=3.1006631552929324E-4,height_95%_HPD={0.2547945205399742,0.2547945205550235},Nora_553-1955.rate_95%_HPD={1.9754408959744542E-4,4.4886111304573244E-4},ContinentB.set={"EuropeNAf"},length_95%_HPD={2.721753778959,13.2662501828},Nora_553-1955.rate=3.162362666424415E-4,NoraContinentClock.rate_range={0.004293089685093404,0.025266020299626157},height_median=0.2547945205479891,NoraContinentClock.rate=0.010607899844228998,length_median=7.320678471922999,NoraHostClock.rate=0.004559317617801412,NoraHostClock.rate_range={0.0017350655903690668,0.012302284009688736},NoraHostClock.rate_median=0.004453307823092372]:7.177860002018505,26[&length_range={1.084635652094,25.87987581781},ContinentB="EuropeNAf",height_range={0.2547945205299982,0.2547945205629958},HostB.set={"Dmel"},Nora_553-1955.rate_range={1.3860750441461252E-4,7.379461321415928E-4},NoraContinentClock.rate_median=0.010402561518721081,HostB.set.prob={1.0},ContinentB.set.prob={1.0},height=0.2547945205478262,HostB="Dmel",length=7.71344155267391,NoraHostClock.rate_95%_HPD={0.0026348957017238543,0.0066445589372707645},HostB.prob=1.0,NoraContinentClock.rate_95%_HPD={0.006599332706119054,0.014797358714054106},ContinentB.prob=1.0,Nora_553-1955.rate_median=3.1006631552929324E-4,height_95%_HPD={0.2547945205399742,0.2547945205550093},Nora_553-1955.rate_95%_HPD={1.9754408959744542E-4,4.4886111304573244E-4},ContinentB.set={"EuropeNAf"},length_95%_HPD={2.738094595765,13.2937219957},Nora_553-1955.rate=3.162362666424415E-4,NoraContinentClock.rate_range={0.004293089685093404,0.025266020299626157},height_median=0.2547945205479891,NoraContinentClock.rate=0.010607899844228998,length_median=7.3238629066015,NoraHostClock.rate=0.004559317617801412,NoraHostClock.rate_range={0.0017350655903690668,0.012302284009688736},NoraHostClock.rate_median=0.004453307823092372]:7.177860002018505)[&length_range={5.324939767704E-5,24.74782385575},ContinentB="EuropeNAf",height_range={1.3394301726489957,24.293184882837977},HostB.set={"Dmel","Dsim"},Nora_553-1955.rate_range={1.3860750441461252E-4,7.379461321415928E-4},NoraContinentClock.rate_median=0.010401783946694092,HostB.set.prob={0.9814715519809354,0.01852844801906464},ContinentB.set.prob={2.978850163836759E-5,0.9996723264819779,5.957700327673518E-5,2.3830801310694073E-4},height=7.7931111982215375,HostB="Dmel",length=3.734649854242194,NoraHostClock.rate_95%_HPD={0.0026348957017238543,0.0066457783905866825},HostB.prob=0.9814715519809354,NoraContinentClock.rate_95%_HPD={0.00659586538919953,0.014816905765168946},ContinentB.prob=0.9996723264819779,Nora_553-1955.rate_median=3.098521359326564E-4,height_95%_HPD={2.990111175157999,13.163844787507017},Nora_553-1955.rate_95%_HPD={1.9792901015334868E-4,4.4886111304573244E-4},ContinentB.set={"USA","EuropeNAf","Africa","Lab"},length_95%_HPD={0.001590896340163,8.463309310366},Nora_553-1955.rate=3.160916272155955E-4,NoraContinentClock.rate_range={0.004293089685093404,0.025266020299626157},height_median=7.432654522566494,posterior=0.9324481973223709,NoraContinentClock.rate=0.010610627898378432,length_median=3.2500625908235,NoraHostClock.rate=0.004558935107371239,NoraHostClock.rate_range={0.0017350655903690668,0.012302284009688736},NoraHostClock.rate_median=0.00445257119189189]:3.538296252273504,25[&length_range={2.876761174657,40.30996940199},ContinentB="EuropeNAf",height_range={0.2547945205299982,0.254794520562001},HostB.set={"Dmel"},Nora_553-1955.rate_range={1.3860750441461252E-4,7.379461321415928E-4},NoraContinentClock.rate_median=0.010402561518721081,HostB.set.prob={1.0},ContinentB.set.prob={1.0},height=0.2547945205478131,HostB="Dmel",length=11.3445531856637,NoraHostClock.rate_95%_HPD={0.0026348957017238543,0.0066445589372707645},HostB.prob=1.0,NoraContinentClock.rate_95%_HPD={0.006599332706119054,0.014797358714054106},ContinentB.prob=1.0,Nora_553-1955.rate_median=3.1006631552929324E-4,height_95%_HPD={0.25479452053939156,0.2547945205561035},Nora_553-1955.rate_95%_HPD={1.9754408959744542E-4,4.4886111304573244E-4},ContinentB.set={"EuropeNAf"},length_95%_HPD={4.9636351651,18.64137832792},Nora_553-1955.rate=3.162362666424415E-4,NoraContinentClock.rate_range={0.004293089685093404,0.025266020299626157},height_median=0.25479452054800333,NoraContinentClock.rate=0.010607899844228998,length_median=10.820351163165,NoraHostClock.rate=0.004559317617801412,NoraHostClock.rate_range={0.0017350655903690668,0.012302284009688736},NoraHostClock.rate_median=0.004453307823092372]:10.716156254291995)[&length_range={0.001977363917744,31.30431172064},ContinentB="EuropeNAf",height_range={3.131555695202998,30.196487676880977},HostB.set={"Dmel","Dsim"},Nora_553-1955.rate_range={1.3965788209595428E-4,7.379461321415928E-4},NoraContinentClock.rate_median=0.010403770116714532,HostB.set.prob={0.9979978484341382,0.0020021515658618216},ContinentB.set.prob={3.5859431030360985E-4,0.9980576141525221,8.964857757590246E-5,0.0014941429595983745},height=11.408057981601667,HostB="Dmel",length=4.9140604486309,NoraHostClock.rate_95%_HPD={0.0026346872128123,0.0066457783905866825},HostB.prob=0.9979978484341382,NoraContinentClock.rate_95%_HPD={0.006599332706119054,0.014797358714054106},ContinentB.prob=0.9980576141525221,Nora_553-1955.rate_median=3.0988227506182503E-4,height_95%_HPD={5.484625027796,18.313007567374},Nora_553-1955.rate_95%_HPD={1.975151051329063E-4,4.489510006502466E-4},ContinentB.set={"USA","EuropeNAf","Africa","Lab"},length_95%_HPD={0.2324606776673,10.60380664714},Nora_553-1955.rate=3.159852207275217E-4,NoraContinentClock.rate_range={0.004694076727071832,0.0247364446112809},height_median=10.970950774839999,posterior=0.9295039164490861,NoraContinentClock.rate=0.010606808697171193,length_median=4.363989027949501,NoraHostClock.rate=0.004560591142369802,NoraHostClock.rate_range={0.0017350655903690668,0.012302284009688736},NoraHostClock.rate_median=0.004456069969897818]:4.694807053040002)[&length_range={0.2811681109876,65.7684516029},ContinentB="EuropeNAf",height_range={4.717928755170007,46.81120397642701},HostB.set={"Dmel","Dsim"},Nora_553-1955.rate_range={1.3860750441461252E-4,7.379461321415928E-4},NoraContinentClock.rate_median=0.010402550200740065,HostB.set.prob={0.9996110354791209,3.889645208790598E-4},ContinentB.set.prob={0.002111521684772039,0.9709665768343845,0.0011391103825743895,0.025782791098269107},height=16.272434807263195,HostB="Dmel",length=13.259374502071028,NoraHostClock.rate_95%_HPD={0.0026350370573559106,0.0066445589372707645},HostB.prob=0.9996110354791209,NoraContinentClock.rate_95%_HPD={0.006599332706119054,0.014797358714054106},ContinentB.prob=0.9709665768343845,Nora_553-1955.rate_median=3.100663146387024E-4,height_95%_HPD={7.946435701959999,25.542860424760008},Nora_553-1955.rate_95%_HPD={1.9754408959744542E-4,4.4886111304573244E-4},ContinentB.set={"USA","EuropeNAf","Africa","Lab"},length_95%_HPD={3.200834562542,24.84956288574},Nora_553-1955.rate=3.162376523852107E-4,NoraContinentClock.rate_range={0.004293089685093404,0.025266020299626157},height_median=15.66575782788,posterior=0.9997500138881174,NoraContinentClock.rate=0.010608043356917844,length_median=12.44929908162,NoraHostClock.rate=0.004559297411674155,NoraHostClock.rate_range={0.0017350655903690668,0.012302284009688736},NoraHostClock.rate_median=0.004453302900442834]:12.87032592701)[&length_range={0.06060989350255,87.44882922658},ContinentB="Lab",height_range={10.03078500609,75.06024051946},HostB.set={"Dmel","Dsim"},Nora_553-1955.rate_range={1.3860750441461252E-4,7.379461321415928E-4},NoraContinentClock.rate_median=0.010402572836702097,HostB.set.prob={0.9988862592231658,0.0011137407768341918},ContinentB.set.prob={0.016845329249617153,0.30235277739106226,0.01614924126409578,2.7843519420854795E-5,0.664624808575804},height=29.50808235271812,HostB="Dmel",length=17.49734849869291,NoraHostClock.rate_95%_HPD={0.0026288985749127014,0.0066370932800476415},HostB.prob=0.9988862592231658,NoraContinentClock.rate_95%_HPD={0.006600704443969745,0.014796855416154935},ContinentB.prob=0.664624808575804,Nora_553-1955.rate_median=3.1002621830598947E-4,height_95%_HPD={15.899010316160002,45.13421821349001},Nora_553-1955.rate_95%_HPD={1.9754408959744542E-4,4.4886111304573244E-4},ContinentB.set={"USA","EuropeNAf","Africa","Australia","Lab"},length_95%_HPD={3.199151506823,33.60194778526},Nora_553-1955.rate=3.162247581260229E-4,NoraContinentClock.rate_range={0.004293089685093404,0.025266020299626157},height_median=28.53608375489,posterior=0.9975834675851342,NoraContinentClock.rate=0.010607839895909191,length_median=16.43343183743,NoraHostClock.rate=0.00455928975373006,NoraHostClock.rate_range={0.0017350655903690668,0.012302284009688736},NoraHostClock.rate_median=0.004453312745741909]:17.151541486636)[&length_range={0.9545298875217,71.59137995576},ContinentB="Lab",height_range={15.824902632112995,113.41027990444},HostB.set={"Dmel","Dsim"},Nora_553-1955.rate_range={1.3860750441461252E-4,7.379461321415928E-4},NoraContinentClock.rate_median=0.010402629483570708,HostB.set.prob={0.9950803268664183,0.004919673133581633},ContinentB.set.prob={0.016621268553004612,0.14036355550614266,0.03352048474067486,5.55895269331258E-5,0.8094391016732447},height=46.97699200920384,HostB="Dmel",length=20.718694357132936,NoraHostClock.rate_95%_HPD={0.0026350370573559106,0.0066445589372707645},HostB.prob=0.9950803268664183,NoraContinentClock.rate_95%_HPD={0.006599332706119054,0.014797358714054106},ContinentB.prob=0.8094391016732447,Nora_553-1955.rate_median=3.1004034322569334E-4,height_95%_HPD={26.870803760731008,69.67685194649},Nora_553-1955.rate_95%_HPD={1.9757545343403545E-4,4.4886111304573244E-4},ContinentB.set={"USA","EuropeNAf","Africa","Australia","Lab"},length_95%_HPD={6.353973188947,36.33743458763},Nora_553-1955.rate=3.162249804863549E-4,NoraContinentClock.rate_range={0.004293089685093404,0.025266020299626157},height_median=45.687625241526,posterior=0.9993333703683128,NoraContinentClock.rate=0.010607798676635544,length_median=19.820945568665,NoraHostClock.rate=0.00455932732374635,NoraHostClock.rate_range={0.0017350655903690668,0.012302284009688736},NoraHostClock.rate_median=0.004453460118946111]:20.96093139887902)[&length_range={0.995105851903,142.8890636284},ContinentB="Lab",height_range={26.933657299966995,153.21732492923002},HostB.set={"Dmel","Dsim"},Nora_553-1955.rate_range={1.3860750441461252E-4,7.379461321415928E-4},NoraContinentClock.rate_median=0.010402452160280299,HostB.set.prob={0.9794421602400266,0.02055783975997333},ContinentB.set.prob={0.01819646627403045,0.08781531281253473,0.07498055339482165,2.7780864540504502E-5,0.8189798866540726},height=68.23189771817512,HostB="Dmel",length=34.301127246692076,NoraHostClock.rate_95%_HPD={0.0026348957017238543,0.0066445589372707645},HostB.prob=0.9794421602400266,NoraContinentClock.rate_95%_HPD={0.006599332706119054,0.014797358714054106},ContinentB.prob=0.8189798866540726,Nora_553-1955.rate_median=3.1006580213074973E-4,height_95%_HPD={43.08152466118,96.97692924342999},Nora_553-1955.rate_95%_HPD={1.9757545343403545E-4,4.4886111304573244E-4},ContinentB.set={"USA","EuropeNAf","Africa","Australia","Lab"},length_95%_HPD={11.07856204896,60.45479780894},Nora_553-1955.rate=3.1623948587720826E-4,NoraContinentClock.rate_range={0.004293089685093404,0.025266020299626157},height_median=66.64855664040502,posterior=0.9998333425920782,NoraContinentClock.rate=0.01060788705722589,length_median=32.61571971312,NoraHostClock.rate=0.00455929719233118,NoraHostClock.rate_range={0.0017350655903690668,0.012302284009688736},NoraHostClock.rate_median=0.004453278899444741]:33.18107662909998)[&height_95%_HPD={62.40556086435,148.12213608612},ContinentB.set={"USA","EuropeNAf","Africa","Australia","Lab"},height_range={43.478726287958,287.67754768054004},ContinentB="Lab",HostB.set={"Dmel","Dsim"},HostB.set.prob={0.9263096494639187,0.07369035053608133},ContinentB.set.prob={0.08174545858563413,0.13252041553247043,0.11388256207988445,0.0013054830287206266,0.6705460807732904},height_median=99.829633269505,height=102.53092221629015,posterior=1.0,HostB="Dmel",length=0.0,HostB.prob=0.9263096494639187,ContinentB.prob=0.6705460807732904];
End;
