# Supplementary material for: The Discovery, Distribution, and Evolution of Viruses Associated with Drosophila melanogaster
Source: PLoS Biol. 2015 Jul 14;13(7):e1002210. doi: 10.1371/journal.pbio.1002210 (PMC4501690; doi:10.1371/journal.pbio.1002210)
Supplement: S8 Data — Posterior summaries of BEAST output for Figs 6 and S7 (posteriors inferred jointly across two independent runs). (ZIP) [file pbio.1002210.s008.zip › BEAST_Results/Nora_6674-7516.summary.tree]

#NEXUS
Begin taxa;
	Dimensions ntax=47;
	Taxlabels
		Nora_AM04_Dmel_AthensGreece_EuropeNAf_2009-08-08
		Nora_ATH56_Dmel_AthensGreece_EuropeNAf_2009-08-08
		Nora_AUSSIM12_Dsim_Australia_Australia_2011-02-28
		Nora_D167_Dmel_LabStock_Lab_2010-01
		Nora_D23_Dmel_LabStock_Lab_2010-01
		Nora_D79_Dmel_LabStock_Lab_2010-01
		Nora_DAN20_Dmel_Accra2_Africa_2010-01
		Nora_DANMEL01_Dmel_Accra2_Africa_2010-01
		Nora_DANMEL06_Dmel_Accra2_Africa_2010-01
		Nora_DANMEL11_Dmel_Accra2_Africa_2010-01
		Nora_DANMEL13_Dmel_Accra2_Africa_2010-01
		Nora_DQ321720Hultmark_Dmel_UmeaLab_Lab_2004
		Nora_GEO58_Dmel_AthensGeorgia_USA_2009-02-02
		Nora_GM03_Dmel_AthensGeorgia_USA_2009-02-02
		Nora_GM04_Dmel_AthensGeorgia_USA_2009-02-02
		Nora_GQ257737Hultmark_Dmel_UmeaLab_Lab_2007
		Nora_IM09_Dmel_Ithaca_USA_2009-09-18
		Nora_IM12_Dmel_Ithaca_USA_2009-09-18
		Nora_IM13_Dmel_Ithaca_USA_2009-09-18
		Nora_IM16_Dmel_Ithaca_USA_2009-09-18
		Nora_IM20_Dmel_Ithaca_USA_2009-09-18
		Nora_ITH15_Dmel_Ithaca_USA_2009-09-18
		Nora_JJ17_Dmel_LabStock_Lab_2001
		Nora_JX220408vanRij_Dmel_vanRijLab_Lab_2011
		Nora_K02_Dsim_Thika_Africa_2009-02
		Nora_K09_Dsim_Thika_Africa_2009-02
		Nora_MAT13_Dmel_Accra1_Africa_2010-01
		Nora_MAT23_Dmel_Accra1_Africa_2010-01
		Nora_MAT38_Dmel_Accra1_Africa_2010-01
		Nora_MATMEL01_Dmel_Accra1_Africa_2010-01
		Nora_MON28_Dmel_Montpellier_EuropeNAf_2010-08-11
		Nora_MONSIM03_Dsim_Montpellier_EuropeNAf_2010-08-11
		Nora_RAK11_Dsim_Marrakesh_EuropeNAf_2010-09-30
		Nora_RAKMEL05_Dmel_Marrakesh_EuropeNAf_2010-09-30
		Nora_RAKMEL06_Dmel_Marrakesh_EuropeNAf_2010-09-30
		Nora_RAKMEL09_Dmel_Marrakesh_EuropeNAf_2010-09-30
		Nora_RAKMEL12_Dmel_Marrakesh_EuropeNAf_2010-09-30
		Nora_RAKMEL13_Dmel_Marrakesh_EuropeNAf_2010-09-30
		Nora_REEF18_Dmel_Mombassa_Africa_2011-04-05
		Nora_SAF04_Dmel_SouthAfrica_Africa_2010-01
		Nora_SAFSIM01_Dsim_SouthAfrica_Africa_2010-01
		Nora_UM02_Dmel_SanDiego2_USA_2008-12-05
		Nora_XA_Dmel_LabStock_Lab_2008-02
		Nora_XG_Dmel_LabStock_Lab_2008-02
		Nora_XH_Dmel_LabStock_Lab_2008-02
		Nora_XIA_Dmel_LabStock_Lab_2008-02
		Nora_delta11_Dmel_LabStock_Lab_2008-02
		;
End;
Begin trees;
	Translate
		1 Nora_AM04_Dmel_AthensGreece_EuropeNAf_2009-08-08,
		2 Nora_ATH56_Dmel_AthensGreece_EuropeNAf_2009-08-08,
		3 Nora_AUSSIM12_Dsim_Australia_Australia_2011-02-28,
		4 Nora_D167_Dmel_LabStock_Lab_2010-01,
		5 Nora_D23_Dmel_LabStock_Lab_2010-01,
		6 Nora_D79_Dmel_LabStock_Lab_2010-01,
		7 Nora_DAN20_Dmel_Accra2_Africa_2010-01,
		8 Nora_DANMEL01_Dmel_Accra2_Africa_2010-01,
		9 Nora_DANMEL06_Dmel_Accra2_Africa_2010-01,
		10 Nora_DANMEL11_Dmel_Accra2_Africa_2010-01,
		11 Nora_DANMEL13_Dmel_Accra2_Africa_2010-01,
		12 Nora_DQ321720Hultmark_Dmel_UmeaLab_Lab_2004,
		13 Nora_GEO58_Dmel_AthensGeorgia_USA_2009-02-02,
		14 Nora_GM03_Dmel_AthensGeorgia_USA_2009-02-02,
		15 Nora_GM04_Dmel_AthensGeorgia_USA_2009-02-02,
		16 Nora_GQ257737Hultmark_Dmel_UmeaLab_Lab_2007,
		17 Nora_IM09_Dmel_Ithaca_USA_2009-09-18,
		18 Nora_IM12_Dmel_Ithaca_USA_2009-09-18,
		19 Nora_IM13_Dmel_Ithaca_USA_2009-09-18,
		20 Nora_IM16_Dmel_Ithaca_USA_2009-09-18,
		21 Nora_IM20_Dmel_Ithaca_USA_2009-09-18,
		22 Nora_ITH15_Dmel_Ithaca_USA_2009-09-18,
		23 Nora_JJ17_Dmel_LabStock_Lab_2001,
		24 Nora_JX220408vanRij_Dmel_vanRijLab_Lab_2011,
		25 Nora_K02_Dsim_Thika_Africa_2009-02,
		26 Nora_K09_Dsim_Thika_Africa_2009-02,
		27 Nora_MAT13_Dmel_Accra1_Africa_2010-01,
		28 Nora_MAT23_Dmel_Accra1_Africa_2010-01,
		29 Nora_MAT38_Dmel_Accra1_Africa_2010-01,
		30 Nora_MATMEL01_Dmel_Accra1_Africa_2010-01,
		31 Nora_MON28_Dmel_Montpellier_EuropeNAf_2010-08-11,
		32 Nora_MONSIM03_Dsim_Montpellier_EuropeNAf_2010-08-11,
		33 Nora_RAK11_Dsim_Marrakesh_EuropeNAf_2010-09-30,
		34 Nora_RAKMEL05_Dmel_Marrakesh_EuropeNAf_2010-09-30,
		35 Nora_RAKMEL06_Dmel_Marrakesh_EuropeNAf_2010-09-30,
		36 Nora_RAKMEL09_Dmel_Marrakesh_EuropeNAf_2010-09-30,
		37 Nora_RAKMEL12_Dmel_Marrakesh_EuropeNAf_2010-09-30,
		38 Nora_RAKMEL13_Dmel_Marrakesh_EuropeNAf_2010-09-30,
		39 Nora_REEF18_Dmel_Mombassa_Africa_2011-04-05,
		40 Nora_SAF04_Dmel_SouthAfrica_Africa_2010-01,
		41 Nora_SAFSIM01_Dsim_SouthAfrica_Africa_2010-01,
		42 Nora_UM02_Dmel_SanDiego2_USA_2008-12-05,
		43 Nora_XA_Dmel_LabStock_Lab_2008-02,
		44 Nora_XG_Dmel_LabStock_Lab_2008-02,
		45 Nora_XH_Dmel_LabStock_Lab_2008-02,
		46 Nora_XIA_Dmel_LabStock_Lab_2008-02,
		47 Nora_delta11_Dmel_LabStock_Lab_2008-02
		;
tree TREE1 = [&R] (((3[&length_range={14.50520223384,152.1878855591},ContinentE.set={"Australia"},height_range={0.0986301369239726,0.09863013704200796},Nora_6674-7516.rate_95%_HPD={2.656113440659453E-4,5.837065167187238E-4},HostE.set={"Dsim"},NoraContinentClock.rate_median=0.010402561518721081,HostE.prob=1.0,HostE="Dsim",height=0.09863013698623806,ContinentE.set.prob={1.0},length=53.1377422695619…
End;
