# Supplementary material for: The Discovery, Distribution, and Evolution of Viruses Associated with Drosophila melanogaster
Source: PLoS Biol. 2015 Jul 14;13(7):e1002210. doi: 10.1371/journal.pbio.1002210 (PMC4501690; doi:10.1371/journal.pbio.1002210)
Supplement: S8 Data — Posterior summaries of BEAST output for Figs 6 and S7 (posteriors inferred jointly across two independent runs). (ZIP) [file pbio.1002210.s008.zip › BEAST_Results/Nora_7517-8052.summary.tree]

#NEXUS

Begin taxa;
	Dimensions ntax=34;
	Taxlabels
		Nora_AM04_Dmel_AthensGreece_EuropeNAf_2009-08-08
		Nora_ATH56_Dmel_AthensGreece_EuropeNAf_2009-08-08
		Nora_D167_Dmel_LabStock_Lab_2010-01
		Nora_D23_Dmel_LabStock_Lab_2010-01
		Nora_D79_Dmel_LabStock_Lab_2010-01
		Nora_DAN20_Dmel_Accra2_Africa_2010-01
		Nora_DANMEL01_Dmel_Accra2_Africa_2010-01
		Nora_DANMEL11_Dmel_Accra2_Africa_2010-01
		Nora_DANMEL13_Dmel_Accra2_Africa_2010-01
		Nora_DQ321720Hultmark_Dmel_UmeaLab_Lab_2004
		Nora_GEO58_Dmel_AthensGeorgia_USA_2009-02-02
		Nora_GQ257737Hultmark_Dmel_UmeaLab_Lab_2007
		Nora_IM09_Dmel_Ithaca_USA_2009-09-18
		Nora_IM12_Dmel_Ithaca_USA_2009-09-18
		Nora_IM13_Dmel_Ithaca_USA_2009-09-18
		Nora_JJ17_Dmel_LabStock_Lab_2001
		Nora_JX220408vanRij_Dmel_vanRijLab_Lab_2011
		Nora_K02_Dsim_Thika_Africa_2009-02
		Nora_K09_Dsim_Thika_Africa_2009-02
		Nora_MAT23_Dmel_Accra1_Africa_2010-01
		Nora_MAT38_Dmel_Accra1_Africa_2010-01
		Nora_MON28_Dmel_Montpellier_EuropeNAf_2010-08-11
		Nora_MONSIM03_Dsim_Montpellier_EuropeNAf_2010-08-11
		Nora_RAK11_Dsim_Marrakesh_EuropeNAf_2010-09-30
		Nora_RAKMEL12_Dmel_Marrakesh_EuropeNAf_2010-09-30
		Nora_RAKMEL13_Dmel_Marrakesh_EuropeNAf_2010-09-30
		Nora_SAF04_Dmel_SouthAfrica_Africa_2010-01
		Nora_SAFSIM01_Dsim_SouthAfrica_Africa_2010-01
		Nora_UM02_Dmel_SanDiego2_USA_2008-12-05
		Nora_XA_Dmel_LabStock_Lab_2008-02
		Nora_XG_Dmel_LabStock_Lab_2008-02
		Nora_XH_Dmel_LabStock_Lab_2008-02
		Nora_XIA_Dmel_LabStock_Lab_2008-02
		Nora_delta11_Dmel_LabStock_Lab_2008-02
		;
End;

Begin trees;
	Translate
		1 Nora_AM04_Dmel_AthensGreece_EuropeNAf_2009-08-08,
		2 Nora_ATH56_Dmel_AthensGreece_EuropeNAf_2009-08-08,
		3 Nora_D167_Dmel_LabStock_Lab_2010-01,
		4 Nora_D23_Dmel_LabStock_Lab_2010-01,
		5 Nora_D79_Dmel_LabStock_Lab_2010-01,
		6 Nora_DAN20_Dmel_Accra2_Africa_2010-01,
		7 Nora_DANMEL01_Dmel_Accra2_Africa_2010-01,
		8 Nora_DANMEL11_Dmel_Accra2_Africa_2010-01,
		9 Nora_DANMEL13_Dmel_Accra2_Africa_2010-01,
		10 Nora_DQ321720Hultmark_Dmel_UmeaLab_Lab_2004,
		11 Nora_GEO58_Dmel_AthensGeorgia_USA_2009-02-02,
		12 Nora_GQ257737Hultmark_Dmel_UmeaLab_Lab_2007,
		13 Nora_IM09_Dmel_Ithaca_USA_2009-09-18,
		14 Nora_IM12_Dmel_Ithaca_USA_2009-09-18,
		15 Nora_IM13_Dmel_Ithaca_USA_2009-09-18,
		16 Nora_JJ17_Dmel_LabStock_Lab_2001,
		17 Nora_JX220408vanRij_Dmel_vanRijLab_Lab_2011,
		18 Nora_K02_Dsim_Thika_Africa_2009-02,
		19 Nora_K09_Dsim_Thika_Africa_2009-02,
		20 Nora_MAT23_Dmel_Accra1_Africa_2010-01,
		21 Nora_MAT38_Dmel_Accra1_Africa_2010-01,
		22 Nora_MON28_Dmel_Montpellier_EuropeNAf_2010-08-11,
		23 Nora_MONSIM03_Dsim_Montpellier_EuropeNAf_2010-08-11,
		24 Nora_RAK11_Dsim_Marrakesh_EuropeNAf_2010-09-30,
		25 Nora_RAKMEL12_Dmel_Marrakesh_EuropeNAf_2010-09-30,
		26 Nora_RAKMEL13_Dmel_Marrakesh_EuropeNAf_2010-09-30,
		27 Nora_SAF04_Dmel_SouthAfrica_Africa_2010-01,
		28 Nora_SAFSIM01_Dsim_SouthAfrica_Africa_2010-01,
		29 Nora_UM02_Dmel_SanDiego2_USA_2008-12-05,
		30 Nora_XA_Dmel_LabStock_Lab_2008-02,
		31 Nora_XG_Dmel_LabStock_Lab_2008-02,
		32 Nora_XH_Dmel_LabStock_Lab_2008-02,
		33 Nora_XIA_Dmel_LabStock_Lab_2008-02,
		34 Nora_delta11_Dmel_LabStock_Lab_2008-02
		;
tree TREE1 = [&R] (((((28[&length_range={3.495495636963,109.823362254},height_range={0.9999999999500062,1.0000000000569855},NoraContinentClock.rate_median=0.010402561518721081,HostF="Dsim",height=0.9999999999999826,Nora_7517-8052.rate_95%_HPD={1.9801664876194274E-4,4.986765917649533E-4},Nora_7517-8052.rate_median=3.318110842868342E-4,HostF.set={"Dsim"},ContinentF="Africa",length=25.531218669520754,HostF.prob=1.0,ContinentF.set.prob={1.0},NoraHostClock.rate_95%_HPD={0.0026348957017238543,0.0066445589372707645},Nora_7517-8052.rate=3.407852131113759E-4,NoraContinentClock.rate_95%_HPD={0.006599332706119054,0.014797358714054106},height_95%_HPD={0.9999999999899956,1.0000000000100044},length_95%_HPD={7.133291715595,50.00381863466},HostF.set.prob={1.0},NoraContinentClock.rate_range={0.004293089685093404,0.025266020299626157},height_median=1.0,ContinentF.prob=1.0,NoraContinentClock.rate=0.010607899844228998,length_median=22.939892602135,Nora_7517-8052.rate_range={1.1960789711035243E-4,8.129291441939802E-4},NoraHostClock.rate=0.004559317617801412,NoraHostClock.rate_median=0.004453307823092372,NoraHostClock.rate_range={0.0017350655903690668,0.012302284009688736},ContinentF.set={"Africa"}]:19.660335127119993,(18[&length_range={1.765134316978E-5,43.79175964595},height_range={1.9150684930979907,1.9150684932118907},NoraContinentClock.rate_median=0.010402561518721081,HostF="Dsim",height=1.9150684931507616,Nora_7517-8052.rate_95%_HPD={1.9801664876194274E-4,4.986765917649533E-4},Nora_7517-8052.rate_median=3.318110842868342E-4,HostF.set={"Dsim"},ContinentF="Africa",length=1.4326304698157513,HostF.prob=1.0,ContinentF.set.prob={1.0},NoraHostClock.rate_95%_HPD={0.0026348957017238543,0.0066445589372707645},Nora_7517-8052.rate=3.407852131113759E-4,NoraContinentClock.rate_95%_HPD={0.006599332706119054,0.014797358714054106},height_95%_HPD={1.9150684931399908,1.9150684931619963},length_95%_HPD={1.765134316978E-5,4.354589723068},HostF.set.prob={1.0},NoraContinentClock.rate_range={0.004293089685093404,0.025266020299626157},height_median=1.9150684931509048,ContinentF.prob=1.0,NoraContinentClock.rate=0.010607899844228998,length_median=0.9549753858165,Nora_7517-8052.rate_range={1.1960789711035243E-4,8.129291441939802E-4},NoraHostClock.rate=0.004559317617801412,NoraHostClock.rate_median=0.004453307823092372,NoraHostClock.rate_range={0.0017350655903690668,0.012302284009688736},ContinentF.set={"Africa"}]:0.9549753858165957,19[&length_range={1.765134316978E-5,43.79175964595},height_range={1.9150684930979907,1.9150684932118907},NoraContinentClock.rate_median=0.010402561518721081,HostF="Dsim",height=1.9150684931507616,Nora_7517-8052.rate_95%_HPD={1.9801664876194274E-4,4.986765917649533E-4},Nora_7517-8052.rate_median=3.318110842868342E-4,HostF.set={"Dsim"},ContinentF="Africa",length=1.4326304698157513,HostF.prob=1.0,ContinentF.set.prob={1.0},NoraHostClock.rate_95%_HPD={0.0026348957017238543,0.0066445589372707645},Nora_7517-8052.rate=3.407852131113759E-4,NoraContinentClock.rate_95%_HPD={0.006599332706119054,0.014797358714054106},height_95%_HPD={1.9150684931399908,1.9150684931619963},length_95%_HPD={1.765134316978E-5,4.354589723068},HostF.set.prob={1.0},NoraContinentClock.rate_range={0.004293089685093404,0.025266020299626157},height_median=1.9150684931509048,ContinentF.prob=1.0,NoraContinentClock.rate=0.010607899844228998,length_median=0.9549753858165,Nora_7517-8052.rate_range={1.1960789711035243E-4,8.129291441939802E-4},NoraHostClock.rate=0.004559317617801412,NoraHostClock.rate_median=0.004453307823092372,NoraHostClock.rate_range={0.0017350655903690668,0.012302284009688736},ContinentF.set={"Africa"}]:0.9549753858165957)[&length_range={2.051441515251,160.4915041002},height_range={1.9150861444950067,45.70682813909999},NoraContinentClock.rate_median=0.010402561518721081,HostF="Dsim",height=3.3476989629665304,Nora_7517-8052.rate_95%_HPD={1.9801664876194274E-4,4.986765917649533E-4},Nora_7517-8052.rate_median=3.318110842868342E-4,HostF.set={"Dmel","Dsim"},ContinentF="Africa",length=25.68820287067216,HostF.prob=0.9994166990722738,ContinentF.set.prob={2.7776234653630355E-5,2.7776234653630355E-5,0.9998611188267319,8.332870396089106E-5},NoraHostClock.rate_95%_HPD={0.0026348957017238543,0.0066445589372707645},Nora_7517-8052.rate=3.407852131113759E-4,NoraContinentClock.rate_95%_HPD={0.006599332706119054,0.014797358714054106},height_95%_HPD={1.9150861444950067,6.269658216220606},length_95%_HPD={5.234285312189,57.0107601395},HostF.set.prob={5.833009277262374E-4,0.9994166990722738},NoraContinentClock.rate_range={0.004293089685093404,0.025266020299626157},height_median=2.8700438789675005,ContinentF.prob=0.9998611188267319,posterior=1.0,NoraContinentClock.rate=0.010607899844228998,length_median=21.78023902068,Nora_7517-8052.rate_range={1.1960789711035243E-4,8.129291441939802E-4},NoraHostClock.rate=0.004559317617801412,NoraHostClock.rate_range={0.0017350655903690668,0.012302284009688736},NoraHostClock.rate_median=0.004453307823092372,ContinentF.set={"USA","EuropeNAf","Africa","Lab"}]:17.790291248152492)[&length_range={0.03781177799893,101.753439129},height_range={4.5515607963839955,88.47077588790002},NoraContinentClock.rate_median=0.010388738374198531,HostF="Dsim",height=22.07876692926904,Nora_7517-8052.rate_95%_HPD={2.0751448781654376E-4,5.111150116300573E-4},Nora_7517-8052.rate_median=3.362520680367085E-4,HostF.set={"Dmel","Dsim"},ContinentF="Africa",length=19.97666032572979,HostF.prob=0.902277082126465,ContinentF.set.prob={9.80348469319549E-4,0.006817877991176864,0.9688962167461344,4.45612940599795E-5,0.0232609954993093},NoraHostClock.rate_95%_HPD={0.0026288985749127014,0.006594444912323114},Nora_7517-8052.rate=3.454695778806588E-4,NoraContinentClock.rate_95%_HPD={0.0067335145837564905,0.014913471873563023},height_95%_HPD={8.129924920021999,38.720465647678},length_95%_HPD={1.696414561654,40.71810817752},HostF.set.prob={0.09772291787353504,0.902277082126465},NoraContinentClock.rate_range={0.004293089685093404,0.025266020299626157},height_median=20.660335127119993,ContinentF.prob=0.9688962167461344,posterior=0.6233264818621188,NoraContinentClock.rate=0.010599885563679844,length_median=18.18505048079,Nora_7517-8052.rate_range={1.1960789711035243E-4,8.129291441939802E-4},NoraHostClock.rate=0.004513278687215946,NoraHostClock.rate_range={0.0017350655903690668,0.012302284009688736},NoraHostClock.rate_median=0.004404829112386136,ContinentF.set={"USA","EuropeNAf","Africa","Australia","Lab"}]:21.78697296972051,((23[&length_range={7.239636883826,183.9235818454},height_range={0.39178082182741036,0.391780821984014},NoraContinentClock.rate_median=0.010402561518721081,HostF="Dsim",height=0.3917808219178073,Nora_7517-8052.rate_95%_HPD={1.9801664876194274E-4,4.986765917649533E-4},Nora_7517-8052.rate_median=3.318110842868342E-4,HostF.set={"Dsim"},ContinentF="EuropeNAf",length=40.58463027182809,HostF.prob=1.0,ContinentF.set.prob={1.0},NoraHostClock.rate_95%_HPD={0.0026348957017238543,0.0066445589372707645},Nora_7517-8052.rate=3.407852131113759E-4,NoraContinentClock.rate_95%_HPD={0.006599332706119054,0.014797358714054106},height_95%_HPD={0.39178082190699115,0.39178082192900376},length_95%_HPD={12.80908968364,79.96718605953},HostF.set.prob={1.0},NoraContinentClock.rate_range={0.004293089685093404,0.025266020299626157},height_median=0.39178082191799035,ContinentF.prob=1.0,NoraContinentClock.rate=0.010607899844228998,length_median=35.843779923755,Nora_7517-8052.rate_range={1.1960789711035243E-4,8.129291441939802E-4},NoraHostClock.rate=0.004559317617801412,NoraHostClock.rate_median=0.004453307823092372,NoraHostClock.rate_range={0.0017350655903690668,0.012302284009688736},ContinentF.set={"EuropeNAf"}]:32.86019662394001,((21[&length_range={0.0117432291757,39.93319494991},height_range={0.9999999999370033,1.0000000000517275},NoraContinentClock.rate_median=0.010402561518721081,HostF="Dmel",height=0.9999999999999771,Nora_7517-8052.rate_95%_HPD={1.9801664876194274E-4,4.986765917649533E-4},Nora_7517-8052.rate_median=3.318110842868342E-4,HostF.set={"Dmel"},ContinentF="Africa",length=4.255566480618712,HostF.prob=1.0,ContinentF.set.prob={1.0},NoraHostClock.rate_95%_HPD={0.0026348957017238543,0.0066445589372707645},Nora_7517-8052.rate=3.407852131113759E-4,NoraContinentClock.rate_95%_HPD={0.006599332706119054,0.014797358714054106},height_95%_HPD={0.9999999999888018,1.0000000000110134},length_95%_HPD={0.1112440268182,10.24490440887},HostF.set.prob={1.0},NoraContinentClock.rate_range={0.004293089685093404,0.025266020299626157},height_median=1.0,ContinentF.prob=1.0,NoraContinentClock.rate=0.010607899844228998,length_median=3.5451889177595,Nora_7517-8052.rate_range={1.1960789711035243E-4,8.129291441939802E-4},NoraHostClock.rate=0.004559317617801412,NoraHostClock.rate_median=0.004453307823092372,NoraHostClock.rate_range={0.0017350655903690668,0.012302284009688736},ContinentF.set={"Africa"}]:5.854149131766405,(20[&length_range={0.006844790515379,48.54207494211},height_range={0.9999999999400018,1.0000000000515428},NoraContinentClock.rate_median=0.010402561518721081,HostF="Dmel",height=0.9999999999999855,Nora_7517-8052.rate_95%_HPD={1.9801664876194274E-4,4.986765917649533E-4},Nora_7517-8052.rate_median=3.318110842868342E-4,HostF.set={"Dmel"},ContinentF="Africa",length=4.249825745731772,HostF.prob=1.0,ContinentF.set.prob={1.0},NoraHostClock.rate_95%_HPD={0.0026348957017238543,0.0066445589372707645},Nora_7517-8052.rate=3.407852131113759E-4,NoraContinentClock.rate_95%_HPD={0.006599332706119054,0.014797358714054106},height_95%_HPD={0.9999999999889724,1.0000000000110347},length_95%_HPD={0.1034075248282,10.21422826269},HostF.set.prob={1.0},NoraContinentClock.rate_range={0.004293089685093404,0.025266020299626157},height_median=1.0,ContinentF.prob=1.0,NoraContinentClock.rate=0.010607899844228998,length_median=3.553642167664,Nora_7517-8052.rate_range={1.1960789711035243E-4,8.129291441939802E-4},NoraHostClock.rate=0.004559317617801412,NoraHostClock.rate_median=0.004453307823092372,NoraHostClock.rate_range={0.0017350655903690668,0.012302284009688736},ContinentF.set={"Africa"}]:3.4219137747076047,(9[&length_range={7.518102644188E-5,32.82333310153},height_range={0.9999999999370033,1.0000000000507896},NoraContinentClock.rate_median=0.010402561518721081,HostF="Dmel",height=0.99999999999998,Nora_7517-8052.rate_95%_HPD={1.9801664876194274E-4,4.986765917649533E-4},Nora_7517-8052.rate_median=3.318110842868342E-4,HostF.set={"Dmel"},ContinentF="Africa",length=2.7849180929767123,HostF.prob=1.0,ContinentF.set.prob={1.0},NoraHostClock.rate_95%_HPD={0.0026348957017238543,0.0066445589372707645},Nora_7517-8052.rate=3.407852131113759E-4,NoraContinentClock.rate_95%_HPD={0.006599332706119054,0.014797358714054106},height_95%_HPD={0.9999999999888018,1.0000000000110134},length_95%_HPD={7.518102644188E-5,7.463735273448},HostF.set.prob={1.0},NoraContinentClock.rate_range={0.004293089685093404,0.025266020299626157},height_median=1.0,ContinentF.prob=1.0,NoraContinentClock.rate=0.010607899844228998,length_median=2.16921790434,Nora_7517-8052.rate_range={1.1960789711035243E-4,8.129291441939802E-4},NoraHostClock.rate=0.004559317617801412,NoraHostClock.rate_median=0.004453307823092372,NoraHostClock.rate_range={0.0017350655903690668,0.012302284009688736},ContinentF.set={"Africa"}]:1.2708885685267006,7[&length_range={7.518102644188E-5,27.59655827951},height_range={0.9999999999370033,1.0000000000517275},NoraContinentClock.rate_median=0.010402561518721081,HostF="Dmel",height=0.99999999999998,Nora_7517-8052.rate_95%_HPD={1.9801664876194274E-4,4.986765917649533E-4},Nora_7517-8052.rate_median=3.318110842868342E-4,HostF.set={"Dmel"},ContinentF="Africa",length=2.9216521053102094,HostF.prob=1.0,ContinentF.set.prob={1.0},NoraHostClock.rate_95%_HPD={0.0026348957017238543,0.0066445589372707645},Nora_7517-8052.rate=3.407852131113759E-4,NoraContinentClock.rate_95%_HPD={0.006599332706119054,0.014797358714054106},height_95%_HPD={0.9999999999889013,1.0000000000111982},length_95%_HPD={7.518102644188E-5,7.879453021371},HostF.set.prob={1.0},NoraContinentClock.rate_range={0.004293089685093404,0.025266020299626157},height_median=1.0,ContinentF.prob=1.0,NoraContinentClock.rate=0.010607899844228998,length_median=2.251732435788,Nora_7517-8052.rate_range={1.1960789711035243E-4,8.129291441939802E-4},NoraHostClock.rate=0.004559317617801412,NoraHostClock.rate_median=0.004453307823092372,NoraHostClock.rate_range={0.0017350655903690668,0.012302284009688736},ContinentF.set={"Africa"}]:1.2708885685267006)[&length_range={1.031724958589E-4,28.46225518696},height_range={1.000075181031491,17.01881608359001},NoraContinentClock.rate_median=0.010382632848575815,HostF="Dmel",height=2.713693348677479,Nora_7517-8052.rate_95%_HPD={1.9680360805036034E-4,4.927422697360731E-4},Nora_7517-8052.rate_median=3.326261186049836E-4,HostF.set={"Dmel"},ContinentF="Africa",length=2.9409885852006745,HostF.prob=1.0,ContinentF.set.prob={1.0},NoraHostClock.rate_95%_HPD={0.0026659836387807165,0.006703363881867},Nora_7517-8052.rate=3.4097731148806745E-4,NoraContinentClock.rate_95%_HPD={0.006441482672417056,0.01468353289751605},height_95%_HPD={1.000075181031491,5.851487501306011},length_95%_HPD={1.031724958589E-4,7.872650875266},HostF.set.prob={1.0},NoraContinentClock.rate_range={0.005025703136588882,0.021818415027610023},height_median=2.2708885685267006,ContinentF.prob=1.0,posterior=0.4000055552469307,NoraContinentClock.rate=0.010598652615633239,length_median=2.276225255851,Nora_7517-8052.rate_range={1.1960789711035243E-4,8.008980100219492E-4},NoraHostClock.rate=0.004574251767250945,NoraHostClock.rate_range={0.0017802655854502207,0.01044894381662451},NoraHostClock.rate_median=0.004462913485885451,ContinentF.set={"Africa"}]:2.151025206180904)[&length_range={4.338590994961E-4,37.58843637765},height_range={1.1533750081731426,19.685662319564614},NoraContinentClock.rate_median=0.01040369747517108,HostF="Dmel",height=4.8877797032685635,Nora_7517-8052.rate_95%_HPD={1.9513054049160328E-4,4.988148870137669E-4},Nora_7517-8052.rate_median=3.322110217056081E-4,HostF.set={"Dmel"},ContinentF="Africa",length=2.830058772648681,HostF.prob=1.0,ContinentF.set.prob={1.0},NoraHostClock.rate_95%_HPD={0.002716533305192447,0.00671224191087926},Nora_7517-8052.rate=3.4085708807181066E-4,NoraContinentClock.rate_95%_HPD={0.00665056275035251,0.014883103289950418},height_95%_HPD={1.4114878690810002,9.447948461241012},length_95%_HPD={4.338590994961E-4,8.302738396358},HostF.set.prob={1.0},NoraContinentClock.rate_range={0.004293089685093404,0.025266020299626157},height_median=4.421913774707605,ContinentF.prob=1.0,posterior=0.26809621687684015,NoraContinentClock.rate=0.010601316318249836,length_median=2.022118703565,Nora_7517-8052.rate_range={1.3346535432647052E-4,7.429460880135062E-4},NoraHostClock.rate=0.004564718363937264,NoraHostClock.rate_range={0.0017797360555790705,0.012302284009688736},NoraHostClock.rate_median=0.004463424079006153,ContinentF.set={"Africa"}]:2.4322353570588007)[&length_range={0.1946032063137,95.71483722139},height_range={1.4203070110180036,49.5420749421},NoraContinentClock.rate_median=0.010402452160280299,HostF="Dmel",height=7.547290758917106,Nora_7517-8052.rate_95%_HPD={1.979331430496233E-4,4.986395984672518E-4},Nora_7517-8052.rate_median=3.318110842868342E-4,HostF.set={"Dmel","Dsim"},ContinentF="Africa",length=17.648976022402213,HostF.prob=0.9998052742850785,ContinentF.set.prob={2.781795927450762E-5,1.9472571492155336E-4,0.9993045510181373,4.7290530766662956E-4},NoraHostClock.rate_95%_HPD={0.0026350370573559106,0.0066457783905866825},Nora_7517-8052.rate=3.407931062156657E-4,NoraContinentClock.rate_95%_HPD={0.006600704443969745,0.014797358714054106},height_95%_HPD={2.22327295333001,14.305585815197205},length_95%_HPD={2.314726646154,36.4044631808},HostF.set.prob={0.9998052742850785,1.9472571492155336E-4},NoraContinentClock.rate_range={0.004293089685093404,0.025266020299626157},height_median=6.854149131766405,ContinentF.prob=0.9993045510181373,posterior=0.998500083328704,NoraContinentClock.rate=0.010608058786374745,length_median=16.05437111616,Nora_7517-8052.rate_range={1.1960789711035243E-4,8.129291441939802E-4},NoraHostClock.rate=0.0045594094253088606,NoraHostClock.rate_range={0.0017350655903690668,0.012302284009688736},NoraHostClock.rate_median=0.004453307823092372,ContinentF.set={"USA","EuropeNAf","Africa","Lab"}]:12.203982233772088,27[&length_range={2.122870632744,100.741040905},height_range={0.9999999999490115,1.0000000000569003},NoraContinentClock.rate_median=0.010402561518721081,HostF="Dmel",height=0.999999999999982,Nora_7517-8052.rate_95%_HPD={1.9801664876194274E-4,4.986765917649533E-4},Nora_7517-8052.rate_median=3.318110842868342E-4,HostF.set={"Dmel"},ContinentF="Africa",length=24.979151709449464,HostF.prob=1.0,ContinentF.set.prob={1.0},NoraHostClock.rate_95%_HPD={0.0026348957017238543,0.0066445589372707645},Nora_7517-8052.rate=3.407852131113759E-4,NoraContinentClock.rate_95%_HPD={0.006599332706119054,0.014797358714054106},height_95%_HPD={0.9999999999890008,1.0000000000109992},length_95%_HPD={6.771833102228,48.46719340284},HostF.set.prob={1.0},NoraContinentClock.rate_range={0.004293089685093404,0.025266020299626157},height_median=1.0,ContinentF.prob=1.0,NoraContinentClock.rate=0.010607899844228998,length_median=22.92449500635,Nora_7517-8052.rate_range={1.1960789711035243E-4,8.129291441939802E-4},NoraHostClock.rate=0.004559317617801412,NoraHostClock.rate_median=0.004453307823092372,NoraHostClock.rate_range={0.0017350655903690668,0.012302284009688736},ContinentF.set={"Africa"}]:18.058131365538493)[&length_range={0.002602525434593,87.09187148723},height_range={3.8740700084743054,79.97739882357901},NoraContinentClock.rate_median=0.010404395151125616,HostF="Dmel",height=20.473255040592356,Nora_7517-8052.rate_95%_HPD={1.9819327766407277E-4,4.986221267765935E-4},Nora_7517-8052.rate_median=3.316072308283526E-4,HostF.set={"Dmel","Dsim"},ContinentF="Africa",length=14.44114916623506,HostF.prob=0.9983445901205138,ContinentF.set.prob={0.0011918951132300357,0.007151370679380214,0.9800688650509867,0.011587869156403125},NoraHostClock.rate_95%_HPD={0.0026929770098996783,0.0067071851512766414},Nora_7517-8052.rate=3.4022958886752635E-4,NoraContinentClock.rate_95%_HPD={0.006616741934054411,0.014797358714054106},height_95%_HPD={7.168070392662997,36.356015574573995},length_95%_HPD={0.0087687393195,35.52790459027},HostF.set.prob={0.9983445901205138,0.0016554098794861608},NoraContinentClock.rate_range={0.004694076727071832,0.021692318885742728},height_median=19.058131365538493,ContinentF.prob=0.9800688650509867,posterior=0.4194766957391256,NoraContinentClock.rate=0.010600981284044277,length_median=12.270166767255,Nora_7517-8052.rate_range={1.2241310490041833E-4,7.859689886397619E-4},NoraHostClock.rate=0.004562587126651981,NoraHostClock.rate_range={0.0017350655903690668,0.012302284009688736},NoraHostClock.rate_median=0.004464974754124934,ContinentF.set={"USA","EuropeNAf","Africa","Lab"}]:14.19384608031951)[&length_range={0.001749743247302,67.39538862505},height_range={10.300906709046501,101.74104090504161},NoraContinentClock.rate_median=0.010454245930410479,HostF="Dmel",height=34.79087510839675,Nora_7517-8052.rate_95%_HPD={1.9680360805036034E-4,4.950369890317316E-4},Nora_7517-8052.rate_median=3.277111995301871E-4,HostF.set={"Dmel","Dsim"},ContinentF="Africa",length=10.415033295476347,HostF.prob=0.9738092007056588,ContinentF.set.prob={0.006106663047903379,0.07043018048581898,0.8135432216040168,1.3570362328674176E-4,0.10978423123897409},NoraHostClock.rate_95%_HPD={0.0027354812932943607,0.006711736742772858},Nora_7517-8052.rate=3.361281892483602E-4,NoraContinentClock.rate_95%_HPD={0.006624264997566937,0.014749762801261685},height_95%_HPD={16.295594585460186,57.283982868279},length_95%_HPD={0.001749743247302,26.63761553198},HostF.set.prob={0.9738092007056588,0.02619079929434116},NoraContinentClock.rate_range={0.004694076727071832,0.021818415027610023},height_median=33.251977445858,ContinentF.prob=0.8135432216040168,posterior=0.20468307316260206,NoraContinentClock.rate=0.010641912271557722,length_median=8.382879345857,Nora_7517-8052.rate_range={1.3338489744689787E-4,7.1374409447409E-4},NoraHostClock.rate=0.004571741265813225,NoraHostClock.rate_range={0.0017350655903690668,0.012302284009688736},NoraHostClock.rate_median=0.004471532547691983,ContinentF.set={"USA","EuropeNAf","Africa","Australia","Lab"}]:3.428452787358502,(29[&length_range={1.509748136322,93.02369981912},height_range={2.073770491745009,2.073770491859875},NoraContinentClock.rate_median=0.010402561518721081,HostF="Dmel",height=2.0737704918033013,Nora_7517-8052.rate_95%_HPD={1.9801664876194274E-4,4.986765917649533E-4},Nora_7517-8052.rate_median=3.318110842868342E-4,HostF.set={"Dmel"},ContinentF="USA",length=21.81972817007138,HostF.prob=1.0,ContinentF.set.prob={1.0},NoraHostClock.rate_95%_HPD={0.0026348957017238543,0.0066445589372707645},Nora_7517-8052.rate=3.407852131113759E-4,NoraContinentClock.rate_95%_HPD={0.006599332706119054,0.014797358714054106},height_95%_HPD={2.0737704917916915,2.073770491814109},length_95%_HPD={5.309542511556,42.55132296758},HostF.set.prob={1.0},NoraContinentClock.rate_range={0.004293089685093404,0.025266020299626157},height_median=2.0737704918030033,ContinentF.prob=1.0,NoraContinentClock.rate=0.010607899844228998,length_median=19.948766466895,Nora_7517-8052.rate_range={1.1960789711035243E-4,8.129291441939802E-4},NoraHostClock.rate=0.004559317617801412,NoraHostClock.rate_median=0.004453307823092372,NoraHostClock.rate_range={0.0017350655903690668,0.012302284009688736},ContinentF.set={"USA"}]:19.300248605856986,8[&length_range={2.122870632744,136.6803577824},height_range={0.9999999999500062,1.0000000000598845},NoraContinentClock.rate_median=0.010402561518721081,HostF="Dmel",height=0.9999999999999816,Nora_7517-8052.rate_95%_HPD={1.9801664876194274E-4,4.986765917649533E-4},Nora_7517-8052.rate_median=3.318110842868342E-4,HostF.set={"Dmel"},ContinentF="Africa",length=30.382043376530923,HostF.prob=1.0,ContinentF.set.prob={1.0},NoraHostClock.rate_95%_HPD={0.0026348957017238543,0.0066445589372707645},Nora_7517-8052.rate=3.407852131113759E-4,NoraContinentClock.rate_95%_HPD={0.006599332706119054,0.014797358714054106},height_95%_HPD={0.9999999999890008,1.0000000000109992},length_95%_HPD={7.9349416907,56.895807893},HostF.set.prob={1.0},NoraContinentClock.rate_range={0.004293089685093404,0.025266020299626157},height_median=1.0,ContinentF.prob=1.0,NoraContinentClock.rate=0.010607899844228998,length_median=28.221308339415,Nora_7517-8052.rate_range={1.1960789711035243E-4,8.129291441939802E-4},NoraHostClock.rate=0.004559317617801412,NoraHostClock.rate_median=0.004453307823092372,NoraHostClock.rate_range={0.0017350655903690668,0.012302284009688736},ContinentF.set={"Africa"}]:20.37401909765999)[&length_range={0.00257293183509,58.54376294951},height_range={5.450489581174999,87.2735665538},NoraContinentClock.rate_median=0.010328216169543191,HostF="Dmel",height=23.072047536303977,Nora_7517-8052.rate_95%_HPD={1.9837552224053463E-4,4.968678101047254E-4},Nora_7517-8052.rate_median=3.298224240316501E-4,HostF.set={"Dmel","Dsim"},ContinentF="Africa",length=9.423847526915232,HostF.prob=0.996674251706634,ContinentF.set.prob={0.03973394013653072,0.029756695256432698,0.8555925083143707,0.07491685629266585},NoraHostClock.rate_95%_HPD={0.0027211564461105844,0.006703316801997222},Nora_7517-8052.rate=3.3881402119029626E-4,NoraContinentClock.rate_95%_HPD={0.006470055839394801,0.014668493285556763},height_95%_HPD={8.755822862613002,41.67846213153699},length_95%_HPD={0.00257293183509,23.90750225983},HostF.set.prob={0.996674251706634,0.003325748293366007},NoraContinentClock.rate_range={0.005086824167923283,0.02313719188126203},height_median=21.37401909765999,ContinentF.prob=0.8555925083143707,posterior=0.1586856285761902,NoraContinentClock.rate=0.01054440137123396,length_median=7.702100353831,Nora_7517-8052.rate_range={1.2376944312691114E-4,8.008980100219492E-4},NoraHostClock.rate=0.004529253964913273,NoraHostClock.rate_range={0.0018015160090888453,0.009344617966715273},NoraHostClock.rate_median=0.004429338026187646,ContinentF.set={"USA","EuropeNAf","Africa","Lab"}]:15.306411135556516)[&length_range={0.003606406262875,75.61103492923},height_range={13.88494103315,118.42503714171798},NoraContinentClock.rate_median=0.010412869728596997,HostF="Dmel",height=38.50801687568637,Nora_7517-8052.rate_95%_HPD={1.938840307060256E-4,4.928860596886665E-4},Nora_7517-8052.rate_median=3.3298136963133454E-4,HostF.set={"Dmel","Dsim"},ContinentF="Africa",length=12.840297581644476,HostF.prob=0.984612724757953,ContinentF.set.prob={0.012448132780082987,0.07572614107883817,0.7690179806362379,0.14280774550484093},NoraHostClock.rate_95%_HPD={0.002670746535929759,0.006644112331295117},Nora_7517-8052.rate=3.4174373315046106E-4,NoraContinentClock.rate_95%_HPD={0.0067877908194843364,0.015049566784043891},height_95%_HPD={20.023325776979007,61.70117744516499},length_95%_HPD={0.01038358587559,30.03664217299},HostF.set.prob={0.984612724757953,0.015387275242047027},NoraContinentClock.rate_range={0.005025703136588882,0.025266020299626157},height_median=36.680430233216505,ContinentF.prob=0.7690179806362379,posterior=0.16065774123659796,NoraContinentClock.rate=0.010635381034340544,length_median=11.101021851205001,Nora_7517-8052.rate_range={1.3693379591190732E-4,8.129291441939802E-4},NoraHostClock.rate=0.004531482751357594,NoraHostClock.rate_range={0.0017350655903690668,0.009344617966715273},NoraHostClock.rate_median=0.004432708649187292,ContinentF.set={"USA","EuropeNAf","Africa","Lab"}]:5.766877863623996)[&length_range={0.002086574908589,61.39069638557},height_range={16.022749503757,117.75403576653298},NoraContinentClock.rate_median=0.010345865156914082,HostF="Dmel",height=44.07812149550871,Nora_7517-8052.rate_95%_HPD={2.0629246969949933E-4,5.17325741549494E-4},Nora_7517-8052.rate_median=3.390916411234573E-4,HostF.set={"Dmel","Dsim"},ContinentF="Africa",length=10.217528158548532,HostF.prob=0.9667637069383794,ContinentF.set.prob={0.0048520135856380394,0.039301310043668124,0.8158660844250364,0.13998059194565746},NoraHostClock.rate_95%_HPD={0.002672443233300082,0.006653030219237124},Nora_7517-8052.rate=3.4830516972698397E-4,NoraContinentClock.rate_95%_HPD={0.006838965047822419,0.01497689308484505},height_95%_HPD={24.98768458450101,68.42739791704},length_95%_HPD={0.002086574908589,24.02210950871},HostF.set.prob={0.9667637069383794,0.03323629306162057},NoraContinentClock.rate_range={0.005122957500888621,0.021630666118208356},height_median=42.4473080968405,ContinentF.prob=0.8158660844250364,posterior=0.11449363924226431,NoraContinentClock.rate=0.010600272137400394,length_median=8.798232393459,Nora_7517-8052.rate_range={1.4023989355762637E-4,8.008980100219492E-4},NoraHostClock.rate=0.004563736851782039,NoraHostClock.rate_range={0.0019292425248854431,0.009518649824846629},NoraHostClock.rate_median=0.004447103924112001,ContinentF.set={"USA","EuropeNAf","Africa","Lab"}]:14.595237711367503,((17[&length_range={5.98750786278,140.3800092797},NoraContinentClock.rate_median=0.010402561518721081,HostF="Dmel",height=0.0,Nora_7517-8052.rate_95%_HPD={1.9801664876194274E-4,4.986765917649533E-4},ContinentF="Lab",HostF.set={"Dmel"},length=38.64489636482605,Nora_7517-8052.rate_median=3.318110842868342E-4,HostF.prob=1.0,ContinentF.set.prob={1.0},NoraHostClock.rate_95%_HPD={0.0026348957017238543,0.0066445589372707645},Nora_7517-8052.rate=3.407852131113759E-4,NoraContinentClock.rate_95%_HPD={0.006599332706119054,0.014797358714054106},length_95%_HPD={14.03806704277,67.17002038881},HostF.set.prob={1.0},NoraContinentClock.rate_range={0.004293089685093404,0.025266020299626157},ContinentF.prob=1.0,NoraContinentClock.rate=0.010607899844228998,length_median=36.630462567205,Nora_7517-8052.rate_range={1.1960789711035243E-4,8.129291441939802E-4},NoraHostClock.rate=0.004559317617801412,NoraHostClock.rate_median=0.004453307823092372,NoraHostClock.rate_range={0.0017350655903690668,0.012302284009688736},ContinentF.set={"Lab"}]:33.41007623068,12[&length_range={4.157271783349,122.2784332884},height_range={3.999999999937984,4.0000000000530065},NoraContinentClock.rate_median=0.010402561518721081,HostF="Dmel",height=4.0000000000000036,Nora_7517-8052.rate_95%_HPD={1.9801664876194274E-4,4.986765917649533E-4},Nora_7517-8052.rate_median=3.318110842868342E-4,HostF.set={"Dmel"},ContinentF="Lab",length=34.700781002797704,HostF.prob=1.0,ContinentF.set.prob={1.0},NoraHostClock.rate_95%_HPD={0.0026348957017238543,0.0066445589372707645},Nora_7517-8052.rate=3.407852131113759E-4,NoraContinentClock.rate_95%_HPD={0.006599332706119054,0.014797358714054106},height_95%_HPD={3.9999999999899956,4.000000000007006},length_95%_HPD={11.2134189852,61.73664976876},HostF.set.prob={1.0},NoraContinentClock.rate_range={0.004293089685093404,0.025266020299626157},height_median=4.0,ContinentF.prob=1.0,NoraContinentClock.rate=0.010607899844228998,length_median=32.76072291511,Nora_7517-8052.rate_range={1.1960789711035243E-4,8.129291441939802E-4},NoraHostClock.rate=0.004559317617801412,NoraHostClock.rate_median=0.004453307823092372,NoraHostClock.rate_range={0.0017350655903690668,0.012302284009688736},ContinentF.set={"Lab"}]:29.410076230679998)[&length_range={9.11939602446E-4,75.35337907045},height_range={8.157271783349003,105.10613035080002},NoraContinentClock.rate_median=0.010398765736449453,HostF="Dmel",height=34.91301477402219,Nora_7517-8052.rate_95%_HPD={1.9679239291885093E-4,4.9946857670296E-4},Nora_7517-8052.rate_median=3.353801166260625E-4,HostF.set={"Dmel","Dsim"},ContinentF="Lab",length=13.49315748422004,HostF.prob=0.9972118370192004,ContinentF.set.prob={0.007350611494835561,0.028895507255560483,0.07306254356504657,0.8906913376845573},NoraHostClock.rate_95%_HPD={0.0027227196965260944,0.00670064766492226},Nora_7517-8052.rate=3.442432261459896E-4,NoraContinentClock.rate_95%_HPD={0.006585405959415693,0.014795692970871585},height_95%_HPD={14.753623204010005,57.229668259369994},length_95%_HPD={0.01543383384107,30.70069877302},HostF.set.prob={0.9972118370192004,0.0027881629807996956},NoraContinentClock.rate_range={0.004293089685093404,0.0247364446112809},height_median=33.41007623068,ContinentF.prob=0.8906913376845573,posterior=0.4383367590689406,NoraContinentClock.rate=0.01058940672074938,length_median=11.82851506669,Nora_7517-8052.rate_range={1.3338489744689787E-4,8.129291441939802E-4},NoraHostClock.rate=0.004544448120330832,NoraHostClock.rate_range={0.0017802655854502207,0.012302284009688736},NoraHostClock.rate_median=0.004438838104033595,ContinentF.set={"USA","EuropeNAf","Africa","Lab"}]:17.4063225065347,((22[&length_range={3.191737806208,113.5800993164},height_range={0.39178082186590757,0.39178082197989283},NoraContinentClock.rate_median=0.010402561518721081,HostF="Dmel",height=0.3917808219177542,Nora_7517-8052.rate_95%_HPD={1.9801664876194274E-4,4.986765917649533E-4},Nora_7517-8052.rate_median=3.318110842868342E-4,HostF.set={"Dmel"},ContinentF="EuropeNAf",length=29.1452809169748,HostF.prob=1.0,ContinentF.set.prob={1.0},NoraHostClock.rate_95%_HPD={0.0026348957017238543,0.0066445589372707645},Nora_7517-8052.rate=3.407852131113759E-4,NoraContinentClock.rate_95%_HPD={0.006599332706119054,0.014797358714054106},height_95%_HPD={0.3917808219059964,0.3917808219279948},length_95%_HPD={6.786825835491,55.73368706886},HostF.set.prob={1.0},NoraContinentClock.rate_range={0.004293089685093404,0.025266020299626157},height_median=0.39178082191799746,ContinentF.prob=1.0,NoraContinentClock.rate=0.010607899844228998,length_median=26.980336493750002,Nora_7517-8052.rate_range={1.1960789711035243E-4,8.129291441939802E-4},NoraHostClock.rate=0.004559317617801412,NoraHostClock.rate_median=0.004453307823092372,NoraHostClock.rate_range={0.0017350655903690668,0.012302284009688736},ContinentF.set={"EuropeNAf"}]:42.956767973782,(((((24[&length_range={0.4721058495672,32.24470985509},height_range={0.25479452049590634,0.25479452060287144},NoraContinentClock.rate_median=0.010402561518721081,HostF="Dsim",height=0.254794520547893,Nora_7517-8052.rate_95%_HPD={1.9801664876194274E-4,4.986765917649533E-4},Nora_7517-8052.rate_median=3.318110842868342E-4,HostF.set={"Dsim"},ContinentF="EuropeNAf",length=6.466919235622841,HostF.prob=1.0,ContinentF.set.prob={1.0},NoraHostClock.rate_95%_HPD={0.0026348957017238543,0.0066445589372707645},Nora_7517-8052.rate=3.407852131113759E-4,NoraContinentClock.rate_95%_HPD={0.006599332706119054,0.014797358714054106},height_95%_HPD={0.25479452053689755,0.25479452055901675},length_95%_HPD={1.460525880107,12.61173679387},HostF.set.prob={1.0},NoraContinentClock.rate_range={0.004293089685093404,0.025266020299626157},height_median=0.25479452054799623,ContinentF.prob=1.0,NoraContinentClock.rate=0.010607899844228998,length_median=5.9384638228615,Nora_7517-8052.rate_range={1.1960789711035243E-4,8.129291441939802E-4},NoraHostClock.rate=0.004559317617801412,NoraHostClock.rate_median=0.004453307823092372,NoraHostClock.rate_range={0.0017350655903690668,0.012302284009688736},ContinentF.set={"EuropeNAf"}]:5.892516385488072,25[&length_range={0.4721058495672,30.82199690594},height_range={0.25479452049590634,0.25479452060287144},NoraContinentClock.rate_median=0.010402561518721081,HostF="Dmel",height=0.2547945205478876,Nora_7517-8052.rate_95%_HPD={1.9801664876194274E-4,4.986765917649533E-4},Nora_7517-8052.rate_median=3.318110842868342E-4,HostF.set={"Dmel"},ContinentF="EuropeNAf",length=6.443330171665702,HostF.prob=1.0,ContinentF.set.prob={1.0},NoraHostClock.rate_95%_HPD={0.0026348957017238543,0.0066445589372707645},Nora_7517-8052.rate=3.407852131113759E-4,NoraContinentClock.rate_95%_HPD={0.006599332706119054,0.014797358714054106},height_95%_HPD={0.25479452053690466,0.25479452055901675},length_95%_HPD={1.406223239369,12.47156406913},HostF.set.prob={1.0},NoraContinentClock.rate_range={0.004293089685093404,0.025266020299626157},height_median=0.25479452054799623,ContinentF.prob=1.0,NoraContinentClock.rate=0.010607899844228998,length_median=5.9261054023819995,Nora_7517-8052.rate_range={1.1960789711035243E-4,8.129291441939802E-4},NoraHostClock.rate=0.004559317617801412,NoraHostClock.rate_median=0.004453307823092372,NoraHostClock.rate_range={0.0017350655903690668,0.012302284009688736},ContinentF.set={"EuropeNAf"}]:5.892516385488072)[&length_range={0.02882225517549,39.47152963794},height_range={0.7269003701029959,26.96261016124801},NoraContinentClock.rate_median=0.01040168034638049,HostF="Dmel",height=6.64534700581424,Nora_7517-8052.rate_95%_HPD={1.9707592853238673E-4,4.973633086474603E-4},Nora_7517-8052.rate_median=3.318110842868342E-4,HostF.set={"Dmel","Dsim"},ContinentF="EuropeNAf",length=5.9709133366782225,HostF.prob=0.9694171467299221,ContinentF.set.prob={2.823901502315599E-4,0.9984468541737265,5.6478030046311986E-5,0.0012142776459957076},NoraHostClock.rate_95%_HPD={0.0026346872128123,0.0066457783905866825},Nora_7517-8052.rate=3.4067765170779266E-4,NoraContinentClock.rate_95%_HPD={0.006597055083582324,0.014797358714054106},height_95%_HPD={1.7525095240649975,12.667764114313002},length_95%_HPD={0.4729210949109,12.99947248023},HostF.set.prob={0.9694171467299221,0.03058285327007794},NoraContinentClock.rate_range={0.004293089685093404,0.025266020299626157},height_median=6.1473109060360684,ContinentF.prob=0.9984468541737265,posterior=0.9836120215543581,NoraContinentClock.rate=0.010607783380997615,length_median=5.298638648071501,Nora_7517-8052.rate_range={1.1960789711035243E-4,8.129291441939802E-4},NoraHostClock.rate=0.00455931030770331,NoraHostClock.rate_range={0.0017350655903690668,0.012302284009688736},NoraHostClock.rate_median=0.004453161088973666,ContinentF.set={"USA","EuropeNAf","Africa","Lab"}]:5.77131917092774,26[&length_range={1.546232044442,43.37468748357},height_range={0.25479452049592055,0.25479452060289987},NoraContinentClock.rate_median=0.010402561518721081,HostF="Dmel",height=0.25479452054788115,Nora_7517-8052.rate_95%_HPD={1.9801664876194274E-4,4.986765917649533E-4},Nora_7517-8052.rate_median=3.318110842868342E-4,HostF.set={"Dmel"},ContinentF="EuropeNAf",length=12.301146842537788,HostF.prob=1.0,ContinentF.set.prob={1.0},NoraHostClock.rate_95%_HPD={0.0026348957017238543,0.0066445589372707645},Nora_7517-8052.rate=3.407852131113759E-4,NoraContinentClock.rate_95%_HPD={0.006599332706119054,0.014797358714054106},height_95%_HPD={0.2547945205357962,0.254794520559507},length_95%_HPD={4.318991521214,21.67318352285},HostF.set.prob={1.0},NoraContinentClock.rate_range={0.004293089685093404,0.025266020299626157},height_median=0.25479452054799623,ContinentF.prob=1.0,NoraContinentClock.rate=0.010607899844228998,length_median=11.618662349445,Nora_7517-8052.rate_range={1.1960789711035243E-4,8.129291441939802E-4},NoraHostClock.rate=0.004559317617801412,NoraHostClock.rate_median=0.004453307823092372,NoraHostClock.rate_range={0.0017350655903690668,0.012302284009688736},ContinentF.set={"EuropeNAf"}]:11.663835556415812)[&length_range={0.840055424337,70.14331165656},height_range={1.8647488744529994,43.629482004131006},NoraContinentClock.rate_median=0.010402629483570708,HostF="Dmel",height=12.608634415919738,Nora_7517-8052.rate_95%_HPD={1.9801664876194274E-4,4.986765917649533E-4},Nora_7517-8052.rate_median=3.3179299498955974E-4,HostF.set={"Dmel","Dsim"},ContinentF="EuropeNAf",length=15.632673571742668,HostF.prob=0.9956939659962218,ContinentF.set.prob={0.0035837315257250804,0.9700800088898767,0.001277919768863207,0.02505833981553506},NoraHostClock.rate_95%_HPD={0.0026367198182524697,0.0066457783905866825},Nora_7517-8052.rate=3.40779444629674E-4,NoraContinentClock.rate_95%_HPD={0.006599332706119054,0.014797358714054106},height_95%_HPD={4.546631916784889,21.828936788979007},length_95%_HPD={3.737558681158,29.08815421013},HostF.set.prob={0.9956939659962218,0.004306034003778198},NoraContinentClock.rate_range={0.004293089685093404,0.025266020299626157},height_median=11.918630076963808,ContinentF.prob=0.9700800088898767,posterior=0.9998333425920782,NoraContinentClock.rate=0.010607903866360614,length_median=14.68931565097,Nora_7517-8052.rate_range={1.1960789711035243E-4,8.129291441939802E-4},NoraHostClock.rate=0.004559284290808587,NoraHostClock.rate_range={0.0017350655903690668,0.012302284009688736},NoraHostClock.rate_median=0.004453278899444741,ContinentF.set={"USA","EuropeNAf","Africa","Lab"}]:12.54236629924079,11[&length_range={5.409458920495,102.5327249238},height_range={1.9123287670730065,1.9123287671828848},NoraContinentClock.rate_median=0.010402561518721081,HostF="Dmel",height=1.912328767123213,Nora_7517-8052.rate_95%_HPD={1.9801664876194274E-4,4.986765917649533E-4},Nora_7517-8052.rate_median=3.318110842868342E-4,HostF.set={"Dmel"},ContinentF="USA",length=25.378217045058978,HostF.prob=1.0,ContinentF.set.prob={1.0},NoraHostClock.rate_95%_HPD={0.0026348957017238543,0.0066445589372707645},Nora_7517-8052.rate=3.407852131113759E-4,NoraContinentClock.rate_95%_HPD={0.006599332706119054,0.014797358714054106},height_95%_HPD={1.9123287671119868,1.9123287671339995},length_95%_HPD={11.09864480193,41.90387691345},HostF.set.prob={1.0},NoraContinentClock.rate_range={0.004293089685093404,0.025266020299626157},height_median=1.9123287671230003,ContinentF.prob=1.0,NoraContinentClock.rate=0.010607899844228998,length_median=24.19606654241,Nora_7517-8052.rate_range={1.1960789711035243E-4,8.129291441939802E-4},NoraHostClock.rate=0.004559317617801412,NoraHostClock.rate_median=0.004453307823092372,NoraHostClock.rate_range={0.0017350655903690668,0.012302284009688736},ContinentF.set={"USA"}]:22.548667609081598)[&length_range={4.345707827014E-4,46.72062123394},height_range={7.321787687619498,68.067799841988},NoraContinentClock.rate_median=0.010490375743110559,HostF="Dmel",height=25.4950658596298,Nora_7517-8052.rate_95%_HPD={2.048030195093214E-4,5.075684352516891E-4},Nora_7517-8052.rate_median=3.344913530814634E-4,HostF.set={"Dmel","Dsim"},ContinentF="Lab",length=6.224402981277936,HostF.prob=0.9996557955425522,ContinentF.set.prob={0.13664916960674642,0.3571981757163755,0.007142242492040272,8.605111436193098E-5,0.4989243610704759},NoraHostClock.rate_95%_HPD={0.0026401287422204082,0.006703363881867},Nora_7517-8052.rate=3.4287341613505463E-4,NoraContinentClock.rate_95%_HPD={0.006771271899338662,0.015053971959351624},height_95%_HPD={12.614255703963693,40.4442418564117},length_95%_HPD={4.345707827014E-4,17.2066515041},HostF.set.prob={0.9996557955425522,3.4420445744772393E-4},NoraContinentClock.rate_range={0.004293089685093404,0.021888790529701385},height_median=24.460996376204598,ContinentF.prob=0.4989243610704759,posterior=0.32278762290983837,NoraContinentClock.rate=0.010701146848149637,length_median=4.684662403277,Nora_7517-8052.rate_range={1.1960789711035243E-4,8.129291441939802E-4},NoraHostClock.rate=0.004586611426390627,NoraHostClock.rate_range={0.0017797360555790705,0.012302284009688736},NoraHostClock.rate_median=0.0044765131366634545,ContinentF.set={"USA","EuropeNAf","Africa","Australia","Lab"}]:4.921963154223398,10[&length_range={1.498192402257,90.69795172658},height_range={6.999999999947903,7.000000000052893},NoraContinentClock.rate_median=0.010402561518721081,HostF="Dmel",height=7.000000000000001,Nora_7517-8052.rate_95%_HPD={1.9801664876194274E-4,4.986765917649533E-4},Nora_7517-8052.rate_median=3.318110842868342E-4,HostF.set={"Dmel"},ContinentF="Lab",length=21.973854115110402,HostF.prob=1.0,ContinentF.set.prob={1.0},NoraHostClock.rate_95%_HPD={0.0026348957017238543,0.0066445589372707645},Nora_7517-8052.rate=3.407852131113759E-4,NoraContinentClock.rate_95%_HPD={0.006599332706119054,0.014797358714054106},height_95%_HPD={6.999999999989001,7.000000000010999},length_95%_HPD={6.851435700013,40.38295732311},HostF.set.prob={1.0},NoraContinentClock.rate_range={0.004293089685093404,0.025266020299626157},height_median=7.0,ContinentF.prob=1.0,NoraContinentClock.rate=0.010607899844228998,length_median=20.534577942349998,Nora_7517-8052.rate_range={1.1960789711035243E-4,8.129291441939802E-4},NoraHostClock.rate=0.004559317617801412,NoraHostClock.rate_median=0.004453307823092372,NoraHostClock.rate_range={0.0017350655903690668,0.012302284009688736},ContinentF.set={"Lab"}]:22.382959530427996)[&length_range={0.01089890236373,69.87067241807},height_range={11.946527919896006,97.01778641688998},NoraContinentClock.rate_median=0.010407433775344819,HostF="Dmel",height=30.43805896060779,Nora_7517-8052.rate_95%_HPD={1.9679615186345628E-4,4.949633862455161E-4},Nora_7517-8052.rate_median=3.29410906558303E-4,HostF.set={"Dmel","Dsim"},ContinentF="Lab",length=10.506600043874531,HostF.prob=0.9997097242380262,ContinentF.set.prob={0.04992743105950653,0.1569977192618702,0.005598175409496164,0.7874766742691272},NoraHostClock.rate_95%_HPD={0.0026348957017238543,0.0066256747492577685},Nora_7517-8052.rate=3.3819823326972407E-4,NoraContinentClock.rate_95%_HPD={0.00662682392153611,0.014795692970871585},height_95%_HPD={16.47676449544001,46.533475204712},length_95%_HPD={0.2914162127105,23.41503719217},HostF.set.prob={0.9997097242380262,2.9027576197387516E-4},NoraContinentClock.rate_range={0.004293089685093404,0.025266020299626157},height_median=29.382959530427996,ContinentF.prob=0.7874766742691272,posterior=0.669823898672296,NoraContinentClock.rate=0.010611472930990837,length_median=9.18995688617,Nora_7517-8052.rate_range={1.1960789711035243E-4,8.008980100219492E-4},NoraHostClock.rate=0.004549935128287354,NoraHostClock.rate_range={0.0017350655903690668,0.012302284009688736},NoraHostClock.rate_median=0.0044435011398331024,ContinentF.set={"USA","EuropeNAf","Africa","Lab"}]:11.115650377499001,(((15[&length_range={9.551365027227E-5,24.50703425834},height_range={1.287671232825005,1.2876712329299664},NoraContinentClock.rate_median=0.010402561518721081,HostF="Dmel",height=1.287671232876675,Nora_7517-8052.rate_95%_HPD={1.9801664876194274E-4,4.986765917649533E-4},Nora_7517-8052.rate_median=3.318110842868342E-4,HostF.set={"Dmel"},ContinentF="USA",length=2.6009613987647096,HostF.prob=1.0,ContinentF.set.prob={1.0},NoraHostClock.rate_95%_HPD={0.0026348957017238543,0.0066445589372707645},Nora_7517-8052.rate=3.407852131113759E-4,NoraContinentClock.rate_95%_HPD={0.006599332706119054,0.014797358714054106},height_95%_HPD={1.2876712328659607,1.287671232887135},length_95%_HPD={9.551365027227E-5,6.898270101007},HostF.set.prob={1.0},NoraContinentClock.rate_range={0.004293089685093404,0.025266020299626157},height_median=1.2876712328767326,ContinentF.prob=1.0,NoraContinentClock.rate=0.010607899844228998,length_median=2.0503044418450003,Nora_7517-8052.rate_range={1.1960789711035243E-4,8.129291441939802E-4},NoraHostClock.rate=0.004559317617801412,NoraHostClock.rate_median=0.004453307823092372,NoraHostClock.rate_range={0.0017350655903690668,0.012302284009688736},ContinentF.set={"USA"}]:3.4000635983567626,(13[&length_range={9.551365027227E-5,20.77178533868},height_range={1.2876712328240103,1.2876712329299664},NoraContinentClock.rate_median=0.010402561518721081,HostF="Dmel",height=1.287671232876676,Nora_7517-8052.rate_95%_HPD={1.9801664876194274E-4,4.986765917649533E-4},Nora_7517-8052.rate_median=3.318110842868342E-4,HostF.set={"Dmel"},ContinentF="USA",length=1.9932006067020493,HostF.prob=1.0,ContinentF.set.prob={1.0},NoraHostClock.rate_95%_HPD={0.0026348957017238543,0.0066445589372707645},Nora_7517-8052.rate=3.407852131113759E-4,NoraContinentClock.rate_95%_HPD={0.006599332706119054,0.014797358714054106},height_95%_HPD={1.2876712328658897,1.2876712328871065},length_95%_HPD={9.551365027227E-5,5.790467634311},HostF.set.prob={1.0},NoraContinentClock.rate_range={0.004293089685093404,0.025266020299626157},height_median=1.2876712328767042,ContinentF.prob=1.0,NoraContinentClock.rate=0.010607899844228998,length_median=1.432112527003,Nora_7517-8052.rate_range={1.1960789711035243E-4,8.129291441939802E-4},NoraHostClock.rate=0.004559317617801412,NoraHostClock.rate_median=0.004453307823092372,NoraHostClock.rate_range={0.0017350655903690668,0.012302284009688736},ContinentF.set={"USA"}]:1.1101858873677912,14[&length_range={1.087512073021E-4,21.0747222264},height_range={1.2876712328240103,1.2876712329299664},NoraContinentClock.rate_median=0.010402561518721081,HostF="Dmel",height=1.2876712328766722,Nora_7517-8052.rate_95%_HPD={1.9801664876194274E-4,4.986765917649533E-4},Nora_7517-8052.rate_median=3.318110842868342E-4,HostF.set={"Dmel"},ContinentF="USA",length=2.605590536995642,HostF.prob=1.0,ContinentF.set.prob={1.0},NoraHostClock.rate_95%_HPD={0.0026348957017238543,0.0066445589372707645},Nora_7517-8052.rate=3.407852131113759E-4,NoraContinentClock.rate_95%_HPD={0.006599332706119054,0.014797358714054106},height_95%_HPD={1.287671232865975,1.2876712328870923},length_95%_HPD={1.087512073021E-4,6.911962686752},HostF.set.prob={1.0},NoraContinentClock.rate_range={0.004293089685093404,0.025266020299626157},height_median=1.2876712328767894,ContinentF.prob=1.0,NoraContinentClock.rate=0.010607899844228998,length_median=2.0487727490829997,Nora_7517-8052.rate_range={1.1960789711035243E-4,8.129291441939802E-4},NoraHostClock.rate=0.004559317617801412,NoraHostClock.rate_median=0.004453307823092372,NoraHostClock.rate_range={0.0017350655903690668,0.012302284009688736},ContinentF.set={"USA"}]:1.110185887367706)[&length_range={4.917879870798E-4,17.42476515928},height_range={1.2877799840789805,14.757075522140994},NoraContinentClock.rate_median=0.01041605973833332,HostF="Dmel",height=2.7928664510129217,Nora_7517-8052.rate_95%_HPD={1.9714508916557667E-4,4.947283405919373E-4},Nora_7517-8052.rate_median=3.3256866647934105E-4,HostF.set={"Dmel"},ContinentF="USA",length=2.4015468623062346,HostF.prob=1.0,ContinentF.set.prob={0.9999306326304107,6.936736958934517E-5},NoraHostClock.rate_95%_HPD={0.0027235875179811666,0.006765840949043878},Nora_7517-8052.rate=3.411405477080365E-4,NoraContinentClock.rate_95%_HPD={0.006618130587052183,0.01486023425031133},height_95%_HPD={1.2877799840789805,5.524042515234996},length_95%_HPD={4.917879870798E-4,6.558310942087},HostF.set.prob={1.0},NoraContinentClock.rate_range={0.004293089685093404,0.022126296684168746},height_median=2.3978571202444954,ContinentF.prob=0.9999306326304107,posterior=0.4004221987667352,NoraContinentClock.rate=0.010628056215491186,length_median=1.8508810654585002,Nora_7517-8052.rate_range={1.1960789711035243E-4,7.893608712842305E-4},NoraHostClock.rate=0.004560089985100442,NoraHostClock.rate_range={0.0017350655903690668,0.012302284009688736},NoraHostClock.rate_median=0.004442859200883641,ContinentF.set={"USA","Lab"}]:2.289877710989)[&length_range={6.729650631839,125.8173469134},height_range={1.4020407757249984,25.79470549122101},NoraContinentClock.rate_median=0.010402561518721081,HostF="Dmel",height=5.208766327901711,Nora_7517-8052.rate_95%_HPD={1.9801664876194274E-4,4.986765917649533E-4},Nora_7517-8052.rate_median=3.318110842868342E-4,HostF.set={"Dmel","Dsim"},ContinentF="USA",length=29.17025300254477,HostF.prob=0.9999166712960391,ContinentF.set.prob={0.9974723626465196,4.166435198044553E-4,0.0021109938336759068},NoraHostClock.rate_95%_HPD={0.0026348957017238543,0.0066445589372707645},Nora_7517-8052.rate=3.407852131113759E-4,NoraContinentClock.rate_95%_HPD={0.006599332706119054,0.014797358714054106},height_95%_HPD={1.5976249030546228,9.988599394501406},length_95%_HPD={14.00799084716,47.86256641362},HostF.set.prob={0.9999166712960391,8.332870396089106E-5},NoraContinentClock.rate_range={0.004293089685093404,0.025266020299626157},height_median=4.687734831233495,ContinentF.prob=0.9974723626465196,posterior=1.0,NoraContinentClock.rate=0.010607899844228998,length_median=27.718188273105,Nora_7517-8052.rate_range={1.1960789711035243E-4,8.129291441939802E-4},NoraHostClock.rate=0.004559317617801412,NoraHostClock.rate_range={0.0017350655903690668,0.012302284009688736},NoraHostClock.rate_median=0.004453307823092372,ContinentF.set={"USA","EuropeNAf","Lab"}]:26.90125581420151,(30[&length_range={2.02034347152,70.69261475557},height_range={2.9153005463950024,2.9153005465031043},NoraContinentClock.rate_median=0.010402561518721081,HostF="Dmel",height=2.9153005464480857,Nora_7517-8052.rate_95%_HPD={1.9801664876194274E-4,4.986765917649533E-4},Nora_7517-8052.rate_median=3.318110842868342E-4,HostF.set={"Dmel"},ContinentF="Lab",length=18.314160667405822,HostF.prob=1.0,ContinentF.set.prob={1.0},NoraHostClock.rate_95%_HPD={0.0026348957017238543,0.0066445589372707645},Nora_7517-8052.rate=3.407852131113759E-4,NoraContinentClock.rate_95%_HPD={0.006599332706119054,0.014797358714054106},height_95%_HPD={2.9153005464370025,2.915300546460003},length_95%_HPD={6.759172248007,31.48619151492},HostF.set.prob={1.0},NoraContinentClock.rate_range={0.004293089685093404,0.025266020299626157},height_median=2.915300546448009,ContinentF.prob=1.0,NoraContinentClock.rate=0.010607899844228998,length_median=17.42737999033,Nora_7517-8052.rate_range={1.1960789711035243E-4,8.129291441939802E-4},NoraHostClock.rate=0.004559317617801412,NoraHostClock.rate_median=0.004453307823092372,NoraHostClock.rate_range={0.0017350655903690668,0.012302284009688736},ContinentF.set={"Lab"}]:17.416012784968988,34[&length_range={2.02034347152,70.69261475557},height_range={2.9153005463950024,2.9153005465031043},NoraContinentClock.rate_median=0.010402561518721081,HostF="Dmel",height=2.915300546448085,Nora_7517-8052.rate_95%_HPD={1.9801664876194274E-4,4.986765917649533E-4},Nora_7517-8052.rate_median=3.318110842868342E-4,HostF.set={"Dmel"},ContinentF="Lab",length=18.313932813858795,HostF.prob=1.0,ContinentF.set.prob={1.0},NoraHostClock.rate_95%_HPD={0.0026348957017238543,0.0066445589372707645},Nora_7517-8052.rate=3.407852131113759E-4,NoraContinentClock.rate_95%_HPD={0.006599332706119054,0.014797358714054106},height_95%_HPD={2.9153005464370025,2.915300546460003},length_95%_HPD={6.703361364799,31.4372655987},HostF.set.prob={1.0},NoraContinentClock.rate_range={0.004293089685093404,0.025266020299626157},height_median=2.915300546448009,ContinentF.prob=1.0,NoraContinentClock.rate=0.010607899844228998,length_median=17.42806346477,Nora_7517-8052.rate_range={1.1960789711035243E-4,8.129291441939802E-4},NoraHostClock.rate=0.004559317617801412,NoraHostClock.rate_median=0.004453307823092372,NoraHostClock.rate_range={0.0017350655903690668,0.012302284009688736},ContinentF.set={"Lab"}]:17.416012784968988)[&length_range={3.83343316372E-4,78.51533754483},height_range={4.935644017964009,73.60791530202499},NoraContinentClock.rate_median=0.010402689557163159,HostF="Dmel",height=21.210256405170167,Nora_7517-8052.rate_95%_HPD={1.9801664876194274E-4,4.986765917649533E-4},Nora_7517-8052.rate_median=3.318308932937113E-4,HostF.set={"Dmel","Dsim"},ContinentF="Lab",length=12.066013117191682,HostF.prob=0.9995267787551497,ContinentF.set.prob={0.004565193185614074,0.00751586682997439,0.0013918271907359982,0.9865271127936756},NoraHostClock.rate_95%_HPD={0.0026346872128123,0.0066445589372707645},Nora_7517-8052.rate=3.407908498307578E-4,NoraContinentClock.rate_95%_HPD={0.006597055083582324,0.014797358714054106},height_95%_HPD={9.674472794460002,34.359822081304},length_95%_HPD={0.6340820189744,25.04159819949},HostF.set.prob={0.9995267787551497,4.732212448502394E-4},NoraContinentClock.rate_range={0.004293089685093404,0.025266020299626157},height_median=20.331313331416997,ContinentF.prob=0.9865271127936756,posterior=0.9978334536970168,NoraContinentClock.rate=0.010608074084427899,length_median=10.87450366751,Nora_7517-8052.rate_range={1.1960789711035243E-4,8.129291441939802E-4},NoraHostClock.rate=0.004559555599168117,NoraHostClock.rate_range={0.0017350655903690668,0.012302284009688736},NoraHostClock.rate_median=0.0044535615360483186,ContinentF.set={"USA","EuropeNAf","Africa","Lab"}]:11.257677314018007)[&length_range={0.001309858321768,47.23320654487},height_range={12.882410597683599,95.24546014209298},NoraContinentClock.rate_median=0.010422548470813841,HostF="Dmel",height=32.73879037589276,Nora_7517-8052.rate_95%_HPD={1.9712645551499513E-4,4.938794855354944E-4},Nora_7517-8052.rate_median=3.2977516384616334E-4,HostF.set={"Dmel","Dsim"},ContinentF="Lab",length=4.787634992128532,HostF.prob=0.9997914168013766,ContinentF.set.prob={0.02701152422172394,0.022526985451321896,0.0022944151848568596,0.9481670751420973},NoraHostClock.rate_95%_HPD={0.0026346872128123,0.00664641457786661},Nora_7517-8052.rate=3.3884107654439803E-4,NoraContinentClock.rate_95%_HPD={0.00659465958357698,0.014812720412105374},height_95%_HPD={17.94565304011401,49.714591852621},length_95%_HPD={0.001309858321768,12.03403306355},HostF.set.prob={0.9997914168013766,2.085831986233509E-4},NoraContinentClock.rate_range={0.0048207084103952256,0.0247364446112809},height_median=31.588990645435004,ContinentF.prob=0.9481670751420973,posterior=0.5326648519526693,NoraContinentClock.rate=0.010622469315018333,length_median=3.901437210421,Nora_7517-8052.rate_range={1.1960789711035243E-4,8.129291441939802E-4},NoraHostClock.rate=0.0045575837653222435,NoraHostClock.rate_range={0.0017350655903690668,0.010973636889658928},NoraHostClock.rate_median=0.004448222184523226,ContinentF.set={"USA","EuropeNAf","Africa","Lab"}]:4.079061696832497,(((31[&length_range={5.01063218592E-5,26.3118555887},height_range={2.9153005463979156,2.9153005464992248},NoraContinentClock.rate_median=0.010402561518721081,HostF="Dmel",height=2.915300546448137,Nora_7517-8052.rate_95%_HPD={1.9801664876194274E-4,4.986765917649533E-4},Nora_7517-8052.rate_median=3.318110842868342E-4,HostF.set={"Dmel"},ContinentF="Lab",length=2.2831890176079375,HostF.prob=1.0,ContinentF.set.prob={1.0},NoraHostClock.rate_95%_HPD={0.0026348957017238543,0.0066445589372707645},Nora_7517-8052.rate=3.407852131113759E-4,NoraContinentClock.rate_95%_HPD={0.006599332706119054,0.014797358714054106},height_95%_HPD={2.915300546436896,2.9153005464590933},length_95%_HPD={5.01063218592E-5,6.923334008375},HostF.set.prob={1.0},NoraContinentClock.rate_range={0.004293089685093404,0.025266020299626157},height_median=2.915300546448073,ContinentF.prob=1.0,NoraContinentClock.rate=0.010607899844228998,length_median=1.5845739159365,Nora_7517-8052.rate_range={1.1960789711035243E-4,8.129291441939802E-4},NoraHostClock.rate=0.004559317617801412,NoraHostClock.rate_median=0.004453307823092372,NoraHostClock.rate_range={0.0017350655903690668,0.012302284009688736},ContinentF.set={"Lab"}]:2.0518659748009256,(5[&length_range={0.0206780819764,19.03340233041},height_range={0.9999999999499067,1.0000000000489848},NoraContinentClock.rate_median=0.010402561518721081,HostF="Dmel",height=0.9999999999999958,Nora_7517-8052.rate_95%_HPD={1.9801664876194274E-4,4.986765917649533E-4},Nora_7517-8052.rate_median=3.318110842868342E-4,HostF.set={"Dmel"},ContinentF="Lab",length=3.353610998163009,HostF.prob=1.0,ContinentF.set.prob={1.0},NoraHostClock.rate_95%_HPD={0.0026348957017238543,0.0066445589372707645},Nora_7517-8052.rate=3.407852131113759E-4,NoraContinentClock.rate_95%_HPD={0.006599332706119054,0.014797358714054106},height_95%_HPD={0.9999999999889013,1.0000000000110134},length_95%_HPD={0.5396615136475,6.731771381259},HostF.set.prob={1.0},NoraContinentClock.rate_range={0.004293089685093404,0.025266020299626157},height_median=1.0,ContinentF.prob=1.0,NoraContinentClock.rate=0.010607899844228998,length_median=2.8885867633615003,Nora_7517-8052.rate_range={1.1960789711035243E-4,8.129291441939802E-4},NoraHostClock.rate=0.004559317617801412,NoraHostClock.rate_median=0.004453307823092372,NoraHostClock.rate_range={0.0017350655903690668,0.012302284009688736},ContinentF.set={"Lab"}]:2.782447641299438,32[&length_range={8.087102453924E-6,18.35885982958},height_range={2.9153005463979156,2.9153005464992248},NoraContinentClock.rate_median=0.010402561518721081,HostF="Dmel",height=2.91530054644813,Nora_7517-8052.rate_95%_HPD={1.9801664876194274E-4,4.986765917649533E-4},Nora_7517-8052.rate_median=3.318110842868342E-4,HostF.set={"Dmel"},ContinentF="Lab",length=1.547130069182591,HostF.prob=1.0,ContinentF.set.prob={1.0},NoraHostClock.rate_95%_HPD={0.0026348957017238543,0.0066445589372707645},Nora_7517-8052.rate=3.407852131113759E-4,NoraContinentClock.rate_95%_HPD={0.006599332706119054,0.014797358714054106},height_95%_HPD={2.915300546436981,2.915300546459264},length_95%_HPD={8.087102453924E-6,4.673544454524},HostF.set.prob={1.0},NoraContinentClock.rate_range={0.004293089685093404,0.025266020299626157},height_median=2.915300546448094,ContinentF.prob=1.0,NoraContinentClock.rate=0.010607899844228998,length_median=1.0437915912685,Nora_7517-8052.rate_range={1.1960789711035243E-4,8.129291441939802E-4},NoraHostClock.rate=0.004559317617801412,NoraHostClock.rate_median=0.004453307823092372,NoraHostClock.rate_range={0.0017350655903690668,0.012302284009688736},ContinentF.set={"Lab"}]:0.8671470948513438)[&length_range={5.397072535134E-4,28.6469530278},height_range={2.9153086335495004,19.742125749259017},NoraContinentClock.rate_median=0.010369450481198045,HostF="Dmel",height=4.2098807932133315,Nora_7517-8052.rate_95%_HPD={1.9679239291885093E-4,4.938895242353552E-4},Nora_7517-8052.rate_median=3.297143428323103E-4,HostF.set={"Dmel"},ContinentF="Lab",length=3.46952819830742,HostF.prob=1.0,ContinentF.set.prob={5.009518084360284E-5,0.9999499048191564},NoraHostClock.rate_95%_HPD={0.0026348957017238543,0.006595297496401058},Nora_7517-8052.rate=3.3872546169668333E-4,NoraContinentClock.rate_95%_HPD={0.006472990047501418,0.014618100265475617},height_95%_HPD={2.9153086335495004,6.8066367173140065},length_95%_HPD={5.397072535134E-4,9.466576236634},HostF.set.prob={1.0},NoraContinentClock.rate_range={0.005025703136588882,0.02313719188126203},height_median=3.782447641299438,ContinentF.prob=0.9999499048191564,posterior=0.5544691961557692,NoraContinentClock.rate=0.010563033626262701,length_median=2.6573150955945,Nora_7517-8052.rate_range={1.2241310490041833E-4,8.129291441939802E-4},NoraHostClock.rate=0.004544131687359363,NoraHostClock.rate_range={0.0017797360555790705,0.012302284009688736},NoraHostClock.rate_median=0.00443980633337372,ContinentF.set={"EuropeNAf","Lab"}]:1.1847188799495605)[&length_range={7.698759143437E-5,31.62295242115},height_range={2.9246851045700026,22.657670612006},NoraContinentClock.rate_median=0.010334141512569001,HostF="Dmel",height=5.444943700138488,Nora_7517-8052.rate_95%_HPD={1.9745227773371518E-4,4.937145354993252E-4},Nora_7517-8052.rate_median=3.285496173753514E-4,HostF.set={"Dmel"},ContinentF="Lab",length=3.7412560543265236,HostF.prob=1.0,ContinentF.set.prob={1.0},NoraHostClock.rate_95%_HPD={0.002629341889540137,0.006636599046318985},Nora_7517-8052.rate=3.376009530305809E-4,NoraContinentClock.rate_95%_HPD={0.006577999908720315,0.014647687858992342},height_95%_HPD={2.929783734870007,9.158717854247001},length_95%_HPD={7.698759143437E-5,9.873607380049},HostF.set.prob={1.0},NoraContinentClock.rate_range={0.0048108015504214965,0.025266020299626157},height_median=4.967166521248998,ContinentF.prob=1.0,posterior=0.3111216043553136,NoraContinentClock.rate=0.010544391763459912,length_median=2.978680093437,Nora_7517-8052.rate_range={1.1960789711035243E-4,7.620247518106304E-4},NoraHostClock.rate=0.004524350478765981,NoraHostClock.rate_range={0.001898060482592002,0.010654580106519347},NoraHostClock.rate_median=0.004420526799624968,ContinentF.set={"Lab"}]:4.807577429494131,(33[&length_range={5.01063218592E-5,36.05335006859},height_range={2.9153005463979156,2.9153005465000916},NoraContinentClock.rate_median=0.010402561518721081,HostF="Dmel",height=2.9153005464481176,Nora_7517-8052.rate_95%_HPD={1.9801664876194274E-4,4.986765917649533E-4},Nora_7517-8052.rate_median=3.318110842868342E-4,HostF.set={"Dmel"},ContinentF="Lab",length=4.187153474061825,HostF.prob=1.0,ContinentF.set.prob={1.0},NoraHostClock.rate_95%_HPD={0.0026348957017238543,0.0066445589372707645},Nora_7517-8052.rate=3.407852131113759E-4,NoraContinentClock.rate_95%_HPD={0.006599332706119054,0.014797358714054106},height_95%_HPD={2.915300546436896,2.9153005464591075},length_95%_HPD={7.263539204234E-4,11.06679331045},HostF.set.prob={1.0},NoraContinentClock.rate_range={0.004293089685093404,0.025266020299626157},height_median=2.915300546448009,ContinentF.prob=1.0,NoraContinentClock.rate=0.010607899844228998,length_median=3.3277319920795,Nora_7517-8052.rate_range={1.1960789711035243E-4,8.129291441939802E-4},NoraHostClock.rate=0.004559317617801412,NoraHostClock.rate_median=0.004453307823092372,NoraHostClock.rate_range={0.0017350655903690668,0.012302284009688736},ContinentF.set={"Lab"}]:2.308694867128594,4[&length_range={0.0206780819764,35.83775467037},height_range={0.9999999999479172,1.000000000052225},NoraContinentClock.rate_median=0.010402561518721081,HostF="Dmel",height=1.0000000000000036,Nora_7517-8052.rate_95%_HPD={1.9801664876194274E-4,4.986765917649533E-4},Nora_7517-8052.rate_median=3.318110842868342E-4,HostF.set={"Dmel"},ContinentF="Lab",length=5.377654401391394,HostF.prob=1.0,ContinentF.set.prob={1.0},NoraHostClock.rate_95%_HPD={0.0026348957017238543,0.0066445589372707645},Nora_7517-8052.rate=3.407852131113759E-4,NoraContinentClock.rate_95%_HPD={0.006599332706119054,0.014797358714054106},height_95%_HPD={0.9999999999887876,1.0000000000110134},length_95%_HPD={0.2516623896739,12.16433021305},HostF.set.prob={1.0},NoraContinentClock.rate_range={0.004293089685093404,0.025266020299626157},height_median=1.0,ContinentF.prob=1.0,NoraContinentClock.rate=0.010607899844228998,length_median=4.481673273735501,Nora_7517-8052.rate_range={1.1960789711035243E-4,8.129291441939802E-4},NoraHostClock.rate=0.004559317617801412,NoraHostClock.rate_median=0.004453307823092372,NoraHostClock.rate_range={0.0017350655903690668,0.012302284009688736},ContinentF.set={"Lab"}]:4.223995413576603)[&length_range={1.163784290412E-4,27.15737021919},height_range={2.916026900373055,22.67729169775501},NoraContinentClock.rate_median=0.010365103366886431,HostF="Dmel",height=5.868820920026131,Nora_7517-8052.rate_95%_HPD={1.9872169425153211E-4,4.929209581479049E-4},Nora_7517-8052.rate_median=3.309095771933254E-4,HostF.set={"Dmel"},ContinentF="Lab",length=3.727479999389753,HostF.prob=1.0,ContinentF.set.prob={1.290489095367144E-4,0.9998709510904633},NoraHostClock.rate_95%_HPD={0.0026044492825630424,0.006636634122744139},Nora_7517-8052.rate=3.394484575980672E-4,NoraContinentClock.rate_95%_HPD={0.006685774229471613,0.01472349546864977},height_95%_HPD={2.916026900373055,10.860652925878213},length_95%_HPD={1.163784290412E-4,9.983059000427},HostF.set.prob={1.0},NoraContinentClock.rate_range={0.005220105265919383,0.025266020299626157},height_median=5.223995413576603,ContinentF.prob=0.9998709510904633,posterior=0.21523804233098162,NoraContinentClock.rate=0.010577678899399142,length_median=2.905420144549,Nora_7517-8052.rate_range={1.2241310490041833E-4,7.859689886397619E-4},NoraHostClock.rate=0.004538768554963888,NoraHostClock.rate_range={0.00186291829807358,0.010654580106519347},NoraHostClock.rate_median=0.004440358371910991,ContinentF.set={"Africa","Lab"}]:4.550748537166527)[&length_range={0.004379433689312,57.83140732546},height_range={3.1356702522109927,38.968650615034996},NoraContinentClock.rate_median=0.010403612831554828,HostF="Dmel",height=10.382762646851555,Nora_7517-8052.rate_95%_HPD={1.9807655470200313E-4,4.986765917649533E-4},Nora_7517-8052.rate_median=3.3149365968766005E-4,HostF.set={"Dmel","Dsim"},ContinentF="Lab",length=10.203323599845463,HostF.prob=0.9999715836435452,ContinentF.set.prob={5.6832712909550736E-5,2.8416356454775368E-5,5.6832712909550736E-5,0.9998579182177261},NoraHostClock.rate_95%_HPD={0.0026348957017238543,0.006636634122744139},Nora_7517-8052.rate=3.4058703765121726E-4,NoraContinentClock.rate_95%_HPD={0.006603457842489088,0.014797358714054106},height_95%_HPD={4.4968471153189995,17.5832953491407},length_95%_HPD={0.2923904043528,21.27533978086},HostF.set.prob={0.9999715836435452,2.8416356454775368E-5},NoraContinentClock.rate_range={0.004293089685093404,0.025266020299626157},height_median=9.77474395074313,ContinentF.prob=0.9998579182177261,posterior=0.9774734736959058,NoraContinentClock.rate=0.010606944060175389,length_median=9.291527317715,Nora_7517-8052.rate_range={1.1960789711035243E-4,8.129291441939802E-4},NoraHostClock.rate=0.004559039826514221,NoraHostClock.rate_range={0.0017350655903690668,0.012302284009688736},NoraHostClock.rate_median=0.004454077469528255,ContinentF.set={"USA","EuropeNAf","Africa","Lab"}]:9.848305636521872,3[&length_range={3.152997804263,69.44692756007},height_range={0.9999999999479172,1.0000000000500933},NoraContinentClock.rate_median=0.010402561518721081,HostF="Dmel",height=0.9999999999999721,Nora_7517-8052.rate_95%_HPD={1.9801664876194274E-4,4.986765917649533E-4},Nora_7517-8052.rate_median=3.318110842868342E-4,HostF.set={"Dmel"},ContinentF="Lab",length=19.442809758349796,HostF.prob=1.0,ContinentF.set.prob={1.0},NoraHostClock.rate_95%_HPD={0.0026348957017238543,0.0066445589372707645},Nora_7517-8052.rate=3.407852131113759E-4,NoraContinentClock.rate_95%_HPD={0.006599332706119054,0.014797358714054106},height_95%_HPD={0.9999999999879918,1.0000000000109992},length_95%_HPD={8.250515955363,32.52227122648},HostF.set.prob={1.0},NoraContinentClock.rate_range={0.004293089685093404,0.025266020299626157},height_median=1.0,ContinentF.prob=1.0,NoraContinentClock.rate=0.010607899844228998,length_median=18.57517432523,Nora_7517-8052.rate_range={1.1960789711035243E-4,8.129291441939802E-4},NoraHostClock.rate=0.004559317617801412,NoraHostClock.rate_median=0.004453307823092372,NoraHostClock.rate_range={0.0017350655903690668,0.012302284009688736},ContinentF.set={"Lab"}]:18.623049587265)[&length_range={0.1158123639103,82.61392182146},height_range={5.770077528382004,70.446927560061},NoraContinentClock.rate_median=0.010401687638051996,HostF="Dmel",height=20.48895754580709,Nora_7517-8052.rate_95%_HPD={1.9801664876194274E-4,4.986765917649533E-4},Nora_7517-8052.rate_median=3.3173892832601647E-4,HostF.set={"Dmel","Dsim"},ContinentF="Lab",length=15.878010918211173,HostF.prob=0.9997496244366549,ContinentF.set.prob={0.0016969899293384522,0.0025315751404885105,9.736827463417349E-4,0.9947977521838313},NoraHostClock.rate_95%_HPD={0.0026350370573559106,0.0066457783905866825},Nora_7517-8052.rate=3.407443441487799E-4,NoraContinentClock.rate_95%_HPD={0.006597055083582324,0.014797358714054106},height_95%_HPD={9.34386812674569,33.3992980283419},length_95%_HPD={3.152157615225,30.62488679998},HostF.set.prob={0.9997496244366549,2.503755633450175E-4},NoraContinentClock.rate_range={0.004293089685093404,0.025266020299626157},height_median=19.623049587265,ContinentF.prob=0.9947977521838313,posterior=0.9984445308593967,NoraContinentClock.rate=0.010607524480716864,length_median=14.736930030145,Nora_7517-8052.rate_range={1.1960789711035243E-4,8.129291441939802E-4},NoraHostClock.rate=0.0045591464278607035,NoraHostClock.rate_range={0.0017350655903690668,0.012302284009688736},NoraHostClock.rate_median=0.0044532070107562395,ContinentF.set={"USA","EuropeNAf","Africa","Lab"}]:16.0450027550025)[&length_range={0.001667560626764,49.45345031088},height_range={14.51325752654099,119.02884584778599},NoraContinentClock.rate_median=0.010405102285418499,HostF="Dmel",height=36.899209947822094,Nora_7517-8052.rate_95%_HPD={1.9712645551499513E-4,4.964710431713466E-4},Nora_7517-8052.rate_median=3.300646591798902E-4,HostF.set={"Dmel","Dsim"},ContinentF="Lab",length=5.151441920125465,HostF.prob=0.999908517061568,ContinentF.set.prob={0.014317079864605252,0.02749062299881072,0.00338486872198335,0.9548074284146006},NoraHostClock.rate_95%_HPD={0.002629341889540137,0.006633367882395107},Nora_7517-8052.rate=3.3899968003380177E-4,NoraContinentClock.rate_95%_HPD={0.00662682392153611,0.014797358714054106},height_95%_HPD={20.847639453998,55.27603190588799},length_95%_HPD={0.01130158822682,12.94624770261},HostF.set.prob={0.999908517061568,9.148293843198243E-5},NoraContinentClock.rate_range={0.004293089685093404,0.025266020299626157},height_median=35.6680523422675,ContinentF.prob=0.9548074284146006,posterior=0.6072440419976668,NoraContinentClock.rate=0.010615233826684566,length_median=4.155446395653501,Nora_7517-8052.rate_range={1.1960789711035243E-4,8.129291441939802E-4},NoraHostClock.rate=0.004561486007306986,NoraHostClock.rate_range={0.0017350655903690668,0.012302284009688736},NoraHostClock.rate_median=0.004454035077134625,ContinentF.set={"USA","EuropeNAf","Africa","Lab"}]:4.830557565659497)[&length_range={1.903706187107E-4,77.69859468561},height_range={17.709479421550203,118.363729333425},NoraContinentClock.rate_median=0.010413355297382977,HostF="Dmel",height=41.98513116117185,Nora_7517-8052.rate_95%_HPD={1.9712645551499513E-4,4.974787602238833E-4},Nora_7517-8052.rate_median=3.308438878619186E-4,HostF.set={"Dmel","Dsim"},ContinentF="Lab",length=9.181549015015046,HostF.prob=0.9996026858436966,ContinentF.set.prob={0.016965314474154714,0.06190154555206802,0.011760499026580317,0.9093726409471969},NoraHostClock.rate_95%_HPD={0.0026929770098996783,0.006705863484539567},Nora_7517-8052.rate=3.400942422054076E-4,NoraContinentClock.rate_95%_HPD={0.006613956582490203,0.014797358714054106},height_95%_HPD={24.3017277778721,63.532346488425},length_95%_HPD={0.006869110728939,23.47487821566},HostF.set.prob={0.9996026858436966,3.973141563033891E-4},NoraContinentClock.rate_range={0.004694076727071832,0.025266020299626157},height_median=40.498609907927,ContinentF.prob=0.9093726409471969,posterior=0.6991000499972224,NoraContinentClock.rate=0.010612124026201179,length_median=7.313701585566,Nora_7517-8052.rate_range={1.1960789711035243E-4,7.893608712842305E-4},NoraHostClock.rate=0.004559129203918519,NoraHostClock.rate_range={0.0017350655903690668,0.012302284009688736},NoraHostClock.rate_median=0.004456071560189691,ContinentF.set={"USA","EuropeNAf","Africa","Lab"}]:2.849938887773)[&length_range={5.265388710285E-4,71.90615079781},height_range={16.042905696526,119.03869253215001},NoraContinentClock.rate_median=0.010378381293812688,HostF="Dmel",height=44.742512739711295,Nora_7517-8052.rate_95%_HPD={1.992805710780353E-4,4.948356263730598E-4},Nora_7517-8052.rate_median=3.2766944268772073E-4,HostF.set={"Dmel","Dsim"},ContinentF="Lab",length=10.298640774165227,HostF.prob=0.9999114965926188,ContinentF.set.prob={0.011859456589078679,0.1051420479688468,0.03832197539605275,8.850340738118418E-5,0.8445880166386406},NoraHostClock.rate_95%_HPD={0.002717493288577351,0.006700066848378625},Nora_7517-8052.rate=3.3565723120239295E-4,NoraContinentClock.rate_95%_HPD={0.0067383779485455965,0.014912246996767551},height_95%_HPD={26.440102200918002,67.09815193829},length_95%_HPD={0.02943634102655,24.71861940534},HostF.set.prob={0.9999114965926188,8.850340738118418E-5},NoraContinentClock.rate_range={0.0048207084103952256,0.025266020299626157},height_median=43.3485487957,ContinentF.prob=0.8445880166386406,posterior=0.31384367535136937,NoraContinentClock.rate=0.010594219881640216,length_median=8.679912647778,Nora_7517-8052.rate_range={1.2376944312691114E-4,7.601300626589958E-4},NoraHostClock.rate=0.004540880675300027,NoraHostClock.rate_range={0.0017797360555790705,0.010010844910336207},NoraHostClock.rate_median=0.00444217125432858,ContinentF.set={"USA","EuropeNAf","Africa","Australia","Lab"}]:2.446276376620503,(2[&length_range={5.193477271903E-5,24.49284507466},height_range={1.3999999999510067,1.4000000000553996},NoraContinentClock.rate_median=0.010402561518721081,HostF="Dmel",height=1.4000000000000927,Nora_7517-8052.rate_95%_HPD={1.9801664876194274E-4,4.986765917649533E-4},Nora_7517-8052.rate_median=3.318110842868342E-4,HostF.set={"Dmel"},ContinentF="EuropeNAf",length=2.041607781592548,HostF.prob=1.0,ContinentF.set.prob={1.0},NoraHostClock.rate_95%_HPD={0.0026348957017238543,0.0066445589372707645},Nora_7517-8052.rate=3.407852131113759E-4,NoraContinentClock.rate_95%_HPD={0.006599332706119054,0.014797358714054106},height_95%_HPD={1.3999999999899728,1.4000000000098112},length_95%_HPD={5.193477271903E-5,6.252110789204},HostF.set.prob={1.0},NoraContinentClock.rate_range={0.004293089685093404,0.025266020299626157},height_median=1.4000000000000057,ContinentF.prob=1.0,NoraContinentClock.rate=0.010607899844228998,length_median=1.3779167553585001,Nora_7517-8052.rate_range={1.1960789711035243E-4,8.129291441939802E-4},NoraHostClock.rate=0.004559317617801412,NoraHostClock.rate_median=0.004453307823092372,NoraHostClock.rate_range={0.0017350655903690668,0.012302284009688736},ContinentF.set={"EuropeNAf"}]:1.377916755356896,1[&length_range={5.193477271903E-5,24.49284507466},height_range={1.3999999999510067,1.4000000000553996},NoraContinentClock.rate_median=0.010402561518721081,HostF="Dmel",height=1.4000000000000927,Nora_7517-8052.rate_95%_HPD={1.9801664876194274E-4,4.986765917649533E-4},Nora_7517-8052.rate_median=3.318110842868342E-4,HostF.set={"Dmel"},ContinentF="EuropeNAf",length=2.041607781592548,HostF.prob=1.0,ContinentF.set.prob={1.0},NoraHostClock.rate_95%_HPD={0.0026348957017238543,0.0066445589372707645},Nora_7517-8052.rate=3.407852131113759E-4,NoraContinentClock.rate_95%_HPD={0.006599332706119054,0.014797358714054106},height_95%_HPD={1.3999999999899728,1.4000000000098112},length_95%_HPD={5.193477271903E-5,6.252110789204},HostF.set.prob={1.0},NoraContinentClock.rate_range={0.004293089685093404,0.025266020299626157},height_median=1.4000000000000057,ContinentF.prob=1.0,NoraContinentClock.rate=0.010607899844228998,length_median=1.3779167553585001,Nora_7517-8052.rate_range={1.1960789711035243E-4,8.129291441939802E-4},NoraHostClock.rate=0.004559317617801412,NoraHostClock.rate_median=0.004453307823092372,NoraHostClock.rate_range={0.0017350655903690668,0.012302284009688736},ContinentF.set={"EuropeNAf"}]:1.377916755356896)[&length_range={4.837176704344,129.6825695226},height_range={1.4000519347800093,25.892845074659007},NoraContinentClock.rate_median=0.010402561518721081,HostF="Dmel",height=3.4416077815926336,Nora_7517-8052.rate_95%_HPD={1.9801664876194274E-4,4.986765917649533E-4},Nora_7517-8052.rate_median=3.318110842868342E-4,HostF.set={"Dmel"},ContinentF="EuropeNAf",length=34.68085946855008,HostF.prob=1.0,ContinentF.set.prob={1.944336425754125E-4,0.9988333981445475,1.6665740792178211E-4,8.055108049552802E-4},NoraHostClock.rate_95%_HPD={0.0026348957017238543,0.0066445589372707645},Nora_7517-8052.rate=3.407852131113759E-4,NoraContinentClock.rate_95%_HPD={0.006599332706119054,0.014797358714054106},height_95%_HPD={1.4000519347800093,7.652110789199995},length_95%_HPD={11.36213040212,61.45462582624},HostF.set.prob={1.0},NoraContinentClock.rate_range={0.004293089685093404,0.025266020299626157},height_median=2.7779167553569017,ContinentF.prob=0.9988333981445475,posterior=1.0,NoraContinentClock.rate=0.010607899844228998,length_median=33.004067447655004,Nora_7517-8052.rate_range={1.1960789711035243E-4,8.129291441939802E-4},NoraHostClock.rate=0.004559317617801412,NoraHostClock.rate_range={0.0017350655903690668,0.012302284009688736},NoraHostClock.rate_median=0.004453307823092372,ContinentF.set={"USA","EuropeNAf","Africa","Lab"}]:43.0169084169636)[&length_range={0.001458896865628,62.45904010722},height_range={20.518398221017904,118.397701924569},NoraContinentClock.rate_median=0.010339237122889896,HostF="Dmel",height=47.11788520951177,Nora_7517-8052.rate_95%_HPD={1.9763858378029882E-4,4.980973310758363E-4},Nora_7517-8052.rate_median=3.3091355034120236E-4,HostF.set={"Dmel","Dsim"},ContinentF="Lab",length=9.510060861898552,HostF.prob=0.9997433264887063,ContinentF.set.prob={0.012448665297741274,0.15361909650924024,0.06506673511293634,0.7688655030800822},NoraHostClock.rate_95%_HPD={0.0026418662684625466,0.006611905219398172},Nora_7517-8052.rate=3.396452102563906E-4,NoraContinentClock.rate_95%_HPD={0.006470055839394801,0.014670340221693933},height_95%_HPD={27.0542783152398,69.6774814320953},length_95%_HPD={0.001458896865628,23.35892633009},HostF.set.prob={0.9997433264887063,2.566735112936345E-4},NoraContinentClock.rate_range={0.005122957500888621,0.022126296684168746},height_median=45.7948251723205,ContinentF.prob=0.7688655030800822,posterior=0.2164324204210877,NoraContinentClock.rate=0.010532870950774091,length_median=7.895824729572,Nora_7517-8052.rate_range={1.5462489363429288E-4,8.008980100219492E-4},NoraHostClock.rate=0.004541826268197606,NoraHostClock.rate_range={0.0017350655903690668,0.010027283365908123},NoraHostClock.rate_median=0.004445893413155696,ContinentF.set={"USA","EuropeNAf","Africa","Lab"}]:5.021573564894197)[&length_range={2.679497376619E-4,41.36101933975},height_range={24.045045737867003,115.51747973255002},NoraContinentClock.rate_median=0.010254571968251198,HostF="Dmel",height=52.110234422884375,Nora_7517-8052.rate_95%_HPD={1.892449779611049E-4,4.980973310758363E-4},Nora_7517-8052.rate_median=3.340995546833091E-4,HostF.set={"Dmel","Dsim"},ContinentF="Lab",length=7.126469613380111,HostF.prob=0.9989114658925979,ContinentF.set.prob={0.007619738751814224,0.06494920174165457,0.10195936139332366,0.8254716981132075},NoraHostClock.rate_95%_HPD={0.0026418662684625466,0.006609600377840415},Nora_7517-8052.rate=3.4398796432865753E-4,NoraContinentClock.rate_95%_HPD={0.006465023930577837,0.014710743364769994},height_95%_HPD={31.82665209135901,76.42041691825001},length_95%_HPD={2.679497376619E-4,18.52567700635},HostF.set.prob={0.9989114658925979,0.0010885341074020319},NoraContinentClock.rate_range={0.0048207084103952256,0.021182841665239486},height_median=50.8163987372147,ContinentF.prob=0.8254716981132075,posterior=0.07655130270540525,NoraContinentClock.rate=0.010481222141306397,length_median=5.647776329045,Nora_7517-8052.rate_range={1.6622608474368118E-4,7.429460880135062E-4},NoraHostClock.rate=0.00451751756841405,NoraHostClock.rate_range={0.0018108837940152733,0.008964305170649717},NoraHostClock.rate_median=0.004425968962645242,ContinentF.set={"USA","EuropeNAf","Africa","Lab"}]:6.226147070993306)[&length_range={0.007795060968057,99.61668974558},height_range={25.710558746612005,131.82520079951},NoraContinentClock.rate_median=0.010544760868340424,HostF="Dmel",height=58.702542237148876,Nora_7517-8052.rate_95%_HPD={1.9609319191225713E-4,4.990423532800997E-4},Nora_7517-8052.rate_median=3.3630039949450864E-4,HostF.set={"Dmel","Dsim"},ContinentF="Lab",length=12.618459399313043,HostF.prob=0.9961885402109008,ContinentF.set.prob={0.006225384322195401,0.06670054630923644,0.31762164909160207,0.6094524202769661},NoraHostClock.rate_95%_HPD={0.0026423683614707747,0.006624854642835203},Nora_7517-8052.rate=3.4531260270859973E-4,NoraContinentClock.rate_95%_HPD={0.006770312594583656,0.01505221887349041},height_95%_HPD={35.78898128850399,87.00219082624199},length_95%_HPD={0.007795060968057,29.57517062746},HostF.set.prob={0.9961885402109008,0.003811459789099225},NoraContinentClock.rate_range={0.005122957500888621,0.025266020299626157},height_median=57.042545808208004,ContinentF.prob=0.6094524202769661,posterior=0.2186267429587245,NoraContinentClock.rate=0.010762254172930044,length_median=10.91311400792,Nora_7517-8052.rate_range={1.1960789711035243E-4,8.129291441939802E-4},NoraHostClock.rate=0.004590120772595769,NoraHostClock.rate_range={0.0017350655903690668,0.010010844910336207},NoraHostClock.rate_median=0.0044896320730177484,ContinentF.set={"USA","EuropeNAf","Africa","Lab"}]:8.031224622804004,16[&length_range={8.403928333764,241.2128455729},height_range={9.999999999940002,10.000000000095895},NoraContinentClock.rate_median=0.010402561518721081,HostF="Dmel",height=9.99999999999998,Nora_7517-8052.rate_95%_HPD={1.9801664876194274E-4,4.986765917649533E-4},Nora_7517-8052.rate_median=3.318110842868342E-4,HostF.set={"Dmel"},ContinentF="Lab",length=52.39006690870867,HostF.prob=1.0,ContinentF.set.prob={1.0},NoraHostClock.rate_95%_HPD={0.0026348957017238543,0.0066445589372707645},Nora_7517-8052.rate=3.407852131113759E-4,NoraContinentClock.rate_95%_HPD={0.006599332706119054,0.014797358714054106},height_95%_HPD={9.999999999988816,10.000000000011113},length_95%_HPD={18.05703847538,94.48594890624},HostF.set.prob={1.0},NoraContinentClock.rate_range={0.004293089685093404,0.025266020299626157},height_median=10.0,ContinentF.prob=1.0,NoraContinentClock.rate=0.010607899844228998,length_median=49.291236636365,Nora_7517-8052.rate_range={1.1960789711035243E-4,8.129291441939802E-4},NoraHostClock.rate=0.004559317617801412,NoraHostClock.rate_median=0.004453307823092372,NoraHostClock.rate_range={0.0017350655903690668,0.012302284009688736},ContinentF.set={"Lab"}]:55.07377043101201)[&length_range={1.994252677662E-6,130.0906346654},height_range={28.964939375607695,157.17781906007},NoraContinentClock.rate_median=0.010340468246595659,HostF="Dmel",height=67.13705259675132,Nora_7517-8052.rate_95%_HPD={1.8851018490713105E-4,4.7995503767145657E-4},Nora_7517-8052.rate_median=3.283559297005351E-4,HostF.set={"Dmel","Dsim"},ContinentF="Lab",length=15.045407621167234,HostF.prob=0.9920304070622854,ContinentF.set.prob={0.01066699362432565,0.06559588033349681,0.312775870524767,0.6109612555174105},NoraHostClock.rate_95%_HPD={0.0025947469395878496,0.006625068858494623},Nora_7517-8052.rate=3.3561860625829003E-4,NoraContinentClock.rate_95%_HPD={0.006597983716411721,0.014588302337667872},height_95%_HPD={39.2847785278426,98.98827222847},length_95%_HPD={1.994252677662E-6,39.05845926536},HostF.set.prob={0.9920304070622854,0.007969592937714567},NoraContinentClock.rate_range={0.005122957500888621,0.022126296684168746},height_median=65.07377043101201,ContinentF.prob=0.6109612555174105,posterior=0.22654296983500916,NoraContinentClock.rate=0.01054108785323768,length_median=12.116910442055001,Nora_7517-8052.rate_range={1.3338489744689787E-4,7.893608712842305E-4},NoraHostClock.rate=0.004524861561114193,NoraHostClock.rate_range={0.0017350655903690668,0.01044894381662451},NoraHostClock.rate_median=0.004408301939021182,ContinentF.set={"USA","EuropeNAf","Africa","Lab"}]:8.755162092274986,6[&length_range={11.42272452821,215.0006030381},height_range={0.9999999999170086,1.0000000000800071},NoraContinentClock.rate_median=0.010402561518721081,HostF="Dmel",height=0.9999999999999463,Nora_7517-8052.rate_95%_HPD={1.9801664876194274E-4,4.986765917649533E-4},Nora_7517-8052.rate_median=3.318110842868342E-4,HostF.set={"Dmel"},ContinentF="Africa",length=60.025793315854685,HostF.prob=1.0,ContinentF.set.prob={1.0},NoraHostClock.rate_95%_HPD={0.0026348957017238543,0.0066445589372707645},Nora_7517-8052.rate=3.407852131113759E-4,NoraContinentClock.rate_95%_HPD={0.006599332706119054,0.014797358714054106},height_95%_HPD={0.9999999999879989,1.000000000011994},length_95%_HPD={23.65818018736,102.2223087353},HostF.set.prob={1.0},NoraContinentClock.rate_range={0.004293089685093404,0.025266020299626157},height_median=1.0,ContinentF.prob=1.0,NoraContinentClock.rate=0.010607899844228998,length_median=56.82353060001,Nora_7517-8052.rate_range={1.1960789711035243E-4,8.129291441939802E-4},NoraHostClock.rate=0.004559317617801412,NoraHostClock.rate_median=0.004453307823092372,NoraHostClock.rate_range={0.0017350655903690668,0.012302284009688736},ContinentF.set={"Africa"}]:72.828932523287)[&height_95%_HPD={43.126710342035,117.378259397337},height_range={30.540368972463696,251.2128455729},HostF.set.prob={0.9658907838453419,0.034109216154658076},HostF="Dmel",height_median=73.828932523287,ContinentF.prob=0.542608743958669,height=76.72668844869757,posterior=1.0,length=0.0,HostF.set={"Dmel","Dsim"},ContinentF="Lab",HostF.prob=0.9658907838453419,ContinentF.set.prob={0.02910949391700461,0.09091161602133215,0.33698127881784345,3.88867285150825E-4,0.542608743958669},ContinentF.set={"USA","EuropeNAf","Africa","Australia","Lab"}];
End;
