# Supplementary material for: The Discovery, Distribution, and Evolution of Viruses Associated with Drosophila melanogaster
Source: PLoS Biol. 2015 Jul 14;13(7):e1002210. doi: 10.1371/journal.pbio.1002210 (PMC4501690; doi:10.1371/journal.pbio.1002210)
Supplement: S8 Data — Posterior summaries of BEAST output for Figs 6 and S7 (posteriors inferred jointly across two independent runs). (ZIP) [file pbio.1002210.s008.zip › BEAST_Results/Nora_8053-8979.summary.tree]

#NEXUS

Begin taxa;
	Dimensions ntax=34;
	Taxlabels
		Nora_AM04_Dmel_AthensGreece_EuropeNAf_2009-08-08
		Nora_ATH56_Dmel_AthensGreece_EuropeNAf_2009-08-08
		Nora_D167_Dmel_LabStock_Lab_2010-01
		Nora_D23_Dmel_LabStock_Lab_2010-01
		Nora_D79_Dmel_LabStock_Lab_2010-01
		Nora_DAN20_Dmel_Accra2_Africa_2010-01
		Nora_DANMEL01_Dmel_Accra2_Africa_2010-01
		Nora_DANMEL11_Dmel_Accra2_Africa_2010-01
		Nora_DANMEL13_Dmel_Accra2_Africa_2010-01
		Nora_DQ321720Hultmark_Dmel_UmeaLab_Lab_2004
		Nora_GEO58_Dmel_AthensGeorgia_USA_2009-02-02
		Nora_GQ257737Hultmark_Dmel_UmeaLab_Lab_2007
		Nora_IM09_Dmel_Ithaca_USA_2009-09-18
		Nora_IM12_Dmel_Ithaca_USA_2009-09-18
		Nora_IM13_Dmel_Ithaca_USA_2009-09-18
		Nora_JJ17_Dmel_LabStock_Lab_2001
		Nora_JX220408vanRij_Dmel_vanRijLab_Lab_2011
		Nora_K02_Dsim_Thika_Africa_2009-02
		Nora_K09_Dsim_Thika_Africa_2009-02
		Nora_MAT23_Dmel_Accra1_Africa_2010-01
		Nora_MAT38_Dmel_Accra1_Africa_2010-01
		Nora_MON28_Dmel_Montpellier_EuropeNAf_2010-08-11
		Nora_MONSIM03_Dsim_Montpellier_EuropeNAf_2010-08-11
		Nora_RAK11_Dsim_Marrakesh_EuropeNAf_2010-09-30
		Nora_RAKMEL12_Dmel_Marrakesh_EuropeNAf_2010-09-30
		Nora_RAKMEL13_Dmel_Marrakesh_EuropeNAf_2010-09-30
		Nora_SAF04_Dmel_SouthAfrica_Africa_2010-01
		Nora_SAFSIM01_Dsim_SouthAfrica_Africa_2010-01
		Nora_UM02_Dmel_SanDiego2_USA_2008-12-05
		Nora_XA_Dmel_LabStock_Lab_2008-02
		Nora_XG_Dmel_LabStock_Lab_2008-02
		Nora_XH_Dmel_LabStock_Lab_2008-02
		Nora_XIA_Dmel_LabStock_Lab_2008-02
		Nora_delta11_Dmel_LabStock_Lab_2008-02
		;
End;

Begin trees;
	Translate
		1 Nora_AM04_Dmel_AthensGreece_EuropeNAf_2009-08-08,
		2 Nora_ATH56_Dmel_AthensGreece_EuropeNAf_2009-08-08,
		3 Nora_D167_Dmel_LabStock_Lab_2010-01,
		4 Nora_D23_Dmel_LabStock_Lab_2010-01,
		5 Nora_D79_Dmel_LabStock_Lab_2010-01,
		6 Nora_DAN20_Dmel_Accra2_Africa_2010-01,
		7 Nora_DANMEL01_Dmel_Accra2_Africa_2010-01,
		8 Nora_DANMEL11_Dmel_Accra2_Africa_2010-01,
		9 Nora_DANMEL13_Dmel_Accra2_Africa_2010-01,
		10 Nora_DQ321720Hultmark_Dmel_UmeaLab_Lab_2004,
		11 Nora_GEO58_Dmel_AthensGeorgia_USA_2009-02-02,
		12 Nora_GQ257737Hultmark_Dmel_UmeaLab_Lab_2007,
		13 Nora_IM09_Dmel_Ithaca_USA_2009-09-18,
		14 Nora_IM12_Dmel_Ithaca_USA_2009-09-18,
		15 Nora_IM13_Dmel_Ithaca_USA_2009-09-18,
		16 Nora_JJ17_Dmel_LabStock_Lab_2001,
		17 Nora_JX220408vanRij_Dmel_vanRijLab_Lab_2011,
		18 Nora_K02_Dsim_Thika_Africa_2009-02,
		19 Nora_K09_Dsim_Thika_Africa_2009-02,
		20 Nora_MAT23_Dmel_Accra1_Africa_2010-01,
		21 Nora_MAT38_Dmel_Accra1_Africa_2010-01,
		22 Nora_MON28_Dmel_Montpellier_EuropeNAf_2010-08-11,
		23 Nora_MONSIM03_Dsim_Montpellier_EuropeNAf_2010-08-11,
		24 Nora_RAK11_Dsim_Marrakesh_EuropeNAf_2010-09-30,
		25 Nora_RAKMEL12_Dmel_Marrakesh_EuropeNAf_2010-09-30,
		26 Nora_RAKMEL13_Dmel_Marrakesh_EuropeNAf_2010-09-30,
		27 Nora_SAF04_Dmel_SouthAfrica_Africa_2010-01,
		28 Nora_SAFSIM01_Dsim_SouthAfrica_Africa_2010-01,
		29 Nora_UM02_Dmel_SanDiego2_USA_2008-12-05,
		30 Nora_XA_Dmel_LabStock_Lab_2008-02,
		31 Nora_XG_Dmel_LabStock_Lab_2008-02,
		32 Nora_XH_Dmel_LabStock_Lab_2008-02,
		33 Nora_XIA_Dmel_LabStock_Lab_2008-02,
		34 Nora_delta11_Dmel_LabStock_Lab_2008-02
		;
tree TREE1 = [&R] (((23[&Nora_8053-8979.rate_range={1.9727071051673764E-4,0.0014128690754867572},length_range={13.30435167707,115.7317811152},height_range={0.39178082182999674,0.39178082200598396},Nora_8053-8979.rate_95%_HPD={3.4225641585008905E-4,8.000535261247117E-4},NoraContinentClock.rate_median=0.010402561518721081,HostG.set={"Dsim"},height=0.3917808219177738,HostG="Dsim",Nora_8053-8979.rate_median=5.459474298249887E-4,length=42.24294605924566,ContinentG="EuropeNAf",Nora_8053-8979.rate=5.579443285188256E-4,NoraHostClock.rate_95%_HPD={0.0026348957017238543,0.0066445589372707645},NoraContinentClock.rate_95%_HPD={0.006599332706119054,0.014797358714054106},height_95%_HPD={0.39178082190500163,0.39178082193000563},length_95%_HPD={22.92780994729,63.74786300901},ContinentG.set.prob={1.0},ContinentG.set={"EuropeNAf"},NoraContinentClock.rate_range={0.004293089685093404,0.025266020299626157},height_median=0.39178082191799035,HostG.prob=1.0,NoraContinentClock.rate=0.010607899844228998,ContinentG.prob=1.0,length_median=40.9205980585,NoraHostClock.rate=0.004559317617801412,NoraHostClock.rate_median=0.004453307823092372,NoraHostClock.rate_range={0.0017350655903690668,0.012302284009688736},HostG.set.prob={1.0}]:41.15219672218299,(28[&Nora_8053-8979.rate_range={1.9727071051673764E-4,0.0014128690754867572},length_range={10.6369458746,97.48037633085},height_range={0.9999999999200213,1.0000000000829914},Nora_8053-8979.rate_95%_HPD={3.4225641585008905E-4,8.000535261247117E-4},NoraContinentClock.rate_median=0.010402561518721081,HostG.set={"Dsim"},height=1.0000000000000149,HostG="Dsim",Nora_8053-8979.rate_median=5.459474298249887E-4,length=33.922679071385936,ContinentG="Africa",Nora_8053-8979.rate=5.579443285188256E-4,NoraHostClock.rate_95%_HPD={0.0026348957017238543,0.0066445589372707645},NoraContinentClock.rate_95%_HPD={0.006599332706119054,0.014797358714054106},height_95%_HPD={0.9999999999870113,1.000000000013003},length_95%_HPD={16.89494757762,52.31496691617},ContinentG.set.prob={1.0},ContinentG.set={"Africa"},NoraContinentClock.rate_range={0.004293089685093404,0.025266020299626157},height_median=1.0,HostG.prob=1.0,NoraContinentClock.rate=0.010607899844228998,ContinentG.prob=1.0,length_median=32.756245913,NoraHostClock.rate=0.004559317617801412,NoraHostClock.rate_median=0.004453307823092372,NoraHostClock.rate_range={0.0017350655903690668,0.012302284009688736},HostG.set.prob={1.0}]:32.04594335064535,27[&Nora_8053-8979.rate_range={1.9727071051673764E-4,0.0014128690754867572},length_range={10.6369458746,101.175961027},height_range={0.9999999999200213,1.0000000000829914},Nora_8053-8979.rate_95%_HPD={3.4225641585008905E-4,8.000535261247117E-4},NoraContinentClock.rate_median=0.010402561518721081,HostG.set={"Dmel"},height=1.000000000000012,HostG="Dmel",Nora_8053-8979.rate_median=5.459474298249887E-4,length=34.15750677919866,ContinentG="Africa",Nora_8053-8979.rate=5.579443285188256E-4,NoraHostClock.rate_95%_HPD={0.0026348957017238543,0.0066445589372707645},NoraContinentClock.rate_95%_HPD={0.006599332706119054,0.014797358714054106},height_95%_HPD={0.9999999999870113,1.000000000013003},length_95%_HPD={16.80835143198,52.86104265157},ContinentG.set.prob={1.0},ContinentG.set={"Africa"},NoraContinentClock.rate_range={0.004293089685093404,0.025266020299626157},height_median=1.0,HostG.prob=1.0,NoraContinentClock.rate=0.010607899844228998,ContinentG.prob=1.0,length_median=32.938335253155,NoraHostClock.rate=0.004559317617801412,NoraHostClock.rate_median=0.004453307823092372,NoraHostClock.rate_range={0.0017350655903690668,0.012302284009688736},HostG.set.prob={1.0}]:32.04594335064535)[&Nora_8053-8979.rate_range={1.9727071051673764E-4,0.0012668991262275602},length_range={2.737527731789E-4,52.65530538205},height_range={11.636945874600997,98.48037633085899},Nora_8053-8979.rate_95%_HPD={3.4310448562333365E-4,8.004559150234774E-4},NoraContinentClock.rate_median=0.010405498482400986,HostG.set={"Dmel","Dsim"},height=34.15143223035433,HostG="Dsim",Nora_8053-8979.rate_median=5.453539411960711E-4,length=8.856669740449734,ContinentG="Africa",Nora_8053-8979.rate=5.572219523821721E-4,NoraHostClock.rate_95%_HPD={0.0026288985749127014,0.006634365049942956},NoraContinentClock.rate_95%_HPD={0.00659465958357698,0.014796855416154935},height_95%_HPD={18.208433476593207,52.38507409732408},length_95%_HPD={2.737527731789E-4,19.70880129054},ContinentG.set.prob={0.002485634966750597,0.024953192588288462,0.9559041900703725,3.22809735941636E-5,0.016624701400994254},ContinentG.set={"USA","EuropeNAf","Africa","Australia","Lab"},NoraContinentClock.rate_range={0.004293089685093404,0.025266020299626157},height_median=33.04594335064535,HostG.prob=0.8570275679514494,posterior=0.8604521971001611,NoraContinentClock.rate=0.010611050952835727,ContinentG.prob=0.9559041900703725,length_median=7.89829161604,NoraHostClock.rate=0.004559826605388148,NoraHostClock.rate_range={0.0017350655903690668,0.012302284009688736},NoraHostClock.rate_median=0.004454549111697297,HostG.set.prob={0.1429724320485506,0.8570275679514494}]:8.49803419345563)[&Nora_8053-8979.rate_range={1.9727071051673764E-4,0.0014128690754867572},length_range={0.2153895406547,69.7385507509},height_range={13.696132498982998,109.27968083834999},Nora_8053-8979.rate_95%_HPD={3.4239547374912457E-4,8.000792042922363E-4},NoraContinentClock.rate_median=0.010403876008940098,HostG.set={"Dmel","Dsim"},height=42.78195714986034,HostG="Dsim",Nora_8053-8979.rate_median=5.460500144124952E-4,length=15.340958040947458,ContinentG="Africa",Nora_8053-8979.rate=5.579661352136914E-4,NoraHostClock.rate_95%_HPD={0.002635471149193765,0.006649595873011485},NoraContinentClock.rate_95%_HPD={0.006592690788427349,0.014797358714054106},height_95%_HPD={23.25472254466601,63.324965112583},length_95%_HPD={3.173599204903,29.05057372502},ContinentG.set.prob={0.006087030378528354,0.0666175929333824,0.8901220237252626,2.831176920245746E-5,0.03714504119362419},ContinentG.set={"USA","EuropeNAf","Africa","Australia","Lab"},NoraContinentClock.rate_range={0.004694076727071832,0.025266020299626157},height_median=41.54397754410098,HostG.prob=0.8845446051923784,posterior=0.9810843842008777,NoraContinentClock.rate=0.010610397915482784,ContinentG.prob=0.8901220237252626,length_median=14.36418895232,NoraHostClock.rate=0.004560025367230586,NoraHostClock.rate_range={0.0017350655903690668,0.012302284009688736},NoraHostClock.rate_median=0.004453371538249333,HostG.set.prob={0.11545539480762153,0.8845446051923784}]:14.897458945704017,(18[&Nora_8053-8979.rate_range={1.9727071051673764E-4,0.0014128690754867572},length_range={4.599817753781E-5,13.08577890956},height_range={1.9150684930690147,1.9150684932422735},Nora_8053-8979.rate_95%_HPD={3.4225641585008905E-4,8.000535261247117E-4},NoraContinentClock.rate_median=0.010402561518721081,HostG.set={"Dsim"},height=1.9150684931507487,HostG="Dsim",Nora_8053-8979.rate_median=5.459474298249887E-4,length=0.946165472859086,ContinentG="Africa",Nora_8053-8979.rate=5.579443285188256E-4,NoraHostClock.rate_95%_HPD={0.0026348957017238543,0.0066445589372707645},NoraContinentClock.rate_95%_HPD={0.006599332706119054,0.014797358714054106},height_95%_HPD={1.915068493138989,1.9150684931624085},length_95%_HPD={4.599817753781E-5,2.892498391549},ContinentG.set.prob={1.0},ContinentG.set={"Africa"},NoraContinentClock.rate_range={0.004293089685093404,0.025266020299626157},height_median=1.915068493150855,HostG.prob=1.0,NoraContinentClock.rate=0.010607899844228998,ContinentG.prob=1.0,length_median=0.6356526915841001,NoraHostClock.rate=0.004559317617801412,NoraHostClock.rate_median=0.004453307823092372,NoraHostClock.rate_range={0.0017350655903690668,0.012302284009688736},HostG.set.prob={1.0}]:0.6356526915859959,19[&Nora_8053-8979.rate_range={1.9727071051673764E-4,0.0014128690754867572},length_range={4.599817753781E-5,13.08577890956},height_range={1.9150684930690147,1.9150684932422735},Nora_8053-8979.rate_95%_HPD={3.4225641585008905E-4,8.000535261247117E-4},NoraContinentClock.rate_median=0.010402561518721081,HostG.set={"Dsim"},height=1.9150684931507487,HostG="Dsim",Nora_8053-8979.rate_median=5.459474298249887E-4,length=0.946165472859086,ContinentG="Africa",Nora_8053-8979.rate=5.579443285188256E-4,NoraHostClock.rate_95%_HPD={0.0026348957017238543,0.0066445589372707645},NoraContinentClock.rate_95%_HPD={0.006599332706119054,0.014797358714054106},height_95%_HPD={1.915068493138989,1.9150684931624085},length_95%_HPD={4.599817753781E-5,2.892498391549},ContinentG.set.prob={1.0},ContinentG.set={"Africa"},NoraContinentClock.rate_range={0.004293089685093404,0.025266020299626157},height_median=1.915068493150855,HostG.prob=1.0,NoraContinentClock.rate=0.010607899844228998,ContinentG.prob=1.0,length_median=0.6356526915841001,NoraHostClock.rate=0.004559317617801412,NoraHostClock.rate_median=0.004453307823092372,NoraHostClock.rate_range={0.0017350655903690668,0.012302284009688736},HostG.set.prob={1.0}]:0.6356526915859959)[&Nora_8053-8979.rate_range={1.9727071051673764E-4,0.0014128690754867572},length_range={16.74340222366,143.6571100993},height_range={1.9151144913280973,15.000847402718506},Nora_8053-8979.rate_95%_HPD={3.4225641585008905E-4,8.000535261247117E-4},NoraContinentClock.rate_median=0.010402561518721081,HostG.set={"Dmel","Dsim"},height=2.8612339660098463,HostG="Dsim",Nora_8053-8979.rate_median=5.459474298249887E-4,length=55.05013000600066,ContinentG="Africa",Nora_8053-8979.rate=5.579443285188256E-4,NoraHostClock.rate_95%_HPD={0.0026348957017238543,0.0066445589372707645},NoraContinentClock.rate_95%_HPD={0.006599332706119054,0.014797358714054106},height_95%_HPD={1.9151144913280973,4.807566884688001},length_95%_HPD={30.51521680944,83.19026339005},ContinentG.set.prob={5.555246930726071E-5,0.9998888950613855,5.555246930726071E-5},ContinentG.set={"EuropeNAf","Africa","Lab"},NoraContinentClock.rate_range={0.004293089685093404,0.025266020299626157},height_median=2.550721184736851,HostG.prob=0.9999722237653463,posterior=1.0,NoraContinentClock.rate=0.010607899844228998,ContinentG.prob=0.9998888950613855,length_median=53.44269089246,NoraHostClock.rate=0.004559317617801412,NoraHostClock.rate_range={0.0017350655903690668,0.012302284009688736},NoraHostClock.rate_median=0.004453307823092372,HostG.set.prob={2.7776234653630355E-5,0.9999722237653463}]:53.89071530506815)[&Nora_8053-8979.rate_range={1.9727071051673764E-4,0.0014128690754867572},length_range={4.323453586954,125.9986524675},height_range={21.210697390089194,145.65434246855799},Nora_8053-8979.rate_95%_HPD={3.4225641585008905E-4,8.000535261247117E-4},NoraContinentClock.rate_median=0.010402561518721081,HostG.set={"Dmel","Dsim"},height=58.09842796804842,HostG="Dsim",Nora_8053-8979.rate_median=5.459474298249887E-4,length=41.78117048118051,ContinentG="Africa",Nora_8053-8979.rate=5.579443285188256E-4,NoraHostClock.rate_95%_HPD={0.0026348957017238543,0.0066445589372707645},NoraContinentClock.rate_95%_HPD={0.006599332706119054,0.014797358714054106},height_95%_HPD={33.32239960755899,86.36771310921101},length_95%_HPD={17.60590747886,68.13614333508},ContinentG.set.prob={0.011471584911949335,0.06163546469640575,0.8587856230209433,1.6665740792178211E-4,0.06794066996277985},ContinentG.set={"USA","EuropeNAf","Africa","Australia","Lab"},NoraContinentClock.rate_range={0.004293089685093404,0.025266020299626157},height_median=56.441436489805,HostG.prob=0.8567579578912282,posterior=1.0,NoraContinentClock.rate=0.010607899844228998,ContinentG.prob=0.8587856230209433,length_median=40.119634556655,NoraHostClock.rate=0.004559317617801412,NoraHostClock.rate_range={0.0017350655903690668,0.012302284009688736},NoraHostClock.rate_median=0.004453307823092372,HostG.set.prob={0.14324204210877173,0.8567579578912282}]:40.86241876957766,(((((29[&Nora_8053-8979.rate_range={1.9727071051673764E-4,0.0014128690754867572},length_range={8.567723696071,87.21504534079},height_range={2.0737704917889914,2.0737704918200137},Nora_8053-8979.rate_95%_HPD={3.4225641585008905E-4,8.000535261247117E-4},NoraContinentClock.rate_median=0.010402561518721081,HostG.set={"Dmel"},height=2.0737704918032773,HostG="Dmel",Nora_8053-8979.rate_median=5.459474298249887E-4,length=29.330539694995103,ContinentG="USA",Nora_8053-8979.rate=5.579443285188256E-4,NoraHostClock.rate_95%_HPD={0.0026348957017238543,0.0066445589372707645},NoraContinentClock.rate_95%_HPD={0.006599332706119054,0.014797358714054106},height_95%_HPD={2.073770491795784,2.0737704918110182},length_95%_HPD={15.24167252644,44.58795433047},ContinentG.set.prob={1.0},ContinentG.set={"USA"},NoraContinentClock.rate_range={0.004293089685093404,0.025266020299626157},height_median=2.0737704918030033,HostG.prob=1.0,NoraContinentClock.rate=0.010607899844228998,ContinentG.prob=1.0,length_median=28.595448390185,NoraHostClock.rate=0.004559317617801412,NoraHostClock.rate_median=0.004453307823092372,NoraHostClock.rate_range={0.0017350655903690668,0.012302284009688736},HostG.set.prob={1.0}]:27.553020137595492,(22[&Nora_8053-8979.rate_range={1.9727071051673764E-4,0.0014128690754867572},length_range={5.322862177404,68.83038871864},height_range={0.3917808219009089,0.391780821932997},Nora_8053-8979.rate_95%_HPD={3.4225641585008905E-4,8.000535261247117E-4},NoraContinentClock.rate_median=0.010402561518721081,HostG.set={"Dmel"},height=0.3917808219177951,HostG="Dmel",Nora_8053-8979.rate_median=5.459474298249887E-4,length=23.366312273994176,ContinentG="EuropeNAf",Nora_8053-8979.rate=5.579443285188256E-4,NoraHostClock.rate_95%_HPD={0.0026348957017238543,0.0066445589372707645},NoraContinentClock.rate_95%_HPD={0.006599332706119054,0.014797358714054106},height_95%_HPD={0.39178082190998964,0.3917808219260053},length_95%_HPD={11.48843803863,36.89811570873},ContinentG.set.prob={1.0},ContinentG.set={"EuropeNAf"},NoraContinentClock.rate_range={0.004293089685093404,0.025266020299626157},height_median=0.39178082191799035,HostG.prob=1.0,NoraContinentClock.rate=0.010607899844228998,ContinentG.prob=1.0,length_median=22.694997794225,NoraHostClock.rate=0.004559317617801412,NoraHostClock.rate_median=0.004453307823092372,NoraHostClock.rate_range={0.0017350655903690668,0.012302284009688736},HostG.set.prob={1.0}]:23.765953208379756,(11[&Nora_8053-8979.rate_range={1.9727071051673764E-4,0.0014128690754867572},length_range={5.115957416347,61.37493494774},height_range={1.9123287671069988,1.9123287671409912},Nora_8053-8979.rate_95%_HPD={3.4225641585008905E-4,8.000535261247117E-4},NoraContinentClock.rate_median=0.010402561518721081,HostG.set={"Dmel"},height=1.9123287671232716,HostG="Dmel",Nora_8053-8979.rate_median=5.459474298249887E-4,length=20.46940454602044,ContinentG="USA",Nora_8053-8979.rate=5.579443285188256E-4,NoraHostClock.rate_95%_HPD={0.0026348957017238543,0.0066445589372707645},NoraContinentClock.rate_95%_HPD={0.006599332706119054,0.014797358714054106},height_95%_HPD={1.9123287671149,1.9123287671311004},length_95%_HPD={9.739286345893,32.44378044991},ContinentG.set.prob={1.0},ContinentG.set={"USA"},NoraContinentClock.rate_range={0.004293089685093404,0.025266020299626157},height_median=1.9123287671230003,HostG.prob=1.0,NoraContinentClock.rate=0.010607899844228998,ContinentG.prob=1.0,length_median=19.667060512554997,NoraHostClock.rate=0.004559317617801412,NoraHostClock.rate_median=0.004453307823092372,NoraHostClock.rate_range={0.0017350655903690668,0.012302284009688736},HostG.set.prob={1.0}]:19.06897375132479,(((26[&Nora_8053-8979.rate_range={1.9727071051673764E-4,0.0014128690754867572},length_range={0.5347305497013,28.43726595812},height_range={0.25479452053099294,0.25479452056438845},Nora_8053-8979.rate_95%_HPD={3.4225641585008905E-4,8.000535261247117E-4},NoraContinentClock.rate_median=0.010402561518721081,HostG.set={"Dmel"},height=0.2547945205478902,HostG="Dmel",Nora_8053-8979.rate_median=5.459474298249887E-4,length=4.965828273545845,ContinentG="EuropeNAf",Nora_8053-8979.rate=5.579443285188256E-4,NoraHostClock.rate_95%_HPD={0.0026348957017238543,0.0066445589372707645},NoraContinentClock.rate_95%_HPD={0.006599332706119054,0.014797358714054106},height_95%_HPD={0.2547945205399742,0.2547945205559188},length_95%_HPD={1.454590894483,9.221478628482},ContinentG.set.prob={1.0},ContinentG.set={"EuropeNAf"},NoraContinentClock.rate_range={0.004293089685093404,0.025266020299626157},height_median=0.2547945205479891,HostG.prob=1.0,NoraContinentClock.rate=0.010607899844228998,ContinentG.prob=1.0,length_median=4.6231098464095,NoraHostClock.rate=0.004559317617801412,NoraHostClock.rate_median=0.004453307823092372,NoraHostClock.rate_range={0.0017350655903690668,0.012302284009688736},HostG.set.prob={1.0}]:4.485770057908354,24[&Nora_8053-8979.rate_range={1.9727071051673764E-4,0.0014128690754867572},length_range={0.7015158852867,25.58018800471},height_range={0.25479452053218665,0.25479452056438845},Nora_8053-8979.rate_95%_HPD={3.4225641585008905E-4,8.000535261247117E-4},NoraContinentClock.rate_median=0.010402561518721081,HostG.set={"Dsim"},height=0.2547945205478892,HostG="Dsim",Nora_8053-8979.rate_median=5.459474298249887E-4,length=5.306893542254669,ContinentG="EuropeNAf",Nora_8053-8979.rate=5.579443285188256E-4,NoraHostClock.rate_95%_HPD={0.0026348957017238543,0.0066445589372707645},NoraContinentClock.rate_95%_HPD={0.006599332706119054,0.014797358714054106},height_95%_HPD={0.2547945205399742,0.2547945205559756},length_95%_HPD={1.445488217162,9.771643198377},ContinentG.set.prob={1.0},ContinentG.set={"EuropeNAf"},NoraContinentClock.rate_range={0.004293089685093404,0.025266020299626157},height_median=0.2547945205479891,HostG.prob=1.0,NoraContinentClock.rate=0.010607899844228998,ContinentG.prob=1.0,length_median=4.930754070448501,NoraHostClock.rate=0.004559317617801412,NoraHostClock.rate_median=0.004453307823092372,NoraHostClock.rate_range={0.0017350655903690668,0.012302284009688736},HostG.set.prob={1.0}]:4.485770057908354)[&Nora_8053-8979.rate_range={1.9727071051673764E-4,0.0012637724717126822},length_range={1.379372706993E-4,15.77714503435},height_range={0.9563104058290861,19.637432498101305},Nora_8053-8979.rate_95%_HPD={3.389913625703719E-4,7.96671030922221E-4},NoraContinentClock.rate_median=0.010394563617762972,HostG.set={"Dmel","Dsim"},height=5.047743312115149,HostG="Dmel",Nora_8053-8979.rate_median=5.444998873850482E-4,length=2.2296244075159755,ContinentG="EuropeNAf",Nora_8053-8979.rate=5.565394151253638E-4,NoraHostClock.rate_95%_HPD={0.0026346872128123,0.006627796349301607},NoraContinentClock.rate_95%_HPD={0.006552420775376253,0.014711588162066155},height_95%_HPD={1.6576128888082877,8.851331518387312},length_95%_HPD={5.473849266195E-4,5.464020879842},ContinentG.set.prob={4.087638979725311E-5,0.9999591236102028},ContinentG.set={"USA","EuropeNAf"},NoraContinentClock.rate_range={0.004293089685093404,0.0247364446112809},height_median=4.740564578456343,HostG.prob=0.9887181164159582,posterior=0.679517804566413,NoraContinentClock.rate=0.010599404302473681,ContinentG.prob=0.9999591236102028,length_median=1.841342140906,NoraHostClock.rate=0.0045543264659139125,NoraHostClock.rate_range={0.0017350655903690668,0.010973636889658928},NoraHostClock.rate_median=0.004448863934020306,HostG.set.prob={0.9887181164159582,0.011281883584041858}]:2.121823463259254,25[&Nora_8053-8979.rate_range={1.9727071051673764E-4,0.0014128690754867572},length_range={0.5347305497013,25.31370874501},height_range={0.2547945205300124,0.2547945205664064},Nora_8053-8979.rate_95%_HPD={3.4225641585008905E-4,8.000535261247117E-4},NoraContinentClock.rate_median=0.010402561518721081,HostG.set={"Dmel"},height=0.2547945205478916,HostG="Dmel",Nora_8053-8979.rate_median=5.459474298249887E-4,length=6.32850957638778,ContinentG="EuropeNAf",Nora_8053-8979.rate=5.579443285188256E-4,NoraHostClock.rate_95%_HPD={0.0026348957017238543,0.0066445589372707645},NoraContinentClock.rate_95%_HPD={0.006599332706119054,0.014797358714054106},height_95%_HPD={0.2547945205400026,0.25479452055600404},length_95%_HPD={1.745973047214,11.52141032523},ContinentG.set.prob={1.0},ContinentG.set={"EuropeNAf"},NoraContinentClock.rate_range={0.004293089685093404,0.025266020299626157},height_median=0.2547945205479891,HostG.prob=1.0,NoraContinentClock.rate=0.010607899844228998,ContinentG.prob=1.0,length_median=5.966350816289999,NoraHostClock.rate=0.004559317617801412,NoraHostClock.rate_median=0.004453307823092372,NoraHostClock.rate_range={0.0017350655903690668,0.012302284009688736},HostG.set.prob={1.0}]:6.607593521167608)[&Nora_8053-8979.rate_range={1.9727071051673764E-4,0.0014128690754867572},length_range={0.09400389265756,41.78599836925},height_range={1.5499155412348102,28.692060478678997},Nora_8053-8979.rate_95%_HPD={3.4225641585008905E-4,8.000535261247117E-4},NoraContinentClock.rate_median=0.010402561518721081,HostG.set={"Dmel","Dsim"},height=7.229145724766535,HostG="Dmel",Nora_8053-8979.rate_median=5.459474298249887E-4,length=11.332533704860364,ContinentG="EuropeNAf",Nora_8053-8979.rate=5.579443285188256E-4,NoraHostClock.rate_95%_HPD={0.0026348957017238543,0.0066445589372707645},NoraContinentClock.rate_95%_HPD={0.006599332706119054,0.014797358714054106},height_95%_HPD={2.7458029696444015,12.338524188706003},length_95%_HPD={3.47823372499,20.30798171726},ContinentG.set.prob={3.055385811899339E-4,0.9995278040108883,1.6665740792178211E-4},ContinentG.set={"USA","EuropeNAf","Lab"},NoraContinentClock.rate_range={0.004293089685093404,0.025266020299626157},height_median=6.862388041715597,HostG.prob=0.9950002777623466,posterior=1.0,NoraContinentClock.rate=0.010607899844228998,ContinentG.prob=0.9995278040108883,length_median=10.761840000155,NoraHostClock.rate=0.004559317617801412,NoraHostClock.rate_range={0.0017350655903690668,0.012302284009688736},NoraHostClock.rate_median=0.004453307823092372,HostG.set.prob={0.9950002777623466,0.004999722237653464}]:10.154067647755951,(2[&Nora_8053-8979.rate_range={1.9727071051673764E-4,0.0014128690754867572},length_range={0.01488519201547,14.38768840882},height_range={1.3999999999837769,1.4000000000171156},Nora_8053-8979.rate_95%_HPD={3.4225641585008905E-4,8.000535261247117E-4},NoraContinentClock.rate_median=0.010402561518721081,HostG.set={"Dmel"},height=1.4000000000000943,HostG="Dmel",Nora_8053-8979.rate_median=5.459474298249887E-4,length=1.7759016894806097,ContinentG="EuropeNAf",Nora_8053-8979.rate=5.579443285188256E-4,NoraHostClock.rate_95%_HPD={0.0026348957017238543,0.0066445589372707645},NoraContinentClock.rate_95%_HPD={0.006599332706119054,0.014797358714054106},height_95%_HPD={1.3999999999917776,1.40000000000812},length_95%_HPD={0.04584253284411,4.299064499604},ContinentG.set.prob={1.0},ContinentG.set={"EuropeNAf"},NoraContinentClock.rate_range={0.004293089685093404,0.025266020299626157},height_median=1.4000000000000057,HostG.prob=1.0,NoraContinentClock.rate=0.010607899844228998,ContinentG.prob=1.0,length_median=1.4749499053644999,NoraHostClock.rate=0.004559317617801412,NoraHostClock.rate_median=0.004453307823092372,NoraHostClock.rate_range={0.0017350655903690668,0.012302284009688736},HostG.set.prob={1.0}]:1.4749499053569863,1[&Nora_8053-8979.rate_range={1.9727071051673764E-4,0.0014128690754867572},length_range={0.01488519201547,14.38768840882},height_range={1.3999999999837769,1.4000000000171156},Nora_8053-8979.rate_95%_HPD={3.4225641585008905E-4,8.000535261247117E-4},NoraContinentClock.rate_median=0.010402561518721081,HostG.set={"Dmel"},height=1.4000000000000943,HostG="Dmel",Nora_8053-8979.rate_median=5.459474298249887E-4,length=1.7759016894806097,ContinentG="EuropeNAf",Nora_8053-8979.rate=5.579443285188256E-4,NoraHostClock.rate_95%_HPD={0.0026348957017238543,0.0066445589372707645},NoraContinentClock.rate_95%_HPD={0.006599332706119054,0.014797358714054106},height_95%_HPD={1.3999999999917776,1.40000000000812},length_95%_HPD={0.04584253284411,4.299064499604},ContinentG.set.prob={1.0},ContinentG.set={"EuropeNAf"},NoraContinentClock.rate_range={0.004293089685093404,0.025266020299626157},height_median=1.4000000000000057,HostG.prob=1.0,NoraContinentClock.rate=0.010607899844228998,ContinentG.prob=1.0,length_median=1.4749499053644999,NoraHostClock.rate=0.004559317617801412,NoraHostClock.rate_median=0.004453307823092372,NoraHostClock.rate_range={0.0017350655903690668,0.012302284009688736},HostG.set.prob={1.0}]:1.4749499053569863)[&Nora_8053-8979.rate_range={1.9727071051673764E-4,0.0014128690754867572},length_range={2.734426052048,57.67468907541},height_range={1.4148851920168966,15.787688408817303},Nora_8053-8979.rate_95%_HPD={3.4225641585008905E-4,8.000535261247117E-4},NoraContinentClock.rate_median=0.010402561518721081,HostG.set={"Dmel"},height=3.175901689480708,HostG="Dmel",Nora_8053-8979.rate_median=5.459474298249887E-4,length=15.334224154243898,ContinentG="EuropeNAf",Nora_8053-8979.rate=5.579443285188256E-4,NoraHostClock.rate_95%_HPD={0.0026348957017238543,0.0066445589372707645},NoraContinentClock.rate_95%_HPD={0.006599332706119054,0.014797358714054106},height_95%_HPD={1.445842532844992,5.699064499597995},length_95%_HPD={6.960061702628,25.44340856727},ContinentG.set.prob={1.0},ContinentG.set={"EuropeNAf"},NoraContinentClock.rate_range={0.004293089685093404,0.025266020299626157},height_median=2.874949905356992,HostG.prob=1.0,posterior=1.0,NoraContinentClock.rate=0.010607899844228998,ContinentG.prob=1.0,length_median=14.659137783025,NoraHostClock.rate=0.004559317617801412,NoraHostClock.rate_range={0.0017350655903690668,0.012302284009688736},NoraHostClock.rate_median=0.004453307823092372,HostG.set.prob={1.0}]:14.141505784114557)[&Nora_8053-8979.rate_range={1.9727071051673764E-4,0.0014128690754867572},length_range={0.001030813724011,27.0349381959},height_range={6.290266936185596,47.779081731042794},Nora_8053-8979.rate_95%_HPD={3.43656843936196E-4,8.000792042922363E-4},NoraContinentClock.rate_median=0.010378871624407378,HostG.set={"Dmel","Dsim"},height=17.551056800088514,HostG="Dmel",Nora_8053-8979.rate_median=5.451408718106455E-4,length=4.804041067934655,ContinentG="EuropeNAf",Nora_8053-8979.rate=5.569117611463304E-4,NoraHostClock.rate_95%_HPD={0.0026554877405145605,0.006636634122744139},NoraContinentClock.rate_95%_HPD={0.006648251910659599,0.014795692970871585},height_95%_HPD={9.599655148349996,26.674383332244318},length_95%_HPD={0.02827094186025,11.41141574992},ContinentG.set.prob={0.009977456792185022,0.9762878851131335,0.001628120564415129,0.012106537530266344},ContinentG.set={"USA","EuropeNAf","Africa","Lab"},NoraContinentClock.rate_range={0.0048108015504214965,0.025266020299626157},height_median=17.01645568947155,HostG.prob=0.9997495199131669,posterior=0.6653519248930615,NoraContinentClock.rate=0.01058826087413895,ContinentG.prob=0.9762878851131335,length_median=4.0801809933825,NoraHostClock.rate=0.004554858571817111,NoraHostClock.rate_range={0.0017350655903690668,0.010027283365908123},NoraHostClock.rate_median=0.004449934892130615,HostG.set.prob={0.9997495199131669,2.504800868330968E-4}]:3.964846828976242)[&Nora_8053-8979.rate_range={2.1708520881982146E-4,0.0014128690754867572},length_range={5.823500589699E-4,35.02164849396},height_range={7.903663831555605,53.9584085795922},Nora_8053-8979.rate_95%_HPD={3.462144253765645E-4,7.976726011138494E-4},NoraContinentClock.rate_median=0.010430703835436046,HostG.set={"Dmel","Dsim"},height=21.64252423825238,HostG="Dmel",Nora_8053-8979.rate_median=5.401330569523955E-4,length=4.716232222622321,ContinentG="EuropeNAf",Nora_8053-8979.rate=5.526280731742663E-4,NoraHostClock.rate_95%_HPD={0.002629341889540137,0.0066256747492577685},NoraContinentClock.rate_95%_HPD={0.0066396205324949584,0.014870780855910997},height_95%_HPD={12.123899172870807,32.13074215100029},length_95%_HPD={5.823500589699E-4,11.18119334662},ContinentG.set.prob={0.06327874204254856,0.8751292235703793,0.0070732901681266665,0.054518744218945536},ContinentG.set={"USA","EuropeNAf","Africa","Lab"},NoraContinentClock.rate_range={0.0048108015504214965,0.025266020299626157},height_median=20.98130251844779,HostG.prob=0.9999455900756298,posterior=0.5104994166990723,NoraContinentClock.rate=0.010638782050899869,ContinentG.prob=0.8751292235703793,length_median=4.05114669869,NoraHostClock.rate=0.004547077666057805,NoraHostClock.rate_range={0.0017797360555790705,0.012302284009688736},NoraHostClock.rate_median=0.004435258771129551,HostG.set.prob={0.9999455900756298,5.440992437020512E-5}]:3.1764315118499553)[&Nora_8053-8979.rate_range={1.9727071051673764E-4,0.0014128690754867572},length_range={1.875401691436E-4,40.3755498046},height_range={9.318182938890999,63.617056249019},Nora_8053-8979.rate_95%_HPD={3.4225641585008905E-4,7.976379420697325E-4},NoraContinentClock.rate_median=0.01039888641440654,HostG.set={"Dmel","Dsim"},height=24.789545273709226,HostG="Dmel",Nora_8053-8979.rate_median=5.448566578191783E-4,length=6.827611511136561,ContinentG="EuropeNAf",Nora_8053-8979.rate=5.574115515583233E-4,NoraHostClock.rate_95%_HPD={0.0026288985749127014,0.006650120365822979},NoraContinentClock.rate_95%_HPD={0.006590584654363703,0.014797358714054106},height_95%_HPD={13.752016121432597,36.241741914052994},length_95%_HPD={0.001379526632221,14.87859688745},ContinentG.set.prob={0.07433856239756498,0.8050417544681183,0.016038398501521892,0.10458128463279481},ContinentG.set={"USA","EuropeNAf","Africa","Lab"},NoraContinentClock.rate_range={0.004694076727071832,0.0247364446112809},height_median=24.157734030297746,HostG.prob=0.9999609771325997,posterior=0.7117937892339314,NoraContinentClock.rate=0.010612461719541317,ContinentG.prob=0.8050417544681183,length_median=6.2084671539775,NoraHostClock.rate=0.004561185367619448,NoraHostClock.rate_range={0.0017350655903690668,0.012302284009688736},NoraHostClock.rate_median=0.004452935340506885,HostG.set.prob={0.9999609771325997,3.9022867400296575E-5}]:5.46905659910075)[&Nora_8053-8979.rate_range={1.9727071051673764E-4,0.001123109022650028},length_range={5.337821769515E-4,31.55868222265},height_range={12.464701650240997,72.61165138964401},Nora_8053-8979.rate_95%_HPD={3.499260003920742E-4,8.091430662503986E-4},NoraContinentClock.rate_median=0.01040711963024198,HostG.set={"Dmel"},height=30.38680183596998,HostG="Dmel",Nora_8053-8979.rate_median=5.452704995552072E-4,length=3.724549332359865,ContinentG="EuropeNAf",Nora_8053-8979.rate=5.581836162728637E-4,NoraHostClock.rate_95%_HPD={0.0026697758236879,0.006703316801997222},NoraContinentClock.rate_95%_HPD={0.006618401796307245,0.014795679660432116},height_95%_HPD={18.044285801843998,44.229874981337005},length_95%_HPD={5.337821769515E-4,9.763790595597},ContinentG.set.prob={0.1382182052937379,0.4673337637185281,0.054293092317624275,0.34015493867010976},ContinentG.set={"USA","EuropeNAf","Africa","Lab"},NoraContinentClock.rate_range={0.004694076727071832,0.025266020299626157},height_median=29.626790629398496,HostG.prob=1.0,posterior=0.4302538747847342,NoraContinentClock.rate=0.010620700976959831,ContinentG.prob=0.4673337637185281,length_median=2.9928834749675,NoraHostClock.rate=0.004565820140508347,NoraHostClock.rate_range={0.0017350655903690668,0.010973636889658928},NoraHostClock.rate_median=0.0044628329374438195,HostG.set.prob={1.0}]:3.5046648773205042,((8[&Nora_8053-8979.rate_range={1.9727071051673764E-4,0.0014128690754867572},length_range={5.702263659732,52.56025474129},height_range={0.9999999999829754,1.0000000000169962},Nora_8053-8979.rate_95%_HPD={3.4225641585008905E-4,8.000535261247117E-4},NoraContinentClock.rate_median=0.010402561518721081,HostG.set={"Dmel"},height=0.9999999999999847,HostG="Dmel",Nora_8053-8979.rate_median=5.459474298249887E-4,length=17.2716211044284,ContinentG="Africa",Nora_8053-8979.rate=5.579443285188256E-4,NoraHostClock.rate_95%_HPD={0.0026348957017238543,0.0066445589372707645},NoraContinentClock.rate_95%_HPD={0.006599332706119054,0.014797358714054106},height_95%_HPD={0.9999999999910187,1.000000000008015},length_95%_HPD={9.13307270477,26.37352726154},ContinentG.set.prob={1.0},ContinentG.set={"Africa"},NoraContinentClock.rate_range={0.004293089685093404,0.025266020299626157},height_median=1.0,HostG.prob=1.0,NoraContinentClock.rate=0.010607899844228998,ContinentG.prob=1.0,length_median=16.714146959805,NoraHostClock.rate=0.004559317617801412,NoraHostClock.rate_median=0.004453307823092372,NoraHostClock.rate_range={0.0017350655903690668,0.012302284009688736},HostG.set.prob={1.0}]:16.67902177069989,6[&Nora_8053-8979.rate_range={1.9727071051673764E-4,0.0014128690754867572},length_range={5.702263659732,52.56025474129},height_range={0.9999999999829754,1.0000000000169962},Nora_8053-8979.rate_95%_HPD={3.4225641585008905E-4,8.000535261247117E-4},NoraContinentClock.rate_median=0.010402561518721081,HostG.set={"Dmel"},height=0.9999999999999847,HostG="Dmel",Nora_8053-8979.rate_median=5.459474298249887E-4,length=17.334215522611597,ContinentG="Africa",Nora_8053-8979.rate=5.579443285188256E-4,NoraHostClock.rate_95%_HPD={0.0026348957017238543,0.0066445589372707645},NoraContinentClock.rate_95%_HPD={0.006599332706119054,0.014797358714054106},height_95%_HPD={0.9999999999910187,1.000000000008015},length_95%_HPD={9.196771565442,26.70107568493},ContinentG.set.prob={1.0},ContinentG.set={"Africa"},NoraContinentClock.rate_range={0.004293089685093404,0.025266020299626157},height_median=1.0,HostG.prob=1.0,NoraContinentClock.rate=0.010607899844228998,ContinentG.prob=1.0,length_median=16.7375489801,NoraHostClock.rate=0.004559317617801412,NoraHostClock.rate_median=0.004453307823092372,NoraHostClock.rate_range={0.0017350655903690668,0.012302284009688736},HostG.set.prob={1.0}]:16.67902177069989)[&Nora_8053-8979.rate_range={1.9727071051673764E-4,0.0014128690754867572},length_range={0.2094604714964,25.28771755771},height_range={6.702263659734996,53.560254741285036},Nora_8053-8979.rate_95%_HPD={3.424940483748627E-4,8.000792042922363E-4},NoraContinentClock.rate_median=0.01040362778990466,HostG.set={"Dmel","Dsim"},height=18.23024049915956,HostG="Dmel",Nora_8053-8979.rate_median=5.458504392543798E-4,length=7.136595986236843,ContinentG="Africa",Nora_8053-8979.rate=5.577584537659583E-4,NoraHostClock.rate_95%_HPD={0.0026346872128123,0.006636098467394959},NoraContinentClock.rate_95%_HPD={0.006597055083582324,0.014797358714054106},height_95%_HPD={10.253716571698007,27.383882056843007},length_95%_HPD={1.952357537773,12.98622358087},ContinentG.set.prob={7.038090143858562E-4,0.006812871259255089,0.9820669463134484,0.010416373412910672},ContinentG.set={"USA","EuropeNAf","Africa","Lab"},NoraContinentClock.rate_range={0.004293089685093404,0.025266020299626157},height_median=17.67902177069989,HostG.prob=0.9998873905576983,posterior=0.9866396311316038,NoraContinentClock.rate=0.010607375117044937,ContinentG.prob=0.9820669463134484,length_median=6.714558074742,NoraHostClock.rate=0.0045585252500021855,NoraHostClock.rate_range={0.0017350655903690668,0.012302284009688736},NoraHostClock.rate_median=0.004452955505523535,HostG.set.prob={0.9998873905576983,1.12609442301737E-4}]:7.004397011889601,(((9[&Nora_8053-8979.rate_range={1.9727071051673764E-4,0.0014128690754867572},length_range={9.161082750131E-5,11.94124056023},height_range={0.9999999999835723,1.000000000016172},Nora_8053-8979.rate_95%_HPD={3.4225641585008905E-4,8.000535261247117E-4},NoraContinentClock.rate_median=0.010402561518721081,HostG.set={"Dmel"},height=0.9999999999999697,HostG="Dmel",Nora_8053-8979.rate_median=5.459474298249887E-4,length=0.9910760131057501,ContinentG="Africa",Nora_8053-8979.rate=5.579443285188256E-4,NoraHostClock.rate_95%_HPD={0.0026348957017238543,0.0066445589372707645},NoraContinentClock.rate_95%_HPD={0.006599332706119054,0.014797358714054106},height_95%_HPD={0.9999999999918998,1.0000000000081002},length_95%_HPD={9.161082750131E-5,2.833940951706},ContinentG.set.prob={1.0},ContinentG.set={"Africa"},NoraContinentClock.rate_range={0.004293089685093404,0.025266020299626157},height_median=1.0,HostG.prob=1.0,NoraContinentClock.rate=0.010607899844228998,ContinentG.prob=1.0,length_median=0.7227923416105999,NoraHostClock.rate=0.004559317617801412,NoraHostClock.rate_median=0.004453307823092372,NoraHostClock.rate_range={0.0017350655903690668,0.012302284009688736},HostG.set.prob={1.0}]:0.4490092713065863,20[&Nora_8053-8979.rate_range={1.9727071051673764E-4,0.0014128690754867572},length_range={5.223427673062E-6,10.17572220247},height_range={0.9999999999835723,1.0000000000154756},Nora_8053-8979.rate_95%_HPD={3.4225641585008905E-4,8.000535261247117E-4},NoraContinentClock.rate_median=0.010402561518721081,HostG.set={"Dmel"},height=0.9999999999999744,HostG="Dmel",Nora_8053-8979.rate_median=5.459474298249887E-4,length=0.9994901043919202,ContinentG="Africa",Nora_8053-8979.rate=5.579443285188256E-4,NoraHostClock.rate_95%_HPD={0.0026348957017238543,0.0066445589372707645},NoraContinentClock.rate_95%_HPD={0.006599332706119054,0.014797358714054106},height_95%_HPD={0.9999999999918003,1.000000000008086},length_95%_HPD={5.223427673062E-6,2.868711052423},ContinentG.set.prob={1.0},ContinentG.set={"Africa"},NoraContinentClock.rate_range={0.004293089685093404,0.025266020299626157},height_median=1.0,HostG.prob=1.0,NoraContinentClock.rate=0.010607899844228998,ContinentG.prob=1.0,length_median=0.73067324363265,NoraHostClock.rate=0.004559317617801412,NoraHostClock.rate_median=0.004453307823092372,NoraHostClock.rate_range={0.0017350655903690668,0.012302284009688736},HostG.set.prob={1.0}]:0.4490092713065863)[&Nora_8053-8979.rate_range={2.5970409096645353E-4,0.0012201814976932764},length_range={2.986351554832E-4,10.01819619873},height_range={1.0002645747010632,6.78269749085689},Nora_8053-8979.rate_95%_HPD={3.3400884674054677E-4,7.901822990039879E-4},NoraContinentClock.rate_median=0.010401650143852092,HostG.set={"Dmel"},height=1.63302257668313,HostG="Dmel",Nora_8053-8979.rate_median=5.44212652625287E-4,length=0.98073596096221,ContinentG="Africa",Nora_8053-8979.rate=5.567715105912951E-4,NoraHostClock.rate_95%_HPD={0.0027659086294102063,0.006765429593985832},NoraContinentClock.rate_95%_HPD={0.006472990047501418,0.014732195381524468},height_95%_HPD={1.0002645747010632,2.8415854399426763},length_95%_HPD={2.986351554832E-4,2.842759769767},ContinentG.set.prob={1.0},ContinentG.set={"Africa"},NoraContinentClock.rate_range={0.0048108015504214965,0.0247364446112809},height_median=1.4490092713065863,HostG.prob=1.0,posterior=0.27815121382145436,NoraContinentClock.rate=0.010624556206556068,ContinentG.prob=1.0,length_median=0.711835286066,NoraHostClock.rate=0.004561903448770684,NoraHostClock.rate_range={0.0017350655903690668,0.012302284009688736},NoraHostClock.rate_median=0.004460689399016797,HostG.set.prob={1.0}]:0.5622708669091168,7[&Nora_8053-8979.rate_range={1.9727071051673764E-4,0.0014128690754867572},length_range={5.223427673062E-6,11.21794737979},height_range={0.9999999999836007,1.000000000016172},Nora_8053-8979.rate_95%_HPD={3.4225641585008905E-4,8.000535261247117E-4},NoraContinentClock.rate_median=0.010402561518721081,HostG.set={"Dmel"},height=0.9999999999999754,HostG="Dmel",Nora_8053-8979.rate_median=5.459474298249887E-4,length=0.9973203669468498,ContinentG="Africa",Nora_8053-8979.rate=5.579443285188256E-4,NoraHostClock.rate_95%_HPD={0.0026348957017238543,0.0066445589372707645},NoraContinentClock.rate_95%_HPD={0.006599332706119054,0.014797358714054106},height_95%_HPD={0.9999999999917861,1.000000000008015},length_95%_HPD={5.223427673062E-6,2.859570426372},ContinentG.set.prob={1.0},ContinentG.set={"Africa"},NoraContinentClock.rate_range={0.004293089685093404,0.025266020299626157},height_median=1.0,HostG.prob=1.0,NoraContinentClock.rate=0.010607899844228998,ContinentG.prob=1.0,length_median=0.72856390004185,NoraHostClock.rate=0.004559317617801412,NoraHostClock.rate_median=0.004453307823092372,NoraHostClock.rate_range={0.0017350655903690668,0.012302284009688736},HostG.set.prob={1.0}]:1.011280138215703)[&Nora_8053-8979.rate_range={2.327499291922322E-4,0.0012637724717126822},length_range={1.61637098091E-4,14.58997001331},height_range={1.003050759806996,7.869521645220004},Nora_8053-8979.rate_95%_HPD={3.428821268318264E-4,8.002733730694453E-4},NoraContinentClock.rate_median=0.010379608009946181,HostG.set={"Dmel"},height=2.2025881237193605,HostG="Dmel",Nora_8053-8979.rate_median=5.457829950251008E-4,length=1.2178993646600673,ContinentG="Africa",Nora_8053-8979.rate=5.584845028848705E-4,NoraHostClock.rate_95%_HPD={0.002635471149193765,0.006636599046318985},NoraContinentClock.rate_95%_HPD={0.006614440823918868,0.014805719039701532},height_95%_HPD={1.0391330525930016,3.8645598207253187},length_95%_HPD={1.61637098091E-4,3.35796896198},ContinentG.set.prob={1.0},ContinentG.set={"Africa"},NoraContinentClock.rate_range={0.0048108015504214965,0.022126296684168746},height_median=2.011280138215703,HostG.prob=1.0,posterior=0.3663129826120771,NoraContinentClock.rate=0.010591366314014718,ContinentG.prob=1.0,length_median=0.91639870117935,NoraHostClock.rate=0.004559830782395708,NoraHostClock.rate_range={0.0017350655903690668,0.010973636889658928},NoraHostClock.rate_median=0.004448053956697055,HostG.set.prob={1.0}]:1.0416663242929047,21[&Nora_8053-8979.rate_range={1.9727071051673764E-4,0.0014128690754867572},length_range={0.0106609430162,15.86551842545},height_range={0.9999999999836007,1.0000000000154756},Nora_8053-8979.rate_95%_HPD={3.4225641585008905E-4,8.000535261247117E-4},NoraContinentClock.rate_median=0.010402561518721081,HostG.set={"Dmel"},height=0.9999999999999754,HostG="Dmel",Nora_8053-8979.rate_median=5.459474298249887E-4,length=1.6403193630782533,ContinentG="Africa",Nora_8053-8979.rate=5.579443285188256E-4,NoraHostClock.rate_95%_HPD={0.0026348957017238543,0.0066445589372707645},NoraContinentClock.rate_95%_HPD={0.006599332706119054,0.014797358714054106},height_95%_HPD={0.9999999999919709,1.000000000008015},length_95%_HPD={0.02746004782685,4.002404688406},ContinentG.set.prob={1.0},ContinentG.set={"Africa"},NoraContinentClock.rate_range={0.004293089685093404,0.025266020299626157},height_median=1.0,HostG.prob=1.0,NoraContinentClock.rate=0.010607899844228998,ContinentG.prob=1.0,length_median=1.3444815849865,NoraHostClock.rate=0.004559317617801412,NoraHostClock.rate_median=0.004453307823092372,NoraHostClock.rate_range={0.0017350655903690668,0.012302284009688736},HostG.set.prob={1.0}]:2.052946462508608)[&Nora_8053-8979.rate_range={1.9727071051673764E-4,0.0014128690754867572},length_range={6.603515371349,61.30155563443},height_range={1.1017656259070066,16.865518425452024},Nora_8053-8979.rate_95%_HPD={3.4225641585008905E-4,8.000535261247117E-4},NoraContinentClock.rate_median=0.010402561518721081,HostG.set={"Dmel","Dsim"},height=3.303264537721523,HostG="Dmel",Nora_8053-8979.rate_median=5.459474298249887E-4,length=22.009502190192777,ContinentG="Africa",Nora_8053-8979.rate=5.579443285188256E-4,NoraHostClock.rate_95%_HPD={0.0026348957017238543,0.0066445589372707645},NoraContinentClock.rate_95%_HPD={0.006599332706119054,0.014797358714054106},height_95%_HPD={1.3066825463459963,5.837527625251994},length_95%_HPD={11.97853538881,33.19962646611},ContinentG.set.prob={2.7776234653630355E-5,0.9998888950613855,8.332870396089106E-5},ContinentG.set={"EuropeNAf","Africa","Lab"},NoraContinentClock.rate_range={0.004293089685093404,0.025266020299626157},height_median=3.052946462508608,HostG.prob=0.9999722237653463,posterior=1.0,NoraContinentClock.rate=0.010607899844228998,ContinentG.prob=0.9998888950613855,length_median=21.360008777155,NoraHostClock.rate=0.004559317617801412,NoraHostClock.rate_range={0.0017350655903690668,0.012302284009688736},NoraHostClock.rate_median=0.004453307823092372,HostG.set.prob={0.9999722237653463,2.7776234653630355E-5}]:21.630472320080884)[&Nora_8053-8979.rate_range={1.9727071051673764E-4,0.0014128690754867572},length_range={0.6655614469722,30.79948758713},height_range={9.990874851318992,65.10674800826902},Nora_8053-8979.rate_95%_HPD={3.4225641585008905E-4,8.000535261247117E-4},NoraContinentClock.rate_median=0.010402561518721081,HostG.set={"Dmel","Dsim"},height=25.375566761917923,HostG="Dmel",Nora_8053-8979.rate_median=5.459474298249887E-4,length=7.091083648730564,ContinentG="Africa",Nora_8053-8979.rate=5.579443285188256E-4,NoraHostClock.rate_95%_HPD={0.0026348957017238543,0.0066445589372707645},NoraContinentClock.rate_95%_HPD={0.006599332706119054,0.014797358714054106},height_95%_HPD={14.911961224408003,37.13004238735},length_95%_HPD={2.140875238216,12.97670416171},ContinentG.set.prob={0.004471973779234487,0.03622020998833398,0.902310982723182,0.05699683350924949},ContinentG.set={"USA","EuropeNAf","Africa","Lab"},NoraContinentClock.rate_range={0.004293089685093404,0.025266020299626157},height_median=24.68341878258949,HostG.prob=0.9997777901227709,posterior=1.0,NoraContinentClock.rate=0.010607899844228998,ContinentG.prob=0.902310982723182,length_median=6.645739248409,NoraHostClock.rate=0.004559317617801412,NoraHostClock.rate_range={0.0017350655903690668,0.012302284009688736},NoraHostClock.rate_median=0.004453307823092372,HostG.set.prob={0.9997777901227709,2.2220987722904284E-4}]:8.448036724129508)[&Nora_8053-8979.rate_range={1.9727071051673764E-4,0.0014128690754867572},length_range={0.003261965939373,33.5673388308},height_range={15.303181655069,89.28881583258799},Nora_8053-8979.rate_95%_HPD={3.4225641585008905E-4,8.000535261247117E-4},NoraContinentClock.rate_median=0.010403704032230976,HostG.set={"Dmel","Dsim"},height=33.97821677997258,HostG="Dmel",Nora_8053-8979.rate_median=5.459285915683143E-4,length=5.060731777088714,ContinentG="Lab",Nora_8053-8979.rate=5.579364954576146E-4,NoraHostClock.rate_95%_HPD={0.0026348957017238543,0.0066445589372707645},NoraContinentClock.rate_95%_HPD={0.006605307080022511,0.014797358714054106},height_95%_HPD={20.708264940384993,48.762524224654},length_95%_HPD={0.491799908695,10.78690207132},ContinentG.set.prob={0.06572272701934333,0.2628909080773733,0.10301577568426333,0.5683705892190201},ContinentG.set={"USA","EuropeNAf","Africa","Lab"},NoraContinentClock.rate_range={0.004293089685093404,0.025266020299626157},height_median=33.131455506719,HostG.prob=0.9999721277663192,posterior=0.9965557469029498,NoraContinentClock.rate=0.010608767197719431,ContinentG.prob=0.5683705892190201,length_median=4.522907458483999,NoraHostClock.rate=0.004559275219362983,NoraHostClock.rate_range={0.0017350655903690668,0.012302284009688736},NoraHostClock.rate_median=0.004453232431213908,HostG.set.prob={0.9999721277663192,2.787223368080718E-5}]:4.557742242430997,17[&Nora_8053-8979.rate_range={1.9727071051673764E-4,0.0014128690754867572},length_range={17.13727831701,96.55675586547},length_95%_HPD={23.4740430202,55.78373815726},Nora_8053-8979.rate_95%_HPD={3.4225641585008905E-4,8.000535261247117E-4},ContinentG.set.prob={1.0},ContinentG.set={"Lab"},HostG.set={"Dmel"},NoraContinentClock.rate_median=0.010402561518721081,NoraContinentClock.rate_range={0.004293089685093404,0.025266020299626157},HostG="Dmel",height=0.0,HostG.prob=1.0,Nora_8053-8979.rate_median=5.459474298249887E-4,ContinentG.prob=1.0,NoraContinentClock.rate=0.010607899844228998,length=38.90364239288667,ContinentG="Lab",length_median=37.900261609645,NoraHostClock.rate=0.004559317617801412,NoraHostClock.rate_range={0.0017350655903690668,0.012302284009688736},NoraHostClock.rate_median=0.004453307823092372,Nora_8053-8979.rate=5.579443285188256E-4,NoraHostClock.rate_95%_HPD={0.0026348957017238543,0.0066445589372707645},HostG.set.prob={1.0},NoraContinentClock.rate_95%_HPD={0.006599332706119054,0.014797358714054106}]:37.68919774915)[&Nora_8053-8979.rate_range={1.9727071051673764E-4,0.0014128690754867572},length_range={2.063936367804E-4,22.61820162454},height_range={17.137278317010004,96.55675586546998},Nora_8053-8979.rate_95%_HPD={3.4225641585008905E-4,7.998643852406942E-4},NoraContinentClock.rate_median=0.010411132299057813,HostG.set={"Dmel","Dsim"},height=38.639509616338415,HostG="Dmel",Nora_8053-8979.rate_median=5.460402373318597E-4,length=4.179318283990103,ContinentG="Lab",Nora_8053-8979.rate=5.579026569143215E-4,NoraHostClock.rate_95%_HPD={0.0026348957017238543,0.006636634122744139},NoraContinentClock.rate_95%_HPD={0.006613956582490203,0.014803366566110877},height_95%_HPD={23.787260595750006,55.39543672513},length_95%_HPD={0.2990449168618,8.985680099456},ContinentG.set.prob={0.016664657666345225,0.05128977820636451,0.019045323047251688,0.9130002410800385},ContinentG.set={"USA","EuropeNAf","Africa","Lab"},NoraContinentClock.rate_range={0.004293089685093404,0.025266020299626157},height_median=37.68919774915,HostG.prob=0.9997890549662488,posterior=0.9217265707460697,NoraContinentClock.rate=0.010614091916186535,ContinentG.prob=0.9130002410800385,length_median=3.7508751263845,NoraHostClock.rate=0.004562214325241681,NoraHostClock.rate_range={0.0017350655903690668,0.012302284009688736},NoraHostClock.rate_median=0.004455925632650395,HostG.set.prob={0.9997890549662488,2.109450337512054E-4}]:4.558525074585006,((((13[&Nora_8053-8979.rate_range={1.9727071051673764E-4,0.0014128690754867572},length_range={0.07081285559377,21.85544634406},height_range={1.2876712328579742,1.2876712328951072},Nora_8053-8979.rate_95%_HPD={3.4225641585008905E-4,8.000535261247117E-4},NoraContinentClock.rate_median=0.010402561518721081,HostG.set={"Dmel"},height=1.2876712328766082,HostG="Dmel",Nora_8053-8979.rate_median=5.459474298249887E-4,length=2.8182921853878504,ContinentG="USA",Nora_8053-8979.rate=5.579443285188256E-4,NoraHostClock.rate_95%_HPD={0.0026348957017238543,0.0066445589372707645},NoraContinentClock.rate_95%_HPD={0.006599332706119054,0.014797358714054106},height_95%_HPD={1.2876712328669981,1.287671232885998},length_95%_HPD={0.2767372840243,6.191466777223},ContinentG.set.prob={1.0},ContinentG.set={"USA"},NoraContinentClock.rate_range={0.004293089685093404,0.025266020299626157},height_median=1.2876712328767042,HostG.prob=1.0,NoraContinentClock.rate=0.010607899844228998,ContinentG.prob=1.0,length_median=2.457440614195,NoraHostClock.rate=0.004559317617801412,NoraHostClock.rate_median=0.004453307823092372,NoraHostClock.rate_range={0.0017350655903690668,0.012302284009688736},HostG.set.prob={1.0}]:2.0684451272982756,15[&Nora_8053-8979.rate_range={1.9727071051673764E-4,0.0014128690754867572},length_range={0.06945845373127,20.57563351526},height_range={1.2876712328579885,1.2876712328949935},Nora_8053-8979.rate_95%_HPD={3.4225641585008905E-4,8.000535261247117E-4},NoraContinentClock.rate_median=0.010402561518721081,HostG.set={"Dmel"},height=1.287671232876609,HostG="Dmel",Nora_8053-8979.rate_median=5.459474298249887E-4,length=2.8170043603776724,ContinentG="USA",Nora_8053-8979.rate=5.579443285188256E-4,NoraHostClock.rate_95%_HPD={0.0026348957017238543,0.0066445589372707645},NoraContinentClock.rate_95%_HPD={0.006599332706119054,0.014797358714054106},height_95%_HPD={1.2876712328669981,1.287671232885998},length_95%_HPD={0.2690222664244,6.14125280445},ContinentG.set.prob={1.0},ContinentG.set={"USA"},NoraContinentClock.rate_range={0.004293089685093404,0.025266020299626157},height_median=1.2876712328767042,HostG.prob=1.0,NoraContinentClock.rate=0.010607899844228998,ContinentG.prob=1.0,length_median=2.454736036939,NoraHostClock.rate=0.004559317617801412,NoraHostClock.rate_median=0.004453307823092372,NoraHostClock.rate_range={0.0017350655903690668,0.012302284009688736},HostG.set.prob={1.0}]:2.0684451272982756)[&Nora_8053-8979.rate_range={2.327499291922322E-4,0.0012637724717126822},length_range={1.982362496866E-5,12.23753687387},height_range={1.361982120452005,13.121164701126418},Nora_8053-8979.rate_95%_HPD={3.4690856296491627E-4,7.997800765144476E-4},NoraContinentClock.rate_median=0.010375363309797114,HostG.set={"Dmel"},height=3.6337780945908706,HostG="Dmel",Nora_8053-8979.rate_median=5.457415080877712E-4,length=1.5435980714546933,ContinentG="USA",Nora_8053-8979.rate=5.571719404292143E-4,NoraHostClock.rate_95%_HPD={0.0027196710645782376,0.006713152537335088},NoraContinentClock.rate_95%_HPD={0.006648798566269898,0.014782057626693438},height_95%_HPD={1.4981264543369832,6.290616541569307},length_95%_HPD={2.205630681615E-4,4.579925129546},ContinentG.set.prob={1.0},ContinentG.set={"USA"},NoraContinentClock.rate_range={0.004293089685093404,0.0247364446112809},height_median=3.3561163601749797,HostG.prob=1.0,posterior=0.3432309316149103,NoraContinentClock.rate=0.010590412280961864,ContinentG.prob=1.0,length_median=1.092662052077,NoraHostClock.rate=0.004559614472832035,NoraHostClock.rate_range={0.0017797360555790705,0.010973636889658928},NoraHostClock.rate_median=0.0044471636586765955,HostG.set.prob={1.0}]:1.3900272075032163,14[&Nora_8053-8979.rate_range={1.9727071051673764E-4,0.0014128690754867572},length_range={0.06945845373127,20.57563351526},height_range={1.2876712328579885,1.2876712328951072},Nora_8053-8979.rate_95%_HPD={3.4225641585008905E-4,8.000535261247117E-4},NoraContinentClock.rate_median=0.010402561518721081,HostG.set={"Dmel"},height=1.287671232876608,HostG="Dmel",Nora_8053-8979.rate_median=5.459474298249887E-4,length=2.873034664643584,ContinentG="USA",Nora_8053-8979.rate=5.579443285188256E-4,NoraHostClock.rate_95%_HPD={0.0026348957017238543,0.0066445589372707645},NoraContinentClock.rate_95%_HPD={0.006599332706119054,0.014797358714054106},height_95%_HPD={1.2876712328669981,1.287671232885998},length_95%_HPD={0.2599374799548,6.359576288701},ContinentG.set.prob={1.0},ContinentG.set={"USA"},NoraContinentClock.rate_range={0.004293089685093404,0.025266020299626157},height_median=1.2876712328767042,HostG.prob=1.0,NoraContinentClock.rate=0.010607899844228998,ContinentG.prob=1.0,length_median=2.4929790797990004,NoraHostClock.rate=0.004559317617801412,NoraHostClock.rate_median=0.004453307823092372,NoraHostClock.rate_range={0.0017350655903690668,0.012302284009688736},HostG.set.prob={1.0}]:3.458472334801492)[&Nora_8053-8979.rate_range={1.9727071051673764E-4,0.0014128690754867572},length_range={3.373591136594,54.30399521849},height_range={1.527303787994697,23.143117576951},Nora_8053-8979.rate_95%_HPD={3.4225641585008905E-4,8.000535261247117E-4},NoraContinentClock.rate_median=0.010402561518721081,HostG.set={"Dmel","Dsim"},height=5.109554322207239,HostG="Dmel",Nora_8053-8979.rate_median=5.459474298249887E-4,length=17.73523029971712,ContinentG="USA",Nora_8053-8979.rate=5.579443285188256E-4,NoraHostClock.rate_95%_HPD={0.0026348957017238543,0.0066445589372707645},NoraContinentClock.rate_95%_HPD={0.006599332706119054,0.014797358714054106},height_95%_HPD={1.9839982969430991,8.897580319017806},length_95%_HPD={8.044633014034,28.81041150864},ContinentG.set.prob={0.9976945725237487,3.3331481584356423E-4,0.001972112660407755},ContinentG.set={"USA","EuropeNAf","Lab"},NoraContinentClock.rate_range={0.004293089685093404,0.025266020299626157},height_median=4.746143567678196,HostG.prob=0.9999722237653463,posterior=1.0,NoraContinentClock.rate=0.010607899844228998,ContinentG.prob=0.9976945725237487,length_median=17.088257422485,NoraHostClock.rate=0.004559317617801412,NoraHostClock.rate_range={0.0017350655903690668,0.012302284009688736},NoraHostClock.rate_median=0.004453307823092372,HostG.set.prob={0.9999722237653463,2.7776234653630355E-5}]:17.410790311906407,30[&Nora_8053-8979.rate_range={1.9727071051673764E-4,0.0014128690754867572},length_range={5.434533256263,65.81171901713},height_range={2.9153005464299895,2.915300546465005},Nora_8053-8979.rate_95%_HPD={3.4225641585008905E-4,8.000535261247117E-4},NoraContinentClock.rate_median=0.010402561518721081,HostG.set={"Dmel"},height=2.9153005464480315,HostG="Dmel",Nora_8053-8979.rate_median=5.459474298249887E-4,length=19.929484075476086,ContinentG="Lab",Nora_8053-8979.rate=5.579443285188256E-4,NoraHostClock.rate_95%_HPD={0.0026348957017238543,0.0066445589372707645},NoraContinentClock.rate_95%_HPD={0.006599332706119054,0.014797358714054106},height_95%_HPD={2.9153005464380044,2.9153005464570043},length_95%_HPD={9.845323115694,31.74583741172},ContinentG.set.prob={1.0},ContinentG.set={"Lab"},NoraContinentClock.rate_range={0.004293089685093404,0.025266020299626157},height_median=2.915300546448009,HostG.prob=1.0,NoraContinentClock.rate=0.010607899844228998,ContinentG.prob=1.0,length_median=19.24163333314,NoraHostClock.rate=0.004559317617801412,NoraHostClock.rate_median=0.004453307823092372,NoraHostClock.rate_range={0.0017350655903690668,0.012302284009688736},HostG.set.prob={1.0}]:19.241633333136594)[&Nora_8053-8979.rate_range={1.9727071051673764E-4,0.0014128690754867572},length_range={1.876044500171,53.56303040786},height_range={8.34983380271801,68.727019563581},Nora_8053-8979.rate_95%_HPD={3.4225641585008905E-4,8.000535261247117E-4},NoraContinentClock.rate_median=0.010402561518721081,HostG.set={"Dmel","Dsim"},height=22.844784621924386,HostG="Dmel",Nora_8053-8979.rate_median=5.459474298249887E-4,length=17.948753146494052,ContinentG="Lab",Nora_8053-8979.rate=5.579443285188256E-4,NoraHostClock.rate_95%_HPD={0.0026348957017238543,0.0066445589372707645},NoraContinentClock.rate_95%_HPD={0.006599332706119054,0.014797358714054106},height_95%_HPD={12.760623662145008,34.661137958173796},length_95%_HPD={6.81001940107,30.40990874831},ContinentG.set.prob={0.10282762068773957,0.014776956835731348,0.0034720293317037944,2.7776234653630355E-5,0.8788956169101717},ContinentG.set={"USA","EuropeNAf","Africa","Australia","Lab"},NoraContinentClock.rate_range={0.004293089685093404,0.025266020299626157},height_median=22.156933879584603,HostG.prob=0.9994444753069274,posterior=1.0,NoraContinentClock.rate=0.010607899844228998,ContinentG.prob=0.8788956169101717,length_median=17.23137384493,NoraHostClock.rate=0.004559317617801412,NoraHostClock.rate_range={0.0017350655903690668,0.012302284009688736},NoraHostClock.rate_median=0.004453307823092372,HostG.set.prob={0.9994444753069274,5.555246930726071E-4}]:16.637852122769413,(3[&Nora_8053-8979.rate_range={1.9727071051673764E-4,0.0014128690754867572},length_range={10.61296276447,89.43282402147},height_range={0.9999999999799911,1.0000000000160298},Nora_8053-8979.rate_95%_HPD={3.4225641585008905E-4,8.000535261247117E-4},NoraContinentClock.rate_median=0.010402561518721081,HostG.set={"Dmel"},height=0.9999999999999786,HostG="Dmel",Nora_8053-8979.rate_median=5.459474298249887E-4,length=28.952580398600286,ContinentG="Lab",Nora_8053-8979.rate=5.579443285188256E-4,NoraHostClock.rate_95%_HPD={0.0026348957017238543,0.0066445589372707645},NoraContinentClock.rate_95%_HPD={0.006599332706119054,0.014797358714054106},height_95%_HPD={0.9999999999909193,1.0000000000089102},length_95%_HPD={15.75813398658,44.0642572877},ContinentG.set.prob={1.0},ContinentG.set={"Lab"},NoraContinentClock.rate_range={0.004293089685093404,0.025266020299626157},height_median=1.0,HostG.prob=1.0,NoraContinentClock.rate=0.010607899844228998,ContinentG.prob=1.0,length_median=27.968448087505003,NoraHostClock.rate=0.004559317617801412,NoraHostClock.rate_median=0.004453307823092372,NoraHostClock.rate_range={0.0017350655903690668,0.012302284009688736},HostG.set.prob={1.0}]:27.768355099587993,(((32[&Nora_8053-8979.rate_range={1.9727071051673764E-4,0.0014128690754867572},length_range={1.988011548804E-5,13.03815873448},height_range={2.9153005464280284,2.915300546466028},Nora_8053-8979.rate_95%_HPD={3.4225641585008905E-4,8.000535261247117E-4},NoraContinentClock.rate_median=0.010402561518721081,HostG.set={"Dmel"},height=2.9153005464480946,HostG="Dmel",Nora_8053-8979.rate_median=5.459474298249887E-4,length=1.186799701205143,ContinentG="Lab",Nora_8053-8979.rate=5.579443285188256E-4,NoraHostClock.rate_95%_HPD={0.0026348957017238543,0.0066445589372707645},NoraContinentClock.rate_95%_HPD={0.006599332706119054,0.014797358714054106},height_95%_HPD={2.915300546439198,2.915300546457104},length_95%_HPD={1.988011548804E-5,3.423036298195},ContinentG.set.prob={1.0},ContinentG.set={"Lab"},NoraContinentClock.rate_range={0.004293089685093404,0.025266020299626157},height_median=2.915300546448094,HostG.prob=1.0,NoraContinentClock.rate=0.010607899844228998,ContinentG.prob=1.0,length_median=0.86426301310355,NoraHostClock.rate=0.004559317617801412,NoraHostClock.rate_median=0.004453307823092372,NoraHostClock.rate_range={0.0017350655903690668,0.012302284009688736},HostG.set.prob={1.0}]:0.8641498525539149,5[&Nora_8053-8979.rate_range={1.9727071051673764E-4,0.0014128690754867572},length_range={1.915320426564,14.95345928093},height_range={0.9999999999800195,1.0000000000180194},Nora_8053-8979.rate_95%_HPD={3.4225641585008905E-4,8.000535261247117E-4},NoraContinentClock.rate_median=0.010402561518721081,HostG.set={"Dmel"},height=1.0000000000000169,HostG="Dmel",Nora_8053-8979.rate_median=5.459474298249887E-4,length=3.102141111747703,ContinentG="Lab",Nora_8053-8979.rate=5.579443285188256E-4,NoraHostClock.rate_95%_HPD={0.0026348957017238543,0.0066445589372707645},NoraContinentClock.rate_95%_HPD={0.006599332706119054,0.014797358714054106},height_95%_HPD={0.9999999999909903,1.0000000000089813},length_95%_HPD={1.915320426564,5.33950689574},ContinentG.set.prob={1.0},ContinentG.set={"Lab"},NoraContinentClock.rate_range={0.004293089685093404,0.025266020299626157},height_median=1.0,HostG.prob=1.0,NoraContinentClock.rate=0.010607899844228998,ContinentG.prob=1.0,length_median=2.7795635595515,NoraHostClock.rate=0.004559317617801412,NoraHostClock.rate_median=0.004453307823092372,NoraHostClock.rate_range={0.0017350655903690668,0.012302284009688736},HostG.set.prob={1.0}]:2.779450399002009)[&Nora_8053-8979.rate_range={1.9727071051673764E-4,0.0014128690754867572},length_range={0.08996395645859,24.08750334501},height_range={2.915320426562019,15.953459280924704},Nora_8053-8979.rate_95%_HPD={3.4225641585008905E-4,8.000535261247117E-4},NoraContinentClock.rate_median=0.010402452160280299,HostG.set={"Dmel"},height=4.101610136011257,HostG="Dmel",Nora_8053-8979.rate_median=5.459285915683143E-4,length=5.7711003786653,ContinentG="Lab",Nora_8053-8979.rate=5.579419672680977E-4,NoraHostClock.rate_95%_HPD={0.0026348957017238543,0.0066445589372707645},NoraContinentClock.rate_95%_HPD={0.006600704443969745,0.014797358714054106},height_95%_HPD={2.915320426562019,6.337298605556995},length_95%_HPD={1.312250126953,10.78622989007},ContinentG.set.prob={2.7779321073392966E-5,0.9999722206789267},ContinentG.set={"EuropeNAf","Lab"},NoraContinentClock.rate_range={0.004293089685093404,0.025266020299626157},height_median=3.779450399002009,HostG.prob=1.0,posterior=0.9998888950613855,NoraContinentClock.rate=0.010607676748960937,ContinentG.prob=0.9999722206789267,length_median=5.4094315213735005,NoraHostClock.rate=0.004559267180811007,NoraHostClock.rate_range={0.0017350655903690668,0.012302284009688736},NoraHostClock.rate_median=0.004453278899444741,HostG.set.prob={1.0}]:5.4378938063206945,33[&Nora_8053-8979.rate_range={1.9727071051673764E-4,0.0014128690754867572},length_range={0.9715738151881,24.33513983639},height_range={2.915300546430018,2.9153005464669945},Nora_8053-8979.rate_95%_HPD={3.4225641585008905E-4,8.000535261247117E-4},NoraContinentClock.rate_median=0.010402561518721081,HostG.set={"Dmel"},height=2.9153005464480426,HostG="Dmel",Nora_8053-8979.rate_median=5.459474298249887E-4,length=7.045037711880857,ContinentG="Lab",Nora_8053-8979.rate=5.579443285188256E-4,NoraHostClock.rate_95%_HPD={0.0026348957017238543,0.0066445589372707645},NoraContinentClock.rate_95%_HPD={0.006599332706119054,0.014797358714054106},height_95%_HPD={2.915300546438999,2.9153005464570043},length_95%_HPD={2.540076438684,12.63383497114},ContinentG.set.prob={1.0},ContinentG.set={"Lab"},NoraContinentClock.rate_range={0.004293089685093404,0.025266020299626157},height_median=2.915300546448009,HostG.prob=1.0,NoraContinentClock.rate=0.010607899844228998,ContinentG.prob=1.0,length_median=6.6485615318385,NoraHostClock.rate=0.004559317617801412,NoraHostClock.rate_median=0.004453307823092372,NoraHostClock.rate_range={0.0017350655903690668,0.012302284009688736},HostG.set.prob={1.0}]:6.302043658874695)[&Nora_8053-8979.rate_range={1.9727071051673764E-4,0.0014128690754867572},length_range={1.353979111798E-4,23.33582126869},height_range={3.886874361632991,26.842618719936013},Nora_8053-8979.rate_95%_HPD={3.4214949310952937E-4,7.985173904935582E-4},NoraContinentClock.rate_median=0.010405206064125991,HostG.set={"Dmel","Dsim"},height=9.562109180378386,HostG="Dmel",Nora_8053-8979.rate_median=5.457501878820885E-4,length=3.1563772058423014,ContinentG="Lab",Nora_8053-8979.rate=5.575233253252566E-4,NoraHostClock.rate_95%_HPD={0.0026346872128123,0.006646818798711294},NoraContinentClock.rate_95%_HPD={0.006597983716411721,0.014795692970871585},height_95%_HPD={5.255255043313994,14.478086984063395},length_95%_HPD={1.353979111798E-4,7.409372118431},ContinentG.set.prob={3.407038942455112E-5,0.9999659296105754},ContinentG.set={"Africa","Lab"},NoraContinentClock.rate_range={0.004293089685093404,0.025266020299626157},height_median=9.217344205322703,HostG.prob=0.9999659296105754,posterior=0.8152602633187045,NoraContinentClock.rate=0.010611659831327561,ContinentG.prob=0.9999659296105754,length_median=2.705757328863,NoraHostClock.rate=0.004567811252526522,NoraHostClock.rate_range={0.0017350655903690668,0.010654580106519347},NoraHostClock.rate_median=0.0044628192566921205,HostG.set.prob={0.9999659296105754,3.407038942455112E-5}]:2.9565441480568957,(4[&Nora_8053-8979.rate_range={1.9727071051673764E-4,0.0014128690754867572},length_range={1.915339798167,13.0425315095},height_range={0.9999999999809859,1.0000000000189715},Nora_8053-8979.rate_95%_HPD={3.4225641585008905E-4,8.000535261247117E-4},NoraContinentClock.rate_median=0.010402561518721081,HostG.set={"Dmel"},height=1.0000000000000233,HostG="Dmel",Nora_8053-8979.rate_median=5.459474298249887E-4,length=3.2781558112321796,ContinentG="Lab",Nora_8053-8979.rate=5.579443285188256E-4,NoraHostClock.rate_95%_HPD={0.0026348957017238543,0.0066445589372707645},NoraContinentClock.rate_95%_HPD={0.006599332706119054,0.014797358714054106},height_95%_HPD={0.9999999999909903,1.0000000000090097},length_95%_HPD={1.915339798167,5.693990134926},ContinentG.set.prob={1.0},ContinentG.set={"Lab"},NoraContinentClock.rate_range={0.004293089685093404,0.025266020299626157},height_median=1.0,HostG.prob=1.0,NoraContinentClock.rate=0.010607899844228998,ContinentG.prob=1.0,length_median=2.9472295864775,NoraHostClock.rate=0.004559317617801412,NoraHostClock.rate_median=0.004453307823092372,NoraHostClock.rate_range={0.0017350655903690668,0.012302284009688736},HostG.set.prob={1.0}]:2.9472295864788904,31[&Nora_8053-8979.rate_range={1.9727071051673764E-4,0.0014128690754867572},length_range={3.925171866292E-5,11.12723096305},height_range={2.9153005464299895,2.9153005464669945},Nora_8053-8979.rate_95%_HPD={3.4225641585008905E-4,8.000535261247117E-4},NoraContinentClock.rate_median=0.010402561518721081,HostG.set={"Dmel"},height=2.9153005464480897,HostG="Dmel",Nora_8053-8979.rate_median=5.459474298249887E-4,length=1.3628552647839878,ContinentG="Lab",Nora_8053-8979.rate=5.579443285188256E-4,NoraHostClock.rate_95%_HPD={0.0026348957017238543,0.0066445589372707645},NoraContinentClock.rate_95%_HPD={0.006599332706119054,0.014797358714054106},height_95%_HPD={2.9153005464389707,2.915300546457104},length_95%_HPD={3.925171866292E-5,3.778689588477},ContinentG.set.prob={1.0},ContinentG.set={"Lab"},NoraContinentClock.rate_range={0.004293089685093404,0.025266020299626157},height_median=2.915300546448009,HostG.prob=1.0,NoraContinentClock.rate=0.010607899844228998,ContinentG.prob=1.0,length_median=1.0319290400295,NoraHostClock.rate=0.004559317617801412,NoraHostClock.rate_median=0.004453307823092372,NoraHostClock.rate_range={0.0017350655903690668,0.012302284009688736},HostG.set.prob={1.0}]:1.0319290400308816)[&Nora_8053-8979.rate_range={1.9727071051673764E-4,0.0014128690754867572},length_range={0.728366614734,34.02472799334},height_range={2.9153397981696116,14.042531509494879},Nora_8053-8979.rate_95%_HPD={3.4225641585008905E-4,8.000535261247117E-4},NoraContinentClock.rate_median=0.010402561518721081,HostG.set={"Dmel"},height=4.278155811232132,HostG="Dmel",Nora_8053-8979.rate_median=5.459474298249887E-4,length=8.071869260285432,ContinentG="Lab",Nora_8053-8979.rate=5.579443285188256E-4,NoraHostClock.rate_95%_HPD={0.0026348957017238543,0.0066445589372707645},NoraContinentClock.rate_95%_HPD={0.006599332706119054,0.014797358714054106},height_95%_HPD={2.9153397981696116,6.693990134940009},length_95%_HPD={2.714159027652,14.03189756202},ContinentG.set.prob={1.0},ContinentG.set={"Lab"},NoraContinentClock.rate_range={0.004293089685093404,0.025266020299626157},height_median=3.9472295864788904,HostG.prob=1.0,posterior=1.0,NoraContinentClock.rate=0.010607899844228998,ContinentG.prob=1.0,length_median=7.6504186092965,NoraHostClock.rate=0.004559317617801412,NoraHostClock.rate_range={0.0017350655903690668,0.012302284009688736},NoraHostClock.rate_median=0.004453307823092372,HostG.set.prob={1.0}]:8.226658766900709)[&Nora_8053-8979.rate_range={1.9727071051673764E-4,0.0014128690754867572},length_range={1.449678332689,59.73137823173},height_range={4.797462658428827,38.97428328487899},Nora_8053-8979.rate_95%_HPD={3.4225641585008905E-4,8.000535261247117E-4},NoraContinentClock.rate_median=0.010402561518721081,HostG.set={"Dmel","Dsim"},height=12.629606941606905,HostG="Dmel",Nora_8053-8979.rate_median=5.459474298249887E-4,length=17.11640347462444,ContinentG="Lab",Nora_8053-8979.rate=5.579443285188256E-4,NoraHostClock.rate_95%_HPD={0.0026348957017238543,0.0066445589372707645},NoraContinentClock.rate_95%_HPD={0.006599332706119054,0.014797358714054106},height_95%_HPD={7.124926476812604,19.080781698825987},length_95%_HPD={6.665426586037,29.24520245614},ContinentG.set.prob={1.3888117326815177E-4,1.1110493861452142E-4,5.555246930726071E-5,0.99969446141881},ContinentG.set={"USA","EuropeNAf","Africa","Lab"},NoraContinentClock.rate_range={0.004293089685093404,0.025266020299626157},height_median=12.1738883533796,HostG.prob=0.9998611188267319,posterior=1.0,NoraContinentClock.rate=0.010607899844228998,ContinentG.prob=0.99969446141881,length_median=16.355794396874998,NoraHostClock.rate=0.004559317617801412,NoraHostClock.rate_range={0.0017350655903690668,0.012302284009688736},NoraHostClock.rate_median=0.004453307823092372,HostG.set.prob={0.9998611188267319,1.3888117326815177E-4}]:16.594466746208393)[&Nora_8053-8979.rate_range={1.9727071051673764E-4,0.0014128690754867572},length_range={0.07160259978362,44.69410949968},height_range={11.612962764467,79.36913076081598},Nora_8053-8979.rate_95%_HPD={3.4225641585008905E-4,8.000764170753647E-4},NoraContinentClock.rate_median=0.010404209542465064,HostG.set={"Dmel","Dsim"},height=29.55728052430722,HostG="Dmel",Nora_8053-8979.rate_median=5.460853463462299E-4,length=11.384751548981967,ContinentG="Lab",Nora_8053-8979.rate=5.581309677160172E-4,NoraHostClock.rate_95%_HPD={0.002635471149193765,0.006653089024605458},NoraContinentClock.rate_95%_HPD={0.006599332706119054,0.014813670200821088},height_95%_HPD={16.753472599195987,43.493187553035},length_95%_HPD={2.634844145075,21.41587285607},ContinentG.set.prob={0.00224667974859938,0.0027585814634701247,0.0010806813980604613,0.99391405738987},ContinentG.set={"USA","EuropeNAf","Africa","Lab"},NoraContinentClock.rate_range={0.004293089685093404,0.025266020299626157},height_median=28.768355099587993,HostG.prob=0.9993459033643318,posterior=0.9766957391256041,NoraContinentClock.rate=0.010611218596033707,ContinentG.prob=0.99391405738987,length_median=10.71035229647,NoraHostClock.rate=0.004560831795150262,NoraHostClock.rate_range={0.0017350655903690668,0.012302284009688736},NoraHostClock.rate_median=0.004453061412008171,HostG.set.prob={0.9993459033643318,6.54096635668174E-4}]:10.026430902766023)[&Nora_8053-8979.rate_range={2.4293958962072043E-4,0.0014128690754867572},length_range={8.982182541217E-5,29.10110125444},height_range={16.023976767568996,87.995595190148},Nora_8053-8979.rate_95%_HPD={3.399827759012238E-4,7.975047004872136E-4},NoraContinentClock.rate_median=0.010400469109280035,HostG.set={"Dmel","Dsim"},height=39.72087275977961,HostG="Dmel",Nora_8053-8979.rate_median=5.455483522372679E-4,length=3.5304864968675087,ContinentG="Lab",Nora_8053-8979.rate=5.578120667747312E-4,NoraHostClock.rate_95%_HPD={0.0026348957017238543,0.0066491118158539374},NoraContinentClock.rate_95%_HPD={0.006557495464266909,0.014797358714054106},height_95%_HPD={23.942525192528997,56.49247155001778},length_95%_HPD={8.982182541217E-5,9.816845180271},ContinentG.set.prob={0.005305039787798408,0.005104849607126771,0.0013012361743656475,0.9882888744307091},ContinentG.set={"USA","EuropeNAf","Africa","Lab"},NoraContinentClock.rate_range={0.004293089685093404,0.022126296684168746},height_median=38.794786002354016,HostG.prob=0.9997998098193284,posterior=0.5549969446141881,NoraContinentClock.rate=0.010619880907887387,ContinentG.prob=0.9882888744307091,length_median=2.66197468009,NoraHostClock.rate=0.004560770505012196,NoraHostClock.rate_range={0.0017350655903690668,0.012302284009688736},NoraHostClock.rate_median=0.0044524339523852,HostG.set.prob={0.9997998098193284,2.0019018067163804E-4}]:3.4529368213809875)[&Nora_8053-8979.rate_range={1.9727071051673764E-4,0.0014128690754867572},length_range={0.003890753808356,31.97234351104},height_range={19.710332735371,107.57252720911998},Nora_8053-8979.rate_95%_HPD={3.4225641585008905E-4,8.002738616730779E-4},NoraContinentClock.rate_median=0.010414137670742512,HostG.set={"Dmel","Dsim"},height=43.2333716847876,HostG="Dmel",Nora_8053-8979.rate_median=5.474763259135813E-4,length=6.234566645814762,ContinentG="Lab",Nora_8053-8979.rate=5.594652514999286E-4,NoraHostClock.rate_95%_HPD={0.0026348957017238543,0.0066555296176562095},NoraContinentClock.rate_95%_HPD={0.00659586538919953,0.014797358714054106},height_95%_HPD={26.720827181574798,61.18547823917001},length_95%_HPD={0.6875391854329,12.8171128256},ContinentG.set.prob={0.004541641354971217,0.006740142902600596,0.0022563568515143627,0.9864618588909139},ContinentG.set={"USA","EuropeNAf","Africa","Lab"},NoraContinentClock.rate_range={0.004293089685093404,0.025266020299626157},height_median=42.247722823735,HostG.prob=0.9998553617402876,posterior=0.9601966557413477,NoraContinentClock.rate=0.010621848223778459,ContinentG.prob=0.9864618588909139,length_median=5.671445622213,NoraHostClock.rate=0.004568519838683918,NoraHostClock.rate_range={0.0017350655903690668,0.012302284009688736},NoraHostClock.rate_median=0.0044615472155562375,HostG.set.prob={0.9998553617402876,1.4463825971245913E-4}]:7.6864507174674515,((34[&Nora_8053-8979.rate_range={1.9727071051673764E-4,0.0014128690754867572},length_range={12.45448733615,98.48414657227},height_range={2.915300546430018,2.9153005464679893},Nora_8053-8979.rate_95%_HPD={3.4225641585008905E-4,8.000535261247117E-4},NoraContinentClock.rate_median=0.010402561518721081,HostG.set={"Dmel"},height=2.915300546448008,HostG="Dmel",Nora_8053-8979.rate_median=5.459474298249887E-4,length=37.107943597464185,ContinentG="Lab",Nora_8053-8979.rate=5.579443285188256E-4,NoraHostClock.rate_95%_HPD={0.0026348957017238543,0.0066445589372707645},NoraContinentClock.rate_95%_HPD={0.006599332706119054,0.014797358714054106},height_95%_HPD={2.915300546438999,2.9153005464560096},length_95%_HPD={21.87253606774,55.80377804722},ContinentG.set.prob={1.0},ContinentG.set={"Lab"},NoraContinentClock.rate_range={0.004293089685093404,0.025266020299626157},height_median=2.915300546448009,HostG.prob=1.0,NoraContinentClock.rate=0.010607899844228998,ContinentG.prob=1.0,length_median=36.06606091525,NoraHostClock.rate=0.004559317617801412,NoraHostClock.rate_median=0.004453307823092372,NoraHostClock.rate_range={0.0017350655903690668,0.012302284009688736},HostG.set.prob={1.0}]:35.545024493105984,(12[&Nora_8053-8979.rate_range={1.9727071051673764E-4,0.0014128690754867572},length_range={8.796444793237,110.0297987418},height_range={3.999999999980986,4.000000000043997},Nora_8053-8979.rate_95%_HPD={3.4225641585008905E-4,8.000535261247117E-4},NoraContinentClock.rate_median=0.010402561518721081,HostG.set={"Dmel"},height=4.000000000000004,HostG="Dmel",Nora_8053-8979.rate_median=5.459474298249887E-4,length=26.538939150715716,ContinentG="Lab",Nora_8053-8979.rate=5.579443285188256E-4,NoraHostClock.rate_95%_HPD={0.0026348957017238543,0.0066445589372707645},NoraContinentClock.rate_95%_HPD={0.006599332706119054,0.014797358714054106},height_95%_HPD={3.9999999999899956,4.00000000000901},length_95%_HPD={13.1043650855,41.7135670714},ContinentG.set.prob={1.0},ContinentG.set={"Lab"},NoraContinentClock.rate_range={0.004293089685093404,0.025266020299626157},height_median=4.0,HostG.prob=1.0,NoraContinentClock.rate=0.010607899844228998,ContinentG.prob=1.0,length_median=25.309312738510002,NoraHostClock.rate=0.004559317617801412,NoraHostClock.rate_median=0.004453307823092372,NoraHostClock.rate_range={0.0017350655903690668,0.012302284009688736},HostG.set.prob={1.0}]:25.124389263924712,10[&Nora_8053-8979.rate_range={1.9727071051673764E-4,0.0014128690754867572},length_range={5.796444793237,100.8439371511},height_range={6.999999999980986,7.000000000040984},Nora_8053-8979.rate_95%_HPD={3.4225641585008905E-4,8.000535261247117E-4},NoraContinentClock.rate_median=0.010402561518721081,HostG.set={"Dmel"},height=6.999999999999976,HostG="Dmel",Nora_8053-8979.rate_median=5.459474298249887E-4,length=23.468313237696982,ContinentG="Lab",Nora_8053-8979.rate=5.579443285188256E-4,NoraHostClock.rate_95%_HPD={0.0026348957017238543,0.0066445589372707645},NoraContinentClock.rate_95%_HPD={0.006599332706119054,0.014797358714054106},height_95%_HPD={6.999999999989996,7.00000000000901},length_95%_HPD={10.38197045678,38.46607311499},ContinentG.set.prob={1.0},ContinentG.set={"Lab"},NoraContinentClock.rate_range={0.004293089685093404,0.025266020299626157},height_median=7.0,HostG.prob=1.0,NoraContinentClock.rate=0.010607899844228998,ContinentG.prob=1.0,length_median=22.365053077875,NoraHostClock.rate=0.004559317617801412,NoraHostClock.rate_median=0.004453307823092372,NoraHostClock.rate_range={0.0017350655903690668,0.012302284009688736},HostG.set.prob={1.0}]:22.124389263924712)[&Nora_8053-8979.rate_range={1.9727071051673764E-4,0.0014128690754867572},length_range={0.08513445740727,53.90661789412},height_range={12.796444793237995,82.76164837735999},Nora_8053-8979.rate_95%_HPD={3.4225641585008905E-4,7.998643852406942E-4},NoraContinentClock.rate_median=0.010400308721631203,HostG.set={"Dmel","Dsim"},height=30.08172299596485,HostG="Dmel",Nora_8053-8979.rate_median=5.457975489928013E-4,length=12.159404269430484,ContinentG="Lab",Nora_8053-8979.rate=5.577459976241376E-4,NoraHostClock.rate_95%_HPD={0.0026288985749127014,0.006636634122744139},NoraContinentClock.rate_95%_HPD={0.006592690788427349,0.014797358714054106},height_95%_HPD={17.39448244366899,44.21883363911999},length_95%_HPD={2.112245312642,23.79898211361},ContinentG.set.prob={0.0020346754549362372,0.0026651382719587334,0.0017481014471987391,0.9935520848259063},ContinentG.set={"USA","EuropeNAf","Africa","Lab"},NoraContinentClock.rate_range={0.004293089685093404,0.025266020299626157},height_median=29.124389263924712,HostG.prob=0.9991116205760138,posterior=0.9692517082384312,NoraContinentClock.rate=0.010607549542640147,ContinentG.prob=0.9935520848259063,length_median=11.23867149336,NoraHostClock.rate=0.004556979399554571,NoraHostClock.rate_range={0.0017350655903690668,0.012302284009688736},NoraHostClock.rate_median=0.004451361735329412,HostG.set.prob={0.9991116205760138,8.883794239862445E-4}]:9.335935775629281)[&Nora_8053-8979.rate_range={1.9727071051673764E-4,0.0012637724717126822},length_range={8.688662883287E-4,39.84487631482},height_range={16.795339038635603,101.39944711871598},Nora_8053-8979.rate_95%_HPD={3.430002736479862E-4,7.976726011138494E-4},NoraContinentClock.rate_median=0.010409599818563103,HostG.set={"Dmel","Dsim"},height=39.43686815650764,HostG="Dmel",Nora_8053-8979.rate_median=5.45262461082636E-4,length=7.503627248170056,ContinentG="Lab",Nora_8053-8979.rate=5.570781019781043E-4,NoraHostClock.rate_95%_HPD={0.0026161962927263413,0.006649899244787363},NoraContinentClock.rate_95%_HPD={0.006638712565727702,0.01482580538748201},height_95%_HPD={24.20394422959309,56.724253939884996},length_95%_HPD={8.688662883287E-4,16.48258074222},ContinentG.set.prob={0.0016882623559701178,0.0020681213860633944,0.0011817836491790825,0.9950618326087874},ContinentG.set={"USA","EuropeNAf","Africa","Lab"},NoraContinentClock.rate_range={0.004293089685093404,0.025266020299626157},height_median=38.46032503955399,HostG.prob=0.999493521293209,posterior=0.658102327648464,NoraContinentClock.rate=0.010617985878329433,ContinentG.prob=0.9950618326087874,length_median=6.626075702561,NoraHostClock.rate=0.0045592291927565535,NoraHostClock.rate_range={0.0018051023118836012,0.012302284009688736},NoraHostClock.rate_median=0.004451147232596596,HostG.set.prob={0.999493521293209,5.064787067910353E-4}]:5.925457578794358,16[&Nora_8053-8979.rate_range={1.9727071051673764E-4,0.0014128690754867572},length_range={7.791109835157,101.1803869346},height_range={9.999999999984993,10.000000000014978},Nora_8053-8979.rate_95%_HPD={3.4225641585008905E-4,8.000535261247117E-4},NoraContinentClock.rate_median=0.010402561518721081,HostG.set={"Dmel"},height=9.999999999999998,HostG="Dmel",Nora_8053-8979.rate_median=5.459474298249887E-4,length=34.70432292808272,ContinentG="Lab",Nora_8053-8979.rate=5.579443285188256E-4,NoraHostClock.rate_95%_HPD={0.0026348957017238543,0.0066445589372707645},NoraContinentClock.rate_95%_HPD={0.006599332706119054,0.014797358714054106},height_95%_HPD={9.999999999991985,10.000000000008015},length_95%_HPD={16.96528561204,54.71144076928},ContinentG.set.prob={1.0},ContinentG.set={"Lab"},NoraContinentClock.rate_range={0.004293089685093404,0.025266020299626157},height_median=10.0,HostG.prob=1.0,NoraContinentClock.rate=0.010607899844228998,ContinentG.prob=1.0,length_median=33.60148766966,NoraHostClock.rate=0.004559317617801412,NoraHostClock.rate_median=0.004453307823092372,NoraHostClock.rate_range={0.0017350655903690668,0.012302284009688736},HostG.set.prob={1.0}]:34.38578261834835)[&Nora_8053-8979.rate_range={2.1708520881982146E-4,0.001123109022650028},length_range={5.52918507374E-4,39.15919699081},height_range={19.254463450211098,99.81213148722598},Nora_8053-8979.rate_95%_HPD={3.3908496063728003E-4,7.88693463467508E-4},NoraContinentClock.rate_median=0.010341828355684944,HostG.set={"Dmel","Dsim"},height=45.45094284828613,HostG="Dmel",Nora_8053-8979.rate_median=5.397084658867542E-4,length=5.289848031733484,ContinentG="Lab",Nora_8053-8979.rate=5.513882463911093E-4,NoraHostClock.rate_95%_HPD={0.0026418662684625466,0.006628377522546411},NoraContinentClock.rate_95%_HPD={0.0066478219375965975,0.014795679660432116},height_95%_HPD={28.848917908014997,64.52282808417299},length_95%_HPD={5.52918507374E-4,12.62716083673},ContinentG.set.prob={0.0015710566478139868,0.002468803303707694,0.001436394649429931,0.9945237453990484},ContinentG.set={"USA","EuropeNAf","Africa","Lab"},NoraContinentClock.rate_range={0.004293089685093404,0.0247364446112809},height_median=44.38578261834835,HostG.prob=0.999147140676901,posterior=0.618798955613577,NoraContinentClock.rate=0.010548504357942409,ContinentG.prob=0.9945237453990484,length_median=4.5309371385195,NoraHostClock.rate=0.0045266457163515485,NoraHostClock.rate_range={0.0017350655903690668,0.012302284009688736},NoraHostClock.rate_median=0.004419660933632127,HostG.set.prob={0.999147140676901,8.528593230990215E-4}]:5.548390922854104)[&Nora_8053-8979.rate_range={1.9727071051673764E-4,0.0014128690754867572},length_range={8.309631070588,136.1257391071},height_range={22.972094979581,123.92824798578597},Nora_8053-8979.rate_95%_HPD={3.4225641585008905E-4,8.000535261247117E-4},NoraContinentClock.rate_median=0.010402561518721081,HostG.set={"Dmel","Dsim"},height=51.14468878282849,HostG="Dmel",Nora_8053-8979.rate_median=5.459474298249887E-4,length=48.734909666400775,ContinentG="Lab",Nora_8053-8979.rate=5.579443285188256E-4,NoraHostClock.rate_95%_HPD={0.0026348957017238543,0.0066445589372707645},NoraContinentClock.rate_95%_HPD={0.006599332706119054,0.014797358714054106},height_95%_HPD={31.513474773695997,71.7408429808261},length_95%_HPD={22.55347848533,77.48466130969},ContinentG.set.prob={0.0040553302594300315,0.007471807121826565,0.007610688295094717,0.9808621743236486},ContinentG.set={"USA","EuropeNAf","Africa","Lab"},NoraContinentClock.rate_range={0.004293089685093404,0.025266020299626157},height_median=49.934173541202455,HostG.prob=0.9965001944336426,posterior=1.0,NoraContinentClock.rate=0.010607899844228998,ContinentG.prob=0.9808621743236486,length_median=46.973508088325005,NoraHostClock.rate=0.004559317617801412,NoraHostClock.rate_range={0.0017350655903690668,0.012302284009688736},NoraHostClock.rate_median=0.004453307823092372,HostG.set.prob={0.9965001944336426,0.0034998055663574244}]:47.3696817181802)[&height_95%_HPD={59.115443117981,145.01105794225398},height_median=97.30385525938266,height=99.87959844922918,HostG="Dmel",HostG.prob=0.5394422532081551,posterior=1.0,height_range={39.6031730418297,238.26306962998598},ContinentG.prob=0.44322537636797954,ContinentG.set.prob={0.05596911282706516,0.11382700961057719,0.44322537636797954,0.3855896894616966,0.0013888117326815177},length=0.0,ContinentG="Africa",ContinentG.set={"USA","EuropeNAf","Africa","Lab","Australia"},HostG.set.prob={0.5394422532081551,0.4605577467918449},HostG.set={"Dmel","Dsim"}];
End;
