# Supplementary material for: The Discovery, Distribution, and Evolution of Viruses Associated with Drosophila melanogaster
Source: PLoS Biol. 2015 Jul 14;13(7):e1002210. doi: 10.1371/journal.pbio.1002210 (PMC4501690; doi:10.1371/journal.pbio.1002210)
Supplement: S8 Data — Posterior summaries of BEAST output for Figs 6 and S7 (posteriors inferred jointly across two independent runs). (ZIP) [file pbio.1002210.s008.zip › BEAST_Results/Nora_8981-9690.summary.tree]

#NEXUS

Begin taxa;
	Dimensions ntax=29;
	Taxlabels
		Nora_AM04_Dmel_AthensGreece_EuropeNAf_2009-08-08
		Nora_ATH56_Dmel_AthensGreece_EuropeNAf_2009-08-08
		Nora_D167_Dmel_LabStock_Lab_2010-01
		Nora_DANMEL01_Dmel_Accra2_Africa_2010-01
		Nora_DANMEL11_Dmel_Accra2_Africa_2010-01
		Nora_DANMEL13_Dmel_Accra2_Africa_2010-01
		Nora_DQ321720Hultmark_Dmel_UmeaLab_Lab_2004
		Nora_GEO58_Dmel_AthensGeorgia_USA_2009-02-02
		Nora_GQ257737Hultmark_Dmel_UmeaLab_Lab_2007
		Nora_IM09_Dmel_Ithaca_USA_2009-09-18
		Nora_IM12_Dmel_Ithaca_USA_2009-09-18
		Nora_IM13_Dmel_Ithaca_USA_2009-09-18
		Nora_JJ17_Dmel_LabStock_Lab_2001
		Nora_JX220408vanRij_Dmel_vanRijLab_Lab_2011
		Nora_K02_Dsim_Thika_Africa_2009-02
		Nora_K09_Dsim_Thika_Africa_2009-02
		Nora_MAT23_Dmel_Accra1_Africa_2010-01
		Nora_MAT38_Dmel_Accra1_Africa_2010-01
		Nora_MON28_Dmel_Montpellier_EuropeNAf_2010-08-11
		Nora_MONSIM03_Dsim_Montpellier_EuropeNAf_2010-08-11
		Nora_RAK11_Dsim_Marrakesh_EuropeNAf_2010-09-30
		Nora_RAKMEL12_Dmel_Marrakesh_EuropeNAf_2010-09-30
		Nora_RAKMEL13_Dmel_Marrakesh_EuropeNAf_2010-09-30
		Nora_SAFSIM01_Dsim_SouthAfrica_Africa_2010-01
		Nora_UM02_Dmel_SanDiego2_USA_2008-12-05
		Nora_XA_Dmel_LabStock_Lab_2008-02
		Nora_XG_Dmel_LabStock_Lab_2008-02
		Nora_XH_Dmel_LabStock_Lab_2008-02
		Nora_delta11_Dmel_LabStock_Lab_2008-02
		;
End;

Begin trees;
	Translate
		1 Nora_AM04_Dmel_AthensGreece_EuropeNAf_2009-08-08,
		2 Nora_ATH56_Dmel_AthensGreece_EuropeNAf_2009-08-08,
		3 Nora_D167_Dmel_LabStock_Lab_2010-01,
		4 Nora_DANMEL01_Dmel_Accra2_Africa_2010-01,
		5 Nora_DANMEL11_Dmel_Accra2_Africa_2010-01,
		6 Nora_DANMEL13_Dmel_Accra2_Africa_2010-01,
		7 Nora_DQ321720Hultmark_Dmel_UmeaLab_Lab_2004,
		8 Nora_GEO58_Dmel_AthensGeorgia_USA_2009-02-02,
		9 Nora_GQ257737Hultmark_Dmel_UmeaLab_Lab_2007,
		10 Nora_IM09_Dmel_Ithaca_USA_2009-09-18,
		11 Nora_IM12_Dmel_Ithaca_USA_2009-09-18,
		12 Nora_IM13_Dmel_Ithaca_USA_2009-09-18,
		13 Nora_JJ17_Dmel_LabStock_Lab_2001,
		14 Nora_JX220408vanRij_Dmel_vanRijLab_Lab_2011,
		15 Nora_K02_Dsim_Thika_Africa_2009-02,
		16 Nora_K09_Dsim_Thika_Africa_2009-02,
		17 Nora_MAT23_Dmel_Accra1_Africa_2010-01,
		18 Nora_MAT38_Dmel_Accra1_Africa_2010-01,
		19 Nora_MON28_Dmel_Montpellier_EuropeNAf_2010-08-11,
		20 Nora_MONSIM03_Dsim_Montpellier_EuropeNAf_2010-08-11,
		21 Nora_RAK11_Dsim_Marrakesh_EuropeNAf_2010-09-30,
		22 Nora_RAKMEL12_Dmel_Marrakesh_EuropeNAf_2010-09-30,
		23 Nora_RAKMEL13_Dmel_Marrakesh_EuropeNAf_2010-09-30,
		24 Nora_SAFSIM01_Dsim_SouthAfrica_Africa_2010-01,
		25 Nora_UM02_Dmel_SanDiego2_USA_2008-12-05,
		26 Nora_XA_Dmel_LabStock_Lab_2008-02,
		27 Nora_XG_Dmel_LabStock_Lab_2008-02,
		28 Nora_XH_Dmel_LabStock_Lab_2008-02,
		29 Nora_delta11_Dmel_LabStock_Lab_2008-02
		;
tree TREE1 = [&R] ((15[&ContinentH.set.prob={1.0},HostH.prob=1.0,length_range={8.076355934472E-6,20.98237172897},height_range={1.915068493046192,1.9150684932523632},Nora_8981-9690.rate_95%_HPD={2.7488955196702716E-4,6.740662225190787E-4},Nora_8981-9690.rate_median=4.52247073935576E-4,ContinentH.prob=1.0,HostH.set.prob={1.0},NoraContinentClock.rate_median=0.010402561518721081,height=1.915068493150696,Nora_8981-9690.rate=4.6333310322555583E-4,ContinentH.set={"Africa"},length=1.4633093314780143,Nora_8981-9690.rate_range={1.6101805467023112E-4,0.0011845208627804143},HostH.set={"Dsim"},NoraHostClock.rate_95%_HPD={0.0026348957017238543,0.0066445589372707645},ContinentH="Africa",NoraContinentClock.rate_95%_HPD={0.006599332706119054,0.014797358714054106},height_95%_HPD={1.9150684930977775,1.9150684932040178},HostH="Dsim",length_95%_HPD={8.076355934472E-6,4.537383899499},NoraContinentClock.rate_range={0.004293089685093404,0.025266020299626157},height_median=1.9150684931505992,NoraContinentClock.rate=0.010607899844228998,length_median=0.9768679917509,NoraHostClock.rate=0.004559317617801412,NoraHostClock.rate_median=0.004453307823092372,NoraHostClock.rate_range={0.0017350655903690668,0.012302284009688736}]:0.9768679917753929,16[&ContinentH.set.prob={1.0},HostH.prob=1.0,length_range={8.076355934472E-6,20.98237172897},height_range={1.915068493046192,1.9150684932523632},Nora_8981-9690.rate_95%_HPD={2.7488955196702716E-4,6.740662225190787E-4},Nora_8981-9690.rate_median=4.52247073935576E-4,ContinentH.prob=1.0,HostH.set.prob={1.0},NoraContinentClock.rate_median=0.010402561518721081,height=1.915068493150696,Nora_8981-9690.rate=4.6333310322555583E-4,ContinentH.set={"Africa"},length=1.4633093314780143,Nora_8981-9690.rate_range={1.6101805467023112E-4,0.0011845208627804143},HostH.set={"Dsim"},NoraHostClock.rate_95%_HPD={0.0026348957017238543,0.0066445589372707645},ContinentH="Africa",NoraContinentClock.rate_95%_HPD={0.006599332706119054,0.014797358714054106},height_95%_HPD={1.9150684930977775,1.9150684932040178},HostH="Dsim",length_95%_HPD={8.076355934472E-6,4.537383899499},NoraContinentClock.rate_range={0.004293089685093404,0.025266020299626157},height_median=1.9150684931505992,NoraContinentClock.rate=0.010607899844228998,length_median=0.9768679917509,NoraHostClock.rate=0.004559317617801412,NoraHostClock.rate_median=0.004453307823092372,NoraHostClock.rate_range={0.0017350655903690668,0.012302284009688736}]:0.9768679917753929)[&ContinentH.set.prob={2.7776234653630355E-5,5.555246930726071E-5,0.9998611188267319,5.555246930726071E-5},HostH.prob=0.9997500138881174,length_range={56.81186118883,511.6760802111},height_range={1.9150765694691074,22.89744022212801},Nora_8981-9690.rate_95%_HPD={2.7488955196702716E-4,6.740662225190787E-4},Nora_8981-9690.rate_median=4.52247073935576E-4,ContinentH.prob=0.9998611188267319,HostH.set.prob={2.4998611188267316E-4,0.9997500138881174},NoraContinentClock.rate_median=0.010402561518721081,height=3.3783778246287586,Nora_8981-9690.rate=4.6333310322555583E-4,ContinentH.set={"USA","EuropeNAf","Africa","Lab"},length=158.16882859976073,Nora_8981-9690.rate_range={1.6101805467023112E-4,0.0011845208627804143},HostH.set={"Dmel","Dsim"},NoraHostClock.rate_95%_HPD={0.0026348957017238543,0.0066445589372707645},ContinentH="Africa",NoraContinentClock.rate_95%_HPD={0.006599332706119054,0.014797358714054106},height_95%_HPD={1.9150765694691074,6.452452392619648},HostH="Dsim",length_95%_HPD={87.8005635105,243.0264461549},NoraContinentClock.rate_range={0.004293089685093404,0.025266020299626157},height_median=2.891936484925992,posterior=1.0,NoraContinentClock.rate=0.010607899844228998,length_median=152.7922777936,NoraHostClock.rate=0.004559317617801412,NoraHostClock.rate_range={0.0017350655903690668,0.012302284009688736},NoraHostClock.rate_median=0.004453307823092372]:153.30946242206002,(((5[&ContinentH.set.prob={1.0},HostH.prob=1.0,length_range={2.166237308464,64.27168182162},height_range={0.9999999999100169,1.0000000000523244},Nora_8981-9690.rate_95%_HPD={2.7488955196702716E-4,6.740662225190787E-4},Nora_8981-9690.rate_median=4.52247073935576E-4,ContinentH.prob=1.0,HostH.set.prob={1.0},NoraContinentClock.rate_median=0.010402561518721081,height=0.9999999999999929,Nora_8981-9690.rate=4.6333310322555583E-4,ContinentH.set={"Africa"},length=13.401618957635334,Nora_8981-9690.rate_range={1.6101805467023112E-4,0.0011845208627804143},HostH.set={"Dmel"},NoraHostClock.rate_95%_HPD={0.0026348957017238543,0.0066445589372707645},ContinentH="Africa",NoraContinentClock.rate_95%_HPD={0.006599332706119054,0.014797358714054106},height_95%_HPD={0.9999999999870113,1.0000000000129887},HostH="Dmel",length_95%_HPD={4.735477042281,23.78417485014},NoraContinentClock.rate_range={0.004293089685093404,0.025266020299626157},height_median=1.0,NoraContinentClock.rate=0.010607899844228998,length_median=12.62783311719,NoraHostClock.rate=0.004559317617801412,NoraHostClock.rate_median=0.004453307823092372,NoraHostClock.rate_range={0.0017350655903690668,0.012302284009688736}]:12.628424499446496,(18[&ContinentH.set.prob={1.0},HostH.prob=1.0,length_range={0.01338632349011,19.45095811094},height_range={0.9999999999030251,1.0000000000583213},Nora_8981-9690.rate_95%_HPD={2.7488955196702716E-4,6.740662225190787E-4},Nora_8981-9690.rate_median=4.52247073935576E-4,ContinentH.prob=1.0,HostH.set.prob={1.0},NoraContinentClock.rate_median=0.010402561518721081,height=0.9999999999999882,Nora_8981-9690.rate=4.6333310322555583E-4,ContinentH.set={"Africa"},length=2.606883345603772,Nora_8981-9690.rate_range={1.6101805467023112E-4,0.0011845208627804143},HostH.set={"Dmel"},NoraHostClock.rate_95%_HPD={0.0026348957017238543,0.0066445589372707645},ContinentH="Africa",NoraContinentClock.rate_95%_HPD={0.006599332706119054,0.014797358714054106},height_95%_HPD={0.9999999999869544,1.0000000000120224},HostH="Dmel",length_95%_HPD={0.03810147241295,6.280808361432},NoraContinentClock.rate_range={0.004293089685093404,0.025266020299626157},height_median=1.0,NoraContinentClock.rate=0.010607899844228998,length_median=2.1715127786275,NoraHostClock.rate=0.004559317617801412,NoraHostClock.rate_median=0.004453307823092372,NoraHostClock.rate_range={0.0017350655903690668,0.012302284009688736}]:3.206812312943015,((6[&ContinentH.set.prob={1.0},HostH.prob=1.0,length_range={7.38961082809E-5,15.44308612092},height_range={0.9999999999031957,1.0000000000579234},Nora_8981-9690.rate_95%_HPD={2.7488955196702716E-4,6.740662225190787E-4},Nora_8981-9690.rate_median=4.52247073935576E-4,ContinentH.prob=1.0,HostH.set.prob={1.0},NoraContinentClock.rate_median=0.010402561518721081,height=0.9999999999999921,Nora_8981-9690.rate=4.6333310322555583E-4,ContinentH.set={"Africa"},length=1.567827896933556,Nora_8981-9690.rate_range={1.6101805467023112E-4,0.0011845208627804143},HostH.set={"Dmel"},NoraHostClock.rate_95%_HPD={0.0026348957017238543,0.0066445589372707645},ContinentH="Africa",NoraContinentClock.rate_95%_HPD={0.006599332706119054,0.014797358714054106},height_95%_HPD={0.9999999999869829,1.000000000012193},HostH="Dmel",length_95%_HPD={7.38961082809E-5,4.496017920425},NoraContinentClock.rate_range={0.004293089685093404,0.025266020299626157},height_median=1.0,NoraContinentClock.rate=0.010607899844228998,length_median=1.151843934512,NoraHostClock.rate=0.004559317617801412,NoraHostClock.rate_median=0.004453307823092372,NoraHostClock.rate_range={0.0017350655903690668,0.012302284009688736}]:0.6968243545624304,4[&ContinentH.set.prob={1.0},HostH.prob=1.0,length_range={4.034612163695E-5,16.29933647713},height_range={0.9999999999029683,1.0000000000583498},Nora_8981-9690.rate_95%_HPD={2.7488955196702716E-4,6.740662225190787E-4},Nora_8981-9690.rate_median=4.52247073935576E-4,ContinentH.prob=1.0,HostH.set.prob={1.0},NoraContinentClock.rate_median=0.010402561518721081,height=0.9999999999999916,Nora_8981-9690.rate=4.6333310322555583E-4,ContinentH.set={"Africa"},length=1.5647057720139164,Nora_8981-9690.rate_range={1.6101805467023112E-4,0.0011845208627804143},HostH.set={"Dmel"},NoraHostClock.rate_95%_HPD={0.0026348957017238543,0.0066445589372707645},ContinentH="Africa",NoraContinentClock.rate_95%_HPD={0.006599332706119054,0.014797358714054106},height_95%_HPD={0.9999999999869829,1.000000000012193},HostH="Dmel",length_95%_HPD={4.034612163695E-5,4.403500231353},NoraContinentClock.rate_range={0.004293089685093404,0.025266020299626157},height_median=1.0,NoraContinentClock.rate=0.010607899844228998,length_median=1.1556648395925,NoraHostClock.rate=0.004559317617801412,NoraHostClock.rate_median=0.004453307823092372,NoraHostClock.rate_range={0.0017350655903690668,0.012302284009688736}]:0.6968243545624304)[&ContinentH.set.prob={1.0},HostH.prob=1.0,length_range={2.933583783158E-4,13.77659430468},height_range={1.0000738961079776,12.910759519330014},Nora_8981-9690.rate_95%_HPD={2.7157252251608415E-4,6.69667971823652E-4},Nora_8981-9690.rate_median=4.519963947792512E-4,ContinentH.prob=1.0,HostH.set.prob={1.0},NoraContinentClock.rate_median=0.010403732043558227,height=1.9841758829793632,Nora_8981-9690.rate=4.6366326172329897E-4,ContinentH.set={"Africa"},length=1.5318838746434316,Nora_8981-9690.rate_range={1.9322227313923888E-4,0.0010209959631909753},HostH.set={"Dmel"},NoraHostClock.rate_95%_HPD={0.002647950873743952,0.006634365049942956},ContinentH="Africa",NoraContinentClock.rate_95%_HPD={0.00648292840915653,0.014674643390356833},height_95%_HPD={1.0000738961079776,3.8375270694308483},HostH="Dmel",length_95%_HPD={2.933583783158E-4,4.362312365399},NoraContinentClock.rate_range={0.0048108015504214965,0.0247364446112809},height_median=1.6968243545624304,posterior=0.28137325704127547,NoraContinentClock.rate=0.010590240090936625,length_median=1.129302149128,NoraHostClock.rate=0.004551034431664775,NoraHostClock.rate_range={0.0017797360555790705,0.01044894381662451},NoraHostClock.rate_median=0.004442288707902362]:0.9306051197665752,17[&ContinentH.set.prob={1.0},HostH.prob=1.0,length_range={4.034612163695E-5,30.07911784389},height_range={0.9999999999031957,1.0000000000579234},Nora_8981-9690.rate_95%_HPD={2.7488955196702716E-4,6.740662225190787E-4},Nora_8981-9690.rate_median=4.52247073935576E-4,ContinentH.prob=1.0,HostH.set.prob={1.0},NoraContinentClock.rate_median=0.010402561518721081,height=0.9999999999999865,Nora_8981-9690.rate=4.6333310322555583E-4,ContinentH.set={"Africa"},length=1.5653928040373573,Nora_8981-9690.rate_range={1.6101805467023112E-4,0.0011845208627804143},HostH.set={"Dmel"},NoraHostClock.rate_95%_HPD={0.0026348957017238543,0.0066445589372707645},ContinentH="Africa",NoraContinentClock.rate_95%_HPD={0.006599332706119054,0.014797358714054106},height_95%_HPD={0.9999999999869829,1.000000000012193},HostH="Dmel",length_95%_HPD={4.034612163695E-5,4.436770297104},NoraContinentClock.rate_range={0.004293089685093404,0.025266020299626157},height_median=1.0,NoraContinentClock.rate=0.010607899844228998,length_median=1.1588791887855,NoraHostClock.rate=0.004559317617801412,NoraHostClock.rate_median=0.004453307823092372,NoraHostClock.rate_range={0.0017350655903690668,0.012302284009688736}]:1.6274294743290056)[&ContinentH.set.prob={1.0},HostH.prob=1.0,length_range={5.721684235516E-5,16.02032269231},height_range={1.009177231682969,12.024244981506996},Nora_8981-9690.rate_95%_HPD={2.731480657630396E-4,6.687449446019696E-4},Nora_8981-9690.rate_median=4.5108224400556494E-4,ContinentH.prob=1.0,HostH.set.prob={1.0},NoraContinentClock.rate_median=0.010398765736449453,height=2.9264407855716605,Nora_8981-9690.rate=4.6280172887707126E-4,ContinentH.set={"Africa"},length=1.8693923609399359,Nora_8981-9690.rate_range={2.009032995577251E-4,0.0010383335584095107},HostH.set={"Dmel"},NoraHostClock.rate_95%_HPD={0.0027227196965260944,0.00673335321426821},ContinentH="Africa",NoraContinentClock.rate_95%_HPD={0.006617459198431569,0.014809498887453648},height_95%_HPD={1.064823172091991,5.536345861482033},HostH="Dmel",length_95%_HPD={5.529618629545E-4,5.296919058288},NoraContinentClock.rate_range={0.0048108015504214965,0.0247364446112809},height_median=2.6274294743290056,posterior=0.37100716626854063,NoraContinentClock.rate=0.010613343800445865,length_median=1.392203351794,NoraHostClock.rate=0.00456061063776999,NoraHostClock.rate_range={0.0017797360555790705,0.012302284009688736},NoraHostClock.rate_median=0.004451361735329412]:1.5793828386140092)[&ContinentH.set.prob={2.778626802634138E-5,0.9999722137319736},HostH.prob=1.0,length_range={0.1115022474419,60.88068364997},height_range={1.118583337041997,31.079117843893016},Nora_8981-9690.rate_95%_HPD={2.7488955196702716E-4,6.740662225190787E-4},Nora_8981-9690.rate_median=4.5224422343170595E-4,ContinentH.prob=0.9999722137319736,HostH.set.prob={1.0},NoraContinentClock.rate_median=0.010402572836702097,height=4.5989115657386765,Nora_8981-9690.rate=4.633242746479092E-4,ContinentH.set={"EuropeNAf","Africa"},length=9.804653349218091,Nora_8981-9690.rate_range={1.6101805467023112E-4,0.0011845208627804143},HostH.set={"Dmel"},NoraHostClock.rate_95%_HPD={0.0026348957017238543,0.0066445589372707645},ContinentH="Africa",NoraContinentClock.rate_95%_HPD={0.006600704443969745,0.014797358714054106},height_95%_HPD={1.5339442772191774,8.528040725081297},HostH="Dmel",length_95%_HPD={1.897955951746,19.21058817976},NoraContinentClock.rate_range={0.004293089685093404,0.025266020299626157},height_median=4.206812312943015,posterior=0.9996389089495028,NoraContinentClock.rate=0.010607943993769747,length_median=9.066233960536,NoraHostClock.rate=0.004559468323055243,NoraHostClock.rate_range={0.0017350655903690668,0.012302284009688736},NoraHostClock.rate_median=0.004453302900442834]:9.42161218650348)[&ContinentH.set.prob={6.388533970334982E-4,0.002749847230709405,0.9889172823732015,0.007694016999055608},HostH.prob=0.9990833842564302,length_range={10.85165491884,139.9495833841},height_range={3.1662373084642894,65.271681821622},Nora_8981-9690.rate_95%_HPD={2.7488955196702716E-4,6.740662225190787E-4},Nora_8981-9690.rate_median=4.52247073935576E-4,ContinentH.prob=0.9889172823732015,HostH.set.prob={0.9990833842564302,9.166157435698017E-4},NoraContinentClock.rate_median=0.010402561518721081,height=14.402102827213277,Nora_8981-9690.rate=4.6333310322555583E-4,ContinentH.set={"USA","EuropeNAf","Africa","Lab"},length=46.764261062477765,Nora_8981-9690.rate_range={1.6101805467023112E-4,0.0011845208627804143},HostH.set={"Dmel","Dsim"},NoraHostClock.rate_95%_HPD={0.0026348957017238543,0.0066445589372707645},ContinentH="Africa",NoraContinentClock.rate_95%_HPD={0.006599332706119054,0.014797358714054106},height_95%_HPD={5.735477042285993,24.784174850140005},HostH="Dmel",length_95%_HPD={21.67788201749,74.16088255352},NoraContinentClock.rate_range={0.004293089685093404,0.025266020299626157},height_median=13.628424499446496,posterior=1.0,NoraContinentClock.rate=0.010607899844228998,length_median=44.837055424825,NoraHostClock.rate=0.004559317617801412,NoraHostClock.rate_range={0.0017350655903690668,0.012302284009688736},NoraHostClock.rate_median=0.004453307823092372]:45.10589662108274,13[&ContinentH.set.prob={1.0},HostH.prob=1.0,length_range={13.00232977201,192.2863856435},height_range={9.999999999910017,10.000000000082991},Nora_8981-9690.rate_95%_HPD={2.7488955196702716E-4,6.740662225190787E-4},Nora_8981-9690.rate_median=4.52247073935576E-4,ContinentH.prob=1.0,HostH.set.prob={1.0},NoraContinentClock.rate_median=0.010402561518721081,height=9.999999999999984,Nora_8981-9690.rate=4.6333310322555583E-4,ContinentH.set={"Lab"},length=51.72292532124285,Nora_8981-9690.rate_range={1.6101805467023112E-4,0.0011845208627804143},HostH.set={"Dmel"},NoraHostClock.rate_95%_HPD={0.0026348957017238543,0.0066445589372707645},ContinentH="Lab",NoraContinentClock.rate_95%_HPD={0.006599332706119054,0.014797358714054106},height_95%_HPD={9.999999999987097,10.00000000001205},HostH="Dmel",length_95%_HPD={23.20671279772,84.07606430635},NoraContinentClock.rate_range={0.004293089685093404,0.025266020299626157},height_median=10.0,NoraContinentClock.rate=0.010607899844228998,length_median=49.20955405682,NoraHostClock.rate=0.004559317617801412,NoraHostClock.rate_median=0.004453307823092372,NoraHostClock.rate_range={0.0017350655903690668,0.012302284009688736}]:48.73432112052924)[&ContinentH.set.prob={0.03110908156858268,0.06898224784519665,0.2772418517038644,8.562132541811747E-5,0.6225811975569382},HostH.prob=0.9851304298190536,length_range={0.3635036473658,118.2951766712},height_range={23.002329771999996,176.224529506706},Nora_8981-9690.rate_95%_HPD={2.749259495892207E-4,6.727369110649412E-4},Nora_8981-9690.rate_median=4.516353958071469E-4,ContinentH.prob=0.6225811975569382,HostH.set.prob={0.9851304298190536,0.0148695701809464},NoraContinentClock.rate_median=0.010396569504303007,height=60.68305034592101,Nora_8981-9690.rate=4.627948426924333E-4,ContinentH.set={"USA","EuropeNAf","Africa","Australia","Lab"},length=28.57390980963878,Nora_8981-9690.rate_range={1.6101805467023112E-4,0.0011845208627804143},HostH.set={"Dmel","Dsim"},NoraHostClock.rate_95%_HPD={0.002627265783373013,0.0066370932800476415},ContinentH="Lab",NoraContinentClock.rate_95%_HPD={0.006603457842489088,0.014797358714054106},height_95%_HPD={33.888281441023,90.711576940789},HostH="Dmel",length_95%_HPD={8.671057040798,52.87799648706},NoraContinentClock.rate_range={0.004293089685093404,0.025266020299626157},height_median=58.73432112052924,posterior=0.9732237097939004,NoraContinentClock.rate=0.010602170138993583,length_median=27.022858468065003,NoraHostClock.rate=0.004556007295420586,NoraHostClock.rate_range={0.0017350655903690668,0.012302284009688736},NoraHostClock.rate_median=0.004449337877569357]:28.19716337062274,(((9[&ContinentH.set.prob={1.0},HostH.prob=1.0,length_range={3.000018853084,21.58502671611},height_range={3.999999999948045,4.000000000079979},Nora_8981-9690.rate_95%_HPD={2.7488955196702716E-4,6.740662225190787E-4},Nora_8981-9690.rate_median=4.52247073935576E-4,ContinentH.prob=1.0,HostH.set.prob={1.0},NoraContinentClock.rate_median=0.010402561518721081,height=4.000000000000018,Nora_8981-9690.rate=4.6333310322555583E-4,ContinentH.set={"Lab"},length=4.72774385947018,Nora_8981-9690.rate_range={1.6101805467023112E-4,0.0011845208627804143},HostH.set={"Dmel"},NoraHostClock.rate_95%_HPD={0.0026348957017238543,0.0066445589372707645},ContinentH="Lab",NoraContinentClock.rate_95%_HPD={0.006599332706119054,0.014797358714054106},height_95%_HPD={3.999999999990706,4.000000000009095},HostH="Dmel",length_95%_HPD={3.000018853084,8.068001419993},NoraContinentClock.rate_range={0.004293089685093404,0.025266020299626157},height_median=4.0,NoraContinentClock.rate=0.010607899844228998,length_median=4.2141771632405,NoraHostClock.rate=0.004559317617801412,NoraHostClock.rate_median=0.004453307823092372,NoraHostClock.rate_range={0.0017350655903690668,0.012302284009688736}]:4.214177163239512,7[&ContinentH.set.prob={1.0},HostH.prob=1.0,length_range={1.885308418892E-5,18.58502671611},height_range={6.999999999948159,7.000000000079979},Nora_8981-9690.rate_95%_HPD={2.7488955196702716E-4,6.740662225190787E-4},Nora_8981-9690.rate_median=4.52247073935576E-4,ContinentH.prob=1.0,HostH.set.prob={1.0},NoraContinentClock.rate_median=0.010402561518721081,height=6.999999999999998,Nora_8981-9690.rate=4.6333310322555583E-4,ContinentH.set={"Lab"},length=1.7277438594701684,Nora_8981-9690.rate_range={1.6101805467023112E-4,0.0011845208627804143},HostH.set={"Dmel"},NoraHostClock.rate_95%_HPD={0.0026348957017238543,0.0066445589372707645},ContinentH="Lab",NoraContinentClock.rate_95%_HPD={0.006599332706119054,0.014797358714054106},height_95%_HPD={6.999999999990422,7.000000000009095},HostH="Dmel",length_95%_HPD={1.885308418892E-5,5.068001419993},NoraContinentClock.rate_range={0.004293089685093404,0.025266020299626157},height_median=7.0,NoraContinentClock.rate=0.010607899844228998,length_median=1.2141771632405,NoraHostClock.rate=0.004559317617801412,NoraHostClock.rate_median=0.004453307823092372,NoraHostClock.rate_range={0.0017350655903690668,0.012302284009688736}]:1.214177163239512)[&ContinentH.set.prob={8.332870396089106E-5,1.1110493861452142E-4,5.555246930726071E-5,0.9997500138881174},HostH.prob=0.9998888950613855,length_range={8.235215872541,131.4106991653},height_range={7.0000188530845975,25.585026716117},Nora_8981-9690.rate_95%_HPD={2.7488955196702716E-4,6.740662225190787E-4},Nora_8981-9690.rate_median=4.52247073935576E-4,ContinentH.prob=0.9997500138881174,HostH.set.prob={0.9998888950613855,1.1110493861452142E-4},NoraContinentClock.rate_median=0.010402561518721081,height=8.727743859470152,Nora_8981-9690.rate=4.6333310322555583E-4,ContinentH.set={"USA","EuropeNAf","Africa","Lab"},length=43.418866313069735,Nora_8981-9690.rate_range={1.6101805467023112E-4,0.0011845208627804143},HostH.set={"Dmel","Dsim"},NoraHostClock.rate_95%_HPD={0.0026348957017238543,0.0066445589372707645},ContinentH="Lab",NoraContinentClock.rate_95%_HPD={0.006599332706119054,0.014797358714054106},height_95%_HPD={7.0000188530845975,12.06800141999102},HostH="Dmel",length_95%_HPD={19.71795146743,68.89098628111},NoraContinentClock.rate_range={0.004293089685093404,0.025266020299626157},height_median=8.214177163239512,posterior=1.0,NoraContinentClock.rate=0.010607899844228998,length_median=41.70584973358,NoraHostClock.rate=0.004559317617801412,NoraHostClock.rate_range={0.0017350655903690668,0.012302284009688736},NoraHostClock.rate_median=0.004453307823092372]:40.35094746096098,(29[&ContinentH.set.prob={1.0},HostH.prob=1.0,length_range={9.319871250079,104.4484314462},height_range={2.915300546402989,2.9153005464920057},Nora_8981-9690.rate_95%_HPD={2.7488955196702716E-4,6.740662225190787E-4},Nora_8981-9690.rate_median=4.52247073935576E-4,ContinentH.prob=1.0,HostH.set.prob={1.0},NoraContinentClock.rate_median=0.010402561518721081,height=2.9153005464480772,Nora_8981-9690.rate=4.6333310322555583E-4,ContinentH.set={"Lab"},length=35.65937389040572,Nora_8981-9690.rate_range={1.6101805467023112E-4,0.0011845208627804143},HostH.set={"Dmel"},NoraHostClock.rate_95%_HPD={0.0026348957017238543,0.0066445589372707645},ContinentH="Lab",NoraContinentClock.rate_95%_HPD={0.006599332706119054,0.014797358714054106},height_95%_HPD={2.9153005464378907,2.915300546458326},HostH="Dmel",length_95%_HPD={17.87724533122,56.54179593103},NoraContinentClock.rate_range={0.004293089685093404,0.025266020299626157},height_median=2.915300546448009,NoraContinentClock.rate=0.010607899844228998,length_median=34.345190591035006,NoraHostClock.rate=0.004559317617801412,NoraHostClock.rate_median=0.004453307823092372,NoraHostClock.rate_range={0.0017350655903690668,0.012302284009688736}]:34.14524589988954,3[&ContinentH.set.prob={1.0},HostH.prob=1.0,length_range={11.23517179653,99.07479591205},height_range={0.9999999999579927,1.0000000000500222},Nora_8981-9690.rate_95%_HPD={2.7488955196702716E-4,6.740662225190787E-4},Nora_8981-9690.rate_median=4.52247073935576E-4,ContinentH.prob=1.0,HostH.set.prob={1.0},NoraContinentClock.rate_median=0.010402561518721081,height=1.0000000000000389,Nora_8981-9690.rate=4.6333310322555583E-4,ContinentH.set={"Lab"},length=37.39111622240371,Nora_8981-9690.rate_range={1.6101805467023112E-4,0.0011845208627804143},HostH.set={"Dmel"},NoraHostClock.rate_95%_HPD={0.0026348957017238543,0.0066445589372707645},ContinentH="Lab",NoraContinentClock.rate_95%_HPD={0.006599332706119054,0.014797358714054106},height_95%_HPD={0.9999999999899956,1.0000000000100044},HostH="Dmel",length_95%_HPD={19.76377677167,57.78985217195},NoraContinentClock.rate_range={0.004293089685093404,0.025266020299626157},height_median=1.0,NoraContinentClock.rate=0.010607899844228998,length_median=36.145750698084996,NoraHostClock.rate=0.004559317617801412,NoraHostClock.rate_median=0.004453307823092372,NoraHostClock.rate_range={0.0017350655903690668,0.012302284009688736}]:36.06054644633755)[&ContinentH.set.prob={0.009136969144939087,0.016623021746555847,0.005038141864966412,0.9692018672435386},HostH.prob=0.9979505863600137,length_range={0.01894994470148,66.15524868475},height_range={12.235171796528533,100.07479591204697},Nora_8981-9690.rate_95%_HPD={2.7503356648145077E-4,6.744007048433091E-4},Nora_8981-9690.rate_median=4.521977294547193E-4,ContinentH.prob=0.9692018672435386,HostH.set.prob={0.9979505863600137,0.0020494136399863373},NoraContinentClock.rate_median=0.01040154380644319,height=38.2757938118012,Nora_8981-9690.rate=4.633072048794346E-4,ContinentH.set={"USA","EuropeNAf","Africa","Lab"},length=13.036253488789665,Nora_8981-9690.rate_range={1.6101805467023112E-4,0.0011845208627804143},HostH.set={"Dmel","Dsim"},NoraHostClock.rate_95%_HPD={0.0026350370573559106,0.0066457783905866825},ContinentH="Lab",NoraContinentClock.rate_95%_HPD={0.006607407647830821,0.014797358714054106},height_95%_HPD={20.668408731672997,58.576164021547015},HostH="Dmel",length_95%_HPD={1.304375321713,27.18434813243},NoraContinentClock.rate_range={0.004293089685093404,0.025266020299626157},height_median=37.06054644633755,posterior=0.9758346758513415,NoraContinentClock.rate=0.010607299853959492,length_median=11.823499855925,NoraHostClock.rate=0.0045593308424816004,NoraHostClock.rate_range={0.0017350655903690668,0.012302284009688736},NoraHostClock.rate_median=0.004452680297728721]:11.504578177862946)[&ContinentH.set.prob={0.010106017847608877,0.02250019067958203,0.004919533216383189,0.9624742582564259},HostH.prob=0.9990847380062543,length_range={7.463747983749E-4,47.27868037144},height_range={21.550179846756492,126.45357685465206},Nora_8981-9690.rate_95%_HPD={2.715451914106457E-4,6.686430475526626E-4},Nora_8981-9690.rate_median=4.503477622183873E-4,ContinentH.prob=0.9624742582564259,HostH.set.prob={0.9990847380062543,9.152619937457097E-4},NoraContinentClock.rate_median=0.010394107542987063,height=49.97203196586408,Nora_8981-9690.rate=4.6141294078414576E-4,ContinentH.set={"USA","EuropeNAf","Africa","Lab"},length=8.7019987102651,Nora_8981-9690.rate_range={1.6101805467023112E-4,0.0010977731257957987},HostH.set={"Dmel","Dsim"},NoraHostClock.rate_95%_HPD={0.002714659147620767,0.0067071851512766414},ContinentH="Lab",NoraContinentClock.rate_95%_HPD={0.006605307080022511,0.014816905765168946},height_95%_HPD={28.249582575191013,73.26819253534603},HostH="Dmel",length_95%_HPD={7.463747983749E-4,19.29049170056},NoraContinentClock.rate_range={0.004293089685093404,0.025266020299626157},height_median=48.56512462420049,posterior=0.7283484250874951,NoraContinentClock.rate=0.010596801884397742,length_median=7.6874861668815,NoraHostClock.rate=0.0045538499603050165,NoraHostClock.rate_range={0.0017797360555790705,0.012302284009688736},NoraHostClock.rate_median=0.004452680297728721]:13.076502695319519,(((((10[&ContinentH.set.prob={1.0},HostH.prob=1.0,length_range={4.833036692586E-5,18.3037434978},height_range={1.28767123283302,1.2876712329288011},Nora_8981-9690.rate_95%_HPD={2.7488955196702716E-4,6.740662225190787E-4},Nora_8981-9690.rate_median=4.52247073935576E-4,ContinentH.prob=1.0,HostH.set.prob={1.0},NoraContinentClock.rate_median=0.010402561518721081,height=1.2876712328766413,Nora_8981-9690.rate=4.6333310322555583E-4,ContinentH.set={"USA"},length=1.4626389494203609,Nora_8981-9690.rate_range={1.6101805467023112E-4,0.0011845208627804143},HostH.set={"Dmel"},NoraHostClock.rate_95%_HPD={0.0026348957017238543,0.0066445589372707645},ContinentH="USA",NoraContinentClock.rate_95%_HPD={0.006599332706119054,0.014797358714054106},height_95%_HPD={1.2876712328655628,1.2876712328871065},HostH="Dmel",length_95%_HPD={4.833036692586E-5,4.50192321748},NoraContinentClock.rate_range={0.004293089685093404,0.025266020299626157},height_median=1.2876712328766757,NoraContinentClock.rate=0.010607899844228998,length_median=0.98724586520225,NoraHostClock.rate=0.004559317617801412,NoraHostClock.rate_median=0.004453307823092372,NoraHostClock.rate_range={0.0017350655903690668,0.012302284009688736}]:0.6503968902935924,12[&ContinentH.set.prob={1.0},HostH.prob=1.0,length_range={2.20122255147E-4,16.79800751136},height_range={1.287671232833702,1.2876712329288011},Nora_8981-9690.rate_95%_HPD={2.7488955196702716E-4,6.740662225190787E-4},Nora_8981-9690.rate_median=4.52247073935576E-4,ContinentH.prob=1.0,HostH.set.prob={1.0},NoraContinentClock.rate_median=0.010402561518721081,height=1.2876712328766429,Nora_8981-9690.rate=4.6333310322555583E-4,ContinentH.set={"USA"},length=1.4646152268235213,Nora_8981-9690.rate_range={1.6101805467023112E-4,0.0011845208627804143},HostH.set={"Dmel"},NoraHostClock.rate_95%_HPD={0.0026348957017238543,0.0066445589372707645},ContinentH="USA",NoraContinentClock.rate_95%_HPD={0.006599332706119054,0.014797358714054106},height_95%_HPD={1.2876712328657902,1.2876712328873339},HostH="Dmel",length_95%_HPD={2.20122255147E-4,4.508870436333},NoraContinentClock.rate_range={0.004293089685093404,0.025266020299626157},height_median=1.2876712328766828,NoraContinentClock.rate=0.010607899844228998,length_median=0.9866257627519499,NoraHostClock.rate=0.004559317617801412,NoraHostClock.rate_median=0.004453307823092372,NoraHostClock.rate_range={0.0017350655903690668,0.012302284009688736}]:0.6503968902935853)[&ContinentH.set.prob={1.0},HostH.prob=1.0,length_range={2.627837801783E-5,14.91171886556},height_range={1.2879107695195273,12.777553439032033},Nora_8981-9690.rate_95%_HPD={2.7861635958200575E-4,6.76733538235222E-4},Nora_8981-9690.rate_median=4.520450830117355E-4,ContinentH.prob=1.0,HostH.set.prob={1.0},NoraContinentClock.rate_median=0.010408906941170984,height=2.23903529839891,Nora_8981-9690.rate=4.6321768183009204E-4,ContinentH.set={"USA"},length=1.5209671721800337,Nora_8981-9690.rate_range={1.6101805467023112E-4,0.0010977731257957987},HostH.set={"Dmel"},NoraHostClock.rate_95%_HPD={0.0026467813080452954,0.006615871785577047},ContinentH="USA",NoraContinentClock.rate_95%_HPD={0.006729187653388455,0.014868513878412393},height_95%_HPD={1.2879107695195273,4.166618804099812},HostH="Dmel",length_95%_HPD={2.627837801783E-5,4.601569051368},NoraContinentClock.rate_range={0.0048207084103952256,0.025266020299626157},height_median=1.938068123170268,posterior=0.3365368590633854,NoraContinentClock.rate=0.01062256667275704,length_median=1.0401759005189999,NoraHostClock.rate=0.004551521262072238,NoraHostClock.rate_range={0.0018015160090888453,0.012302284009688736},NoraHostClock.rate_median=0.004456448911074222]:1.3734998377307335,11[&ContinentH.set.prob={1.0},HostH.prob=1.0,length_range={4.833036692586E-5,16.25612843599},height_range={1.287671232833702,1.2876712329289717},Nora_8981-9690.rate_95%_HPD={2.7488955196702716E-4,6.740662225190787E-4},Nora_8981-9690.rate_median=4.52247073935576E-4,ContinentH.prob=1.0,HostH.set.prob={1.0},NoraContinentClock.rate_median=0.010402561518721081,height=1.2876712328766422,Nora_8981-9690.rate=4.6333310322555583E-4,ContinentH.set={"USA"},length=1.4647751259505621,Nora_8981-9690.rate_range={1.6101805467023112E-4,0.0011845208627804143},HostH.set={"Dmel"},NoraHostClock.rate_95%_HPD={0.0026348957017238543,0.0066445589372707645},ContinentH="USA",NoraContinentClock.rate_95%_HPD={0.006599332706119054,0.014797358714054106},height_95%_HPD={1.287671232865904,1.287671232887476},HostH="Dmel",length_95%_HPD={4.833036692586E-5,4.463220895695},NoraContinentClock.rate_range={0.004293089685093404,0.025266020299626157},height_median=1.2876712328767042,NoraContinentClock.rate=0.010607899844228998,length_median=0.9864721537475001,NoraHostClock.rate=0.004559317617801412,NoraHostClock.rate_median=0.004453307823092372,NoraHostClock.rate_range={0.0017350655903690668,0.012302284009688736}]:2.0238967280242974)[&ContinentH.set.prob={0.9991389367257375,1.3888117326815177E-4,2.7776234653630355E-5,6.944058663407588E-4},HostH.prob=1.0,length_range={6.892927941902,86.94570183921},height_range={1.2929798592039958,19.59141473067899},Nora_8981-9690.rate_95%_HPD={2.7488955196702716E-4,6.740662225190787E-4},Nora_8981-9690.rate_median=4.52247073935576E-4,ContinentH.prob=0.9991389367257375,HostH.set.prob={1.0},NoraContinentClock.rate_median=0.010402561518721081,height=3.7738733128979502,Nora_8981-9690.rate=4.6333310322555583E-4,ContinentH.set={"USA","EuropeNAf","Africa","Lab"},length=29.268622049002353,Nora_8981-9690.rate_range={1.6101805467023112E-4,0.0011845208627804143},HostH.set={"Dmel"},NoraHostClock.rate_95%_HPD={0.0026348957017238543,0.0066445589372707645},ContinentH="USA",NoraContinentClock.rate_95%_HPD={0.006599332706119054,0.014797358714054106},height_95%_HPD={1.3315580073000035,7.420365216342759},HostH="Dmel",length_95%_HPD={13.51523205924,47.65754767196},NoraContinentClock.rate_range={0.004293089685093404,0.025266020299626157},height_median=3.3115679609010016,posterior=1.0,NoraContinentClock.rate=0.010607899844228998,length_median=28.037659081605,NoraHostClock.rate=0.004559317617801412,NoraHostClock.rate_range={0.0017350655903690668,0.012302284009688736},NoraHostClock.rate_median=0.004453307823092372]:28.050669123405996,26[&ContinentH.set.prob={1.0},HostH.prob=1.0,length_range={7.955906987386,105.8504592265},height_range={2.9153005464089574,2.9153005465039428},Nora_8981-9690.rate_95%_HPD={2.7488955196702716E-4,6.740662225190787E-4},Nora_8981-9690.rate_median=4.52247073935576E-4,ContinentH.prob=1.0,HostH.set.prob={1.0},NoraContinentClock.rate_median=0.010402561518721081,height=2.915300546448057,Nora_8981-9690.rate=4.6333310322555583E-4,ContinentH.set={"Lab"},length=30.44365108007652,Nora_8981-9690.rate_range={1.6101805467023112E-4,0.0011845208627804143},HostH.set={"Dmel"},NoraHostClock.rate_95%_HPD={0.0026348957017238543,0.0066445589372707645},ContinentH="Lab",NoraContinentClock.rate_95%_HPD={0.006599332706119054,0.014797358714054106},height_95%_HPD={2.9153005464374075,2.9153005464591217},HostH="Dmel",length_95%_HPD={13.56626559432,49.50558658329},NoraContinentClock.rate_range={0.004293089685093404,0.025266020299626157},height_median=2.915300546448009,NoraContinentClock.rate=0.010607899844228998,length_median=29.04989660377,NoraHostClock.rate=0.004559317617801412,NoraHostClock.rate_median=0.004453307823092372,NoraHostClock.rate_range={0.0017350655903690668,0.012302284009688736}]:28.44693653785899)[&ContinentH.set.prob={0.11055684106139375,0.028007332391742044,0.005198785948252547,3.0050785828049403E-5,0.8562069898127836},HostH.prob=0.998828019352706,length_range={3.359270036114E-4,68.83851544202},height_range={10.871207533830983,89.06394501241999},Nora_8981-9690.rate_95%_HPD={2.741704448950841E-4,6.730454932766056E-4},Nora_8981-9690.rate_median=4.5160326602473893E-4,ContinentH.prob=0.8562069898127836,HostH.set.prob={0.998828019352706,0.0011719806472939268},NoraContinentClock.rate_median=0.01040372243958038,height=32.580219182451614,Nora_8981-9690.rate=4.626348178012477E-4,ContinentH.set={"USA","EuropeNAf","Africa","Australia","Lab"},length=12.817814741557083,Nora_8981-9690.rate_range={1.6101805467023112E-4,0.0011845208627804143},HostH.set={"Dmel","Dsim"},NoraHostClock.rate_95%_HPD={0.0026346872128123,0.00664641457786661},ContinentH="Lab",NoraContinentClock.rate_95%_HPD={0.006607407647830821,0.014797358714054106},height_95%_HPD={16.50094410069198,50.465321147076},HostH="Dmel",length_95%_HPD={0.2061375916637,27.51617736477},NoraContinentClock.rate_range={0.004293089685093404,0.025266020299626157},height_median=31.362237084306997,posterior=0.9243097605688573,NoraContinentClock.rate=0.010606287188797603,length_median=11.47726980245,NoraHostClock.rate=0.004557469548952699,NoraHostClock.rate_range={0.0017350655903690668,0.012302284009688736},NoraHostClock.rate_median=0.004452602352489293]:11.886733443398015,(27[&ContinentH.set.prob={1.0},HostH.prob=1.0,length_range={1.076970690816,43.46176964445},height_range={2.9153005464099806,2.915300546493995},Nora_8981-9690.rate_95%_HPD={2.7488955196702716E-4,6.740662225190787E-4},Nora_8981-9690.rate_median=4.52247073935576E-4,ContinentH.prob=1.0,HostH.set.prob={1.0},NoraContinentClock.rate_median=0.010402561518721081,height=2.915300546448033,Nora_8981-9690.rate=4.6333310322555583E-4,ContinentH.set={"Lab"},length=9.65905169898867,Nora_8981-9690.rate_range={1.6101805467023112E-4,0.0011845208627804143},HostH.set={"Dmel"},NoraHostClock.rate_95%_HPD={0.0026348957017238543,0.0066445589372707645},ContinentH="Lab",NoraContinentClock.rate_95%_HPD={0.006599332706119054,0.014797358714054106},height_95%_HPD={2.915300546436981,2.9153005464580133},HostH="Dmel",length_95%_HPD={2.996405321504,18.15862839235},NoraContinentClock.rate_range={0.004293089685093404,0.025266020299626157},height_median=2.915300546448009,NoraContinentClock.rate=0.010607899844228998,length_median=8.9673239870205,NoraHostClock.rate=0.004559317617801412,NoraHostClock.rate_median=0.004453307823092372,NoraHostClock.rate_range={0.0017350655903690668,0.012302284009688736}]:8.967323987024841,28[&ContinentH.set.prob={1.0},HostH.prob=1.0,length_range={1.076970690816,43.46176964445},height_range={2.9153005464099806,2.915300546493995},Nora_8981-9690.rate_95%_HPD={2.7488955196702716E-4,6.740662225190787E-4},Nora_8981-9690.rate_median=4.52247073935576E-4,ContinentH.prob=1.0,HostH.set.prob={1.0},NoraContinentClock.rate_median=0.010402561518721081,height=2.915300546448033,Nora_8981-9690.rate=4.6333310322555583E-4,ContinentH.set={"Lab"},length=9.65905169898867,Nora_8981-9690.rate_range={1.6101805467023112E-4,0.0011845208627804143},HostH.set={"Dmel"},NoraHostClock.rate_95%_HPD={0.0026348957017238543,0.0066445589372707645},ContinentH="Lab",NoraContinentClock.rate_95%_HPD={0.006599332706119054,0.014797358714054106},height_95%_HPD={2.915300546436981,2.9153005464580133},HostH="Dmel",length_95%_HPD={2.996405321504,18.15862839235},NoraContinentClock.rate_range={0.004293089685093404,0.025266020299626157},height_median=2.915300546448009,NoraContinentClock.rate=0.010607899844228998,length_median=8.9673239870205,NoraHostClock.rate=0.004559317617801412,NoraHostClock.rate_median=0.004453307823092372,NoraHostClock.rate_range={0.0017350655903690668,0.012302284009688736}]:8.967323987024841)[&ContinentH.set.prob={0.0011666018554524749,0.0016665740792178212,3.3331481584356423E-4,0.9968335092494861},HostH.prob=0.9996111327148491,length_range={7.148415845317,120.3092837277},height_range={3.992271237263026,46.37707019093301},Nora_8981-9690.rate_95%_HPD={2.7488955196702716E-4,6.740662225190787E-4},Nora_8981-9690.rate_median=4.52247073935576E-4,ContinentH.prob=0.9968335092494861,HostH.set.prob={0.9996111327148491,3.88867285150825E-4},NoraContinentClock.rate_median=0.010402561518721081,height=12.574352245436764,Nora_8981-9690.rate=4.6333310322555583E-4,ContinentH.set={"USA","EuropeNAf","Africa","Lab"},length=32.483031083634344,Nora_8981-9690.rate_range={1.6101805467023112E-4,0.0011845208627804143},HostH.set={"Dmel","Dsim"},NoraHostClock.rate_95%_HPD={0.0026348957017238543,0.0066445589372707645},ContinentH="Lab",NoraContinentClock.rate_95%_HPD={0.006599332706119054,0.014797358714054106},height_95%_HPD={5.911705867955007,21.073928938790004},HostH="Dmel",length_95%_HPD={14.20098339259,55.02462938982},NoraContinentClock.rate_range={0.004293089685093404,0.025266020299626157},height_median=11.88262453347285,posterior=1.0,NoraContinentClock.rate=0.010607899844228998,length_median=30.88487228943,NoraHostClock.rate=0.004559317617801412,NoraHostClock.rate_range={0.0017350655903690668,0.012302284009688736},NoraHostClock.rate_median=0.004453307823092372]:31.366345994232162)[&ContinentH.set.prob={0.04113951789627465,0.02714390065741417,0.004441197954711468,0.9272753834915997},HostH.prob=0.9992987582176771,length_range={0.001082465420957,72.42617842896},height_range={17.107642553064004,114.487428255103},Nora_8981-9690.rate_95%_HPD={2.7488955196702716E-4,6.738060442750426E-4},Nora_8981-9690.rate_median=4.5250409678967285E-4,ContinentH.prob=0.9272753834915997,HostH.set.prob={0.9992987582176771,7.012417823228634E-4},NoraContinentClock.rate_median=0.01040149279946069,height=44.72483563023509,Nora_8981-9690.rate=4.6338302014424005E-4,ContinentH.set={"USA","EuropeNAf","Africa","Lab"},length=12.958771979590798,Nora_8981-9690.rate_range={1.6101805467023112E-4,0.0011845208627804143},HostH.set={"Dmel","Dsim"},NoraHostClock.rate_95%_HPD={0.0026348957017238543,0.0066445589372707645},ContinentH="Lab",NoraContinentClock.rate_95%_HPD={0.0066075368160814,0.014797358714054106},height_95%_HPD={24.61593674286901,68.10248565542102},HostH="Dmel",length_95%_HPD={0.7324383123409,26.34873781915},NoraContinentClock.rate_range={0.004293089685093404,0.025266020299626157},height_median=43.24897052770501,posterior=0.9506416310204988,NoraContinentClock.rate=0.010606733383897653,length_median=11.93079694062,NoraHostClock.rate=0.004559961236592464,NoraHostClock.rate_range={0.0017350655903690668,0.012302284009688736},NoraHostClock.rate_median=0.004453906497924803]:10.509615271965004,(((((19[&ContinentH.set.prob={1.0},HostH.prob=1.0,length_range={6.900769749329,65.38512032818},height_range={0.39178082187294194,0.39178082196394826},Nora_8981-9690.rate_95%_HPD={2.7488955196702716E-4,6.740662225190787E-4},Nora_8981-9690.rate_median=4.52247073935576E-4,ContinentH.prob=1.0,HostH.set.prob={1.0},NoraContinentClock.rate_median=0.010402561518721081,height=0.3917808219177795,Nora_8981-9690.rate=4.6333310322555583E-4,ContinentH.set={"EuropeNAf"},length=24.974657725796405,Nora_8981-9690.rate_range={1.6101805467023112E-4,0.0011845208627804143},HostH.set={"Dmel"},NoraHostClock.rate_95%_HPD={0.0026348957017238543,0.0066445589372707645},ContinentH="EuropeNAf",NoraContinentClock.rate_95%_HPD={0.006599332706119054,0.014797358714054106},height_95%_HPD={0.39178082190898067,0.39178082192700003},HostH="Dmel",length_95%_HPD={12.82452613906,38.74523067713},NoraContinentClock.rate_range={0.004293089685093404,0.025266020299626157},height_median=0.39178082191799035,NoraContinentClock.rate=0.010607899844228998,length_median=24.2040670447,NoraHostClock.rate=0.004559317617801412,NoraHostClock.rate_median=0.004453307823092372,NoraHostClock.rate_range={0.0017350655903690668,0.012302284009688736}]:24.13959704653712,(21[&ContinentH.set.prob={1.0},HostH.prob=1.0,length_range={1.994500433066,42.09338905002},height_range={0.254794520507005,0.2547945205939186},Nora_8981-9690.rate_95%_HPD={2.7488955196702716E-4,6.740662225190787E-4},Nora_8981-9690.rate_median=4.52247073935576E-4,ContinentH.prob=1.0,HostH.set.prob={1.0},NoraContinentClock.rate_median=0.010402561518721081,height=0.2547945205478473,Nora_8981-9690.rate=4.6333310322555583E-4,ContinentH.set={"EuropeNAf"},length=12.158056896586654,Nora_8981-9690.rate_range={1.6101805467023112E-4,0.0011845208627804143},HostH.set={"Dsim"},NoraHostClock.rate_95%_HPD={0.0026348957017238543,0.0066445589372707645},ContinentH="EuropeNAf",NoraContinentClock.rate_95%_HPD={0.006599332706119054,0.014797358714054106},height_95%_HPD={0.2547945205379847,0.2547945205570272},HostH="Dsim",length_95%_HPD={4.243517594013,20.96329843881},NoraContinentClock.rate_range={0.004293089685093404,0.025266020299626157},height_median=0.2547945205479891,NoraContinentClock.rate=0.010607899844228998,length_median=11.632967654705,NoraHostClock.rate=0.004559317617801412,NoraHostClock.rate_median=0.004453307823092372,NoraHostClock.rate_range={0.0017350655903690668,0.012302284009688736}]:12.641481262688444,(22[&ContinentH.set.prob={1.0},HostH.prob=1.0,length_range={1.253579986209,34.27856968472},height_range={0.2547945205069482,0.2547945205939186},Nora_8981-9690.rate_95%_HPD={2.7488955196702716E-4,6.740662225190787E-4},Nora_8981-9690.rate_median=4.52247073935576E-4,ContinentH.prob=1.0,HostH.set.prob={1.0},NoraContinentClock.rate_median=0.010402561518721081,height=0.2547945205478889,Nora_8981-9690.rate=4.6333310322555583E-4,ContinentH.set={"EuropeNAf"},length=8.639016674903743,Nora_8981-9690.rate_range={1.6101805467023112E-4,0.0011845208627804143},HostH.set={"Dmel"},NoraHostClock.rate_95%_HPD={0.0026348957017238543,0.0066445589372707645},ContinentH="EuropeNAf",NoraContinentClock.rate_95%_HPD={0.006599332706119054,0.014797358714054106},height_95%_HPD={0.25479452053897944,0.2547945205570272},HostH="Dmel",length_95%_HPD={3.006408506009,15.19293099035},NoraContinentClock.rate_range={0.004293089685093404,0.025266020299626157},height_median=0.2547945205479891,NoraContinentClock.rate=0.010607899844228998,length_median=8.179828682871001,NoraHostClock.rate=0.004559317617801412,NoraHostClock.rate_median=0.004453307823092372,NoraHostClock.rate_range={0.0017350655903690668,0.012302284009688736}]:7.971699771565056,23[&ContinentH.set.prob={1.0},HostH.prob=1.0,length_range={1.253579986209,50.61268842766},height_range={0.2547945205069482,0.2547945205939186},Nora_8981-9690.rate_95%_HPD={2.7488955196702716E-4,6.740662225190787E-4},Nora_8981-9690.rate_median=4.52247073935576E-4,ContinentH.prob=1.0,HostH.set.prob={1.0},NoraContinentClock.rate_median=0.010402561518721081,height=0.2547945205478768,Nora_8981-9690.rate=4.6333310322555583E-4,ContinentH.set={"EuropeNAf"},length=9.613402294568665,Nora_8981-9690.rate_range={1.6101805467023112E-4,0.0011845208627804143},HostH.set={"Dmel"},NoraHostClock.rate_95%_HPD={0.0026348957017238543,0.0066445589372707645},ContinentH="EuropeNAf",NoraContinentClock.rate_95%_HPD={0.006599332706119054,0.014797358714054106},height_95%_HPD={0.2547945205386384,0.2547945205575104},HostH="Dmel",length_95%_HPD={2.746197699381,17.26195899059},NoraContinentClock.rate_range={0.004293089685093404,0.025266020299626157},height_median=0.2547945205479891,NoraContinentClock.rate=0.010607899844228998,length_median=8.973420869958,NoraHostClock.rate=0.004559317617801412,NoraHostClock.rate_median=0.004453307823092372,NoraHostClock.rate_range={0.0017350655903690668,0.012302284009688736}]:7.971699771565056)[&ContinentH.set.prob={7.743833972199636E-5,0.999728965810973,1.935958493049909E-4},HostH.prob=0.998528671545282,length_range={0.001473728085223,26.22012249042},height_range={1.5083745067649943,31.34456618537999},Nora_8981-9690.rate_95%_HPD={2.737177394376027E-4,6.747221199728655E-4},Nora_8981-9690.rate_median=4.523151632028295E-4,ContinentH.prob=0.999728965810973,HostH.set.prob={0.998528671545282,0.0014713284547179309},NoraContinentClock.rate_median=0.010388473233998968,height=8.682087654301824,Nora_8981-9690.rate=4.636883489155941E-4,ContinentH.set={"USA","EuropeNAf","Lab"},length=4.948395295065924,Nora_8981-9690.rate_range={1.6101805467023112E-4,0.0011845208627804143},HostH.set={"Dmel","Dsim"},NoraHostClock.rate_95%_HPD={0.0026401287422204082,0.0066370932800476415},ContinentH="EuropeNAf",NoraContinentClock.rate_95%_HPD={0.0066346057970014,0.01479549921645248},height_95%_HPD={3.0797221922463365,15.026652915260001},HostH="Dmel",length_95%_HPD={0.2662721917105,10.63973281238},NoraContinentClock.rate_range={0.004293089685093404,0.02313719188126203},height_median=8.226494292113046,posterior=0.7173768123993112,NoraContinentClock.rate=0.010601582218051363,length_median=4.433228979501,NoraHostClock.rate=0.0045573624687072194,NoraHostClock.rate_range={0.0017350655903690668,0.012302284009688736},NoraHostClock.rate_median=0.0044538096284831765]:4.669781491123388)[&ContinentH.set.prob={4.444320991083581E-4,0.9986389266964807,1.9443904335990667E-4,7.222021610510819E-4},HostH.prob=0.9829449181967168,length_range={0.2429581317907,59.80357533127},height_range={2.8770849648060164,50.86748294824099},Nora_8981-9690.rate_95%_HPD={2.7488955196702716E-4,6.740662225190787E-4},Nora_8981-9690.rate_median=4.522465008964175E-4,ContinentH.prob=0.9986389266964807,HostH.set.prob={0.9829449181967168,0.01705508180328324},NoraContinentClock.rate_median=0.010402550200740065,height=13.448605672212496,Nora_8981-9690.rate=4.6333302150162586E-4,ContinentH.set={"USA","EuropeNAf","Africa","Lab"},length=12.480546550033724,Nora_8981-9690.rate_range={1.6101805467023112E-4,0.0011845208627804143},HostH.set={"Dmel","Dsim"},NoraHostClock.rate_95%_HPD={0.0026348957017238543,0.0066445589372707645},ContinentH="EuropeNAf",NoraContinentClock.rate_95%_HPD={0.006599332706119054,0.014797358714054106},height_95%_HPD={6.014666961654996,21.900454745908974},HostH="Dmel",length_95%_HPD={3.351502003789,22.96613561831},NoraContinentClock.rate_range={0.004293089685093404,0.025266020299626157},height_median=12.896275783236433,posterior=0.9999722237653463,NoraContinentClock.rate=0.010607885476304799,length_median=11.74970779517,NoraHostClock.rate=0.00455934375181722,NoraHostClock.rate_range={0.0017350655903690668,0.012302284009688736},NoraHostClock.rate_median=0.004453312745741909]:11.635102085218676)[&ContinentH.set.prob={0.004948204051119576,0.9790324303157595,8.543661670997829E-4,0.015164999466021145},HostH.prob=0.9980776761240255,length_range={2.394297871398E-4,39.81841890274},height_range={7.748050276862713,65.22706085486897},Nora_8981-9690.rate_95%_HPD={2.748941214510216E-4,6.744649401431078E-4},Nora_8981-9690.rate_median=4.5169225290966463E-4,ContinentH.prob=0.9790324303157595,HostH.set.prob={0.9980776761240255,0.0019223238759745113},NoraContinentClock.rate_median=0.01040605351210034,height=25.273664347183065,Nora_8981-9690.rate=4.633357739165216E-4,ContinentH.set={"USA","EuropeNAf","Africa","Lab"},length=5.366242618962095,Nora_8981-9690.rate_range={1.6101805467023112E-4,0.0011845208627804143},HostH.set={"Dmel","Dsim"},NoraHostClock.rate_95%_HPD={0.0026346872128123,0.006635199919609359},ContinentH="EuropeNAf",NoraContinentClock.rate_95%_HPD={0.006613956582490203,0.014796855416154935},height_95%_HPD={13.425188364586006,38.84699968387699},HostH="Dmel",length_95%_HPD={2.394297871398E-4,12.8441771028},NoraContinentClock.rate_range={0.004293089685093404,0.025266020299626157},height_median=24.53137786845511,posterior=0.7802622076551303,NoraContinentClock.rate=0.010607574378051396,length_median=4.509509283801,NoraHostClock.rate=0.0045600698562907535,NoraHostClock.rate_range={0.0017802655854502207,0.012302284009688736},NoraHostClock.rate_median=0.0044531181204160225]:4.706475361923374,(2[&ContinentH.set.prob={1.0},HostH.prob=1.0,length_range={3.558588652797E-5,19.17406608929},height_range={1.399999999961949,1.4000000000419845},Nora_8981-9690.rate_95%_HPD={2.7488955196702716E-4,6.740662225190787E-4},Nora_8981-9690.rate_median=4.52247073935576E-4,ContinentH.prob=1.0,HostH.set.prob={1.0},NoraContinentClock.rate_median=0.010402561518721081,height=1.4000000000000952,Nora_8981-9690.rate=4.6333310322555583E-4,ContinentH.set={"EuropeNAf"},length=1.600638544563856,Nora_8981-9690.rate_range={1.6101805467023112E-4,0.0011845208627804143},HostH.set={"Dmel"},NoraHostClock.rate_95%_HPD={0.0026348957017238543,0.0066445589372707645},ContinentH="EuropeNAf",NoraContinentClock.rate_95%_HPD={0.006599332706119054,0.014797358714054106},height_95%_HPD={1.399999999990996,1.400000000008987},HostH="Dmel",length_95%_HPD={3.558588652797E-5,4.858333250327},NoraContinentClock.rate_range={0.004293089685093404,0.025266020299626157},height_median=1.4000000000000057,NoraContinentClock.rate=0.010607899844228998,length_median=1.1016571345375001,NoraHostClock.rate=0.004559317617801412,NoraHostClock.rate_median=0.004453307823092372,NoraHostClock.rate_range={0.0017350655903690668,0.012302284009688736}]:1.1016571345314787,1[&ContinentH.set.prob={1.0},HostH.prob=1.0,length_range={3.558588652797E-5,19.17406608929},height_range={1.399999999961949,1.4000000000419845},Nora_8981-9690.rate_95%_HPD={2.7488955196702716E-4,6.740662225190787E-4},Nora_8981-9690.rate_median=4.52247073935576E-4,ContinentH.prob=1.0,HostH.set.prob={1.0},NoraContinentClock.rate_median=0.010402561518721081,height=1.4000000000000952,Nora_8981-9690.rate=4.6333310322555583E-4,ContinentH.set={"EuropeNAf"},length=1.600638544563856,Nora_8981-9690.rate_range={1.6101805467023112E-4,0.0011845208627804143},HostH.set={"Dmel"},NoraHostClock.rate_95%_HPD={0.0026348957017238543,0.0066445589372707645},ContinentH="EuropeNAf",NoraContinentClock.rate_95%_HPD={0.006599332706119054,0.014797358714054106},height_95%_HPD={1.399999999990996,1.400000000008987},HostH="Dmel",length_95%_HPD={3.558588652797E-5,4.858333250327},NoraContinentClock.rate_range={0.004293089685093404,0.025266020299626157},height_median=1.4000000000000057,NoraContinentClock.rate=0.010607899844228998,length_median=1.1016571345375001,NoraHostClock.rate=0.004559317617801412,NoraHostClock.rate_median=0.004453307823092372,NoraHostClock.rate_range={0.0017350655903690668,0.012302284009688736}]:1.1016571345314787)[&ContinentH.set.prob={5.555246930726071E-5,0.9999166712960391,2.7776234653630355E-5},HostH.prob=0.9999722237653463,length_range={2.738664359523,74.87235148031},height_range={1.400035585881099,20.57406608930401},Nora_8981-9690.rate_95%_HPD={2.7488955196702716E-4,6.740662225190787E-4},Nora_8981-9690.rate_median=4.52247073935576E-4,ContinentH.prob=0.9999166712960391,HostH.set.prob={0.9999722237653463,2.7776234653630355E-5},NoraContinentClock.rate_median=0.010402561518721081,height=3.000638544563919,Nora_8981-9690.rate=4.6333310322555583E-4,ContinentH.set={"USA","EuropeNAf","Africa"},length=26.287629722467365,Nora_8981-9690.rate_range={1.6101805467023112E-4,0.0011845208627804143},HostH.set={"Dmel","Dsim"},NoraHostClock.rate_95%_HPD={0.0026348957017238543,0.0066445589372707645},ContinentH="EuropeNAf",NoraContinentClock.rate_95%_HPD={0.006599332706119054,0.014797358714054106},height_95%_HPD={1.400035585881099,6.258333250324711},HostH="Dmel",length_95%_HPD={12.26712412028,42.04636568091},NoraContinentClock.rate_range={0.004293089685093404,0.025266020299626157},height_median=2.5016571345314844,posterior=1.0,NoraContinentClock.rate=0.010607899844228998,length_median=25.51087262318,NoraHostClock.rate=0.004559317617801412,NoraHostClock.rate_range={0.0017350655903690668,0.012302284009688736},NoraHostClock.rate_median=0.004453307823092372]:26.736196095847)[&ContinentH.set.prob={0.011958061773873619,0.9406630773590252,0.002295267781241145,0.04508359308586002},HostH.prob=0.9992065741003117,length_range={0.04507093309294,46.7321069141},height_range={10.00677810351661,78.60985026013395},Nora_8981-9690.rate_95%_HPD={2.7488955196702716E-4,6.740662225190787E-4},Nora_8981-9690.rate_median=4.5250103228461564E-4,ContinentH.prob=0.9406630773590252,HostH.set.prob={0.9992065741003117,7.93425899688297E-4},NoraContinentClock.rate_median=0.010399828441831314,height=30.126084975106213,Nora_8981-9690.rate=4.634786787663199E-4,ContinentH.set={"USA","EuropeNAf","Africa","Lab"},length=9.763299712195384,Nora_8981-9690.rate_range={1.6101805467023112E-4,0.0011845208627804143},HostH.set={"Dmel","Dsim"},NoraHostClock.rate_95%_HPD={0.0026346872128123,0.0066445589372707645},ContinentH="EuropeNAf",NoraContinentClock.rate_95%_HPD={0.006600704443969745,0.014797358714054106},height_95%_HPD={16.519300295744898,45.584762499904},HostH="Dmel",length_95%_HPD={0.4772691415632,21.01937500676},NoraContinentClock.rate_range={0.004293089685093404,0.025266020299626157},height_median=29.237853230378484,posterior=0.9802233209266152,NoraContinentClock.rate=0.010604379817597886,length_median=8.745762927047,NoraHostClock.rate=0.0045605351618116866,NoraHostClock.rate_range={0.0017350655903690668,0.012302284009688736},NoraHostClock.rate_median=0.004453652796347194]:8.523571096783023,(8[&ContinentH.set.prob={1.0},HostH.prob=1.0,length_range={6.38006763251,100.7423145723},height_range={1.912328767078975,1.9123287671749836},Nora_8981-9690.rate_95%_HPD={2.7488955196702716E-4,6.740662225190787E-4},Nora_8981-9690.rate_median=4.52247073935576E-4,ContinentH.prob=1.0,HostH.set.prob={1.0},NoraContinentClock.rate_median=0.010402561518721081,height=1.9123287671231652,Nora_8981-9690.rate=4.6333310322555583E-4,ContinentH.set={"USA"},length=28.52666592857732,Nora_8981-9690.rate_range={1.6101805467023112E-4,0.0011845208627804143},HostH.set={"Dmel"},NoraHostClock.rate_95%_HPD={0.0026348957017238543,0.0066445589372707645},ContinentH="USA",NoraContinentClock.rate_95%_HPD={0.006599332706119054,0.014797358714054106},height_95%_HPD={1.9123287671143459,1.9123287671321236},HostH="Dmel",length_95%_HPD={11.91605622768,48.13684909105},NoraContinentClock.rate_range={0.004293089685093404,0.025266020299626157},height_median=1.9123287671230003,NoraContinentClock.rate=0.010607899844228998,length_median=27.12386003994,NoraHostClock.rate=0.004559317617801412,NoraHostClock.rate_median=0.004453307823092372,NoraHostClock.rate_range={0.0017350655903690668,0.012302284009688736}]:24.96691175997499,25[&ContinentH.set.prob={1.0},HostH.prob=1.0,length_range={6.21862590783,106.4268572012},height_range={2.073770491758978,2.0737704918499844},Nora_8981-9690.rate_95%_HPD={2.7488955196702716E-4,6.740662225190787E-4},Nora_8981-9690.rate_median=4.52247073935576E-4,ContinentH.prob=1.0,HostH.set.prob={1.0},NoraContinentClock.rate_median=0.010402561518721081,height=2.073770491803195,Nora_8981-9690.rate=4.6333310322555583E-4,ContinentH.set={"USA"},length=29.836456512464306,Nora_8981-9690.rate_range={1.6101805467023112E-4,0.0011845208627804143},HostH.set={"Dmel"},NoraHostClock.rate_95%_HPD={0.0026348957017238543,0.0066445589372707645},ContinentH="USA",NoraContinentClock.rate_95%_HPD={0.006599332706119054,0.014797358714054106},height_95%_HPD={2.073770491794477,2.073770491812411},HostH="Dmel",length_95%_HPD={11.06017007141,54.25206495688},NoraContinentClock.rate_range={0.004293089685093404,0.025266020299626157},height_median=2.0737704918030033,NoraContinentClock.rate=0.010607899844228998,length_median=27.3891302581,NoraHostClock.rate=0.004559317617801412,NoraHostClock.rate_median=0.004453307823092372,NoraHostClock.rate_range={0.0017350655903690668,0.012302284009688736}]:24.805470035294988)[&ContinentH.set.prob={0.780097174734569,0.10080978945474177,0.0032391578189670685,1.0797192729890228E-4,0.11574590606442325},HostH.prob=0.9984883930178153,length_range={0.01058106082295,68.32222811668},height_range={8.292396399636303,81.40904813229997},Nora_8981-9690.rate_95%_HPD={2.750384560745118E-4,6.744007048433091E-4},Nora_8981-9690.rate_median=4.534512085706973E-4,ContinentH.prob=0.780097174734569,HostH.set.prob={0.9984883930178153,0.001511606982184632},NoraContinentClock.rate_median=0.010367310192470931,height=28.018499010157257,Nora_8981-9690.rate=4.642788726123785E-4,ContinentH.set={"USA","EuropeNAf","Africa","Australia","Lab"},length=13.318000807759889,Nora_8981-9690.rate_range={1.6101805467023112E-4,0.0011845208627804143},HostH.set={"Dmel","Dsim"},NoraHostClock.rate_95%_HPD={0.0026350370573559106,0.006639687052427601},ContinentH="USA",NoraContinentClock.rate_95%_HPD={0.006600704443969745,0.014796855416154935},height_95%_HPD={13.497875370743998,44.600124736083984},HostH="Dmel",length_95%_HPD={0.07572265440469,27.00190454571},NoraContinentClock.rate_range={0.004293089685093404,0.025266020299626157},height_median=26.87924052709799,posterior=0.7717626798511193,NoraContinentClock.rate=0.010574249654628947,length_median=12.26586967725,NoraHostClock.rate=0.004561443206572266,NoraHostClock.rate_range={0.0017350655903690668,0.010973636889658928},NoraHostClock.rate_median=0.004455495290380128]:10.882183800063515)[&ContinentH.set.prob={0.15700870361887312,0.5186669720568026,0.005497022446174988,0.31882730187814934},HostH.prob=0.999885478699038,length_range={1.050303875587E-4,46.91562746299},height_range={16.71098167846729,98.750537949511},Nora_8981-9690.rate_95%_HPD={2.748941214510216E-4,6.703767589293886E-4},Nora_8981-9690.rate_median=4.512008613163978E-4,ContinentH.prob=0.5186669720568026,HostH.set.prob={0.999885478699038,1.1452130096197893E-4},NoraContinentClock.rate_median=0.010404685283147901,height=38.7402590115583,Nora_8981-9690.rate=4.6268003271609734E-4,ContinentH.set={"USA","EuropeNAf","Africa","Lab"},length=5.463482529387246,Nora_8981-9690.rate_range={2.0067168118120262E-4,0.0010383335584095107},HostH.set={"Dmel","Dsim"},NoraHostClock.rate_95%_HPD={0.00268509789285345,0.006669691278272402},ContinentH="EuropeNAf",NoraContinentClock.rate_95%_HPD={0.0067076959838213695,0.014920759604860343},height_95%_HPD={22.264932144029984,56.860974190080015},HostH="Dmel",length_95%_HPD={1.050303875587E-4,14.79269231862},NoraContinentClock.rate_range={0.004293089685093404,0.021888790529701385},height_median=37.76142432716151,posterior=0.24254208099550026,NoraContinentClock.rate=0.010618368246846678,length_median=4.1732908573785,NoraHostClock.rate=0.004560265106272739,NoraHostClock.rate_range={0.0017350655903690668,0.012302284009688736},NoraHostClock.rate_median=0.004451554928213223]:2.957070955604479,(20[&ContinentH.set.prob={1.0},HostH.prob=1.0,length_range={2.669231766306,53.71669210768},height_range={0.39178082187896734,0.39178082196997366},Nora_8981-9690.rate_95%_HPD={2.7488955196702716E-4,6.740662225190787E-4},Nora_8981-9690.rate_median=4.52247073935576E-4,ContinentH.prob=1.0,HostH.set.prob={1.0},NoraContinentClock.rate_median=0.010402561518721081,height=0.3917808219177861,Nora_8981-9690.rate=4.6333310322555583E-4,ContinentH.set={"EuropeNAf"},length=13.986668250770364,Nora_8981-9690.rate_range={1.6101805467023112E-4,0.0011845208627804143},HostH.set={"Dsim"},NoraHostClock.rate_95%_HPD={0.0026348957017238543,0.0066445589372707645},ContinentH="EuropeNAf",NoraContinentClock.rate_95%_HPD={0.006599332706119054,0.014797358714054106},height_95%_HPD={0.39178082190801433,0.39178082192700003},HostH="Dsim",length_95%_HPD={5.354387694173,24.07046728331},NoraContinentClock.rate_range={0.004293089685093404,0.025266020299626157},height_median=0.3917808219187009,NoraContinentClock.rate=0.010607899844228998,length_median=13.23356793935,NoraHostClock.rate=0.004559317617801412,NoraHostClock.rate_median=0.004453307823092372,NoraHostClock.rate_range={0.0017350655903690668,0.012302284009688736}]:13.23356793935254,24[&ContinentH.set.prob={1.0},HostH.prob=1.0,length_range={2.061012588224,53.1084729296},height_range={0.999999999958959,1.0000000000499938},Nora_8981-9690.rate_95%_HPD={2.7488955196702716E-4,6.740662225190787E-4},Nora_8981-9690.rate_median=4.52247073935576E-4,ContinentH.prob=1.0,HostH.set.prob={1.0},NoraContinentClock.rate_median=0.010402561518721081,height=0.9999999999999826,Nora_8981-9690.rate=4.6333310322555583E-4,ContinentH.set={"Africa"},length=13.378449072688175,Nora_8981-9690.rate_range={1.6101805467023112E-4,0.0011845208627804143},HostH.set={"Dsim"},NoraHostClock.rate_95%_HPD={0.0026348957017238543,0.0066445589372707645},ContinentH="Africa",NoraContinentClock.rate_95%_HPD={0.006599332706119054,0.014797358714054106},height_95%_HPD={0.9999999999899671,1.000000000009976},HostH="Dsim",length_95%_HPD={4.746168516091,23.46224810523},NoraContinentClock.rate_range={0.004293089685093404,0.025266020299626157},height_median=1.0,NoraContinentClock.rate=0.010607899844228998,length_median=12.62534876127,NoraHostClock.rate=0.004559317617801412,NoraHostClock.rate_median=0.004453307823092372,NoraHostClock.rate_range={0.0017350655903690668,0.012302284009688736}]:12.62534876127124)[&ContinentH.set.prob={0.017471251597133492,0.6133825898561192,0.24018110104994167,8.332870396089106E-5,0.12888172879284485},HostH.prob=0.9651963779790012,length_range={4.219119822173,104.6744153716},height_range={3.0610125882227948,54.108472929600026},Nora_8981-9690.rate_95%_HPD={2.7488955196702716E-4,6.740662225190787E-4},Nora_8981-9690.rate_median=4.52247073935576E-4,ContinentH.prob=0.6133825898561192,HostH.set.prob={0.034803622020998834,0.9651963779790012},NoraContinentClock.rate_median=0.010402561518721081,height=14.378449072688236,Nora_8981-9690.rate=4.6333310322555583E-4,ContinentH.set={"USA","EuropeNAf","Africa","Australia","Lab"},length=26.613973253045636,Nora_8981-9690.rate_range={1.6101805467023112E-4,0.0011845208627804143},HostH.set={"Dmel","Dsim"},NoraHostClock.rate_95%_HPD={0.0026348957017238543,0.0066445589372707645},ContinentH="EuropeNAf",NoraContinentClock.rate_95%_HPD={0.006599332706119054,0.014797358714054106},height_95%_HPD={5.74616851608701,24.462248105230003},HostH="Dsim",length_95%_HPD={10.5374128849,44.60976536596},NoraContinentClock.rate_range={0.004293089685093404,0.025266020299626157},height_median=13.62534876127124,posterior=1.0,NoraContinentClock.rate=0.010607899844228998,length_median=25.34328523347,NoraHostClock.rate=0.004559317617801412,NoraHostClock.rate_range={0.0017350655903690668,0.012302284009688736},NoraHostClock.rate_median=0.004453307823092372]:27.093146521494745)[&ContinentH.set.prob={0.09511704268615613,0.5168943967800022,0.012286834021819723,0.37570172651202205},HostH.prob=0.9960809236309713,length_range={1.851873191114E-4,46.25362173349},height_range={16.699121342355,96.38333466471897},Nora_8981-9690.rate_95%_HPD={2.764940236559389E-4,6.808948325298938E-4},Nora_8981-9690.rate_median=4.5602684248466493E-4,ContinentH.prob=0.5168943967800022,HostH.set.prob={0.9960809236309713,0.003919076369028705},NoraContinentClock.rate_median=0.0104092250974927,height=41.79394285109251,Nora_8981-9690.rate=4.6753597647115474E-4,ContinentH.set={"USA","EuropeNAf","Africa","Lab"},length=6.4803558896235245,Nora_8981-9690.rate_range={2.0067168118120262E-4,0.0011845208627804143},HostH.set={"Dmel","Dsim"},NoraHostClock.rate_95%_HPD={0.0026872965351744005,0.006690911809682698},ContinentH="EuropeNAf",NoraContinentClock.rate_95%_HPD={0.006510547403959238,0.014619585984175641},height_95%_HPD={24.711908294422997,61.32106531051299},HostH="Dmel",length_95%_HPD={1.851873191114E-4,17.40725985912},NoraContinentClock.rate_range={0.0048108015504214965,0.025266020299626157},height_median=40.718495282765986,posterior=0.26223543136492417,NoraContinentClock.rate=0.010612823977341345,length_median=5.117213676842,NoraHostClock.rate=0.004556374337302534,NoraHostClock.rate_range={0.001898060482592002,0.012302284009688736},NoraHostClock.rate_median=0.004451868911364713]:3.592974863704015,14[&ContinentH.set.prob={1.0},length_range={13.03353806796,135.5933686057},HostH="Dmel",HostH.prob=1.0,length_95%_HPD={22.84881119724,65.38958606572},Nora_8981-9690.rate_95%_HPD={2.7488955196702716E-4,6.740662225190787E-4},Nora_8981-9690.rate_median=4.52247073935576E-4,ContinentH.prob=1.0,NoraContinentClock.rate_range={0.004293089685093404,0.025266020299626157},HostH.set.prob={1.0},NoraContinentClock.rate_median=0.010402561518721081,height=0.0,Nora_8981-9690.rate=4.6333310322555583E-4,NoraContinentClock.rate=0.010607899844228998,ContinentH.set={"Lab"},length=42.915288506048924,length_median=41.40223772473,Nora_8981-9690.rate_range={1.6101805467023112E-4,0.0011845208627804143},NoraHostClock.rate=0.004559317617801412,NoraHostClock.rate_range={0.0017350655903690668,0.012302284009688736},NoraHostClock.rate_median=0.004453307823092372,HostH.set={"Dmel"},NoraHostClock.rate_95%_HPD={0.0026348957017238543,0.0066445589372707645},ContinentH="Lab",NoraContinentClock.rate_95%_HPD={0.006599332706119054,0.014797358714054106}]:44.31147014647)[&ContinentH.set.prob={0.07012182531488746,0.2934544703696056,0.008837497418955193,0.6275862068965518},HostH.prob=0.9979764608713607,length_range={0.005803479938891,52.38050334938},height_range={18.64490384672,115.145894766613},Nora_8981-9690.rate_95%_HPD={2.7324349373704013E-4,6.744007048433091E-4},Nora_8981-9690.rate_median=4.5407101777925497E-4,ContinentH.prob=0.6275862068965518,HostH.set.prob={0.9979764608713607,0.0020235391286392733},NoraContinentClock.rate_median=0.010434458258041332,height=45.54298438276419,Nora_8981-9690.rate=4.6479921310889664E-4,ContinentH.set={"USA","EuropeNAf","Africa","Lab"},length=10.117277011896844,Nora_8981-9690.rate_range={1.9322227313923888E-4,0.0011845208627804143},HostH.set={"Dmel","Dsim"},NoraHostClock.rate_95%_HPD={0.0026348957017238543,0.006633641247121471},ContinentH="Lab",NoraContinentClock.rate_95%_HPD={0.006590584654363703,0.014816905765168946},height_95%_HPD={26.639746354120007,66.37896253307},HostH="Dmel",length_95%_HPD={0.005803479938891,22.51087595833},NoraContinentClock.rate_range={0.004293089685093404,0.025266020299626157},height_median=44.31147014647,posterior=0.672601522137659,NoraContinentClock.rate=0.01064839254520797,length_median=9.040579587467,NoraHostClock.rate=0.004563605831359279,NoraHostClock.rate_range={0.0017797360555790705,0.012302284009688736},NoraHostClock.rate_median=0.00445335230926049]:9.447115653200015)[&ContinentH.set.prob={0.0340963118929566,0.06432113020444202,0.005161991441961557,0.8964205664606398},HostH.prob=0.9995245534198194,length_range={3.783469154541E-4,39.92796420078},height_range={23.673240825087,127.81407268197299},Nora_8981-9690.rate_95%_HPD={2.795130096108731E-4,6.804253741433723E-4},Nora_8981-9690.rate_median=4.532961124602058E-4,ContinentH.prob=0.8964205664606398,HostH.set.prob={0.9995245534198194,4.754465801806697E-4},NoraContinentClock.rate_median=0.010428428430180214,height=55.08992789503534,Nora_8981-9690.rate=4.6394347060690986E-4,ContinentH.set={"USA","EuropeNAf","Africa","Lab"},length=7.308965743188872,Nora_8981-9690.rate_range={1.6101805467023112E-4,0.0011845208627804143},HostH.set={"Dmel","Dsim"},NoraHostClock.rate_95%_HPD={0.0026288985749127014,0.006636634122744139},ContinentH="Lab",NoraContinentClock.rate_95%_HPD={0.006510547403959238,0.014719769867937818},height_95%_HPD={32.277931574918,79.21562912219582},HostH="Dmel",length_95%_HPD={0.004386558145498,17.58140116696},NoraContinentClock.rate_range={0.004293089685093404,0.025266020299626157},height_median=53.758585799670016,posterior=0.4089495028053997,NoraContinentClock.rate=0.010639122946759427,length_median=6.191447922277,NoraHostClock.rate=0.004567593782570062,NoraHostClock.rate_range={0.0017797360555790705,0.010973636889658928},NoraHostClock.rate_median=0.004461857469472954]:7.883041519849996)[&ContinentH.set.prob={0.02142637651199821,0.044528871134452606,0.014582227560968795,0.9194625247925804},HostH.prob=0.9979886582674525,length_range={0.01694515936515,105.0555611462},height_range={26.860126577592595,161.542273035153},Nora_8981-9690.rate_95%_HPD={2.7488955196702716E-4,6.740662225190787E-4},Nora_8981-9690.rate_median=4.522348457619223E-4,ContinentH.prob=0.9194625247925804,HostH.set.prob={0.9979886582674525,0.00201134173254742},NoraContinentClock.rate_median=0.010402686130439319,height=63.20726597553107,Nora_8981-9690.rate=4.6336487180352175E-4,ContinentH.set={"USA","EuropeNAf","Africa","Lab"},length=25.853655458777574,Nora_8981-9690.rate_range={1.6101805467023112E-4,0.0011845208627804143},HostH.set={"Dmel","Dsim"},NoraHostClock.rate_95%_HPD={0.0026346872128123,0.00664641457786661},ContinentH="Lab",NoraContinentClock.rate_95%_HPD={0.006599332706119054,0.014797358714054106},height_95%_HPD={38.4545228021736,91.22209263099403},HostH="Dmel",length_95%_HPD={4.669218985207,49.26554493433},NoraContinentClock.rate_range={0.004293089685093404,0.025266020299626157},height_median=61.64162731952001,posterior=0.9943058718960058,NoraContinentClock.rate=0.010607576885375558,length_median=24.26859117995,NoraHostClock.rate=0.004559615409233087,NoraHostClock.rate_range={0.0017350655903690668,0.012302284009688736},NoraHostClock.rate_median=0.004453548699642888]:25.289857171631965)[&ContinentH.set.prob={0.043210048072915216,0.07863950871147915,0.17309028260205073,1.66726873593242E-4,0.7048934337399616},HostH.prob=0.9680440158946286,length_range={2.04866346501,334.1495203684},height_range={36.50876515069001,222.84010262203233},Nora_8981-9690.rate_95%_HPD={2.7488955196702716E-4,6.741188318803383E-4},Nora_8981-9690.rate_median=4.522842076844092E-4,ContinentH.prob=0.7048934337399616,HostH.set.prob={0.9680440158946286,0.031955984105371385},NoraContinentClock.rate_median=0.010402572836702097,height=89.55670163597397,Nora_8981-9690.rate=4.63341094903639E-4,ContinentH.set={"USA","EuropeNAf","Africa","Australia","Lab"},length=72.01202737362806,Nora_8981-9690.rate_range={1.6101805467023112E-4,0.0011845208627804143},HostH.set={"Dmel","Dsim"},NoraHostClock.rate_95%_HPD={0.0026346872128123,0.0066445589372707645},ContinentH="Lab",NoraContinentClock.rate_95%_HPD={0.006597983716411721,0.014797358714054106},height_95%_HPD={53.07257883181299,130.6597663441899},HostH="Dmel",length_95%_HPD={20.83838176729,131.2993238354},NoraContinentClock.rate_range={0.004293089685093404,0.025266020299626157},height_median=86.93148449115198,posterior=0.9995833564801956,NoraContinentClock.rate=0.010607993070771126,length_median=67.97547580584,NoraHostClock.rate=0.0045594499202514125,NoraHostClock.rate_range={0.0017350655903690668,0.012302284009688736},NoraHostClock.rate_median=0.00445335230926049]:69.26991441583404)[&ContinentH.set.prob={0.1279373368146214,0.1722126548525082,0.33709238375645795,0.006944058663407589,0.35581356591300484},height_95%_HPD={90.303766449936,246.64710087733096},HostH="Dmel",HostH.prob=0.6524915282484306,height_range={60.048029459667994,518.252222926429},HostH.set.prob={0.6524915282484306,0.34750847175156935},ContinentH.prob=0.35581356591300484,height_median=156.20139890698601,height=161.5500840572413,posterior=1.0,ContinentH.set={"USA","EuropeNAf","Africa","Australia","Lab"},length=0.0,HostH.set={"Dmel","Dsim"},ContinentH="Lab"];
End;
