# Supplementary material for: The Discovery, Distribution, and Evolution of Viruses Associated with Drosophila melanogaster
Source: PLoS Biol. 2015 Jul 14;13(7):e1002210. doi: 10.1371/journal.pbio.1002210 (PMC4501690; doi:10.1371/journal.pbio.1002210)
Supplement: S8 Data — Posterior summaries of BEAST output for Figs 6 and S7 (posteriors inferred jointly across two independent runs). (ZIP) [file pbio.1002210.s008.zip › BEAST_Results/Nora_9691-9954.summary.tree]

#NEXUS

Begin taxa;
	Dimensions ntax=34;
	Taxlabels
		Nora_AM04_Dmel_AthensGreece_EuropeNAf_2009-08-08
		Nora_ATH56_Dmel_AthensGreece_EuropeNAf_2009-08-08
		Nora_D167_Dmel_LabStock_Lab_2010-01
		Nora_D23_Dmel_LabStock_Lab_2010-01
		Nora_D79_Dmel_LabStock_Lab_2010-01
		Nora_DAN20_Dmel_Accra2_Africa_2010-01
		Nora_DANMEL01_Dmel_Accra2_Africa_2010-01
		Nora_DANMEL11_Dmel_Accra2_Africa_2010-01
		Nora_DANMEL13_Dmel_Accra2_Africa_2010-01
		Nora_DQ321720Hultmark_Dmel_UmeaLab_Lab_2004
		Nora_GEO58_Dmel_AthensGeorgia_USA_2009-02-02
		Nora_GQ257737Hultmark_Dmel_UmeaLab_Lab_2007
		Nora_IM09_Dmel_Ithaca_USA_2009-09-18
		Nora_IM12_Dmel_Ithaca_USA_2009-09-18
		Nora_IM13_Dmel_Ithaca_USA_2009-09-18
		Nora_JJ17_Dmel_LabStock_Lab_2001
		Nora_JX220408vanRij_Dmel_vanRijLab_Lab_2011
		Nora_K02_Dsim_Thika_Africa_2009-02
		Nora_K09_Dsim_Thika_Africa_2009-02
		Nora_MAT23_Dmel_Accra1_Africa_2010-01
		Nora_MAT38_Dmel_Accra1_Africa_2010-01
		Nora_MON28_Dmel_Montpellier_EuropeNAf_2010-08-11
		Nora_MONSIM03_Dsim_Montpellier_EuropeNAf_2010-08-11
		Nora_RAK11_Dsim_Marrakesh_EuropeNAf_2010-09-30
		Nora_RAKMEL12_Dmel_Marrakesh_EuropeNAf_2010-09-30
		Nora_RAKMEL13_Dmel_Marrakesh_EuropeNAf_2010-09-30
		Nora_SAF04_Dmel_SouthAfrica_Africa_2010-01
		Nora_SAFSIM01_Dsim_SouthAfrica_Africa_2010-01
		Nora_UM02_Dmel_SanDiego2_USA_2008-12-05
		Nora_XA_Dmel_LabStock_Lab_2008-02
		Nora_XG_Dmel_LabStock_Lab_2008-02
		Nora_XH_Dmel_LabStock_Lab_2008-02
		Nora_XIA_Dmel_LabStock_Lab_2008-02
		Nora_delta11_Dmel_LabStock_Lab_2008-02
		;
End;

Begin trees;
	Translate
		1 Nora_AM04_Dmel_AthensGreece_EuropeNAf_2009-08-08,
		2 Nora_ATH56_Dmel_AthensGreece_EuropeNAf_2009-08-08,
		3 Nora_D167_Dmel_LabStock_Lab_2010-01,
		4 Nora_D23_Dmel_LabStock_Lab_2010-01,
		5 Nora_D79_Dmel_LabStock_Lab_2010-01,
		6 Nora_DAN20_Dmel_Accra2_Africa_2010-01,
		7 Nora_DANMEL01_Dmel_Accra2_Africa_2010-01,
		8 Nora_DANMEL11_Dmel_Accra2_Africa_2010-01,
		9 Nora_DANMEL13_Dmel_Accra2_Africa_2010-01,
		10 Nora_DQ321720Hultmark_Dmel_UmeaLab_Lab_2004,
		11 Nora_GEO58_Dmel_AthensGeorgia_USA_2009-02-02,
		12 Nora_GQ257737Hultmark_Dmel_UmeaLab_Lab_2007,
		13 Nora_IM09_Dmel_Ithaca_USA_2009-09-18,
		14 Nora_IM12_Dmel_Ithaca_USA_2009-09-18,
		15 Nora_IM13_Dmel_Ithaca_USA_2009-09-18,
		16 Nora_JJ17_Dmel_LabStock_Lab_2001,
		17 Nora_JX220408vanRij_Dmel_vanRijLab_Lab_2011,
		18 Nora_K02_Dsim_Thika_Africa_2009-02,
		19 Nora_K09_Dsim_Thika_Africa_2009-02,
		20 Nora_MAT23_Dmel_Accra1_Africa_2010-01,
		21 Nora_MAT38_Dmel_Accra1_Africa_2010-01,
		22 Nora_MON28_Dmel_Montpellier_EuropeNAf_2010-08-11,
		23 Nora_MONSIM03_Dsim_Montpellier_EuropeNAf_2010-08-11,
		24 Nora_RAK11_Dsim_Marrakesh_EuropeNAf_2010-09-30,
		25 Nora_RAKMEL12_Dmel_Marrakesh_EuropeNAf_2010-09-30,
		26 Nora_RAKMEL13_Dmel_Marrakesh_EuropeNAf_2010-09-30,
		27 Nora_SAF04_Dmel_SouthAfrica_Africa_2010-01,
		28 Nora_SAFSIM01_Dsim_SouthAfrica_Africa_2010-01,
		29 Nora_UM02_Dmel_SanDiego2_USA_2008-12-05,
		30 Nora_XA_Dmel_LabStock_Lab_2008-02,
		31 Nora_XG_Dmel_LabStock_Lab_2008-02,
		32 Nora_XH_Dmel_LabStock_Lab_2008-02,
		33 Nora_XIA_Dmel_LabStock_Lab_2008-02,
		34 Nora_delta11_Dmel_LabStock_Lab_2008-02
		;
tree TREE1 = [&R] (((18[&length_range={7.388455624313E-5,34.225943353},height_range={1.915068492722412,1.9150684933000548},HostI.set.prob={1.0},ContinentI.set.prob={1.0},Nora_9691-9954.rate_95%_HPD={2.7432453924172966E-4,7.062399603775003E-4},NoraContinentClock.rate_median=0.010402561518721081,HostI.set={"Dsim"},height=1.9150684931508917,length=2.2067269984989104,Nora_9691-9954.rate_range={1.888669342287053E-4,0.001280444409705118},NoraHostClock.rate_95%_HPD={0.0026348957017238543,0.0066445589372707645},ContinentI="Africa",NoraContinentClock.rate_95%_HPD={0.006599332706119054,0.014797358714054106},HostI.prob=1.0,height_95%_HPD={1.9150684930599482,1.915068493236049},Nora_9691-9954.rate=4.809986286148808E-4,HostI="Dsim",length_95%_HPD={7.388455624313E-5,6.770740614808},ContinentI.prob=1.0,Nora_9691-9954.rate_median=4.679056470095283E-4,NoraContinentClock.rate_range={0.004293089685093404,0.025266020299626157},ContinentI.set={"Africa"},height_median=1.9150684931508977,NoraContinentClock.rate=0.010607899844228998,length_median=1.4719098786034999,NoraHostClock.rate=0.004559317617801412,NoraHostClock.rate_median=0.004453307823092372,NoraHostClock.rate_range={0.0017350655903690668,0.012302284009688736}]:1.4719098786151363,19[&length_range={7.388455624313E-5,34.225943353},height_range={1.915068492722412,1.9150684933000548},HostI.set.prob={1.0},ContinentI.set.prob={1.0},Nora_9691-9954.rate_95%_HPD={2.7432453924172966E-4,7.062399603775003E-4},NoraContinentClock.rate_median=0.010402561518721081,HostI.set={"Dsim"},height=1.9150684931508917,length=2.2067269984989104,Nora_9691-9954.rate_range={1.888669342287053E-4,0.001280444409705118},NoraHostClock.rate_95%_HPD={0.0026348957017238543,0.0066445589372707645},ContinentI="Africa",NoraContinentClock.rate_95%_HPD={0.006599332706119054,0.014797358714054106},HostI.prob=1.0,height_95%_HPD={1.9150684930599482,1.915068493236049},Nora_9691-9954.rate=4.809986286148808E-4,HostI="Dsim",length_95%_HPD={7.388455624313E-5,6.770740614808},ContinentI.prob=1.0,Nora_9691-9954.rate_median=4.679056470095283E-4,NoraContinentClock.rate_range={0.004293089685093404,0.025266020299626157},ContinentI.set={"Africa"},height_median=1.9150684931508977,NoraContinentClock.rate=0.010607899844228998,length_median=1.4719098786034999,NoraHostClock.rate=0.004559317617801412,NoraHostClock.rate_median=0.004453307823092372,NoraHostClock.rate_range={0.0017350655903690668,0.012302284009688736}]:1.4719098786151363)[&length_range={55.80193688853,875.3662358914},height_range={1.9151423777789773,36.14101184613895},HostI.set.prob={2.4998611188267316E-4,0.9997500138881174},ContinentI.set.prob={5.555246930726071E-5,1.944336425754125E-4,0.9995278040108883,2.2220987722904284E-4},Nora_9691-9954.rate_95%_HPD={2.7432453924172966E-4,7.062399603775003E-4},NoraContinentClock.rate_median=0.010402561518721081,HostI.set={"Dmel","Dsim"},height=4.121795491649698,length=208.31281560871318,Nora_9691-9954.rate_range={1.888669342287053E-4,0.001280444409705118},NoraHostClock.rate_95%_HPD={0.0026348957017238543,0.0066445589372707645},ContinentI="Africa",NoraContinentClock.rate_95%_HPD={0.006599332706119054,0.014797358714054106},HostI.prob=0.9997500138881174,height_95%_HPD={1.9151423777789773,8.68580910805207},Nora_9691-9954.rate=4.809986286148808E-4,HostI="Dsim",length_95%_HPD={82.34780372902,368.5818278811},ContinentI.prob=0.9995278040108883,Nora_9691-9954.rate_median=4.679056470095283E-4,NoraContinentClock.rate_range={0.004293089685093404,0.025266020299626157},ContinentI.set={"USA","EuropeNAf","Africa","Lab"},height_median=3.386978371766034,posterior=1.0,NoraContinentClock.rate=0.010607899844228998,length_median=192.07686482054999,NoraHostClock.rate=0.004559317617801412,NoraHostClock.rate_range={0.0017350655903690668,0.012302284009688736},NoraHostClock.rate_median=0.004453307823092372]:182.73625554203176,(16[&length_range={2.060880300764,155.5823067401},height_range={9.999999999558895,10.000000000154046},HostI.set.prob={1.0},ContinentI.set.prob={1.0},Nora_9691-9954.rate_95%_HPD={2.7432453924172966E-4,7.062399603775003E-4},NoraContinentClock.rate_median=0.010402561518721081,HostI.set={"Dmel"},height=9.99999999999973,length=26.490449125344,Nora_9691-9954.rate_range={1.888669342287053E-4,0.001280444409705118},NoraHostClock.rate_95%_HPD={0.0026348957017238543,0.0066445589372707645},ContinentI="Lab",NoraContinentClock.rate_95%_HPD={0.006599332706119054,0.014797358714054106},HostI.prob=1.0,height_95%_HPD={9.999999999913996,10.000000000084015},Nora_9691-9954.rate=4.809986286148808E-4,HostI="Dmel",length_95%_HPD={7.649338073025,49.6767482926},ContinentI.prob=1.0,Nora_9691-9954.rate_median=4.679056470095283E-4,NoraContinentClock.rate_range={0.004293089685093404,0.025266020299626157},ContinentI.set={"Lab"},height_median=10.0,NoraContinentClock.rate=0.010607899844228998,length_median=24.626289200385,NoraHostClock.rate=0.004559317617801412,NoraHostClock.rate_median=0.004453307823092372,NoraHostClock.rate_range={0.0017350655903690668,0.012302284009688736}]:26.145327660051805,((((21[&length_range={2.380790533585E-5,29.31326714788},height_range={0.9999999995543476,1.0000000001570015},HostI.set.prob={1.0},ContinentI.set.prob={1.0},Nora_9691-9954.rate_95%_HPD={2.7432453924172966E-4,7.062399603775003E-4},NoraContinentClock.rate_median=0.010402561518721081,HostI.set={"Dmel"},height=0.9999999999997666,length=1.804642887600981,Nora_9691-9954.rate_range={1.888669342287053E-4,0.001280444409705118},NoraHostClock.rate_95%_HPD={0.0026348957017238543,0.0066445589372707645},ContinentI="Africa",NoraContinentClock.rate_95%_HPD={0.006599332706119054,0.014797358714054106},HostI.prob=1.0,height_95%_HPD={0.9999999999149622,1.0000000000853788},Nora_9691-9954.rate=4.809986286148808E-4,HostI="Dmel",length_95%_HPD={2.380790533585E-5,5.497810138103},ContinentI.prob=1.0,Nora_9691-9954.rate_median=4.679056470095283E-4,NoraContinentClock.rate_range={0.004293089685093404,0.025266020299626157},ContinentI.set={"Africa"},height_median=1.0,NoraContinentClock.rate=0.010607899844228998,length_median=1.220196234593,NoraHostClock.rate=0.004559317617801412,NoraHostClock.rate_median=0.004453307823092372,NoraHostClock.rate_range={0.0017350655903690668,0.012302284009688736}]:0.8212107384569833,20[&length_range={1.99813524675E-5,38.90543935373},height_range={0.9999999995561666,1.0000000001523404},HostI.set.prob={1.0},ContinentI.set.prob={1.0},Nora_9691-9954.rate_95%_HPD={2.7432453924172966E-4,7.062399603775003E-4},NoraContinentClock.rate_median=0.010402561518721081,HostI.set={"Dmel"},height=0.9999999999997617,length=1.7362150687572084,Nora_9691-9954.rate_range={1.888669342287053E-4,0.001280444409705118},NoraHostClock.rate_95%_HPD={0.0026348957017238543,0.0066445589372707645},ContinentI="Africa",NoraContinentClock.rate_95%_HPD={0.006599332706119054,0.014797358714054106},HostI.prob=1.0,height_95%_HPD={0.999999999912859,1.000000000083162},Nora_9691-9954.rate=4.809986286148808E-4,HostI="Dmel",length_95%_HPD={1.99813524675E-5,5.254133149981},ContinentI.prob=1.0,Nora_9691-9954.rate_median=4.679056470095283E-4,NoraContinentClock.rate_range={0.004293089685093404,0.025266020299626157},ContinentI.set={"Africa"},height_median=0.9999999999999716,NoraContinentClock.rate=0.010607899844228998,length_median=1.1854028371095,NoraHostClock.rate=0.004559317617801412,NoraHostClock.rate_median=0.004453307823092372,NoraHostClock.rate_range={0.0017350655903690668,0.012302284009688736}]:0.8212107384570118)[&length_range={8.678683897403E-4,27.68308484428},height_range={1.000251854747944,15.018928991052974},HostI.set.prob={1.0},ContinentI.set.prob={1.0},Nora_9691-9954.rate_95%_HPD={2.7982151954751355E-4,7.115105958389656E-4},NoraContinentClock.rate_median=0.010381142405734355,HostI.set={"Dmel"},height=2.16647908456143,length=1.6916455334601503,Nora_9691-9954.rate_range={2.0204797970780602E-4,0.001280444409705118},NoraHostClock.rate_95%_HPD={0.002609701944898861,0.006647964955211917},ContinentI="Africa",NoraContinentClock.rate_95%_HPD={0.006406350846954448,0.014671179807415726},HostI.prob=1.0,height_95%_HPD={1.000251854747944,4.4924284700626345},Nora_9691-9954.rate=4.805256030715063E-4,HostI="Dmel",length_95%_HPD={8.678683897403E-4,5.128670081713},ContinentI.prob=1.0,Nora_9691-9954.rate_median=4.6677656838218346E-4,NoraContinentClock.rate_range={0.0048108015504214965,0.021888790529701385},ContinentI.set={"Africa"},height_median=1.8212107384569833,posterior=0.21518248986167435,NoraContinentClock.rate=0.010575695092749776,length_median=1.157416403505,NoraHostClock.rate=0.004571325784740307,NoraHostClock.rate_range={0.0018015160090888453,0.01044894381662451},NoraHostClock.rate_median=0.0044657677238914145]:2.129286630856001,(7[&length_range={1.99813524675E-5,25.46362841574},height_range={0.9999999995568487,1.0000000001570015},HostI.set.prob={1.0},ContinentI.set.prob={1.0},Nora_9691-9954.rate_95%_HPD={2.7432453924172966E-4,7.062399603775003E-4},NoraContinentClock.rate_median=0.010402561518721081,HostI.set={"Dmel"},height=0.9999999999997645,length=1.7341211361603917,Nora_9691-9954.rate_range={1.888669342287053E-4,0.001280444409705118},NoraHostClock.rate_95%_HPD={0.0026348957017238543,0.0066445589372707645},ContinentI="Africa",NoraContinentClock.rate_95%_HPD={0.006599332706119054,0.014797358714054106},HostI.prob=1.0,height_95%_HPD={0.9999999999137117,1.0000000000841283},Nora_9691-9954.rate=4.809986286148808E-4,HostI="Dmel",length_95%_HPD={1.99813524675E-5,5.246737174029},ContinentI.prob=1.0,Nora_9691-9954.rate_median=4.679056470095283E-4,NoraContinentClock.rate_range={0.004293089685093404,0.025266020299626157},ContinentI.set={"Africa"},height_median=0.9999999999999858,NoraContinentClock.rate=0.010607899844228998,length_median=1.188905967616,NoraHostClock.rate=0.004559317617801412,NoraHostClock.rate_median=0.004453307823092372,NoraHostClock.rate_range={0.0017350655903690668,0.012302284009688736}]:0.7686452477790482,9[&length_range={2.336042804971E-4,29.05314962716},height_range={0.9999999995543476,1.0000000001523404},HostI.set.prob={1.0},ContinentI.set.prob={1.0},Nora_9691-9954.rate_95%_HPD={2.7432453924172966E-4,7.062399603775003E-4},NoraContinentClock.rate_median=0.010402561518721081,HostI.set={"Dmel"},height=0.9999999999997611,length=1.7290955712583553,Nora_9691-9954.rate_range={1.888669342287053E-4,0.001280444409705118},NoraHostClock.rate_95%_HPD={0.0026348957017238543,0.0066445589372707645},ContinentI="Africa",NoraContinentClock.rate_95%_HPD={0.006599332706119054,0.014797358714054106},HostI.prob=1.0,height_95%_HPD={0.9999999999127454,1.000000000083162},Nora_9691-9954.rate=4.809986286148808E-4,HostI="Dmel",length_95%_HPD={2.795532473479E-4,5.220433024913},ContinentI.prob=1.0,Nora_9691-9954.rate_median=4.679056470095283E-4,NoraContinentClock.rate_range={0.004293089685093404,0.025266020299626157},ContinentI.set={"Africa"},height_median=0.9999999999999716,NoraContinentClock.rate=0.010607899844228998,length_median=1.1785995041535,NoraHostClock.rate=0.004559317617801412,NoraHostClock.rate_median=0.004453307823092372,NoraHostClock.rate_range={0.0017350655903690668,0.012302284009688736}]:0.7686452477790624)[&length_range={2.270399501414E-4,17.29915302917},height_range={1.0003827737639597,12.917543415259956},HostI.set.prob={1.0},ContinentI.set.prob={1.0},Nora_9691-9954.rate_95%_HPD={2.836797991227404E-4,7.017285714591793E-4},NoraContinentClock.rate_median=0.010376628331023928,HostI.set={"Dmel"},height=2.1250719395057134,length=1.6899159230820482,Nora_9691-9954.rate_range={2.1186843921678456E-4,0.001280444409705118},NoraHostClock.rate_95%_HPD={0.0025743372266173858,0.006615256532877333},ContinentI="Africa",NoraContinentClock.rate_95%_HPD={0.006510547403959238,0.014668332753616755},HostI.prob=1.0,height_95%_HPD={1.0003827737639597,4.372765553423335},Nora_9691-9954.rate=4.786879765079814E-4,HostI="Dmel",length_95%_HPD={2.270399501414E-4,5.2317305585},ContinentI.prob=1.0,Nora_9691-9954.rate_median=4.65881577875153E-4,NoraContinentClock.rate_range={0.004694076727071832,0.02313719188126203},ContinentI.set={"Africa"},height_median=1.768645247779034,posterior=0.22259874451419365,NoraContinentClock.rate=0.010584996085801488,length_median=1.135878831795,NoraHostClock.rate=0.004559359041173246,NoraHostClock.rate_range={0.0017350655903690668,0.010973636889658928},NoraHostClock.rate_median=0.004457320086710759]:2.18185212153395)[&length_range={0.003784154816898,42.51854948587},height_range={1.0668344386580202,28.560990177602037},HostI.set.prob={1.0},ContinentI.set.prob={1.0},Nora_9691-9954.rate_95%_HPD={2.7506718082857617E-4,7.049857188564466E-4},NoraContinentClock.rate_median=0.010395689154473527,HostI.set={"Dmel"},height=4.432462630744261,length=5.164479681913745,Nora_9691-9954.rate_range={1.888669342287053E-4,0.001280444409705118},NoraHostClock.rate_95%_HPD={0.0026346872128123,0.006636098467394959},ContinentI="Africa",NoraContinentClock.rate_95%_HPD={0.00662682392153611,0.014795692970871585},HostI.prob=1.0,height_95%_HPD={1.2995840753931702,8.727558973896976},Nora_9691-9954.rate=4.799528663043478E-4,HostI="Dmel",length_95%_HPD={0.003784154816898,12.74496397805},ContinentI.prob=1.0,Nora_9691-9954.rate_median=4.670424236302136E-4,NoraContinentClock.rate_range={0.004293089685093404,0.025266020299626157},ContinentI.set={"Africa"},height_median=3.950497369312984,posterior=0.871812677073496,NoraContinentClock.rate=0.010602146601471116,length_median=4.224261413026,NoraHostClock.rate=0.0045565394056815344,NoraHostClock.rate_range={0.0017350655903690668,0.012302284009688736},NoraHostClock.rate_median=0.004448859596160587]:4.481994955013988,8[&length_range={0.06773988219117,49.58377417502},height_range={0.9999999995561666,1.0000000001580247},HostI.set.prob={1.0},ContinentI.set.prob={1.0},Nora_9691-9954.rate_95%_HPD={2.7432453924172966E-4,7.062399603775003E-4},NoraContinentClock.rate_median=0.010402561518721081,HostI.set={"Dmel"},height=0.9999999999997918,length=7.928960334031395,Nora_9691-9954.rate_range={1.888669342287053E-4,0.001280444409705118},NoraHostClock.rate_95%_HPD={0.0026348957017238543,0.0066445589372707645},ContinentI="Africa",NoraContinentClock.rate_95%_HPD={0.006599332706119054,0.014797358714054106},HostI.prob=1.0,height_95%_HPD={0.9999999999149622,1.0000000000850378},Nora_9691-9954.rate=4.809986286148808E-4,HostI="Dmel",length_95%_HPD={0.5104898202888,17.04201041045},ContinentI.prob=1.0,Nora_9691-9954.rate_median=4.679056470095283E-4,NoraContinentClock.rate_range={0.004293089685093404,0.025266020299626157},ContinentI.set={"Africa"},height_median=1.0,NoraContinentClock.rate=0.010607899844228998,length_median=7.091492904394499,NoraHostClock.rate=0.004559317617801412,NoraHostClock.rate_median=0.004453307823092372,NoraHostClock.rate_range={0.0017350655903690668,0.012302284009688736}]:7.432492324326972)[&length_range={0.002906180986578,78.98357904759},height_range={1.3494494568120388,50.512929996943},HostI.set.prob={0.9999151199637846,8.488003621548212E-5},ContinentI.set.prob={5.658669081032141E-5,8.488003621548212E-5,0.9991511996378452,7.073336351290176E-4},Nora_9691-9954.rate_95%_HPD={2.7436243061213303E-4,7.058874431916785E-4},NoraContinentClock.rate_median=0.010403669463843829,HostI.set={"Dmel","Dsim"},height=9.282456102953454,length=15.365041250794244,Nora_9691-9954.rate_range={1.888669342287053E-4,0.001280444409705118},NoraHostClock.rate_95%_HPD={0.0026367198182524697,0.0066457783905866825},ContinentI="Africa",NoraContinentClock.rate_95%_HPD={0.00659465958357698,0.014797358714054106},HostI.prob=0.9999151199637846,height_95%_HPD={2.631194031233008,18.025748428818986},Nora_9691-9954.rate=4.8089159657101053E-4,HostI="Dmel",length_95%_HPD={0.4358239032545,32.31964936858},ContinentI.prob=0.9991511996378452,Nora_9691-9954.rate_median=4.6784898852561253E-4,NoraContinentClock.rate_range={0.004293089685093404,0.025266020299626157},ContinentI.set={"USA","EuropeNAf","Africa","Lab"},height_median=8.432492324326972,posterior=0.9817232375979112,NoraContinentClock.rate=0.010609181903843436,length_median=13.945665023155,NoraHostClock.rate=0.004558549158053423,NoraHostClock.rate_range={0.0017350655903690668,0.012302284009688736},NoraHostClock.rate_median=0.004453063791396355]:12.926238848570506,6[&length_range={1.870895586546,123.4605648212},height_range={0.9999999995588951,1.0000000001540457},HostI.set.prob={1.0},ContinentI.set.prob={1.0},Nora_9691-9954.rate_95%_HPD={2.7432453924172966E-4,7.062399603775003E-4},NoraContinentClock.rate_median=0.010402561518721081,HostI.set={"Dmel"},height=0.9999999999997812,length=24.519712021692783,Nora_9691-9954.rate_range={1.888669342287053E-4,0.001280444409705118},NoraHostClock.rate_95%_HPD={0.0026348957017238543,0.0066445589372707645},ContinentI="Africa",NoraContinentClock.rate_95%_HPD={0.006599332706119054,0.014797358714054106},HostI.prob=1.0,height_95%_HPD={0.99999999990996,1.0000000000800355},Nora_9691-9954.rate=4.809986286148808E-4,HostI="Dmel",length_95%_HPD={7.124063989486,46.51179776216},ContinentI.prob=1.0,Nora_9691-9954.rate_median=4.679056470095283E-4,NoraContinentClock.rate_range={0.004293089685093404,0.025266020299626157},ContinentI.set={"Africa"},height_median=1.0,NoraContinentClock.rate=0.010607899844228998,length_median=22.48817795344,NoraHostClock.rate=0.004559317617801412,NoraHostClock.rate_median=0.004453307823092372,NoraHostClock.rate_range={0.0017350655903690668,0.012302284009688736}]:20.35873117289748)[&length_range={6.698811613894E-4,127.2242753425},height_range={3.7002462577010533,74.90180950191001},HostI.set.prob={0.9986169697807897,0.0013830302192102898},ContinentI.set.prob={0.001417605974690547,0.006845999585090934,0.9633151234354471,0.028421271004771455},Nora_9691-9954.rate_95%_HPD={2.753101196332169E-4,7.11116237703517E-4},NoraContinentClock.rate_median=0.010450424516018388,HostI.set={"Dmel","Dsim"},height=22.63400173049025,length=15.180852185444103,Nora_9691-9954.rate_range={1.888669342287053E-4,0.001280444409705118},NoraHostClock.rate_95%_HPD={0.002618189292756612,0.0066555296176562095},ContinentI="Africa",NoraContinentClock.rate_95%_HPD={0.006708912775251381,0.014941398792385409},HostI.prob=0.9986169697807897,height_95%_HPD={8.9038112163,40.03592728767697},Nora_9691-9954.rate=4.8505641133178275E-4,HostI="Dmel",length_95%_HPD={6.698811613894E-4,33.41697780359},ContinentI.prob=0.9633151234354471,Nora_9691-9954.rate_median=4.720295287782134E-4,NoraContinentClock.rate_range={0.004293089685093404,0.025266020299626157},ContinentI.set={"USA","EuropeNAf","Africa","Lab"},height_median=21.35873117289748,posterior=0.8033442586522971,NoraContinentClock.rate=0.010657142418438171,length_median=13.480913416645,NoraHostClock.rate=0.004580097635328978,NoraHostClock.rate_range={0.0017350655903690668,0.012302284009688736},NoraHostClock.rate_median=0.0044751863146873455]:14.786596487154327)[&length_range={21.22506655925,902.9027780185},height_range={12.894883181442964,165.5823067402},HostI.set.prob={0.9895561357702349,0.010443864229765013},ContinentI.set.prob={0.015582467640686628,0.04069218376756847,0.6866007444030887,8.332870396089106E-5,0.2570412754846953},Nora_9691-9954.rate_95%_HPD={2.7432453924172966E-4,7.062399603775003E-4},NoraContinentClock.rate_median=0.010402561518721081,HostI.set={"Dmel","Dsim"},height=37.99468635592811,length=165.7777712712292,Nora_9691-9954.rate_range={1.888669342287053E-4,0.001280444409705118},NoraHostClock.rate_95%_HPD={0.0026348957017238543,0.0066445589372707645},ContinentI="Africa",NoraContinentClock.rate_95%_HPD={0.006599332706119054,0.014797358714054106},HostI.prob=0.9895561357702349,height_95%_HPD={18.616186617681024,61.30464465551103},Nora_9691-9954.rate=4.809986286148808E-4,HostI="Dmel",length_95%_HPD={60.54887952564,294.0410530242},ContinentI.prob=0.6866007444030887,Nora_9691-9954.rate_median=4.679056470095283E-4,NoraContinentClock.rate_range={0.004293089685093404,0.025266020299626157},ContinentI.set={"USA","EuropeNAf","Africa","Australia","Lab"},height_median=36.145327660051805,posterior=1.0,NoraContinentClock.rate=0.010607899844228998,length_median=154.87992747754998,NoraHostClock.rate=0.004559317617801412,NoraHostClock.rate_range={0.0017350655903690668,0.012302284009688736},NoraHostClock.rate_median=0.004453307823092372]:149.977906253746)[&length_range={0.03186046351956,963.4955085752},height_range={60.991841895686036,788.5107397848101},HostI.set.prob={0.5679776722699859,0.4320223277300141},ContinentI.set.prob={0.1330681380726293,0.1858077762094187,0.44299371230591555,0.010490183498011035,0.2276401899140254},Nora_9691-9954.rate_95%_HPD={2.7608053834603046E-4,7.053569667237959E-4},NoraContinentClock.rate_median=0.010401687638051996,HostI.set={"Dmel","Dsim"},height=195.86694534904728,length=121.82612896301622,Nora_9691-9954.rate_range={1.888669342287053E-4,0.001280444409705118},NoraHostClock.rate_95%_HPD={0.0026367198182524697,0.00664641457786661},ContinentI="Africa",NoraContinentClock.rate_95%_HPD={0.006605307080022511,0.014797358714054106},HostI.prob=0.5679776722699859,height_95%_HPD={90.755433495053,321.13300201253696},Nora_9691-9954.rate=4.795106633598222E-4,HostI="Dmel",length_95%_HPD={0.08175974521555,266.7482391966},ContinentI.prob=0.44299371230591555,Nora_9691-9954.rate_median=4.6632791986213004E-4,NoraContinentClock.rate_range={0.004293089685093404,0.0247364446112809},ContinentI.set={"USA","EuropeNAf","Africa","Australia","Lab"},height_median=186.1232339137978,posterior=0.8658407866229654,NoraContinentClock.rate=0.010605308911990153,length_median=106.64176082165,NoraHostClock.rate=0.0045605906826430296,NoraHostClock.rate_range={0.0017350655903690668,0.012302284009688736},NoraHostClock.rate_median=0.004454202539926358]:113.86935236269571,((((30[&length_range={2.182279460482,72.63288227461},height_range={2.9153005463900286,2.915300546530034},HostI.set.prob={1.0},ContinentI.set.prob={1.0},Nora_9691-9954.rate_95%_HPD={2.7432453924172966E-4,7.062399603775003E-4},NoraContinentClock.rate_median=0.010402561518721081,HostI.set={"Dmel"},height=2.91530054644806,length=20.328870123794818,Nora_9691-9954.rate_range={1.888669342287053E-4,0.001280444409705118},NoraHostClock.rate_95%_HPD={0.0026348957017238543,0.0066445589372707645},ContinentI="Lab",NoraContinentClock.rate_95%_HPD={0.006599332706119054,0.014797358714054106},HostI.prob=1.0,height_95%_HPD={2.915300546436981,2.915300546460003},Nora_9691-9954.rate=4.809986286148808E-4,HostI="Dmel",length_95%_HPD={6.291615362164,36.5629795015},ContinentI.prob=1.0,Nora_9691-9954.rate_median=4.679056470095283E-4,NoraContinentClock.rate_range={0.004293089685093404,0.025266020299626157},ContinentI.set={"Lab"},height_median=2.915300546448975,NoraContinentClock.rate=0.010607899844228998,length_median=19.044179616605,NoraHostClock.rate=0.004559317617801412,NoraHostClock.rate_median=0.004453307823092372,NoraHostClock.rate_range={0.0017350655903690668,0.012302284009688736}]:19.014788311654996,((14[&length_range={3.577535889221E-5,29.69861626606},height_range={1.2876712328180133,1.2876712329534712},HostI.set.prob={1.0},ContinentI.set.prob={1.0},Nora_9691-9954.rate_95%_HPD={2.7432453924172966E-4,7.062399603775003E-4},NoraContinentClock.rate_median=0.010402561518721081,HostI.set={"Dmel"},height=1.2876712328766533,length=1.8344213225083341,Nora_9691-9954.rate_range={1.888669342287053E-4,0.001280444409705118},NoraHostClock.rate_95%_HPD={0.0026348957017238543,0.0066445589372707645},ContinentI="USA",NoraContinentClock.rate_95%_HPD={0.006599332706119054,0.014797358714054106},HostI.prob=1.0,height_95%_HPD={1.2876712328649944,1.2876712328890108},Nora_9691-9954.rate=4.809986286148808E-4,HostI="Dmel",length_95%_HPD={3.577535889221E-5,5.619925871658},ContinentI.prob=1.0,Nora_9691-9954.rate_median=4.679056470095283E-4,NoraContinentClock.rate_range={0.004293089685093404,0.025266020299626157},ContinentI.set={"USA"},height_median=1.287671232876832,NoraContinentClock.rate=0.010607899844228998,length_median=1.2439209158220002,NoraHostClock.rate=0.004559317617801412,NoraHostClock.rate_median=0.004453307823092372,NoraHostClock.rate_range={0.0017350655903690668,0.012302284009688736}]:0.8285622425264734,13[&length_range={1.401199706104E-4,20.85673392592},height_range={1.2876712328180133,1.2876712329540396},HostI.set.prob={1.0},ContinentI.set.prob={1.0},Nora_9691-9954.rate_95%_HPD={2.7432453924172966E-4,7.062399603775003E-4},NoraContinentClock.rate_median=0.010402561518721081,HostI.set={"Dmel"},height=1.2876712328766409,length=1.8483155683986707,Nora_9691-9954.rate_range={1.888669342287053E-4,0.001280444409705118},NoraHostClock.rate_95%_HPD={0.0026348957017238543,0.0066445589372707645},ContinentI="USA",NoraContinentClock.rate_95%_HPD={0.006599332706119054,0.014797358714054106},HostI.prob=1.0,height_95%_HPD={1.287671232864966,1.2876712328889823},Nora_9691-9954.rate=4.809986286148808E-4,HostI="Dmel",length_95%_HPD={1.401199706104E-4,5.644878406633},ContinentI.prob=1.0,Nora_9691-9954.rate_median=4.679056470095283E-4,NoraContinentClock.rate_range={0.004293089685093404,0.025266020299626157},ContinentI.set={"USA"},height_median=1.2876712328768178,NoraContinentClock.rate=0.010607899844228998,length_median=1.2519402991645001,NoraHostClock.rate=0.004559317617801412,NoraHostClock.rate_median=0.004453307823092372,NoraHostClock.rate_range={0.0017350655903690668,0.012302284009688736}]:0.8285622425264876)[&length_range={1.382334560929E-5,21.90057880042},height_range={1.2878246487809974,12.19522132811096},HostI.set.prob={1.0},ContinentI.set.prob={1.0},Nora_9691-9954.rate_95%_HPD={2.772018825150386E-4,7.059391331653909E-4},NoraContinentClock.rate_median=0.010372827363041032,HostI.set={"Dmel"},height=2.4916257438544176,length=1.8831069060668948,Nora_9691-9954.rate_range={1.9034997521732966E-4,0.001280444409705118},NoraHostClock.rate_95%_HPD={0.0026732283808962487,0.00670064766492226},ContinentI="USA",NoraContinentClock.rate_95%_HPD={0.006597983716411721,0.014736870014390181},HostI.prob=1.0,height_95%_HPD={1.2878246487809974,4.865864788009048},Nora_9691-9954.rate=4.793537747986712E-4,HostI="Dmel",length_95%_HPD={1.382334560929E-5,5.780058784511},ContinentI.prob=1.0,Nora_9691-9954.rate_median=4.65916549864907E-4,NoraContinentClock.rate_range={0.004293089685093404,0.02313719188126203},ContinentI.set={"USA"},height_median=2.1162334754033054,posterior=0.33520359980001113,NoraContinentClock.rate=0.010578809588003535,length_median=1.274150820057,NoraHostClock.rate=0.004557437977298549,NoraHostClock.rate_range={0.00186291829807358,0.010654580106519347},NoraHostClock.rate_median=0.0044471527213751656]:1.6882760680731934,15[&length_range={3.577535889221E-5,24.30872966031},height_range={1.2876712328180133,1.2876712329534712},HostI.set.prob={1.0},ContinentI.set.prob={1.0},Nora_9691-9954.rate_95%_HPD={2.7432453924172966E-4,7.062399603775003E-4},NoraContinentClock.rate_median=0.010402561518721081,HostI.set={"Dmel"},height=1.2876712328766444,length=1.845368496865789,Nora_9691-9954.rate_range={1.888669342287053E-4,0.001280444409705118},NoraHostClock.rate_95%_HPD={0.0026348957017238543,0.0066445589372707645},ContinentI="USA",NoraContinentClock.rate_95%_HPD={0.006599332706119054,0.014797358714054106},HostI.prob=1.0,height_95%_HPD={1.287671232864966,1.2876712328889823},Nora_9691-9954.rate=4.809986286148808E-4,HostI="Dmel",length_95%_HPD={3.577535889221E-5,5.62648187634},ContinentI.prob=1.0,Nora_9691-9954.rate_median=4.679056470095283E-4,NoraContinentClock.rate_range={0.004293089685093404,0.025266020299626157},ContinentI.set={"USA"},height_median=1.2876712328768178,NoraContinentClock.rate=0.010607899844228998,length_median=1.252862765393,NoraHostClock.rate=0.004559317617801412,NoraHostClock.rate_median=0.004453307823092372,NoraHostClock.rate_range={0.0017350655903690668,0.012302284009688736}]:2.516838310599681)[&length_range={1.27199363814,70.16751833078},height_range={1.2945464387889842,30.98628749893004},HostI.set.prob={0.9999722237653463,2.7776234653630355E-5},ContinentI.set.prob={0.9977779012277096,4.999722237653463E-4,2.7776234653630355E-5,0.0016943503138714517},Nora_9691-9954.rate_95%_HPD={2.7432453924172966E-4,7.062399603775003E-4},NoraContinentClock.rate_median=0.010402561518721081,HostI.set={"Dmel","Dsim"},height=4.387488054361663,length=18.870447905515206,Nora_9691-9954.rate_range={1.888669342287053E-4,0.001280444409705118},NoraHostClock.rate_95%_HPD={0.0026348957017238543,0.0066445589372707645},ContinentI="USA",NoraContinentClock.rate_95%_HPD={0.006599332706119054,0.014797358714054106},HostI.prob=0.9999722237653463,height_95%_HPD={1.3377643195099722,8.952835429280015},Nora_9691-9954.rate=4.809986286148808E-4,HostI="Dmel",length_95%_HPD={5.261376653047,34.35117824377},ContinentI.prob=0.9977779012277096,Nora_9691-9954.rate_median=4.679056470095283E-4,NoraContinentClock.rate_range={0.004293089685093404,0.025266020299626157},ContinentI.set={"USA","EuropeNAf","Africa","Lab"},height_median=3.804509543476499,posterior=1.0,NoraContinentClock.rate=0.010607899844228998,length_median=17.593344445995,NoraHostClock.rate=0.004559317617801412,NoraHostClock.rate_range={0.0017350655903690668,0.012302284009688736},NoraHostClock.rate_median=0.004453307823092372]:18.125579314627473)[&length_range={0.09540429249325,117.8906629779},height_range={5.09758000693401,75.54818282105896},HostI.set.prob={0.998634641105662,0.0013653588943379402},ContinentI.set.prob={0.26577128845296477,0.08125278644672314,0.006603878733838609,5.572893446277307E-5,0.6463163174320107},Nora_9691-9954.rate_95%_HPD={2.7446303396500113E-4,7.061538956282177E-4},NoraContinentClock.rate_median=0.010401705822189068,HostI.set={"Dmel","Dsim"},height=23.207600464858142,length=24.89948048441783,Nora_9691-9954.rate_range={1.888669342287053E-4,0.001280444409705118},NoraHostClock.rate_95%_HPD={0.0026367198182524697,0.0066457783905866825},ContinentI="Lab",NoraContinentClock.rate_95%_HPD={0.00659465958357698,0.014797358714054106},HostI.prob=0.998634641105662,height_95%_HPD={9.274973039179002,39.41563766488099},Nora_9691-9954.rate=4.8091250194852724E-4,HostI="Dmel",length_95%_HPD={4.272680025642,49.61655805702},ContinentI.prob=0.6463163174320107,Nora_9691-9954.rate_median=4.6781161444774073E-4,NoraContinentClock.rate_range={0.004293089685093404,0.025266020299626157},ContinentI.set={"USA","EuropeNAf","Africa","Australia","Lab"},height_median=21.93008885810397,posterior=0.9968335092494861,NoraContinentClock.rate=0.010607719035442036,length_median=22.83699917786,NoraHostClock.rate=0.004559125594709353,NoraHostClock.rate_range={0.0017350655903690668,0.012302284009688736},NoraHostClock.rate_median=0.004453307823092372]:21.894427155022015,(2[&length_range={2.859888576978E-5,32.79315457121},height_range={1.3999999999400643,1.4000000000530122},HostI.set.prob={1.0},ContinentI.set.prob={1.0},Nora_9691-9954.rate_95%_HPD={2.7432453924172966E-4,7.062399603775003E-4},NoraContinentClock.rate_median=0.010402561518721081,HostI.set={"Dmel"},height=1.400000000000083,length=2.322657935023776,Nora_9691-9954.rate_range={1.888669342287053E-4,0.001280444409705118},NoraHostClock.rate_95%_HPD={0.0026348957017238543,0.0066445589372707645},ContinentI="EuropeNAf",NoraContinentClock.rate_95%_HPD={0.006599332706119054,0.014797358714054106},HostI.prob=1.0,height_95%_HPD={1.3999999999889496,1.4000000000110049},Nora_9691-9954.rate=4.809986286148808E-4,HostI="Dmel",length_95%_HPD={2.859888576978E-5,7.110341623483},ContinentI.prob=1.0,Nora_9691-9954.rate_median=4.679056470095283E-4,NoraContinentClock.rate_range={0.004293089685093404,0.025266020299626157},ContinentI.set={"EuropeNAf"},height_median=1.400000000000034,NoraContinentClock.rate=0.010607899844228998,length_median=1.5739554520194998,NoraHostClock.rate=0.004559317617801412,NoraHostClock.rate_median=0.004453307823092372,NoraHostClock.rate_range={0.0017350655903690668,0.012302284009688736}]:1.5739554520182253,1[&length_range={2.859888576978E-5,32.79315457121},height_range={1.3999999999400643,1.4000000000530122},HostI.set.prob={1.0},ContinentI.set.prob={1.0},Nora_9691-9954.rate_95%_HPD={2.7432453924172966E-4,7.062399603775003E-4},NoraContinentClock.rate_median=0.010402561518721081,HostI.set={"Dmel"},height=1.400000000000083,length=2.322657935023776,Nora_9691-9954.rate_range={1.888669342287053E-4,0.001280444409705118},NoraHostClock.rate_95%_HPD={0.0026348957017238543,0.0066445589372707645},ContinentI="EuropeNAf",NoraContinentClock.rate_95%_HPD={0.006599332706119054,0.014797358714054106},HostI.prob=1.0,height_95%_HPD={1.3999999999889496,1.4000000000110049},Nora_9691-9954.rate=4.809986286148808E-4,HostI="Dmel",length_95%_HPD={2.859888576978E-5,7.110341623483},ContinentI.prob=1.0,Nora_9691-9954.rate_median=4.679056470095283E-4,NoraContinentClock.rate_range={0.004293089685093404,0.025266020299626157},ContinentI.set={"EuropeNAf"},height_median=1.400000000000034,NoraContinentClock.rate=0.010607899844228998,length_median=1.5739554520194998,NoraHostClock.rate=0.004559317617801412,NoraHostClock.rate_median=0.004453307823092372,NoraHostClock.rate_range={0.0017350655903690668,0.012302284009688736}]:1.5739554520182253)[&length_range={2.853358025054,153.6829271908},height_range={1.4000285988931864,34.193154571219},HostI.set.prob={0.9999444475306928,5.555246930726071E-5},ContinentI.set.prob={4.166435198044553E-4,0.9986111882673184,8.332870396089106E-5,8.888395089161713E-4},Nora_9691-9954.rate_95%_HPD={2.7432453924172966E-4,7.062399603775003E-4},NoraContinentClock.rate_median=0.010402561518721081,HostI.set={"Dmel","Dsim"},height=3.7226579350238747,length=42.026346378542726,Nora_9691-9954.rate_range={1.888669342287053E-4,0.001280444409705118},NoraHostClock.rate_95%_HPD={0.0026348957017238543,0.0066445589372707645},ContinentI="EuropeNAf",NoraContinentClock.rate_95%_HPD={0.006599332706119054,0.014797358714054106},HostI.prob=0.9999444475306928,height_95%_HPD={1.4000285988931864,8.510341623491229},Nora_9691-9954.rate=4.809986286148808E-4,HostI="Dmel",length_95%_HPD={18.25205991111,69.42036099893},ContinentI.prob=0.9986111882673184,Nora_9691-9954.rate_median=4.679056470095283E-4,NoraContinentClock.rate_range={0.004293089685093404,0.025266020299626157},ContinentI.set={"USA","EuropeNAf","Africa","Lab"},height_median=2.9739554520182594,posterior=1.0,NoraContinentClock.rate=0.010607899844228998,length_median=40.267979555625004,NoraHostClock.rate=0.004559317617801412,NoraHostClock.rate_range={0.0017350655903690668,0.012302284009688736},NoraHostClock.rate_median=0.004453307823092372]:40.85056056110773)[&length_range={0.02351308089193,102.4533267949},height_range={13.271434104642992,139.37834412284008},HostI.set.prob={0.9982671287656625,0.00173287123433751},ContinentI.set.prob={0.13909624100239937,0.23157158091175686,0.010297254065582512,3.332444681418288E-5,0.619001599573447},Nora_9691-9954.rate_95%_HPD={2.751229663998653E-4,7.049322756927245E-4},NoraContinentClock.rate_median=0.010424459621941369,HostI.set={"Dmel","Dsim"},height=45.485662506827744,length=16.511565769540276,Nora_9691-9954.rate_range={1.888669342287053E-4,0.001280444409705118},NoraHostClock.rate_95%_HPD={0.0026346872128123,0.006627466982236493},ContinentI="Lab",NoraContinentClock.rate_95%_HPD={0.006590584654363703,0.014796855416154935},HostI.prob=0.9982671287656625,height_95%_HPD={22.210427162794986,72.35121025213203},Nora_9691-9954.rate=4.797758277579175E-4,HostI="Dmel",length_95%_HPD={0.5394710867714,37.07794259684},ContinentI.prob=0.619001599573447,Nora_9691-9954.rate_median=4.6660242947762067E-4,NoraContinentClock.rate_range={0.004293089685093404,0.0247364446112809},ContinentI.set={"USA","EuropeNAf","Africa","Australia","Lab"},height_median=43.82451601312599,posterior=0.8335092494861397,NoraContinentClock.rate=0.010630132526728253,length_median=14.43534464292,NoraHostClock.rate=0.004560346600439149,NoraHostClock.rate_range={0.0017350655903690668,0.012302284009688736},NoraHostClock.rate_median=0.004456613371308869]:15.796711605697993,((29[&length_range={2.827809830091,120.926635147},height_range={2.073770491744085,2.073770491861012},HostI.set.prob={1.0},ContinentI.set.prob={1.0},Nora_9691-9954.rate_95%_HPD={2.7432453924172966E-4,7.062399603775003E-4},NoraContinentClock.rate_median=0.010402561518721081,HostI.set={"Dmel"},height=2.0737704918027315,length=38.460735924190104,Nora_9691-9954.rate_range={1.888669342287053E-4,0.001280444409705118},NoraHostClock.rate_95%_HPD={0.0026348957017238543,0.0066445589372707645},ContinentI="USA",NoraContinentClock.rate_95%_HPD={0.006599332706119054,0.014797358714054106},HostI.prob=1.0,height_95%_HPD={2.0737704917980295,2.0737704918100235},Nora_9691-9954.rate=4.809986286148808E-4,HostI="Dmel",length_95%_HPD={13.97752040365,65.30265120956},ContinentI.prob=1.0,Nora_9691-9954.rate_median=4.679056470095283E-4,NoraContinentClock.rate_range={0.004293089685093404,0.025266020299626157},ContinentI.set={"USA"},height_median=2.073770491800019,NoraContinentClock.rate=0.010607899844228998,length_median=36.914583887359996,NoraHostClock.rate=0.004559317617801412,NoraHostClock.rate_median=0.004453307823092372,NoraHostClock.rate_range={0.0017350655903690668,0.012302284009688736}]:34.157601410109976,17[&length_range={5.482973297111,161.8460163128},HostI.set.prob={1.0},ContinentI.set.prob={1.0},Nora_9691-9954.rate_95%_HPD={2.7432453924172966E-4,7.062399603775003E-4},NoraContinentClock.rate_median=0.010402561518721081,HostI.set={"Dmel"},height=0.0,length=41.79297960304753,Nora_9691-9954.rate_range={1.888669342287053E-4,0.001280444409705118},NoraHostClock.rate_95%_HPD={0.0026348957017238543,0.0066445589372707645},NoraContinentClock.rate_95%_HPD={0.006599332706119054,0.014797358714054106},ContinentI="Lab",HostI.prob=1.0,Nora_9691-9954.rate=4.809986286148808E-4,HostI="Dmel",length_95%_HPD={16.71786939908,71.13039554039},ContinentI.prob=1.0,Nora_9691-9954.rate_median=4.679056470095283E-4,NoraContinentClock.rate_range={0.004293089685093404,0.025266020299626157},ContinentI.set={"Lab"},NoraContinentClock.rate=0.010607899844228998,length_median=39.821990225129994,NoraHostClock.rate=0.004559317617801412,NoraHostClock.rate_median=0.004453307823092372,NoraHostClock.rate_range={0.0017350655903690668,0.012302284009688736}]:36.231371901909995)[&length_range={4.649652858788E-4,95.75041937716},height_range={7.640521220869999,116.6031068611},HostI.set.prob={0.9979682230078427,0.002031776992157341},ContinentI.set.prob={0.13812019992685604,0.05985615018895526,0.009793165102198383,4.0635539843146815E-5,0.7921898492421472},Nora_9691-9954.rate_95%_HPD={2.794309019209548E-4,7.124673186767666E-4},NoraContinentClock.rate_median=0.010402686130439319,HostI.set={"Dmel","Dsim"},height=37.70757145067379,length=13.530791591131418,Nora_9691-9954.rate_range={1.888669342287053E-4,0.0012103337024122697},NoraHostClock.rate_95%_HPD={0.0026367198182524697,0.0066457783905866825},ContinentI="Lab",NoraContinentClock.rate_95%_HPD={0.006677020896610577,0.01492610789212939},HostI.prob=0.9979682230078427,height_95%_HPD={15.929490183149994,61.15413643150998},Nora_9691-9954.rate=4.81624383782355E-4,HostI="Dmel",length_95%_HPD={0.001630313997985,32.76108787289},ContinentI.prob=0.7921898492421472,Nora_9691-9954.rate_median=4.689004361182763E-4,NoraContinentClock.rate_range={0.004694076727071832,0.025266020299626157},ContinentI.set={"USA","EuropeNAf","Africa","Australia","Lab"},height_median=36.231371901909995,posterior=0.6835453585911894,NoraContinentClock.rate=0.010614994988060362,length_median=11.56866831706,NoraHostClock.rate=0.004570204156184217,NoraHostClock.rate_range={0.0017797360555790705,0.012302284009688736},NoraHostClock.rate_median=0.004465806144068939]:11.870330213372014,(((23[&length_range={0.6357524528745,55.21773807541},height_range={0.3917808218600385,0.39178082198094444},HostI.set.prob={1.0},ContinentI.set.prob={1.0},Nora_9691-9954.rate_95%_HPD={2.7432453924172966E-4,7.062399603775003E-4},NoraContinentClock.rate_median=0.010402561518721081,HostI.set={"Dsim"},height=0.39178082191778035,length=10.916714968224902,Nora_9691-9954.rate_range={1.888669342287053E-4,0.001280444409705118},NoraHostClock.rate_95%_HPD={0.0026348957017238543,0.0066445589372707645},ContinentI="EuropeNAf",NoraContinentClock.rate_95%_HPD={0.006599332706119054,0.014797358714054106},HostI.prob=1.0,height_95%_HPD={0.3917808219079859,0.39178082193001273},Nora_9691-9954.rate=4.809986286148808E-4,HostI="Dsim",length_95%_HPD={2.039657401458,21.99540302643},ContinentI.prob=1.0,Nora_9691-9954.rate_median=4.679056470095283E-4,NoraContinentClock.rate_range={0.004293089685093404,0.025266020299626157},ContinentI.set={"EuropeNAf"},height_median=0.39178082191799035,NoraContinentClock.rate=0.010607899844228998,length_median=9.836721680513001,NoraHostClock.rate=0.004559317617801412,NoraHostClock.rate_median=0.004453307823092372,NoraHostClock.rate_range={0.0017350655903690668,0.012302284009688736}]:8.911529877209503,28[&length_range={0.143595432462,45.0951768197},height_range={0.9999999999400302,1.0000000000629825},HostI.set.prob={1.0},ContinentI.set.prob={1.0},Nora_9691-9954.rate_95%_HPD={2.7432453924172966E-4,7.062399603775003E-4},NoraContinentClock.rate_median=0.010402561518721081,HostI.set={"Dsim"},height=0.9999999999999933,length=9.537498124761385,Nora_9691-9954.rate_range={1.888669342287053E-4,0.001280444409705118},NoraHostClock.rate_95%_HPD={0.0026348957017238543,0.0066445589372707645},ContinentI="Africa",NoraContinentClock.rate_95%_HPD={0.006599332706119054,0.014797358714054106},HostI.prob=1.0,height_95%_HPD={0.9999999999889724,1.0000000000100613},Nora_9691-9954.rate=4.809986286148808E-4,HostI="Dsim",length_95%_HPD={1.414170230766,20.10141343662},ContinentI.prob=1.0,Nora_9691-9954.rate_median=4.679056470095283E-4,NoraContinentClock.rate_range={0.004293089685093404,0.025266020299626157},ContinentI.set={"Africa"},height_median=1.0,NoraContinentClock.rate=0.010607899844228998,length_median=8.486969212335,NoraHostClock.rate=0.004559317617801412,NoraHostClock.rate_median=0.004453307823092372,NoraHostClock.rate_range={0.0017350655903690668,0.012302284009688736}]:8.303310699127493)[&length_range={0.001438676833185,71.96409599379},height_range={1.4203640833080726,46.095176819698},HostI.set.prob={0.06847770374167093,0.931522296258329},ContinentI.set.prob={0.004151717068170169,0.15433111225012813,0.727011788826243,0.11450538185545873},Nora_9691-9954.rate_95%_HPD={2.7506718082857617E-4,7.124084577022084E-4},NoraContinentClock.rate_median=0.0104038503644335,HostI.set={"Dmel","Dsim"},height=10.237370414781008,length=8.987504366417204,Nora_9691-9954.rate_range={1.888669342287053E-4,0.001280444409705118},NoraHostClock.rate_95%_HPD={0.0026460795091317424,0.006634365049942956},ContinentI="Africa",NoraContinentClock.rate_95%_HPD={0.006660098480348698,0.014813670200821088},HostI.prob=0.931522296258329,height_95%_HPD={2.774891399353038,19.96807866288401},Nora_9691-9954.rate=4.857813677600179E-4,HostI="Dsim",length_95%_HPD={0.001438676833185,26.40477158152},ContinentI.prob=0.727011788826243,Nora_9691-9954.rate_median=4.7278555225209224E-4,NoraContinentClock.rate_range={0.004293089685093404,0.0247364446112809},ContinentI.set={"USA","EuropeNAf","Africa","Lab"},height_median=9.303310699127493,posterior=0.5419143380923283,NoraContinentClock.rate=0.010613468495090888,length_median=6.2988484869995,NoraHostClock.rate=0.004498995452956223,NoraHostClock.rate_range={0.0017350655903690668,0.012302284009688736},NoraHostClock.rate_median=0.00439240194910779]:4.727856916805081,27[&length_range={0.02753327479232,143.6722406718},height_range={0.9999999999400302,1.0000000000629825},HostI.set.prob={1.0},ContinentI.set.prob={1.0},Nora_9691-9954.rate_95%_HPD={2.7432453924172966E-4,7.062399603775003E-4},NoraContinentClock.rate_median=0.010402561518721081,HostI.set={"Dmel"},height=0.9999999999999879,length=12.516077782280913,Nora_9691-9954.rate_range={1.888669342287053E-4,0.001280444409705118},NoraHostClock.rate_95%_HPD={0.0026348957017238543,0.0066445589372707645},ContinentI="Africa",NoraContinentClock.rate_95%_HPD={0.006599332706119054,0.014797358714054106},HostI.prob=1.0,height_95%_HPD={0.9999999999899671,1.0000000000110276},Nora_9691-9954.rate=4.809986286148808E-4,HostI="Dmel",length_95%_HPD={0.5682372430964,29.0540864997},ContinentI.prob=1.0,Nora_9691-9954.rate_median=4.679056470095283E-4,NoraContinentClock.rate_range={0.004293089685093404,0.025266020299626157},ContinentI.set={"Africa"},height_median=1.0,NoraContinentClock.rate=0.010607899844228998,length_median=10.447641357325,NoraHostClock.rate=0.004559317617801412,NoraHostClock.rate_median=0.004453307823092372,NoraHostClock.rate_range={0.0017350655903690668,0.012302284009688736}]:13.031167615932574)[&length_range={0.01142806162847,97.21463431509},height_range={2.292448542597043,62.216435317758965},HostI.set.prob={0.629794067636501,0.37020593236349897},ContinentI.set.prob={0.0034007179293406384,0.1160337552742616,0.7302726871969267,3.1488128975376285E-5,0.15026135147049563},Nora_9691-9954.rate_95%_HPD={2.7432453924172966E-4,7.034800085937285E-4},NoraContinentClock.rate_median=0.010401466748975042,HostI.set={"Dmel","Dsim"},height=15.147149074697953,length=17.035334050787235,Nora_9691-9954.rate_range={1.888669342287053E-4,0.0012103337024122697},NoraHostClock.rate_95%_HPD={0.0026288985749127014,0.006635199919609359},ContinentI="Africa",NoraContinentClock.rate_95%_HPD={0.006614440823918868,0.014797358714054106},HostI.prob=0.629794067636501,height_95%_HPD={4.455667605237977,28.280421138278996},Nora_9691-9954.rate=4.798814992557454E-4,HostI="Dmel",length_95%_HPD={1.188811363401,34.77403934504},ContinentI.prob=0.7302726871969267,Nora_9691-9954.rate_median=4.670492849342832E-4,NoraContinentClock.rate_range={0.004293089685093404,0.025266020299626157},ContinentI.set={"USA","EuropeNAf","Africa","Australia","Lab"},height_median=14.031167615932574,posterior=0.8821176601299928,NoraContinentClock.rate=0.010610425496129026,length_median=15.680509768075,NoraHostClock.rate=0.004571860478762241,NoraHostClock.rate_range={0.0017797360555790705,0.012302284009688736},NoraHostClock.rate_median=0.004462924109022004]:20.430965010076918,((((5[&length_range={0.6614912346279,42.67554816909},height_range={0.9999999999365627,1.0000000000603677},HostI.set.prob={1.0},ContinentI.set.prob={1.0},Nora_9691-9954.rate_95%_HPD={2.7432453924172966E-4,7.062399603775003E-4},NoraContinentClock.rate_median=0.010402561518721081,HostI.set={"Dmel"},height=1.0000000000000189,length=5.867590763259762,Nora_9691-9954.rate_range={1.888669342287053E-4,0.001280444409705118},NoraHostClock.rate_95%_HPD={0.0026348957017238543,0.0066445589372707645},ContinentI="Lab",NoraContinentClock.rate_95%_HPD={0.006599332706119054,0.014797358714054106},HostI.prob=1.0,height_95%_HPD={0.9999999999889724,1.0000000000100613},Nora_9691-9954.rate=4.809986286148808E-4,HostI="Dmel",length_95%_HPD={1.915326347331,13.20696859324},ContinentI.prob=1.0,Nora_9691-9954.rate_median=4.679056470095283E-4,NoraContinentClock.rate_range={0.004293089685093404,0.025266020299626157},ContinentI.set={"Lab"},height_median=1.0,NoraContinentClock.rate=0.010607899844228998,length_median=4.7937757551965,NoraHostClock.rate=0.004559317617801412,NoraHostClock.rate_median=0.004453307823092372,NoraHostClock.rate_range={0.0017350655903690668,0.012302284009688736}]:4.616725517710506,32[&length_range={2.580088272364E-5,45.92509027204},height_range={2.9153005463765567,2.9153005465084902},HostI.set.prob={1.0},ContinentI.set.prob={1.0},Nora_9691-9954.rate_95%_HPD={2.7432453924172966E-4,7.062399603775003E-4},NoraContinentClock.rate_median=0.010402561518721081,HostI.set={"Dmel"},height=2.915300546448093,length=3.898820050056977,Nora_9691-9954.rate_range={1.888669342287053E-4,0.001280444409705118},NoraHostClock.rate_95%_HPD={0.0026348957017238543,0.0066445589372707645},ContinentI="Lab",NoraContinentClock.rate_95%_HPD={0.006599332706119054,0.014797358714054106},HostI.prob=1.0,height_95%_HPD={2.9153005464380044,2.9153005464590365},Nora_9691-9954.rate=4.809986286148808E-4,HostI="Dmel",length_95%_HPD={2.580088272364E-5,10.98643454679},ContinentI.prob=1.0,Nora_9691-9954.rate_median=4.679056470095283E-4,NoraContinentClock.rate_range={0.004293089685093404,0.025266020299626157},ContinentI.set={"Lab"},height_median=2.9153005464480373,NoraContinentClock.rate=0.010607899844228998,length_median=2.8743256980765,NoraHostClock.rate=0.004559317617801412,NoraHostClock.rate_median=0.004453307823092372,NoraHostClock.rate_range={0.0017350655903690668,0.012302284009688736}]:2.701424971262469)[&length_range={0.002086675273578,60.80251764522},height_range={2.9153263473234006,32.07697844203483},HostI.set.prob={0.999822799763733,1.772002362669817E-4},ContinentI.set.prob={8.860011813349085E-5,1.772002362669817E-4,8.860011813349085E-5,0.999645599527466},Nora_9691-9954.rate_95%_HPD={2.7432453924172966E-4,7.054758006275E-4},NoraContinentClock.rate_median=0.010404145792941702,HostI.set={"Dmel","Dsim"},height=6.466925138220797,length=9.783116851941568,Nora_9691-9954.rate_range={1.888669342287053E-4,0.001280444409705118},NoraHostClock.rate_95%_HPD={0.0026346872128123,0.0066370932800476415},ContinentI="Lab",NoraContinentClock.rate_95%_HPD={0.00659586538919953,0.014797358714054106},HostI.prob=0.999822799763733,height_95%_HPD={2.9153263473234006,12.690484824862097},Nora_9691-9954.rate=4.80571119854297E-4,HostI="Dmel",length_95%_HPD={0.1505384421608,21.21748128659},ContinentI.prob=0.999645599527466,Nora_9691-9954.rate_median=4.6751898558900856E-4,NoraContinentClock.rate_range={0.004293089685093404,0.025266020299626157},ContinentI.set={"USA","EuropeNAf","Africa","Lab"},height_median=5.616725517710506,posterior=0.9405033053719238,NoraContinentClock.rate=0.010608741853828678,length_median=8.6922239712465,NoraHostClock.rate=0.004560143931652955,NoraHostClock.rate_range={0.0017350655903690668,0.012302284009688736},NoraHostClock.rate_median=0.004454202539926358]:6.445653532189226,33[&length_range={0.101511903842,87.04755976278},height_range={2.9153005463799673,2.9153005465119577},HostI.set.prob={1.0},ContinentI.set.prob={1.0},Nora_9691-9954.rate_95%_HPD={2.7432453924172966E-4,7.062399603775003E-4},NoraContinentClock.rate_median=0.010402561518721081,HostI.set={"Dmel"},height=2.9153005464480497,length=14.990119354671208,Nora_9691-9954.rate_range={1.888669342287053E-4,0.001280444409705118},NoraHostClock.rate_95%_HPD={0.0026348957017238543,0.0066445589372707645},ContinentI="Lab",NoraContinentClock.rate_95%_HPD={0.006599332706119054,0.014797358714054106},HostI.prob=1.0,height_95%_HPD={2.9153005464383455,2.9153005464600596},Nora_9691-9954.rate=4.809986286148808E-4,HostI="Dmel",length_95%_HPD={1.605013021889,34.36394521163},ContinentI.prob=1.0,Nora_9691-9954.rate_median=4.679056470095283E-4,NoraContinentClock.rate_range={0.004293089685093404,0.025266020299626157},ContinentI.set={"Lab"},height_median=2.9153005464480657,NoraContinentClock.rate=0.010607899844228998,length_median=12.560856579940001,NoraHostClock.rate=0.004559317617801412,NoraHostClock.rate_median=0.004453307823092372,NoraHostClock.rate_range={0.0017350655903690668,0.012302284009688736}]:9.147078503451667)[&length_range={2.089442072002E-4,46.86680485192},height_range={3.2269990043259327,52.66572029448105},HostI.set.prob={0.9999156046923791,8.439530762089628E-5},ContinentI.set.prob={8.439530762089628E-5,2.5318592286268884E-4,0.9996624187695164},Nora_9691-9954.rate_95%_HPD={2.741910943922482E-4,7.053365240944605E-4},NoraContinentClock.rate_median=0.01042892666400631,HostI.set={"Dmel","Dsim"},height=12.877511992012849,length=6.967299982578132,Nora_9691-9954.rate_range={2.055641891755175E-4,0.0011003713002170307},NoraHostClock.rate_95%_HPD={0.002677982528700976,0.006615871785577047},ContinentI="Lab",NoraContinentClock.rate_95%_HPD={0.006600704443969745,0.014795679660432116},HostI.prob=0.9999156046923791,height_95%_HPD={4.665693559122019,22.484665252948048},Nora_9691-9954.rate=4.796521762895069E-4,HostI="Dmel",length_95%_HPD={2.089442072002E-4,17.92132620308},ContinentI.prob=0.9996624187695164,Nora_9691-9954.rate_median=4.663332632048964E-4,NoraContinentClock.rate_range={0.004293089685093404,0.025266020299626157},ContinentI.set={"EuropeNAf","Africa","Lab"},height_median=12.062379049899732,posterior=0.32912060441086605,NoraContinentClock.rate=0.010618669358435853,length_median=5.649303827726,NoraHostClock.rate=0.004544413224683082,NoraHostClock.rate_range={0.0017350655903690668,0.010654580106519347},NoraHostClock.rate_median=0.0044493031733033985]:5.319444560731284,(4[&length_range={1.020516234553,63.53896069326},height_range={0.9999999999400302,1.0000000000612772},HostI.set.prob={1.0},ContinentI.set.prob={1.0},Nora_9691-9954.rate_95%_HPD={2.7432453924172966E-4,7.062399603775003E-4},NoraContinentClock.rate_median=0.010402561518721081,HostI.set={"Dmel"},height=1.0000000000000135,length=6.27222609002211,Nora_9691-9954.rate_range={1.888669342287053E-4,0.001280444409705118},NoraHostClock.rate_95%_HPD={0.0026348957017238543,0.0066445589372707645},ContinentI="Lab",NoraContinentClock.rate_95%_HPD={0.006599332706119054,0.014797358714054106},HostI.prob=1.0,height_95%_HPD={0.9999999999889155,1.0000000000101181},Nora_9691-9954.rate=4.809986286148808E-4,HostI="Dmel",length_95%_HPD={1.916019142286,13.88988473214},ContinentI.prob=1.0,Nora_9691-9954.rate_median=4.679056470095283E-4,NoraContinentClock.rate_range={0.004293089685093404,0.025266020299626157},ContinentI.set={"Lab"},height_median=1.0,NoraContinentClock.rate=0.010607899844228998,length_median=5.1564072255645,NoraHostClock.rate=0.004559317617801412,NoraHostClock.rate_median=0.004453307823092372,NoraHostClock.rate_range={0.0017350655903690668,0.012302284009688736}]:5.025302126471985,31[&length_range={7.185958381437E-4,47.12006641251},height_range={2.915300546384003,2.915300546509229},HostI.set.prob={1.0},ContinentI.set.prob={1.0},Nora_9691-9954.rate_95%_HPD={2.7432453924172966E-4,7.062399603775003E-4},NoraContinentClock.rate_median=0.010402561518721081,HostI.set={"Dmel"},height=2.915300546448058,length=4.452413240301434,Nora_9691-9954.rate_range={1.888669342287053E-4,0.001280444409705118},NoraHostClock.rate_95%_HPD={0.0026348957017238543,0.0066445589372707645},ContinentI="Lab",NoraContinentClock.rate_95%_HPD={0.006599332706119054,0.014797358714054106},HostI.prob=1.0,height_95%_HPD={2.9153005464369244,2.91530054645807},Nora_9691-9954.rate=4.809986286148808E-4,HostI="Dmel",length_95%_HPD={7.185958381437E-4,12.47498784739},ContinentI.prob=1.0,Nora_9691-9954.rate_median=4.679056470095283E-4,NoraContinentClock.rate_range={0.004293089685093404,0.025266020299626157},ContinentI.set={"Lab"},height_median=2.915300546448009,NoraContinentClock.rate=0.010607899844228998,length_median=3.2973748587615,NoraHostClock.rate=0.004559317617801412,NoraHostClock.rate_median=0.004453307823092372,NoraHostClock.rate_range={0.0017350655903690668,0.012302284009688736}]:3.110001580023976)[&length_range={0.01836908040025,52.54370719034},height_range={2.916019142288974,37.15136278607997},HostI.set.prob={1.0},ContinentI.set.prob={2.923720141508055E-5,8.771160424524164E-5,5.84744028301611E-5,0.9998245767915095},Nora_9691-9954.rate_95%_HPD={2.7436243061213303E-4,7.055445611733556E-4},NoraContinentClock.rate_median=0.010401674815357441,HostI.set={"Dmel"},height=6.920719418630606,length=11.294466274099959,Nora_9691-9954.rate_range={1.888669342287053E-4,0.001280444409705118},NoraHostClock.rate_95%_HPD={0.0026346872128123,0.006634365049942956},ContinentI="Lab",NoraContinentClock.rate_95%_HPD={0.006613956582490203,0.014795692970871585},HostI.prob=1.0,height_95%_HPD={2.916019142288974,13.709550424023973},Nora_9691-9954.rate=4.807540531669921E-4,HostI="Dmel",length_95%_HPD={0.7663962085114,24.18502010059},ContinentI.prob=0.9998245767915095,Nora_9691-9954.rate_median=4.67725905748179E-4,NoraContinentClock.rate_range={0.004293089685093404,0.025266020299626157},ContinentI.set={"USA","EuropeNAf","Africa","Lab"},height_median=6.025302126471985,posterior=0.950030553858119,NoraContinentClock.rate=0.01060560443872218,length_median=10.1620794481,NoraHostClock.rate=0.004559608740019618,NoraHostClock.rate_range={0.0017350655903690668,0.012302284009688736},NoraHostClock.rate_median=0.004454132441258708]:11.356521484159032)[&length_range={6.804466777695E-4,61.15279859087},height_range={5.544336596459999,58.83791123458974},HostI.set.prob={0.999798752264037,2.012477359629704E-4},ContinentI.set.prob={1.5093580197222782E-4,6.037432078889113E-4,3.5218353793519823E-4,0.9988931374522036},Nora_9691-9954.rate_95%_HPD={2.7201842445262876E-4,7.015374455423957E-4},NoraContinentClock.rate_median=0.010415127070883344,HostI.set={"Dmel","Dsim"},height=18.200735991063844,length=11.20950959517654,Nora_9691-9954.rate_range={1.9783302632679119E-4,0.0012103337024122697},NoraHostClock.rate_95%_HPD={0.00268341029926296,0.006650120365822979},ContinentI="Lab",NoraContinentClock.rate_95%_HPD={0.006677020896610577,0.014913471873563023},HostI.prob=0.999798752264037,height_95%_HPD={8.18658676723112,29.939430273477967},Nora_9691-9954.rate=4.8001336557663884E-4,HostI="Dmel",length_95%_HPD={6.804466777695E-4,25.67252313879},ContinentI.prob=0.9988931374522036,Nora_9691-9954.rate_median=4.6689272207036954E-4,NoraContinentClock.rate_range={0.0048207084103952256,0.025266020299626157},ContinentI.set={"USA","EuropeNAf","Africa","Lab"},height_median=17.381823610631017,posterior=0.5520804399755569,NoraContinentClock.rate=0.010612911898402274,length_median=9.8871832305835,NoraHostClock.rate=0.004564212916183796,NoraHostClock.rate_range={0.0017350655903690668,0.012302284009688736},NoraHostClock.rate_median=0.00446134892827541]:9.653195638205474,(12[&length_range={3.000188206427,30.38194997456},height_range={3.9999999999370175,4.000000000064006},HostI.set.prob={1.0},ContinentI.set.prob={1.0},Nora_9691-9954.rate_95%_HPD={2.7432453924172966E-4,7.062399603775003E-4},NoraContinentClock.rate_median=0.010402561518721081,HostI.set={"Dmel"},height=3.999999999999983,length=6.129688753520572,Nora_9691-9954.rate_range={1.888669342287053E-4,0.001280444409705118},NoraHostClock.rate_95%_HPD={0.0026348957017238543,0.0066445589372707645},ContinentI="Lab",NoraContinentClock.rate_95%_HPD={0.006599332706119054,0.014797358714054106},HostI.prob=1.0,height_95%_HPD={3.9999999999889724,4.000000000010004},Nora_9691-9954.rate=4.809986286148808E-4,HostI="Dmel",length_95%_HPD={3.02731168925,10.76010689411},ContinentI.prob=1.0,Nora_9691-9954.rate_median=4.679056470095283E-4,NoraContinentClock.rate_range={0.004293089685093404,0.025266020299626157},ContinentI.set={"Lab"},height_median=4.0,NoraContinentClock.rate=0.010607899844228998,length_median=5.543952978978,NoraHostClock.rate=0.004559317617801412,NoraHostClock.rate_median=0.004453307823092372,NoraHostClock.rate_range={0.0017350655903690668,0.012302284009688736}]:5.543952978972413,10[&length_range={1.882064274836E-4,27.38194997456},height_range={6.9999999999370175,7.000000000064006},HostI.set.prob={1.0},ContinentI.set.prob={1.0},Nora_9691-9954.rate_95%_HPD={2.7432453924172966E-4,7.062399603775003E-4},NoraContinentClock.rate_median=0.010402561518721081,HostI.set={"Dmel"},height=7.0000000000000036,length=3.1296887535205933,Nora_9691-9954.rate_range={1.888669342287053E-4,0.001280444409705118},NoraHostClock.rate_95%_HPD={0.0026348957017238543,0.0066445589372707645},ContinentI="Lab",NoraContinentClock.rate_95%_HPD={0.006599332706119054,0.014797358714054106},HostI.prob=1.0,height_95%_HPD={6.999999999989001,7.000000000010004},Nora_9691-9954.rate=4.809986286148808E-4,HostI="Dmel",length_95%_HPD={0.02731168925031,7.760106894106},ContinentI.prob=1.0,Nora_9691-9954.rate_median=4.679056470095283E-4,NoraContinentClock.rate_range={0.004293089685093404,0.025266020299626157},ContinentI.set={"Lab"},height_median=7.0,NoraContinentClock.rate=0.010607899844228998,length_median=2.543952978978,NoraHostClock.rate=0.004559317617801412,NoraHostClock.rate_median=0.004453307823092372,NoraHostClock.rate_range={0.0017350655903690668,0.012302284009688736}]:2.5439529789724133)[&length_range={1.811851237221,85.18359844043},height_range={7.000188206428987,34.381949974559916},HostI.set.prob={1.0},ContinentI.set.prob={1.3888117326815177E-4,1.6665740792178211E-4,1.3888117326815177E-4,0.9995555802455419},Nora_9691-9954.rate_95%_HPD={2.7432453924172966E-4,7.062399603775003E-4},NoraContinentClock.rate_median=0.010402561518721081,HostI.set={"Dmel"},height=10.129688753520629,length=19.19412703748475,Nora_9691-9954.rate_range={1.888669342287053E-4,0.001280444409705118},NoraHostClock.rate_95%_HPD={0.0026348957017238543,0.0066445589372707645},ContinentI="Lab",NoraContinentClock.rate_95%_HPD={0.006599332706119054,0.014797358714054106},HostI.prob=1.0,height_95%_HPD={7.027311689254617,14.76010689411703},Nora_9691-9954.rate=4.809986286148808E-4,HostI="Dmel",length_95%_HPD={4.939440733697,36.17297085618},ContinentI.prob=0.9995555802455419,Nora_9691-9954.rate_median=4.679056470095283E-4,NoraContinentClock.rate_range={0.004293089685093404,0.025266020299626157},ContinentI.set={"USA","EuropeNAf","Africa","Lab"},height_median=9.543952978972413,posterior=1.0,NoraContinentClock.rate=0.010607899844228998,length_median=17.600464784325,NoraHostClock.rate=0.004559317617801412,NoraHostClock.rate_range={0.0017350655903690668,0.012302284009688736},NoraHostClock.rate_median=0.004453307823092372]:17.491066269864078)[&length_range={0.002331105950034,56.09995513141},height_range={11.142447020708005,73.12068081054099},HostI.set.prob={0.9984166478172359,0.0015833521827640805},ContinentI.set.prob={0.0016399004750056547,0.006559601900022619,0.005202442886224836,0.9865980547387468},Nora_9691-9954.rate_95%_HPD={2.71637246495799E-4,6.886058397233687E-4},NoraContinentClock.rate_median=0.010355706414239052,HostI.set={"Dmel","Dsim"},height=28.07878072798197,length=9.099274159723945,Nora_9691-9954.rate_range={2.0204797970780602E-4,0.0011003713002170307},NoraHostClock.rate_95%_HPD={0.002677982528700976,0.006615871785577047},ContinentI="Lab",NoraContinentClock.rate_95%_HPD={0.006508952500049811,0.014644396540709908},HostI.prob=0.9984166478172359,height_95%_HPD={15.232371343670934,42.990365462504485},Nora_9691-9954.rate=4.7117673470875555E-4,HostI="Dmel",length_95%_HPD={0.003181344554456,21.77882856585},ContinentI.prob=0.9865980547387468,Nora_9691-9954.rate_median=4.58915657944919E-4,NoraContinentClock.rate_range={0.004293089685093404,0.02205481775599726},ContinentI.set={"USA","EuropeNAf","Africa","Lab"},height_median=27.03501924883649,posterior=0.49119493361479916,NoraContinentClock.rate=0.010545219708555908,length_median=7.6978952421905,NoraHostClock.rate=0.004533454295584918,NoraHostClock.rate_range={0.0017350655903690668,0.010654580106519347},NoraHostClock.rate_median=0.004425510573609091]:7.427113377173001)[&length_range={0.001596001486806,92.7421296349},height_range={12.434195553250987,99.59452878856001},HostI.set.prob={0.9917710314077766,0.008228968592223461},ContinentI.set.prob={0.009769851157301161,0.029670185561602516,0.027637531965117042,0.9329224313159793},Nora_9691-9954.rate_95%_HPD={2.7468268689366814E-4,7.00601509110708E-4},NoraContinentClock.rate_median=0.01040168034638049,HostI.set={"Dmel","Dsim"},height=35.85537215439561,length=14.459711724279382,Nora_9691-9954.rate_range={1.888669342287053E-4,0.0012103337024122697},NoraHostClock.rate_95%_HPD={0.0026355797091753247,0.006635199919609359},ContinentI="Lab",NoraContinentClock.rate_95%_HPD={0.00650378952211035,0.01468353289751605},HostI.prob=0.9917710314077766,height_95%_HPD={19.292403858249997,55.597694536994084},Nora_9691-9954.rate=4.7754891492094077E-4,HostI="Dmel",length_95%_HPD={0.492336902122,32.01431940273},ContinentI.prob=0.9329224313159793,Nora_9691-9954.rate_median=4.6501737616119586E-4,NoraContinentClock.rate_range={0.004293089685093404,0.025266020299626157},ContinentI.set={"USA","EuropeNAf","Africa","Lab"},height_median=34.46213262600949,posterior=0.8472307094050331,NoraContinentClock.rate=0.0106058071105387,length_median=12.72762275019,NoraHostClock.rate=0.0045634560419211614,NoraHostClock.rate_range={0.0017350655903690668,0.012302284009688736},NoraHostClock.rate_median=0.004457685187663568]:13.639569489272517)[&length_range={0.01079288979503,76.28770581895},height_range={15.924804261842198,130.59196622130003},HostI.set.prob={0.9982991750999235,0.001700824900076537},ContinentI.set.prob={0.05421379368993962,0.057105196020069734,0.011012841227995578,0.8776681690619951},Nora_9691-9954.rate_95%_HPD={2.7066521230356683E-4,6.909721332833394E-4},NoraContinentClock.rate_median=0.010358287441022147,HostI.set={"Dmel","Dsim"},height=49.785645617901054,length=15.189776008160212,Nora_9691-9954.rate_range={1.888669342287053E-4,0.001280444409705118},NoraHostClock.rate_95%_HPD={0.0026558442660670092,0.006646818798711294},ContinentI="Lab",NoraContinentClock.rate_95%_HPD={0.006472746930148918,0.014643145886503237},HostI.prob=0.9982991750999235,height_95%_HPD={27.972918941884018,75.69776441261999},Nora_9691-9954.rate=4.728146134799754E-4,HostI="Dmel",length_95%_HPD={0.1600706868686,33.03313273845},ContinentI.prob=0.8776681690619951,Nora_9691-9954.rate_median=4.6026192588929097E-4,NoraContinentClock.rate_range={0.004694076727071832,0.025266020299626157},ContinentI.set={"USA","EuropeNAf","Africa","Lab"},height_median=48.10170211528201,posterior=0.6532414865840787,NoraContinentClock.rate=0.010565025745529043,length_median=13.463827504125,NoraHostClock.rate=0.004546165399782136,NoraHostClock.rate_range={0.0017350655903690668,0.010654580106519347},NoraHostClock.rate_median=0.004440653475522204]:11.51952550354197)[&length_range={6.200109746004E-4,68.6362618642},height_range={24.066491836436995,164.7582423023701},HostI.set.prob={0.9983264335417951,0.0016735664582048797},ContinentI.set.prob={0.06844005989606272,0.1313309257464987,0.009865233858891922,0.7903637804985466},Nora_9691-9954.rate_95%_HPD={2.7067472184374563E-4,6.844299749682441E-4},NoraContinentClock.rate_median=0.010376003434129635,HostI.set={"Dmel","Dsim"},height=61.567469554023205,length=10.825896277059057,Nora_9691-9954.rate_range={2.0204797970780602E-4,0.0012103337024122697},NoraHostClock.rate_95%_HPD={0.0027235875179811666,0.006684756170590607},ContinentI="Lab",NoraContinentClock.rate_95%_HPD={0.006599332706119054,0.014654757441417789},HostI.prob=0.9983264335417951,height_95%_HPD={35.531970931870035,91.29848272545996},Nora_9691-9954.rate=4.7200585720993824E-4,HostI="Dmel",length_95%_HPD={6.200109746004E-4,28.16267282808},ContinentI.prob=0.7903637804985466,Nora_9691-9954.rate_median=4.598556139789688E-4,NoraContinentClock.rate_range={0.004694076727071832,0.0247364446112809},ContinentI.set={"USA","EuropeNAf","Africa","Lab"},height_median=59.62122761882398,posterior=0.31534359202266543,NoraContinentClock.rate=0.01056736807774683,length_median=8.671925351822,NoraHostClock.rate=0.004549176534534158,NoraHostClock.rate_range={0.0017350655903690668,0.010654580106519347},NoraHostClock.rate_median=0.0044524587030176505]:13.949434889052029,((22[&length_range={4.189137171266,137.7726027755},height_range={0.39178082185998164,0.3917808219769654},HostI.set.prob={1.0},ContinentI.set.prob={1.0},Nora_9691-9954.rate_95%_HPD={2.7432453924172966E-4,7.062399603775003E-4},NoraContinentClock.rate_median=0.010402561518721081,HostI.set={"Dmel"},height=0.3917808219178052,length=27.99594446068527,Nora_9691-9954.rate_range={1.888669342287053E-4,0.001280444409705118},NoraHostClock.rate_95%_HPD={0.0026348957017238543,0.0066445589372707645},ContinentI="EuropeNAf",NoraContinentClock.rate_95%_HPD={0.006599332706119054,0.014797358714054106},HostI.prob=1.0,height_95%_HPD={0.39178082190596797,0.39178082193001273},Nora_9691-9954.rate=4.809986286148808E-4,HostI="Dmel",length_95%_HPD={7.751458486183,52.70668554031},ContinentI.prob=1.0,Nora_9691-9954.rate_median=4.679056470095283E-4,NoraContinentClock.rate_range={0.004293089685093404,0.025266020299626157},ContinentI.set={"EuropeNAf"},height_median=0.3917808219180188,NoraContinentClock.rate=0.010607899844228998,length_median=25.78827007857,NoraHostClock.rate=0.004559317617801412,NoraHostClock.rate_median=0.004453307823092372,NoraHostClock.rate_range={0.0017350655903690668,0.012302284009688736}]:31.506007641124995,(((24[&length_range={0.4563607334106,59.975873367},height_range={0.2547945204938742,0.2547945206050599},HostI.set.prob={1.0},ContinentI.set.prob={1.0},Nora_9691-9954.rate_95%_HPD={2.7432453924172966E-4,7.062399603775003E-4},NoraContinentClock.rate_median=0.010402561518721081,HostI.set={"Dsim"},height=0.2547945205479182,length=10.254685237141773,Nora_9691-9954.rate_range={1.888669342287053E-4,0.001280444409705118},NoraHostClock.rate_95%_HPD={0.0026348957017238543,0.0066445589372707645},ContinentI="EuropeNAf",NoraContinentClock.rate_95%_HPD={0.006599332706119054,0.014797358714054106},HostI.prob=1.0,height_95%_HPD={0.254794520534972,0.2547945205600399},Nora_9691-9954.rate=4.809986286148808E-4,HostI="Dsim",length_95%_HPD={1.685292001214,20.64058664367},ContinentI.prob=1.0,Nora_9691-9954.rate_median=4.679056470095283E-4,NoraContinentClock.rate_range={0.004293089685093404,0.025266020299626157},ContinentI.set={"EuropeNAf"},height_median=0.2547945205479891,NoraContinentClock.rate=0.010607899844228998,length_median=9.360400641803,NoraHostClock.rate=0.004559317617801412,NoraHostClock.rate_median=0.004453307823092372,NoraHostClock.rate_range={0.0017350655903690668,0.012302284009688736}]:8.063797844359726,26[&length_range={0.4563607334106,51.50763567624},height_range={0.25479452049302154,0.2547945206050599},HostI.set.prob={1.0},ContinentI.set.prob={1.0},Nora_9691-9954.rate_95%_HPD={2.7432453924172966E-4,7.062399603775003E-4},NoraContinentClock.rate_median=0.010402561518721081,HostI.set={"Dmel"},height=0.25479452054791246,length=10.02115088686389,Nora_9691-9954.rate_range={1.888669342287053E-4,0.001280444409705118},NoraHostClock.rate_95%_HPD={0.0026348957017238543,0.0066445589372707645},ContinentI="EuropeNAf",NoraContinentClock.rate_95%_HPD={0.006599332706119054,0.014797358714054106},HostI.prob=1.0,height_95%_HPD={0.254794520534972,0.2547945205600399},Nora_9691-9954.rate=4.809986286148808E-4,HostI="Dmel",length_95%_HPD={1.677314064041,20.04138346666},ContinentI.prob=1.0,Nora_9691-9954.rate_median=4.679056470095283E-4,NoraContinentClock.rate_range={0.004293089685093404,0.025266020299626157},ContinentI.set={"EuropeNAf"},height_median=0.2547945205479891,NoraContinentClock.rate=0.010607899844228998,length_median=9.173596442135501,NoraHostClock.rate=0.004559317617801412,NoraHostClock.rate_median=0.004453307823092372,NoraHostClock.rate_range={0.0017350655903690668,0.012302284009688736}]:8.063797844359726)[&length_range={3.250639909833E-4,45.27934917824},height_range={0.7111552539580543,39.51681638676314},HostI.set.prob={0.9661810820466002,0.03381891795339975},ContinentI.set.prob={0.0013495812328821499,0.9978962410193307,1.1908069701901322E-4,6.350970507680705E-4},Nora_9691-9954.rate_95%_HPD={2.7477091523564896E-4,7.072309952763169E-4},NoraContinentClock.rate_median=0.010405361421853245,HostI.set={"Dmel","Dsim"},height=9.0223413421657,length=7.221158302244867,Nora_9691-9954.rate_range={1.888669342287053E-4,0.0012103337024122697},NoraHostClock.rate_95%_HPD={0.002690972716870462,0.006704767325437443},ContinentI="EuropeNAf",NoraContinentClock.rate_95%_HPD={0.006625344626506292,0.014816905765168946},HostI.prob=0.9661810820466002,height_95%_HPD={1.839871879962061,17.619957371315536},Nora_9691-9954.rate=4.818265480974982E-4,HostI="Dmel",length_95%_HPD={3.250639909833E-4,17.23922062174},ContinentI.prob=0.9978962410193307,Nora_9691-9954.rate_median=4.690271135821098E-4,NoraContinentClock.rate_range={0.004694076727071832,0.025266020299626157},ContinentI.set={"USA","EuropeNAf","Africa","Lab"},height_median=8.318592364907715,posterior=0.6997666796289095,NoraContinentClock.rate=0.010608588382433492,length_median=6.166564706214,NoraHostClock.rate=0.004568289108156805,NoraHostClock.rate_range={0.0017350655903690668,0.012302284009688736},NoraHostClock.rate_median=0.004461639610678304]:5.3621259675902735,25[&length_range={1.142804286925,81.03990097773},height_range={0.2547945204929647,0.25479452060500307},HostI.set.prob={1.0},ContinentI.set.prob={1.0},Nora_9691-9954.rate_95%_HPD={2.7432453924172966E-4,7.062399603775003E-4},NoraContinentClock.rate_median=0.010402561518721081,HostI.set={"Dmel"},height=0.25479452054791873,length=16.979593000574404,Nora_9691-9954.rate_range={1.888669342287053E-4,0.001280444409705118},NoraHostClock.rate_95%_HPD={0.0026348957017238543,0.0066445589372707645},ContinentI="EuropeNAf",NoraContinentClock.rate_95%_HPD={0.006599332706119054,0.014797358714054106},HostI.prob=1.0,height_95%_HPD={0.254794520534972,0.2547945205600399},Nora_9691-9954.rate=4.809986286148808E-4,HostI="Dmel",length_95%_HPD={4.299295728314,31.66752349871},ContinentI.prob=1.0,Nora_9691-9954.rate_median=4.679056470095283E-4,NoraContinentClock.rate_range={0.004293089685093404,0.025266020299626157},ContinentI.set={"EuropeNAf"},height_median=0.2547945205479891,NoraContinentClock.rate=0.010607899844228998,length_median=15.947124949515,NoraHostClock.rate=0.004559317617801412,NoraHostClock.rate_median=0.004453307823092372,NoraHostClock.rate_range={0.0017350655903690668,0.012302284009688736}]:13.42592381195)[&length_range={1.033765534366E-4,57.53154804428},height_range={1.97152386033801,53.487879253081246},HostI.set.prob={0.9955764075067024,0.004423592493297587},ContinentI.set.prob={0.003954423592493298,0.9930294906166219,2.6809651474530834E-4,0.00274798927613941},Nora_9691-9954.rate_95%_HPD={2.75039583819915E-4,7.089466530457792E-4},NoraContinentClock.rate_median=0.010420443653483814,HostI.set={"Dmel","Dsim"},height=14.490269281011837,length=8.340450967105431,Nora_9691-9954.rate_range={2.0452633988497727E-4,0.001280444409705118},NoraHostClock.rate_95%_HPD={0.002712679276032843,0.006704767325437443},ContinentI="EuropeNAf",NoraContinentClock.rate_95%_HPD={0.006697633632451534,0.014927993598943411},HostI.prob=0.9955764075067024,height_95%_HPD={4.697840901875992,25.222998423264016},Nora_9691-9954.rate=4.837092617173217E-4,HostI="Dmel",length_95%_HPD={1.033765534366E-4,20.94645711871},ContinentI.prob=0.9930294906166219,Nora_9691-9954.rate_median=4.7006163357787037E-4,NoraContinentClock.rate_range={0.004694076727071832,0.025266020299626157},ContinentI.set={"USA","EuropeNAf","Africa","Lab"},height_median=13.680718332497989,posterior=0.4144214210321649,NoraContinentClock.rate=0.01062836266837858,length_median=6.9099097997320005,NoraHostClock.rate=0.0045752105753410315,NoraHostClock.rate_range={0.0017350655903690668,0.012302284009688736},NoraHostClock.rate_median=0.004469044656607963]:6.670037392577441,11[&length_range={1.656114679171,121.6541662124},height_range={1.912328767066981,1.9123287671800426},HostI.set.prob={1.0},ContinentI.set.prob={1.0},Nora_9691-9954.rate_95%_HPD={2.7432453924172966E-4,7.062399603775003E-4},NoraContinentClock.rate_median=0.010402561518721081,HostI.set={"Dmel"},height=1.912328767123209,length=21.57231828102983,Nora_9691-9954.rate_range={1.888669342287053E-4,0.001280444409705118},NoraHostClock.rate_95%_HPD={0.0026348957017238543,0.0066445589372707645},ContinentI="USA",NoraContinentClock.rate_95%_HPD={0.006599332706119054,0.014797358714054106},HostI.prob=1.0,height_95%_HPD={1.9123287671099547,1.9123287671349658},Nora_9691-9954.rate=4.809986286148808E-4,HostI="Dmel",length_95%_HPD={4.195307319095,45.39412035924},ContinentI.prob=1.0,Nora_9691-9954.rate_median=4.679056470095283E-4,NoraContinentClock.rate_range={0.004293089685093404,0.025266020299626157},ContinentI.set={"USA"},height_median=1.9123287671230287,NoraContinentClock.rate=0.010607899844228998,length_median=19.027601305175,NoraHostClock.rate=0.004559317617801412,NoraHostClock.rate_median=0.004453307823092372,NoraHostClock.rate_range={0.0017350655903690668,0.012302284009688736}]:18.4384269579524)[&length_range={0.002067800224195,115.6847311713},height_range={5.2017436600050075,81.29469549827502},HostI.set.prob={0.9985443959243085,0.001455604075691412},ContinentI.set.prob={0.04507174048658765,0.9331981700977334,0.0013516323559991683,5.198585984612185E-5,0.020326471199833645},Nora_9691-9954.rate_95%_HPD={2.784387182691505E-4,7.049857188564466E-4},NoraContinentClock.rate_median=0.010390358753448844,HostI.set={"Dmel","Dsim"},height=21.44847228629119,length=13.420204481922783,Nora_9691-9954.rate_range={1.888669342287053E-4,0.0012103337024122697},NoraHostClock.rate_95%_HPD={0.0026346872128123,0.006628377522546411},ContinentI="EuropeNAf",NoraContinentClock.rate_95%_HPD={0.006584389133369636,0.014797358714054106},HostI.prob=0.9985443959243085,height_95%_HPD={8.74571854198797,35.68071673617993},Nora_9691-9954.rate=4.7838880187905735E-4,HostI="Dmel",length_95%_HPD={0.002067800224195,32.0221155798},ContinentI.prob=0.9331981700977334,Nora_9691-9954.rate_median=4.6608343737660385E-4,NoraContinentClock.rate_range={0.004293089685093404,0.025266020299626157},ContinentI.set={"USA","EuropeNAf","Africa","Australia","Lab"},height_median=20.35075572507543,posterior=0.5343036497972334,NoraContinentClock.rate=0.010607780139353278,length_median=11.30128622629,NoraHostClock.rate=0.004539267574270678,NoraHostClock.rate_range={0.0017802655854502207,0.01044894381662451},NoraHostClock.rate_median=0.004434767904193673]:11.547032737967584)[&length_range={0.04455587049848,132.6304654578},height_range={7.262632959912011,118.85334064082008},HostI.set.prob={0.9982038616973506,0.001796138302649304},ContinentI.set.prob={0.09623372249663224,0.7794678940278401,0.007268747193533902,2.8064660978895374E-5,0.11700157162101482},Nora_9691-9954.rate_95%_HPD={2.7436243061213303E-4,7.061538956282177E-4},NoraContinentClock.rate_median=0.010403620310729743,HostI.set={"Dmel","Dsim"},height=33.734778667914945,length=29.07485976903031,Nora_9691-9954.rate_range={1.888669342287053E-4,0.001280444409705118},NoraHostClock.rate_95%_HPD={0.0026367198182524697,0.0066457783905866825},ContinentI="EuropeNAf",NoraContinentClock.rate_95%_HPD={0.006600704443969745,0.014795692970871585},HostI.prob=0.9982038616973506,height_95%_HPD={14.342178312360375,56.88749213219282},Nora_9691-9954.rate=4.810508992882381E-4,HostI="Dmel",length_95%_HPD={3.247798799051,57.88198146324},ContinentI.prob=0.7794678940278401,Nora_9691-9954.rate_median=4.679686166072978E-4,NoraContinentClock.rate_range={0.004293089685093404,0.025266020299626157},ContinentI.set={"USA","EuropeNAf","Africa","Australia","Lab"},height_median=31.897788463043014,posterior=0.9897227931781568,NoraContinentClock.rate=0.010608856250499671,length_median=27.013682560655,NoraHostClock.rate=0.004559602116706531,NoraHostClock.rate_range={0.0017350655903690668,0.012302284009688736},NoraHostClock.rate_median=0.004453063791396355]:25.660790933252855,(34[&length_range={2.198820143141,154.938711842},height_range={2.9153005463899717,2.9153005465099113},HostI.set.prob={1.0},ContinentI.set.prob={1.0},Nora_9691-9954.rate_95%_HPD={2.7432453924172966E-4,7.062399603775003E-4},NoraContinentClock.rate_median=0.010402561518721081,HostI.set={"Dmel"},height=2.915300546448033,length=28.84675031966909,Nora_9691-9954.rate_range={1.888669342287053E-4,0.001280444409705118},NoraHostClock.rate_95%_HPD={0.0026348957017238543,0.0066445589372707645},ContinentI="Lab",NoraContinentClock.rate_95%_HPD={0.006599332706119054,0.014797358714054106},HostI.prob=1.0,height_95%_HPD={2.915300546436981,2.915300546460003},Nora_9691-9954.rate=4.809986286148808E-4,HostI="Dmel",length_95%_HPD={7.554991261588,58.0827934111},ContinentI.prob=1.0,Nora_9691-9954.rate_median=4.679056470095283E-4,NoraContinentClock.rate_range={0.004293089685093404,0.025266020299626157},ContinentI.set={"Lab"},height_median=2.9153005464488757,NoraContinentClock.rate=0.010607899844228998,length_median=25.827217703295,NoraHostClock.rate=0.004559317617801412,NoraHostClock.rate_median=0.004453307823092372,NoraHostClock.rate_range={0.0017350655903690668,0.012302284009688736}]:24.75416423363116,3[&length_range={4.114120689589,157.3685404379},height_range={0.9999999999399733,1.000000000059913},HostI.set.prob={1.0},ContinentI.set.prob={1.0},Nora_9691-9954.rate_95%_HPD={2.7432453924172966E-4,7.062399603775003E-4},NoraContinentClock.rate_median=0.010402561518721081,HostI.set={"Dmel"},height=0.9999999999999699,length=29.16388151568644,Nora_9691-9954.rate_range={1.888669342287053E-4,0.001280444409705118},NoraHostClock.rate_95%_HPD={0.0026348957017238543,0.0066445589372707645},ContinentI="Lab",NoraContinentClock.rate_95%_HPD={0.006599332706119054,0.014797358714054106},HostI.prob=1.0,height_95%_HPD={0.999999999988006,1.0000000000110276},Nora_9691-9954.rate=4.809986286148808E-4,HostI="Dmel",length_95%_HPD={9.669850859804,52.55994147231},ContinentI.prob=1.0,Nora_9691-9954.rate_median=4.679056470095283E-4,NoraContinentClock.rate_range={0.004293089685093404,0.025266020299626157},ContinentI.set={"Lab"},height_median=1.0,NoraContinentClock.rate=0.010607899844228998,length_median=27.20581362594,NoraHostClock.rate=0.004559317617801412,NoraHostClock.rate_median=0.004453307823092372,NoraHostClock.rate_range={0.0017350655903690668,0.012302284009688736}]:26.669464780080034)[&length_range={0.09845375306573,137.7382675837},height_range={5.114120689596973,110.61293486978002},HostI.set.prob={0.9970194189372271,0.0029805810627728437},ContinentI.set.prob={0.015083546590395906,0.029203673039289477,0.00779768177028451,0.9479150986000301},Nora_9691-9954.rate_95%_HPD={2.7468268689366814E-4,7.021278483394197E-4},NoraContinentClock.rate_median=0.010400469109280035,HostI.set={"Dmel","Dsim"},height=29.56081558020846,length=33.2901175101739,Nora_9691-9954.rate_range={1.888669342287053E-4,0.001280444409705118},NoraHostClock.rate_95%_HPD={0.0026355797091753247,0.006636634122744139},ContinentI="Lab",NoraContinentClock.rate_95%_HPD={0.006605307080022511,0.014797358714054106},HostI.prob=0.9970194189372271,height_95%_HPD={10.674260136881003,52.44773980360162},Nora_9691-9954.rate=4.783942264512734E-4,HostI="Dmel",length_95%_HPD={7.6920528447,63.51970798323},ContinentI.prob=0.9479150986000301,Nora_9691-9954.rate_median=4.6557779273991083E-4,NoraContinentClock.rate_range={0.004293089685093404,0.025266020299626157},ContinentI.set={"USA","EuropeNAf","Africa","Lab"},height_median=27.669464780080034,posterior=0.9225876340203322,NoraContinentClock.rate=0.010602213622064855,length_median=31.2783256696,NoraHostClock.rate=0.004556586024809123,NoraHostClock.rate_range={0.0017350655903690668,0.012302284009688736},NoraHostClock.rate_median=0.004453031135324634]:29.889114616215835)[&length_range={0.002502944977422,69.00709437674},height_range={21.464500771673414,152.09202432090603},HostI.set.prob={0.998129442573887,0.0018705574261129816},ContinentI.set.prob={0.06603067714178826,0.21726524504302283,0.013935652824541714,9.352787130564908E-5,0.7026748971193416},Nora_9691-9954.rate_95%_HPD={2.680947381173122E-4,6.86910915500624E-4},NoraContinentClock.rate_median=0.010413383521733571,HostI.set={"Dmel","Dsim"},height=59.61630384177432,length=11.165198398844119,Nora_9691-9954.rate_range={2.0204797970780602E-4,0.001280444409705118},NoraHostClock.rate_95%_HPD={0.0027166872520908974,0.00671847259012884},ContinentI="Lab",NoraContinentClock.rate_95%_HPD={0.0065383810921449586,0.01470015026909274},HostI.prob=0.998129442573887,height_95%_HPD={31.256424771377,91.44666367818502},Nora_9691-9954.rate=4.7295651261258656E-4,HostI="Dmel",length_95%_HPD={0.002502944977422,27.81782889426},ContinentI.prob=0.7026748971193416,Nora_9691-9954.rate_median=4.596325117392079E-4,NoraContinentClock.rate_range={0.004694076727071832,0.0247364446112809},ContinentI.set={"USA","EuropeNAf","Africa","Australia","Lab"},height_median=57.55857939629587,posterior=0.29698350091661574,NoraContinentClock.rate=0.010621761713305759,length_median=9.312715597311499,NoraHostClock.rate=0.004539794402344996,NoraHostClock.rate_range={0.0017350655903690668,0.010654580106519347},NoraHostClock.rate_median=0.0044332265546626545]:16.01208311158014)[&length_range={50.47182565611,1126.347505283},height_range={26.900573063622204,190.85953264704},HostI.set.prob={0.9916671296039109,0.008332870396089107},ContinentI.set.prob={0.08580078884506416,0.1949058385645242,0.02497083495361369,8.332870396089106E-5,0.6942392089328371},Nora_9691-9954.rate_95%_HPD={2.7432453924172966E-4,7.062399603775003E-4},NoraContinentClock.rate_median=0.010402561518721081,HostI.set={"Dmel","Dsim"},height=75.952130964685,length=232.75948401788344,Nora_9691-9954.rate_range={1.888669342287053E-4,0.001280444409705118},NoraHostClock.rate_95%_HPD={0.0026348957017238543,0.0066445589372707645},ContinentI="Lab",NoraContinentClock.rate_95%_HPD={0.006599332706119054,0.014797358714054106},HostI.prob=0.9916671296039109,height_95%_HPD={43.064535480722995,113.85311080558006},Nora_9691-9954.rate=4.809986286148808E-4,HostI="Dmel",length_95%_HPD={88.05672494998,425.7907521094},ContinentI.prob=0.6942392089328371,Nora_9691-9954.rate_median=4.679056470095283E-4,NoraContinentClock.rate_range={0.004293089685093404,0.025266020299626157},ContinentI.set={"USA","EuropeNAf","Africa","Australia","Lab"},height_median=73.57066250787601,posterior=1.0,NoraContinentClock.rate=0.010607899844228998,length_median=214.8186543296,NoraHostClock.rate=0.004559317617801412,NoraHostClock.rate_range={0.0017350655903690668,0.012302284009688736},NoraHostClock.rate_median=0.004453307823092372]:226.4219237686175)[&HostI.prob=0.5841064385311927,height_95%_HPD={146.155043516892,524.460111396958},HostI="Dmel",height_range={92.928343012337,1263.033337841289},ContinentI.prob=0.30592744847508474,HostI.set.prob={0.5841064385311927,0.4158935614688073},ContinentI.set.prob={0.19357257930114993,0.22801511027165158,0.30592744847508474,0.023776456863507583,0.2487084050886062},ContinentI.set={"USA","EuropeNAf","Africa","Australia","Lab"},HostI.set={"Dmel","Dsim"},height_median=299.9925862764935,height=318.4595164100907,posterior=1.0,length=0.0,ContinentI="Africa"];
End;
