# Supplementary material for: The Discovery, Distribution, and Evolution of Viruses Associated with Drosophila melanogaster
Source: PLoS Biol. 2015 Jul 14;13(7):e1002210. doi: 10.1371/journal.pbio.1002210 (PMC4501690; doi:10.1371/journal.pbio.1002210)
Supplement: S8 Data — Posterior summaries of BEAST output for Figs 6 and S7 (posteriors inferred jointly across two independent runs). (ZIP) [file pbio.1002210.s008.zip › BEAST_Results/Nora_9955-10817.summary.tree]

#NEXUS

Begin taxa;
	Dimensions ntax=34;
	Taxlabels
		Nora_AM04_Dmel_AthensGreece_EuropeNAf_2009-08-08
		Nora_ATH56_Dmel_AthensGreece_EuropeNAf_2009-08-08
		Nora_D167_Dmel_LabStock_Lab_2010-01
		Nora_D23_Dmel_LabStock_Lab_2010-01
		Nora_D79_Dmel_LabStock_Lab_2010-01
		Nora_DAN20_Dmel_Accra2_Africa_2010-01
		Nora_DANMEL01_Dmel_Accra2_Africa_2010-01
		Nora_DANMEL11_Dmel_Accra2_Africa_2010-01
		Nora_DANMEL13_Dmel_Accra2_Africa_2010-01
		Nora_DQ321720Hultmark_Dmel_UmeaLab_Lab_2004
		Nora_GEO58_Dmel_AthensGeorgia_USA_2009-02-02
		Nora_GQ257737Hultmark_Dmel_UmeaLab_Lab_2007
		Nora_IM09_Dmel_Ithaca_USA_2009-09-18
		Nora_IM12_Dmel_Ithaca_USA_2009-09-18
		Nora_IM13_Dmel_Ithaca_USA_2009-09-18
		Nora_JJ17_Dmel_LabStock_Lab_2001
		Nora_JX220408vanRij_Dmel_vanRijLab_Lab_2011
		Nora_K02_Dsim_Thika_Africa_2009-02
		Nora_K09_Dsim_Thika_Africa_2009-02
		Nora_MAT23_Dmel_Accra1_Africa_2010-01
		Nora_MAT38_Dmel_Accra1_Africa_2010-01
		Nora_MON28_Dmel_Montpellier_EuropeNAf_2010-08-11
		Nora_MONSIM03_Dsim_Montpellier_EuropeNAf_2010-08-11
		Nora_RAK11_Dsim_Marrakesh_EuropeNAf_2010-09-30
		Nora_RAKMEL12_Dmel_Marrakesh_EuropeNAf_2010-09-30
		Nora_RAKMEL13_Dmel_Marrakesh_EuropeNAf_2010-09-30
		Nora_SAF04_Dmel_SouthAfrica_Africa_2010-01
		Nora_SAFSIM01_Dsim_SouthAfrica_Africa_2010-01
		Nora_UM02_Dmel_SanDiego2_USA_2008-12-05
		Nora_XA_Dmel_LabStock_Lab_2008-02
		Nora_XG_Dmel_LabStock_Lab_2008-02
		Nora_XH_Dmel_LabStock_Lab_2008-02
		Nora_XIA_Dmel_LabStock_Lab_2008-02
		Nora_delta11_Dmel_LabStock_Lab_2008-02
		;
End;

Begin trees;
	Translate
		1 Nora_AM04_Dmel_AthensGreece_EuropeNAf_2009-08-08,
		2 Nora_ATH56_Dmel_AthensGreece_EuropeNAf_2009-08-08,
		3 Nora_D167_Dmel_LabStock_Lab_2010-01,
		4 Nora_D23_Dmel_LabStock_Lab_2010-01,
		5 Nora_D79_Dmel_LabStock_Lab_2010-01,
		6 Nora_DAN20_Dmel_Accra2_Africa_2010-01,
		7 Nora_DANMEL01_Dmel_Accra2_Africa_2010-01,
		8 Nora_DANMEL11_Dmel_Accra2_Africa_2010-01,
		9 Nora_DANMEL13_Dmel_Accra2_Africa_2010-01,
		10 Nora_DQ321720Hultmark_Dmel_UmeaLab_Lab_2004,
		11 Nora_GEO58_Dmel_AthensGeorgia_USA_2009-02-02,
		12 Nora_GQ257737Hultmark_Dmel_UmeaLab_Lab_2007,
		13 Nora_IM09_Dmel_Ithaca_USA_2009-09-18,
		14 Nora_IM12_Dmel_Ithaca_USA_2009-09-18,
		15 Nora_IM13_Dmel_Ithaca_USA_2009-09-18,
		16 Nora_JJ17_Dmel_LabStock_Lab_2001,
		17 Nora_JX220408vanRij_Dmel_vanRijLab_Lab_2011,
		18 Nora_K02_Dsim_Thika_Africa_2009-02,
		19 Nora_K09_Dsim_Thika_Africa_2009-02,
		20 Nora_MAT23_Dmel_Accra1_Africa_2010-01,
		21 Nora_MAT38_Dmel_Accra1_Africa_2010-01,
		22 Nora_MON28_Dmel_Montpellier_EuropeNAf_2010-08-11,
		23 Nora_MONSIM03_Dsim_Montpellier_EuropeNAf_2010-08-11,
		24 Nora_RAK11_Dsim_Marrakesh_EuropeNAf_2010-09-30,
		25 Nora_RAKMEL12_Dmel_Marrakesh_EuropeNAf_2010-09-30,
		26 Nora_RAKMEL13_Dmel_Marrakesh_EuropeNAf_2010-09-30,
		27 Nora_SAF04_Dmel_SouthAfrica_Africa_2010-01,
		28 Nora_SAFSIM01_Dsim_SouthAfrica_Africa_2010-01,
		29 Nora_UM02_Dmel_SanDiego2_USA_2008-12-05,
		30 Nora_XA_Dmel_LabStock_Lab_2008-02,
		31 Nora_XG_Dmel_LabStock_Lab_2008-02,
		32 Nora_XH_Dmel_LabStock_Lab_2008-02,
		33 Nora_XIA_Dmel_LabStock_Lab_2008-02,
		34 Nora_delta11_Dmel_LabStock_Lab_2008-02
		;
tree TREE1 = [&R] (((2[&length_range={4.840869998546E-5,16.88509216965},height_range={1.3999999999319925,1.4000000000739874},HostJ.set.prob={1.0},NoraContinentClock.rate_median=0.010402561518721081,height=1.4000000000000947,ContinentJ.set={"EuropeNAf"},length=1.322949638443765,ContinentJ="EuropeNAf",NoraHostClock.rate_95%_HPD={0.0026348957017238543,0.0066445589372707645},ContinentJ.set.prob={1.0},NoraContinentClock.rate_95%_HPD={0.006599332706119054,0.014797358714054106},HostJ.set={"Dmel"},HostJ="Dmel",height_95%_HPD={1.399999999988978,1.400000000012028},length_95%_HPD={4.840869998546E-5,4.043311951729},Nora_9955-10817.rate=4.4812359979100173E-4,Nora_9955-10817.rate_median=4.3933143078669413E-4,NoraContinentClock.rate_range={0.004293089685093404,0.025266020299626157},height_median=1.4000000000000057,NoraContinentClock.rate=0.010607899844228998,ContinentJ.prob=1.0,length_median=0.8795884642147,NoraHostClock.rate=0.004559317617801412,NoraHostClock.rate_median=0.004453307823092372,NoraHostClock.rate_range={0.0017350655903690668,0.012302284009688736},HostJ.prob=1.0,Nora_9955-10817.rate_range={2.0717841432326095E-4,9.83619175843932E-4},Nora_9955-10817.rate_95%_HPD={2.8181340795519784E-4,6.346194913604684E-4}]:0.8795884642151037,1[&length_range={4.840869998546E-5,16.88509216965},height_range={1.3999999999319925,1.4000000000739874},HostJ.set.prob={1.0},NoraContinentClock.rate_median=0.010402561518721081,height=1.4000000000000947,ContinentJ.set={"EuropeNAf"},length=1.322949638443765,ContinentJ="EuropeNAf",NoraHostClock.rate_95%_HPD={0.0026348957017238543,0.0066445589372707645},ContinentJ.set.prob={1.0},NoraContinentClock.rate_95%_HPD={0.006599332706119054,0.014797358714054106},HostJ.set={"Dmel"},HostJ="Dmel",height_95%_HPD={1.399999999988978,1.400000000012028},length_95%_HPD={4.840869998546E-5,4.043311951729},Nora_9955-10817.rate=4.4812359979100173E-4,Nora_9955-10817.rate_median=4.3933143078669413E-4,NoraContinentClock.rate_range={0.004293089685093404,0.025266020299626157},height_median=1.4000000000000057,NoraContinentClock.rate=0.010607899844228998,ContinentJ.prob=1.0,length_median=0.8795884642147,NoraHostClock.rate=0.004559317617801412,NoraHostClock.rate_median=0.004453307823092372,NoraHostClock.rate_range={0.0017350655903690668,0.012302284009688736},HostJ.prob=1.0,Nora_9955-10817.rate_range={2.0717841432326095E-4,9.83619175843932E-4},Nora_9955-10817.rate_95%_HPD={2.8181340795519784E-4,6.346194913604684E-4}]:0.8795884642151037)[&length_range={9.770825329588,182.5622819386},height_range={1.4000484086970175,18.285092169652984},HostJ.set.prob={0.9999722237653463,2.7776234653630355E-5},NoraContinentClock.rate_median=0.010402561518721081,height=2.7229496384438376,ContinentJ.set={"USA","EuropeNAf","Africa","Lab"},length=64.72383940944275,ContinentJ="EuropeNAf",NoraHostClock.rate_95%_HPD={0.0026348957017238543,0.0066445589372707645},ContinentJ.set.prob={8.332870396089106E-5,0.99969446141881,5.555246930726071E-5,1.6665740792178211E-4},NoraContinentClock.rate_95%_HPD={0.006599332706119054,0.014797358714054106},HostJ.set={"Dmel","Dsim"},HostJ="Dmel",height_95%_HPD={1.4000484086970175,5.44331195173001},length_95%_HPD={24.29911514759,102.4269400108},Nora_9955-10817.rate=4.4812359979100173E-4,Nora_9955-10817.rate_median=4.3933143078669413E-4,NoraContinentClock.rate_range={0.004293089685093404,0.025266020299626157},height_median=2.2795884642151094,posterior=1.0,NoraContinentClock.rate=0.010607899844228998,ContinentJ.prob=0.99969446141881,length_median=64.51551481999999,NoraHostClock.rate=0.004559317617801412,NoraHostClock.rate_range={0.0017350655903690668,0.012302284009688736},NoraHostClock.rate_median=0.004453307823092372,HostJ.prob=0.9999722237653463,Nora_9955-10817.rate_range={2.0717841432326095E-4,9.83619175843932E-4},Nora_9955-10817.rate_95%_HPD={2.8181340795519784E-4,6.346194913604684E-4}]:71.6724683550119,((((14[&length_range={1.064553317054E-6,22.30702211496},height_range={1.2876712328379938,1.2876712329320128},HostJ.set.prob={1.0},NoraContinentClock.rate_median=0.010402561518721081,height=1.287671232876613,ContinentJ.set={"USA"},length=1.432743954767744,ContinentJ="USA",NoraHostClock.rate_95%_HPD={0.0026348957017238543,0.0066445589372707645},ContinentJ.set.prob={1.0},NoraContinentClock.rate_95%_HPD={0.006599332706119054,0.014797358714054106},HostJ.set={"Dmel"},HostJ="Dmel",height_95%_HPD={1.2876712328659607,1.2876712328875044},length_95%_HPD={1.064553317054E-6,4.484665725265},Nora_9955-10817.rate=4.4812359979100173E-4,Nora_9955-10817.rate_median=4.3933143078669413E-4,NoraContinentClock.rate_range={0.004293089685093404,0.025266020299626157},height_median=1.2876712328767326,NoraContinentClock.rate=0.010607899844228998,ContinentJ.prob=1.0,length_median=0.93890603300265,NoraHostClock.rate=0.004559317617801412,NoraHostClock.rate_median=0.004453307823092372,NoraHostClock.rate_range={0.0017350655903690668,0.012302284009688736},HostJ.prob=1.0,Nora_9955-10817.rate_range={2.0717841432326095E-4,9.83619175843932E-4},Nora_9955-10817.rate_95%_HPD={2.8181340795519784E-4,6.346194913604684E-4}]:2.0116232960804084,(15[&length_range={2.652417741511E-5,21.54802713074},height_range={1.2876712328379938,1.2876712329320128},HostJ.set.prob={1.0},NoraContinentClock.rate_median=0.010402561518721081,height=1.2876712328766173,ContinentJ.set={"USA"},length=1.4347958376623757,ContinentJ="USA",NoraHostClock.rate_95%_HPD={0.0026348957017238543,0.0066445589372707645},ContinentJ.set.prob={1.0},NoraContinentClock.rate_95%_HPD={0.006599332706119054,0.014797358714054106},HostJ.set={"Dmel"},HostJ="Dmel",height_95%_HPD={1.287671232865904,1.2876712328875044},length_95%_HPD={2.652417741511E-5,4.524702161812},Nora_9955-10817.rate=4.4812359979100173E-4,Nora_9955-10817.rate_median=4.3933143078669413E-4,NoraContinentClock.rate_range={0.004293089685093404,0.025266020299626157},height_median=1.2876712328767184,NoraContinentClock.rate=0.010607899844228998,ContinentJ.prob=1.0,length_median=0.9312177418413,NoraHostClock.rate=0.004559317617801412,NoraHostClock.rate_median=0.004453307823092372,NoraHostClock.rate_range={0.0017350655903690668,0.012302284009688736},HostJ.prob=1.0,Nora_9955-10817.rate_range={2.0717841432326095E-4,9.83619175843932E-4},Nora_9955-10817.rate_95%_HPD={2.8181340795519784E-4,6.346194913604684E-4}]:0.6163115231747582,13[&length_range={1.064553317054E-6,21.29347123196},height_range={1.2876712328379938,1.2876712329320128},HostJ.set.prob={1.0},NoraContinentClock.rate_median=0.010402561518721081,height=1.2876712328766187,ContinentJ.set={"USA"},length=1.4313701439596942,ContinentJ="USA",NoraHostClock.rate_95%_HPD={0.0026348957017238543,0.0066445589372707645},ContinentJ.set.prob={1.0},NoraContinentClock.rate_95%_HPD={0.006599332706119054,0.014797358714054106},HostJ.set={"Dmel"},HostJ="Dmel",height_95%_HPD={1.287671232865705,1.2876712328873055},length_95%_HPD={1.064553317054E-6,4.472194648897},Nora_9955-10817.rate=4.4812359979100173E-4,Nora_9955-10817.rate_median=4.3933143078669413E-4,NoraContinentClock.rate_range={0.004293089685093404,0.025266020299626157},height_median=1.287671232876761,NoraContinentClock.rate=0.010607899844228998,ContinentJ.prob=1.0,length_median=0.9376898898156,NoraHostClock.rate=0.004559317617801412,NoraHostClock.rate_median=0.004453307823092372,NoraHostClock.rate_range={0.0017350655903690668,0.012302284009688736},HostJ.prob=1.0,Nora_9955-10817.rate_range={2.0717841432326095E-4,9.83619175843932E-4},Nora_9955-10817.rate_95%_HPD={2.8181340795519784E-4,6.346194913604684E-4}]:0.6163115231747156)[&length_range={4.271163182161E-4,22.10579178566},height_range={1.2876998067992105,11.485401599349387},HostJ.set.prob={1.0},NoraContinentClock.rate_median=0.010389632481063726,height=2.193414377359987,ContinentJ.set={"USA"},length=1.567755532392522,ContinentJ="USA",NoraHostClock.rate_95%_HPD={0.0026308439684234897,0.006655067017112274},ContinentJ.set.prob={1.0},NoraContinentClock.rate_95%_HPD={0.0067311712396455215,0.014933117293893022},HostJ.set={"Dmel"},HostJ="Dmel",height_95%_HPD={1.2876998067992105,4.068946648473599},length_95%_HPD={4.271163182161E-4,4.806306355159},Nora_9955-10817.rate=4.4809210756893556E-4,Nora_9955-10817.rate_median=4.389353229536265E-4,NoraContinentClock.rate_range={0.005025703136588882,0.025266020299626157},height_median=1.9039827560514766,posterior=0.33689795011388257,NoraContinentClock.rate=0.010611071131590995,ContinentJ.prob=1.0,length_median=1.059349187088,NoraHostClock.rate=0.004554197146231276,NoraHostClock.rate_range={0.0017350655903690668,0.012302284009688736},NoraHostClock.rate_median=0.004454345171141067,HostJ.prob=1.0,Nora_9955-10817.rate_range={2.1027640395744894E-4,9.65752739851992E-4},Nora_9955-10817.rate_95%_HPD={2.820173997447517E-4,6.346151198954528E-4}]:1.3953117729056643)[&length_range={6.692032047304,95.4780367281},height_range={1.2949601807660258,23.59469334783401},HostJ.set.prob={0.9999444475306928,5.555246930726071E-5},NoraContinentClock.rate_median=0.010402561518721081,height=3.7774405100164574,ContinentJ.set={"USA","EuropeNAf","Africa","Lab"},length=34.90312322194171,ContinentJ="USA",NoraHostClock.rate_95%_HPD={0.0026348957017238543,0.0066445589372707645},ContinentJ.set.prob={0.9997222376534637,5.555246930726071E-5,2.7776234653630355E-5,1.944336425754125E-4},NoraContinentClock.rate_95%_HPD={0.006599332706119054,0.014797358714054106},HostJ.set={"Dmel","Dsim"},HostJ="Dmel",height_95%_HPD={1.3372984332060014,7.504358963177992},length_95%_HPD={15.87306420979,56.83288703162},Nora_9955-10817.rate=4.4812359979100173E-4,Nora_9955-10817.rate_median=4.3933143078669413E-4,NoraContinentClock.rate_range={0.004293089685093404,0.025266020299626157},height_median=3.299294528957141,posterior=1.0,NoraContinentClock.rate=0.010607899844228998,ContinentJ.prob=0.9997222376534637,length_median=33.694732544285,NoraHostClock.rate=0.004559317617801412,NoraHostClock.rate_range={0.0017350655903690668,0.012302284009688736},NoraHostClock.rate_median=0.004453307823092372,HostJ.prob=0.9999444475306928,Nora_9955-10817.rate_range={2.0717841432326095E-4,9.83619175843932E-4},Nora_9955-10817.rate_95%_HPD={2.8181340795519784E-4,6.346194913604684E-4}]:31.174334275018865,11[&length_range={10.8416880553,120.5451285242},height_range={1.9123287670780087,1.9123287671770015},HostJ.set.prob={1.0},NoraContinentClock.rate_median=0.010402561518721081,height=1.912328767123243,ContinentJ.set={"USA"},length=38.923513331643676,ContinentJ="USA",NoraHostClock.rate_95%_HPD={0.0026348957017238543,0.0066445589372707645},ContinentJ.set.prob={1.0},NoraContinentClock.rate_95%_HPD={0.006599332706119054,0.014797358714054106},HostJ.set={"Dmel"},HostJ="Dmel",height_95%_HPD={1.9123287671129816,1.9123287671340279},length_95%_HPD={16.74313740485,64.37201925331},Nora_9955-10817.rate=4.4812359979100173E-4,Nora_9955-10817.rate_median=4.3933143078669413E-4,NoraContinentClock.rate_range={0.004293089685093404,0.025266020299626157},height_median=1.9123287671230003,NoraContinentClock.rate=0.010607899844228998,ContinentJ.prob=1.0,length_median=37.186745218854995,NoraHostClock.rate=0.004559317617801412,NoraHostClock.rate_median=0.004453307823092372,NoraHostClock.rate_range={0.0017350655903690668,0.012302284009688736},HostJ.prob=1.0,Nora_9955-10817.rate_range={2.0717841432326095E-4,9.83619175843932E-4},Nora_9955-10817.rate_95%_HPD={2.8181340795519784E-4,6.346194913604684E-4}]:32.561300036853005)[&length_range={0.007257749811181,79.20270498908},height_range={12.754016822411103,95.45415094740201},HostJ.set.prob={0.9982787607077096,0.001721239292290449},NoraContinentClock.rate_median=0.010344569360669848,height=35.84194229687878,ContinentJ.set={"USA","EuropeNAf","Africa","Australia","Lab"},length=17.435387950959154,ContinentJ="USA",NoraHostClock.rate_95%_HPD={0.002630596636565652,0.006635199919609359},ContinentJ.set.prob={0.7713553758706269,0.0508766311744456,0.004843487310863822,8.005764150188136E-5,0.17284444800256185},NoraContinentClock.rate_95%_HPD={0.006608000731846769,0.014795692970871585},HostJ.set={"Dmel","Dsim"},HostJ="Dmel",height_95%_HPD={17.964662139946,55.776455977175004},length_95%_HPD={0.2088255093812,33.524124902},Nora_9955-10817.rate=4.5068905266595455E-4,Nora_9955-10817.rate_median=4.4139877003721153E-4,NoraContinentClock.rate_range={0.004293089685093404,0.025266020299626157},height_median=34.473628803976005,posterior=0.6939058941169935,NoraContinentClock.rate=0.010557952545333977,ContinentJ.prob=0.7713553758706269,length_median=16.697774625370002,NoraHostClock.rate=0.004555599041980826,NoraHostClock.rate_range={0.0017350655903690668,0.012302284009688736},NoraHostClock.rate_median=0.004451337422205336,HostJ.prob=0.9982787607077096,Nora_9955-10817.rate_range={2.0717841432326095E-4,9.83619175843932E-4},Nora_9955-10817.rate_95%_HPD={2.80124410023706E-4,6.352449194664375E-4}]:20.01309629871499,((((27[&length_range={3.386959153393,51.25482383336},height_range={0.9999999999580211,1.000000000057014},HostJ.set.prob={1.0},NoraContinentClock.rate_median=0.010402561518721081,height=1.0000000000000153,ContinentJ.set={"Africa"},length=14.236716336229707,ContinentJ="Africa",NoraHostClock.rate_95%_HPD={0.0026348957017238543,0.0066445589372707645},ContinentJ.set.prob={1.0},NoraContinentClock.rate_95%_HPD={0.006599332706119054,0.014797358714054106},HostJ.set={"Dmel"},HostJ="Dmel",height_95%_HPD={0.9999999999869829,1.000000000011994},length_95%_HPD={6.035945330976,24.04557823661},Nora_9955-10817.rate=4.4812359979100173E-4,Nora_9955-10817.rate_median=4.3933143078669413E-4,NoraContinentClock.rate_range={0.004293089685093404,0.025266020299626157},height_median=1.0,NoraContinentClock.rate=0.010607899844228998,ContinentJ.prob=1.0,length_median=13.532931433605,NoraHostClock.rate=0.004559317617801412,NoraHostClock.rate_median=0.004453307823092372,NoraHostClock.rate_range={0.0017350655903690668,0.012302284009688736},HostJ.prob=1.0,Nora_9955-10817.rate_range={2.0717841432326095E-4,9.83619175843932E-4},Nora_9955-10817.rate_95%_HPD={2.8181340795519784E-4,6.346194913604684E-4}]:13.47301439623049,28[&length_range={3.386959153393,55.38520262139},height_range={0.9999999999580211,1.000000000057014},HostJ.set.prob={1.0},NoraContinentClock.rate_median=0.010402561518721081,height=1.0000000000000178,ContinentJ.set={"Africa"},length=14.276002493000743,ContinentJ="Africa",NoraHostClock.rate_95%_HPD={0.0026348957017238543,0.0066445589372707645},ContinentJ.set.prob={1.0},NoraContinentClock.rate_95%_HPD={0.006599332706119054,0.014797358714054106},HostJ.set={"Dsim"},HostJ="Dsim",height_95%_HPD={0.9999999999869829,1.000000000011994},length_95%_HPD={5.911580680189,24.13288769418},Nora_9955-10817.rate=4.4812359979100173E-4,Nora_9955-10817.rate_median=4.3933143078669413E-4,NoraContinentClock.rate_range={0.004293089685093404,0.025266020299626157},height_median=1.0,NoraContinentClock.rate=0.010607899844228998,ContinentJ.prob=1.0,length_median=13.53608330174,NoraHostClock.rate=0.004559317617801412,NoraHostClock.rate_median=0.004453307823092372,NoraHostClock.rate_range={0.0017350655903690668,0.012302284009688736},HostJ.prob=1.0,Nora_9955-10817.rate_range={2.0717841432326095E-4,9.83619175843932E-4},Nora_9955-10817.rate_95%_HPD={2.8181340795519784E-4,6.346194913604684E-4}]:13.47301439623049)[&length_range={0.01010245514996,49.46370087797},height_range={4.386959153394997,52.254823833371034},HostJ.set.prob={0.9549387571637262,0.04506124283627374},NoraContinentClock.rate_median=0.010401736787937599,height=15.150030646548782,ContinentJ.set={"USA","EuropeNAf","Africa","Lab"},length=9.661325363808295,ContinentJ="Africa",NoraHostClock.rate_95%_HPD={0.0026367453445785,0.006649595873011485},ContinentJ.set.prob={0.0012922800314642095,0.0058714462299134735,0.9149904483649848,0.07784582537363749},NoraContinentClock.rate_95%_HPD={0.006600704443969745,0.014797358714054106},HostJ.set={"Dmel","Dsim"},HostJ="Dmel",height_95%_HPD={7.020725362671001,24.751233776190986},length_95%_HPD={1.708833583344,18.82810249729},Nora_9955-10817.rate=4.481985850999934E-4,Nora_9955-10817.rate_median=4.393432317252226E-4,NoraContinentClock.rate_range={0.004293089685093404,0.025266020299626157},height_median=14.47301439623049,posterior=0.9887228487306261,NoraContinentClock.rate=0.010607619349619348,ContinentJ.prob=0.9149904483649848,length_median=8.9766078337985,NoraHostClock.rate=0.004559555945935564,NoraHostClock.rate_range={0.0017350655903690668,0.012302284009688736},NoraHostClock.rate_median=0.004453307823092372,HostJ.prob=0.9549387571637262,Nora_9955-10817.rate_range={2.1027640395744894E-4,9.83619175843932E-4},Nora_9955-10817.rate_95%_HPD={2.817144386283727E-4,6.346194913604684E-4}]:9.165293174109266,(33[&length_range={0.01910797363354,23.08679297571},height_range={2.915300546404012,2.915300546505023},HostJ.set.prob={1.0},NoraContinentClock.rate_median=0.010402561518721081,height=2.9153005464480777,ContinentJ.set={"Lab"},length=4.269053687606272,ContinentJ="Lab",NoraHostClock.rate_95%_HPD={0.0026348957017238543,0.0066445589372707645},ContinentJ.set.prob={1.0},NoraContinentClock.rate_95%_HPD={0.006599332706119054,0.014797358714054106},HostJ.set={"Dmel"},HostJ="Dmel",height_95%_HPD={2.9153005464359865,2.915300546460003},length_95%_HPD={0.2018730990769,9.006379590516},Nora_9955-10817.rate=4.4812359979100173E-4,Nora_9955-10817.rate_median=4.3933143078669413E-4,NoraContinentClock.rate_range={0.004293089685093404,0.025266020299626157},height_median=2.915300546448009,NoraContinentClock.rate=0.010607899844228998,ContinentJ.prob=1.0,length_median=3.8956877253425004,NoraHostClock.rate=0.004559317617801412,NoraHostClock.rate_median=0.004453307823092372,NoraHostClock.rate_range={0.0017350655903690668,0.012302284009688736},HostJ.prob=1.0,Nora_9955-10817.rate_range={2.0717841432326095E-4,9.83619175843932E-4},Nora_9955-10817.rate_95%_HPD={2.8181340795519784E-4,6.346194913604684E-4}]:5.187350182909398,((4[&length_range={1.92383951351,18.96012774519},height_range={0.9999999999579927,1.0000000000560192},HostJ.set.prob={1.0},NoraContinentClock.rate_median=0.010402561518721081,height=0.9999999999999895,ContinentJ.set={"Lab"},length=4.4142672597621235,ContinentJ="Lab",NoraHostClock.rate_95%_HPD={0.0026348957017238543,0.0066445589372707645},ContinentJ.set.prob={1.0},NoraContinentClock.rate_95%_HPD={0.006599332706119054,0.014797358714054106},HostJ.set={"Dmel"},HostJ="Dmel",height_95%_HPD={0.9999999999879776,1.000000000011994},length_95%_HPD={1.997633898571,7.511132080467},Nora_9955-10817.rate=4.4812359979100173E-4,Nora_9955-10817.rate_median=4.3933143078669413E-4,NoraContinentClock.rate_range={0.004293089685093404,0.025266020299626157},height_median=1.0,NoraContinentClock.rate=0.010607899844228998,ContinentJ.prob=1.0,length_median=4.0982696098885,NoraHostClock.rate=0.004559317617801412,NoraHostClock.rate_median=0.004453307823092372,NoraHostClock.rate_range={0.0017350655903690668,0.012302284009688736},HostJ.prob=1.0,Nora_9955-10817.rate_range={2.0717841432326095E-4,9.83619175843932E-4},Nora_9955-10817.rate_95%_HPD={2.8181340795519784E-4,6.346194913604684E-4}]:3.6591106304625214,31[&length_range={0.008538967061511,16.22209109876},height_range={2.915300546404012,2.915300546505023},HostJ.set.prob={1.0},NoraContinentClock.rate_median=0.010402561518721081,height=2.91530054644809,ContinentJ.set={"Lab"},length=2.840352720023821,ContinentJ="Lab",NoraHostClock.rate_95%_HPD={0.0026348957017238543,0.0066445589372707645},ContinentJ.set.prob={1.0},NoraContinentClock.rate_95%_HPD={0.006599332706119054,0.014797358714054106},HostJ.set={"Dmel"},HostJ="Dmel",height_95%_HPD={2.9153005464359865,2.915300546460003},length_95%_HPD={0.09954711978242,6.310317574085},Nora_9955-10817.rate=4.4812359979100173E-4,Nora_9955-10817.rate_median=4.3933143078669413E-4,NoraContinentClock.rate_range={0.004293089685093404,0.025266020299626157},height_median=2.915300546448023,NoraContinentClock.rate=0.010607899844228998,ContinentJ.prob=1.0,length_median=2.4928882202215,NoraHostClock.rate=0.004559317617801412,NoraHostClock.rate_median=0.004453307823092372,NoraHostClock.rate_range={0.0017350655903690668,0.012302284009688736},HostJ.prob=1.0,Nora_9955-10817.rate_range={2.0717841432326095E-4,9.83619175843932E-4},Nora_9955-10817.rate_95%_HPD={2.8181340795519784E-4,6.346194913604684E-4}]:1.7438100840144983)[&length_range={2.135713431954E-4,14.96166028939},height_range={2.9238395135190274,15.108091335665335},HostJ.set.prob={1.0},NoraContinentClock.rate_median=0.01040924605457027,height=4.923745999788467,ContinentJ.set={"Lab"},length=1.779556664751482,ContinentJ="Lab",NoraHostClock.rate_95%_HPD={0.0026308439684234897,0.006583600350690633},ContinentJ.set.prob={1.0},NoraContinentClock.rate_95%_HPD={0.00659465958357698,0.014797358714054106},HostJ.set={"Dmel"},HostJ="Dmel",height_95%_HPD={2.9645928829390016,7.420653400138832},length_95%_HPD={2.135713431954E-4,4.750988353773},Nora_9955-10817.rate=4.471272479303837E-4,Nora_9955-10817.rate_median=4.3932598006698136E-4,NoraContinentClock.rate_range={0.004293089685093404,0.0247364446112809},height_median=4.659110630462521,posterior=0.43983667574023666,NoraContinentClock.rate=0.010593653353049227,ContinentJ.prob=1.0,length_median=1.40586555633,NoraHostClock.rate=0.004548098886001865,NoraHostClock.rate_range={0.0017350655903690668,0.010654580106519347},NoraHostClock.rate_median=0.0044435011398331024,HostJ.prob=1.0,Nora_9955-10817.rate_range={2.1027640395744894E-4,9.735832191792184E-4},Nora_9955-10817.rate_95%_HPD={2.755135664976697E-4,6.253945408083407E-4}]:1.515036725029475,(5[&length_range={1.915314473158,11.55414366516},height_range={0.9999999999560032,1.000000000057014},HostJ.set.prob={1.0},NoraContinentClock.rate_median=0.010402561518721081,height=0.9999999999999889,ContinentJ.set={"Lab"},length=2.6179118138770416,ContinentJ="Lab",NoraHostClock.rate_95%_HPD={0.0026348957017238543,0.0066445589372707645},ContinentJ.set.prob={1.0},NoraContinentClock.rate_95%_HPD={0.006599332706119054,0.014797358714054106},HostJ.set={"Dmel"},HostJ="Dmel",height_95%_HPD={0.9999999999879776,1.000000000011994},length_95%_HPD={1.915314473158,4.049338587953},Nora_9955-10817.rate=4.4812359979100173E-4,Nora_9955-10817.rate_median=4.3933143078669413E-4,NoraContinentClock.rate_range={0.004293089685093404,0.025266020299626157},height_median=1.0,NoraContinentClock.rate=0.010607899844228998,ContinentJ.prob=1.0,length_median=2.3932419680665,NoraHostClock.rate=0.004559317617801412,NoraHostClock.rate_median=0.004453307823092372,NoraHostClock.rate_range={0.0017350655903690668,0.012302284009688736},HostJ.prob=1.0,Nora_9955-10817.rate_range={2.0717841432326095E-4,9.83619175843932E-4},Nora_9955-10817.rate_95%_HPD={2.8181340795519784E-4,6.346194913604684E-4}]:2.393241968063599,32[&length_range={1.392671012201E-5,9.638843118711},height_range={2.915300546404211,2.915300546504909},HostJ.set.prob={1.0},NoraContinentClock.rate_median=0.010402561518721081,height=2.9153005464481185,ContinentJ.set={"Lab"},length=0.7026112674288425,ContinentJ="Lab",NoraHostClock.rate_95%_HPD={0.0026348957017238543,0.0066445589372707645},ContinentJ.set.prob={1.0},NoraContinentClock.rate_95%_HPD={0.006599332706119054,0.014797358714054106},HostJ.set={"Dmel"},HostJ="Dmel",height_95%_HPD={2.9153005464358728,2.9153005464600312},length_95%_HPD={1.392671012201E-5,2.134038041505},Nora_9955-10817.rate=4.4812359979100173E-4,Nora_9955-10817.rate_median=4.3933143078669413E-4,NoraContinentClock.rate_range={0.004293089685093404,0.025266020299626157},height_median=2.9153005464481225,NoraContinentClock.rate=0.010607899844228998,ContinentJ.prob=1.0,length_median=0.47794142161840003,NoraHostClock.rate=0.004559317617801412,NoraHostClock.rate_median=0.004453307823092372,NoraHostClock.rate_range={0.0017350655903690668,0.012302284009688736},HostJ.prob=1.0,Nora_9955-10817.rate_range={2.0717841432326095E-4,9.83619175843932E-4},Nora_9955-10817.rate_95%_HPD={2.8181340795519784E-4,6.346194913604684E-4}]:0.47794142161547626)[&length_range={0.0538635178555,18.7613943478},height_range={2.91531447316018,12.554143665157966},HostJ.set.prob={1.0},NoraContinentClock.rate_median=0.010402561518721081,height=3.6179118138770168,ContinentJ.set={"Lab"},length=3.1768079075166535,ContinentJ="Lab",NoraHostClock.rate_95%_HPD={0.0026348957017238543,0.0066445589372707645},ContinentJ.set.prob={1.0},NoraContinentClock.rate_95%_HPD={0.006599332706119054,0.014797358714054106},HostJ.set={"Dmel"},HostJ="Dmel",height_95%_HPD={2.91531447316018,5.049338587952988},length_95%_HPD={0.3132894633963,7.014660525975},Nora_9955-10817.rate=4.4812359979100173E-4,Nora_9955-10817.rate_median=4.3933143078669413E-4,NoraContinentClock.rate_range={0.004293089685093404,0.025266020299626157},height_median=3.393241968063599,posterior=1.0,NoraContinentClock.rate=0.010607899844228998,ContinentJ.prob=1.0,length_median=2.7583000960549997,NoraHostClock.rate=0.004559317617801412,NoraHostClock.rate_range={0.0017350655903690668,0.012302284009688736},NoraHostClock.rate_median=0.004453307823092372,HostJ.prob=1.0,Nora_9955-10817.rate_range={2.0717841432326095E-4,9.83619175843932E-4},Nora_9955-10817.rate_95%_HPD={2.8181340795519784E-4,6.346194913604684E-4}]:2.7809053874283975)[&length_range={1.179530275444E-4,15.79637309114},height_range={3.2551427337280074,17.82543349017803},HostJ.set.prob={1.0},NoraContinentClock.rate_median=0.01041097512611038,height=6.46099338454667,ContinentJ.set={"Lab"},length=2.1427093430805684,ContinentJ="Lab",NoraHostClock.rate_95%_HPD={0.0026732283808962487,0.006648454351285467},ContinentJ.set.prob={1.0},NoraContinentClock.rate_95%_HPD={0.006472129914845403,0.014710908496010602},HostJ.set={"Dmel"},HostJ="Dmel",height_95%_HPD={3.7639227661057078,9.629347219946197},length_95%_HPD={1.179530275444E-4,5.336505261422},Nora_9955-10817.rate=4.473552421642169E-4,Nora_9955-10817.rate_median=4.3887505383286647E-4,NoraContinentClock.rate_range={0.004694076727071832,0.0247364446112809},height_median=6.174147355491996,posterior=0.5013888117326816,NoraContinentClock.rate=0.010615907753452792,ContinentJ.prob=1.0,length_median=1.745640148576,NoraHostClock.rate=0.004557490527370466,NoraHostClock.rate_range={0.0017797360555790705,0.012302284009688736},NoraHostClock.rate_median=0.0044593785674406404,HostJ.prob=1.0,Nora_9955-10817.rate_range={2.1027640395744894E-4,9.83619175843932E-4},Nora_9955-10817.rate_95%_HPD={2.7579375349773635E-4,6.278585392564832E-4}]:1.9285033738654107)[&length_range={1.794649150786,55.50323508501},height_range={3.4974626895823917,26.002093522148982},HostJ.set.prob={1.0},NoraContinentClock.rate_median=0.010402561518721081,height=8.469887882351994,ContinentJ.set={"USA","EuropeNAf","Africa","Lab"},length=16.098494496598292,ContinentJ="Lab",NoraHostClock.rate_95%_HPD={0.0026348957017238543,0.0066445589372707645},ContinentJ.set.prob={5.555246930726071E-5,3.055385811899339E-4,8.332870396089106E-4,0.9988056219098939},NoraContinentClock.rate_95%_HPD={0.006599332706119054,0.014797358714054106},HostJ.set={"Dmel"},HostJ="Dmel",height_95%_HPD={4.524039193948013,13.075259763307969},length_95%_HPD={6.097222334885,27.30485832806},Nora_9955-10817.rate=4.4812359979100173E-4,Nora_9955-10817.rate_median=4.3933143078669413E-4,NoraContinentClock.rate_range={0.004293089685093404,0.025266020299626157},height_median=8.102650729357407,posterior=1.0,NoraContinentClock.rate=0.010607899844228998,ContinentJ.prob=0.9988056219098939,length_median=15.36603779291,NoraHostClock.rate=0.004559317617801412,NoraHostClock.rate_range={0.0017350655903690668,0.012302284009688736},NoraHostClock.rate_median=0.004453307823092372,HostJ.prob=1.0,Nora_9955-10817.rate_range={2.0717841432326095E-4,9.83619175843932E-4},Nora_9955-10817.rate_95%_HPD={2.8181340795519784E-4,6.346194913604684E-4}]:15.535656840982348)[&length_range={0.01137593496171,75.93909247871},height_range={9.908624165491005,62.336464273166},HostJ.set.prob={0.9948882890126931,0.005111710987306875},NoraContinentClock.rate_median=0.010405102285418499,height=24.431577430876786,ContinentJ.set={"USA","EuropeNAf","Africa","Lab"},length=14.083795978933605,ContinentJ="Lab",NoraHostClock.rate_95%_HPD={0.0026346872128123,0.006649595873011485},ContinentJ.set.prob={0.014674630980414681,0.022744242145769915,0.1664752168169548,0.7961059100568606},NoraContinentClock.rate_95%_HPD={0.00659465958357698,0.014797358714054106},HostJ.set={"Dmel","Dsim"},HostJ="Dmel",height_95%_HPD={13.716029058911005,36.799938218096},length_95%_HPD={3.311858810414,27.06676689745},Nora_9955-10817.rate=4.481238825895028E-4,Nora_9955-10817.rate_median=4.394140732470956E-4,NoraContinentClock.rate_range={0.004293089685093404,0.025266020299626157},height_median=23.638307570339755,posterior=0.9672240431087162,NoraContinentClock.rate=0.010610018518062352,ContinentJ.prob=0.7961059100568606,length_median=13.066969651605,NoraHostClock.rate=0.004560267113146772,NoraHostClock.rate_range={0.0017350655903690668,0.012302284009688736},NoraHostClock.rate_median=0.004454035077134625,HostJ.prob=0.9948882890126931,Nora_9955-10817.rate_range={2.0717841432326095E-4,9.83619175843932E-4},Nora_9955-10817.rate_95%_HPD={2.755135664976697E-4,6.281898691461273E-4}]:13.277532531588754,30[&length_range={10.93721045238,120.4065485467},height_range={2.915300546400033,2.9153005465070123},HostJ.set.prob={1.0},NoraContinentClock.rate_median=0.010402561518721081,height=2.915300546448061,ContinentJ.set={"Lab"},length=35.45467669509865,ContinentJ="Lab",NoraHostClock.rate_95%_HPD={0.0026348957017238543,0.0066445589372707645},ContinentJ.set.prob={1.0},NoraContinentClock.rate_95%_HPD={0.006599332706119054,0.014797358714054106},HostJ.set={"Dmel"},HostJ="Dmel",height_95%_HPD={2.91530054643799,2.915300546460003},length_95%_HPD={18.77279698446,55.63618154165},Nora_9955-10817.rate=4.4812359979100173E-4,Nora_9955-10817.rate_median=4.3933143078669413E-4,NoraContinentClock.rate_range={0.004293089685093404,0.025266020299626157},height_median=2.915300546448009,NoraContinentClock.rate=0.010607899844228998,ContinentJ.prob=1.0,length_median=34.092191096229996,NoraHostClock.rate=0.004559317617801412,NoraHostClock.rate_median=0.004453307823092372,NoraHostClock.rate_range={0.0017350655903690668,0.012302284009688736},HostJ.prob=1.0,Nora_9955-10817.rate_range={2.0717841432326095E-4,9.83619175843932E-4},Nora_9955-10817.rate_95%_HPD={2.8181340795519784E-4,6.346194913604684E-4}]:34.0005395554805)[&length_range={0.009803259760048,58.32232389463},height_range={13.852510998829992,123.32184909317297},HostJ.set.prob={0.9987312572087659,0.0012687427912341407},NoraContinentClock.rate_median=0.010395866627269417,height=38.14508098217953,ContinentJ.set={"USA","EuropeNAf","Africa","Lab"},length=11.702872821714905,ContinentJ="Lab",NoraHostClock.rate_95%_HPD={0.0026367198182524697,0.0066457783905866825},ContinentJ.set.prob={0.05559400230680508,0.0461361014994233,0.04988465974625144,0.8483852364475202},NoraContinentClock.rate_95%_HPD={0.006607407647830821,0.014795692970871585},HostJ.set={"Dmel","Dsim"},HostJ="Dmel",height_95%_HPD={21.822328198815995,56.88079748629599},length_95%_HPD={1.681473773326,23.54115915161},Nora_9955-10817.rate=4.479511041726644E-4,Nora_9955-10817.rate_median=4.3912011422641276E-4,NoraContinentClock.rate_range={0.004293089685093404,0.025266020299626157},height_median=36.91584010192851,posterior=0.9632798177879007,NoraContinentClock.rate=0.010603121729073873,ContinentJ.prob=0.8483852364475202,length_median=10.745775896435,NoraHostClock.rate=0.004557148700324163,NoraHostClock.rate_range={0.0017350655903690668,0.012302284009688736},NoraHostClock.rate_median=0.004451116102685218,HostJ.prob=0.9987312572087659,Nora_9955-10817.rate_range={2.0717841432326095E-4,9.83619175843932E-4},Nora_9955-10817.rate_95%_HPD={2.801223703605159E-4,6.3262963741411E-4}]:12.817359932786992,29[&length_range={17.36971365389,181.6495814742},height_range={2.073770491729988,2.0737704918699364},HostJ.set.prob={1.0},NoraContinentClock.rate_median=0.010402561518721081,height=2.073770491803226,ContinentJ.set={"USA"},length=57.67888638975487,ContinentJ="USA",NoraHostClock.rate_95%_HPD={0.0026348957017238543,0.0066445589372707645},ContinentJ.set.prob={1.0},NoraContinentClock.rate_95%_HPD={0.006599332706119054,0.014797358714054106},HostJ.set={"Dmel"},HostJ="Dmel",height_95%_HPD={2.073770491792004,2.0737704918140025},length_95%_HPD={27.86575082346,92.52458859055},Nora_9955-10817.rate=4.4812359979100173E-4,Nora_9955-10817.rate_median=4.3933143078669413E-4,NoraContinentClock.rate_range={0.004293089685093404,0.025266020299626157},height_median=2.0737704918030033,NoraContinentClock.rate=0.010607899844228998,ContinentJ.prob=1.0,length_median=55.02254476516,NoraHostClock.rate=0.004559317617801412,NoraHostClock.rate_median=0.004453307823092372,NoraHostClock.rate_range={0.0017350655903690668,0.012302284009688736},HostJ.prob=1.0,Nora_9955-10817.rate_range={2.0717841432326095E-4,9.83619175843932E-4},Nora_9955-10817.rate_95%_HPD={2.8181340795519784E-4,6.346194913604684E-4}]:47.6594295429125)[&length_range={0.01201564031827,46.94159569504},height_range={21.01638567831401,150.42651103952298},HostJ.set.prob={0.999233030806596,7.66969193404065E-4},NoraContinentClock.rate_median=0.01038955398526312,height=51.362925127448165,ContinentJ.set={"USA","EuropeNAf","Africa","Australia","Lab"},length=9.16984360065974,ContinentJ="Lab",NoraHostClock.rate_95%_HPD={0.0027149424494575776,0.006704587169801227},ContinentJ.set.prob={0.18918573437300268,0.09644637607056117,0.025246069282883803,1.278281989006775E-4,0.6889939920746516},NoraContinentClock.rate_95%_HPD={0.006461435797940383,0.014708212704741142},HostJ.set={"Dmel","Dsim"},HostJ="Dmel",height_95%_HPD={30.457711156205995,76.87900282560102},length_95%_HPD={0.9422990363492,19.69409070757},Nora_9955-10817.rate=4.48695098834265E-4,Nora_9955-10817.rate_median=4.396760004230492E-4,NoraContinentClock.rate_range={0.004293089685093404,0.025266020299626157},height_median=49.7332000347155,posterior=0.4345869673907005,NoraContinentClock.rate=0.010603276856037758,ContinentJ.prob=0.6889939920746516,length_median=8.277469735545498,NoraHostClock.rate=0.004557525448501508,NoraHostClock.rate_range={0.0017802655854502207,0.012302284009688736},NoraHostClock.rate_median=0.004453278899444741,HostJ.prob=0.999233030806596,Nora_9955-10817.rate_range={2.0717841432326095E-4,9.65752739851992E-4},Nora_9955-10817.rate_95%_HPD={2.776808297334343E-4,6.32785104618943E-4}]:4.753525067975495)[&length_range={0.004239371642917,47.73969698871},height_range={25.242897144304997,123.90069219661198},HostJ.set.prob={0.9995287464655985,4.71253534401508E-4},NoraContinentClock.rate_median=0.01033246193429204,height=55.847099424974125,ContinentJ.set={"USA","EuropeNAf","Africa","Australia","Lab"},length=8.77879454216516,ContinentJ="Lab",NoraHostClock.rate_95%_HPD={0.0026539269014804663,0.006705863484539567},ContinentJ.set.prob={0.32799245994344955,0.10874175306314797,0.00942507068803016,1.17813383600377E-4,0.553722902921772},NoraContinentClock.rate_95%_HPD={0.0064462588474206205,0.014607400490433404},HostJ.set={"Dmel","Dsim"},HostJ="Dmel",height_95%_HPD={34.50031965076899,81.43929602618832},length_95%_HPD={0.01154336848761,19.95832037353},Nora_9955-10817.rate=4.466805578489548E-4,Nora_9955-10817.rate_median=4.3781776659047975E-4,NoraContinentClock.rate_range={0.0048108015504214965,0.0247364446112809},height_median=54.486725102691,posterior=0.23576467974001444,NoraContinentClock.rate=0.010553042617399437,ContinentJ.prob=0.553722902921772,length_median=7.6709208479555,NoraHostClock.rate=0.004554076770369485,NoraHostClock.rate_range={0.0017802655854502207,0.010973636889658928},NoraHostClock.rate_median=0.004451278275616749,HostJ.prob=0.9995287464655985,Nora_9955-10817.rate_range={2.1172024879246296E-4,8.726876728264393E-4},Nora_9955-10817.rate_95%_HPD={2.8459557064616667E-4,6.413135908963268E-4}]:8.101229316327007,((22[&length_range={8.725145012216,109.5533977595},height_range={0.39178082186799656,0.3917808220170116},HostJ.set.prob={1.0},NoraContinentClock.rate_median=0.010402561518721081,height=0.39178082191773855,ContinentJ.set={"EuropeNAf"},length=40.86151308301858,ContinentJ="EuropeNAf",NoraHostClock.rate_95%_HPD={0.0026348957017238543,0.0066445589372707645},ContinentJ.set.prob={1.0},NoraContinentClock.rate_95%_HPD={0.006599332706119054,0.014797358714054106},HostJ.set={"Dmel"},HostJ="Dmel",height_95%_HPD={0.39178082190997543,0.39178082192097463},length_95%_HPD={18.71357718799,65.47443188247},Nora_9955-10817.rate=4.4812359979100173E-4,Nora_9955-10817.rate_median=4.3933143078669413E-4,NoraContinentClock.rate_range={0.004293089685093404,0.025266020299626157},height_median=0.3917808219199941,NoraContinentClock.rate=0.010607899844228998,ContinentJ.prob=1.0,length_median=39.807685017675,NoraHostClock.rate=0.004559317617801412,NoraHostClock.rate_median=0.004453307823092372,NoraHostClock.rate_range={0.0017350655903690668,0.012302284009688736},HostJ.prob=1.0,Nora_9955-10817.rate_range={2.0717841432326095E-4,9.83619175843932E-4},Nora_9955-10817.rate_95%_HPD={2.8181340795519784E-4,6.346194913604684E-4}]:39.09815682467,17[&length_range={9.116925834134,129.1917290507},HostJ.set.prob={1.0},NoraContinentClock.rate_median=0.010402561518721081,height=0.0,ContinentJ.set={"Lab"},length=42.84483290452743,NoraHostClock.rate_95%_HPD={0.0026348957017238543,0.0066445589372707645},ContinentJ="Lab",ContinentJ.set.prob={1.0},NoraContinentClock.rate_95%_HPD={0.006599332706119054,0.014797358714054106},HostJ.set={"Dmel"},HostJ="Dmel",length_95%_HPD={20.26764148738,70.32938014871},Nora_9955-10817.rate=4.4812359979100173E-4,Nora_9955-10817.rate_median=4.3933143078669413E-4,NoraContinentClock.rate_range={0.004293089685093404,0.025266020299626157},NoraContinentClock.rate=0.010607899844228998,ContinentJ.prob=1.0,length_median=41.325235760314996,NoraHostClock.rate=0.004559317617801412,NoraHostClock.rate_median=0.004453307823092372,NoraHostClock.rate_range={0.0017350655903690668,0.012302284009688736},HostJ.prob=1.0,Nora_9955-10817.rate_range={2.0717841432326095E-4,9.83619175843932E-4},Nora_9955-10817.rate_95%_HPD={2.8181340795519784E-4,6.346194913604684E-4}]:39.48993764658999)[&length_range={0.003790456922168,60.66264034818},height_range={9.116925834133994,109.9451785814},HostJ.set.prob={0.9971198928332217,0.002880107166778299},NoraContinentClock.rate_median=0.010415127070883344,height=40.47838593577232,ContinentJ.set={"USA","EuropeNAf","Africa","Lab"},length=13.554179419046433,ContinentJ="Lab",NoraHostClock.rate_95%_HPD={0.0026346872128123,0.006634365049942956},ContinentJ.set.prob={0.05214333556597455,0.29427327528466174,0.012089752176825183,0.6414936369725385},NoraContinentClock.rate_95%_HPD={0.006557495464266909,0.014797358714054106},HostJ.set={"Dmel","Dsim"},HostJ="Dmel",height_95%_HPD={19.2906032904,63.62057576407},length_95%_HPD={0.1474427866303,28.40871374401},Nora_9955-10817.rate=4.4814839338740977E-4,Nora_9955-10817.rate_median=4.393772303862384E-4,NoraContinentClock.rate_range={0.004293089685093404,0.025266020299626157},height_median=39.48993764658999,posterior=0.8293983667574024,NoraContinentClock.rate=0.010622155453394412,ContinentJ.prob=0.6414936369725385,length_median=12.341400722460001,NoraHostClock.rate=0.004563709983900935,NoraHostClock.rate_range={0.0017350655903690668,0.012302284009688736},NoraHostClock.rate_median=0.004459074210113295,HostJ.prob=0.9971198928332217,Nora_9955-10817.rate_range={2.0717841432326095E-4,9.83619175843932E-4},Nora_9955-10817.rate_95%_HPD={2.776662740602615E-4,6.309518149435373E-4}]:10.466281206675006,((23[&length_range={10.3811693589,110.8309735459},height_range={0.3917808218700145,0.3917808219810297},HostJ.set.prob={1.0},NoraContinentClock.rate_median=0.010402561518721081,height=0.3917808219177836,ContinentJ.set={"EuropeNAf"},length=34.71593033481576,ContinentJ="EuropeNAf",NoraHostClock.rate_95%_HPD={0.0026348957017238543,0.0066445589372707645},ContinentJ.set.prob={1.0},NoraContinentClock.rate_95%_HPD={0.006599332706119054,0.014797358714054106},HostJ.set={"Dsim"},HostJ="Dsim",height_95%_HPD={0.3917808219077017,0.39178082192819375},length_95%_HPD={18.03400948966,53.60392967425},Nora_9955-10817.rate=4.4812359979100173E-4,Nora_9955-10817.rate_median=4.3933143078669413E-4,NoraContinentClock.rate_range={0.004293089685093404,0.025266020299626157},height_median=0.39178082191799035,NoraContinentClock.rate=0.010607899844228998,ContinentJ.prob=1.0,length_median=33.61976927305,NoraHostClock.rate=0.004559317617801412,NoraHostClock.rate_median=0.004453307823092372,NoraHostClock.rate_range={0.0017350655903690668,0.012302284009688736},HostJ.prob=1.0,Nora_9955-10817.rate_range={2.0717841432326095E-4,9.83619175843932E-4},Nora_9955-10817.rate_95%_HPD={2.8181340795519784E-4,6.346194913604684E-4}]:33.653356705009,(12[&length_range={3.000000419706,16.99776869032},height_range={3.999999999952024,4.000000000058037},HostJ.set.prob={1.0},NoraContinentClock.rate_median=0.010402561518721081,height=4.0000000000000036,ContinentJ.set={"Lab"},length=4.347405516618191,ContinentJ="Lab",NoraHostClock.rate_95%_HPD={0.0026348957017238543,0.0066445589372707645},ContinentJ.set.prob={1.0},NoraContinentClock.rate_95%_HPD={0.006599332706119054,0.014797358714054106},HostJ.set={"Dmel"},HostJ="Dmel",height_95%_HPD={3.9999999999899387,4.000000000010232},length_95%_HPD={3.000000419706,7.029518579538},Nora_9955-10817.rate=4.4812359979100173E-4,Nora_9955-10817.rate_median=4.3933143078669413E-4,NoraContinentClock.rate_range={0.004293089685093404,0.025266020299626157},height_median=4.0,NoraContinentClock.rate=0.010607899844228998,ContinentJ.prob=1.0,length_median=3.9372521156735,NoraHostClock.rate=0.004559317617801412,NoraHostClock.rate_median=0.004453307823092372,NoraHostClock.rate_range={0.0017350655903690668,0.012302284009688736},HostJ.prob=1.0,Nora_9955-10817.rate_range={2.0717841432326095E-4,9.83619175843932E-4},Nora_9955-10817.rate_95%_HPD={2.8181340795519784E-4,6.346194913604684E-4}]:3.937252115671548,10[&length_range={4.197063097067E-7,13.99776869032},height_range={6.999999999952024,7.000000000058037},HostJ.set.prob={1.0},NoraContinentClock.rate_median=0.010402561518721081,height=7.000000000000032,ContinentJ.set={"Lab"},length=1.3474055166181786,ContinentJ="Lab",NoraHostClock.rate_95%_HPD={0.0026348957017238543,0.0066445589372707645},ContinentJ.set.prob={1.0},NoraContinentClock.rate_95%_HPD={0.006599332706119054,0.014797358714054106},HostJ.set={"Dmel"},HostJ="Dmel",height_95%_HPD={6.999999999989882,7.000000000010573},length_95%_HPD={4.197063097067E-7,4.029518579538},Nora_9955-10817.rate=4.4812359979100173E-4,Nora_9955-10817.rate_median=4.3933143078669413E-4,NoraContinentClock.rate_range={0.004293089685093404,0.025266020299626157},height_median=7.0,NoraContinentClock.rate=0.010607899844228998,ContinentJ.prob=1.0,length_median=0.93725211567335,NoraHostClock.rate=0.004559317617801412,NoraHostClock.rate_median=0.004453307823092372,NoraHostClock.rate_range={0.0017350655903690668,0.012302284009688736},HostJ.prob=1.0,Nora_9955-10817.rate_range={2.0717841432326095E-4,9.83619175843932E-4},Nora_9955-10817.rate_95%_HPD={2.8181340795519784E-4,6.346194913604684E-4}]:0.9372521156715479)[&length_range={4.83765409118,86.25674312211},height_range={7.000000419711,20.997768690319987},HostJ.set.prob={0.9999722237653463,2.7776234653630355E-5},NoraContinentClock.rate_median=0.010402561518721081,height=8.347405516618204,ContinentJ.set={"USA","EuropeNAf","Africa","Lab"},length=27.464928766767233,ContinentJ="Lab",NoraHostClock.rate_95%_HPD={0.0026348957017238543,0.0066445589372707645},ContinentJ.set.prob={1.6665740792178211E-4,2.4998611188267316E-4,2.7776234653630355E-5,0.9995555802455419},NoraContinentClock.rate_95%_HPD={0.006599332706119054,0.014797358714054106},HostJ.set={"Dmel","Dsim"},HostJ="Dmel",height_95%_HPD={7.000000419711,11.029518579531327},length_95%_HPD={11.71036234156,45.16166179083},Nora_9955-10817.rate=4.4812359979100173E-4,Nora_9955-10817.rate_median=4.3933143078669413E-4,NoraContinentClock.rate_range={0.004293089685093404,0.025266020299626157},height_median=7.937252115671548,posterior=1.0,NoraContinentClock.rate=0.010607899844228998,ContinentJ.prob=0.9995555802455419,length_median=26.231540264965,NoraHostClock.rate=0.004559317617801412,NoraHostClock.rate_range={0.0017350655903690668,0.012302284009688736},NoraHostClock.rate_median=0.004453307823092372,HostJ.prob=0.9999722237653463,Nora_9955-10817.rate_range={2.0717841432326095E-4,9.83619175843932E-4},Nora_9955-10817.rate_95%_HPD={2.8181340795519784E-4,6.346194913604684E-4}]:26.107885411255445)[&length_range={0.006720377619175,45.59747387625},height_range={12.510720670225993,89.98246071107798},HostJ.set.prob={0.9681378242353852,0.03186217576461479},NoraContinentClock.rate_median=0.010419573612386206,height=35.08180236194914,ContinentJ.set={"USA","EuropeNAf","Africa","Lab"},length=9.939378135753914,ContinentJ="Lab",NoraHostClock.rate_95%_HPD={0.002629341889540137,0.006639687052427601},ContinentJ.set.prob={0.022957801006581496,0.23395276809910956,0.00545876887340302,0.7376306620209059},NoraContinentClock.rate_95%_HPD={0.006674200096328639,0.014939618846609923},HostJ.set={"Dmel","Dsim"},HostJ="Dmel",height_95%_HPD={20.19709720125101,52.33144262081399},length_95%_HPD={0.4845830633628,19.95714234002},Nora_9955-10817.rate=4.4599420803010726E-4,Nora_9955-10817.rate_median=4.367082650786493E-4,NoraContinentClock.rate_range={0.004694076727071832,0.0247364446112809},height_median=34.04513752692699,posterior=0.717460141103272,NoraContinentClock.rate=0.010631879226846276,ContinentJ.prob=0.7376306620209059,length_median=9.22628139885,NoraHostClock.rate=0.004557328609470901,NoraHostClock.rate_range={0.0017797360555790705,0.010973636889658928},NoraHostClock.rate_median=0.004451224003851249,HostJ.prob=0.9681378242353852,Nora_9955-10817.rate_range={2.0717841432326095E-4,9.83619175843932E-4},Nora_9955-10817.rate_95%_HPD={2.755135664976697E-4,6.263416192565691E-4}]:9.05597502369421,(((25[&length_range={3.15818646207,59.10939018902},height_range={0.25479452050296914,0.25479452060000085},HostJ.set.prob={1.0},NoraContinentClock.rate_median=0.010402561518721081,height=0.25479452054786506,ContinentJ.set={"EuropeNAf"},length=19.243141535577376,ContinentJ="EuropeNAf",NoraHostClock.rate_95%_HPD={0.0026348957017238543,0.0066445589372707645},ContinentJ.set.prob={1.0},NoraContinentClock.rate_95%_HPD={0.006599332706119054,0.014797358714054106},HostJ.set={"Dmel"},HostJ="Dmel",height_95%_HPD={0.2547945205369615,0.25479452055913043},length_95%_HPD={8.558428941868,31.4377230248},Nora_9955-10817.rate=4.4812359979100173E-4,Nora_9955-10817.rate_median=4.3933143078669413E-4,NoraContinentClock.rate_range={0.004293089685093404,0.025266020299626157},height_median=0.2547945205479891,NoraContinentClock.rate=0.010607899844228998,ContinentJ.prob=1.0,length_median=18.470086567575,NoraHostClock.rate=0.004559317617801412,NoraHostClock.rate_median=0.004453307823092372,NoraHostClock.rate_range={0.0017350655903690668,0.012302284009688736},HostJ.prob=1.0,Nora_9955-10817.rate_range={2.0717841432326095E-4,9.83619175843932E-4},Nora_9955-10817.rate_95%_HPD={2.8181340795519784E-4,6.346194913604684E-4}]:18.393192574809504,(26[&length_range={2.3734766016,36.27279465244},height_range={0.25479452050296914,0.25479452060000085},HostJ.set.prob={1.0},NoraContinentClock.rate_median=0.010402561518721081,height=0.2547945205478842,ContinentJ.set={"EuropeNAf"},length=11.232490131950993,ContinentJ="EuropeNAf",NoraHostClock.rate_95%_HPD={0.0026348957017238543,0.0066445589372707645},ContinentJ.set.prob={1.0},NoraContinentClock.rate_95%_HPD={0.006599332706119054,0.014797358714054106},HostJ.set={"Dmel"},HostJ="Dmel",height_95%_HPD={0.2547945205369899,0.25479452055901675},length_95%_HPD={4.424710581167,19.15695788902},Nora_9955-10817.rate=4.4812359979100173E-4,Nora_9955-10817.rate_median=4.3933143078669413E-4,NoraContinentClock.rate_range={0.004293089685093404,0.025266020299626157},height_median=0.2547945205479891,NoraContinentClock.rate=0.010607899844228998,ContinentJ.prob=1.0,length_median=10.66593486935,NoraHostClock.rate=0.004559317617801412,NoraHostClock.rate_median=0.004453307823092372,NoraHostClock.rate_range={0.0017350655903690668,0.012302284009688736},HostJ.prob=1.0,Nora_9955-10817.rate_range={2.0717841432326095E-4,9.83619175843932E-4},Nora_9955-10817.rate_95%_HPD={2.8181340795519784E-4,6.346194913604684E-4}]:10.637185196007259,24[&length_range={2.3734766016,49.08808265663},height_range={0.25479452050296914,0.25479452060000085},HostJ.set.prob={1.0},NoraContinentClock.rate_median=0.010402561518721081,height=0.25479452054788804,ContinentJ.set={"EuropeNAf"},length=11.400328154215662,ContinentJ="EuropeNAf",NoraHostClock.rate_95%_HPD={0.0026348957017238543,0.0066445589372707645},ContinentJ.set.prob={1.0},NoraContinentClock.rate_95%_HPD={0.006599332706119054,0.014797358714054106},HostJ.set={"Dsim"},HostJ="Dsim",height_95%_HPD={0.2547945205369899,0.25479452055901675},length_95%_HPD={4.259156105533,19.64039403365},Nora_9955-10817.rate=4.4812359979100173E-4,Nora_9955-10817.rate_median=4.3933143078669413E-4,NoraContinentClock.rate_range={0.004293089685093404,0.025266020299626157},height_median=0.2547945205479891,NoraContinentClock.rate=0.010607899844228998,ContinentJ.prob=1.0,length_median=10.74267147076,NoraHostClock.rate=0.004559317617801412,NoraHostClock.rate_median=0.004453307823092372,NoraHostClock.rate_range={0.0017350655903690668,0.012302284009688736},HostJ.prob=1.0,Nora_9955-10817.rate_range={2.0717841432326095E-4,9.83619175843932E-4},Nora_9955-10817.rate_95%_HPD={2.8181340795519784E-4,6.346194913604684E-4}]:10.637185196007259)[&length_range={0.01884726553744,34.86343494639},height_range={2.6282711221460033,36.15920035179701},HostJ.set.prob={0.9534009342599977,0.04659906574000228},NoraContinentClock.rate_median=0.010404888859908264,height=11.449475405630173,ContinentJ.set={"USA","EuropeNAf","Africa","Lab"},length=8.12753558662991,ContinentJ="EuropeNAf",NoraHostClock.rate_95%_HPD={0.0026350370573559106,0.0066457783905866825},ContinentJ.set.prob={8.829896319927082E-4,0.9937336219665034,2.563518286430443E-4,0.005127036572860886},NoraContinentClock.rate_95%_HPD={0.006605307080022511,0.0148163206116029},HostJ.set={"Dmel","Dsim"},HostJ="Dmel",height_95%_HPD={4.698694144571988,19.359316016101502},length_95%_HPD={1.416567998188,16.40963251496},Nora_9955-10817.rate=4.477863734785782E-4,Nora_9955-10817.rate_median=4.388714276948023E-4,NoraContinentClock.rate_range={0.004293089685093404,0.025266020299626157},height_median=10.891979716555248,posterior=0.9751680462196545,NoraContinentClock.rate=0.010611808140930044,ContinentJ.prob=0.9937336219665034,length_median=7.4370293895195,NoraHostClock.rate=0.004559581834841825,NoraHostClock.rate_range={0.0017350655903690668,0.012302284009688736},NoraHostClock.rate_median=0.00445257119189189,HostJ.prob=0.9534009342599977,Nora_9955-10817.rate_range={2.0717841432326095E-4,9.83619175843932E-4},Nora_9955-10817.rate_95%_HPD={2.819064174625905E-4,6.350651165244484E-4}]:7.756007378802245)[&length_range={0.01019623009811,50.53647290691},height_range={4.557595487590007,59.36418470956701},HostJ.set.prob={0.9895737060998152,0.010426293900184843},NoraContinentClock.rate_median=0.010406108671602233,height=19.366668188621613,ContinentJ.set={"USA","EuropeNAf","Africa","Lab"},length=13.789817141866214,ContinentJ="EuropeNAf",NoraHostClock.rate_95%_HPD={0.0026346872128123,0.006644241189744719},ContinentJ.set.prob={0.0038990295748613677,0.9457312846580407,0.0014729667282809612,0.048896719038817},NoraContinentClock.rate_95%_HPD={0.00659586538919953,0.014797358714054106},HostJ.set={"Dmel","Dsim"},HostJ="Dmel",height_95%_HPD={9.047593973035092,30.63494691651701},length_95%_HPD={2.00412893918,26.56217449776},Nora_9955-10817.rate=4.480421369835664E-4,Nora_9955-10817.rate_median=4.3932456994674957E-4,NoraContinentClock.rate_range={0.004293089685093404,0.025266020299626157},height_median=18.647987095357493,posterior=0.9617243486472974,NoraContinentClock.rate=0.010613925645887442,ContinentJ.prob=0.9457312846580407,length_median=13.16775524715,NoraHostClock.rate=0.0045608581200600835,NoraHostClock.rate_range={0.0017350655903690668,0.012302284009688736},NoraHostClock.rate_median=0.0044543589192275485,HostJ.prob=0.9895737060998152,Nora_9955-10817.rate_range={2.0717841432326095E-4,9.83619175843932E-4},Nora_9955-10817.rate_95%_HPD={2.827638208250672E-4,6.35758030419657E-4}]:12.368062464049999,34[&length_range={8.639158779726,85.77000616109},height_range={2.915300546407991,2.9153005465030333},HostJ.set.prob={1.0},NoraContinentClock.rate_median=0.010402561518721081,height=2.915300546448056,ContinentJ.set={"Lab"},length=30.784431048216472,ContinentJ="Lab",NoraHostClock.rate_95%_HPD={0.0026348957017238543,0.0066445589372707645},ContinentJ.set.prob={1.0},NoraContinentClock.rate_95%_HPD={0.006599332706119054,0.014797358714054106},HostJ.set={"Dmel"},HostJ="Dmel",height_95%_HPD={2.91530054643799,2.9153005464580133},length_95%_HPD={15.87792821472,47.01493074708},Nora_9955-10817.rate=4.4812359979100173E-4,Nora_9955-10817.rate_median=4.3933143078669413E-4,NoraContinentClock.rate_range={0.004293089685093404,0.025266020299626157},height_median=2.915300546448009,NoraContinentClock.rate=0.010607899844228998,ContinentJ.prob=1.0,length_median=29.883735398010003,NoraHostClock.rate=0.004559317617801412,NoraHostClock.rate_median=0.004453307823092372,NoraHostClock.rate_range={0.0017350655903690668,0.012302284009688736},HostJ.prob=1.0,Nora_9955-10817.rate_range={2.0717841432326095E-4,9.83619175843932E-4},Nora_9955-10817.rate_95%_HPD={2.8181340795519784E-4,6.346194913604684E-4}]:28.100749012959483)[&length_range={4.464008724021E-4,37.57185238814},height_range={11.554459326174992,77.305933040031},HostJ.set.prob={0.9989314717196182,0.0010685282803818209},NoraContinentClock.rate_median=0.010422627703913914,height=31.84441219364697,ContinentJ.set={"USA","EuropeNAf","Africa","Lab"},length=5.892738348331838,ContinentJ="Lab",NoraHostClock.rate_95%_HPD={0.0027246595671861803,0.006703316801997222},ContinentJ.set.prob={0.01125516455335518,0.30538538253312436,0.0029918791850690983,0.6803675737284514},NoraContinentClock.rate_95%_HPD={0.006608000731846769,0.01479304262692242},HostJ.set={"Dmel","Dsim"},HostJ="Dmel",height_95%_HPD={18.23159144030801,47.1052851454385},length_95%_HPD={4.464008724021E-4,15.95393761423},Nora_9955-10817.rate=4.4583826088627607E-4,Nora_9955-10817.rate_median=4.3649579432111134E-4,NoraContinentClock.rate_range={0.004694076727071832,0.025266020299626157},height_median=31.01604955940749,posterior=0.3899227820676629,NoraContinentClock.rate=0.010635727441308994,ContinentJ.prob=0.6803675737284514,length_median=4.5854789580445,NoraHostClock.rate=0.004559889495839773,NoraHostClock.rate_range={0.0018458778391640474,0.012302284009688736},NoraHostClock.rate_median=0.0044530462736664025,HostJ.prob=0.9989314717196182,Nora_9955-10817.rate_range={2.0717841432326095E-4,8.637716161236096E-4},Nora_9955-10817.rate_95%_HPD={2.760854739446168E-4,6.253142869333308E-4}]:4.191095168949502,3[&length_range={12.68352445728,88.66717219737},height_range={0.9999999999579927,1.000000000053035},HostJ.set.prob={1.0},NoraContinentClock.rate_median=0.010402561518721081,height=0.9999999999999859,ContinentJ.set={"Lab"},length=33.954002900846696,ContinentJ="Lab",NoraHostClock.rate_95%_HPD={0.0026348957017238543,0.0066445589372707645},ContinentJ.set.prob={1.0},NoraContinentClock.rate_95%_HPD={0.006599332706119054,0.014797358714054106},HostJ.set={"Dmel"},HostJ="Dmel",height_95%_HPD={0.9999999999899956,1.0000000000100044},length_95%_HPD={19.18965258678,51.01865251521},Nora_9955-10817.rate=4.4812359979100173E-4,Nora_9955-10817.rate_median=4.3933143078669413E-4,NoraContinentClock.rate_range={0.004293089685093404,0.025266020299626157},height_median=1.0,NoraContinentClock.rate=0.010607899844228998,ContinentJ.prob=1.0,length_median=32.901786724805,NoraHostClock.rate=0.004559317617801412,NoraHostClock.rate_median=0.004453307823092372,NoraHostClock.rate_range={0.0017350655903690668,0.012302284009688736},HostJ.prob=1.0,Nora_9955-10817.rate_range={2.0717841432326095E-4,9.83619175843932E-4},Nora_9955-10817.rate_95%_HPD={2.8181340795519784E-4,6.346194913604684E-4}]:34.207144728356994)[&length_range={0.005728601492546,47.49970244047},height_range={14.504822709712002,88.68530670753701},HostJ.set.prob={0.9993453498014228,6.546501985772269E-4},NoraContinentClock.rate_median=0.010431198939698936,height=36.114253401890515,ContinentJ.set={"USA","EuropeNAf","Africa","Lab"},length=8.233899213629451,ContinentJ="Lab",NoraHostClock.rate_95%_HPD={0.0026350370573559106,0.0066256747492577685},ContinentJ.set.prob={0.01191463361410553,0.22245013747654171,0.0018330205560162353,0.7638022083533366},NoraContinentClock.rate_95%_HPD={0.006674200096328639,0.014933117293893022},HostJ.set={"Dmel","Dsim"},HostJ="Dmel",height_95%_HPD={21.721004253549594,52.230707866535994},length_95%_HPD={0.005728601492546,17.88285917655},Nora_9955-10817.rate=4.4656512089299885E-4,Nora_9955-10817.rate_median=4.378720283340603E-4,NoraContinentClock.rate_range={0.004694076727071832,0.025266020299626157},height_median=35.207144728356994,posterior=0.6364368646186322,NoraContinentClock.rate=0.010656050775627665,ContinentJ.prob=0.7638022083533366,length_median=7.456277586862,NoraHostClock.rate=0.004563541860104625,NoraHostClock.rate_range={0.0017350655903690668,0.010010844910336207},NoraHostClock.rate_median=0.004458357286508341,HostJ.prob=0.9993453498014228,Nora_9955-10817.rate_range={2.0717841432326095E-4,9.735832191792184E-4},Nora_9955-10817.rate_95%_HPD={2.7579375349773635E-4,6.244691692997515E-4}]:7.893967822264209)[&length_range={7.032268204767E-4,45.59055095723},height_range={19.114095413817992,103.51270473687899},HostJ.set.prob={0.9988165280313789,0.001183471968621086},NoraContinentClock.rate_median=0.01038189093899638,height=44.09688508796945,ContinentJ.set={"USA","EuropeNAf","Africa","Lab"},length=9.174316339303635,ContinentJ="Lab",NoraHostClock.rate_95%_HPD={0.0026346872128123,0.006616833744858783},ContinentJ.set.prob={0.021606816798539256,0.21559477919794415,0.0018597416649759925,0.7609386623385406},NoraContinentClock.rate_95%_HPD={0.006631985906023988,0.014711588162066155},HostJ.set={"Dmel","Dsim"},HostJ="Dmel",height_95%_HPD={27.4793248041944,62.950893138021996},length_95%_HPD={0.9404323902448,19.28466145967},Nora_9955-10817.rate=4.4475169305755786E-4,Nora_9955-10817.rate_median=4.365022934961873E-4,NoraContinentClock.rate_range={0.004293089685093404,0.02313719188126203},height_median=43.1011125506212,posterior=0.8214543636464641,NoraContinentClock.rate=0.010580202006243804,ContinentJ.prob=0.7609386623385406,length_median=8.337988160738501,NoraHostClock.rate=0.0045392688759654225,NoraHostClock.rate_range={0.0017350655903690668,0.012302284009688736},NoraHostClock.rate_median=0.004434967021549415,HostJ.prob=0.9988165280313789,Nora_9955-10817.rate_range={2.0717841432326095E-4,9.735832191792184E-4},Nora_9955-10817.rate_95%_HPD={2.824652155986785E-4,6.281898691461273E-4}]:6.855106302643797)[&length_range={0.005458448595263,49.94805262766},height_range={23.674230728196,120.79169125410002},HostJ.set.prob={0.9990976539001404,9.02346099859635E-4},NoraContinentClock.rate_median=0.01040899029212869,height=51.111703359274095,ContinentJ.set={"USA","EuropeNAf","Africa","Lab"},length=10.661723316503409,ContinentJ="Lab",NoraHostClock.rate_95%_HPD={0.0026886968044705977,0.006705863484539567},ContinentJ.set.prob={0.04020453178263485,0.2402245839181873,0.003108081010627632,0.7164628032885503},NoraContinentClock.rate_95%_HPD={0.006461435797940383,0.014641067924227863},HostJ.set={"Dmel","Dsim"},HostJ="Dmel",height_95%_HPD={31.587089724783,73.14818736392002},length_95%_HPD={0.02674940179026,22.59771744234},Nora_9955-10817.rate=4.4552490755904396E-4,Nora_9955-10817.rate_median=4.364719186600118E-4,NoraContinentClock.rate_range={0.0048108015504214965,0.0247364446112809},height_median=49.956218853265,posterior=0.27704016443530916,NoraContinentClock.rate=0.010571671126101332,ContinentJ.prob=0.7164628032885503,length_median=9.739930922435999,NoraHostClock.rate=0.0045418557508388815,NoraHostClock.rate_range={0.0018051023118836012,0.010973636889658928},NoraHostClock.rate_median=0.004448497178089053,HostJ.prob=0.9990976539001404,Nora_9955-10817.rate_range={2.1172024879246296E-4,9.15415259685932E-4},Nora_9955-10817.rate_95%_HPD={2.782875748122852E-4,6.304484678979756E-4}]:12.631735565753004)[&length_range={0.01701593373603,77.76437520267},height_range={28.7029475771129,134.0526460745},HostJ.set.prob={0.998946643438804,0.0010533565611959648},NoraContinentClock.rate_median=0.01041151354763274,height=64.10407650530145,ContinentJ.set={"USA","EuropeNAf","Africa","Lab"},length=11.525110217446638,ContinentJ="Lab",NoraHostClock.rate_95%_HPD={0.0026346872128123,0.006646818798711294},ContinentJ.set.prob={0.11898877770125188,0.18599846047887209,0.014098772434469067,0.6809139893854069},NoraContinentClock.rate_95%_HPD={0.006472612946984454,0.014671179807415726},HostJ.set={"Dmel","Dsim"},HostJ="Dmel",height_95%_HPD={39.90806693827,90.43335369671999},length_95%_HPD={1.046712137709,24.18830378304},Nora_9955-10817.rate=4.463146131673382E-4,Nora_9955-10817.rate_median=4.381836514992451E-4,NoraContinentClock.rate_range={0.004293089685093404,0.025266020299626157},height_median=62.587954419018004,posterior=0.685600799955558,NoraContinentClock.rate=0.010603890312765247,ContinentJ.prob=0.6809139893854069,length_median=10.39312551504,NoraHostClock.rate=0.004554870745890127,NoraHostClock.rate_range={0.0017350655903690668,0.012302284009688736},NoraHostClock.rate_median=0.00444851046291943,HostJ.prob=0.998946643438804,Nora_9955-10817.rate_range={2.1172024879246296E-4,9.735832191792184E-4},Nora_9955-10817.rate_95%_HPD={2.8301717688215144E-4,6.3262963741411E-4}]:11.364102400209006)[&length_range={5.49790594962,190.5936434331},height_range={30.3731841887969,184.34152928125005},HostJ.set.prob={0.9887228487306261,0.011277151269373923},NoraContinentClock.rate_median=0.010402561518721081,height=75.88042391920712,ContinentJ.set={"USA","EuropeNAf","Africa","Australia","Lab"},length=56.48238217184094,ContinentJ="Lab",NoraHostClock.rate_95%_HPD={0.0026348957017238543,0.0066445589372707645},ContinentJ.set.prob={0.1414643630909394,0.24415310260541082,0.05727459585578579,2.2220987722904284E-4,0.556885728570635},NoraContinentClock.rate_95%_HPD={0.006599332706119054,0.014797358714054106},HostJ.set={"Dmel","Dsim"},HostJ="Dmel",height_95%_HPD={47.164846146863,109.5521300079419},length_95%_HPD={23.85002544021,93.47049437833},Nora_9955-10817.rate=4.4812359979100173E-4,Nora_9955-10817.rate_median=4.3933143078669413E-4,NoraContinentClock.rate_range={0.004293089685093404,0.025266020299626157},height_median=73.95205681922701,posterior=1.0,NoraContinentClock.rate=0.010607899844228998,ContinentJ.prob=0.556885728570635,length_median=54.199124532819994,NoraHostClock.rate=0.004559317617801412,NoraHostClock.rate_range={0.0017350655903690668,0.012302284009688736},NoraHostClock.rate_median=0.004453307823092372,HostJ.prob=0.9887228487306261,Nora_9955-10817.rate_range={2.0717841432326095E-4,9.83619175843932E-4},Nora_9955-10817.rate_95%_HPD={2.8181340795519784E-4,6.346194913604684E-4}]:54.9281774271594,(((6[&length_range={7.288688805206,85.55241417084},height_range={0.9999999999050146,1.0000000000999876},HostJ.set.prob={1.0},NoraContinentClock.rate_median=0.010402561518721081,height=1.0000000000000056,ContinentJ.set={"Africa"},length=29.856000962238692,ContinentJ="Africa",NoraHostClock.rate_95%_HPD={0.0026348957017238543,0.0066445589372707645},ContinentJ.set.prob={1.0},NoraContinentClock.rate_95%_HPD={0.006599332706119054,0.014797358714054106},HostJ.set={"Dmel"},HostJ="Dmel",height_95%_HPD={0.9999999999799911,1.0000000000170246},length_95%_HPD={14.05247788972,47.21727894531},Nora_9955-10817.rate=4.4812359979100173E-4,Nora_9955-10817.rate_median=4.3933143078669413E-4,NoraContinentClock.rate_range={0.004293089685093404,0.025266020299626157},height_median=1.0,NoraContinentClock.rate=0.010607899844228998,ContinentJ.prob=1.0,length_median=28.804119117425,NoraHostClock.rate=0.004559317617801412,NoraHostClock.rate_median=0.004453307823092372,NoraHostClock.rate_range={0.0017350655903690668,0.012302284009688736},HostJ.prob=1.0,Nora_9955-10817.rate_range={2.0717841432326095E-4,9.83619175843932E-4},Nora_9955-10817.rate_95%_HPD={2.8181340795519784E-4,6.346194913604684E-4}]:30.517366758132994,(8[&length_range={6.241672882209,76.79979792981},height_range={0.999999999908681,1.0000000001030003},HostJ.set.prob={1.0},NoraContinentClock.rate_median=0.010402561518721081,height=1.0000000000000069,ContinentJ.set={"Africa"},length=25.338873729007865,ContinentJ="Africa",NoraHostClock.rate_95%_HPD={0.0026348957017238543,0.0066445589372707645},ContinentJ.set.prob={1.0},NoraContinentClock.rate_95%_HPD={0.006599332706119054,0.014797358714054106},HostJ.set={"Dmel"},HostJ="Dmel",height_95%_HPD={0.9999999999799911,1.000000000017991},length_95%_HPD={11.92212431457,41.66861164516},Nora_9955-10817.rate=4.4812359979100173E-4,Nora_9955-10817.rate_median=4.3933143078669413E-4,NoraContinentClock.rate_range={0.004293089685093404,0.025266020299626157},height_median=1.0,NoraContinentClock.rate=0.010607899844228998,ContinentJ.prob=1.0,length_median=24.19469876033,NoraHostClock.rate=0.004559317617801412,NoraHostClock.rate_median=0.004453307823092372,NoraHostClock.rate_range={0.0017350655903690668,0.012302284009688736},HostJ.prob=1.0,Nora_9955-10817.rate_range={2.0717841432326095E-4,9.83619175843932E-4},Nora_9955-10817.rate_95%_HPD={2.8181340795519784E-4,6.346194913604684E-4}]:22.480105203718793,((21[&length_range={1.374786379607E-4,17.01118504656},height_range={0.9999999999070042,1.000000000103455},HostJ.set.prob={1.0},NoraContinentClock.rate_median=0.010402561518721081,height=1.0000000000000013,ContinentJ.set={"Africa"},length=1.5708116112394155,ContinentJ="Africa",NoraHostClock.rate_95%_HPD={0.0026348957017238543,0.0066445589372707645},ContinentJ.set.prob={1.0},NoraContinentClock.rate_95%_HPD={0.006599332706119054,0.014797358714054106},HostJ.set={"Dmel"},HostJ="Dmel",height_95%_HPD={0.9999999999813554,1.0000000000190994},length_95%_HPD={1.374786379607E-4,4.641887381089},Nora_9955-10817.rate=4.4812359979100173E-4,Nora_9955-10817.rate_median=4.3933143078669413E-4,NoraContinentClock.rate_range={0.004293089685093404,0.025266020299626157},height_median=1.0,NoraContinentClock.rate=0.010607899844228998,ContinentJ.prob=1.0,length_median=1.1123552528810001,NoraHostClock.rate=0.004559317617801412,NoraHostClock.rate_median=0.004453307823092372,NoraHostClock.rate_range={0.0017350655903690668,0.012302284009688736},HostJ.prob=1.0,Nora_9955-10817.rate_range={2.0717841432326095E-4,9.83619175843932E-4},Nora_9955-10817.rate_95%_HPD={2.8181340795519784E-4,6.346194913604684E-4}]:1.4977997496477258,(7[&length_range={8.595979334936E-5,13.95519793461},height_range={0.9999999999079989,1.000000000103455},HostJ.set.prob={1.0},NoraContinentClock.rate_median=0.010402561518721081,height=1.0000000000000007,ContinentJ.set={"Africa"},length=1.4531676112991074,ContinentJ="Africa",NoraHostClock.rate_95%_HPD={0.0026348957017238543,0.0066445589372707645},ContinentJ.set.prob={1.0},NoraContinentClock.rate_95%_HPD={0.006599332706119054,0.014797358714054106},HostJ.set={"Dmel"},HostJ="Dmel",height_95%_HPD={0.9999999999814122,1.0000000000190994},length_95%_HPD={8.595979334936E-5,4.176526808212},Nora_9955-10817.rate=4.4812359979100173E-4,Nora_9955-10817.rate_median=4.3933143078669413E-4,NoraContinentClock.rate_range={0.004293089685093404,0.025266020299626157},height_median=1.0,NoraContinentClock.rate=0.010607899844228998,ContinentJ.prob=1.0,length_median=1.051212099608,NoraHostClock.rate=0.004559317617801412,NoraHostClock.rate_median=0.004453307823092372,NoraHostClock.rate_range={0.0017350655903690668,0.012302284009688736},HostJ.prob=1.0,Nora_9955-10817.rate_range={2.0717841432326095E-4,9.83619175843932E-4},Nora_9955-10817.rate_95%_HPD={2.8181340795519784E-4,6.346194913604684E-4}]:0.6387465600881868,9[&length_range={8.595979334936E-5,16.65952797643},height_range={0.9999999999070042,1.0000000001029719},HostJ.set.prob={1.0},NoraContinentClock.rate_median=0.010402561518721081,height=0.9999999999999951,ContinentJ.set={"Africa"},length=1.4477658419311545,ContinentJ="Africa",NoraHostClock.rate_95%_HPD={0.0026348957017238543,0.0066445589372707645},ContinentJ.set.prob={1.0},NoraContinentClock.rate_95%_HPD={0.006599332706119054,0.014797358714054106},HostJ.set={"Dmel"},HostJ="Dmel",height_95%_HPD={0.9999999999812985,1.0000000000190852},length_95%_HPD={8.595979334936E-5,4.164100834671},Nora_9955-10817.rate=4.4812359979100173E-4,Nora_9955-10817.rate_median=4.3933143078669413E-4,NoraContinentClock.rate_range={0.004293089685093404,0.025266020299626157},height_median=1.0,NoraContinentClock.rate=0.010607899844228998,ContinentJ.prob=1.0,length_median=1.0501866242375,NoraHostClock.rate=0.004559317617801412,NoraHostClock.rate_median=0.004453307823092372,NoraHostClock.rate_range={0.0017350655903690668,0.012302284009688736},HostJ.prob=1.0,Nora_9955-10817.rate_range={2.0717841432326095E-4,9.83619175843932E-4},Nora_9955-10817.rate_95%_HPD={2.8181340795519784E-4,6.346194913604684E-4}]:0.6387465600881868)[&length_range={1.023804221116E-4,15.32742243639},height_range={1.000085959794987,9.261224598574188},HostJ.set.prob={1.0},NoraContinentClock.rate_median=0.010386891335744265,height=1.9028070534517763,ContinentJ.set={"Africa"},length=1.4784478920358866,ContinentJ="Africa",NoraHostClock.rate_95%_HPD={0.0026350370573559106,0.006690911809682698},ContinentJ.set.prob={1.0},NoraContinentClock.rate_95%_HPD={0.006435847539111283,0.014651882308941279},HostJ.set={"Dmel"},HostJ="Dmel",height_95%_HPD={1.000085959794987,3.621336754576788},length_95%_HPD={1.023804221116E-4,4.274686157582},Nora_9955-10817.rate=4.4856495485813596E-4,Nora_9955-10817.rate_median=4.391054823892697E-4,NoraContinentClock.rate_range={0.0048108015504214965,0.025266020299626157},height_median=1.6387465600881868,posterior=0.28948391756013553,NoraContinentClock.rate=0.01060296047001723,ContinentJ.prob=1.0,length_median=1.0789111296395,NoraHostClock.rate=0.00457668625198438,NoraHostClock.rate_range={0.0017350655903690668,0.010973636889658928},NoraHostClock.rate_median=0.004462513355243393,HostJ.prob=1.0,Nora_9955-10817.rate_range={2.1378340466733157E-4,9.65752739851992E-4},Nora_9955-10817.rate_95%_HPD={2.759730057543102E-4,6.31629162062607E-4}]:0.859053189559539)[&length_range={7.207385766828E-5,18.90336277706},height_range={1.0106073248788903,11.02571227225802},HostJ.set.prob={1.0},NoraContinentClock.rate_median=0.01040362778990466,height=2.7749811482068063,ContinentJ.set={"Africa"},length=1.8949180436411264,ContinentJ="Africa",NoraHostClock.rate_95%_HPD={0.002631707752270145,0.006669782868885057},ContinentJ.set.prob={1.0},NoraContinentClock.rate_95%_HPD={0.006559118791765654,0.014795679660432116},HostJ.set={"Dmel"},HostJ="Dmel",height_95%_HPD={1.0310909724021826,5.1373902522698955},length_95%_HPD={7.207385766828E-5,5.197019073924},Nora_9955-10817.rate=4.4926724952019616E-4,Nora_9955-10817.rate_median=4.4072927921941327E-4,NoraContinentClock.rate_range={0.004293089685093404,0.0247364446112809},height_median=2.4977997496477258,posterior=0.36489639464474194,NoraContinentClock.rate=0.01062609347254805,ContinentJ.prob=1.0,length_median=1.437619980734,NoraHostClock.rate=0.004583472782098994,NoraHostClock.rate_range={0.0017797360555790705,0.012302284009688736},NoraHostClock.rate_median=0.00448494933079112,HostJ.prob=1.0,Nora_9955-10817.rate_range={2.1027640395744894E-4,9.735832191792184E-4},Nora_9955-10817.rate_95%_HPD={2.759903665495283E-4,6.267889292120867E-4}]:1.625885247378264,20[&length_range={0.01837795663123,24.47751367224},height_range={0.9999999999089937,1.0000000001029719},HostJ.set.prob={1.0},NoraContinentClock.rate_median=0.010402561518721081,height=0.9999999999999948,ContinentJ.set={"Africa"},length=2.4574667083521913,ContinentJ="Africa",NoraHostClock.rate_95%_HPD={0.0026348957017238543,0.0066445589372707645},ContinentJ.set.prob={1.0},NoraContinentClock.rate_95%_HPD={0.006599332706119054,0.014797358714054106},HostJ.set={"Dmel"},HostJ="Dmel",height_95%_HPD={0.9999999999813838,1.0000000000190994},length_95%_HPD={0.02245148586162,6.043284496883},Nora_9955-10817.rate=4.4812359979100173E-4,Nora_9955-10817.rate_median=4.3933143078669413E-4,NoraContinentClock.rate_range={0.004293089685093404,0.025266020299626157},height_median=1.0,NoraContinentClock.rate=0.010607899844228998,ContinentJ.prob=1.0,length_median=2.0131521077765,NoraHostClock.rate=0.004559317617801412,NoraHostClock.rate_median=0.004453307823092372,NoraHostClock.rate_range={0.0017350655903690668,0.012302284009688736},HostJ.prob=1.0,Nora_9955-10817.rate_range={2.0717841432326095E-4,9.83619175843932E-4},Nora_9955-10817.rate_95%_HPD={2.8181340795519784E-4,6.346194913604684E-4}]:3.1236849970259897)[&length_range={3.145685284729,65.77913456338},height_range={1.0952448445669631,25.47751367225402},HostJ.set.prob={1.0},NoraContinentClock.rate_median=0.010402561518721081,height=4.513179931627889,ContinentJ.set={"Africa"},length=20.546405800262956,ContinentJ="Africa",NoraHostClock.rate_95%_HPD={0.0026348957017238543,0.0066445589372707645},ContinentJ.set.prob={1.0},NoraContinentClock.rate_95%_HPD={0.006599332706119054,0.014797358714054106},HostJ.set={"Dmel"},HostJ="Dmel",height_95%_HPD={1.5200476185637086,8.433534449163915},length_95%_HPD={8.279552555689,34.13629719883},Nora_9955-10817.rate=4.4812359979100173E-4,Nora_9955-10817.rate_median=4.3933143078669413E-4,NoraContinentClock.rate_range={0.004293089685093404,0.025266020299626157},height_median=4.12368499702599,posterior=1.0,NoraContinentClock.rate=0.010607899844228998,ContinentJ.prob=1.0,length_median=19.674664646369997,NoraHostClock.rate=0.004559317617801412,NoraHostClock.rate_range={0.0017350655903690668,0.012302284009688736},NoraHostClock.rate_median=0.004453307823092372,HostJ.prob=1.0,Nora_9955-10817.rate_range={2.0717841432326095E-4,9.83619175843932E-4},Nora_9955-10817.rate_95%_HPD={2.8181340795519784E-4,6.346194913604684E-4}]:19.356420206692803)[&length_range={7.138865556513E-4,48.05689119197},height_range={7.241672882208007,67.18237550527198},HostJ.set.prob={0.9985977486074865,0.0014022513925135355},NoraContinentClock.rate_median=0.010401578042026504,height=24.35521027280492,ContinentJ.set={"USA","EuropeNAf","Africa","Australia","Lab"},length=8.43681523136091,ContinentJ="Africa",NoraHostClock.rate_95%_HPD={0.0026367198182524697,0.006654289231786751},ContinentJ.set.prob={1.5580571027928172E-4,0.001168542827094613,0.996104857243018,3.895142756982043E-5,0.002531842792038328},NoraContinentClock.rate_95%_HPD={0.006557495464266909,0.014707523481637508},HostJ.set={"Dmel","Dsim"},HostJ="Dmel",height_95%_HPD={12.272851227798,38.16330576833698},length_95%_HPD={0.009944264646837,19.01669438141},Nora_9955-10817.rate=4.4804352829881444E-4,Nora_9955-10817.rate_median=4.389353229536265E-4,NoraContinentClock.rate_range={0.004293089685093404,0.025266020299626157},height_median=23.480105203718793,posterior=0.7130992722626521,NoraContinentClock.rate=0.010603737542949274,ContinentJ.prob=0.996104857243018,length_median=7.426122643649,NoraHostClock.rate=0.004563318821911402,NoraHostClock.rate_range={0.0017350655903690668,0.012302284009688736},NoraHostClock.rate_median=0.004462550736864163,HostJ.prob=0.9985977486074865,Nora_9955-10817.rate_range={2.0717841432326095E-4,9.83619175843932E-4},Nora_9955-10817.rate_95%_HPD={2.757628892307625E-4,6.278585392564832E-4}]:8.0372615544142)[&length_range={0.4268562863389,99.5022020799},height_range={10.046179588112999,86.552414170823},HostJ.set.prob={0.9960267844738963,0.003973215526103748},NoraContinentClock.rate_median=0.010402686130439319,height=32.56759116863461,ContinentJ.set={"USA","EuropeNAf","Africa","Lab"},length=27.710118052024878,ContinentJ="Africa",NoraHostClock.rate_95%_HPD={0.0026348957017238543,0.0066445589372707645},ContinentJ.set.prob={0.0010836042343919314,0.003556444666722236,0.9864132699841627,0.008946681114723125},NoraContinentClock.rate_95%_HPD={0.006600704443969745,0.014797358714054106},HostJ.set={"Dmel","Dsim"},HostJ="Dmel",height_95%_HPD={17.6451207976839,49.984209253131795},length_95%_HPD={8.587292750447,49.2109658647},Nora_9955-10817.rate=4.481275075843163E-4,Nora_9955-10817.rate_median=4.3933001607817225E-4,NoraContinentClock.rate_range={0.004293089685093404,0.025266020299626157},height_median=31.517366758132994,posterior=0.99969446141881,NoraContinentClock.rate=0.010607949764639621,ContinentJ.prob=0.9864132699841627,length_median=26.44269623304,NoraHostClock.rate=0.004559255214609453,NoraHostClock.rate_range={0.0017350655903690668,0.012302284009688736},NoraHostClock.rate_median=0.004453254898446647,HostJ.prob=0.9960267844738963,Nora_9955-10817.rate_range={2.0717841432326095E-4,9.83619175843932E-4},Nora_9955-10817.rate_95%_HPD={2.8181340795519784E-4,6.346194913604684E-4}]:23.725587931533603,16[&length_range={14.27572964371,126.9877357181},height_range={9.999999999880004,10.000000000099988},HostJ.set.prob={1.0},NoraContinentClock.rate_median=0.010402561518721081,height=10.000000000000044,ContinentJ.set={"Lab"},length=48.020885156671326,ContinentJ="Lab",NoraHostClock.rate_95%_HPD={0.0026348957017238543,0.0066445589372707645},ContinentJ.set.prob={1.0},NoraContinentClock.rate_95%_HPD={0.006599332706119054,0.014797358714054106},HostJ.set={"Dmel"},HostJ="Dmel",height_95%_HPD={9.999999999981924,10.000000000017906},length_95%_HPD={24.47254808014,75.10546058852},Nora_9955-10817.rate=4.4812359979100173E-4,Nora_9955-10817.rate_median=4.3933143078669413E-4,NoraContinentClock.rate_range={0.004293089685093404,0.025266020299626157},height_median=10.0,NoraContinentClock.rate=0.010607899844228998,ContinentJ.prob=1.0,length_median=46.32831528786,NoraHostClock.rate=0.004559317617801412,NoraHostClock.rate_median=0.004453307823092372,NoraHostClock.rate_range={0.0017350655903690668,0.012302284009688736},HostJ.prob=1.0,Nora_9955-10817.rate_range={2.0717841432326095E-4,9.83619175843932E-4},Nora_9955-10817.rate_95%_HPD={2.8181340795519784E-4,6.346194913604684E-4}]:45.2429546896666)[&length_range={0.001293333115825,63.09771743464},height_range={24.2757296436993,129.389457482144},HostJ.set.prob={0.9579990831996332,0.042000916800366724},NoraContinentClock.rate_median=0.010399604803877398,height=56.84847712075458,ContinentJ.set={"USA","EuropeNAf","Africa","Lab"},length=11.390729465421984,ContinentJ="Africa",NoraHostClock.rate_95%_HPD={0.0026243988350234046,0.006654289231786751},ContinentJ.set.prob={0.013007105202842081,0.03758881503552602,0.7913706165482466,0.1580334632133853},NoraContinentClock.rate_95%_HPD={0.006729304670571065,0.014893142467318453},HostJ.set={"Dmel","Dsim"},HostJ="Dmel",height_95%_HPD={34.29910270476301,83.07707935443},length_95%_HPD={0.001293333115825,26.70479522881},Nora_9955-10817.rate=4.464117031892375E-4,Nora_9955-10817.rate_median=4.370197725327052E-4,NoraContinentClock.rate_range={0.004293089685093404,0.02313719188126203},height_median=55.2429546896666,posterior=0.48475084717515693,NoraContinentClock.rate=0.010608718446198422,ContinentJ.prob=0.7913706165482466,length_median=9.875362854378,NoraHostClock.rate=0.004556720017125519,NoraHostClock.rate_range={0.0017797360555790705,0.010973636889658928},NoraHostClock.rate_median=0.004443862787484116,HostJ.prob=0.9579990831996332,Nora_9955-10817.rate_range={2.0717841432326095E-4,9.393614302960189E-4},Nora_9955-10817.rate_95%_HPD={2.755227662892693E-4,6.248743350244305E-4}]:9.24008608948241,(18[&length_range={3.13734140529E-5,14.52500381758},height_range={1.915068493017401,1.9150684932790227},HostJ.set.prob={1.0},NoraContinentClock.rate_median=0.010402561518721081,height=1.9150684931508142,ContinentJ.set={"Africa"},length=1.130670579434555,ContinentJ="Africa",NoraHostClock.rate_95%_HPD={0.0026348957017238543,0.0066445589372707645},ContinentJ.set.prob={1.0},NoraContinentClock.rate_95%_HPD={0.006599332706119054,0.014797358714054106},HostJ.set={"Dsim"},HostJ="Dsim",height_95%_HPD={1.9150684931328215,1.9150684931695139},length_95%_HPD={3.13734140529E-5,3.445304159892},Nora_9955-10817.rate=4.4812359979100173E-4,Nora_9955-10817.rate_median=4.3933143078669413E-4,NoraContinentClock.rate_range={0.004293089685093404,0.025266020299626157},height_median=1.915068493150983,NoraContinentClock.rate=0.010607899844228998,ContinentJ.prob=1.0,length_median=0.7653981479730501,NoraHostClock.rate=0.004559317617801412,NoraHostClock.rate_median=0.004453307823092372,NoraHostClock.rate_range={0.0017350655903690668,0.012302284009688736},HostJ.prob=1.0,Nora_9955-10817.rate_range={2.0717841432326095E-4,9.83619175843932E-4},Nora_9955-10817.rate_95%_HPD={2.8181340795519784E-4,6.346194913604684E-4}]:0.7653981479695204,19[&length_range={3.13734140529E-5,14.52500381758},height_range={1.915068493017401,1.9150684932790227},HostJ.set.prob={1.0},NoraContinentClock.rate_median=0.010402561518721081,height=1.9150684931508142,ContinentJ.set={"Africa"},length=1.130670579434555,ContinentJ="Africa",NoraHostClock.rate_95%_HPD={0.0026348957017238543,0.0066445589372707645},ContinentJ.set.prob={1.0},NoraContinentClock.rate_95%_HPD={0.006599332706119054,0.014797358714054106},HostJ.set={"Dsim"},HostJ="Dsim",height_95%_HPD={1.9150684931328215,1.9150684931695139},length_95%_HPD={3.13734140529E-5,3.445304159892},Nora_9955-10817.rate=4.4812359979100173E-4,Nora_9955-10817.rate_median=4.3933143078669413E-4,NoraContinentClock.rate_range={0.004293089685093404,0.025266020299626157},height_median=1.915068493150983,NoraContinentClock.rate=0.010607899844228998,ContinentJ.prob=1.0,length_median=0.7653981479730501,NoraHostClock.rate=0.004559317617801412,NoraHostClock.rate_median=0.004453307823092372,NoraHostClock.rate_range={0.0017350655903690668,0.012302284009688736},HostJ.prob=1.0,Nora_9955-10817.rate_range={2.0717841432326095E-4,9.83619175843932E-4},Nora_9955-10817.rate_95%_HPD={2.8181340795519784E-4,6.346194913604684E-4}]:0.7653981479695204)[&length_range={20.62612402869,154.2144673574},height_range={1.915099866580988,16.440072310704977},HostJ.set.prob={5.555246930726071E-5,0.9999444475306928},NoraContinentClock.rate_median=0.010402561518721081,height=3.045739072585356,ContinentJ.set={"EuropeNAf","Africa","Lab"},length=59.960823719501434,ContinentJ="Africa",NoraHostClock.rate_95%_HPD={0.0026348957017238543,0.0066445589372707645},ContinentJ.set.prob={8.332870396089106E-5,0.9998333425920782,8.332870396089106E-5},NoraContinentClock.rate_95%_HPD={0.006599332706119054,0.014797358714054106},HostJ.set={"Dmel","Dsim"},HostJ="Dsim",height_95%_HPD={1.915099866580988,5.36037265304698},length_95%_HPD={32.96140663536,89.96229695723},Nora_9955-10817.rate=4.4812359979100173E-4,Nora_9955-10817.rate_median=4.3933143078669413E-4,NoraContinentClock.rate_range={0.004293089685093404,0.025266020299626157},height_median=2.6804666411205034,posterior=1.0,NoraContinentClock.rate=0.010607899844228998,ContinentJ.prob=0.9998333425920782,length_median=58.071578797464994,NoraHostClock.rate=0.004559317617801412,NoraHostClock.rate_range={0.0017350655903690668,0.012302284009688736},NoraHostClock.rate_median=0.004453307823092372,HostJ.prob=0.9999444475306928,Nora_9955-10817.rate_range={2.0717841432326095E-4,9.83619175843932E-4},Nora_9955-10817.rate_95%_HPD={2.8181340795519784E-4,6.346194913604684E-4}]:61.802574138028504)[&length_range={11.82997589415,194.084902957},height_range={24.52345556684041,157.10563992802003},HostJ.set.prob={0.9127270707182934,0.08727292928170657},NoraContinentClock.rate_median=0.010402561518721081,height=66.33510937514451,ContinentJ.set={"USA","EuropeNAf","Africa","Australia","Lab"},length=66.0276967159028,ContinentJ="Africa",NoraHostClock.rate_95%_HPD={0.0026348957017238543,0.0066445589372707645},ContinentJ.set.prob={0.016221321037720126,0.04546969612799289,0.7848730626076329,8.332870396089106E-5,0.15335259152269318},NoraContinentClock.rate_95%_HPD={0.006599332706119054,0.014797358714054106},HostJ.set={"Dmel","Dsim"},HostJ="Dmel",height_95%_HPD={39.72060286248799,96.81849905225648},length_95%_HPD={30.32897228609,104.4480572636},Nora_9955-10817.rate=4.4812359979100173E-4,Nora_9955-10817.rate_median=4.3933143078669413E-4,NoraContinentClock.rate_range={0.004293089685093404,0.025266020299626157},height_median=64.48304077914901,posterior=1.0,NoraContinentClock.rate=0.010607899844228998,ContinentJ.prob=0.7848730626076329,length_median=63.511598616650005,NoraHostClock.rate=0.004559317617801412,NoraHostClock.rate_range={0.0017350655903690668,0.012302284009688736},NoraHostClock.rate_median=0.004453307823092372,HostJ.prob=0.9127270707182934,Nora_9955-10817.rate_range={2.0717841432326095E-4,9.83619175843932E-4},Nora_9955-10817.rate_95%_HPD={2.8181340795519784E-4,6.346194913604684E-4}]:64.3971934672374)[&HostJ="Dmel",HostJ.set={"Dmel","Dsim"},height_95%_HPD={81.636298321538,191.293844615694},HostJ.set.prob={0.8910893839231154,0.10891061607688461},height_range={56.798107003881,320.457178457034},height_median=128.8802342463864,height=132.36280609104804,ContinentJ.set={"USA","EuropeNAf","Africa","Australia","Lab"},posterior=1.0,length=0.0,ContinentJ.prob=0.3531192711516027,HostJ.prob=0.8910893839231154,ContinentJ="Africa",ContinentJ.set.prob={0.11538247875118049,0.19648908393978112,0.3531192711516027,0.0033331481584356424,0.33167601799900004}];
End;
