# Supplementary material for: The Discovery, Distribution, and Evolution of Viruses Associated with Drosophila melanogaster
Source: PLoS Biol. 2015 Jul 14;13(7):e1002210. doi: 10.1371/journal.pbio.1002210 (PMC4501690; doi:10.1371/journal.pbio.1002210)
Supplement: S8 Data — Posterior summaries of BEAST output for Figs 6 and S7 (posteriors inferred jointly across two independent runs). (ZIP) [file pbio.1002210.s008.zip › BEAST_Results/Nora_Fixed.summary.log]

               LogAnalyser v1.8.1, 2002-2014
                    MCMC Output analysis
                             by
           Andrew Rambaut and Alexei J. Drummond

             Institute of Evolutionary Biology
                  University of Edinburgh
                     a.rambaut@ed.ac.uk

               Department of Computer Science
                   University of Auckland
                  alexei@cs.auckland.ac.nz


Analysing log file: Nora_Fixed.jointlog
burnIn   <= 180010000,   maxState  = 1800100000
statistic	mean	stdErr	median	hpdLower	hpdUpper	ESS	50hpdLower	50hpdUpper
posterior	-39517.518	54.9247	-39516.0984	-39626.5704	-39412.4246	3780.444	-39547.1291	-39473.1145	
prior	-2260.4118	54.038	-2259.5787	-2370.2328	-2157.3791	3449.1864	-2294.4858	-2222.5125	
likelihood	-37257.1061	17.1126	-37256.902	-37290.8446	-37223.8807	22560.7831	-37268.1542	-37245.1417	
Nora_1-155Tre.treeModel.rootHeight	70.5857	20.2103	67.911	35.8278	110.6839	15803.7095	51.2332	75.9662	
Nora_553-1955.treeModel.rootHeight	102.6856	22.6945	100.0289	62.4056	148.2207	8057.74	81.1122	109.6727	
Nora_1956-2575.treeModel.rootHeight	94.3591	25.6162	90.6559	50.569	145.4258	9447.5938	68.7305	99.4717	
Nora_2576-6673.treeModel.rootHeight	62.5741	11.3865	61.3628	42.0242	85.0672	3482.71	52.9646	67.5367	
Nora_6674-7516.treeModel.rootHeight	72.5875	14.8835	70.8976	45.9813	102.2681	5499.2957	59.5201	78.3787	
Nora_7517-8052.treeModel.rootHeight	76.8193	19.8531	73.9147	43.1204	117.3388	9751.3164	58.3399	82.0449	
Nora_8053-8979.treeModel.rootHeight	100.0095	22.6788	97.4457	59.4971	145.3907	7539.3075	79.3377	108.0181	
Nora_8981-9690.treeModel.rootHeight	161.7707	41.6006	156.3771	90.3624	246.9506	8656.0031	121.6871	173.1196	
Nora_9691-9954.treeModel.rootHeight	318.8961	104.8734	300.3851	146.281	524.4098	11712.8594	219.0404	336.4045	
Nora_9955-10817.treeModel.rootHeight	132.5792	29.0008	129.0693	81.6084	191.3413	7195.9161	104.6125	141.0653	
Nora_10818-11716.treeModel.rootHeight	144.4016	33.8975	140.1142	84.7859	211.7395	8356.5202	113.6703	156.0148	
Nora_11717Tre.treeModel.rootHeight	154.6247	47.487	146.9163	73.0404	247.5336	14121.2968	109.2421	164.5724	
constant.popSize	204.7589	33.4048	201.8178	145.0216	274.0009	3590.2879	174.1756	216.9551	
NoraCodingSubModel.kappa	22.8449	1.3347	22.7886	20.2539	25.4406	18289.9208	21.8793	23.6436	
NoraCodingSubModel.frequencies1	0.3412	4.155E-3	0.3412	0.3333	0.3494	6811.6946	0.3387	0.3444	
NoraCodingSubModel.frequencies2	0.1823	3.2986E-3	0.1823	0.1758	0.1886	7671.5381	0.1804	0.1849	
NoraCodingSubModel.frequencies3	0.1967	3.369E-3	0.1967	0.1904	0.2035	8076.9938	0.1947	0.1991	
NoraCodingSubModel.frequencies4	0.2798	3.82E-3	0.2797	0.2724	0.2872	7221.5151	0.2771	0.2823	
NoraCodingSubModel.alpha	0.0978	8.0974E-3	0.0981	0.0822	0.1135	15195.2873	0.0937	0.1041	
Nora_1-552NonCoding.CP1+2.kappa	17.5968	8.4595	15.6936	5.7912	34.323	9386.1256	9.9599	18.0333	
Nora_1-552NonCoding.CP3.kappa	31.3086	20.65	25.9782	7.0278	69.7307	7769.5541	12.7912	28.737	
Nora_1-552NonCoding.CP1+2.frequencies1	0.3575	0.0253	0.3573	0.3079	0.4078	7089.4924	0.3395	0.3732	
Nora_1-552NonCoding.CP1+2.frequencies2	0.1418	0.0175	0.1411	0.1081	0.1768	7760.5227	0.1294	0.1521	
Nora_1-552NonCoding.CP1+2.frequencies3	0.1712	0.0192	0.1706	0.1345	0.2092	7158.4716	0.1565	0.1821	
Nora_1-552NonCoding.CP1+2.frequencies4	0.3295	0.0243	0.3294	0.2812	0.3767	7101.6857	0.312	0.3443	
Nora_1-552NonCoding.CP3.frequencies1	0.4024	0.0355	0.4018	0.3316	0.4715	6573.0109	0.3779	0.4256	
Nora_1-552NonCoding.CP3.frequencies2	0.1322	0.0231	0.1308	0.087	0.1777	8491.4142	0.1142	0.1446	
Nora_1-552NonCoding.CP3.frequencies3	0.1664	0.0256	0.1653	0.1188	0.2189	8177.1135	0.1493	0.1831	
Nora_1-552NonCoding.CP3.frequencies4	0.2991	0.0332	0.2981	0.2334	0.3642	6880.4853	0.2731	0.3174	
Nora_1-552NonCoding.CP1+2.alpha	0.1806	0.186	0.1305	1.0193E-3	0.5268	5365.687	1.2458E-3	0.1307	
Nora_1-552NonCoding.CP3.alpha	0.1038	0.0944	0.0837	1.0004E-3	0.2684	5526.4014	1.0004E-3	0.0837	
Nora_1-552NonCoding.CP1+2.mu	0.8218	0.1085	0.8271	0.6076	1.0309	30323.8027	0.76	0.9063	
Nora_1-552NonCoding.CP3.mu	1.3564	0.2169	1.3458	0.9381	1.7848	30323.8027	1.1874	1.48	
Nora_1-552Coding.clock.rate	2.8045E-4	9.7313E-5	2.6455E-4	1.1458E-4	4.7247E-4	21434.6087	1.8299E-4	2.9685E-4	
Nora_1-552NonCoding.clock.rate	4.2561E-4	1.314E-4	4.0646E-4	2.0497E-4	6.8979E-4	17063.018	2.9521E-4	4.5267E-4	
Nora_553-1955.clock.rate	3.1584E-4	6.5854E-5	3.096E-4	1.9682E-4	4.4819E-4	6817.9817	2.6008E-4	3.4534E-4	
Nora_1956-2575.clock.rate	3.1531E-4	7.5132E-5	3.067E-4	1.7799E-4	4.6243E-4	7698.0492	2.4612E-4	3.4133E-4	
Nora_2576-6673.clock.rate	4.3954E-4	8.2332E-5	4.3274E-4	2.8652E-4	6.0235E-4	3633.9939	3.7007E-4	4.7865E-4	
Nora_6674-7516.clock.rate	4.1394E-4	8.2953E-5	4.0619E-4	2.6073E-4	5.7842E-4	5752.248	3.3744E-4	4.4465E-4	
Nora_7517-8052.clock.rate	3.4059E-4	7.9251E-5	3.3158E-4	1.9728E-4	4.9806E-4	7944.2505	2.6877E-4	3.691E-4	
Nora_8053-8979.clock.rate	5.574E-4	1.1982E-4	5.4543E-4	3.4323E-4	8.0008E-4	7035.8499	4.5241E-4	6.0518E-4	
Nora_8981-9690.clock.rate	4.6282E-4	1.0474E-4	4.5153E-4	2.7503E-4	6.7473E-4	7100.3092	3.704E-4	5.0338E-4	
Nora_9691-9954.clock.rate	4.8042E-4	1.1379E-4	4.673E-4	2.7477E-4	7.0554E-4	7696.7834	3.7385E-4	5.17E-4	
Nora_9955-10817.clock.rate	4.4754E-4	9.193E-5	4.3855E-4	2.7764E-4	6.2814E-4	6349.8709	3.6843E-4	4.8691E-4	
Nora_10818-11716.clock.rate	4.3189E-4	9.1955E-5	4.2212E-4	2.6586E-4	6.1607E-4	7115.94	3.5827E-4	4.7566E-4	
Nora_11717-11978Coding.clock.rate	1.2026E-4	4.4819E-5	1.1263E-4	4.4563E-5	2.0812E-4	21754.8057	7.6981E-5	1.2908E-4	
Nora_11717-11978NonCoding.clock.rate	2.9331E-4	9.0576E-5	2.8087E-4	1.3709E-4	4.7313E-4	16259.6825	2.099E-4	3.1903E-4	
NoraHostClock.clock.rate	4.5543E-3	1.056E-3	4.4466E-3	2.6293E-3	6.6344E-3	7755.874	3.5908E-3	4.9472E-3	
NoraContinentClock.clock.rate	0.0106	2.132E-3	0.0104	6.6269E-3	0.0148	6163.2363	8.7024E-3	0.0114	
Host.rates	0.9817	0.9799	0.6738	1.874E-5	2.9544	31565.4599	1.874E-5	0.6738	
Continent.rates1	0.1415	0.1541	0.0928	5.3768E-8	0.4394	28337.8806	5.3768E-8	0.0928	
Continent.rates2	1.3359	0.7247	1.2083	0.1723	2.7803	27631.6673	0.5628	1.4075	
Continent.rates3	1.6649	0.7554	1.5422	0.3916	3.1591	29734.2982	0.8737	1.7739	
Continent.rates4	0.5296	0.486	0.3963	9.7672E-6	1.4832	20192.1993	9.7672E-6	0.3963	
Continent.rates5	0.1982	0.2036	0.1357	7.1272E-6	0.6012	29403.0179	7.1272E-6	0.1357	
Continent.rates6	0.0923	0.1	0.0607	4.0463E-7	0.2885	29677.8543	4.2533E-5	0.0607	
Continent.rates7	0.3164	0.331	0.2158	3.537E-5	0.9664	28645.2087	1.3196E-4	0.2159	
Continent.rates8	2.103	0.8986	1.9634	0.6108	3.9219	27060.578	1.2286	2.2997	
Continent.rates9	1.7494	0.9148	1.592	0.2652	3.581	22907.9351	0.8169	1.8835	
Continent.rates10	1.8031	0.8103	1.6679	0.4711	3.4322	30651.8247	0.9531	1.9222	
Nora_1-552Coding.treeLikelihood	-349.4059	1.7191	-349.253	-352.7998	-346.2752	28934.267	-350.2184	-347.9498	
Nora_1-552NonCoding.CP1+2.treeLikelihood	-469.3801	2.3449	-469.1036	-474.0326	-465.1239	15019.1676	-470.0442	-467.0429	
Nora_1-552NonCoding.CP3.treeLikelihood	-261.2456	2.2805	-260.9917	-265.8014	-257.194	13166.4949	-261.9554	-259.0627	
Nora_553-1955.treeLikelihood	-3946.992	4.6049	-3946.6713	-3956.3882	-3938.5806	20364.3587	-3949.3059	-3943.2198	
Nora_1956-2575.treeLikelihood	-1757.4342	4.8848	-1757.0951	-1766.9424	-1748.0099	28493.2808	-1759.6482	-1753.1768	
Nora_2576-6673.treeLikelihood	-12475.8852	5.759	-12475.5761	-12487.4755	-12465.0852	20800.594	-12479.1983	-12471.5499	
Nora_6674-7516.treeLikelihood	-2813.4505	6.0538	-2813.1326	-2825.1714	-2801.635	19639.7404	-2816.6404	-2808.6058	
Nora_7517-8052.treeLikelihood	-1518.5935	5.7843	-1518.3157	-1530.0806	-1507.5931	21342.9121	-1521.4334	-1513.7207	
Nora_8053-8979.treeLikelihood	-3387.0991	5.4494	-3386.8003	-3397.8845	-3376.748	24340.7217	-3390.0978	-3382.8431	
Nora_8981-9690.treeLikelihood	-2298.4147	4.5657	-2298.0891	-2307.3588	-2289.75	25003.6856	-2300.3535	-2294.3359	
Nora_9691-9954.treeLikelihood	-1183.2689	5.1598	-1182.9198	-1193.7091	-1173.764	23796.3093	-1185.8823	-1179.0803	
Nora_9955-10817.treeLikelihood	-2930.4479	5.48	-2930.2289	-2941.3791	-2920.0818	19000.7409	-2933.1442	-2925.8957	
Nora_10818-11716.treeLikelihood	-2804.2218	5.2323	-2803.9621	-2814.6876	-2794.4371	26080.167	-2806.9304	-2799.9644	
Nora_11717-11978Coding.treeLikelihood	-229.8881	4.9872	-230.1431	-238.6602	-219.9825	8856.4244	-233.2129	-227.7013	
Nora_11717-11978NonCoding.CP1+2.treeLikelihood	-235.7183	4.3758	-235.4651	-244.2682	-227.102	16519.8475	-237.9695	-232.1087	
Nora_11717-11978NonCoding.CP3.treeLikelihood	-137.3833	3.7034	-137.1084	-144.7772	-130.6654	11349.556	-139.0476	-134.0374	
HostA.treeLikelihood	-3.7616	0.2941	-3.7809	-4.3097	-3.0803	32402	-3.9864	-3.6429	
HostB.treeLikelihood	-12.5343	0.4229	-12.5151	-13.3797	-11.7225	31147.4668	-12.7733	-12.2181	
HostC.treeLikelihood	-11.8257	0.9445	-11.7693	-13.8896	-9.9569	23552.988	-12.2717	-11.17	
HostD.treeLikelihood	-12.701	0.2829	-12.6813	-13.264	-12.1582	24594.6236	-12.8202	-12.4656	
HostE.treeLikelihood	-17.1691	0.9737	-17.1114	-19.1029	-15.3211	22504.7016	-17.6628	-16.3993	
HostF.treeLikelihood	-12.5846	1.0716	-12.5267	-14.7381	-10.6481	9106.2164	-13.138	-11.6482	
HostG.treeLikelihood	-10.7773	0.4539	-10.753	-11.7046	-9.9244	32072.8572	-11.0109	-10.4121	
HostH.treeLikelihood	-9.8809	0.4415	-9.8535	-10.7441	-9.0288	32259.3144	-10.1446	-9.5618	
HostI.treeLikelihood	-12.8953	1.3849	-12.9345	-15.3889	-10.326	24708.8292	-14.1373	-12.0294	
HostJ.treeLikelihood	-13.9124	0.4594	-13.8991	-14.8242	-13.0241	25540.624	-14.2014	-13.5963	
HostK.treeLikelihood	-13.0009	0.8845	-13.1242	-14.5143	-11.4406	11362.914	-14.2183	-12.8784	
HostL.treeLikelihood	-9.4824	1.2502	-9.2675	-12.4537	-7.4371	31179.3316	-9.7213	-8.4701	
ContinentA.treeLikelihood	-14.2028	0.8595	-14.127	-15.9035	-12.5885	26059.9172	-14.5579	-13.4418	
ContinentB.treeLikelihood	-25.2595	1.0372	-25.2348	-27.1282	-23.3101	6198.8919	-25.907	-24.585	
ContinentC.treeLikelihood	-26.5819	1.3913	-26.5971	-29.3457	-23.83	23572.8332	-27.5258	-25.712	
ContinentD.treeLikelihood	-27.0503	0.8253	-26.9386	-28.631	-25.6109	12939.5354	-27.2554	-26.1072	
ContinentE.treeLikelihood	-36.0029	1.927	-35.9702	-39.6511	-32.2709	9910.6471	-37.2626	-34.5846	
ContinentF.treeLikelihood	-30.1477	1.7149	-30.2095	-33.4196	-26.7565	9739.2813	-31.4675	-29.1501	
ContinentG.treeLikelihood	-26.4279	0.9676	-26.4038	-28.3824	-24.5683	27018.0369	-26.9782	-25.7024	
ContinentH.treeLikelihood	-24.4183	0.8636	-24.3981	-26.1308	-22.7433	31008.8562	-24.9794	-23.8167	
ContinentI.treeLikelihood	-30.4124	1.4532	-30.3534	-33.3368	-27.6764	25958.1614	-31.2317	-29.2887	
ContinentJ.treeLikelihood	-27.6559	1.0768	-27.6467	-29.7592	-25.5	19406.6806	-28.3892	-26.9781	
ContinentK.treeLikelihood	-26.8395	1.0014	-26.7874	-28.9357	-24.9207	7223.0628	-27.2867	-26.0235	
ContinentL.treeLikelihood	-22.7522	2.1499	-22.6061	-27.229	-18.7679	26232.7547	-23.6835	-20.944	
Nora_1-155Tre.coalescent	-47.305	1.6104	-47.2515	-50.4619	-44.1829	7158.0229	-48.3066	-46.1519	
Nora_553-1955.coalescent	-206.9991	6.7915	-206.832	-220.3357	-193.7866	5915.9495	-210.9539	-201.7937	
Nora_1956-2575.coalescent	-207.0025	7.245	-206.8275	-221.7338	-193.4054	6105.9218	-212.1464	-202.3717	
Nora_2576-6673.coalescent	-210.5817	6.63	-210.4261	-224.1298	-198.2777	3479.4976	-214.2995	-205.3437	
Nora_6674-7516.coalescent	-293.2452	9.1701	-293.0236	-311.135	-275.2219	4763.3897	-298.446	-286.1815	
Nora_7517-8052.coalescent	-208.8425	7.3396	-208.7298	-223.5706	-194.9044	6426.1182	-213.0868	-203.2458	
Nora_8053-8979.coalescent	-206.2203	6.9592	-206.0878	-220.1347	-192.943	5995.7008	-210.125	-200.8667	
Nora_8981-9690.coalescent	-175.9009	6.1098	-175.7301	-187.8094	-164.0261	6019.6121	-179.538	-171.2924	
Nora_9691-9954.coalescent	-209.0002	7.1895	-208.8301	-223.7022	-195.4722	6066.5881	-213.7208	-204.11	
Nora_9955-10817.coalescent	-211.903	6.9278	-211.6767	-225.3689	-198.3317	5864.993	-216.1257	-206.8848	
Nora_10818-11716.coalescent	-209.4089	6.9564	-209.2672	-222.797	-195.5801	6054.5054	-213.9021	-204.557	
Nora_11717Tre.coalescent	-147.7246	5.0898	-147.5972	-157.8493	-138.0057	7034.9948	-150.8419	-144.0289	
