# Supplementary material for: The Discovery, Distribution, and Evolution of Viruses Associated with Drosophila melanogaster
Source: PLoS Biol. 2015 Jul 14;13(7):e1002210. doi: 10.1371/journal.pbio.1002210 (PMC4501690; doi:10.1371/journal.pbio.1002210)
Supplement: S8 Data — Posterior summaries of BEAST output for Figs 6 and S7 (posteriors inferred jointly across two independent runs). (ZIP) [file pbio.1002210.s008.zip › BEAST_Results/Thika_PicornaLikeVirus_1-1916.summary.tree]

#NEXUS

Begin taxa;
	Dimensions ntax=22;
	Taxlabels
		Thika_PicornaLikeVirus_AUS20_Dsim_Australia_Australia_2011-02-28
		Thika_PicornaLikeVirus_IM05_Dmel_Ithaca_USA_2009-09-18
		Thika_PicornaLikeVirus_IM07_Dmel_Ithaca_USA_2009-09-18
		Thika_PicornaLikeVirus_IM09_Dmel_Ithaca_USA_2009-09-18
		Thika_PicornaLikeVirus_IM10_Dmel_Ithaca_USA_2009-09-18
		Thika_PicornaLikeVirus_IM13_Dmel_Ithaca_USA_2009-09-18
		Thika_PicornaLikeVirus_IM14_Dmel_Ithaca_USA_2009-09-18
		Thika_PicornaLikeVirus_IM18_Dmel_Ithaca_USA_2009-09-18
		Thika_PicornaLikeVirus_IM19_DUNK_Ithaca_USA_2009-09-18
		Thika_PicornaLikeVirus_IM20_Dmel_Ithaca_USA_2009-09-18
		Thika_PicornaLikeVirus_ITH11_Dmel_Ithaca_USA_2009-09-18
		Thika_PicornaLikeVirus_LIS02_Dmel_Lisbon_EuropeNAf_2012-10-24
		Thika_PicornaLikeVirus_LIS17_Dsim_Lisbon_EuropeNAf_2012-10-24
		Thika_PicornaLikeVirus_LIS27_Dsim_Lisbon_EuropeNAf_2012-10-24
		Thika_PicornaLikeVirus_LIS29_Dmel_Lisbon_EuropeNAf_2012-10-24
		Thika_PicornaLikeVirus_MON26_Dmel_Montpellier_EuropeNAf_2010-08-11
		Thika_PicornaLikeVirus_PORSIM05_Dsim_Porto_EuropeNAf_2012-10-24
		Thika_PicornaLikeVirus_PORSIM07_Dsim_Porto_EuropeNAf_2012-10-24
		Thika_PicornaLikeVirus_PORSIM08_Dsim_Porto_EuropeNAf_2012-10-24
		Thika_PicornaLikeVirus_REEF24_Dmel_Mombassa_Africa_2011-04-05
		Thika_PicornaLikeVirus_SAF04_Dmel_SouthAfrica_Africa_2010-01
		Thika_PicornaLikeVirus_SAF60_Dsim_SouthAfrica_Africa_2010-01
		;
End;

Begin trees;
	Translate
		1 Thika_PicornaLikeVirus_AUS20_Dsim_Australia_Australia_2011-02-28,
		2 Thika_PicornaLikeVirus_IM05_Dmel_Ithaca_USA_2009-09-18,
		3 Thika_PicornaLikeVirus_IM07_Dmel_Ithaca_USA_2009-09-18,
		4 Thika_PicornaLikeVirus_IM09_Dmel_Ithaca_USA_2009-09-18,
		5 Thika_PicornaLikeVirus_IM10_Dmel_Ithaca_USA_2009-09-18,
		6 Thika_PicornaLikeVirus_IM13_Dmel_Ithaca_USA_2009-09-18,
		7 Thika_PicornaLikeVirus_IM14_Dmel_Ithaca_USA_2009-09-18,
		8 Thika_PicornaLikeVirus_IM18_Dmel_Ithaca_USA_2009-09-18,
		9 Thika_PicornaLikeVirus_IM19_DUNK_Ithaca_USA_2009-09-18,
		10 Thika_PicornaLikeVirus_IM20_Dmel_Ithaca_USA_2009-09-18,
		11 Thika_PicornaLikeVirus_ITH11_Dmel_Ithaca_USA_2009-09-18,
		12 Thika_PicornaLikeVirus_LIS02_Dmel_Lisbon_EuropeNAf_2012-10-24,
		13 Thika_PicornaLikeVirus_LIS17_Dsim_Lisbon_EuropeNAf_2012-10-24,
		14 Thika_PicornaLikeVirus_LIS27_Dsim_Lisbon_EuropeNAf_2012-10-24,
		15 Thika_PicornaLikeVirus_LIS29_Dmel_Lisbon_EuropeNAf_2012-10-24,
		16 Thika_PicornaLikeVirus_MON26_Dmel_Montpellier_EuropeNAf_2010-08-11,
		17 Thika_PicornaLikeVirus_PORSIM05_Dsim_Porto_EuropeNAf_2012-10-24,
		18 Thika_PicornaLikeVirus_PORSIM07_Dsim_Porto_EuropeNAf_2012-10-24,
		19 Thika_PicornaLikeVirus_PORSIM08_Dsim_Porto_EuropeNAf_2012-10-24,
		20 Thika_PicornaLikeVirus_REEF24_Dmel_Mombassa_Africa_2011-04-05,
		21 Thika_PicornaLikeVirus_SAF04_Dmel_SouthAfrica_Africa_2010-01,
		22 Thika_PicornaLikeVirus_SAF60_Dsim_SouthAfrica_Africa_2010-01
		;
tree TREE1 = [&R] ((16[&ThikaHostClock.rate_95%_HPD={0.0023066101900340494,0.0281060303491956},Thika_PicornaLikeVirus_1-1916.rate=0.0012210103714245747,length_range={8.844889399897,179.8994519569},Thika_PicornaLikeVirus_1-1916.rate_median=0.0011340000664443223,height_range={2.2032562316399833,2.2032562318899807},ContinentA="EuropeNAf",ThikaContinentClock.rate=0.015978595909726015,ThikaHostClock.rate=0.013463540718557298,HostA.prob=1.0,height=2.2032562317568987,HostA="Dmel",Thika_PicornaLikeVirus_1-1916.rate_range={1.7245646594646664E-4,0.0024997339398502407},ThikaContinentClock.rate_median=0.014158435150450576,ContinentA.set={"EuropeNAf"},length=30.548505645446898,Thika_PicornaLikeVirus_1-1916.rate_95%_HPD={3.513374515910984E-4,0.002285066313895632},HostA.set={"Dmel"},height_95%_HPD={2.203256231744998,2.203256231768009},ThikaHostClock.rate_median=0.01185894708521877,length_95%_HPD={10.4913778059,62.8766226662},ThikaContinentClock.rate_95%_HPD={0.003131043363238165,0.033499954164350525},ThikaHostClock.rate_range={0.001237083863382389,0.06901336773714238},height_median=2.2032562317569955,ContinentA.set.prob={1.0},ThikaContinentClock.rate_range={0.0015021073860627878,0.07785830627180768},length_median=26.397554761355,HostA.set.prob={1.0},ContinentA.prob=1.0]:26.3975547613515,(((6[&ThikaHostClock.rate_95%_HPD={0.0023066101900340494,0.0281060303491956},Thika_PicornaLikeVirus_1-1916.rate=0.0012210103714245747,length_range={0.002777570477375,7.580868339767},Thika_PicornaLikeVirus_1-1916.rate_median=0.0011340000664443223,height_range={3.099146642645991,3.0991466428135936},ContinentA="USA",ThikaContinentClock.rate=0.015978595909726015,ThikaHostClock.rate=0.013463540718557298,HostA.prob=1.0,height=3.0991466427156817,HostA="Dmel",Thika_PicornaLikeVirus_1-1916.rate_range={1.7245646594646664E-4,0.0024997339398502407},ThikaContinentClock.rate_median=0.014158435150450576,ContinentA.set={"USA"},length=0.4904129504302886,Thika_PicornaLikeVirus_1-1916.rate_95%_HPD={3.513374515910984E-4,0.002285066313895632},HostA.set={"Dmel"},height_95%_HPD={3.099146642703971,3.099146642727291},ThikaHostClock.rate_median=0.01185894708521877,length_95%_HPD={0.004847565874108,1.369926631579},ThikaContinentClock.rate_95%_HPD={0.003131043363238165,0.033499954164350525},ThikaHostClock.rate_range={0.001237083863382389,0.06901336773714238},height_median=3.099146642715368,ContinentA.set.prob={1.0},ThikaContinentClock.rate_range={0.0015021073860627878,0.07785830627180768},length_median=0.35316450214925,HostA.set.prob={1.0},ContinentA.prob=1.0]:0.5372870333736266,((7[&ThikaHostClock.rate_95%_HPD={0.0023066101900340494,0.0281060303491956},Thika_PicornaLikeVirus_1-1916.rate=0.0012210103714245747,length_range={1.43845204712E-5,6.189106359177},Thika_PicornaLikeVirus_1-1916.rate_median=0.0011340000664443223,height_range={3.099146642645991,3.099146642813537},ContinentA="USA",ThikaContinentClock.rate=0.015978595909726015,ThikaHostClock.rate=0.013463540718557298,HostA.prob=1.0,height=3.09914664271569,HostA="Dmel",Thika_PicornaLikeVirus_1-1916.rate_range={1.7245646594646664E-4,0.0024997339398502407},ThikaContinentClock.rate_median=0.014158435150450576,ContinentA.set={"USA"},length=0.3109496288459357,Thika_PicornaLikeVirus_1-1916.rate_95%_HPD={3.513374515910984E-4,0.002285066313895632},HostA.set={"Dmel"},height_95%_HPD={3.0991466427037153,3.0991466427271064},ThikaHostClock.rate_median=0.01185894708521877,length_95%_HPD={1.43845204712E-5,0.9650498229391},ThikaContinentClock.rate_95%_HPD={0.003131043363238165,0.033499954164350525},ThikaHostClock.rate_range={0.001237083863382389,0.06901336773714238},height_median=3.099146642715368,ContinentA.set.prob={1.0},ThikaContinentClock.rate_range={0.0015021073860627878,0.07785830627180768},length_median=0.20460209054485,HostA.set.prob={1.0},ContinentA.prob=1.0]:0.12780466612503005,9[&ThikaHostClock.rate_95%_HPD={0.0023066101900340494,0.0281060303491956},Thika_PicornaLikeVirus_1-1916.rate=0.0012210103714245747,length_range={1.43845204712E-5,5.775831776641},Thika_PicornaLikeVirus_1-1916.rate_median=0.0011340000664443223,height_range={3.0991466426460192,3.0991466428135936},ContinentA="USA",ThikaContinentClock.rate=0.015978595909726015,ThikaHostClock.rate=0.013463540718557298,HostA.prob=0.9957906295754027,height=3.0991466427156897,HostA="Dmel",Thika_PicornaLikeVirus_1-1916.rate_range={1.7245646594646664E-4,0.0024997339398502407},ThikaContinentClock.rate_median=0.014158435150450576,ContinentA.set={"USA"},length=0.3116061212809054,Thika_PicornaLikeVirus_1-1916.rate_95%_HPD={3.513374515910984E-4,0.002285066313895632},HostA.set={"Dmel","Dsim"},height_95%_HPD={3.099146642704028,3.099146642727405},ThikaHostClock.rate_median=0.01185894708521877,length_95%_HPD={1.43845204712E-5,0.9606089444535},ThikaContinentClock.rate_95%_HPD={0.003131043363238165,0.033499954164350525},ThikaHostClock.rate_range={0.001237083863382389,0.06901336773714238},height_median=3.099146642715368,ContinentA.set.prob={1.0},ThikaContinentClock.rate_range={0.0015021073860627878,0.07785830627180768},length_median=0.20397256015350002,HostA.set.prob={0.9957906295754027,0.004209370424597365},ContinentA.prob=1.0]:0.12780466612503005)[&ThikaHostClock.rate_95%_HPD={0.0023401736260756393,0.02784361628543154},length_range={7.218764969075E-5,3.521073877235},Thika_PicornaLikeVirus_1-1916.rate=0.0012237832590824486,Thika_PicornaLikeVirus_1-1916.rate_median=0.0011315723755991474,height_range={3.0991610272409424,8.874978419411207},ContinentA="USA",ThikaContinentClock.rate=0.016089201411049456,ThikaHostClock.rate=0.013362314408633764,HostA.prob=1.0,height=3.3039425398567874,HostA="Dmel",Thika_PicornaLikeVirus_1-1916.rate_range={1.85818373436432E-4,0.0024997339398502407},ThikaContinentClock.rate_median=0.01431413235665953,ContinentA.set={"USA"},length=0.2904603405290046,Thika_PicornaLikeVirus_1-1916.rate_95%_HPD={3.5187669369326824E-4,0.0022760849081490528},HostA.set={"Dmel"},height_95%_HPD={3.0991610272409424,3.7468433688479905},ThikaHostClock.rate_median=0.011837482656266654,length_95%_HPD={7.218764969075E-5,0.9136256952926},ThikaContinentClock.rate_95%_HPD={0.0030936416710096878,0.03338165873581571},ThikaHostClock.rate_range={0.001837614717918375,0.06901336773714238},height_median=3.2269513088403983,ContinentA.set.prob={1.0},posterior=0.279953635919961,ThikaContinentClock.rate_range={0.002323610520358914,0.07785830627180768},length_median=0.1864156735008,HostA.set.prob={1.0},ContinentA.prob=1.0]:0.15759407233093725,10[&ThikaHostClock.rate_95%_HPD={0.0023066101900340494,0.0281060303491956},Thika_PicornaLikeVirus_1-1916.rate=0.0012210103714245747,length_range={3.30385454661E-5,5.728340153175},Thika_PicornaLikeVirus_1-1916.rate_median=0.0011340000664443223,height_range={3.099146642645991,3.0991466428139915},ContinentA="USA",ThikaContinentClock.rate=0.015978595909726015,ThikaHostClock.rate=0.013463540718557298,HostA.prob=1.0,height=3.0991466427156897,HostA="Dmel",Thika_PicornaLikeVirus_1-1916.rate_range={1.7245646594646664E-4,0.0024997339398502407},ThikaContinentClock.rate_median=0.014158435150450576,ContinentA.set={"USA"},length=0.3117846922559198,Thika_PicornaLikeVirus_1-1916.rate_95%_HPD={3.513374515910984E-4,0.002285066313895632},HostA.set={"Dmel"},height_95%_HPD={3.0991466427039853,3.099146642727362},ThikaHostClock.rate_median=0.01185894708521877,length_95%_HPD={3.30385454661E-5,0.964421797367},ThikaContinentClock.rate_95%_HPD={0.003131043363238165,0.033499954164350525},ThikaHostClock.rate_range={0.001237083863382389,0.06901336773714238},height_median=3.0991466427153576,ContinentA.set.prob={1.0},ThikaContinentClock.rate_range={0.0015021073860627878,0.07785830627180768},length_median=0.2039493800851,HostA.set.prob={1.0},ContinentA.prob=1.0]:0.28539873845597796)[&ThikaHostClock.rate_95%_HPD={0.002567738173247004,0.027843913226970943},length_range={3.241547429589E-6,4.304980004506},Thika_PicornaLikeVirus_1-1916.rate=0.0012111401867346155,Thika_PicornaLikeVirus_1-1916.rate_median=0.0011265619133743177,height_range={3.1002646326898073,7.846215925811009},ContinentA="USA",ThikaContinentClock.rate=0.015872493564226264,ThikaHostClock.rate=0.013333320898207336,HostA.prob=1.0,height=3.4807536829238326,HostA="Dmel",Thika_PicornaLikeVirus_1-1916.rate_range={1.7754440652321406E-4,0.0024988169136761847},ThikaContinentClock.rate_median=0.014056758354674074,ContinentA.set={"USA"},length=0.3380795880712002,Thika_PicornaLikeVirus_1-1916.rate_95%_HPD={3.4562258592507817E-4,0.0022870033553108516},HostA.set={"Dmel"},height_95%_HPD={3.100759115294906,4.114136568283712},ThikaHostClock.rate_median=0.011828701503717468,length_95%_HPD={3.241547429589E-6,1.085742982666},ThikaContinentClock.rate_95%_HPD={0.0028769054149423777,0.033514275772173266},ThikaHostClock.rate_range={0.001237083863382389,0.06901336773714238},height_median=3.3845453811713355,ContinentA.set.prob={1.0},posterior=0.3484626647144949,ThikaContinentClock.rate_range={0.0015021073860627878,0.06622498536499773},length_median=0.21542301725295,HostA.set.prob={1.0},ContinentA.prob=1.0]:0.2518882949176593)[&ThikaHostClock.rate_95%_HPD={0.0023066101900340494,0.0281060303491956},length_range={0.3884018105782,27.7539520149},Thika_PicornaLikeVirus_1-1916.rate=0.0012210103714245747,Thika_PicornaLikeVirus_1-1916.rate_median=0.0011340000664443223,height_range={3.1112176898121007,10.680014982473011},ContinentA="USA",ThikaContinentClock.rate=0.015978595909726015,ThikaHostClock.rate=0.013463540718557298,HostA.prob=1.0,height=3.782514346988861,HostA="Dmel",Thika_PicornaLikeVirus_1-1916.rate_range={1.7245646594646664E-4,0.0024997339398502407},ThikaContinentClock.rate_median=0.014158435150450576,ContinentA.set={"USA"},length=3.388470927593271,Thika_PicornaLikeVirus_1-1916.rate_95%_HPD={3.513374515910984E-4,0.002285066313895632},HostA.set={"Dmel"},height_95%_HPD={3.1485119794360017,4.823142515941072},ThikaHostClock.rate_median=0.01185894708521877,length_95%_HPD={0.7510523788704,7.569472526651},ThikaContinentClock.rate_95%_HPD={0.003131043363238165,0.033499954164350525},ThikaHostClock.rate_range={0.001237083863382389,0.06901336773714238},height_median=3.636433676088995,ContinentA.set.prob={1.0},posterior=1.0,ThikaContinentClock.rate_range={0.0015021073860627878,0.07785830627180768},length_median=2.8232214780755003,HostA.set.prob={1.0},ContinentA.prob=1.0]:2.8724890447000035,(4[&ThikaHostClock.rate_95%_HPD={0.0023066101900340494,0.0281060303491956},Thika_PicornaLikeVirus_1-1916.rate=0.0012210103714245747,length_range={2.674324797169E-6,6.951001819143},Thika_PicornaLikeVirus_1-1916.rate_median=0.0011340000664443223,height_range={3.0991466426427223,3.099146642810922},ContinentA="USA",ThikaContinentClock.rate=0.015978595909726015,ThikaHostClock.rate=0.013463540718557298,HostA.prob=1.0,height=3.0991466427156853,HostA="Dmel",Thika_PicornaLikeVirus_1-1916.rate_range={1.7245646594646664E-4,0.0024997339398502407},ThikaContinentClock.rate_median=0.014158435150450576,ContinentA.set={"USA"},length=0.3359396970878296,Thika_PicornaLikeVirus_1-1916.rate_95%_HPD={3.513374515910984E-4,0.002285066313895632},HostA.set={"Dmel"},height_95%_HPD={3.0991466427038716,3.0991466427271064},ThikaHostClock.rate_median=0.01185894708521877,length_95%_HPD={2.674324797169E-6,1.117289387538},ThikaContinentClock.rate_95%_HPD={0.003131043363238165,0.033499954164350525},ThikaHostClock.rate_range={0.001237083863382389,0.06901336773714238},height_median=3.0991466427153895,ContinentA.set.prob={1.0},ThikaContinentClock.rate_range={0.0015021073860627878,0.07785830627180768},length_median=0.20190530069705,HostA.set.prob={1.0},ContinentA.prob=1.0]:0.20190530070161117,5[&ThikaHostClock.rate_95%_HPD={0.0023066101900340494,0.0281060303491956},Thika_PicornaLikeVirus_1-1916.rate=0.0012210103714245747,length_range={2.674324797169E-6,6.951001819143},Thika_PicornaLikeVirus_1-1916.rate_median=0.0011340000664443223,height_range={3.0991466426427223,3.099146642810922},ContinentA="USA",ThikaContinentClock.rate=0.015978595909726015,ThikaHostClock.rate=0.013463540718557298,HostA.prob=1.0,height=3.0991466427156853,HostA="Dmel",Thika_PicornaLikeVirus_1-1916.rate_range={1.7245646594646664E-4,0.0024997339398502407},ThikaContinentClock.rate_median=0.014158435150450576,ContinentA.set={"USA"},length=0.3359396970878296,Thika_PicornaLikeVirus_1-1916.rate_95%_HPD={3.513374515910984E-4,0.002285066313895632},HostA.set={"Dmel"},height_95%_HPD={3.0991466427038716,3.0991466427271064},ThikaHostClock.rate_median=0.01185894708521877,length_95%_HPD={2.674324797169E-6,1.117289387538},ThikaContinentClock.rate_95%_HPD={0.003131043363238165,0.033499954164350525},ThikaHostClock.rate_range={0.001237083863382389,0.06901336773714238},height_median=3.0991466427153895,ContinentA.set.prob={1.0},ThikaContinentClock.rate_range={0.0015021073860627878,0.07785830627180768},length_median=0.20190530069705,HostA.set.prob={1.0},ContinentA.prob=1.0]:0.20190530070161117)[&ThikaHostClock.rate_95%_HPD={0.0023066101900340494,0.0281060303491956},length_range={0.32420776647,30.62105785511},Thika_PicornaLikeVirus_1-1916.rate=0.0012210103714245747,Thika_PicornaLikeVirus_1-1916.rate_median=0.0011340000664443223,height_range={3.099149317036293,10.050148461862989},ContinentA="USA",ThikaContinentClock.rate=0.015978595909726015,ThikaHostClock.rate=0.013463540718557298,HostA.prob=1.0,height=3.4350863398034837,HostA="Dmel",Thika_PicornaLikeVirus_1-1916.rate_range={1.7245646594646664E-4,0.0024997339398502407},ThikaContinentClock.rate_median=0.014158435150450576,ContinentA.set={"USA"},length=3.735898934778657,Thika_PicornaLikeVirus_1-1916.rate_95%_HPD={3.513374515910984E-4,0.002285066313895632},HostA.set={"Dmel"},height_95%_HPD={3.099149317036293,4.216436030246001},ThikaHostClock.rate_median=0.01185894708521877,length_95%_HPD={0.8393596586001,8.269310532074},ThikaContinentClock.rate_95%_HPD={0.003131043363238165,0.033499954164350525},ThikaHostClock.rate_range={0.001237083863382389,0.06901336773714238},height_median=3.3010519434170007,ContinentA.set.prob={1.0},posterior=1.0,ThikaContinentClock.rate_range={0.0015021073860627878,0.07785830627180768},length_median=3.1154648847504998,HostA.set.prob={1.0},ContinentA.prob=1.0]:3.2078707773719977)[&ThikaHostClock.rate_95%_HPD={0.0023066101900340494,0.0281060303491956},length_range={0.9411882117806,52.62669489045},Thika_PicornaLikeVirus_1-1916.rate=0.0012210103714245747,Thika_PicornaLikeVirus_1-1916.rate_median=0.0011340000664443223,height_range={3.636799479884001,34.32954949921998},ContinentA="USA",ThikaContinentClock.rate=0.015978595909726015,ThikaHostClock.rate=0.013463540718557298,HostA.prob=0.9998779892630552,height=7.170985274582143,HostA="Dmel",Thika_PicornaLikeVirus_1-1916.rate_range={1.7245646594646664E-4,0.0024997339398502407},ThikaContinentClock.rate_median=0.014158435150450576,ContinentA.set={"USA","Africa"},length=6.521915107152378,Thika_PicornaLikeVirus_1-1916.rate_95%_HPD={3.513374515910984E-4,0.002285066313895632},HostA.set={"Dmel","Dsim"},height_95%_HPD={4.049120786875601,11.923106464243006},ThikaHostClock.rate_median=0.01185894708521877,length_95%_HPD={1.549935191478,14.31849588668},ThikaContinentClock.rate_95%_HPD={0.003131043363238165,0.033499954164350525},ThikaHostClock.rate_range={0.001237083863382389,0.06901336773714238},height_median=6.508922720788998,ContinentA.set.prob={0.9998169838945827,1.8301610541727673E-4},posterior=1.0,ThikaContinentClock.rate_range={0.0015021073860627878,0.07785830627180768},length_median=5.5044196813595,HostA.set.prob={0.9998779892630552,1.2201073694485115E-4},ContinentA.prob=0.9998169838945827]:5.648663120876503,(11[&ThikaHostClock.rate_95%_HPD={0.0023066101900340494,0.0281060303491956},Thika_PicornaLikeVirus_1-1916.rate=0.0012210103714245747,length_range={1.389087317842,45.49218452456},Thika_PicornaLikeVirus_1-1916.rate_median=0.0011340000664443223,height_range={3.099146642643973,3.099146642820017},ContinentA="USA",ThikaContinentClock.rate=0.015978595909726015,ThikaHostClock.rate=0.013463540718557298,HostA.prob=1.0,height=3.0991466427156324,HostA="Dmel",Thika_PicornaLikeVirus_1-1916.rate_range={1.7245646594646664E-4,0.0024997339398502407},ThikaContinentClock.rate_median=0.014158435150450576,ContinentA.set={"USA"},length=7.158485320514893,Thika_PicornaLikeVirus_1-1916.rate_95%_HPD={3.513374515910984E-4,0.002285066313895632},HostA.set={"Dmel"},height_95%_HPD={3.0991466427039924,3.099146642727007},ThikaHostClock.rate_median=0.01185894708521877,length_95%_HPD={2.121825199775,15.41102269382},ThikaContinentClock.rate_95%_HPD={0.003131043363238165,0.033499954164350525},ThikaHostClock.rate_range={0.001237083863382389,0.06901336773714238},height_median=3.099146642715203,ContinentA.set.prob={1.0},ThikaContinentClock.rate_range={0.0015021073860627878,0.07785830627180768},length_median=6.0915091294555,HostA.set.prob={1.0},ContinentA.prob=1.0]:6.083966388489793,((8[&ThikaHostClock.rate_95%_HPD={0.0023066101900340494,0.0281060303491956},Thika_PicornaLikeVirus_1-1916.rate=0.0012210103714245747,length_range={1.375938472048E-6,5.616460130845},Thika_PicornaLikeVirus_1-1916.rate_median=0.0011340000664443223,height_range={3.0991466426451098,3.0991466428121157},ContinentA="USA",ThikaContinentClock.rate=0.015978595909726015,ThikaHostClock.rate=0.013463540718557298,HostA.prob=1.0,height=3.099146642715653,HostA="Dmel",Thika_PicornaLikeVirus_1-1916.rate_range={1.7245646594646664E-4,0.0024997339398502407},ThikaContinentClock.rate_median=0.014158435150450576,ContinentA.set={"USA"},length=0.3209779444416816,Thika_PicornaLikeVirus_1-1916.rate_95%_HPD={3.513374515910984E-4,0.002285066313895632},HostA.set={"Dmel"},height_95%_HPD={3.0991466427037793,3.099146642727149},ThikaHostClock.rate_median=0.01185894708521877,length_95%_HPD={1.375938472048E-6,1.055251676081},ThikaContinentClock.rate_95%_HPD={0.003131043363238165,0.033499954164350525},ThikaHostClock.rate_range={0.001237083863382389,0.06901336773714238},height_median=3.0991466427153362,ContinentA.set.prob={1.0},ThikaContinentClock.rate_range={0.0015021073860627878,0.07785830627180768},length_median=0.1915445064863,HostA.set.prob={1.0},ContinentA.prob=1.0]:0.12735059181001773,3[&ThikaHostClock.rate_95%_HPD={0.0023066101900340494,0.0281060303491956},Thika_PicornaLikeVirus_1-1916.rate=0.0012210103714245747,length_range={1.590687561581E-5,5.591223309039},Thika_PicornaLikeVirus_1-1916.rate_median=0.0011340000664443223,height_range={3.0991466426451098,3.0991466428121157},ContinentA="USA",ThikaContinentClock.rate=0.015978595909726015,ThikaHostClock.rate=0.013463540718557298,HostA.prob=1.0,height=3.099146642715653,HostA="Dmel",Thika_PicornaLikeVirus_1-1916.rate_range={1.7245646594646664E-4,0.0024997339398502407},ThikaContinentClock.rate_median=0.014158435150450576,ContinentA.set={"USA"},length=0.31846929298366555,Thika_PicornaLikeVirus_1-1916.rate_95%_HPD={3.513374515910984E-4,0.002285066313895632},HostA.set={"Dmel"},height_95%_HPD={3.0991466427036016,3.099146642727007},ThikaHostClock.rate_median=0.01185894708521877,length_95%_HPD={1.590687561581E-5,1.060583600559},ThikaContinentClock.rate_95%_HPD={0.003131043363238165,0.033499954164350525},ThikaHostClock.rate_range={0.001237083863382389,0.06901336773714238},height_median=3.09914664271534,ContinentA.set.prob={1.0},ThikaContinentClock.rate_range={0.0015021073860627878,0.07785830627180768},length_median=0.19169591134449998,HostA.set.prob={1.0},ContinentA.prob=1.0]:0.12735059181001418)[&ThikaHostClock.rate_95%_HPD={0.0024369030169407537,0.028096284343952643},length_range={5.109458749519E-5,4.499309202273},Thika_PicornaLikeVirus_1-1916.rate=0.0012126671511381768,Thika_PicornaLikeVirus_1-1916.rate_median=0.0011290772931650513,height_range={3.099178567738946,7.219473843420133},ContinentA="USA",ThikaContinentClock.rate=0.015875180475285355,ThikaHostClock.rate=0.01345054984511849,HostA.prob=1.0,height=3.3134735496193564,HostA="Dmel",Thika_PicornaLikeVirus_1-1916.rate_range={1.85818373436432E-4,0.0024997339398502407},ThikaContinentClock.rate_median=0.014082193511356322,ContinentA.set={"USA"},length=0.33465361394967774,Thika_PicornaLikeVirus_1-1916.rate_95%_HPD={3.8129780869967364E-4,0.002315497939838324},HostA.set={"Dmel"},height_95%_HPD={3.099178567738946,3.809023400785037},ThikaHostClock.rate_median=0.011782141520290498,length_95%_HPD={5.109458749519E-5,1.111145872529},ThikaContinentClock.rate_95%_HPD={0.003131043363238165,0.03348934743934709},ThikaHostClock.rate_range={0.0013749194542405057,0.06901336773714238},height_median=3.226497234525354,ContinentA.set.prob={1.0},posterior=0.3384577842850171,ThikaContinentClock.rate_range={0.0015021073860627878,0.06336112786891261},length_median=0.19933206414299998,HostA.set.prob={1.0},ContinentA.prob=1.0]:0.2586614600669943,2[&ThikaHostClock.rate_95%_HPD={0.0023066101900340494,0.0281060303491956},Thika_PicornaLikeVirus_1-1916.rate=0.0012210103714245747,length_range={1.375938472048E-6,6.169268393705},Thika_PicornaLikeVirus_1-1916.rate_median=0.0011340000664443223,height_range={3.0991466426451098,3.099146642812059},ContinentA="USA",ThikaContinentClock.rate=0.015978595909726015,ThikaHostClock.rate=0.013463540718557298,HostA.prob=1.0,height=3.09914664271565,HostA="Dmel",Thika_PicornaLikeVirus_1-1916.rate_range={1.7245646594646664E-4,0.0024997339398502407},ThikaContinentClock.rate_median=0.014158435150450576,ContinentA.set={"USA"},length=0.32431709983577667,Thika_PicornaLikeVirus_1-1916.rate_95%_HPD={3.513374515910984E-4,0.002285066313895632},HostA.set={"Dmel"},height_95%_HPD={3.099146642703701,3.0991466427271064},ThikaHostClock.rate_median=0.01185894708521877,length_95%_HPD={1.375938472048E-6,1.088859587169},ThikaContinentClock.rate_95%_HPD={0.003131043363238165,0.033499954164350525},ThikaHostClock.rate_range={0.001237083863382389,0.06901336773714238},height_median=3.099146642715329,ContinentA.set.prob={1.0},ThikaContinentClock.rate_range={0.0015021073860627878,0.07785830627180768},length_median=0.193448734458,HostA.set.prob={1.0},ContinentA.prob=1.0]:0.38601205187701915)[&ThikaHostClock.rate_95%_HPD={0.0023066101900340494,0.0281060303491956},length_range={1.203456263719,43.57920860414},Thika_PicornaLikeVirus_1-1916.rate=0.0012210103714245747,Thika_PicornaLikeVirus_1-1916.rate_median=0.0011340000664443223,height_range={3.101096719917095,9.268415036419071},ContinentA="USA",ThikaContinentClock.rate=0.015978595909726015,ThikaHostClock.rate=0.013463540718557298,HostA.prob=1.0,height=3.640809021665988,HostA="Dmel",Thika_PicornaLikeVirus_1-1916.rate_range={1.7245646594646664E-4,0.0024997339398502407},ThikaContinentClock.rate_median=0.014158435150450576,ContinentA.set={"USA"},length=6.614801850608137,Thika_PicornaLikeVirus_1-1916.rate_95%_HPD={3.513374515910984E-4,0.002285066313895632},HostA.set={"Dmel"},height_95%_HPD={3.1025208079270925,4.6253486753149815},ThikaHostClock.rate_median=0.01185894708521877,length_95%_HPD={1.827891101421,14.27315989476},ThikaContinentClock.rate_95%_HPD={0.003131043363238165,0.033499954164350525},ThikaHostClock.rate_range={0.001237083863382389,0.06901336773714238},height_median=3.4851586945923483,ContinentA.set.prob={1.0},posterior=1.0,ThikaContinentClock.rate_range={0.0015021073860627878,0.07785830627180768},length_median=5.6221443718565,HostA.set.prob={1.0},ContinentA.prob=1.0]:5.697954336612648)[&ThikaHostClock.rate_95%_HPD={0.0023066101900340494,0.02811105801786199},length_range={0.03669788208293,32.01361786285},Thika_PicornaLikeVirus_1-1916.rate=0.0012211010113492285,Thika_PicornaLikeVirus_1-1916.rate_median=0.0011339482396136595,height_range={4.488233960557604,48.59133116727304},ContinentA="USA",ThikaContinentClock.rate=0.015977695789085724,ThikaHostClock.rate=0.013465424930270687,HostA.prob=0.9992043576718281,height=10.24635957420508,HostA="Dmel",Thika_PicornaLikeVirus_1-1916.rate_range={1.7245646594646664E-4,0.0024997339398502407},ThikaContinentClock.rate_median=0.0141586953847395,ContinentA.set={"USA","EuropeNAf","Africa","Australia"},length=3.4490557127492125,Thika_PicornaLikeVirus_1-1916.rate_95%_HPD={3.90732620472491E-4,0.002324154407745591},HostA.set={"Dmel","Dsim"},height_95%_HPD={5.1504971171200005,18.403607989448986},ThikaHostClock.rate_median=0.011862207621033738,length_95%_HPD={0.2796967458538,8.263115370998},ThikaContinentClock.rate_95%_HPD={0.003131043363238165,0.033499954164350525},ThikaHostClock.rate_range={0.001237083863382389,0.06901336773714238},height_median=9.183113031204996,ContinentA.set.prob={0.9992043576718281,2.448130240528796E-4,4.896260481057592E-4,6.12032560132199E-5},posterior=0.9967667154709614,ThikaContinentClock.rate_range={0.0015021073860627878,0.07785830627180768},length_median=2.800026387837,HostA.set.prob={0.9992043576718281,7.956423281718588E-4},ContinentA.prob=0.9992043576718281]:2.9744728104605045)[&ThikaHostClock.rate_95%_HPD={0.0023066101900340494,0.0281060303491956},length_range={4.223548012095,120.3372129569},Thika_PicornaLikeVirus_1-1916.rate=0.0012210103714245747,Thika_PicornaLikeVirus_1-1916.rate_median=0.0011340000664443223,height_range={5.958783305492002,71.72841837704999},ContinentA="USA",ThikaContinentClock.rate=0.015978595909726015,ThikaHostClock.rate=0.013463540718557298,HostA.prob=0.9976817959980478,height=13.696150322316914,HostA="Dmel",Thika_PicornaLikeVirus_1-1916.rate_range={1.7245646594646664E-4,0.0024997339398502407},ThikaContinentClock.rate_median=0.014158435150450576,ContinentA.set={"USA","EuropeNAf","Africa","Australia"},length=19.055611554886916,Thika_PicornaLikeVirus_1-1916.rate_95%_HPD={3.513374515910984E-4,0.002285066313895632},HostA.set={"Dmel","Dsim"},height_95%_HPD={6.504131211688499,25.26440398569528},ThikaHostClock.rate_median=0.01185894708521877,length_95%_HPD={5.426660541294,40.58106993855},ThikaContinentClock.rate_95%_HPD={0.003131043363238165,0.033499954164350525},ThikaHostClock.rate_range={0.001237083863382389,0.06901336773714238},height_median=12.157585841665501,ContinentA.set.prob={0.9940824792581747,0.0020741825280624696,0.0029282576866764276,9.150805270863836E-4},posterior=1.0,ThikaContinentClock.rate_range={0.0015021073860627878,0.07785830627180768},length_median=16.2174785962,HostA.set.prob={0.9976817959980478,0.002318204001952172},ContinentA.prob=0.9940824792581747]:16.443225151442995)[&ThikaHostClock.rate_95%_HPD={0.0023066101900340494,0.0281060303491956},length_range={7.82085612566,215.4947297516},Thika_PicornaLikeVirus_1-1916.rate=0.0012210103714245747,Thika_PicornaLikeVirus_1-1916.rate_median=0.0011340000664443223,height_range={11.0481456316531,182.10270818875},ContinentA="EuropeNAf",ThikaContinentClock.rate=0.015978595909726015,ThikaHostClock.rate=0.013463540718557298,HostA.prob=0.9203269887750122,height=32.751761877203855,HostA="Dmel",Thika_PicornaLikeVirus_1-1916.rate_range={1.7245646594646664E-4,0.0024997339398502407},ThikaContinentClock.rate_median=0.014158435150450576,ContinentA.set={"USA","EuropeNAf","Africa","Australia"},length=36.78148664812589,Thika_PicornaLikeVirus_1-1916.rate_95%_HPD={3.513374515910984E-4,0.002285066313895632},HostA.set={"Dmel","Dsim"},height_95%_HPD={12.694634037661498,65.0798788979642},ThikaHostClock.rate_median=0.01185894708521877,length_95%_HPD={10.83516624294,78.32594125597},ThikaContinentClock.rate_95%_HPD={0.003131043363238165,0.033499954164350525},ThikaHostClock.rate_range={0.001237083863382389,0.06901336773714238},height_median=28.600810993108496,ContinentA.set.prob={0.31667886774036114,0.49103221083455345,0.13439482674475353,0.05789409468033187},posterior=1.0,ThikaContinentClock.rate_range={0.0015021073860627878,0.07785830627180768},length_median=31.31119362431,HostA.set.prob={0.9203269887750122,0.0796730112249878},ContinentA.prob=0.49103221083455345]:31.376484814540504,(((((18[&ThikaHostClock.rate_95%_HPD={0.0023066101900340494,0.0281060303491956},Thika_PicornaLikeVirus_1-1916.rate=0.0012210103714245747,length_range={0.001513627661024,6.740171723781},Thika_PicornaLikeVirus_1-1916.rate_median=0.0011340000664443223,height_range={0.0,8.30198132462101E-11},ContinentA="EuropeNAf",ThikaContinentClock.rate=0.015978595909726015,ThikaHostClock.rate=0.013463540718557298,HostA.prob=1.0,height=3.005891181534636E-12,HostA="Dsim",Thika_PicornaLikeVirus_1-1916.rate_range={1.7245646594646664E-4,0.0024997339398502407},ThikaContinentClock.rate_median=0.014158435150450576,ContinentA.set={"EuropeNAf"},length=0.4642139730615158,Thika_PicornaLikeVirus_1-1916.rate_95%_HPD={3.513374515910984E-4,0.002285066313895632},HostA.set={"Dsim"},height_95%_HPD={0.0,9.414691248821327E-12},ThikaHostClock.rate_median=0.01185894708521877,length_95%_HPD={0.004485620822469,1.278093401364},ThikaContinentClock.rate_95%_HPD={0.003131043363238165,0.033499954164350525},ThikaHostClock.rate_range={0.001237083863382389,0.06901336773714238},height_median=1.6058265828178264E-12,ContinentA.set.prob={1.0},ThikaContinentClock.rate_range={0.0015021073860627878,0.07785830627180768},length_median=0.34034746129930005,HostA.set.prob={1.0},ContinentA.prob=1.0]:0.33783693386439495,19[&ThikaHostClock.rate_95%_HPD={0.0023066101900340494,0.0281060303491956},Thika_PicornaLikeVirus_1-1916.rate=0.0012210103714245747,length_range={0.001513627661024,6.740171723781},Thika_PicornaLikeVirus_1-1916.rate_median=0.0011340000664443223,height_range={0.0,8.30198132462101E-11},ContinentA="EuropeNAf",ThikaContinentClock.rate=0.015978595909726015,ThikaHostClock.rate=0.013463540718557298,HostA.prob=1.0,height=3.0056102934838964E-12,HostA="Dsim",Thika_PicornaLikeVirus_1-1916.rate_range={1.7245646594646664E-4,0.0024997339398502407},ThikaContinentClock.rate_median=0.014158435150450576,ContinentA.set={"EuropeNAf"},length=0.46362448055600236,Thika_PicornaLikeVirus_1-1916.rate_95%_HPD={3.513374515910984E-4,0.002285066313895632},HostA.set={"Dsim"},height_95%_HPD={0.0,9.414691248821327E-12},ThikaHostClock.rate_median=0.01185894708521877,length_95%_HPD={0.004485620822469,1.269122670267},ThikaContinentClock.rate_95%_HPD={0.003131043363238165,0.033499954164350525},ThikaHostClock.rate_range={0.001237083863382389,0.06901336773714238},height_median=1.6058265828178264E-12,ContinentA.set.prob={1.0},ThikaContinentClock.rate_range={0.0015021073860627878,0.07785830627180768},length_median=0.3402903708059,HostA.set.prob={1.0},ContinentA.prob=1.0]:0.33783693386439495)[&ThikaHostClock.rate_95%_HPD={0.0023007331327021658,0.02811105801786199},length_range={0.002927412889107,9.35648093853},Thika_PicornaLikeVirus_1-1916.rate=0.0012209743042802168,Thika_PicornaLikeVirus_1-1916.rate_median=0.001134280030328366,height_range={0.0015136276680038918,6.7401717237839875},ContinentA="EuropeNAf",ThikaContinentClock.rate=0.01597675492302376,ThikaHostClock.rate=0.013464383735757549,HostA.prob=1.0,height=0.4595712259738046,HostA="Dsim",Thika_PicornaLikeVirus_1-1916.rate_range={1.7245646594646664E-4,0.0024997339398502407},ThikaContinentClock.rate_median=0.014166164592992428,ContinentA.set={"EuropeNAf"},length=0.9635464421746041,Thika_PicornaLikeVirus_1-1916.rate_95%_HPD={3.5163073506367835E-4,0.002285066313895632},HostA.set={"Dsim"},height_95%_HPD={0.004485620822464398,1.2539537283510072},ThikaHostClock.rate_median=0.011864484870225005,length_95%_HPD={0.03375258611467,2.499866753599},ThikaContinentClock.rate_95%_HPD={0.003163725873905704,0.03351541328317281},ThikaHostClock.rate_range={0.001237083863382389,0.06901336773714238},height_median=0.3378369338660008,ContinentA.set.prob={1.0},posterior=0.9927403611517813,ThikaContinentClock.rate_range={0.0015021073860627878,0.0703136074520921},length_median=0.7513011249227,HostA.set.prob={1.0},ContinentA.prob=1.0]:0.825115899144004,17[&ThikaHostClock.rate_95%_HPD={0.0023066101900340494,0.0281060303491956},Thika_PicornaLikeVirus_1-1916.rate=0.0012210103714245747,length_range={0.04365614458081,12.36344115761},Thika_PicornaLikeVirus_1-1916.rate_median=0.0011340000664443223,height_range={0.0,8.30198132462101E-11},ContinentA="EuropeNAf",ThikaContinentClock.rate=0.015978595909726015,ThikaHostClock.rate=0.013463540718557298,HostA.prob=1.0,height=3.0069742043660762E-12,HostA="Dsim",Thika_PicornaLikeVirus_1-1916.rate_range={1.7245646594646664E-4,0.0024997339398502407},ThikaContinentClock.rate_median=0.014158435150450576,ContinentA.set={"EuropeNAf"},length=1.4193997984907756,Thika_PicornaLikeVirus_1-1916.rate_95%_HPD={3.513374515910984E-4,0.002285066313895632},HostA.set={"Dsim"},height_95%_HPD={0.0,9.201528428093297E-12},ThikaHostClock.rate_median=0.01185894708521877,length_95%_HPD={0.1849395721876,3.317531284389},ThikaContinentClock.rate_95%_HPD={0.003131043363238165,0.033499954164350525},ThikaHostClock.rate_range={0.001237083863382389,0.06901336773714238},height_median=1.7976731214730535E-12,ContinentA.set.prob={1.0},ThikaContinentClock.rate_range={0.0015021073860627878,0.07785830627180768},length_median=1.1606027964465,HostA.set.prob={1.0},ContinentA.prob=1.0]:1.162952833008207)[&ThikaHostClock.rate_95%_HPD={0.0023066101900340494,0.0281060303491956},length_range={2.279409142955,82.69964777645},Thika_PicornaLikeVirus_1-1916.rate=0.0012210103714245747,Thika_PicornaLikeVirus_1-1916.rate_median=0.0011340000664443223,height_range={0.04365614458200184,12.363441157609998},ContinentA="EuropeNAf",ThikaContinentClock.rate=0.015978595909726015,ThikaHostClock.rate=0.013463540718557298,HostA.prob=1.0,height=1.4215415411116052,HostA="Dsim",Thika_PicornaLikeVirus_1-1916.rate_range={1.7245646594646664E-4,0.0024997339398502407},ThikaContinentClock.rate_median=0.014158435150450576,ContinentA.set={"EuropeNAf","Africa","Australia"},length=12.659290885627493,Thika_PicornaLikeVirus_1-1916.rate_95%_HPD={3.513374515910984E-4,0.002285066313895632},HostA.set={"Dsim"},height_95%_HPD={0.18493957218760215,3.321287332656027},ThikaHostClock.rate_median=0.01185894708521877,length_95%_HPD={3.675387875973,26.69171405569},ThikaContinentClock.rate_95%_HPD={0.003131043363238165,0.033499954164350525},ThikaHostClock.rate_range={0.001237083863382389,0.06901336773714238},height_median=1.1629528330100047,ContinentA.set.prob={0.9998779892630552,6.1005368472425575E-5,6.1005368472425575E-5},posterior=1.0,ThikaContinentClock.rate_range={0.0015021073860627878,0.07785830627180768},length_median=10.725146195410002,HostA.set.prob={1.0},ContinentA.prob=0.9998779892630552]:10.799633533403997,13[&ThikaHostClock.rate_95%_HPD={0.0023066101900340494,0.0281060303491956},Thika_PicornaLikeVirus_1-1916.rate=0.0012210103714245747,length_range={3.026949689475,88.64751277962},Thika_PicornaLikeVirus_1-1916.rate_median=0.0011340000664443223,height_range={0.0,8.998313205665909E-11},ContinentA="EuropeNAf",ThikaContinentClock.rate=0.015978595909726015,ThikaHostClock.rate=0.013463540718557298,HostA.prob=1.0,height=3.011411845445471E-12,HostA="Dsim",Thika_PicornaLikeVirus_1-1916.rate_range={1.7245646594646664E-4,0.0024997339398502407},ThikaContinentClock.rate_median=0.014158435150450576,ContinentA.set={"EuropeNAf"},length=14.080832426736146,Thika_PicornaLikeVirus_1-1916.rate_95%_HPD={3.513374515910984E-4,0.002285066313895632},HostA.set={"Dsim"},height_95%_HPD={0.0,9.990230864787009E-12},ThikaHostClock.rate_median=0.01185894708521877,length_95%_HPD={4.233206659764,29.53687940101},ThikaContinentClock.rate_95%_HPD={0.003131043363238165,0.033499954164350525},ThikaHostClock.rate_range={0.001237083863382389,0.06901336773714238},height_median=1.9024781749976682E-12,ContinentA.set.prob={1.0},ThikaContinentClock.rate_range={0.0015021073860627878,0.07785830627180768},length_median=11.962586366410001,HostA.set.prob={1.0},ContinentA.prob=1.0]:11.962586366412099)[&ThikaHostClock.rate_95%_HPD={0.0023066101900340494,0.0281060303491956},length_range={7.234139402899,176.8263139978},Thika_PicornaLikeVirus_1-1916.rate=0.0012210103714245747,Thika_PicornaLikeVirus_1-1916.rate_median=0.0011340000664443223,height_range={3.0269496894819987,88.64751277962},ContinentA="EuropeNAf",ThikaContinentClock.rate=0.015978595909726015,ThikaHostClock.rate=0.013463540718557298,HostA.prob=0.9718765251342119,height=14.080832426739173,HostA="Dsim",Thika_PicornaLikeVirus_1-1916.rate_range={1.7245646594646664E-4,0.0024997339398502407},ThikaContinentClock.rate_median=0.014158435150450576,ContinentA.set={"USA","EuropeNAf","Africa","Australia"},length=33.253090775831154,Thika_PicornaLikeVirus_1-1916.rate_95%_HPD={3.513374515910984E-4,0.002285066313895632},HostA.set={"Dmel","Dsim"},height_95%_HPD={4.233206659764033,29.536879401011007},ThikaHostClock.rate_median=0.01185894708521877,length_95%_HPD={9.458300678211,69.1824010104},ThikaContinentClock.rate_95%_HPD={0.003131043363238165,0.033499954164350525},ThikaHostClock.rate_range={0.001237083863382389,0.06901336773714238},height_median=11.962586366414001,ContinentA.set.prob={0.002745241581259151,0.9795021961932651,0.010919960956564178,0.006832601268911664},posterior=1.0,ThikaContinentClock.rate_range={0.0015021073860627878,0.07785830627180768},length_median=28.787639165565,HostA.set.prob={0.02812347486578819,0.9718765251342119},ContinentA.prob=0.9795021961932651]:31.194151082202254,(22[&ThikaHostClock.rate_95%_HPD={0.0023066101900340494,0.0281060303491956},Thika_PicornaLikeVirus_1-1916.rate=0.0012210103714245747,length_range={9.063462084307,177.0614683106},Thika_PicornaLikeVirus_1-1916.rate_median=0.0011340000664443223,height_range={2.811475409750983,2.8114754099306936},ContinentA="Africa",ThikaContinentClock.rate=0.015978595909726015,ThikaHostClock.rate=0.013463540718557298,HostA.prob=1.0,height=2.8114754098390655,HostA="Dsim",Thika_PicornaLikeVirus_1-1916.rate_range={1.7245646594646664E-4,0.0024997339398502407},ThikaContinentClock.rate_median=0.014158435150450576,ContinentA.set={"Africa"},length=33.03094546432203,Thika_PicornaLikeVirus_1-1916.rate_95%_HPD={3.513374515910984E-4,0.002285066313895632},HostA.set={"Dsim"},height_95%_HPD={2.811475409829896,2.8114754098481},ThikaHostClock.rate_median=0.01185894708521877,length_95%_HPD={10.81372605206,69.51217270861},ThikaContinentClock.rate_95%_HPD={0.003131043363238165,0.033499954164350525},ThikaHostClock.rate_range={0.001237083863382389,0.06901336773714238},height_median=2.8114754098399857,ContinentA.set.prob={1.0},ThikaContinentClock.rate_range={0.0015021073860627878,0.07785830627180768},length_median=28.197489511855,HostA.set.prob={1.0},ContinentA.prob=1.0]:29.08317752904101,(20[&ThikaHostClock.rate_95%_HPD={0.0023066101900340494,0.0281060303491956},Thika_PicornaLikeVirus_1-1916.rate=0.0012210103714245747,length_range={7.358558148207,128.6650830425},Thika_PicornaLikeVirus_1-1916.rate_median=0.0011340000664443223,height_range={1.5539411632199744,1.5539411633500322},ContinentA="Africa",ThikaContinentClock.rate=0.015978595909726015,ThikaHostClock.rate=0.013463540718557298,HostA.prob=1.0,height=1.553941163263884,HostA="Dmel",Thika_PicornaLikeVirus_1-1916.rate_range={1.7245646594646664E-4,0.0024997339398502407},ThikaContinentClock.rate_median=0.014158435150450576,ContinentA.set={"Africa"},length=24.792642023451045,Thika_PicornaLikeVirus_1-1916.rate_95%_HPD={3.513374515910984E-4,0.002285066313895632},HostA.set={"Dmel"},height_95%_HPD={1.5539411632539952,1.5539411632740041},ThikaHostClock.rate_median=0.01185894708521877,length_95%_HPD={8.625753191243,51.53415337656},ThikaContinentClock.rate_95%_HPD={0.003131043363238165,0.033499954164350525},ThikaHostClock.rate_range={0.001237083863382389,0.06901336773714238},height_median=1.55394116326341,ContinentA.set.prob={1.0},ThikaContinentClock.rate_range={0.0015021073860627878,0.07785830627180768},length_median=21.299391640990002,HostA.set.prob={1.0},ContinentA.prob=1.0]:21.297317494852592,21[&ThikaHostClock.rate_95%_HPD={0.0023066101900340494,0.0281060303491956},Thika_PicornaLikeVirus_1-1916.rate=0.0012210103714245747,length_range={6.101023901632,127.407548796},Thika_PicornaLikeVirus_1-1916.rate_median=0.0011340000664443223,height_range={2.8114754097940136,2.8114754099399875},ContinentA="Africa",ThikaContinentClock.rate=0.015978595909726015,ThikaHostClock.rate=0.013463540718557298,HostA.prob=1.0,height=2.8114754098390344,HostA="Dmel",Thika_PicornaLikeVirus_1-1916.rate_range={1.7245646594646664E-4,0.0024997339398502407},ThikaContinentClock.rate_median=0.014158435150450576,ContinentA.set={"Africa"},length=23.534826115596157,Thika_PicornaLikeVirus_1-1916.rate_95%_HPD={3.513374515910984E-4,0.002285066313895632},HostA.set={"Dmel"},height_95%_HPD={2.8114754098299954,2.8114754098500043},ThikaHostClock.rate_median=0.01185894708521877,length_95%_HPD={7.368218944668,50.27661912998},ThikaContinentClock.rate_95%_HPD={0.003131043363238165,0.033499954164350525},ThikaHostClock.rate_range={0.001237083863382389,0.06901336773714238},height_median=2.811475409839005,ContinentA.set.prob={1.0},ThikaContinentClock.rate_range={0.0015021073860627878,0.07785830627180768},length_median=20.041857394415,HostA.set.prob={1.0},ContinentA.prob=1.0]:20.039783248276997)[&ThikaHostClock.rate_95%_HPD={0.0023066101900340494,0.02811105801786199},length_range={1.137366645759,87.18649236254},Thika_PicornaLikeVirus_1-1916.rate=0.00122088560767848,Thika_PicornaLikeVirus_1-1916.rate_median=0.0011338139536265497,height_range={8.9124993114681,130.21902420584402},ContinentA="Africa",ThikaContinentClock.rate=0.015976879005745678,ThikaHostClock.rate=0.013463007744907898,HostA.prob=0.8185867708079082,height=26.345212132983466,HostA="Dmel",Thika_PicornaLikeVirus_1-1916.rate_range={1.7245646594646664E-4,0.0024997339398502407},ThikaContinentClock.rate_median=0.014158058557924603,ContinentA.set={"USA","EuropeNAf","Africa","Australia"},length=10.542328078674908,Thika_PicornaLikeVirus_1-1916.rate_95%_HPD={3.513374515910984E-4,0.002285066313895632},HostA.set={"Dmel","Dsim"},height_95%_HPD={10.161352890763997,53.08379574293001},ThikaHostClock.rate_median=0.01185820448481685,length_95%_HPD={2.102013801593,23.32482513173},ThikaContinentClock.rate_95%_HPD={0.003131043363238165,0.033499954164350525},ThikaHostClock.rate_range={0.001237083863382389,0.06901336773714238},height_median=22.851258658116002,ContinentA.set.prob={0.014278740541859897,0.033011959970710276,0.9421527947278496,0.010556504759580181},posterior=0.9997559785261103,ThikaContinentClock.rate_range={0.0015021073860627878,0.07785830627180768},length_median=8.862031466738,HostA.set.prob={0.8185867708079082,0.18141322919209177},ContinentA.prob=0.9421527947278496]:9.043394280764993)[&ThikaHostClock.rate_95%_HPD={0.0024369030169407537,0.027499331180052128},length_range={0.4979100421377,121.3220198487},Thika_PicornaLikeVirus_1-1916.rate=0.001171523356504534,Thika_PicornaLikeVirus_1-1916.rate_median=0.0010850127994351255,height_range={11.874937494148,179.87294372045002},ContinentA="Africa",ThikaContinentClock.rate=0.015254965885393485,ThikaHostClock.rate=0.013034954413676235,HostA.prob=0.5078022960060493,height=36.70364043353843,HostA="Dmel",Thika_PicornaLikeVirus_1-1916.rate_range={1.7245646594646664E-4,0.0024997339398502407},ThikaContinentClock.rate_median=0.013545340152292626,ContinentA.set={"USA","EuropeNAf","Africa","Australia"},length=12.872447565359575,Thika_PicornaLikeVirus_1-1916.rate_95%_HPD={3.499287524720472E-4,0.002222008376552363},HostA.set={"Dmel","Dsim"},height_95%_HPD={13.307753000144,72.99645520018001},ThikaHostClock.rate_median=0.01142817768350812,length_95%_HPD={1.615983739165,29.251145427},ThikaContinentClock.rate_95%_HPD={0.003127523000372994,0.031980415770514824},ThikaHostClock.rate_range={0.001237083863382389,0.06901336773714238},height_median=31.894652938880995,ContinentA.set.prob={0.024128686327077747,0.08757819481680071,0.8659517426273459,0.022341376228775692},posterior=0.8874450951683748,ThikaContinentClock.rate_range={0.0015021073860627878,0.0703136074520921},length_median=10.70610860392,HostA.set.prob={0.5078022960060493,0.49219770399395063},ContinentA.prob=0.8659517426273459]:11.26208450973526)[&ThikaHostClock.rate_95%_HPD={0.0024369030169407537,0.027554277406720423},length_range={0.02858751442916,77.81513125053},Thika_PicornaLikeVirus_1-1916.rate=0.0011724934864810951,Thika_PicornaLikeVirus_1-1916.rate_median=0.0010856443142272959,height_range={15.728551071473001,246.39134645652},ContinentA="EuropeNAf",ThikaContinentClock.rate=0.015261115287653084,ThikaHostClock.rate=0.013045030729708307,HostA.prob=0.5832169784976263,height=49.4590535189044,HostA="Dsim",Thika_PicornaLikeVirus_1-1916.rate_range={1.7245646594646664E-4,0.0024997339398502407},ThikaContinentClock.rate_median=0.013542306698929033,ContinentA.set={"USA","EuropeNAf","Africa","Australia"},length=9.153946939613286,Thika_PicornaLikeVirus_1-1916.rate_95%_HPD={3.4740957875647294E-4,0.0022207302910068638},HostA.set={"Dmel","Dsim"},height_95%_HPD={17.614489453862003,99.7175853771461},ThikaHostClock.rate_median=0.011428912881827714,length_95%_HPD={0.7118649708149,21.56529932269},ThikaContinentClock.rate_95%_HPD={0.003127523000372994,0.03205591750724841},ThikaHostClock.rate_range={0.001237083863382389,0.06901336773714238},height_median=43.156737448616255,ContinentA.set.prob={0.04523876012287071,0.5574560178721027,0.3263055012566322,0.07099972074839431},posterior=0.8738408979990239,ThikaContinentClock.rate_range={0.0015021073860627878,0.0703136074520921},length_median=7.5096114237475,HostA.set.prob={0.4167830215023736,0.5832169784976263},ContinentA.prob=0.5574560178721027]:5.363166822500247,((14[&ThikaHostClock.rate_95%_HPD={0.0023066101900340494,0.0281060303491956},Thika_PicornaLikeVirus_1-1916.rate=0.0012210103714245747,length_range={0.8712856632865,30.58726323987},Thika_PicornaLikeVirus_1-1916.rate_median=0.0011340000664443223,height_range={0.0,9.202949513564818E-11},ContinentA="EuropeNAf",ThikaContinentClock.rate=0.015978595909726015,ThikaHostClock.rate=0.013463540718557298,HostA.prob=1.0,height=2.999938782286553E-12,HostA="Dsim",Thika_PicornaLikeVirus_1-1916.rate_range={1.7245646594646664E-4,0.0024997339398502407},ThikaContinentClock.rate_median=0.014158435150450576,ContinentA.set={"EuropeNAf"},length=4.673594232006848,Thika_PicornaLikeVirus_1-1916.rate_95%_HPD={3.513374515910984E-4,0.002285066313895632},HostA.set={"Dsim"},height_95%_HPD={0.0,1.0096812275151024E-11},ThikaHostClock.rate_median=0.01185894708521877,length_95%_HPD={1.194569109129,10.20646985146},ThikaContinentClock.rate_95%_HPD={0.003131043363238165,0.033499954164350525},ThikaHostClock.rate_range={0.001237083863382389,0.06901336773714238},height_median=1.0089706847793423E-12,ContinentA.set.prob={1.0},ThikaContinentClock.rate_range={0.0015021073860627878,0.07785830627180768},length_median=3.9254854684045,HostA.set.prob={1.0},ContinentA.prob=1.0]:3.9254854684074942,(15[&ThikaHostClock.rate_95%_HPD={0.0023066101900340494,0.0281060303491956},Thika_PicornaLikeVirus_1-1916.rate=0.0012210103714245747,length_range={0.1429920096292,21.12375686365},Thika_PicornaLikeVirus_1-1916.rate_median=0.0011340000664443223,height_range={0.0,9.305267667514272E-11},ContinentA="EuropeNAf",ThikaContinentClock.rate=0.015978595909726015,ThikaHostClock.rate=0.013463540718557298,HostA.prob=1.0,height=3.0120117668377917E-12,HostA="Dmel",Thika_PicornaLikeVirus_1-1916.rate_range={1.7245646594646664E-4,0.0024997339398502407},ThikaContinentClock.rate_median=0.014158435150450576,ContinentA.set={"EuropeNAf"},length=2.0763669868721752,Thika_PicornaLikeVirus_1-1916.rate_95%_HPD={3.513374515910984E-4,0.002285066313895632},HostA.set={"Dmel"},height_95%_HPD={0.0,1.0203393685515039E-11},ThikaHostClock.rate_median=0.01185894708521877,length_95%_HPD={0.3486267461579,4.789438904241},ThikaContinentClock.rate_95%_HPD={0.003131043363238165,0.033499954164350525},ThikaHostClock.rate_range={0.001237083863382389,0.06901336773714238},height_median=1.0089706847793423E-12,ContinentA.set.prob={1.0},ThikaContinentClock.rate_range={0.0015021073860627878,0.07785830627180768},length_median=1.7075192722794998,HostA.set.prob={1.0},ContinentA.prob=1.0]:1.7074331530269902,12[&ThikaHostClock.rate_95%_HPD={0.0023066101900340494,0.0281060303491956},Thika_PicornaLikeVirus_1-1916.rate=0.0012210103714245747,length_range={0.1429920096292,21.12375686365},Thika_PicornaLikeVirus_1-1916.rate_median=0.0011340000664443223,height_range={0.0,9.305267667514272E-11},ContinentA="EuropeNAf",ThikaContinentClock.rate=0.015978595909726015,ThikaHostClock.rate=0.013463540718557298,HostA.prob=1.0,height=3.0120026639842952E-12,HostA="Dmel",Thika_PicornaLikeVirus_1-1916.rate_range={1.7245646594646664E-4,0.0024997339398502407},ThikaContinentClock.rate_median=0.014158435150450576,ContinentA.set={"EuropeNAf"},length=2.076275457261752,Thika_PicornaLikeVirus_1-1916.rate_95%_HPD={3.513374515910984E-4,0.002285066313895632},HostA.set={"Dmel"},height_95%_HPD={0.0,1.0203393685515039E-11},ThikaHostClock.rate_median=0.01185894708521877,length_95%_HPD={0.3486267461579,4.789438904241},ThikaContinentClock.rate_95%_HPD={0.003131043363238165,0.033499954164350525},ThikaHostClock.rate_range={0.001237083863382389,0.06901336773714238},height_median=1.0089706847793423E-12,ContinentA.set.prob={1.0},ThikaContinentClock.rate_range={0.0015021073860627878,0.07785830627180768},length_median=1.7075192722794998,HostA.set.prob={1.0},ContinentA.prob=1.0]:1.7074331530269902)[&ThikaHostClock.rate_95%_HPD={0.0023066101900340494,0.0281060303491956},length_range={0.0414849668279,19.8384498467},Thika_PicornaLikeVirus_1-1916.rate=0.0012209320225371077,Thika_PicornaLikeVirus_1-1916.rate_median=0.001133826323387329,height_range={0.1429920096320032,21.123756863728033},ContinentA="EuropeNAf",ThikaContinentClock.rate=0.01597761425507456,ThikaHostClock.rate=0.013462100700691695,HostA.prob=0.9906034535359083,height=2.076208553581785,HostA="Dmel",Thika_PicornaLikeVirus_1-1916.rate_range={1.7245646594646664E-4,0.0024997339398502407},ThikaContinentClock.rate_median=0.014157942199687554,ContinentA.set={"EuropeNAf"},length=2.5977948017021735,Thika_PicornaLikeVirus_1-1916.rate_95%_HPD={3.8201008824433383E-4,0.002316039708456903},HostA.set={"Dmel","Dsim"},height_95%_HPD={0.3449886460790026,4.787427557697995},ThikaHostClock.rate_median=0.011858902274303218,length_95%_HPD={0.2133901598462,6.165561726452},ThikaContinentClock.rate_95%_HPD={0.003127523000372994,0.033499954164350525},ThikaHostClock.rate_range={0.001237083863382389,0.06901336773714238},height_median=1.7074331530279991,ContinentA.set.prob={1.0},posterior=0.9998169838945827,ThikaContinentClock.rate_range={0.0015021073860627878,0.07785830627180768},length_median=2.109057649487,HostA.set.prob={0.9906034535359083,0.009396546464091769},ContinentA.prob=1.0]:2.218052315380504)[&ThikaHostClock.rate_95%_HPD={0.0023066101900340494,0.0281060303491956},length_range={8.806013954312,203.9303258254},Thika_PicornaLikeVirus_1-1916.rate=0.0012210103714245747,Thika_PicornaLikeVirus_1-1916.rate_median=0.0011340000664443223,height_range={0.8712856632864998,30.587263239869998},ContinentA="EuropeNAf",ThikaContinentClock.rate=0.015978595909726015,ThikaHostClock.rate=0.013463540718557298,HostA.prob=0.5551488530990727,height=4.673686938959867,HostA="Dmel",Thika_PicornaLikeVirus_1-1916.rate_range={1.7245646594646664E-4,0.0024997339398502407},ThikaContinentClock.rate_median=0.014158435150450576,ContinentA.set={"USA","EuropeNAf","Africa","Australia"},length=36.19967138816789,Thika_PicornaLikeVirus_1-1916.rate_95%_HPD={3.513374515910984E-4,0.002285066313895632},HostA.set={"Dmel","Dsim"},height_95%_HPD={1.1945691091310024,10.206469851465002},ThikaHostClock.rate_median=0.01185894708521877,length_95%_HPD={10.64449330786,75.78918733059},ThikaContinentClock.rate_95%_HPD={0.003131043363238165,0.033499954164350525},ThikaHostClock.rate_range={0.001237083863382389,0.06901336773714238},height_median=3.925485468408503,ContinentA.set.prob={1.2201073694485115E-4,0.9985968765251342,4.27037579306979E-4,8.54075158613958E-4},posterior=1.0,ThikaContinentClock.rate_range={0.0015021073860627878,0.07785830627180768},length_median=31.15256392614,HostA.set.prob={0.5551488530990727,0.4448511469009273},ContinentA.prob=0.9985968765251342]:31.208571964277446,1[&ThikaHostClock.rate_95%_HPD={0.0023066101900340494,0.0281060303491956},Thika_PicornaLikeVirus_1-1916.rate=0.0012210103714245747,length_range={9.1695935875,215.7324270774},Thika_PicornaLikeVirus_1-1916.rate_median=0.0011340000664443223,height_range={1.6525713001809947,1.6525713003420321},ContinentA="Australia",ThikaContinentClock.rate=0.015978595909726015,ThikaHostClock.rate=0.013463540718557298,HostA.prob=1.0,height=1.6525713002499742,HostA="Dsim",Thika_PicornaLikeVirus_1-1916.rate_range={1.7245646594646664E-4,0.0024997339398502407},ThikaContinentClock.rate_median=0.014158435150450576,ContinentA.set={"Australia"},length=39.219838098211845,Thika_PicornaLikeVirus_1-1916.rate_95%_HPD={3.513374515910984E-4,0.002285066313895632},HostA.set={"Dsim"},height_95%_HPD={1.6525713002412772,1.6525713002600355},ThikaHostClock.rate_median=0.01185894708521877,length_95%_HPD={11.2180946802,83.99699956943},ThikaContinentClock.rate_95%_HPD={0.003131043363238165,0.033499954164350525},ThikaHostClock.rate_range={0.001237083863382389,0.06901336773714238},height_median=1.6525713002500027,ContinentA.set.prob={1.0},ThikaContinentClock.rate_range={0.0015021073860627878,0.07785830627180768},length_median=33.48392506537,HostA.set.prob={1.0},ContinentA.prob=1.0]:33.48148613243595)[&ThikaHostClock.rate_95%_HPD={0.0023066101900340494,0.02811105801786199},length_range={1.169795742565,113.604099972},Thika_PicornaLikeVirus_1-1916.rate=0.001221029810868123,Thika_PicornaLikeVirus_1-1916.rate_median=0.0011341177298591024,height_range={10.822164887747302,217.38499837765994},ContinentA="EuropeNAf",ThikaContinentClock.rate=0.015978869961740253,ThikaHostClock.rate=0.01346317816112749,HostA.prob=0.6280205028069319,height=40.86879950029461,HostA="Dsim",Thika_PicornaLikeVirus_1-1916.rate_range={1.7245646594646664E-4,0.0024997339398502407},ThikaContinentClock.rate_median=0.014158877587787808,ContinentA.set={"USA","EuropeNAf","Africa","Australia"},length=14.93016380503471,Thika_PicornaLikeVirus_1-1916.rate_95%_HPD={3.8201008824433383E-4,0.002316039708456903},HostA.set={"Dmel","Dsim"},height_95%_HPD={12.870665980448003,85.67262627090199},ThikaHostClock.rate_median=0.01185894708521877,length_95%_HPD={2.58339901653,33.4850586746},ThikaContinentClock.rate_95%_HPD={0.003127523000372994,0.033499954164350525},ThikaHostClock.rate_range={0.001237083863382389,0.06901336773714238},height_median=35.13405743268595,ContinentA.set.prob={0.03795460092750793,0.6294239687576275,0.14931657310226995,0.18330485721259457},posterior=0.9997559785261103,ThikaContinentClock.rate_range={0.0015021073860627878,0.07785830627180768},length_median=12.50371215718,HostA.set.prob={0.3719794971930681,0.6280205028069319},ContinentA.prob=0.6294239687576275]:13.385846838430552)[&ThikaHostClock.rate_95%_HPD={0.0023007331327021658,0.02813492485274541},length_range={0.1128863692713,118.1672046748},Thika_PicornaLikeVirus_1-1916.rate=0.0012219377655277518,Thika_PicornaLikeVirus_1-1916.rate_median=0.0011350488863828788,height_range={18.526397707715,311.02770077471},ContinentA="EuropeNAf",ThikaContinentClock.rate=0.01598903424311167,ThikaHostClock.rate=0.01347480401212683,HostA.prob=0.5470667648502701,height=56.28467695569617,HostA="Dsim",Thika_PicornaLikeVirus_1-1916.rate_range={1.7245646594646664E-4,0.0024997339398502407},ThikaContinentClock.rate_median=0.014167825382720937,ContinentA.set={"USA","EuropeNAf","Africa","Australia"},length=13.235786435189926,Thika_PicornaLikeVirus_1-1916.rate_95%_HPD={3.8201008824433383E-4,0.002316039708456903},HostA.set={"Dmel","Dsim"},height_95%_HPD={20.04009269350962,116.2325305891399},ThikaHostClock.rate_median=0.01187030139489516,length_95%_HPD={2.108133482437,30.27848298246},ThikaContinentClock.rate_95%_HPD={0.0031597085302407994,0.03351541328317281},ThikaHostClock.rate_range={0.001237083863382389,0.06901336773714238},height_median=48.5199042711165,ContinentA.set.prob={0.058357879234167895,0.5782400589101621,0.265893470790378,0.0975085910652921},posterior=0.9941434846266471,ThikaContinentClock.rate_range={0.0015021073860627878,0.07785830627180768},length_median=11.092388922195,HostA.set.prob={0.45293323514973,0.5470667648502701},ContinentA.prob=0.5782400589101621]:11.457391536532498)[&height_95%_HPD={25.172405597724,142.0666622889304},HostA.set={"Dmel","Dsim"},height_range={24.023169296751,397.59743794035},ContinentA="EuropeNAf",HostA.prob=0.5642386530014641,height_median=59.977295807649,ContinentA.set.prob={0.12561005368472425,0.5398975109809663,0.23560273304050758,0.09888970229380185},height=69.54833897443605,posterior=1.0,HostA="Dmel",ContinentA.set={"USA","EuropeNAf","Africa","Australia"},length=0.0,HostA.set.prob={0.5642386530014641,0.43576134699853586},ContinentA.prob=0.5398975109809663];
End;
