# Supplementary material for: The Discovery, Distribution, and Evolution of Viruses Associated with Drosophila melanogaster
Source: PLoS Biol. 2015 Jul 14;13(7):e1002210. doi: 10.1371/journal.pbio.1002210 (PMC4501690; doi:10.1371/journal.pbio.1002210)
Supplement: S8 Data — Posterior summaries of BEAST output for Figs 6 and S7 (posteriors inferred jointly across two independent runs). (ZIP) [file pbio.1002210.s008.zip › BEAST_Results/Thika_PicornaLikeVirus_1917-3915.summary.tree]

#NEXUS

Begin taxa;
	Dimensions ntax=25;
	Taxlabels
		Thika_PicornaLikeVirus_AUS20_Dsim_Australia_Australia_2011-02-28
		Thika_PicornaLikeVirus_AUSSIM01_Dsim_Australia_Australia_2011-02-28
		Thika_PicornaLikeVirus_IM04_Dmel_Ithaca_USA_2009-09-18
		Thika_PicornaLikeVirus_IM05_Dmel_Ithaca_USA_2009-09-18
		Thika_PicornaLikeVirus_IM07_Dmel_Ithaca_USA_2009-09-18
		Thika_PicornaLikeVirus_IM09_Dmel_Ithaca_USA_2009-09-18
		Thika_PicornaLikeVirus_IM10_Dmel_Ithaca_USA_2009-09-18
		Thika_PicornaLikeVirus_IM13_Dmel_Ithaca_USA_2009-09-18
		Thika_PicornaLikeVirus_IM14_Dmel_Ithaca_USA_2009-09-18
		Thika_PicornaLikeVirus_IM18_Dmel_Ithaca_USA_2009-09-18
		Thika_PicornaLikeVirus_IM19_DUNK_Ithaca_USA_2009-09-18
		Thika_PicornaLikeVirus_IM20_Dmel_Ithaca_USA_2009-09-18
		Thika_PicornaLikeVirus_ITH11_Dmel_Ithaca_USA_2009-09-18
		Thika_PicornaLikeVirus_LIS02_Dmel_Lisbon_EuropeNAf_2012-10-24
		Thika_PicornaLikeVirus_LIS17_Dsim_Lisbon_EuropeNAf_2012-10-24
		Thika_PicornaLikeVirus_LIS27_Dsim_Lisbon_EuropeNAf_2012-10-24
		Thika_PicornaLikeVirus_LIS29_Dmel_Lisbon_EuropeNAf_2012-10-24
		Thika_PicornaLikeVirus_MATMEL27_Dmel_Accra1_Africa_2010-01
		Thika_PicornaLikeVirus_MON26_Dmel_Montpellier_EuropeNAf_2010-08-11
		Thika_PicornaLikeVirus_PORSIM05_Dsim_Porto_EuropeNAf_2012-10-24
		Thika_PicornaLikeVirus_PORSIM07_Dsim_Porto_EuropeNAf_2012-10-24
		Thika_PicornaLikeVirus_PORSIM08_Dsim_Porto_EuropeNAf_2012-10-24
		Thika_PicornaLikeVirus_REEF24_Dmel_Mombassa_Africa_2011-04-05
		Thika_PicornaLikeVirus_SAF04_Dmel_SouthAfrica_Africa_2010-01
		Thika_PicornaLikeVirus_SAF60_Dsim_SouthAfrica_Africa_2010-01
		;
End;

Begin trees;
	Translate
		1 Thika_PicornaLikeVirus_AUS20_Dsim_Australia_Australia_2011-02-28,
		2 Thika_PicornaLikeVirus_AUSSIM01_Dsim_Australia_Australia_2011-02-28,
		3 Thika_PicornaLikeVirus_IM04_Dmel_Ithaca_USA_2009-09-18,
		4 Thika_PicornaLikeVirus_IM05_Dmel_Ithaca_USA_2009-09-18,
		5 Thika_PicornaLikeVirus_IM07_Dmel_Ithaca_USA_2009-09-18,
		6 Thika_PicornaLikeVirus_IM09_Dmel_Ithaca_USA_2009-09-18,
		7 Thika_PicornaLikeVirus_IM10_Dmel_Ithaca_USA_2009-09-18,
		8 Thika_PicornaLikeVirus_IM13_Dmel_Ithaca_USA_2009-09-18,
		9 Thika_PicornaLikeVirus_IM14_Dmel_Ithaca_USA_2009-09-18,
		10 Thika_PicornaLikeVirus_IM18_Dmel_Ithaca_USA_2009-09-18,
		11 Thika_PicornaLikeVirus_IM19_DUNK_Ithaca_USA_2009-09-18,
		12 Thika_PicornaLikeVirus_IM20_Dmel_Ithaca_USA_2009-09-18,
		13 Thika_PicornaLikeVirus_ITH11_Dmel_Ithaca_USA_2009-09-18,
		14 Thika_PicornaLikeVirus_LIS02_Dmel_Lisbon_EuropeNAf_2012-10-24,
		15 Thika_PicornaLikeVirus_LIS17_Dsim_Lisbon_EuropeNAf_2012-10-24,
		16 Thika_PicornaLikeVirus_LIS27_Dsim_Lisbon_EuropeNAf_2012-10-24,
		17 Thika_PicornaLikeVirus_LIS29_Dmel_Lisbon_EuropeNAf_2012-10-24,
		18 Thika_PicornaLikeVirus_MATMEL27_Dmel_Accra1_Africa_2010-01,
		19 Thika_PicornaLikeVirus_MON26_Dmel_Montpellier_EuropeNAf_2010-08-11,
		20 Thika_PicornaLikeVirus_PORSIM05_Dsim_Porto_EuropeNAf_2012-10-24,
		21 Thika_PicornaLikeVirus_PORSIM07_Dsim_Porto_EuropeNAf_2012-10-24,
		22 Thika_PicornaLikeVirus_PORSIM08_Dsim_Porto_EuropeNAf_2012-10-24,
		23 Thika_PicornaLikeVirus_REEF24_Dmel_Mombassa_Africa_2011-04-05,
		24 Thika_PicornaLikeVirus_SAF04_Dmel_SouthAfrica_Africa_2010-01,
		25 Thika_PicornaLikeVirus_SAF60_Dsim_SouthAfrica_Africa_2010-01
		;
tree TREE1 = [&R] (18[&ThikaHostClock.rate_95%_HPD={0.0023066101900340494,0.0281060303491956},length_range={31.67634662871,750.9889258161},ContinentB="Africa",height_range={2.811475409729951,2.8114754100009804},HostB.set={"Dmel"},Thika_PicornaLikeVirus_1917-3915.rate_range={1.2395375198609898E-4,0.0024979297366989075},ThikaContinentClock.rate=0.015978595909726015,ThikaHostClock.rate=0.013463540718557298,HostB.set.prob={1.0},ContinentB.set.prob={1.0},height=2.8114754098400137,Thika_PicornaLikeVirus_1917-3915.rate=8.231837113599396E-4,ThikaContinentClock.rate_median=0.014158435150450576,HostB="Dmel",length=131.98345354885393,HostB.prob=1.0,ContinentB.prob=1.0,height_95%_HPD={2.8114754097895513,2.81147540988448},ThikaHostClock.rate_median=0.01185894708521877,ContinentB.set={"Africa"},length_95%_HPD={38.29642776754,275.1674776892},ThikaContinentClock.rate_95%_HPD={0.003131043363238165,0.033499954164350525},ThikaHostClock.rate_range={0.001237083863382389,0.06901336773714238},height_median=2.811475409839005,ThikaContinentClock.rate_range={0.0015021073860627878,0.07785830627180768},Thika_PicornaLikeVirus_1917-3915.rate_95%_HPD={2.3032941766116058E-4,0.0016101350179259497},length_median=114.2302535934,Thika_PicornaLikeVirus_1917-3915.rate_median=7.515690242507955E-4]:114.242453551797,((25[&ThikaHostClock.rate_95%_HPD={0.0023066101900340494,0.0281060303491956},length_range={10.28462523192,292.8442911967},ContinentB="Africa",height_range={2.8114754097519494,2.8114754099719903},HostB.set={"Dsim"},Thika_PicornaLikeVirus_1917-3915.rate_range={1.2395375198609898E-4,0.0024979297366989075},ThikaContinentClock.rate=0.015978595909726015,ThikaHostClock.rate=0.013463540718557298,HostB.set.prob={1.0},ContinentB.set.prob={1.0},height=2.8114754098395704,Thika_PicornaLikeVirus_1917-3915.rate=8.231837113599396E-4,ThikaContinentClock.rate_median=0.014158435150450576,HostB="Dsim",length=50.97399032272884,HostB.prob=1.0,ContinentB.prob=1.0,height_95%_HPD={2.8114754098259596,2.8114754098550065},ThikaHostClock.rate_median=0.01185894708521877,ContinentB.set={"Africa"},length_95%_HPD={12.42293116403,108.1910535149},ThikaContinentClock.rate_95%_HPD={0.003131043363238165,0.033499954164350525},ThikaHostClock.rate_range={0.001237083863382389,0.06901336773714238},height_median=2.811475409839005,ThikaContinentClock.rate_range={0.0015021073860627878,0.07785830627180768},Thika_PicornaLikeVirus_1917-3915.rate_95%_HPD={2.3032941766116058E-4,0.0016101350179259497},length_median=43.473991880875005,Thika_PicornaLikeVirus_1917-3915.rate_median=7.515690242507955E-4]:43.47399188087249,((17[&ThikaHostClock.rate_95%_HPD={0.0023066101900340494,0.0281060303491956},length_range={0.8373013974825,38.79569247909},ContinentB="EuropeNAf",height_range={0.0,1.3989165381644852E-10},HostB.set={"Dmel"},Thika_PicornaLikeVirus_1917-3915.rate_range={1.2395375198609898E-4,0.0024979297366989075},ThikaContinentClock.rate=0.015978595909726015,ThikaHostClock.rate=0.013463540718557298,HostB.set.prob={1.0},ContinentB.set.prob={1.0},height=3.6135614862612064E-12,Thika_PicornaLikeVirus_1917-3915.rate=8.231837113599396E-4,ThikaContinentClock.rate_median=0.014158435150450576,HostB="Dmel",length=5.052061556191069,HostB.prob=1.0,ContinentB.prob=1.0,height_95%_HPD={0.0,1.1993961379630491E-11},ThikaHostClock.rate_median=0.01185894708521877,ContinentB.set={"EuropeNAf"},length_95%_HPD={1.118703000214,11.13604717054},ThikaContinentClock.rate_95%_HPD={0.003131043363238165,0.033499954164350525},ThikaHostClock.rate_range={0.001237083863382389,0.06901336773714238},height_median=1.0089706847793423E-12,ThikaContinentClock.rate_range={0.0015021073860627878,0.07785830627180768},Thika_PicornaLikeVirus_1917-3915.rate_95%_HPD={2.3032941766116058E-4,0.0016101350179259497},length_median=4.248185001461,Thika_PicornaLikeVirus_1917-3915.rate_median=7.515690242507955E-4]:4.198282293288656,14[&ThikaHostClock.rate_95%_HPD={0.0023066101900340494,0.0281060303491956},length_range={0.8373013974825,39.57360606631},ContinentB="EuropeNAf",height_range={0.0,1.3989165381644852E-10},HostB.set={"Dmel"},Thika_PicornaLikeVirus_1917-3915.rate_range={1.2395375198609898E-4,0.0024979297366989075},ThikaContinentClock.rate=0.015978595909726015,ThikaHostClock.rate=0.013463540718557298,HostB.set.prob={1.0},ContinentB.set.prob={1.0},height=3.6138354388045204E-12,Thika_PicornaLikeVirus_1917-3915.rate=8.231837113599396E-4,ThikaContinentClock.rate_median=0.014158435150450576,HostB="Dmel",length=5.121392403244401,HostB.prob=1.0,ContinentB.prob=1.0,height_95%_HPD={0.0,1.1993961379630491E-11},ThikaHostClock.rate_median=0.01185894708521877,ContinentB.set={"EuropeNAf"},length_95%_HPD={1.096231452744,11.27914987528},ThikaContinentClock.rate_95%_HPD={0.003131043363238165,0.033499954164350525},ThikaHostClock.rate_range={0.001237083863382389,0.06901336773714238},height_median=1.0089706847793423E-12,ThikaContinentClock.rate_range={0.0015021073860627878,0.07785830627180768},Thika_PicornaLikeVirus_1917-3915.rate_95%_HPD={2.3032941766116058E-4,0.0016101350179259497},length_median=4.303563133169,Thika_PicornaLikeVirus_1917-3915.rate_median=7.515690242507955E-4]:4.198282293288656)[&ThikaHostClock.rate_95%_HPD={0.0023797103625598512,0.02811105801786199},length_range={5.25208942042E-4,25.9073356599},ContinentB="EuropeNAf",height_range={0.837301397483003,37.45632192838514},HostB.set={"Dmel","Dsim"},Thika_PicornaLikeVirus_1917-3915.rate_range={1.2395375198609898E-4,0.0024979297366989075},ThikaContinentClock.rate=0.01597235052074591,ThikaHostClock.rate=0.013437558979773133,HostB.set.prob={0.9642951251646904,0.03570487483530962},ContinentB.set.prob={0.999604743083004,1.976284584980237E-4,1.976284584980237E-4},height=4.987682573191718,Thika_PicornaLikeVirus_1917-3915.rate=8.219714523176329E-4,ThikaContinentClock.rate_median=0.014129342888742284,HostB="Dmel",length=2.5013463184112674,HostB.prob=0.9642951251646904,ContinentB.prob=0.999604743083004,height_95%_HPD={1.1149832423229995,10.948745633470025},ThikaHostClock.rate_median=0.01182763055677525,ContinentB.set={"EuropeNAf","Africa","Australia"},length_95%_HPD={0.003940091760847,6.355587318844},ThikaContinentClock.rate_95%_HPD={0.003127523000372994,0.03355938872331413},ThikaHostClock.rate_range={0.001237083863382389,0.06901336773714238},height_median=4.198282293289665,posterior=0.9260614934114202,ThikaContinentClock.rate_range={0.0015021073860627878,0.07785830627180768},Thika_PicornaLikeVirus_1917-3915.rate_95%_HPD={2.263307471090386E-4,0.0016030778912902424},length_median=1.9859822137125,Thika_PicornaLikeVirus_1917-3915.rate_median=7.506337967334851E-4]:2.147100974261342,16[&ThikaHostClock.rate_95%_HPD={0.0023066101900340494,0.0281060303491956},length_range={1.183555854722,45.24548869041},ContinentB="EuropeNAf",height_range={0.0,1.3989165381644852E-10},HostB.set={"Dsim"},Thika_PicornaLikeVirus_1917-3915.rate_range={1.2395375198609898E-4,0.0024979297366989075},ThikaContinentClock.rate=0.015978595909726015,ThikaHostClock.rate=0.013463540718557298,HostB.set.prob={1.0},ContinentB.set.prob={1.0},height=3.6096680657801197E-12,Thika_PicornaLikeVirus_1917-3915.rate=8.231837113599396E-4,ThikaContinentClock.rate_median=0.014158435150450576,HostB="Dsim",length=7.362381876167327,HostB.prob=1.0,ContinentB.prob=1.0,height_95%_HPD={0.0,1.1993961379630491E-11},ThikaHostClock.rate_median=0.01185894708521877,ContinentB.set={"EuropeNAf"},length_95%_HPD={1.872938662944,15.88413040156},ThikaContinentClock.rate_95%_HPD={0.003131043363238165,0.033499954164350525},ThikaHostClock.rate_range={0.001237083863382389,0.06901336773714238},height_median=1.0018652574217413E-12,ThikaContinentClock.rate_range={0.0015021073860627878,0.07785830627180768},Thika_PicornaLikeVirus_1917-3915.rate_95%_HPD={2.3032941766116058E-4,0.0016101350179259497},length_median=6.2610469982945,Thika_PicornaLikeVirus_1917-3915.rate_median=7.515690242507955E-4]:6.345383267550005)[&ThikaHostClock.rate_95%_HPD={0.0023066101900340494,0.0281060303491956},length_range={11.13230221613,266.488221256},ContinentB="EuropeNAf",height_range={1.3444218616317016,45.24548869047112},HostB.set={"Dmel","Dsim"},Thika_PicornaLikeVirus_1917-3915.rate_range={1.2395375198609898E-4,0.0024979297366989075},ThikaContinentClock.rate=0.015978595909726015,ThikaHostClock.rate=0.013463540718557298,HostB.set.prob={0.6958272327964861,0.3041727672035139},ContinentB.set.prob={7.930697901415325E-4,0.9976207906295754,0.0010370912640312348,5.490483162518302E-4},height=7.44387309760593,Thika_PicornaLikeVirus_1917-3915.rate=8.231837113599396E-4,ThikaContinentClock.rate_median=0.014158435150450576,HostB="Dmel",length=46.34159263496211,HostB.prob=0.6958272327964861,ContinentB.prob=0.9976207906295754,height_95%_HPD={1.8729386629440015,15.93988352485303},ThikaHostClock.rate_median=0.01185894708521877,ContinentB.set={"USA","EuropeNAf","Africa","Australia"},length_95%_HPD={13.16310707129,96.184680355},ThikaContinentClock.rate_95%_HPD={0.003131043363238165,0.033499954164350525},ThikaHostClock.rate_range={0.001237083863382389,0.06901336773714238},height_median=6.345383267551007,posterior=1.0,ThikaContinentClock.rate_range={0.0015021073860627878,0.07785830627180768},Thika_PicornaLikeVirus_1917-3915.rate_95%_HPD={2.3032941766116058E-4,0.0016101350179259497},length_median=39.816493552515,Thika_PicornaLikeVirus_1917-3915.rate_median=7.515690242507955E-4]:39.94008402316049)[&ThikaHostClock.rate_95%_HPD={0.0023066101900340494,0.0281060303491956},length_range={5.788782869359,244.1127385753},ContinentB="EuropeNAf",height_range={13.096100641757001,295.6557666065901},HostB.set={"Dmel","Dsim"},Thika_PicornaLikeVirus_1917-3915.rate_range={1.2395375198609898E-4,0.0024979297366989075},ThikaContinentClock.rate=0.015978595909726015,ThikaHostClock.rate=0.013463540718557298,HostB.set.prob={0.4324060517325525,0.5675939482674476},ContinentB.set.prob={0.09888970229380185,0.41733772571986333,0.36664226451927767,0.1171303074670571},height=53.78546573256831,Thika_PicornaLikeVirus_1917-3915.rate=8.231837113599396E-4,ThikaContinentClock.rate_median=0.014158435150450576,HostB="Dsim",length=41.096491016576834,HostB.prob=0.5675939482674476,ContinentB.prob=0.41733772571986333,height_95%_HPD={15.234406573877003,111.00252892473003},ThikaHostClock.rate_median=0.01185894708521877,ContinentB.set={"USA","EuropeNAf","Africa","Australia"},length_95%_HPD={9.858338483237,87.89726354854},ThikaContinentClock.rate_95%_HPD={0.003131043363238165,0.033499954164350525},ThikaHostClock.rate_range={0.001237083863382389,0.06901336773714238},height_median=46.285467290711495,posterior=1.0,ThikaContinentClock.rate_range={0.0015021073860627878,0.07785830627180768},Thika_PicornaLikeVirus_1917-3915.rate_95%_HPD={2.3032941766116058E-4,0.0016101350179259497},length_median=35.072416797405,Thika_PicornaLikeVirus_1917-3915.rate_median=7.515690242507955E-4]:39.810495684334,((((15[&ThikaHostClock.rate_95%_HPD={0.0023066101900340494,0.0281060303491956},length_range={1.161218397973,48.13657369492},ContinentB="EuropeNAf",height_range={0.0,1.8997070583282039E-10},HostB.set={"Dsim"},Thika_PicornaLikeVirus_1917-3915.rate_range={1.2395375198609898E-4,0.0024979297366989075},ThikaContinentClock.rate=0.015978595909726015,ThikaHostClock.rate=0.013463540718557298,HostB.set.prob={1.0},ContinentB.set.prob={1.0},height=3.721989475477307E-12,Thika_PicornaLikeVirus_1917-3915.rate=8.231837113599396E-4,ThikaContinentClock.rate_median=0.014158435150450576,HostB="Dsim",length=6.815321595423993,HostB.prob=1.0,ContinentB.prob=1.0,height_95%_HPD={0.0,1.2008172234345693E-11},ThikaHostClock.rate_median=0.01185894708521877,ContinentB.set={"EuropeNAf"},length_95%_HPD={1.687748314171,14.68738826895},ThikaContinentClock.rate_95%_HPD={0.003131043363238165,0.033499954164350525},ThikaHostClock.rate_range={0.001237083863382389,0.06901336773714238},height_median=1.0089706847793423E-12,ThikaContinentClock.rate_range={0.0015021073860627878,0.07785830627180768},Thika_PicornaLikeVirus_1917-3915.rate_95%_HPD={2.3032941766116058E-4,0.0016101350179259497},length_median=5.7759475602445,Thika_PicornaLikeVirus_1917-3915.rate_median=7.515690242507955E-4]:5.775947560243502,(22[&ThikaHostClock.rate_95%_HPD={0.0023066101900340494,0.0281060303491956},length_range={0.02761141185807,17.83697272299},ContinentB="EuropeNAf",height_range={0.0,1.9196022549294867E-10},HostB.set={"Dsim"},Thika_PicornaLikeVirus_1917-3915.rate_range={1.2395375198609898E-4,0.0024979297366989075},ThikaContinentClock.rate=0.015978595909726015,ThikaHostClock.rate=0.013463540718557298,HostB.set.prob={1.0},ContinentB.set.prob={1.0},height=3.720297645134657E-12,Thika_PicornaLikeVirus_1917-3915.rate=8.231837113599396E-4,ThikaContinentClock.rate_median=0.014158435150450576,HostB="Dsim",length=2.0632786851335982,HostB.prob=1.0,ContinentB.prob=1.0,height_95%_HPD={0.0,1.1993961379630491E-11},ThikaHostClock.rate_median=0.01185894708521877,ContinentB.set={"EuropeNAf"},length_95%_HPD={0.2181520204566,4.768866702643},ThikaContinentClock.rate_95%_HPD={0.003131043363238165,0.033499954164350525},ThikaHostClock.rate_range={0.001237083863382389,0.06901336773714238},height_median=1.0089706847793423E-12,ThikaContinentClock.rate_range={0.0015021073860627878,0.07785830627180768},Thika_PicornaLikeVirus_1917-3915.rate_95%_HPD={2.3032941766116058E-4,0.0016101350179259497},length_median=1.696539282931,Thika_PicornaLikeVirus_1917-3915.rate_median=7.515690242507955E-4]:1.776029841103501,(20[&ThikaHostClock.rate_95%_HPD={0.0023066101900340494,0.0281060303491956},length_range={0.04499776494103,17.74907901389},ContinentB="EuropeNAf",height_range={0.0,1.929834070324432E-10},HostB.set={"Dsim"},Thika_PicornaLikeVirus_1917-3915.rate_range={1.2395375198609898E-4,0.0024979297366989075},ThikaContinentClock.rate=0.015978595909726015,ThikaHostClock.rate=0.013463540718557298,HostB.set.prob={1.0},ContinentB.set.prob={1.0},height=3.721134240717878E-12,Thika_PicornaLikeVirus_1917-3915.rate=8.231837113599396E-4,ThikaContinentClock.rate_median=0.014158435150450576,HostB="Dsim",length=1.2676549309674128,HostB.prob=1.0,ContinentB.prob=1.0,height_95%_HPD={0.0,1.1993961379630491E-11},ThikaHostClock.rate_median=0.01185894708521877,ContinentB.set={"EuropeNAf"},length_95%_HPD={0.09788207435135,3.143876851512},ThikaContinentClock.rate_95%_HPD={0.003131043363238165,0.033499954164350525},ThikaHostClock.rate_range={0.001237083863382389,0.06901336773714238},height_median=1.0089706847793423E-12,ThikaContinentClock.rate_range={0.0015021073860627878,0.07785830627180768},Thika_PicornaLikeVirus_1917-3915.rate_95%_HPD={2.3032941766116058E-4,0.0016101350179259497},length_median=1.0092528393995,Thika_PicornaLikeVirus_1917-3915.rate_median=7.515690242507955E-4]:0.9520155972100923,21[&ThikaHostClock.rate_95%_HPD={0.0023066101900340494,0.0281060303491956},length_range={0.02761141185807,17.74907901389},ContinentB="EuropeNAf",height_range={0.0,1.929834070324432E-10},HostB.set={"Dsim"},Thika_PicornaLikeVirus_1917-3915.rate_range={1.2395375198609898E-4,0.0024979297366989075},ThikaContinentClock.rate=0.015978595909726015,ThikaHostClock.rate=0.013463540718557298,HostB.set.prob={1.0},ContinentB.set.prob={1.0},height=3.721188424369641E-12,Thika_PicornaLikeVirus_1917-3915.rate=8.231837113599396E-4,ThikaContinentClock.rate_median=0.014158435150450576,HostB="Dsim",length=1.1918669001815212,HostB.prob=1.0,ContinentB.prob=1.0,height_95%_HPD={0.0,1.1993961379630491E-11},ThikaHostClock.rate_median=0.01185894708521877,ContinentB.set={"EuropeNAf"},length_95%_HPD={0.1010559325472,2.92044665098},ThikaContinentClock.rate_95%_HPD={0.003131043363238165,0.033499954164350525},ThikaHostClock.rate_range={0.001237083863382389,0.06901336773714238},height_median=1.0089706847793423E-12,ThikaContinentClock.rate_range={0.0015021073860627878,0.07785830627180768},Thika_PicornaLikeVirus_1917-3915.rate_95%_HPD={2.3032941766116058E-4,0.0016101350179259497},length_median=0.9592945073357,Thika_PicornaLikeVirus_1917-3915.rate_median=7.515690242507955E-4]:0.9520155972100923)[&ThikaHostClock.rate_95%_HPD={0.002330151739883906,0.028177977909059276},length_range={6.823118943409E-4,11.83258402183},ContinentB="EuropeNAf",height_range={0.04499776494160557,17.74907901389622},HostB.set={"Dsim"},Thika_PicornaLikeVirus_1917-3915.rate_range={1.2395375198609898E-4,0.0024979297366989075},ThikaContinentClock.rate=0.015999556810531668,ThikaHostClock.rate=0.013497113845568806,HostB.set.prob={1.0},ContinentB.set.prob={1.0},height=1.1778952274580223,Thika_PicornaLikeVirus_1917-3915.rate=8.245997922956568E-4,ThikaContinentClock.rate_median=0.014144206915067136,HostB="Dsim",length=0.9592234047033756,HostB.prob=1.0,ContinentB.prob=1.0,height_95%_HPD={0.09681680691059569,2.8495611027670122},ThikaHostClock.rate_median=0.011864484870225005,ContinentB.set={"EuropeNAf"},length_95%_HPD={0.004510936545327,2.6060929473},ThikaContinentClock.rate_95%_HPD={0.003127523000372994,0.03353125670809926},ThikaHostClock.rate_range={0.0014317089535290093,0.06901336773714238},height_median=0.9520155972111013,posterior=0.9139214250854075,ThikaContinentClock.rate_range={0.0015021073860627878,0.07785830627180768},Thika_PicornaLikeVirus_1917-3915.rate_95%_HPD={2.2899984637389734E-4,0.001609818362428603},length_median=0.714077734827,Thika_PicornaLikeVirus_1917-3915.rate_median=7.531942514954292E-4]:0.8240142438934086)[&ThikaHostClock.rate_95%_HPD={0.0023066101900340494,0.02811105801786199},length_range={0.07075993987609,37.10616461028},ContinentB="EuropeNAf",height_range={0.19110715221600572,17.836972722990026},HostB.set={"Dmel","Dsim"},Thika_PicornaLikeVirus_1917-3915.rate_range={1.2395375198609898E-4,0.0024979297366989075},ThikaContinentClock.rate=0.015979038017715615,ThikaHostClock.rate=0.013463561373865902,HostB.set.prob={6.101281269066504E-5,0.9999389871873093},ContinentB.set.prob={1.0},height=2.1491127130349406,Thika_PicornaLikeVirus_1917-3915.rate=8.231925887312814E-4,ThikaContinentClock.rate_median=0.014158435150450576,HostB="Dsim",length=4.666344037685132,HostB.prob=0.9999389871873093,ContinentB.prob=1.0,height_95%_HPD={0.3003763429559996,4.857606591395438},ThikaHostClock.rate_median=0.01185894708521877,ContinentB.set={"EuropeNAf"},length_95%_HPD={0.7357916321068,10.66979459112},ThikaContinentClock.rate_95%_HPD={0.003127523000372994,0.033499954164350525},ThikaHostClock.rate_range={0.001237083863382389,0.06901336773714238},height_median=1.77602984110451,posterior=0.9998779892630552,ThikaContinentClock.rate_range={0.0015021073860627878,0.07785830627180768},Thika_PicornaLikeVirus_1917-3915.rate_95%_HPD={2.2986278798420594E-4,0.001609749756841076},length_median=3.866832400132,Thika_PicornaLikeVirus_1917-3915.rate_median=7.515690242507955E-4]:3.999917719140001)[&ThikaHostClock.rate_95%_HPD={0.0023066101900340494,0.0281060303491956},length_range={9.337413352884,208.8771525256},ContinentB="EuropeNAf",height_range={1.161218397973002,48.13657369492},HostB.set={"Dmel","Dsim"},Thika_PicornaLikeVirus_1917-3915.rate_range={1.2395375198609898E-4,0.0024979297366989075},ThikaContinentClock.rate=0.015978595909726015,ThikaHostClock.rate=0.013463540718557298,HostB.set.prob={0.0076866764275256225,0.9923133235724744},ContinentB.set.prob={6.710590531966813E-4,0.9965836993655441,0.001708150317227916,0.0010370912640312348},height=6.815346602107836,Thika_PicornaLikeVirus_1917-3915.rate=8.231837113599396E-4,ThikaContinentClock.rate_median=0.014158435150450576,HostB="Dsim",length=41.38019237695547,HostB.prob=0.9923133235724744,ContinentB.prob=0.9965836993655441,height_95%_HPD={1.6877483141740086,14.68738826895202},ThikaHostClock.rate_median=0.01185894708521877,ContinentB.set={"USA","EuropeNAf","Africa","Australia"},length_95%_HPD={12.2490858756,86.51937814121},ThikaContinentClock.rate_95%_HPD={0.003131043363238165,0.033499954164350525},ThikaHostClock.rate_range={0.001237083863382389,0.06901336773714238},height_median=5.775947560244511,posterior=1.0,ThikaContinentClock.rate_range={0.0015021073860627878,0.07785830627180768},Thika_PicornaLikeVirus_1917-3915.rate_95%_HPD={2.3032941766116058E-4,0.0016101350179259497},length_median=35.540195135815,Thika_PicornaLikeVirus_1917-3915.rate_median=7.515690242507955E-4]:33.402910527003485,(19[&ThikaHostClock.rate_95%_HPD={0.0023066101900340494,0.0281060303491956},length_range={3.357728714686,91.78083264888},ContinentB="EuropeNAf",height_range={2.2032562316999815,2.2032562319079716},HostB.set={"Dmel"},Thika_PicornaLikeVirus_1917-3915.rate_range={1.2395375198609898E-4,0.0024979297366989075},ThikaContinentClock.rate=0.015978595909726015,ThikaHostClock.rate=0.013463540718557298,HostB.set.prob={1.0},ContinentB.set.prob={1.0},height=2.203256231757516,Thika_PicornaLikeVirus_1917-3915.rate=8.231837113599396E-4,ThikaContinentClock.rate_median=0.014158435150450576,HostB="Dmel",length=18.128152100767437,HostB.prob=1.0,ContinentB.prob=1.0,height_95%_HPD={2.203256231745982,2.2032562317700695},ThikaHostClock.rate_median=0.01185894708521877,ContinentB.set={"EuropeNAf"},length_95%_HPD={4.749990156871,38.76430890933},ThikaContinentClock.rate_95%_HPD={0.003131043363238165,0.033499954164350525},ThikaHostClock.rate_range={0.001237083863382389,0.06901336773714238},height_median=2.2032562317569955,ThikaContinentClock.rate_range={0.0015021073860627878,0.07785830627180768},Thika_PicornaLikeVirus_1917-3915.rate_95%_HPD={2.3032941766116058E-4,0.0016101350179259497},length_median=15.495380705559999,Thika_PicornaLikeVirus_1917-3915.rate_median=7.515690242507955E-4]:15.495380705561004,2[&ThikaHostClock.rate_95%_HPD={0.0023066101900340494,0.0281060303491956},length_range={3.908413646193,92.33151758038},ContinentB="Australia",height_range={1.6525713001900044,1.652571300407999},HostB.set={"Dsim"},Thika_PicornaLikeVirus_1917-3915.rate_range={1.2395375198609898E-4,0.0024979297366989075},ThikaContinentClock.rate=0.015978595909726015,ThikaHostClock.rate=0.013463540718557298,HostB.set.prob={1.0},ContinentB.set.prob={1.0},height=1.6525713002506466,Thika_PicornaLikeVirus_1917-3915.rate=8.231837113599396E-4,ThikaContinentClock.rate_median=0.014158435150450576,HostB="Dsim",length=18.678837032274195,HostB.prob=1.0,ContinentB.prob=1.0,height_95%_HPD={1.652571300238904,1.6525713002623377},ThikaHostClock.rate_median=0.01185894708521877,ContinentB.set={"Australia"},length_95%_HPD={5.300675088378,39.31499384084},ThikaContinentClock.rate_95%_HPD={0.003131043363238165,0.033499954164350525},ThikaHostClock.rate_range={0.001237083863382389,0.06901336773714238},height_median=1.6525713002500027,ThikaContinentClock.rate_range={0.0015021073860627878,0.07785830627180768},Thika_PicornaLikeVirus_1917-3915.rate_95%_HPD={2.3032941766116058E-4,0.0016101350179259497},length_median=16.04606563707,Thika_PicornaLikeVirus_1917-3915.rate_median=7.515690242507955E-4]:16.046065637067997)[&ThikaHostClock.rate_95%_HPD={0.0023066101900340494,0.0281060303491956},length_range={4.442760735783,149.2203329228},ContinentB="EuropeNAf",height_range={5.560984946441003,93.98408888061999},HostB.set={"Dmel","Dsim"},Thika_PicornaLikeVirus_1917-3915.rate_range={1.2395375198609898E-4,0.0024979297366989075},ThikaContinentClock.rate=0.015978595909726015,ThikaHostClock.rate=0.013463540718557298,HostB.set.prob={0.627440214738897,0.372559785261103},ContinentB.set.prob={0.039592484138604195,0.6114568081991215,0.07698877501220107,0.2719619326500732},height=20.33140833252475,Thika_PicornaLikeVirus_1917-3915.rate=8.231837113599396E-4,ThikaContinentClock.rate_median=0.014158435150450576,HostB="Dmel",length=25.73789023658487,HostB.prob=0.627440214738897,ContinentB.prob=0.6114568081991215,height_95%_HPD={6.953246388629999,40.96756514108898},ThikaHostClock.rate_median=0.01185894708521877,ContinentB.set={"USA","EuropeNAf","Africa","Australia"},length_95%_HPD={6.387537827705,54.78489394168},ThikaContinentClock.rate_95%_HPD={0.003131043363238165,0.033499954164350525},ThikaHostClock.rate_range={0.001237083863382389,0.06901336773714238},height_median=17.698636937318,posterior=1.0,ThikaContinentClock.rate_range={0.0015021073860627878,0.07785830627180768},Thika_PicornaLikeVirus_1917-3915.rate_95%_HPD={2.3032941766116058E-4,0.0016101350179259497},length_median=22.06565838604,Thika_PicornaLikeVirus_1917-3915.rate_median=7.515690242507955E-4]:21.480221149929996)[&ThikaHostClock.rate_95%_HPD={0.0023007331327021658,0.02835631724920483},length_range={0.1172480425044,46.16706904309},ContinentB="EuropeNAf",height_range={12.0807621267844,243.20442180342002},HostB.set={"Dmel","Dsim"},Thika_PicornaLikeVirus_1917-3915.rate_range={1.2395375198609898E-4,0.0024979297366989075},ThikaContinentClock.rate=0.016213133715285176,ThikaHostClock.rate=0.01369437880001454,HostB.set.prob={0.6639010644959299,0.3360989355040701},ContinentB.set.prob={0.1340012523481528,0.5611302442078898,0.18761740763932372,0.11725109580463369},height=45.208887687969415,Thika_PicornaLikeVirus_1917-3915.rate=8.412915089318721E-4,ThikaContinentClock.rate_median=0.014442036062113847,HostB="Dmel",length=5.523796038183678,HostB.prob=0.6639010644959299,ContinentB.prob=0.5611302442078898,height_95%_HPD={14.580401081383002,92.97710503948002},ThikaHostClock.rate_median=0.01208270981408578,ContinentB.set={"USA","EuropeNAf","Africa","Australia"},length_95%_HPD={0.5565604644864,13.35310107086},ThikaContinentClock.rate_95%_HPD={0.003127523000372994,0.033610810904435136},ThikaHostClock.rate_range={0.001237083863382389,0.06901336773714238},height_median=39.178858087247995,posterior=0.7794045876037091,ThikaContinentClock.rate_range={0.0015021073860627878,0.07785830627180768},Thika_PicornaLikeVirus_1917-3915.rate_95%_HPD={2.1404231772436682E-4,0.001611373365469579},length_median=4.483988046472,Thika_PicornaLikeVirus_1917-3915.rate_median=7.735214481174124E-4]:6.8233385107094975,(((((6[&ThikaHostClock.rate_95%_HPD={0.0023066101900340494,0.0281060303491956},length_range={5.669104567563E-6,7.860161040898},ContinentB="USA",height_range={3.0991466426590932,3.0991466428637295},HostB.set={"Dmel"},Thika_PicornaLikeVirus_1917-3915.rate_range={1.2395375198609898E-4,0.0024979297366989075},ThikaContinentClock.rate=0.015978595909726015,ThikaHostClock.rate=0.013463540718557298,HostB.set.prob={1.0},ContinentB.set.prob={1.0},height=3.099146642716261,Thika_PicornaLikeVirus_1917-3915.rate=8.231837113599396E-4,ThikaContinentClock.rate_median=0.014158435150450576,HostB="Dmel",length=0.35205503154969864,HostB.prob=1.0,ContinentB.prob=1.0,height_95%_HPD={3.099146642704085,3.099146642728016},ThikaHostClock.rate_median=0.01185894708521877,ContinentB.set={"USA"},length_95%_HPD={5.669104567563E-6,1.146667162109},ThikaContinentClock.rate_95%_HPD={0.003131043363238165,0.033499954164350525},ThikaHostClock.rate_range={0.001237083863382389,0.06901336773714238},height_median=3.0991466427153966,ThikaContinentClock.rate_range={0.0015021073860627878,0.07785830627180768},Thika_PicornaLikeVirus_1917-3915.rate_95%_HPD={2.3032941766116058E-4,0.0016101350179259497},length_median=0.21242495932584998,Thika_PicornaLikeVirus_1917-3915.rate_median=7.515690242507955E-4]:0.21242495932909122,7[&ThikaHostClock.rate_95%_HPD={0.0023066101900340494,0.0281060303491956},length_range={5.669104567563E-6,7.860161040898},ContinentB="USA",height_range={3.0991466426590932,3.0991466428637295},HostB.set={"Dmel"},Thika_PicornaLikeVirus_1917-3915.rate_range={1.2395375198609898E-4,0.0024979297366989075},ThikaContinentClock.rate=0.015978595909726015,ThikaHostClock.rate=0.013463540718557298,HostB.set.prob={1.0},ContinentB.set.prob={1.0},height=3.099146642716261,Thika_PicornaLikeVirus_1917-3915.rate=8.231837113599396E-4,ThikaContinentClock.rate_median=0.014158435150450576,HostB="Dmel",length=0.35205503154969864,HostB.prob=1.0,ContinentB.prob=1.0,height_95%_HPD={3.099146642704085,3.099146642728016},ThikaHostClock.rate_median=0.01185894708521877,ContinentB.set={"USA"},length_95%_HPD={5.669104567563E-6,1.146667162109},ThikaContinentClock.rate_95%_HPD={0.003131043363238165,0.033499954164350525},ThikaHostClock.rate_range={0.001237083863382389,0.06901336773714238},height_median=3.0991466427153966,ThikaContinentClock.rate_range={0.0015021073860627878,0.07785830627180768},Thika_PicornaLikeVirus_1917-3915.rate_95%_HPD={2.3032941766116058E-4,0.0016101350179259497},length_median=0.21242495932584998,Thika_PicornaLikeVirus_1917-3915.rate_median=7.515690242507955E-4]:0.21242495932909122)[&ThikaHostClock.rate_95%_HPD={0.0023066101900340494,0.0281060303491956},length_range={1.114826251284,43.53037895278},ContinentB="USA",height_range={3.099152311836974,10.959307683649968},HostB.set={"Dmel"},Thika_PicornaLikeVirus_1917-3915.rate_range={1.2395375198609898E-4,0.0024979297366989075},ThikaContinentClock.rate=0.015978595909726015,ThikaHostClock.rate=0.013463540718557298,HostB.set.prob={1.0},ContinentB.set.prob={1.0},height=3.4512016742659877,Thika_PicornaLikeVirus_1917-3915.rate=8.231837113599396E-4,ThikaContinentClock.rate_median=0.014158435150450576,HostB="Dmel",length=7.122464651644869,HostB.prob=1.0,ContinentB.prob=1.0,height_95%_HPD={3.099152311836974,4.245813804820017},ThikaHostClock.rate_median=0.01185894708521877,ContinentB.set={"USA"},length_95%_HPD={1.605388619567,15.29729388407},ThikaContinentClock.rate_95%_HPD={0.003131043363238165,0.033499954164350525},ThikaHostClock.rate_range={0.001237083863382389,0.06901336773714238},height_median=3.311571602044488,posterior=1.0,ThikaContinentClock.rate_range={0.0015021073860627878,0.07785830627180768},Thika_PicornaLikeVirus_1917-3915.rate_95%_HPD={2.3032941766116058E-4,0.0016101350179259497},length_median=6.033721896883,Thika_PicornaLikeVirus_1917-3915.rate_median=7.515690242507955E-4]:6.123361427366014,(3[&ThikaHostClock.rate_95%_HPD={0.0023066101900340494,0.0281060303491956},length_range={0.002576979776975,10.02428711166},ContinentB="USA",height_range={3.099146642651988,3.09914664286606},HostB.set={"Dmel"},Thika_PicornaLikeVirus_1917-3915.rate_range={1.2395375198609898E-4,0.0024979297366989075},ThikaContinentClock.rate=0.015978595909726015,ThikaHostClock.rate=0.013463540718557298,HostB.set.prob={1.0},ContinentB.set.prob={1.0},height=3.09914664271628,Thika_PicornaLikeVirus_1917-3915.rate=8.231837113599396E-4,ThikaContinentClock.rate_median=0.014158435150450576,HostB="Dmel",length=0.8116735005769502,HostB.prob=1.0,ContinentB.prob=1.0,height_95%_HPD={3.099146642703488,3.0991466427272485},ThikaHostClock.rate_median=0.01185894708521877,ContinentB.set={"USA"},length_95%_HPD={0.006696800456274,2.227033858095},ThikaContinentClock.rate_95%_HPD={0.003131043363238165,0.033499954164350525},ThikaHostClock.rate_range={0.001237083863382389,0.06901336773714238},height_median=3.0991466427153966,ThikaContinentClock.rate_range={0.0015021073860627878,0.07785830627180768},Thika_PicornaLikeVirus_1917-3915.rate_95%_HPD={2.3032941766116058E-4,0.0016101350179259497},length_median=0.59560631544865,Thika_PicornaLikeVirus_1917-3915.rate_median=7.515690242507955E-4]:0.9419262807895521,(8[&ThikaHostClock.rate_95%_HPD={0.0023066101900340494,0.0281060303491956},length_range={0.003604315046799,9.884567607753},ContinentB="USA",height_range={3.099146642652329,3.0991466428654917},HostB.set={"Dmel"},Thika_PicornaLikeVirus_1917-3915.rate_range={1.2395375198609898E-4,0.0024979297366989075},ThikaContinentClock.rate=0.015978595909726015,ThikaHostClock.rate=0.013463540718557298,HostB.set.prob={1.0},ContinentB.set.prob={1.0},height=3.0991466427162835,Thika_PicornaLikeVirus_1917-3915.rate=8.231837113599396E-4,ThikaContinentClock.rate_median=0.014158435150450576,HostB="Dmel",length=0.6787860210513033,HostB.prob=1.0,ContinentB.prob=1.0,height_95%_HPD={3.099146642703488,3.0991466427271632},ThikaHostClock.rate_median=0.01185894708521877,ContinentB.set={"USA"},length_95%_HPD={0.007957416542654,1.828402736198},ThikaContinentClock.rate_95%_HPD={0.003131043363238165,0.033499954164350525},ThikaHostClock.rate_range={0.001237083863382389,0.06901336773714238},height_median=3.0991466427153966,ThikaContinentClock.rate_range={0.0015021073860627878,0.07785830627180768},Thika_PicornaLikeVirus_1917-3915.rate_95%_HPD={2.3032941766116058E-4,0.0016101350179259497},length_median=0.5075440940886999,Thika_PicornaLikeVirus_1917-3915.rate_median=7.515690242507955E-4]:0.6175359751160201,((12[&ThikaHostClock.rate_95%_HPD={0.0023066101900340494,0.0281060303491956},length_range={2.405991711374E-5,5.560237076125},ContinentB="USA",height_range={3.099146642651988,3.099146642865037},HostB.set={"Dmel"},Thika_PicornaLikeVirus_1917-3915.rate_range={1.2395375198609898E-4,0.0024979297366989075},ThikaContinentClock.rate=0.015978595909726015,ThikaHostClock.rate=0.013463540718557298,HostB.set.prob={1.0},ContinentB.set.prob={1.0},height=3.099146642716286,Thika_PicornaLikeVirus_1917-3915.rate=8.231837113599396E-4,ThikaContinentClock.rate_median=0.014158435150450576,HostB="Dmel",length=0.4262254313951954,HostB.prob=1.0,ContinentB.prob=1.0,height_95%_HPD={3.0991466427035874,3.0991466427273053},ThikaHostClock.rate_median=0.01185894708521877,ContinentB.set={"USA"},length_95%_HPD={2.405991711374E-5,1.299439987658},ThikaContinentClock.rate_95%_HPD={0.003131043363238165,0.033499954164350525},ThikaHostClock.rate_range={0.001237083863382389,0.06901336773714238},height_median=3.0991466427153966,ThikaContinentClock.rate_range={0.0015021073860627878,0.07785830627180768},Thika_PicornaLikeVirus_1917-3915.rate_95%_HPD={2.3032941766116058E-4,0.0016101350179259497},length_median=0.28799823737815,Thika_PicornaLikeVirus_1917-3915.rate_median=7.515690242507955E-4]:0.1622273096018887,9[&ThikaHostClock.rate_95%_HPD={0.0023066101900340494,0.0281060303491956},length_range={3.35021615876E-5,7.382886557735},ContinentB="USA",height_range={3.099146642651988,3.0991466428654917},HostB.set={"Dmel"},Thika_PicornaLikeVirus_1917-3915.rate_range={1.2395375198609898E-4,0.0024979297366989075},ThikaContinentClock.rate=0.015978595909726015,ThikaHostClock.rate=0.013463540718557298,HostB.set.prob={1.0},ContinentB.set.prob={1.0},height=3.099146642716287,Thika_PicornaLikeVirus_1917-3915.rate=8.231837113599396E-4,ThikaContinentClock.rate_median=0.014158435150450576,HostB="Dmel",length=0.4262256440141052,HostB.prob=1.0,ContinentB.prob=1.0,height_95%_HPD={3.099146642703545,3.09914664272722},ThikaHostClock.rate_median=0.01185894708521877,ContinentB.set={"USA"},length_95%_HPD={3.35021615876E-5,1.300773416698},ThikaContinentClock.rate_95%_HPD={0.003131043363238165,0.033499954164350525},ThikaHostClock.rate_range={0.001237083863382389,0.06901336773714238},height_median=3.0991466427153966,ThikaContinentClock.rate_range={0.0015021073860627878,0.07785830627180768},Thika_PicornaLikeVirus_1917-3915.rate_95%_HPD={2.3032941766116058E-4,0.0016101350179259497},length_median=0.28083537736279995,Thika_PicornaLikeVirus_1917-3915.rate_median=7.515690242507955E-4]:0.1622273096018887)[&ThikaHostClock.rate_95%_HPD={0.0023455857149954767,0.027873809991057773},length_range={2.748844733169E-6,5.224917438943},ContinentB="USA",height_range={3.099220259874599,5.7849129567158855},HostB.set={"Dmel"},Thika_PicornaLikeVirus_1917-3915.rate_range={1.6039993056413403E-4,0.0023953828953385053},ThikaContinentClock.rate=0.015995001978607017,ThikaHostClock.rate=0.01346303853163269,HostB.set.prob={1.0},ContinentB.set.prob={1.0},height=3.3608778312287932,Thika_PicornaLikeVirus_1917-3915.rate=8.229470962732145E-4,ThikaContinentClock.rate_median=0.014315853042207335,HostB="Dmel",length=0.3955950456538917,HostB.prob=1.0,ContinentB.prob=1.0,height_95%_HPD={3.099220259874599,3.939447824770639},ThikaHostClock.rate_median=0.011892768462265921,ContinentB.set={"USA"},length_95%_HPD={2.748844733169E-6,1.21541328415},ThikaContinentClock.rate_95%_HPD={0.0033667731926083364,0.03367753994049052},ThikaHostClock.rate_range={0.0018966302742175578,0.06700053519569066},height_median=3.2613739523172853,posterior=0.25274524158125916,ThikaContinentClock.rate_range={0.0020110085696376915,0.0703136074520921},Thika_PicornaLikeVirus_1917-3915.rate_95%_HPD={2.2032147367785892E-4,0.0016023139570672021},length_median=0.2612492657305,Thika_PicornaLikeVirus_1917-3915.rate_median=7.494487561289263E-4]:0.19233239458256435,11[&ThikaHostClock.rate_95%_HPD={0.0023066101900340494,0.0281060303491956},length_range={2.405991711374E-5,6.017103479015},ContinentB="USA",height_range={3.099146642652329,3.0991466428658896},HostB.set={"Dmel","Dsim"},Thika_PicornaLikeVirus_1917-3915.rate_range={1.2395375198609898E-4,0.0024979297366989075},ThikaContinentClock.rate=0.015978595909726015,ThikaHostClock.rate=0.013463540718557298,HostB.set.prob={0.9964006832601269,0.003599316739873109},ContinentB.set.prob={1.0},height=3.0991466427162857,Thika_PicornaLikeVirus_1917-3915.rate=8.231837113599396E-4,ThikaContinentClock.rate_median=0.014158435150450576,HostB="Dmel",length=0.4263410458865706,HostB.prob=0.9964006832601269,ContinentB.prob=1.0,height_95%_HPD={3.099146642703488,3.09914664272722},ThikaHostClock.rate_median=0.01185894708521877,ContinentB.set={"USA"},length_95%_HPD={2.405991711374E-5,1.310352237904},ThikaContinentClock.rate_95%_HPD={0.003131043363238165,0.033499954164350525},ThikaHostClock.rate_range={0.001237083863382389,0.06901336773714238},height_median=3.0991466427153966,ThikaContinentClock.rate_range={0.0015021073860627878,0.07785830627180768},Thika_PicornaLikeVirus_1917-3915.rate_95%_HPD={2.3032941766116058E-4,0.0016101350179259497},length_median=0.2856895665025,Thika_PicornaLikeVirus_1917-3915.rate_median=7.515690242507955E-4]:0.35455970418445304)[&ThikaHostClock.rate_95%_HPD={0.0024193024072702084,0.02779177961278062},length_range={1.706201301488E-5,4.878237679728},ContinentB="USA",height_range={3.1036618987282907,6.748045232070297},HostB.set={"Dmel","Dsim"},Thika_PicornaLikeVirus_1917-3915.rate_range={1.4203193504980552E-4,0.002450331893425197},ThikaContinentClock.rate=0.01601302740313559,ThikaHostClock.rate=0.013454991500422814,HostB.set.prob={0.9997376705141658,2.6232948583420777E-4},ContinentB.set.prob={1.0},height=3.567480164249956,Thika_PicornaLikeVirus_1917-3915.rate=8.239285875769204E-4,ThikaContinentClock.rate_median=0.014184842595370187,HostB="Dmel",length=0.43514669551646235,HostB.prob=0.9997376705141658,ContinentB.prob=1.0,height_95%_HPD={3.1036618987282907,4.338449484788953},ThikaHostClock.rate_median=0.011947232327877394,ContinentB.set={"USA"},length_95%_HPD={1.706201301488E-5,1.361885597178},ThikaContinentClock.rate_95%_HPD={0.0033608798178503077,0.033499052809219824},ThikaHostClock.rate_range={0.001237083863382389,0.06700053519569066},height_median=3.4537063468998497,posterior=0.23255246461688628,ThikaContinentClock.rate_range={0.002183520108271147,0.06233210504553583},Thika_PicornaLikeVirus_1917-3915.rate_95%_HPD={2.382930988424079E-4,0.0015956705142157017},length_median=0.28477913925160003,Thika_PicornaLikeVirus_1917-3915.rate_median=7.485410456098918E-4]:0.26297627093156706)[&ThikaHostClock.rate_95%_HPD={0.0025619587357121674,0.027899421851620122},length_range={2.133782972225E-4,8.369354765201},ContinentB="USA",height_range={3.1344207074774033,9.70198986526691},HostB.set={"Dmel","Dsim"},Thika_PicornaLikeVirus_1917-3915.rate_range={1.447057664475867E-4,0.002402400703648183},ThikaContinentClock.rate=0.01595733743879155,ThikaHostClock.rate=0.013299126791822541,HostB.set.prob={0.999786233433091,2.1376656690893543E-4},ContinentB.set.prob={1.0},height=3.8796900386949313,Thika_PicornaLikeVirus_1917-3915.rate=8.209806148386208E-4,ThikaContinentClock.rate_median=0.014260174526057132,HostB="Dmel",length=0.5487147963901383,HostB.prob=0.999786233433091,ContinentB.prob=1.0,height_95%_HPD={3.1707469741699867,5.054193947426313},ThikaHostClock.rate_median=0.011711337801691023,ContinentB.set={"USA"},length_95%_HPD={2.133782972225E-4,1.759463894367},ThikaContinentClock.rate_95%_HPD={0.003127523000372994,0.03335164892939973},ThikaHostClock.rate_range={0.001237083863382389,0.0569749039932001},height_median=3.7166826178314167,posterior=0.2853831137140068,ThikaContinentClock.rate_range={0.0017950797673001574,0.05651421088301971},Thika_PicornaLikeVirus_1917-3915.rate_95%_HPD={2.28303205070724E-4,0.001601753166259828},length_median=0.3456397793164,Thika_PicornaLikeVirus_1917-3915.rate_median=7.466852001284461E-4]:0.324390305673532)[&ThikaHostClock.rate_95%_HPD={0.0023066101900340494,0.0281060303491956},length_range={0.8137260444658,41.27490755514},ContinentB="USA",height_range={3.1612023113720014,13.123433754412986},HostB.set={"Dmel","Dsim"},Thika_PicornaLikeVirus_1917-3915.rate_range={1.2395375198609898E-4,0.0024979297366989075},ThikaContinentClock.rate=0.015978595909726015,ThikaHostClock.rate=0.013463540718557298,HostB.set.prob={0.9998779892630552,1.2201073694485115E-4},ContinentB.set.prob={1.0},height=4.2713572412501435,Thika_PicornaLikeVirus_1917-3915.rate=8.231837113599396E-4,ThikaContinentClock.rate_median=0.014158435150450576,HostB="Dmel",length=6.302309084660654,HostB.prob=0.9998779892630552,ContinentB.prob=1.0,height_95%_HPD={3.234204366406999,5.936341661482004},ThikaHostClock.rate_median=0.01185894708521877,ContinentB.set={"USA"},length_95%_HPD={1.435546978626,13.77857371535},ThikaContinentClock.rate_95%_HPD={0.003131043363238165,0.033499954164350525},ThikaHostClock.rate_range={0.001237083863382389,0.06901336773714238},height_median=4.041072923504949,posterior=1.0,ThikaContinentClock.rate_range={0.0015021073860627878,0.07785830627180768},Thika_PicornaLikeVirus_1917-3915.rate_95%_HPD={2.3032941766116058E-4,0.0016101350179259497},length_median=5.33380130736,Thika_PicornaLikeVirus_1917-3915.rate_median=7.515690242507955E-4]:5.393860105905553)[&ThikaHostClock.rate_95%_HPD={0.0023066101900340494,0.0281060303491956},length_range={0.4665024234683,38.26917656491},ContinentB="USA",height_range={4.247402273139301,46.66998909953003},HostB.set={"Dmel","Dsim"},Thika_PicornaLikeVirus_1917-3915.rate_range={1.2395375198609898E-4,0.0024979297366989075},ThikaContinentClock.rate=0.015978595909726015,ThikaHostClock.rate=0.013463540718557298,HostB.set.prob={0.9988408979990239,0.001159102000976086},ContinentB.set.prob={0.9777330405075647,0.0010980966325036604,0.020741825280624696,4.27037579306979E-4},height=10.573666325910779,Thika_PicornaLikeVirus_1917-3915.rate=8.231837113599396E-4,ThikaContinentClock.rate_median=0.014158435150450576,HostB="Dmel",length=5.694859841542224,HostB.prob=0.9988408979990239,ContinentB.prob=0.9777330405075647,height_95%_HPD={4.982722102817,19.215680462664977},ThikaHostClock.rate_median=0.01185894708521877,ContinentB.set={"USA","EuropeNAf","Africa","Australia"},length_95%_HPD={1.022808831629,13.24828442682},ThikaContinentClock.rate_95%_HPD={0.003131043363238165,0.033499954164350525},ThikaHostClock.rate_range={0.001237083863382389,0.06901336773714238},height_median=9.434933029410502,posterior=1.0,ThikaContinentClock.rate_range={0.0015021073860627878,0.07785830627180768},Thika_PicornaLikeVirus_1917-3915.rate_95%_HPD={2.3032941766116058E-4,0.0016101350179259497},length_median=4.7396950586845,Thika_PicornaLikeVirus_1917-3915.rate_median=7.515690242507955E-4]:4.879206853642003,24[&ThikaHostClock.rate_95%_HPD={0.0023066101900340494,0.0281060303491956},length_range={2.621178086044,69.39301997472},ContinentB="Africa",height_range={2.8114754097729815,2.81147540998802},HostB.set={"Dmel"},Thika_PicornaLikeVirus_1917-3915.rate_range={1.2395375198609898E-4,0.0024979297366989075},ThikaContinentClock.rate=0.015978595909726015,ThikaHostClock.rate=0.013463540718557298,HostB.set.prob={1.0},ContinentB.set.prob={1.0},height=2.8114754098396784,Thika_PicornaLikeVirus_1917-3915.rate=8.231837113599396E-4,ThikaContinentClock.rate_median=0.014158435150450576,HostB="Dmel",length=13.457050757613352,HostB.prob=1.0,ContinentB.prob=1.0,height_95%_HPD={2.811475409826599,2.8114754098510844},ThikaHostClock.rate_median=0.01185894708521877,ContinentB.set={"Africa"},length_95%_HPD={3.485201615275,28.19919624838},ThikaContinentClock.rate_95%_HPD={0.003131043363238165,0.033499954164350525},ThikaHostClock.rate_range={0.001237083863382389,0.06901336773714238},height_median=2.8114754098390016,ThikaContinentClock.rate_range={0.0015021073860627878,0.07785830627180768},Thika_PicornaLikeVirus_1917-3915.rate_95%_HPD={2.3032941766116058E-4,0.0016101350179259497},length_median=11.502664473214999,Thika_PicornaLikeVirus_1917-3915.rate_median=7.515690242507955E-4]:11.502664473213503)[&ThikaHostClock.rate_95%_HPD={0.0023066101900340494,0.0281060303491956},length_range={3.660351027062,132.3825688902},ContinentB="USA",height_range={5.432653495883301,72.20449538453005},HostB.set={"Dmel","Dsim"},Thika_PicornaLikeVirus_1917-3915.rate_range={1.2395375198609898E-4,0.0024979297366989075},ThikaContinentClock.rate=0.015978595909726015,ThikaHostClock.rate=0.013463540718557298,HostB.set.prob={0.9923743289409468,0.007625671059053197},ContinentB.set.prob={0.5684480234260615,0.017264519277696438,0.4072108345534407,0.007076622742801367},height=16.268526167452958,Thika_PicornaLikeVirus_1917-3915.rate=8.231837113599396E-4,ThikaContinentClock.rate_median=0.014158435150450576,HostB="Dmel",length=22.121779520365706,HostB.prob=0.9923743289409468,ContinentB.prob=0.5684480234260615,height_95%_HPD={6.296677025113006,31.010671658216012},ThikaHostClock.rate_median=0.01185894708521877,ContinentB.set={"USA","EuropeNAf","Africa","Australia"},length_95%_HPD={4.994605067825,48.15275150245},ThikaContinentClock.rate_95%_HPD={0.003131043363238165,0.033499954164350525},ThikaHostClock.rate_range={0.001237083863382389,0.06901336773714238},height_median=14.314139883052505,posterior=1.0,ThikaContinentClock.rate_range={0.0015021073860627878,0.07785830627180768},Thika_PicornaLikeVirus_1917-3915.rate_95%_HPD={2.3032941766116058E-4,0.0016101350179259497},length_median=18.743959137704998,Thika_PicornaLikeVirus_1917-3915.rate_median=7.515690242507955E-4]:17.690674584525652,23[&ThikaHostClock.rate_95%_HPD={0.0023066101900340494,0.0281060303491956},length_range={8.520837767914,221.592802739},ContinentB="Africa",height_range={1.553941163174045,1.5539411634199496},HostB.set={"Dmel"},Thika_PicornaLikeVirus_1917-3915.rate_range={1.2395375198609898E-4,0.0024979297366989075},ThikaContinentClock.rate=0.015978595909726015,ThikaHostClock.rate=0.013463540718557298,HostB.set.prob={1.0},ContinentB.set.prob={1.0},height=1.55394116326452,Thika_PicornaLikeVirus_1917-3915.rate=8.231837113599396E-4,ThikaContinentClock.rate_median=0.014158435150450576,HostB="Dmel",length=38.140158505524354,HostB.prob=1.0,ContinentB.prob=1.0,height_95%_HPD={1.5539411632520057,1.5539411632750273},ThikaHostClock.rate_median=0.01185894708521877,ContinentB.set={"Africa"},length_95%_HPD={10.5248695182,79.807351192},ThikaContinentClock.rate_95%_HPD={0.003131043363238165,0.033499954164350525},ThikaHostClock.rate_range={0.001237083863382389,0.06901336773714238},height_median=1.5539411632639712,ThikaContinentClock.rate_range={0.0015021073860627878,0.07785830627180768},Thika_PicornaLikeVirus_1917-3915.rate_95%_HPD={2.3032941766116058E-4,0.0016101350179259497},length_median=32.648294816800004,Thika_PicornaLikeVirus_1917-3915.rate_median=7.515690242507955E-4]:30.450873304314186)[&ThikaHostClock.rate_95%_HPD={0.0023330000545495814,0.02845379808269595},length_range={0.04071270446916,65.86665371144},ContinentB="Africa",height_range={10.074778931176002,189.15786583546992},HostB.set={"Dmel","Dsim"},Thika_PicornaLikeVirus_1917-3915.rate_range={1.447057664475867E-4,0.0024979297366989075},ThikaContinentClock.rate=0.01626134888240627,ThikaHostClock.rate=0.013663282211007039,HostB.set.prob={0.9252633338906537,0.07473666610934626},ContinentB.set.prob={0.36490553419160676,0.09722454439057014,0.5030931282394249,0.03477679317839826},height=36.98840289069677,Thika_PicornaLikeVirus_1917-3915.rate=8.374110171425566E-4,ThikaContinentClock.rate_median=0.014441569062371571,HostB="Dmel",length=8.243872145099703,HostB.prob=0.9252633338906537,ContinentB.prob=0.5030931282394249,height_95%_HPD={11.368734578152118,74.78713695222602},ThikaHostClock.rate_median=0.012014593022252516,ContinentB.set={"USA","EuropeNAf","Africa","Australia"},length_95%_HPD={0.4141465666741,19.57592516509},ThikaContinentClock.rate_95%_HPD={0.003131043363238165,0.03388222131080806},ThikaHostClock.rate_range={0.0014317089535290093,0.06901336773714238},height_median=32.00481446757816,posterior=0.7297462176671548,ThikaContinentClock.rate_range={0.0020110085696376915,0.07785830627180768},Thika_PicornaLikeVirus_1917-3915.rate_95%_HPD={2.1486406948733447E-4,0.001609818362428603},length_median=6.7356010794025,Thika_PicornaLikeVirus_1917-3915.rate_median=7.691658992912474E-4]:8.501375696684335,(13[&ThikaHostClock.rate_95%_HPD={0.0023066101900340494,0.0281060303491956},length_range={0.8981517911306,35.26935930708},ContinentB="USA",height_range={3.0991466426299894,3.0991466428713466},HostB.set={"Dmel"},Thika_PicornaLikeVirus_1917-3915.rate_range={1.2395375198609898E-4,0.0024979297366989075},ThikaContinentClock.rate=0.015978595909726015,ThikaHostClock.rate=0.013463540718557298,HostB.set.prob={1.0},ContinentB.set.prob={1.0},height=3.0991466427163012,Thika_PicornaLikeVirus_1917-3915.rate=8.231837113599396E-4,ThikaContinentClock.rate_median=0.014158435150450576,HostB="Dmel",length=5.584556502017501,HostB.prob=1.0,ContinentB.prob=1.0,height_95%_HPD={3.099146642704966,3.099146642727021},ThikaHostClock.rate_median=0.01185894708521877,ContinentB.set={"USA"},length_95%_HPD={1.27891273494,12.21805739951},ThikaContinentClock.rate_95%_HPD={0.003131043363238165,0.033499954164350525},ThikaHostClock.rate_range={0.001237083863382389,0.06901336773714238},height_median=3.0991466427153043,ThikaContinentClock.rate_range={0.0015021073860627878,0.07785830627180768},Thika_PicornaLikeVirus_1917-3915.rate_95%_HPD={2.3032941766116058E-4,0.0016101350179259497},length_median=4.728088515154,Thika_PicornaLikeVirus_1917-3915.rate_median=7.515690242507955E-4]:4.728088515146176,((10[&ThikaHostClock.rate_95%_HPD={0.0023066101900340494,0.0281060303491956},length_range={6.285784109217E-6,7.143575711328},ContinentB="USA",height_range={3.0991466426350485,3.0991466428738477},HostB.set={"Dmel"},Thika_PicornaLikeVirus_1917-3915.rate_range={1.2395375198609898E-4,0.0024979297366989075},ThikaContinentClock.rate=0.015978595909726015,ThikaHostClock.rate=0.013463540718557298,HostB.set.prob={1.0},ContinentB.set.prob={1.0},height=3.099146642716331,Thika_PicornaLikeVirus_1917-3915.rate=8.231837113599396E-4,ThikaContinentClock.rate_median=0.014158435150450576,HostB="Dmel",length=0.4188514898772683,HostB.prob=1.0,ContinentB.prob=1.0,height_95%_HPD={3.0991466427043832,3.0991466427269643},ThikaHostClock.rate_median=0.01185894708521877,ContinentB.set={"USA"},length_95%_HPD={6.285784109217E-6,1.306580349443},ThikaContinentClock.rate_95%_HPD={0.003131043363238165,0.033499954164350525},ThikaHostClock.rate_range={0.001237083863382389,0.06901336773714238},height_median=3.0991466427154677,ThikaContinentClock.rate_range={0.0015021073860627878,0.07785830627180768},Thika_PicornaLikeVirus_1917-3915.rate_95%_HPD={2.3032941766116058E-4,0.0016101350179259497},length_median=0.2733984834903,Thika_PicornaLikeVirus_1917-3915.rate_median=7.515690242507955E-4]:0.1824219705389396,4[&ThikaHostClock.rate_95%_HPD={0.0023066101900340494,0.0281060303491956},length_range={6.285784109217E-6,7.370510322426},ContinentB="USA",height_range={3.0991466426340253,3.0991466428738477},HostB.set={"Dmel"},Thika_PicornaLikeVirus_1917-3915.rate_range={1.2395375198609898E-4,0.0024979297366989075},ThikaContinentClock.rate=0.015978595909726015,ThikaHostClock.rate=0.013463540718557298,HostB.set.prob={1.0},ContinentB.set.prob={1.0},height=3.0991466427163314,Thika_PicornaLikeVirus_1917-3915.rate=8.231837113599396E-4,ThikaContinentClock.rate_median=0.014158435150450576,HostB="Dmel",length=0.4191779545519363,HostB.prob=1.0,ContinentB.prob=1.0,height_95%_HPD={3.0991466427043832,3.0991466427269927},ThikaHostClock.rate_median=0.01185894708521877,ContinentB.set={"USA"},length_95%_HPD={6.285784109217E-6,1.310360209813},ThikaContinentClock.rate_95%_HPD={0.003131043363238165,0.033499954164350525},ThikaHostClock.rate_range={0.001237083863382389,0.06901336773714238},height_median=3.0991466427154535,ThikaContinentClock.rate_range={0.0015021073860627878,0.07785830627180768},Thika_PicornaLikeVirus_1917-3915.rate_95%_HPD={2.3032941766116058E-4,0.0016101350179259497},length_median=0.2748539214331,Thika_PicornaLikeVirus_1917-3915.rate_median=7.515690242507955E-4]:0.18242197053895381)[&ThikaHostClock.rate_95%_HPD={0.0023926898109099264,0.02839558652619485},length_range={1.572686776852E-5,7.745996945237},ContinentB="USA",height_range={3.0991529284928987,7.174984642392673},HostB.set={"Dmel"},Thika_PicornaLikeVirus_1917-3915.rate_range={1.4610823035656308E-4,0.0024599166908826804},ThikaContinentClock.rate=0.01621350869383514,ThikaHostClock.rate=0.01359269877922733,HostB.set.prob={1.0},ContinentB.set.prob={1.0},height=3.384079532915281,Thika_PicornaLikeVirus_1917-3915.rate=8.284177531992171E-4,ThikaContinentClock.rate_median=0.014370139926249404,HostB="Dmel",length=0.4949767584576193,HostB.prob=1.0,ContinentB.prob=1.0,height_95%_HPD={3.0991529284928987,3.987495606739401},ThikaHostClock.rate_median=0.012021833037771412,ContinentB.set={"USA"},length_95%_HPD={1.572686776852E-5,1.533325010825},ThikaContinentClock.rate_95%_HPD={0.0031327731190017344,0.03388222131080806},ThikaHostClock.rate_range={0.001237083863382389,0.06901336773714238},height_median=3.2815686132544073,posterior=0.554904831625183,ThikaContinentClock.rate_range={0.0017950797673001574,0.0703136074520921},Thika_PicornaLikeVirus_1917-3915.rate_95%_HPD={2.2986278798420594E-4,0.0015963039787078078},length_median=0.33192936799164996,Thika_PicornaLikeVirus_1917-3915.rate_median=7.607869649705276E-4]:0.4001737237916032,5[&ThikaHostClock.rate_95%_HPD={0.0023066101900340494,0.0281060303491956},length_range={0.001602011338479,7.773653093803},ContinentB="USA",height_range={3.0991466426350485,3.0991466428743024},HostB.set={"Dmel"},Thika_PicornaLikeVirus_1917-3915.rate_range={1.2395375198609898E-4,0.0024979297366989075},ThikaContinentClock.rate=0.015978595909726015,ThikaHostClock.rate=0.013463540718557298,HostB.set.prob={1.0},ContinentB.set.prob={1.0},height=3.0991466427163274,Thika_PicornaLikeVirus_1917-3915.rate=8.231837113599396E-4,ThikaContinentClock.rate_median=0.014158435150450576,HostB="Dmel",length=0.6220196612437457,HostB.prob=1.0,ContinentB.prob=1.0,height_95%_HPD={3.099146642704426,3.099146642727021},ThikaHostClock.rate_median=0.01185894708521877,ContinentB.set={"USA"},length_95%_HPD={0.005603010950677,1.737635844137},ThikaContinentClock.rate_95%_HPD={0.003131043363238165,0.033499954164350525},ThikaHostClock.rate_range={0.001237083863382389,0.06901336773714238},height_median=3.099146642715482,ThikaContinentClock.rate_range={0.0015021073860627878,0.07785830627180768},Thika_PicornaLikeVirus_1917-3915.rate_95%_HPD={2.3032941766116058E-4,0.0016101350179259497},length_median=0.4547475179155,Thika_PicornaLikeVirus_1917-3915.rate_median=7.515690242507955E-4]:0.5825956943305286)[&ThikaHostClock.rate_95%_HPD={0.0023066101900340494,0.0281060303491956},length_range={0.5066694119522,34.06026695435},ContinentB="USA",height_range={3.1126143326672064,10.87279973654006},HostB.set={"Dmel"},Thika_PicornaLikeVirus_1917-3915.rate_range={1.2395375198609898E-4,0.0024979297366989075},ThikaContinentClock.rate=0.015978595909726015,ThikaHostClock.rate=0.013463540718557298,HostB.set.prob={1.0},ContinentB.set.prob={1.0},height=3.8644864155223644,Thika_PicornaLikeVirus_1917-3915.rate=8.231837113599396E-4,ThikaContinentClock.rate_median=0.014158435150450576,HostB="Dmel",length=4.819216729211416,HostB.prob=1.0,ContinentB.prob=1.0,height_95%_HPD={3.1362522582000025,5.092839825683967},ThikaHostClock.rate_median=0.01185894708521877,ContinentB.set={"USA"},length_95%_HPD={0.9359011308984,10.67212758179},ThikaContinentClock.rate_95%_HPD={0.003131043363238165,0.033499954164350525},ThikaHostClock.rate_range={0.001237083863382389,0.06901336773714238},height_median=3.6817423370460105,posterior=1.0,ThikaContinentClock.rate_range={0.0015021073860627878,0.07785830627180768},Thika_PicornaLikeVirus_1917-3915.rate_95%_HPD={2.3032941766116058E-4,0.0016101350179259497},length_median=4.046938866812,Thika_PicornaLikeVirus_1917-3915.rate_median=7.515690242507955E-4]:4.14549282081547)[&ThikaHostClock.rate_95%_HPD={0.0023066101900340494,0.0281060303491956},length_range={6.66597386735,198.8987613277},ContinentB="USA",height_range={3.9972984338449997,38.36850594980001},HostB.set={"Dmel","Dsim"},Thika_PicornaLikeVirus_1917-3915.rate_range={1.2395375198609898E-4,0.0024979297366989075},ThikaContinentClock.rate=0.015978595909726015,ThikaHostClock.rate=0.013463540718557298,HostB.set.prob={0.9976207906295754,0.0023792093704245974},ContinentB.set.prob={0.9959736456808199,6.710590531966813E-4,0.0030502684236212788,3.050268423621279E-4},height=8.683703144733737,Thika_PicornaLikeVirus_1917-3915.rate=8.231837113599396E-4,ThikaContinentClock.rate_median=0.014158435150450576,HostB="Dmel",length=36.63288787777778,HostB.prob=0.9976207906295754,ContinentB.prob=0.9959736456808199,height_95%_HPD={4.3780593776561005,15.317204042236085},ThikaHostClock.rate_median=0.01185894708521877,ContinentB.set={"USA","EuropeNAf","Africa","Australia"},length_95%_HPD={9.862794168469,77.70861162782},ThikaContinentClock.rate_95%_HPD={0.003131043363238165,0.033499954164350525},ThikaHostClock.rate_range={0.001237083863382389,0.06901336773714238},height_median=7.82723515786148,posterior=1.0,ThikaContinentClock.rate_range={0.0015021073860627878,0.07785830627180768},Thika_PicornaLikeVirus_1917-3915.rate_95%_HPD={2.3032941766116058E-4,0.0016101350179259497},length_median=31.322087369785002,Thika_PicornaLikeVirus_1917-3915.rate_median=7.515690242507955E-4]:32.67895500640101)[&ThikaHostClock.rate_95%_HPD={0.0024451754850235733,0.027721493423054227},length_range={6.019525637697E-4,54.64137941836},ContinentB="USA",height_range={12.9600168814293,223.14674390223},HostB.set={"Dmel","Dsim"},Thika_PicornaLikeVirus_1917-3915.rate_range={1.2395375198609898E-4,0.002450331893425197},ThikaContinentClock.rate=0.01563177210935133,ThikaHostClock.rate=0.013201711044759657,HostB.set.prob={0.8812403604188652,0.11875963958113483},ContinentB.set.prob={0.3995454176475363,0.17314717103661012,0.37446221284195147,0.0528451984739021},height=46.3376280603675,Thika_PicornaLikeVirus_1917-3915.rate=8.082068675515569E-4,ThikaContinentClock.rate_median=0.013820158952283064,HostB="Dmel",length=6.290370825903605,HostB.prob=0.8812403604188652,ContinentB.prob=0.3995454176475363,height_95%_HPD={15.642240461573998,93.87426855238198},ThikaHostClock.rate_median=0.011631662281777656,ContinentB.set={"USA","EuropeNAf","Africa","Australia"},length_95%_HPD={0.1151093766067,15.92407770532},ThikaContinentClock.rate_95%_HPD={0.003127523000372994,0.0326704770950376},ThikaHostClock.rate_range={0.001237083863382389,0.06901336773714238},height_median=40.50619016426249,posterior=0.7515251342118107,ThikaContinentClock.rate_range={0.0015021073860627878,0.07785830627180768},Thika_PicornaLikeVirus_1917-3915.rate_95%_HPD={2.2880595453995029E-4,0.0015940421971811672},length_median=4.952929255156,Thika_PicornaLikeVirus_1917-3915.rate_median=7.38427657416877E-4]:5.496006433695001)[&ThikaHostClock.rate_95%_HPD={0.0023066101900340494,0.0281060303491956},length_range={6.206747114783,279.4758185232},ContinentB="EuropeNAf",height_range={13.861872526430794,267.04651416289005},HostB.set={"Dmel","Dsim"},Thika_PicornaLikeVirus_1917-3915.rate_range={1.2395375198609898E-4,0.0024979297366989075},ThikaContinentClock.rate=0.015978595909726015,ThikaHostClock.rate=0.013463540718557298,HostB.set.prob={0.7507930697901415,0.24920693020985846},ContinentB.set.prob={0.23578574914592484,0.3762201073694485,0.2917276720351391,0.09626647144948755},height=52.96600783322881,Thika_PicornaLikeVirus_1917-3915.rate=8.231837113599396E-4,ThikaContinentClock.rate_median=0.014158435150450576,HostB="Dmel",length=41.46492418108996,HostB.prob=0.7507930697901415,ContinentB.prob=0.3762201073694485,height_95%_HPD={16.307806693363997,107.9567458152772},ThikaHostClock.rate_median=0.01185894708521877,ContinentB.set={"USA","EuropeNAf","Africa","Australia"},length_95%_HPD={10.1635309575,87.12751512942},ThikaContinentClock.rate_95%_HPD={0.003131043363238165,0.033499954164350525},ThikaHostClock.rate_range={0.001237083863382389,0.06901336773714238},height_median=46.00219659795749,posterior=1.0,ThikaContinentClock.rate_range={0.0015021073860627878,0.07785830627180768},Thika_PicornaLikeVirus_1917-3915.rate_95%_HPD={2.3032941766116058E-4,0.0016101350179259497},length_median=35.51837555243,Thika_PicornaLikeVirus_1917-3915.rate_median=7.515690242507955E-4]:35.532311629643814,1[&ThikaHostClock.rate_95%_HPD={0.0023066101900340494,0.0281060303491956},length_range={20.32822069799,503.2980158277},ContinentB="Australia",height_range={1.6525713001599343,1.6525713003810552},HostB.set={"Dsim"},Thika_PicornaLikeVirus_1917-3915.rate_range={1.2395375198609898E-4,0.0024979297366989075},ThikaContinentClock.rate=0.015978595909726015,ThikaHostClock.rate=0.013463540718557298,HostB.set.prob={1.0},ContinentB.set.prob={1.0},height=1.6525713002505258,Thika_PicornaLikeVirus_1917-3915.rate=8.231837113599396E-4,ThikaContinentClock.rate_median=0.014158435150450576,HostB="Dsim",length=89.66864143097932,HostB.prob=1.0,ContinentB.prob=1.0,height_95%_HPD={1.6525713002099565,1.6525713002940279},ThikaHostClock.rate_median=0.01185894708521877,ContinentB.set={"Australia"},length_95%_HPD={25.49532242752,185.6594545641},ThikaContinentClock.rate_95%_HPD={0.003131043363238165,0.033499954164350525},ThikaHostClock.rate_range={0.001237083863382389,0.06901336773714238},height_median=1.6525713002499884,ThikaContinentClock.rate_range={0.0015021073860627878,0.07785830627180768},Thika_PicornaLikeVirus_1917-3915.rate_95%_HPD={2.3032941766116058E-4,0.0016101350179259497},length_median=77.46701251849501,Thika_PicornaLikeVirus_1917-3915.rate_median=7.515690242507955E-4]:79.88193692735132)[&ThikaHostClock.rate_95%_HPD={0.0023007331327021658,0.027902886526572787},length_range={0.01111510331668,76.29300778193},ContinentB="EuropeNAf",height_range={21.980791998237216,451.1446824347901},HostB.set={"Dmel","Dsim"},Thika_PicornaLikeVirus_1917-3915.rate_range={1.4203193504980552E-4,0.0024979297366989075},ThikaContinentClock.rate=0.01564066536392999,ThikaHostClock.rate=0.013212384086084262,HostB.set.prob={0.5296232192783917,0.4703767807216083},ContinentB.set.prob={0.1520436692850486,0.3465583810411397,0.30142457728664623,0.1999733723871655},height=93.5074764246555,Thika_PicornaLikeVirus_1917-3915.rate=7.990656867270543E-4,ThikaContinentClock.rate_median=0.01378547776751944,HostB="Dmel",length=9.334628052612478,HostB.prob=0.5296232192783917,ContinentB.prob=0.3465583810411397,height_95%_HPD={28.424256664066007,190.65582024321003},ThikaHostClock.rate_median=0.011556969559839788,ContinentB.set={"USA","EuropeNAf","Africa","Australia"},length_95%_HPD={0.01111510331668,24.38048593284},ThikaContinentClock.rate_95%_HPD={0.0028769054149423777,0.032824524939170756},ThikaHostClock.rate_range={0.0013749194542405057,0.06901336773714238},height_median=81.53450822760131,posterior=0.45821132259638847,ThikaContinentClock.rate_range={0.0017950797673001574,0.0703136074520921},Thika_PicornaLikeVirus_1917-3915.rate_95%_HPD={2.082087235903691E-4,0.0015598423862310442},length_median=7.210037662204,Thika_PicornaLikeVirus_1917-3915.rate_median=7.280506655770285E-4]:4.561454747444188)[&ThikaHostClock.rate_95%_HPD={0.0023066101900340494,0.02811105801786199},length_range={0.1714011884428,207.2780685399},ContinentB="EuropeNAf",height_range={25.439460597829996,546.5223326860901},HostB.set={"Dmel","Dsim"},Thika_PicornaLikeVirus_1917-3915.rate_range={1.2395375198609898E-4,0.0024979297366989075},ThikaContinentClock.rate=0.015978881363139828,ThikaHostClock.rate=0.013464724592861757,HostB.set.prob={0.5291819291819292,0.4708180708180708},ContinentB.set.prob={0.15293040293040294,0.34627594627594627,0.3176434676434676,0.18315018315018314},height=99.41311044739973,Thika_PicornaLikeVirus_1917-3915.rate=8.232323589990518E-4,ThikaContinentClock.rate_median=0.014159473390698694,HostB="Dmel",length=35.40127685330935,HostB.prob=0.5291819291819292,ContinentB.prob=0.34627594627594627,height_95%_HPD={29.2650966767132,204.252899890712},ThikaHostClock.rate_median=0.011859433904456405,ContinentB.set={"USA","EuropeNAf","Africa","Australia"},length_95%_HPD={6.394334863702,80.13185391032},ThikaContinentClock.rate_95%_HPD={0.003131043363238165,0.033499954164350525},ThikaHostClock.rate_range={0.001237083863382389,0.06901336773714238},height_median=86.0959629750455,posterior=0.9992679355783309,ThikaContinentClock.rate_range={0.0015021073860627878,0.07785830627180768},Thika_PicornaLikeVirus_1917-3915.rate_95%_HPD={2.2986278798420594E-4,0.001609749756841076},length_median=29.719271839104998,Thika_PicornaLikeVirus_1917-3915.rate_median=7.516555303599211E-4]:30.95796598659051)[&height_95%_HPD={41.1079031773887,277.97895309905005},ContinentB.set={"USA","EuropeNAf","Africa","Australia"},height_range={34.4878220385513,753.8004012259901},ContinentB="Africa",HostB.set={"Dmel","Dsim"},HostB.set.prob={0.5452049780380673,0.45479502196193267},ContinentB.set.prob={0.17825768667642752,0.28642020497803805,0.34516837481698387,0.1901537335285505},height_median=117.053928961636,height=134.79969605229118,posterior=1.0,HostB="Dmel",length=0.0,HostB.prob=0.5452049780380673,ContinentB.prob=0.34516837481698387];
End;
