# Supplementary material for: The Discovery, Distribution, and Evolution of Viruses Associated with Drosophila melanogaster
Source: PLoS Biol. 2015 Jul 14;13(7):e1002210. doi: 10.1371/journal.pbio.1002210 (PMC4501690; doi:10.1371/journal.pbio.1002210)
Supplement: S8 Data — Posterior summaries of BEAST output for Figs 6 and S7 (posteriors inferred jointly across two independent runs). (ZIP) [file pbio.1002210.s008.zip › BEAST_Results/Thika_PicornaLikeVirus_3916-4613.summary.tree]

#NEXUS

Begin taxa;
	Dimensions ntax=27;
	Taxlabels
		Thika_PicornaLikeVirus_AUS10_Dsim_Australia_Australia_2011-02-28
		Thika_PicornaLikeVirus_AUS20_Dsim_Australia_Australia_2011-02-28
		Thika_PicornaLikeVirus_AUSSIM01_Dsim_Australia_Australia_2011-02-28
		Thika_PicornaLikeVirus_IM04_Dmel_Ithaca_USA_2009-09-18
		Thika_PicornaLikeVirus_IM05_Dmel_Ithaca_USA_2009-09-18
		Thika_PicornaLikeVirus_IM07_Dmel_Ithaca_USA_2009-09-18
		Thika_PicornaLikeVirus_IM09_Dmel_Ithaca_USA_2009-09-18
		Thika_PicornaLikeVirus_IM10_Dmel_Ithaca_USA_2009-09-18
		Thika_PicornaLikeVirus_IM13_Dmel_Ithaca_USA_2009-09-18
		Thika_PicornaLikeVirus_IM14_Dmel_Ithaca_USA_2009-09-18
		Thika_PicornaLikeVirus_IM18_Dmel_Ithaca_USA_2009-09-18
		Thika_PicornaLikeVirus_IM19_DUNK_Ithaca_USA_2009-09-18
		Thika_PicornaLikeVirus_IM20_Dmel_Ithaca_USA_2009-09-18
		Thika_PicornaLikeVirus_ITH11_Dmel_Ithaca_USA_2009-09-18
		Thika_PicornaLikeVirus_LIS02_Dmel_Lisbon_EuropeNAf_2012-10-24
		Thika_PicornaLikeVirus_LIS17_Dsim_Lisbon_EuropeNAf_2012-10-24
		Thika_PicornaLikeVirus_LIS20_Dsim_Lisbon_EuropeNAf_2012-10-24
		Thika_PicornaLikeVirus_LIS27_Dsim_Lisbon_EuropeNAf_2012-10-24
		Thika_PicornaLikeVirus_LIS29_Dmel_Lisbon_EuropeNAf_2012-10-24
		Thika_PicornaLikeVirus_MATMEL27_Dmel_Accra1_Africa_2010-01
		Thika_PicornaLikeVirus_MON26_Dmel_Montpellier_EuropeNAf_2010-08-11
		Thika_PicornaLikeVirus_PORSIM05_Dsim_Porto_EuropeNAf_2012-10-24
		Thika_PicornaLikeVirus_PORSIM07_Dsim_Porto_EuropeNAf_2012-10-24
		Thika_PicornaLikeVirus_PORSIM08_Dsim_Porto_EuropeNAf_2012-10-24
		Thika_PicornaLikeVirus_REEF24_Dmel_Mombassa_Africa_2011-04-05
		Thika_PicornaLikeVirus_SAF04_Dmel_SouthAfrica_Africa_2010-01
		Thika_PicornaLikeVirus_SAF60_Dsim_SouthAfrica_Africa_2010-01
		;
End;

Begin trees;
	Translate
		1 Thika_PicornaLikeVirus_AUS10_Dsim_Australia_Australia_2011-02-28,
		2 Thika_PicornaLikeVirus_AUS20_Dsim_Australia_Australia_2011-02-28,
		3 Thika_PicornaLikeVirus_AUSSIM01_Dsim_Australia_Australia_2011-02-28,
		4 Thika_PicornaLikeVirus_IM04_Dmel_Ithaca_USA_2009-09-18,
		5 Thika_PicornaLikeVirus_IM05_Dmel_Ithaca_USA_2009-09-18,
		6 Thika_PicornaLikeVirus_IM07_Dmel_Ithaca_USA_2009-09-18,
		7 Thika_PicornaLikeVirus_IM09_Dmel_Ithaca_USA_2009-09-18,
		8 Thika_PicornaLikeVirus_IM10_Dmel_Ithaca_USA_2009-09-18,
		9 Thika_PicornaLikeVirus_IM13_Dmel_Ithaca_USA_2009-09-18,
		10 Thika_PicornaLikeVirus_IM14_Dmel_Ithaca_USA_2009-09-18,
		11 Thika_PicornaLikeVirus_IM18_Dmel_Ithaca_USA_2009-09-18,
		12 Thika_PicornaLikeVirus_IM19_DUNK_Ithaca_USA_2009-09-18,
		13 Thika_PicornaLikeVirus_IM20_Dmel_Ithaca_USA_2009-09-18,
		14 Thika_PicornaLikeVirus_ITH11_Dmel_Ithaca_USA_2009-09-18,
		15 Thika_PicornaLikeVirus_LIS02_Dmel_Lisbon_EuropeNAf_2012-10-24,
		16 Thika_PicornaLikeVirus_LIS17_Dsim_Lisbon_EuropeNAf_2012-10-24,
		17 Thika_PicornaLikeVirus_LIS20_Dsim_Lisbon_EuropeNAf_2012-10-24,
		18 Thika_PicornaLikeVirus_LIS27_Dsim_Lisbon_EuropeNAf_2012-10-24,
		19 Thika_PicornaLikeVirus_LIS29_Dmel_Lisbon_EuropeNAf_2012-10-24,
		20 Thika_PicornaLikeVirus_MATMEL27_Dmel_Accra1_Africa_2010-01,
		21 Thika_PicornaLikeVirus_MON26_Dmel_Montpellier_EuropeNAf_2010-08-11,
		22 Thika_PicornaLikeVirus_PORSIM05_Dsim_Porto_EuropeNAf_2012-10-24,
		23 Thika_PicornaLikeVirus_PORSIM07_Dsim_Porto_EuropeNAf_2012-10-24,
		24 Thika_PicornaLikeVirus_PORSIM08_Dsim_Porto_EuropeNAf_2012-10-24,
		25 Thika_PicornaLikeVirus_REEF24_Dmel_Mombassa_Africa_2011-04-05,
		26 Thika_PicornaLikeVirus_SAF04_Dmel_SouthAfrica_Africa_2010-01,
		27 Thika_PicornaLikeVirus_SAF60_Dsim_SouthAfrica_Africa_2010-01
		;
tree TREE1 = [&R] (20[&HostC.set={"Dmel"},ThikaHostClock.rate_95%_HPD={0.0023066101900340494,0.0281060303491956},length_range={20.2761983091,763.2300425472},ContinentC="Africa",height_range={2.8114754097240393,2.8114754099638617},HostC.set.prob={1.0},ThikaContinentClock.rate=0.015978595909726015,Thika_PicornaLikeVirus_3916-4613.rate_range={8.026769030511097E-5,0.002346607688130363},ThikaHostClock.rate=0.013463540718557298,height=2.8114754098383345,ThikaContinentClock.rate_median=0.014158435150450576,ContinentC.set.prob={1.0},HostC="Dmel",length=111.842363266045,Thika_PicornaLikeVirus_3916-4613.rate_median=5.261942353849275E-4,height_95%_HPD={2.811475409791001,2.8114754098839967},ThikaHostClock.rate_median=0.01185894708521877,Thika_PicornaLikeVirus_3916-4613.rate=5.768269696107615E-4,HostC.prob=1.0,length_95%_HPD={28.9939633612,235.7647727443},Thika_PicornaLikeVirus_3916-4613.rate_95%_HPD={1.5528964516776648E-4,0.0011208359415462606},ThikaContinentClock.rate_95%_HPD={0.003131043363238165,0.033499954164350525},ContinentC.set={"Africa"},ThikaHostClock.rate_range={0.001237083863382389,0.06901336773714238},ContinentC.prob=1.0,height_median=2.8114754098380104,ThikaContinentClock.rate_range={0.0015021073860627878,0.07785830627180768},length_median=96.23707273784501]:96.25959117688049,((21[&HostC.set={"Dmel"},ThikaHostClock.rate_95%_HPD={0.0023066101900340494,0.0281060303491956},length_range={2.243715267153,183.511134928},ContinentC="EuropeNAf",height_range={2.2032562316259714,2.203256231873013},HostC.set.prob={1.0},ThikaContinentClock.rate=0.015978595909726015,Thika_PicornaLikeVirus_3916-4613.rate_range={8.026769030511097E-5,0.002346607688130363},ThikaHostClock.rate=0.013463540718557298,height=2.2032562317560376,ThikaContinentClock.rate_median=0.014158435150450576,ContinentC.set.prob={1.0},HostC="Dmel",length=28.117766792821538,Thika_PicornaLikeVirus_3916-4613.rate_median=5.261942353849275E-4,height_95%_HPD={2.2032562317439,2.203256231768705},ThikaHostClock.rate_median=0.01185894708521877,Thika_PicornaLikeVirus_3916-4613.rate=5.768269696107615E-4,HostC.prob=1.0,length_95%_HPD={6.220602558616,61.29303031563},Thika_PicornaLikeVirus_3916-4613.rate_95%_HPD={1.5528964516776648E-4,0.0011208359415462606},ThikaContinentClock.rate_95%_HPD={0.003131043363238165,0.033499954164350525},ContinentC.set={"EuropeNAf"},ThikaHostClock.rate_range={0.001237083863382389,0.06901336773714238},ContinentC.prob=1.0,height_median=2.2032562317560007,ThikaContinentClock.rate_range={0.0015021073860627878,0.07785830627180768},length_median=23.7749609158]:23.77496091580604,3[&HostC.set={"Dsim"},ThikaHostClock.rate_95%_HPD={0.0023066101900340494,0.0281060303491956},length_range={2.79440019866,184.0618198595},ContinentC="Australia",height_range={1.6525713001159943,1.6525713003700275},HostC.set.prob={1.0},ThikaContinentClock.rate=0.015978595909726015,Thika_PicornaLikeVirus_3916-4613.rate_range={8.026769030511097E-5,0.002346607688130363},ThikaHostClock.rate=0.013463540718557298,height=1.6525713002491922,ThikaContinentClock.rate_median=0.014158435150450576,ContinentC.set.prob={1.0},HostC="Dsim",length=28.668451724328577,Thika_PicornaLikeVirus_3916-4613.rate_median=5.261942353849275E-4,height_95%_HPD={1.6525713002369855,1.6525713002610303},ThikaHostClock.rate_median=0.01185894708521877,Thika_PicornaLikeVirus_3916-4613.rate=5.768269696107615E-4,HostC.prob=1.0,length_95%_HPD={6.771287490123,61.84371524714},Thika_PicornaLikeVirus_3916-4613.rate_95%_HPD={1.5528964516776648E-4,0.0011208359415462606},ThikaContinentClock.rate_95%_HPD={0.003131043363238165,0.033499954164350525},ContinentC.set={"Australia"},ThikaHostClock.rate_range={0.001237083863382389,0.06901336773714238},ContinentC.prob=1.0,height_median=1.652571300249008,ThikaContinentClock.rate_range={0.0015021073860627878,0.07785830627180768},length_median=24.32564584731]:24.325645847313034)[&HostC.set={"Dmel","Dsim"},ThikaHostClock.rate_95%_HPD={0.0023066101900340494,0.0281060303491956},length_range={3.06486898037,242.5745785367},ContinentC="EuropeNAf",height_range={4.446971498908098,185.7143911598081},HostC.set.prob={0.4699243533430942,0.5300756466569058},ThikaContinentClock.rate=0.015978595909726015,Thika_PicornaLikeVirus_3916-4613.rate_range={8.026769030511097E-5,0.002346607688130363},ThikaHostClock.rate=0.013463540718557298,height=30.32102302457767,ThikaContinentClock.rate_median=0.014158435150450576,ContinentC.set.prob={0.028977550024402148,0.5883967789165446,0.0704001952171791,0.3122254758418741},HostC="Dsim",length=39.24646751850654,Thika_PicornaLikeVirus_3916-4613.rate_median=5.261942353849275E-4,height_95%_HPD={8.423858790372197,63.496286547350024},ThikaHostClock.rate_median=0.01185894708521877,Thika_PicornaLikeVirus_3916-4613.rate=5.768269696107615E-4,HostC.prob=0.5300756466569058,length_95%_HPD={7.83001257604,88.88488486767},Thika_PicornaLikeVirus_3916-4613.rate_95%_HPD={1.5528964516776648E-4,0.0011208359415462606},ThikaContinentClock.rate_95%_HPD={0.003131043363238165,0.033499954164350525},ContinentC.set={"USA","EuropeNAf","Africa","Australia"},ThikaHostClock.rate_range={0.001237083863382389,0.06901336773714238},ContinentC.prob=0.5883967789165446,height_median=25.97821714756204,posterior=1.0,ThikaContinentClock.rate_range={0.0015021073860627878,0.07785830627180768},length_median=33.153578493764996]:38.28158097382006,(((25[&HostC.set={"Dmel"},ThikaHostClock.rate_95%_HPD={0.0023066101900340494,0.0281060303491956},length_range={5.683042295893,258.4847362868},ContinentC="Africa",height_range={1.5539411631640405,1.5539411633881173},HostC.set.prob={1.0},ThikaContinentClock.rate=0.015978595909726015,Thika_PicornaLikeVirus_3916-4613.rate_range={8.026769030511097E-5,0.002346607688130363},ThikaHostClock.rate=0.013463540718557298,height=1.5539411632630702,ThikaContinentClock.rate_median=0.014158435150450576,ContinentC.set.prob={1.0},HostC="Dmel",length=41.72241101907577,Thika_PicornaLikeVirus_3916-4613.rate_median=5.261942353849275E-4,height_95%_HPD={1.553941163249931,1.5539411632747147},ThikaHostClock.rate_median=0.01185894708521877,Thika_PicornaLikeVirus_3916-4613.rate=5.768269696107615E-4,HostC.prob=1.0,length_95%_HPD={9.589457026206,89.8462979813},Thika_PicornaLikeVirus_3916-4613.rate_95%_HPD={1.5528964516776648E-4,0.0011208359415462606},ThikaContinentClock.rate_95%_HPD={0.003131043363238165,0.033499954164350525},ContinentC.set={"Africa"},ThikaHostClock.rate_range={0.001237083863382389,0.06901336773714238},ContinentC.prob=1.0,height_median=1.553941163263005,ThikaContinentClock.rate_range={0.0015021073860627878,0.07785830627180768},length_median=35.689758419054996]:32.021442313066146,(((11[&HostC.set={"Dmel"},ThikaHostClock.rate_95%_HPD={0.0023066101900340494,0.0281060303491956},length_range={0.00529064295842,36.0811085646},ContinentC="USA",height_range={3.099146642660969,3.099146642805124},HostC.set.prob={1.0},ThikaContinentClock.rate=0.015978595909726015,Thika_PicornaLikeVirus_3916-4613.rate_range={8.026769030511097E-5,0.002346607688130363},ThikaHostClock.rate=0.013463540718557298,height=3.0991466427148966,ThikaContinentClock.rate_median=0.014158435150450576,ContinentC.set.prob={1.0},HostC="Dmel",length=2.3775824187671586,Thika_PicornaLikeVirus_3916-4613.rate_median=5.261942353849275E-4,height_95%_HPD={3.099146642701953,3.099146642726538},ThikaHostClock.rate_median=0.01185894708521877,Thika_PicornaLikeVirus_3916-4613.rate=5.768269696107615E-4,HostC.prob=1.0,length_95%_HPD={0.02071958759016,6.572416347032},Thika_PicornaLikeVirus_3916-4613.rate_95%_HPD={1.5528964516776648E-4,0.0011208359415462606},ThikaContinentClock.rate_95%_HPD={0.003131043363238165,0.033499954164350525},ContinentC.set={"USA"},ThikaHostClock.rate_range={0.001237083863382389,0.06901336773714238},ContinentC.prob=1.0,height_median=3.0991466427148,ThikaContinentClock.rate_range={0.0015021073860627878,0.07785830627180768},length_median=1.7148221678115]:2.217278036715186,(5[&HostC.set={"Dmel"},ThikaHostClock.rate_95%_HPD={0.0023066101900340494,0.0281060303491956},length_range={9.091413422846E-5,21.46746063479},ContinentC="USA",height_range={3.099146642660969,3.099146642805124},HostC.set.prob={1.0},ThikaContinentClock.rate=0.015978595909726015,Thika_PicornaLikeVirus_3916-4613.rate_range={8.026769030511097E-5,0.002346607688130363},ThikaHostClock.rate=0.013463540718557298,height=3.0991466427148855,ThikaContinentClock.rate_median=0.014158435150450576,ContinentC.set.prob={1.0},HostC="Dmel",length=1.5249295906256652,Thika_PicornaLikeVirus_3916-4613.rate_median=5.261942353849275E-4,height_95%_HPD={3.099146642701811,3.099146642726396},ThikaHostClock.rate_median=0.01185894708521877,Thika_PicornaLikeVirus_3916-4613.rate=5.768269696107615E-4,HostC.prob=1.0,length_95%_HPD={9.091413422846E-5,4.673916480622},Thika_PicornaLikeVirus_3916-4613.rate_95%_HPD={1.5528964516776648E-4,0.0011208359415462606},ThikaContinentClock.rate_95%_HPD={0.003131043363238165,0.033499954164350525},ContinentC.set={"USA"},ThikaHostClock.rate_range={0.001237083863382389,0.06901336773714238},ContinentC.prob=1.0,height_median=3.0991466427147714,ThikaContinentClock.rate_range={0.0015021073860627878,0.07785830627180768},length_median=1.00101643037]:0.6717181142712434,6[&HostC.set={"Dmel"},ThikaHostClock.rate_95%_HPD={0.0023066101900340494,0.0281060303491956},length_range={9.091413422846E-5,24.683527567},ContinentC="USA",height_range={3.099146642660912,3.0991466428030208},HostC.set.prob={1.0},ThikaContinentClock.rate=0.015978595909726015,Thika_PicornaLikeVirus_3916-4613.rate_range={8.026769030511097E-5,0.002346607688130363},ThikaHostClock.rate=0.013463540718557298,height=3.0991466427148837,ThikaContinentClock.rate_median=0.014158435150450576,ContinentC.set.prob={1.0},HostC="Dmel",length=1.544256966065823,Thika_PicornaLikeVirus_3916-4613.rate_median=5.261942353849275E-4,height_95%_HPD={3.0991466427019816,3.099146642726595},ThikaHostClock.rate_median=0.01185894708521877,Thika_PicornaLikeVirus_3916-4613.rate=5.768269696107615E-4,HostC.prob=1.0,length_95%_HPD={9.091413422846E-5,4.820150836251},Thika_PicornaLikeVirus_3916-4613.rate_95%_HPD={1.5528964516776648E-4,0.0011208359415462606},ThikaContinentClock.rate_95%_HPD={0.003131043363238165,0.033499954164350525},ContinentC.set={"USA"},ThikaHostClock.rate_range={0.001237083863382389,0.06901336773714238},ContinentC.prob=1.0,height_median=3.0991466427147714,ThikaContinentClock.rate_range={0.0015021073860627878,0.07785830627180768},length_median=0.99780815305205]:0.6717181142712434)[&HostC.set={"Dmel"},ThikaHostClock.rate_95%_HPD={0.0023401736260756393,0.028332207751677458},length_range={1.246255444869E-4,26.70564161048},ContinentC="USA",height_range={3.099237556843896,20.592862462999193},HostC.set.prob={1.0},ThikaContinentClock.rate=0.015992241754129336,Thika_PicornaLikeVirus_3916-4613.rate_range={8.026769030511097E-5,0.002346607688130363},ThikaHostClock.rate=0.013475676702791829,height=4.173538809948307,ThikaContinentClock.rate_median=0.014100061287374203,ContinentC.set.prob={1.0},HostC="Dmel",length=1.9723197646941013,Thika_PicornaLikeVirus_3916-4613.rate_median=5.268637139110677E-4,height_95%_HPD={3.099237556843896,6.555963503099036},ThikaHostClock.rate_median=0.011891548087877733,Thika_PicornaLikeVirus_3916-4613.rate=5.778177705240991E-4,HostC.prob=1.0,length_95%_HPD={1.246255444869E-4,5.854299228116},Thika_PicornaLikeVirus_3916-4613.rate_95%_HPD={1.5528964516776648E-4,0.001126383439254327},ThikaContinentClock.rate_95%_HPD={0.002892859965866153,0.033499954164350525},ContinentC.set={"USA"},ThikaHostClock.rate_range={0.001237083863382389,0.06901336773714238},ContinentC.prob=1.0,height_median=3.7708647569860148,posterior=0.5633845778428501,ThikaContinentClock.rate_range={0.0015021073860627878,0.0703136074520921},length_median=1.332317059701]:1.545559922443971)[&HostC.set={"Dmel","Dsim"},ThikaHostClock.rate_95%_HPD={0.0023066101900340494,0.0281060303491956},length_range={0.2525734241242,76.90410705212},ContinentC="USA",height_range={3.150475852871992,39.18025520731902},HostC.set.prob={0.9998779818192911,1.2201818070892563E-4},ThikaContinentClock.rate=0.0159787674251936,Thika_PicornaLikeVirus_3916-4613.rate_range={8.026769030511097E-5,0.002346607688130363},ThikaHostClock.rate=0.013463982994371048,height=6.012684630182854,ThikaContinentClock.rate_median=0.0141586953847395,ContinentC.set.prob={0.9997559636385821,2.4403636141785126E-4},HostC="Dmel",length=9.275298240532772,Thika_PicornaLikeVirus_3916-4613.rate_median=5.262227425330318E-4,height_95%_HPD={3.1954565754001862,10.726470545255708},ThikaHostClock.rate_median=0.01185899189613432,Thika_PicornaLikeVirus_3916-4613.rate=5.768464261550575E-4,HostC.prob=0.9998779818192911,length_95%_HPD={0.9455357871806,22.63206375559},Thika_PicornaLikeVirus_3916-4613.rate_95%_HPD={1.5528964516776648E-4,0.0011208359415462606},ThikaContinentClock.rate_95%_HPD={0.003131043363238165,0.033499954164350525},ContinentC.set={"USA","Africa"},ThikaHostClock.rate_range={0.001237083863382389,0.06901336773714238},ContinentC.prob=0.9997559636385821,height_median=5.316424679429986,posterior=0.9999389946315276,ThikaContinentClock.rate_range={0.0015021073860627878,0.07785830627180768},length_median=7.552273059295]:7.367927150673978,14[&HostC.set={"Dmel"},ThikaHostClock.rate_95%_HPD={0.0023066101900340494,0.0281060303491956},length_range={1.140301992388,121.611280391},ContinentC="USA",height_range={3.0991466426619354,3.0991466428030208},HostC.set.prob={1.0},ThikaContinentClock.rate=0.015978595909726015,Thika_PicornaLikeVirus_3916-4613.rate_range={8.026769030511097E-5,0.002346607688130363},ThikaHostClock.rate=0.013463540718557298,height=3.0991466427149033,ThikaContinentClock.rate_median=0.014158435150450576,ContinentC.set.prob={1.0},HostC="Dmel",length=13.345972186437857,Thika_PicornaLikeVirus_3916-4613.rate_median=5.261942353849275E-4,height_95%_HPD={3.0991466427019816,3.0991466427269927},ThikaHostClock.rate_median=0.01185894708521877,Thika_PicornaLikeVirus_3916-4613.rate=5.768269696107615E-4,HostC.prob=1.0,length_95%_HPD={2.323266646781,31.48497649583},Thika_PicornaLikeVirus_3916-4613.rate_95%_HPD={1.5528964516776648E-4,0.0011208359415462606},ThikaContinentClock.rate_95%_HPD={0.003131043363238165,0.033499954164350525},ContinentC.set={"USA"},ThikaHostClock.rate_range={0.001237083863382389,0.06901336773714238},ContinentC.prob=1.0,height_median=3.0991466427149845,ThikaContinentClock.rate_range={0.0015021073860627878,0.07785830627180768},length_median=10.946562638665]:9.58520518738898)[&HostC.set={"Dmel","Dsim"},ThikaHostClock.rate_95%_HPD={0.0023066101900340494,0.02835631724920483},length_range={0.001794983604974,50.43291353282},ContinentC="USA",height_range={4.23944863510615,94.89075342536603},HostC.set.prob={0.9961841559518871,0.0038158440481128163},ThikaContinentClock.rate=0.016020169910954583,Thika_PicornaLikeVirus_3916-4613.rate_range={8.026769030511097E-5,0.002346607688130363},ThikaHostClock.rate=0.013539847896829353,height=14.547123264080957,ThikaContinentClock.rate_median=0.014196067947097157,ContinentC.set.prob={0.9957693902944836,3.3181252592285357E-4,0.0035669846536706762,3.3181252592285357E-4},HostC="Dmel",length=5.318866509214751,Thika_PicornaLikeVirus_3916-4613.rate_median=5.240566519837248E-4,height_95%_HPD={5.42241328949801,29.437498212525043},ThikaHostClock.rate_median=0.011912932165574866,Thika_PicornaLikeVirus_3916-4613.rate=5.779469214427984E-4,HostC.prob=0.9961841559518871,length_95%_HPD={0.001794983604974,14.1508388162},Thika_PicornaLikeVirus_3916-4613.rate_95%_HPD={1.4911498676497444E-4,0.0011222297872949974},ThikaContinentClock.rate_95%_HPD={0.003131043363238165,0.033649684102178466},ContinentC.set={"USA","EuropeNAf","Africa","Australia"},ThikaHostClock.rate_range={0.001237083863382389,0.06706406231950149},ContinentC.prob=0.9957693902944836,height_median=12.684351830103964,posterior=0.7354197169350903,ThikaContinentClock.rate_range={0.0020110085696376915,0.0703136074520921},length_median=3.967021285969]:5.511826372237429,((4[&HostC.set={"Dmel"},ThikaHostClock.rate_95%_HPD={0.0023066101900340494,0.0281060303491956},length_range={4.340228045852E-5,49.68113748796},ContinentC="USA",height_range={3.099146642661424,3.0991466428100694},HostC.set.prob={1.0},ThikaContinentClock.rate=0.015978595909726015,Thika_PicornaLikeVirus_3916-4613.rate_range={8.026769030511097E-5,0.002346607688130363},ThikaHostClock.rate=0.013463540718557298,height=3.0991466427149406,ThikaContinentClock.rate_median=0.014158435150450576,ContinentC.set.prob={1.0},HostC="Dmel",length=2.18346595369949,Thika_PicornaLikeVirus_3916-4613.rate_median=5.261942353849275E-4,height_95%_HPD={3.0991466427027987,3.099146642727021},ThikaHostClock.rate_median=0.01185894708521877,Thika_PicornaLikeVirus_3916-4613.rate=5.768269696107615E-4,HostC.prob=1.0,length_95%_HPD={4.340228045852E-5,7.646875426548},Thika_PicornaLikeVirus_3916-4613.rate_95%_HPD={1.5528964516776648E-4,0.0011208359415462606},ThikaContinentClock.rate_95%_HPD={0.003131043363238165,0.033499954164350525},ContinentC.set={"USA"},ThikaHostClock.rate_range={0.001237083863382389,0.06901336773714238},ContinentC.prob=1.0,height_median=3.099146642714743,ThikaContinentClock.rate_range={0.0015021073860627878,0.07785830627180768},length_median=1.186216015326]:2.3396374275213248,((12[&HostC.set={"Dmel","Dsim"},ThikaHostClock.rate_95%_HPD={0.0023066101900340494,0.0281060303491956},length_range={2.174232015673E-5,17.66536943188},ContinentC="USA",height_range={3.099146642661424,3.0991466428100694},HostC.set.prob={0.9887140068326012,0.011285993167398731},ThikaContinentClock.rate=0.015978595909726015,Thika_PicornaLikeVirus_3916-4613.rate_range={8.026769030511097E-5,0.002346607688130363},ThikaHostClock.rate=0.013463540718557298,height=3.0991466427149383,ThikaContinentClock.rate_median=0.014158435150450576,ContinentC.set.prob={1.0},HostC="Dmel",length=1.0610243863311943,Thika_PicornaLikeVirus_3916-4613.rate_median=5.261942353849275E-4,height_95%_HPD={3.0991466427028627,3.0991466427271206},ThikaHostClock.rate_median=0.01185894708521877,Thika_PicornaLikeVirus_3916-4613.rate=5.768269696107615E-4,HostC.prob=0.9887140068326012,length_95%_HPD={2.174232015673E-5,3.471522342425},Thika_PicornaLikeVirus_3916-4613.rate_95%_HPD={1.5528964516776648E-4,0.0011208359415462606},ThikaContinentClock.rate_95%_HPD={0.003131043363238165,0.033499954164350525},ContinentC.set={"USA"},ThikaHostClock.rate_range={0.001237083863382389,0.06901336773714238},ContinentC.prob=1.0,height_median=3.099146642714757,ThikaContinentClock.rate_range={0.0015021073860627878,0.07785830627180768},length_median=0.6375934910418]:0.400077215437733,13[&HostC.set={"Dmel"},ThikaHostClock.rate_95%_HPD={0.0023066101900340494,0.0281060303491956},length_range={4.340228045852E-5,19.18721557359},ContinentC="USA",height_range={3.099146642661424,3.0991466428096714},HostC.set.prob={1.0},ThikaContinentClock.rate=0.015978595909726015,Thika_PicornaLikeVirus_3916-4613.rate_range={8.026769030511097E-5,0.002346607688130363},ThikaHostClock.rate=0.013463540718557298,height=3.099146642714935,ThikaContinentClock.rate_median=0.014158435150450576,ContinentC.set.prob={1.0},HostC="Dmel",length=1.0676766285767132,Thika_PicornaLikeVirus_3916-4613.rate_median=5.261942353849275E-4,height_95%_HPD={3.099146642702891,3.099146642727135},ThikaHostClock.rate_median=0.01185894708521877,Thika_PicornaLikeVirus_3916-4613.rate=5.768269696107615E-4,HostC.prob=1.0,length_95%_HPD={4.340228045852E-5,3.517832701652},Thika_PicornaLikeVirus_3916-4613.rate_95%_HPD={1.5528964516776648E-4,0.0011208359415462606},ThikaContinentClock.rate_95%_HPD={0.003131043363238165,0.033499954164350525},ContinentC.set={"USA"},ThikaHostClock.rate_range={0.001237083863382389,0.06901336773714238},ContinentC.prob=1.0,height_median=3.09914664271475,ThikaContinentClock.rate_range={0.0015021073860627878,0.07785830627180768},length_median=0.6219145187491]:0.4000772154377401)[&HostC.set={"Dmel"},ThikaHostClock.rate_95%_HPD={0.0023337834498454195,0.027911015924232153},length_range={3.824055365209E-4,10.79144091839},ContinentC="USA",height_range={3.0992969388137865,13.85422977233091},HostC.set.prob={1.0},ThikaContinentClock.rate=0.015809546949980907,Thika_PicornaLikeVirus_3916-4613.rate_range={9.401951123069272E-5,0.0019562848058349513},ThikaHostClock.rate=0.013475341426919243,height=3.798196076590193,ThikaContinentClock.rate_median=0.01403282596956204,ContinentC.set.prob={1.0},HostC="Dmel",length=1.0639708193700805,Thika_PicornaLikeVirus_3916-4613.rate_median=5.201946654107008E-4,height_95%_HPD={3.0992969388137865,5.469299670130823},ThikaHostClock.rate_median=0.011854595031801711,Thika_PicornaLikeVirus_3916-4613.rate=5.718020417629952E-4,HostC.prob=1.0,length_95%_HPD={3.824055365209E-4,3.538720949564},Thika_PicornaLikeVirus_3916-4613.rate_95%_HPD={1.524350621216306E-4,0.0011302308517688049},ThikaContinentClock.rate_95%_HPD={0.003384757557278368,0.033269211725005535},ContinentC.set={"USA"},ThikaHostClock.rate_range={0.00197816643789979,0.05718541947299646},ContinentC.prob=1.0,height_median=3.49922385815249,posterior=0.18429721815519765,ThikaContinentClock.rate_range={0.0020110085696376915,0.06622498536499773},length_median=0.6423729043318]:1.1629327895157644,(10[&HostC.set={"Dmel"},ThikaHostClock.rate_95%_HPD={0.0023066101900340494,0.0281060303491956},length_range={1.974075674638E-4,21.20146447695},ContinentC="USA",height_range={3.099146642661367,3.0991466428100694},HostC.set.prob={1.0},ThikaContinentClock.rate=0.015978595909726015,Thika_PicornaLikeVirus_3916-4613.rate_range={8.026769030511097E-5,0.002346607688130363},ThikaHostClock.rate=0.013463540718557298,height=3.0991466427149414,ThikaContinentClock.rate_median=0.014158435150450576,ContinentC.set.prob={1.0},HostC="Dmel",length=1.0521253272238857,Thika_PicornaLikeVirus_3916-4613.rate_median=5.261942353849275E-4,height_95%_HPD={3.0991466427027987,3.0991466427270353},ThikaHostClock.rate_median=0.01185894708521877,Thika_PicornaLikeVirus_3916-4613.rate=5.768269696107615E-4,HostC.prob=1.0,length_95%_HPD={1.974075674638E-4,3.471522342425},Thika_PicornaLikeVirus_3916-4613.rate_95%_HPD={1.5528964516776648E-4,0.0011208359415462606},ThikaContinentClock.rate_95%_HPD={0.003131043363238165,0.033499954164350525},ContinentC.set={"USA"},ThikaHostClock.rate_range={0.001237083863382389,0.06901336773714238},ContinentC.prob=1.0,height_median=3.0991466427147714,ThikaContinentClock.rate_range={0.0015021073860627878,0.07785830627180768},length_median=0.6270043762733499]:0.4344824626259083,9[&HostC.set={"Dmel"},ThikaHostClock.rate_95%_HPD={0.0023066101900340494,0.0281060303491956},length_range={2.174232015673E-5,22.89059671596},ContinentC="USA",height_range={3.099146642661367,3.0991466428096714},HostC.set.prob={1.0},ThikaContinentClock.rate=0.015978595909726015,Thika_PicornaLikeVirus_3916-4613.rate_range={8.026769030511097E-5,0.002346607688130363},ThikaHostClock.rate=0.013463540718557298,height=3.099146642714943,ThikaContinentClock.rate_median=0.014158435150450576,ContinentC.set.prob={1.0},HostC="Dmel",length=1.059665524621379,Thika_PicornaLikeVirus_3916-4613.rate_median=5.261942353849275E-4,height_95%_HPD={3.099146642702891,3.099146642727078},ThikaHostClock.rate_median=0.01185894708521877,Thika_PicornaLikeVirus_3916-4613.rate=5.768269696107615E-4,HostC.prob=1.0,length_95%_HPD={2.174232015673E-5,3.54241333876},Thika_PicornaLikeVirus_3916-4613.rate_95%_HPD={1.5528964516776648E-4,0.0011208359415462606},ThikaContinentClock.rate_95%_HPD={0.003131043363238165,0.033499954164350525},ContinentC.set={"USA"},ThikaHostClock.rate_range={0.001237083863382389,0.06901336773714238},ContinentC.prob=1.0,height_median=3.0991466427147714,ThikaContinentClock.rate_range={0.0015021073860627878,0.07785830627180768},length_median=0.6311956239955]:0.4344824626259083)[&HostC.set={"Dmel"},ThikaHostClock.rate_95%_HPD={0.0023066101900340494,0.02730420563747733},length_range={6.193386773377E-4,15.14533960825},ContinentC="USA",height_range={3.099395467301264,14.308703204017945},HostC.set.prob={1.0},ThikaContinentClock.rate=0.016043954756065952,Thika_PicornaLikeVirus_3916-4613.rate_range={9.46904918149768E-5,0.0022512414909385678},ThikaHostClock.rate=0.013458251975340875,height=3.800770827126001,ThikaContinentClock.rate_median=0.01422653474138615,ContinentC.set.prob={1.0},HostC="Dmel",length=1.009603952025366,Thika_PicornaLikeVirus_3916-4613.rate_median=5.262227425330318E-4,height_95%_HPD={3.099395467301264,5.324610437942113},ThikaHostClock.rate_median=0.0119397244544265,Thika_PicornaLikeVirus_3916-4613.rate=5.79196530703839E-4,HostC.prob=1.0,length_95%_HPD={6.193386773377E-4,3.432117279533},Thika_PicornaLikeVirus_3916-4613.rate_95%_HPD={1.419579300651274E-4,0.001108267819733842},ThikaContinentClock.rate_95%_HPD={0.0033667731926083364,0.03422315611853935},ContinentC.set={"USA"},ThikaHostClock.rate_range={0.0020147168047988068,0.05718541947299646},ContinentC.prob=1.0,height_median=3.5336291053406796,posterior=0.18881161542215716,ThikaContinentClock.rate_range={0.0022797201044266187,0.07785830627180768},length_median=0.6091534746823]:1.128527542327575)[&HostC.set={"Dmel","Dsim"},ThikaHostClock.rate_95%_HPD={0.0024369030169407537,0.028664563884088265},length_range={8.273525050977E-4,58.25413986003},ContinentC="USA",height_range={3.135227426431207,25.989743358714975},HostC.set.prob={0.9996855840276686,3.1441597233139445E-4},ThikaContinentClock.rate=0.01590375928972423,Thika_PicornaLikeVirus_3916-4613.rate_range={8.026769030511097E-5,0.002346607688130363},ThikaHostClock.rate=0.013625588784418968,height=5.147082208983322,ThikaContinentClock.rate_median=0.014117010844046492,ContinentC.set.prob={0.9998427920138343,1.5720798616569723E-4},HostC="Dmel",length=4.4611068656297,Thika_PicornaLikeVirus_3916-4613.rate_median=5.331647910288901E-4,height_95%_HPD={3.201154556309106,8.468041590876055},ThikaHostClock.rate_median=0.01202473685930302,Thika_PicornaLikeVirus_3916-4613.rate=5.795351981119184E-4,HostC.prob=0.9996855840276686,length_95%_HPD={8.273525050977E-4,13.54747827727},Thika_PicornaLikeVirus_3916-4613.rate_95%_HPD={1.5390850246631838E-4,0.0011100171311517264},ThikaContinentClock.rate_95%_HPD={0.002892859965866153,0.03284933227628797},ContinentC.set={"USA","Africa"},ThikaHostClock.rate_range={0.001237083863382389,0.06700053519569066},ContinentC.prob=0.9998427920138343,height_median=4.6621566476682545,posterior=0.38805514885309905,ThikaContinentClock.rate_range={0.0015021073860627878,0.06622498536499773},length_median=3.101462992997]:0.7766274225678131)[&HostC.set={"Dmel"},ThikaHostClock.rate_95%_HPD={0.0023007331327021658,0.027866490790283478},length_range={0.004967873241535,74.31133558065},ContinentC="USA",height_range={3.1979675928632005,32.76475461476801},HostC.set.prob={1.0},ThikaContinentClock.rate=0.015923578335139035,Thika_PicornaLikeVirus_3916-4613.rate_range={8.467734458847774E-5,0.002346607688130363},ThikaHostClock.rate=0.013381078975903491,height=6.1289424505439385,ThikaContinentClock.rate_median=0.014113577923249996,ContinentC.set.prob={0.9999201022690956,7.989773090444231E-5},HostC="Dmel",length=6.0888523279185,Thika_PicornaLikeVirus_3916-4613.rate_median=5.235223219602065E-4,height_95%_HPD={3.3342484057036472,10.912335023704998},ThikaHostClock.rate_median=0.01178623597792295,Thika_PicornaLikeVirus_3916-4613.rate=5.746560199925398E-4,HostC.prob=1.0,length_95%_HPD={0.01847824006366,15.65124502467},Thika_PicornaLikeVirus_3916-4613.rate_95%_HPD={1.4444545219747767E-4,0.001111921091105838},ThikaContinentClock.rate_95%_HPD={0.0031692007647427137,0.03351541328317281},ContinentC.set={"USA","Africa"},ThikaHostClock.rate_range={0.0013749194542405057,0.06901336773714238},ContinentC.prob=0.9999201022690956,height_median=5.438784070236068,posterior=0.7635431918008785,ThikaContinentClock.rate_range={0.0017950797673001574,0.07785830627180768},length_median=4.658015666378001]:5.5054089926876415,(26[&HostC.set={"Dmel"},ThikaHostClock.rate_95%_HPD={0.0023066101900340494,0.0281060303491956},length_range={0.2888763971203,72.69877772136},ContinentC="Africa",height_range={2.8114754097819628,2.8114754099329957},HostC.set.prob={1.0},ThikaContinentClock.rate=0.015978595909726015,Thika_PicornaLikeVirus_3916-4613.rate_range={8.026769030511097E-5,0.002346607688130363},ThikaHostClock.rate=0.013463540718557298,height=2.8114754098383123,ThikaContinentClock.rate_median=0.014158435150450576,ContinentC.set.prob={1.0},HostC="Dmel",length=7.385478473808799,Thika_PicornaLikeVirus_3916-4613.rate_median=5.261942353849275E-4,height_95%_HPD={2.8114754098259596,2.8114754098504022},ThikaHostClock.rate_median=0.01185894708521877,Thika_PicornaLikeVirus_3916-4613.rate=5.768269696107615E-4,HostC.prob=1.0,length_95%_HPD={0.2927990908657,17.70670942024},Thika_PicornaLikeVirus_3916-4613.rate_95%_HPD={1.5528964516776648E-4,0.0011208359415462606},ThikaContinentClock.rate_95%_HPD={0.003131043363238165,0.033499954164350525},ContinentC.set={"Africa"},ThikaHostClock.rate_range={0.001237083863382389,0.06901336773714238},ContinentC.prob=1.0,height_median=2.8114754098380104,ThikaContinentClock.rate_range={0.0015021073860627878,0.07785830627180768},length_median=5.9513335388485]:5.488248826725744,(8[&HostC.set={"Dmel"},ThikaHostClock.rate_95%_HPD={0.0023066101900340494,0.0281060303491956},length_range={4.780422524187E-5,28.86226697902},ContinentC="USA",height_range={3.0991466426600027,3.0991466428100694},HostC.set.prob={1.0},ThikaContinentClock.rate=0.015978595909726015,Thika_PicornaLikeVirus_3916-4613.rate_range={8.026769030511097E-5,0.002346607688130363},ThikaHostClock.rate=0.013463540718557298,height=3.0991466427149623,ThikaContinentClock.rate_median=0.014158435150450576,ContinentC.set.prob={1.0},HostC="Dmel",length=1.0850532779538373,Thika_PicornaLikeVirus_3916-4613.rate_median=5.261942353849275E-4,height_95%_HPD={3.099146642702607,3.099146642727021},ThikaHostClock.rate_median=0.01185894708521877,Thika_PicornaLikeVirus_3916-4613.rate=5.768269696107615E-4,HostC.prob=1.0,length_95%_HPD={4.780422524187E-5,3.565833973912},Thika_PicornaLikeVirus_3916-4613.rate_95%_HPD={1.5528964516776648E-4,0.0011208359415462606},ThikaContinentClock.rate_95%_HPD={0.003131043363238165,0.033499954164350525},ContinentC.set={"USA"},ThikaHostClock.rate_range={0.001237083863382389,0.06901336773714238},ContinentC.prob=1.0,height_median=3.0991466427147856,ThikaContinentClock.rate_range={0.0015021073860627878,0.07785830627180768},length_median=0.6420471172422499]:0.6410374354252681,7[&HostC.set={"Dmel"},ThikaHostClock.rate_95%_HPD={0.0023066101900340494,0.0281060303491956},length_range={4.780422524187E-5,26.28916646816},ContinentC="USA",height_range={3.0991466426600027,3.0991466428100694},HostC.set.prob={1.0},ThikaContinentClock.rate=0.015978595909726015,Thika_PicornaLikeVirus_3916-4613.rate_range={8.026769030511097E-5,0.002346607688130363},ThikaHostClock.rate=0.013463540718557298,height=3.0991466427149623,ThikaContinentClock.rate_median=0.014158435150450576,ContinentC.set.prob={1.0},HostC="Dmel",length=1.0853226247842955,Thika_PicornaLikeVirus_3916-4613.rate_median=5.261942353849275E-4,height_95%_HPD={3.099146642702607,3.099146642727021},ThikaHostClock.rate_median=0.01185894708521877,Thika_PicornaLikeVirus_3916-4613.rate=5.768269696107615E-4,HostC.prob=1.0,length_95%_HPD={4.780422524187E-5,3.565833973912},Thika_PicornaLikeVirus_3916-4613.rate_95%_HPD={1.5528964516776648E-4,0.0011208359415462606},ThikaContinentClock.rate_95%_HPD={0.003131043363238165,0.033499954164350525},ContinentC.set={"USA"},ThikaHostClock.rate_range={0.001237083863382389,0.06901336773714238},ContinentC.prob=1.0,height_median=3.099146642714782,ThikaContinentClock.rate_range={0.0015021073860627878,0.07785830627180768},length_median=0.6420471172422499]:0.6410374354252717)[&HostC.set={"Dmel"},ThikaHostClock.rate_95%_HPD={0.0023066101900340494,0.02811105801786199},length_range={0.07536795729515,76.70170038969},ContinentC="USA",height_range={3.0991944469486015,20.479093912907103},HostC.set.prob={1.0},ThikaContinentClock.rate=0.01598121230178888,Thika_PicornaLikeVirus_3916-4613.rate_range={8.026769030511097E-5,0.002346607688130363},ThikaHostClock.rate=0.013465627997141976,height=4.181396399163771,ThikaContinentClock.rate_median=0.014159473390698694,ContinentC.set.prob={0.9998168721767794,1.83127823220608E-4},HostC="Dmel",length=6.651790981839007,Thika_PicornaLikeVirus_3916-4613.rate_median=5.262873698216608E-4,height_95%_HPD={3.0991944469486015,6.659090322356974},ThikaHostClock.rate_median=0.011861511522380772,Thika_PicornaLikeVirus_3916-4613.rate=5.769076442580147E-4,HostC.prob=1.0,length_95%_HPD={0.1980479290104,16.72459882826},Thika_PicornaLikeVirus_3916-4613.rate_95%_HPD={1.5682269458469836E-4,0.0011222297872949974},ThikaContinentClock.rate_95%_HPD={0.003127523000372994,0.033499954164350525},ContinentC.set={"USA","Africa"},ThikaHostClock.rate_range={0.001237083863382389,0.06901336773714238},ContinentC.prob=0.9998168721767794,height_median=3.7401840781400537,posterior=0.9993899463152758,ThikaContinentClock.rate_range={0.0015021073860627878,0.07785830627180768},length_median=5.244945528485]:4.559540158423701)[&HostC.set={"Dmel","Dsim"},ThikaHostClock.rate_95%_HPD={0.0023007331327021658,0.02823451263636223},length_range={7.427829373334E-4,59.72462632032},ContinentC="USA",height_range={3.4691434124861473,51.35670050861705},HostC.set.prob={0.999171362280411,8.286377195889957E-4},ThikaContinentClock.rate=0.015961514214313174,Thika_PicornaLikeVirus_3916-4613.rate_range={8.026769030511097E-5,0.002346607688130363},ThikaHostClock.rate=0.013442989782173542,height=9.50537589115365,ThikaContinentClock.rate_median=0.014353256214892966,ContinentC.set.prob={0.967848856479947,0.03198541597613523,1.6572754391779913E-4},HostC="Dmel",length=3.7570049214121513,Thika_PicornaLikeVirus_3916-4613.rate_median=5.285172935238784E-4,height_95%_HPD={3.7386946857669017,18.207491830452966},ThikaHostClock.rate_median=0.011850405097949383,Thika_PicornaLikeVirus_3916-4613.rate=5.772255658339267E-4,HostC.prob=0.999171362280411,length_95%_HPD={7.427829373334E-4,11.47167692465},Thika_PicornaLikeVirus_3916-4613.rate_95%_HPD={1.6184595984706991E-4,0.001129969315838062},ThikaContinentClock.rate_95%_HPD={0.0029404498501427313,0.03240917912397303},ContinentC.set={"USA","Africa","Australia"},ThikaHostClock.rate_range={0.001237083863382389,0.05324507638738882},ContinentC.prob=0.967848856479947,height_median=8.299724236563755,posterior=0.3681063933626159,ThikaContinentClock.rate_range={0.002183520108271147,0.06688392583082575},length_median=2.5323746130295]:2.6444688263599545)[&HostC.set={"Dmel","Dsim"},ThikaHostClock.rate_95%_HPD={0.002330151739883906,0.028165733393850194},length_range={0.001660356890083,61.61468239945},ContinentC="USA",height_range={4.3617570765321005,74.26312428010596},HostC.set.prob={0.9989135495887009,0.0010864504112990843},ThikaContinentClock.rate=0.01600055902015081,Thika_PicornaLikeVirus_3916-4613.rate_range={8.026769030511097E-5,0.002346607688130363},ThikaHostClock.rate=0.013483223665742951,height=12.555932348096395,ThikaContinentClock.rate_median=0.014195891331884364,ContinentC.set.prob={0.9847120906410057,3.880180040353872E-4,0.01458947695173056,3.104144032283098E-4},HostC="Dmel",length=7.454124181894303,Thika_PicornaLikeVirus_3916-4613.rate_median=5.257936419012477E-4,height_95%_HPD={4.976275696897801,24.384681919792996},ThikaHostClock.rate_median=0.011904737263045261,Thika_PicornaLikeVirus_3916-4613.rate=5.758580494825378E-4,HostC.prob=0.9989135495887009,length_95%_HPD={0.01409745979124,19.8071158944},Thika_PicornaLikeVirus_3916-4613.rate_95%_HPD={1.5528964516776648E-4,0.0011208359415462606},ThikaContinentClock.rate_95%_HPD={0.003131043363238165,0.03334391597014791},ContinentC.set={"USA","EuropeNAf","Africa","Australia"},ThikaHostClock.rate_range={0.001237083863382389,0.06901336773714238},ContinentC.prob=0.9847120906410057,height_median=10.94419306292371,posterior=0.7861151781356759,ThikaContinentClock.rate_range={0.0015021073860627878,0.07785830627180768},length_median=5.716654103618501]:7.251985139417684)[&HostC.set={"Dmel","Dsim"},ThikaHostClock.rate_95%_HPD={0.0023066101900340494,0.0281060303491956},length_range={0.002647249441914,161.0923813215},ContinentC="USA",height_range={5.701457293207596,127.89087821293606},HostC.set.prob={0.9837888784165881,0.016211121583411876},ThikaContinentClock.rate=0.015910606862876635,Thika_PicornaLikeVirus_3916-4613.rate_range={8.026769030511097E-5,0.002346607688130363},ThikaHostClock.rate=0.013443265631103736,height=20.908562424100243,ThikaContinentClock.rate_median=0.01410519031823207,ContinentC.set.prob={0.9597863650644046,0.0030160226201696515,0.03399308828149544,0.0032045240339302543},HostC="Dmel",length=20.54563300215037,Thika_PicornaLikeVirus_3916-4613.rate_median=5.248894037670007E-4,height_95%_HPD={7.184104429381108,41.912291037803044},ThikaHostClock.rate_median=0.011825650224488768,Thika_PicornaLikeVirus_3916-4613.rate=5.752188725248407E-4,HostC.prob=0.9837888784165881,length_95%_HPD={0.4132533728528,49.3371174296},Thika_PicornaLikeVirus_3916-4613.rate_95%_HPD={1.5528964516776648E-4,0.0011208359415462606},ThikaContinentClock.rate_95%_HPD={0.003127523000372994,0.03334391597014791},ContinentC.set={"USA","EuropeNAf","Africa","Australia"},ThikaHostClock.rate_range={0.001237083863382389,0.06901336773714238},ContinentC.prob=0.9597863650644046,height_median=18.196178202341393,posterior=0.970900439238653,ThikaContinentClock.rate_range={0.0015021073860627878,0.07785830627180768},length_median=16.9000093392]:15.379205273987758)[&HostC.set={"Dmel","Dsim"},ThikaHostClock.rate_95%_HPD={0.0023330000545495814,0.02799811086054006},length_range={0.003108142997956,111.5948598828},ContinentC="Africa",height_range={7.9528174543453005,235.14009439552507},HostC.set.prob={0.7528678797468354,0.24713212025316456},ThikaContinentClock.rate=0.016113239345123067,Thika_PicornaLikeVirus_3916-4613.rate_range={8.026769030511097E-5,0.002291290165586244},ThikaHostClock.rate=0.013375969823348599,height=38.8596892574055,ThikaContinentClock.rate_median=0.014188141507485152,ContinentC.set.prob={0.34770569620253167,0.08959651898734178,0.47280458860759494,0.08989319620253164},HostC="Dmel",length=9.27446125909133,Thika_PicornaLikeVirus_3916-4613.rate_median=5.30645471008371E-4,height_95%_HPD={11.393217435918597,81.63486630895702},ThikaHostClock.rate_median=0.011735071836176348,Thika_PicornaLikeVirus_3916-4613.rate=5.835563096150646E-4,HostC.prob=0.7528678797468354,length_95%_HPD={0.003108142997956,25.64499377253},Thika_PicornaLikeVirus_3916-4613.rate_95%_HPD={1.5553587388969327E-4,0.001133906423110215},ThikaContinentClock.rate_95%_HPD={0.003243169452133094,0.033844754046726606},ContinentC.set={"USA","EuropeNAf","Africa","Australia"},ThikaHostClock.rate_range={0.001237083863382389,0.06901336773714238},ContinentC.prob=0.47280458860759494,height_median=33.57538347632915,posterior=0.6168862859931674,ThikaContinentClock.rate_range={0.0017950797673001574,0.07785830627180768},length_median=7.0143277195115]:9.448235313997657,((2[&HostC.set={"Dsim"},ThikaHostClock.rate_95%_HPD={0.0023066101900340494,0.0281060303491956},length_range={2.32490231732,125.9579872848},ContinentC="Australia",height_range={1.6525713001939835,1.652571300340071},HostC.set.prob={1.0},ThikaContinentClock.rate=0.015978595909726015,Thika_PicornaLikeVirus_3916-4613.rate_range={8.026769030511097E-5,0.002346607688130363},ThikaHostClock.rate=0.013463540718557298,height=1.652571300249287,ThikaContinentClock.rate_median=0.014158435150450576,ContinentC.set.prob={1.0},HostC="Dsim",length=20.032683212194502,Thika_PicornaLikeVirus_3916-4613.rate_median=5.261942353849275E-4,height_95%_HPD={1.6525713002359623,1.652571300261826},ThikaHostClock.rate_median=0.01185894708521877,Thika_PicornaLikeVirus_3916-4613.rate=5.768269696107615E-4,HostC.prob=1.0,length_95%_HPD={4.856360020999,43.14533889307},Thika_PicornaLikeVirus_3916-4613.rate_95%_HPD={1.5528964516776648E-4,0.0011208359415462606},ThikaContinentClock.rate_95%_HPD={0.003131043363238165,0.033499954164350525},ContinentC.set={"Australia"},ThikaHostClock.rate_range={0.001237083863382389,0.06901336773714238},ContinentC.prob=1.0,height_median=1.652571300249008,ThikaContinentClock.rate_range={0.0015021073860627878,0.07785830627180768},length_median=17.036463399044997]:17.03646339903983,1[&HostC.set={"Dsim"},ThikaHostClock.rate_95%_HPD={0.0023066101900340494,0.0281060303491956},length_range={2.32490231732,125.9579872848},ContinentC="Australia",height_range={1.6525713001939835,1.652571300340071},HostC.set.prob={1.0},ThikaContinentClock.rate=0.015978595909726015,Thika_PicornaLikeVirus_3916-4613.rate_range={8.026769030511097E-5,0.002346607688130363},ThikaHostClock.rate=0.013463540718557298,height=1.652571300249287,ThikaContinentClock.rate_median=0.014158435150450576,ContinentC.set.prob={1.0},HostC="Dsim",length=20.032683212194502,Thika_PicornaLikeVirus_3916-4613.rate_median=5.261942353849275E-4,height_95%_HPD={1.6525713002359623,1.652571300261826},ThikaHostClock.rate_median=0.01185894708521877,Thika_PicornaLikeVirus_3916-4613.rate=5.768269696107615E-4,HostC.prob=1.0,length_95%_HPD={4.856360020999,43.14533889307},Thika_PicornaLikeVirus_3916-4613.rate_95%_HPD={1.5528964516776648E-4,0.0011208359415462606},ThikaContinentClock.rate_95%_HPD={0.003131043363238165,0.033499954164350525},ContinentC.set={"Australia"},ThikaHostClock.rate_range={0.001237083863382389,0.06901336773714238},ContinentC.prob=1.0,height_median=1.652571300249008,ThikaContinentClock.rate_range={0.0015021073860627878,0.07785830627180768},length_median=17.036463399044997]:17.03646339903983)[&HostC.set={"Dmel","Dsim"},ThikaHostClock.rate_95%_HPD={0.0023066101900340494,0.0281060303491956},length_range={1.069285580704,137.4808618027},ContinentC="Australia",height_range={3.977473617567,127.61055858506302},HostC.set.prob={0.05649097120546608,0.9435090287945339},ThikaContinentClock.rate=0.015978595909726015,Thika_PicornaLikeVirus_3916-4613.rate_range={8.026769030511097E-5,0.002346607688130363},ThikaHostClock.rate=0.013463540718557298,height=21.685254512443905,ThikaContinentClock.rate_median=0.014158435150450576,ContinentC.set.prob={0.016044411908247926,0.02714738897022938,0.05069546120058565,0.906112737920937},HostC="Dsim",length=16.13241534162343,Thika_PicornaLikeVirus_3916-4613.rate_median=5.261942353849275E-4,height_95%_HPD={6.508931321251005,44.79791019332097},ThikaHostClock.rate_median=0.01185894708521877,Thika_PicornaLikeVirus_3916-4613.rate=5.768269696107615E-4,HostC.prob=0.9435090287945339,length_95%_HPD={2.955081683175,37.18265397138},Thika_PicornaLikeVirus_3916-4613.rate_95%_HPD={1.5528964516776648E-4,0.0011208359415462606},ThikaContinentClock.rate_95%_HPD={0.003131043363238165,0.033499954164350525},ContinentC.set={"USA","EuropeNAf","Africa","Australia"},ThikaHostClock.rate_range={0.001237083863382389,0.06901336773714238},ContinentC.prob=0.906112737920937,height_median=18.68903469928884,posterior=1.0,ThikaContinentClock.rate_range={0.0015021073860627878,0.07785830627180768},length_median=13.34398967309]:13.344239086571662,27[&HostC.set={"Dsim"},ThikaHostClock.rate_95%_HPD={0.0023066101900340494,0.0281060303491956},length_range={4.602056316464,217.7635969693},ContinentC="Africa",height_range={2.81147540975104,2.811475409958007},HostC.set.prob={1.0},ThikaContinentClock.rate=0.015978595909726015,Thika_PicornaLikeVirus_3916-4613.rate_range={8.026769030511097E-5,0.002346607688130363},ThikaHostClock.rate=0.013463540718557298,height=2.8114754098382893,ThikaContinentClock.rate_median=0.014158435150450576,ContinentC.set.prob={1.0},HostC="Dsim",length=34.27840481659384,Thika_PicornaLikeVirus_3916-4613.rate_median=5.261942353849275E-4,height_95%_HPD={2.811475409826386,2.8114754098503028},ThikaHostClock.rate_median=0.01185894708521877,Thika_PicornaLikeVirus_3916-4613.rate=5.768269696107615E-4,HostC.prob=1.0,length_95%_HPD={8.664494291956,73.94757825637},Thika_PicornaLikeVirus_3916-4613.rate_95%_HPD={1.5528964516776648E-4,0.0011208359415462606},ThikaContinentClock.rate_95%_HPD={0.003131043363238165,0.033499954164350525},ContinentC.set={"Africa"},ThikaHostClock.rate_range={0.001237083863382389,0.06901336773714238},ContinentC.prob=1.0,height_median=2.8114754098380104,ThikaContinentClock.rate_range={0.0015021073860627878,0.07785830627180768},length_median=29.32363528221]:29.22179837602249)[&HostC.set={"Dmel","Dsim"},ThikaHostClock.rate_95%_HPD={0.002330151739883906,0.028177977909059276},length_range={0.04239458929055,86.74199464961},ContinentC="Africa",height_range={7.4135317263000005,220.57507237917707},HostC.set.prob={0.20198044940967375,0.7980195505903263},ThikaContinentClock.rate=0.016029440029809286,Thika_PicornaLikeVirus_3916-4613.rate_range={8.026769030511097E-5,0.002346607688130363},ThikaHostClock.rate=0.01349286688018457,height=36.996983557048985,ThikaContinentClock.rate_median=0.014237501429212414,ContinentC.set.prob={0.13228386441538656,0.11393931699885743,0.46743684143709535,0.28633997714866066},HostC="Dsim",length=9.995037584568863,Thika_PicornaLikeVirus_3916-4613.rate_median=5.270118697066474E-4,height_95%_HPD={11.475969701796004,76.476057908673},ThikaHostClock.rate_median=0.01187717466153759,Thika_PicornaLikeVirus_3916-4613.rate=5.777741815087594E-4,HostC.prob=0.7980195505903263,length_95%_HPD={0.6191597775566,24.82604321432},Thika_PicornaLikeVirus_3916-4613.rate_95%_HPD={1.5456513599210035E-4,0.0011222297872949974},ThikaContinentClock.rate_95%_HPD={0.003131043363238165,0.03355938872331413},ContinentC.set={"USA","EuropeNAf","Africa","Australia"},ThikaHostClock.rate_range={0.001237083863382389,0.06901336773714238},ContinentC.prob=0.46743684143709535,height_median=32.0332737858605,posterior=0.9610785749145925,ThikaContinentClock.rate_range={0.0015021073860627878,0.07785830627180768},length_median=7.999692383152]:10.990345004466306)[&HostC.set={"Dmel","Dsim"},ThikaHostClock.rate_95%_HPD={0.0023066101900340494,0.0281060303491956},length_range={0.2205349595228,157.3884891381},ContinentC="Africa",height_range={11.21565411142521,276.359391893053},HostC.set.prob={0.47773006134969326,0.5222699386503068},ThikaContinentClock.rate=0.015984979725704094,Thika_PicornaLikeVirus_3916-4613.rate_range={8.026769030511097E-5,0.002346607688130363},ThikaHostClock.rate=0.013463748176530276,height=49.55904944457951,ThikaContinentClock.rate_median=0.01416560114147464,ContinentC.set.prob={0.18766871165644172,0.17024539877300612,0.46085889570552147,0.18122699386503066},HostC="Dsim",length=20.15346939765388,Thika_PicornaLikeVirus_3916-4613.rate_median=5.261942353849275E-4,height_95%_HPD={14.607965058458198,102.221378902975},ThikaHostClock.rate_median=0.011859433904456405,Thika_PicornaLikeVirus_3916-4613.rate=5.766450323595086E-4,HostC.prob=0.5222699386503068,length_95%_HPD={2.174296541562,47.950616521},Thika_PicornaLikeVirus_3916-4613.rate_95%_HPD={1.571782155417834E-4,0.0011222297872949974},ThikaContinentClock.rate_95%_HPD={0.003127523000372994,0.033499954164350525},ContinentC.set={"USA","EuropeNAf","Africa","Australia"},ThikaHostClock.rate_range={0.001237083863382389,0.06901336773714238},ContinentC.prob=0.46085889570552147,height_median=43.02361879032681,posterior=0.9943875061005368,ThikaContinentClock.rate_range={0.0015021073860627878,0.07785830627180768},length_median=16.521620911230002]:14.792451078425202,((16[&HostC.set={"Dsim"},ThikaHostClock.rate_95%_HPD={0.0023066101900340494,0.0281060303491956},length_range={0.2146242208151,57.56675077039},ContinentC="EuropeNAf",height_range={0.0,9.799805411603302E-11},HostC.set.prob={1.0},ThikaContinentClock.rate=0.015978595909726015,Thika_PicornaLikeVirus_3916-4613.rate_range={8.026769030511097E-5,0.002346607688130363},ThikaHostClock.rate=0.013463540718557298,height=2.2700128204139487E-12,ThikaContinentClock.rate_median=0.014158435150450576,ContinentC.set.prob={1.0},HostC="Dsim",length=4.640179115855587,Thika_PicornaLikeVirus_3916-4613.rate_median=5.261942353849275E-4,height_95%_HPD={0.0,7.702283255639486E-12},ThikaHostClock.rate_median=0.01185894708521877,Thika_PicornaLikeVirus_3916-4613.rate=5.768269696107615E-4,HostC.prob=1.0,length_95%_HPD={0.5238859543137,11.16973461293},Thika_PicornaLikeVirus_3916-4613.rate_95%_HPD={1.5528964516776648E-4,0.0011208359415462606},ThikaContinentClock.rate_95%_HPD={0.003131043363238165,0.033499954164350525},ContinentC.set={"EuropeNAf"},ThikaHostClock.rate_range={0.001237083863382389,0.06901336773714238},ContinentC.prob=1.0,height_median=9.947598300641403E-13,ThikaContinentClock.rate_range={0.0015021073860627878,0.07785830627180768},length_median=3.677990285464]:4.561015597773505,(22[&HostC.set={"Dsim"},ThikaHostClock.rate_95%_HPD={0.0023066101900340494,0.0281060303491956},length_range={0.1489231276759,52.5921012217},ContinentC="EuropeNAf",height_range={0.0,9.697487257653847E-11},HostC.set.prob={1.0},ThikaContinentClock.rate=0.015978595909726015,Thika_PicornaLikeVirus_3916-4613.rate_range={8.026769030511097E-5,0.002346607688130363},ThikaHostClock.rate=0.013463540718557298,height=2.2707785437806646E-12,ThikaContinentClock.rate_median=0.014158435150450576,ContinentC.set.prob={1.0},HostC="Dsim",length=4.1407675081365625,Thika_PicornaLikeVirus_3916-4613.rate_median=5.261942353849275E-4,height_95%_HPD={0.0,7.688072400924284E-12},ThikaHostClock.rate_median=0.01185894708521877,Thika_PicornaLikeVirus_3916-4613.rate=5.768269696107615E-4,HostC.prob=1.0,length_95%_HPD={0.4004594106683,9.849542887631},Thika_PicornaLikeVirus_3916-4613.rate_95%_HPD={1.5528964516776648E-4,0.0011208359415462606},ThikaContinentClock.rate_95%_HPD={0.003131043363238165,0.033499954164350525},ContinentC.set={"EuropeNAf"},ThikaHostClock.rate_range={0.001237083863382389,0.06901336773714238},ContinentC.prob=1.0,height_median=9.947598300641403E-13,ThikaContinentClock.rate_range={0.0015021073860627878,0.07785830627180768},length_median=3.314359220594]:3.0055756431340086,(23[&HostC.set={"Dsim"},ThikaHostClock.rate_95%_HPD={0.0023066101900340494,0.0281060303491956},length_range={3.351398873298E-6,21.89891819969},ContinentC="EuropeNAf",height_range={0.0,9.919176591210999E-11},HostC.set.prob={1.0},ThikaContinentClock.rate=0.015978595909726015,Thika_PicornaLikeVirus_3916-4613.rate_range={8.026769030511097E-5,0.002346607688130363},ThikaHostClock.rate=0.013463540718557298,height=2.273013511048587E-12,ThikaContinentClock.rate_median=0.014158435150450576,ContinentC.set.prob={1.0},HostC="Dsim",length=0.9862897505269529,Thika_PicornaLikeVirus_3916-4613.rate_median=5.261942353849275E-4,height_95%_HPD={0.0,7.58859641791787E-12},ThikaHostClock.rate_median=0.01185894708521877,Thika_PicornaLikeVirus_3916-4613.rate=5.768269696107615E-4,HostC.prob=1.0,length_95%_HPD={3.351398873298E-6,3.037078320193},Thika_PicornaLikeVirus_3916-4613.rate_95%_HPD={1.5528964516776648E-4,0.0011208359415462606},ThikaContinentClock.rate_95%_HPD={0.003131043363238165,0.033499954164350525},ContinentC.set={"EuropeNAf"},ThikaHostClock.rate_range={0.001237083863382389,0.06901336773714238},ContinentC.prob=1.0,height_median=8.952838470577262E-13,ThikaContinentClock.rate_range={0.0015021073860627878,0.07785830627180768},length_median=0.6465991008433]:0.6458349988108552,24[&HostC.set={"Dsim"},ThikaHostClock.rate_95%_HPD={0.0023066101900340494,0.0281060303491956},length_range={3.351398873298E-6,21.89891819969},ContinentC="EuropeNAf",height_range={0.0,9.919176591210999E-11},HostC.set.prob={1.0},ThikaContinentClock.rate=0.015978595909726015,Thika_PicornaLikeVirus_3916-4613.rate_range={8.026769030511097E-5,0.002346607688130363},ThikaHostClock.rate=0.013463540718557298,height=2.2730906685686977E-12,ThikaContinentClock.rate_median=0.014158435150450576,ContinentC.set.prob={1.0},HostC="Dsim",length=0.987261578934257,Thika_PicornaLikeVirus_3916-4613.rate_median=5.261942353849275E-4,height_95%_HPD={0.0,7.58859641791787E-12},ThikaHostClock.rate_median=0.01185894708521877,Thika_PicornaLikeVirus_3916-4613.rate=5.768269696107615E-4,HostC.prob=1.0,length_95%_HPD={3.351398873298E-6,3.040994775789},Thika_PicornaLikeVirus_3916-4613.rate_95%_HPD={1.5528964516776648E-4,0.0011208359415462606},ThikaContinentClock.rate_95%_HPD={0.003131043363238165,0.033499954164350525},ContinentC.set={"EuropeNAf"},ThikaHostClock.rate_range={0.001237083863382389,0.06901336773714238},ContinentC.prob=1.0,height_median=8.952838470577262E-13,ThikaContinentClock.rate_range={0.0015021073860627878,0.07785830627180768},length_median=0.6466288375338]:0.6458349988108552)[&HostC.set={"Dmel","Dsim"},ThikaHostClock.rate_95%_HPD={0.0023066101900340494,0.0281060303491956},length_range={0.02348744319554,41.84425053249},ContinentC="EuropeNAf",height_range={3.3514002097945195E-6,21.898918199748096},HostC.set.prob={6.113964294448521E-5,0.9999388603570555},ThikaContinentClock.rate=0.015977182338948803,Thika_PicornaLikeVirus_3916-4613.rate_range={8.026769030511097E-5,0.002346607688130363},ThikaHostClock.rate=0.013463235303530137,height=0.9821472761195046,ThikaContinentClock.rate_median=0.01415792749098017,ContinentC.set.prob={1.0},HostC="Dsim",length=3.3471506894177425,Thika_PicornaLikeVirus_3916-4613.rate_median=5.261195237747483E-4,height_95%_HPD={3.3514002097945195E-6,3.027426557976412},ThikaHostClock.rate_median=0.011859433904456405,Thika_PicornaLikeVirus_3916-4613.rate=5.766757146750987E-4,HostC.prob=0.9999388603570555,length_95%_HPD={0.1499487274115,8.656181375053},Thika_PicornaLikeVirus_3916-4613.rate_95%_HPD={1.5528964516776648E-4,0.0011208359415462606},ThikaContinentClock.rate_95%_HPD={0.003127523000372994,0.033499954164350525},ContinentC.set={"EuropeNAf"},ThikaHostClock.rate_range={0.001237083863382389,0.06901336773714238},ContinentC.prob=1.0,height_median=0.6458349988117504,posterior=0.9978038067349927,ThikaContinentClock.rate_range={0.0015021073860627878,0.07785830627180768},length_median=2.596553339429]:2.359740644323253)[&HostC.set={"Dmel","Dsim"},ThikaHostClock.rate_95%_HPD={0.002479985197827857,0.02819927556656567},length_range={1.076004534148E-4,29.01283867668},ContinentC="EuropeNAf",height_range={0.1593637730652091,43.09997591498302},HostC.set.prob={1.4777597162701344E-4,0.999852224028373},ThikaContinentClock.rate=0.01605800510913536,Thika_PicornaLikeVirus_3916-4613.rate_range={8.026769030511097E-5,0.0022512414909385678},ThikaHostClock.rate=0.013433381426422617,height=3.679397063314939,ThikaContinentClock.rate_median=0.014296366281901072,ContinentC.set.prob={1.0},HostC="Dsim",length=2.1357943140369455,Thika_PicornaLikeVirus_3916-4613.rate_median=5.271878134012637E-4,height_95%_HPD={0.4041671645510121,8.720777040431017},ThikaHostClock.rate_median=0.011831549089509001,Thika_PicornaLikeVirus_3916-4613.rate=5.771015690833744E-4,HostC.prob=0.999852224028373,length_95%_HPD={4.837927768557E-4,6.769140883011},Thika_PicornaLikeVirus_3916-4613.rate_95%_HPD={1.4887477235290628E-4,0.0011160698989110165},ThikaContinentClock.rate_95%_HPD={0.0035624582020290256,0.03388222131080806},ContinentC.set={"EuropeNAf"},ThikaHostClock.rate_range={0.0013749194542405057,0.06706406231950149},ContinentC.prob=1.0,height_median=3.0055756431350034,posterior=0.41282332845290387,ThikaContinentClock.rate_range={0.0017950797673001574,0.06688392583082575},length_median=1.354675679062]:1.5554399546394961)[&HostC.set={"Dmel","Dsim"},ThikaHostClock.rate_95%_HPD={0.0023066101900340494,0.0281060303491956},length_range={5.971753519795,252.329168523},ContinentC="EuropeNAf",height_range={0.37202317161690246,57.56675077041302},HostC.set.prob={0.002135187896534895,0.9978648121034651},ThikaContinentClock.rate=0.015978595909726015,Thika_PicornaLikeVirus_3916-4613.rate_range={8.026769030511097E-5,0.002346607688130363},ThikaHostClock.rate=0.013463540718557298,height=5.593937205820799,ThikaContinentClock.rate_median=0.014158435150450576,ContinentC.set.prob={1.8301610541727673E-4,0.9993289409468034,3.050268423621279E-4,1.8301610541727673E-4},HostC="Dsim",length=35.96148390087053,Thika_PicornaLikeVirus_3916-4613.rate_median=5.261942353849275E-4,height_95%_HPD={0.8306849630049982,12.843382826839985},ThikaHostClock.rate_median=0.01185894708521877,Thika_PicornaLikeVirus_3916-4613.rate=5.768269696107615E-4,HostC.prob=0.9978648121034651,length_95%_HPD={8.426902143712,77.01980608788},Thika_PicornaLikeVirus_3916-4613.rate_95%_HPD={1.5528964516776648E-4,0.0011208359415462606},ThikaContinentClock.rate_95%_HPD={0.003131043363238165,0.033499954164350525},ContinentC.set={"USA","EuropeNAf","Africa","Australia"},ThikaHostClock.rate_range={0.001237083863382389,0.06901336773714238},ContinentC.prob=0.9993289409468034,height_median=4.5610155977744995,posterior=1.0,ThikaContinentClock.rate_range={0.0015021073860627878,0.07785830627180768},length_median=30.69000996453]:31.000285036304504,((18[&HostC.set={"Dsim"},ThikaHostClock.rate_95%_HPD={0.0023066101900340494,0.0281060303491956},length_range={0.06600319682133,36.28299150409},ContinentC="EuropeNAf",height_range={0.0,8.202505341614597E-11},HostC.set.prob={1.0},ThikaContinentClock.rate=0.015978595909726015,Thika_PicornaLikeVirus_3916-4613.rate_range={8.026769030511097E-5,0.002346607688130363},ThikaHostClock.rate=0.013463540718557298,height=2.2312413832929785E-12,ThikaContinentClock.rate_median=0.014158435150450576,ContinentC.set.prob={1.0},HostC="Dsim",length=3.202559283532554,Thika_PicornaLikeVirus_3916-4613.rate_median=5.261942353849275E-4,height_95%_HPD={0.0,7.418066161335446E-12},ThikaHostClock.rate_median=0.01185894708521877,Thika_PicornaLikeVirus_3916-4613.rate=5.768269696107615E-4,HostC.prob=1.0,length_95%_HPD={0.1587552694989,8.22860617255},Thika_PicornaLikeVirus_3916-4613.rate_95%_HPD={1.5528964516776648E-4,0.0011208359415462606},ThikaContinentClock.rate_95%_HPD={0.003131043363238165,0.033499954164350525},ContinentC.set={"EuropeNAf"},ThikaHostClock.rate_range={0.001237083863382389,0.06901336773714238},ContinentC.prob=1.0,height_median=9.947598300641403E-13,ThikaContinentClock.rate_range={0.0015021073860627878,0.07785830627180768},length_median=2.4815451687500003]:2.3061583464961046,15[&HostC.set={"Dmel"},ThikaHostClock.rate_95%_HPD={0.0023066101900340494,0.0281060303491956},length_range={0.06600319682133,36.28299150409},ContinentC="EuropeNAf",height_range={0.0,8.202505341614597E-11},HostC.set.prob={1.0},ThikaContinentClock.rate=0.015978595909726015,Thika_PicornaLikeVirus_3916-4613.rate_range={8.026769030511097E-5,0.002346607688130363},ThikaHostClock.rate=0.013463540718557298,height=2.2332689355419524E-12,ThikaContinentClock.rate_median=0.014158435150450576,ContinentC.set.prob={1.0},HostC="Dmel",length=3.2438526501909033,Thika_PicornaLikeVirus_3916-4613.rate_median=5.261942353849275E-4,height_95%_HPD={0.0,7.503331289626658E-12},ThikaHostClock.rate_median=0.01185894708521877,Thika_PicornaLikeVirus_3916-4613.rate=5.768269696107615E-4,HostC.prob=1.0,length_95%_HPD={0.1258395830458,8.35393086716},Thika_PicornaLikeVirus_3916-4613.rate_95%_HPD={1.5528964516776648E-4,0.0011208359415462606},ThikaContinentClock.rate_95%_HPD={0.003131043363238165,0.033499954164350525},ContinentC.set={"EuropeNAf"},ThikaHostClock.rate_range={0.001237083863382389,0.06901336773714238},ContinentC.prob=1.0,height_median=9.947598300641403E-13,ThikaContinentClock.rate_range={0.0015021073860627878,0.07785830627180768},length_median=2.5024009376275]:2.3061583464961046)[&HostC.set={"Dmel","Dsim"},ThikaHostClock.rate_95%_HPD={0.002330151739883906,0.02822891852710709},length_range={0.002299091177275,39.86604801587},ContinentC="EuropeNAf",height_range={0.06600319682739553,36.282991504111976},HostC.set.prob={0.39441356118317206,0.6055864388168279},ThikaContinentClock.rate=0.015956232976287073,Thika_PicornaLikeVirus_3916-4613.rate_range={8.026769030511097E-5,0.002346607688130363},ThikaHostClock.rate=0.013467454256997063,height=2.9172559804309173,ThikaContinentClock.rate_median=0.0141586953847395,ContinentC.set.prob={1.0},HostC="Dsim",length=3.747367735349174,Thika_PicornaLikeVirus_3916-4613.rate_median=5.248894037670007E-4,height_95%_HPD={0.13237457390759744,7.365638279383006},ThikaHostClock.rate_median=0.011850892407445987,Thika_PicornaLikeVirus_3916-4613.rate=5.755676480080615E-4,HostC.prob=0.6055864388168279,length_95%_HPD={0.005399219272839,10.03462031103},Thika_PicornaLikeVirus_3916-4613.rate_95%_HPD={1.4777841104536327E-4,0.0011105322648153168},ThikaContinentClock.rate_95%_HPD={0.003127523000372994,0.03334234814371775},ContinentC.set={"EuropeNAf"},ThikaHostClock.rate_range={0.001237083863382389,0.06901336773714238},ContinentC.prob=1.0,height_median=2.3061583464970994,posterior=0.888909224011713,ThikaContinentClock.rate_range={0.0015021073860627878,0.07785830627180768},length_median=2.825702083053]:3.329680674422484,(19[&HostC.set={"Dmel"},ThikaHostClock.rate_95%_HPD={0.0023066101900340494,0.0281060303491956},length_range={0.03003387275995,37.05329129649},ContinentC="EuropeNAf",height_range={0.0,8.702727427589707E-11},HostC.set.prob={1.0},ThikaContinentClock.rate=0.015978595909726015,Thika_PicornaLikeVirus_3916-4613.rate_range={8.026769030511097E-5,0.002346607688130363},ThikaHostClock.rate=0.013463540718557298,height=2.2399183532863153E-12,ThikaContinentClock.rate_median=0.014158435150450576,ContinentC.set.prob={1.0},HostC="Dmel",length=3.466575243479613,Thika_PicornaLikeVirus_3916-4613.rate_median=5.261942353849275E-4,height_95%_HPD={0.0,7.602807272633072E-12},ThikaHostClock.rate_median=0.01185894708521877,Thika_PicornaLikeVirus_3916-4613.rate=5.768269696107615E-4,HostC.prob=1.0,length_95%_HPD={0.1752831234948,9.024796605893},Thika_PicornaLikeVirus_3916-4613.rate_95%_HPD={1.5528964516776648E-4,0.0011208359415462606},ThikaContinentClock.rate_95%_HPD={0.003131043363238165,0.033499954164350525},ContinentC.set={"EuropeNAf"},ThikaHostClock.rate_range={0.001237083863382389,0.06901336773714238},ContinentC.prob=1.0,height_median=9.947598300641403E-13,ThikaContinentClock.rate_range={0.0015021073860627878,0.07785830627180768},length_median=2.7024189523800004]:2.4373376938739995,17[&HostC.set={"Dsim"},ThikaHostClock.rate_95%_HPD={0.0023066101900340494,0.0281060303491956},length_range={0.03003387275995,37.05329129649},ContinentC="EuropeNAf",height_range={0.0,8.702727427589707E-11},HostC.set.prob={1.0},ThikaContinentClock.rate=0.015978595909726015,Thika_PicornaLikeVirus_3916-4613.rate_range={8.026769030511097E-5,0.002346607688130363},ThikaHostClock.rate=0.013463540718557298,height=2.2416678350344412E-12,ThikaContinentClock.rate_median=0.014158435150450576,ContinentC.set.prob={1.0},HostC="Dsim",length=3.4052315190286238,Thika_PicornaLikeVirus_3916-4613.rate_median=5.261942353849275E-4,height_95%_HPD={0.0,7.58859641791787E-12},ThikaHostClock.rate_median=0.01185894708521877,Thika_PicornaLikeVirus_3916-4613.rate=5.768269696107615E-4,HostC.prob=1.0,length_95%_HPD={0.1953006812246,8.718064061802},Thika_PicornaLikeVirus_3916-4613.rate_95%_HPD={1.5528964516776648E-4,0.0011208359415462606},ThikaContinentClock.rate_95%_HPD={0.003131043363238165,0.033499954164350525},ContinentC.set={"EuropeNAf"},ThikaHostClock.rate_range={0.001237083863382389,0.06901336773714238},ContinentC.prob=1.0,height_median=9.947598300641403E-13,ThikaContinentClock.rate_range={0.0015021073860627878,0.07785830627180768},length_median=2.674088550271]:2.4373376938739995)[&HostC.set={"Dmel","Dsim"},ThikaHostClock.rate_95%_HPD={0.0023066101900340494,0.02811105801786199},length_range={0.001422235010452,38.49306747846},ContinentC="EuropeNAf",height_range={0.030033872761592306,37.05329129648999},HostC.set.prob={0.3965849824962492,0.6034150175037508},ThikaContinentClock.rate=0.015940227484539084,Thika_PicornaLikeVirus_3916-4613.rate_range={8.026769030511097E-5,0.002346607688130363},ThikaHostClock.rate=0.013450739720771782,height=3.0644469445701072,ThikaContinentClock.rate_median=0.014083585686266612,ContinentC.set.prob={0.9997856683575052,1.4288776166321355E-4,7.144388083160678E-5},HostC="Dsim",length=3.6842930195761,Thika_PicornaLikeVirus_3916-4613.rate_median=5.247864683026866E-4,height_95%_HPD={0.1310543960059931,7.797186494724002},ThikaHostClock.rate_median=0.011824781535076476,Thika_PicornaLikeVirus_3916-4613.rate=5.753003981520646E-4,HostC.prob=0.6034150175037508,length_95%_HPD={0.001422235010452,10.11527751772},Thika_PicornaLikeVirus_3916-4613.rate_95%_HPD={1.5687506946521646E-4,0.001120761567350577},ThikaContinentClock.rate_95%_HPD={0.003127523000372994,0.03351541328317281},ContinentC.set={"EuropeNAf","Africa","Australia"},ThikaHostClock.rate_range={0.001237083863382389,0.06901336773714238},ContinentC.prob=0.9997856683575052,height_median=2.437337693874994,posterior=0.8538921425085407,ThikaContinentClock.rate_range={0.0015021073860627878,0.07785830627180768},length_median=2.771145738094]:3.198501327044589)[&HostC.set={"Dmel","Dsim"},ThikaHostClock.rate_95%_HPD={0.0023066101900340494,0.0281060303491956},length_range={5.4765178256,239.6099460771},ContinentC="EuropeNAf",height_range={0.7258528508090016,49.44432317757605},HostC.set.prob={0.38939726695949245,0.6106027330405076},ThikaContinentClock.rate=0.015978595909726015,Thika_PicornaLikeVirus_3916-4613.rate_range={8.026769030511097E-5,0.002346607688130363},ThikaHostClock.rate=0.013463540718557298,height=6.880481260876252,ThikaContinentClock.rate_median=0.014158435150450576,ContinentC.set.prob={1.8301610541727673E-4,0.9990849194729137,2.440214738897023E-4,4.880429477794046E-4},HostC="Dsim",length=34.675664540119946,Thika_PicornaLikeVirus_3916-4613.rate_median=5.261942353849275E-4,height_95%_HPD={1.4318658298959974,15.880053512688988},ThikaHostClock.rate_median=0.01185894708521877,Thika_PicornaLikeVirus_3916-4613.rate=5.768269696107615E-4,HostC.prob=0.6106027330405076,length_95%_HPD={7.804556169027,74.03658175823},Thika_PicornaLikeVirus_3916-4613.rate_95%_HPD={1.5528964516776648E-4,0.0011208359415462606},ThikaContinentClock.rate_95%_HPD={0.003131043363238165,0.033499954164350525},ContinentC.set={"USA","EuropeNAf","Africa","Australia"},ThikaHostClock.rate_range={0.001237083863382389,0.06901336773714238},ContinentC.prob=0.9990849194729137,height_median=5.635839020919583,posterior=1.0,ThikaContinentClock.rate_range={0.0015021073860627878,0.07785830627180768},length_median=29.49520830955]:29.92546161315942)[&HostC.set={"Dmel","Dsim"},ThikaHostClock.rate_95%_HPD={0.0023066101900340494,0.0281060303491956},length_range={1.452118255052,184.9583307801},ContinentC="EuropeNAf",height_range={6.987852439602001,275.63170958054405},HostC.set.prob={0.29485693368311877,0.7051430663168812},ThikaContinentClock.rate=0.015978887471971737,Thika_PicornaLikeVirus_3916-4613.rate_range={8.026769030511097E-5,0.002346607688130363},ThikaHostClock.rate=0.013463876880594252,height=41.554592824514515,ThikaContinentClock.rate_median=0.0141586953847395,ContinentC.set.prob={0.022207308889024464,0.8748703556829968,0.05155268134952108,0.05136965407845769},HostC="Dsim",length=26.172800045237103,Thika_PicornaLikeVirus_3916-4613.rate_median=5.261657282368233E-4,height_95%_HPD={11.144836311976,88.05167021879},ThikaHostClock.rate_median=0.01185899189613432,Thika_PicornaLikeVirus_3916-4613.rate=5.768280006954375E-4,HostC.prob=0.7051430663168812,length_95%_HPD={3.944675341779,58.56268464327},Thika_PicornaLikeVirus_3916-4613.rate_95%_HPD={1.5528964516776648E-4,0.0011208359415462606},ThikaContinentClock.rate_95%_HPD={0.003131043363238165,0.033499954164350525},ContinentC.set={"USA","EuropeNAf","Africa","Australia"},ThikaHostClock.rate_range={0.001237083863382389,0.06901336773714238},ContinentC.prob=0.8748703556829968,height_median=35.561300634079004,posterior=0.9999389946315276,ThikaContinentClock.rate_range={0.0015021073860627878,0.07785830627180768},length_median=21.96739904302]:22.254769234673006)[&HostC.set={"Dmel","Dsim"},ThikaHostClock.rate_95%_HPD={0.0023330000545495814,0.028561844429446457},length_range={2.422346586002E-4,110.3393700763},ContinentC="EuropeNAf",height_range={15.4390911686404,372.22356491803407},HostC.set.prob={0.416678268133092,0.5833217318669079},ThikaContinentClock.rate=0.016115561432225783,Thika_PicornaLikeVirus_3916-4613.rate_range={9.401951123069272E-5,0.002346607688130363},ThikaHostClock.rate=0.013542541898010676,height=66.98046186905823,ThikaContinentClock.rate_median=0.01433849673348304,ContinentC.set.prob={0.09299735486565502,0.512181539746624,0.23360712794097174,0.16121397744674926},HostC="Dsim",length=7.407285374326231,Thika_PicornaLikeVirus_3916-4613.rate_median=5.274376495852675E-4,height_95%_HPD={18.455759654668995,137.62110947084},ThikaHostClock.rate_median=0.011854595031801711,Thika_PicornaLikeVirus_3916-4613.rate=5.773648522957807E-4,HostC.prob=0.5833217318669079,length_95%_HPD={0.00299969610537,21.32134209669},Thika_PicornaLikeVirus_3916-4613.rate_95%_HPD={1.7751918928123826E-4,0.0011349115435568254},ThikaContinentClock.rate_95%_HPD={0.0031743151573327645,0.03351541328317281},ContinentC.set={"USA","EuropeNAf","Africa","Australia"},ThikaHostClock.rate_range={0.0013749194542405057,0.06706406231950149},ContinentC.prob=0.512181539746624,height_median=57.81606986875201,posterior=0.4382015617374329,ThikaContinentClock.rate_range={0.0015021073860627878,0.06269559927402543},length_median=5.297801465608]:6.443728252630095)[&HostC.set={"Dmel","Dsim"},ThikaHostClock.rate_95%_HPD={0.002330151739883906,0.0281060303491956},length_range={0.2002207714989,429.5814862784},ContinentC="EuropeNAf",height_range={12.606245174678,390.15104121739694},HostC.set.prob={0.4390917459343357,0.5609082540656644},ThikaContinentClock.rate=0.015978543445984327,Thika_PicornaLikeVirus_3916-4613.rate_range={8.026769030511097E-5,0.002346607688130363},ThikaHostClock.rate=0.013461854224380837,height=74.3004260836411,ThikaContinentClock.rate_median=0.01416758591907872,ContinentC.set.prob={0.09512120282295182,0.4853022399509052,0.2397054311138386,0.17987112611230438},HostC="Dsim",length=40.53202814627366,Thika_PicornaLikeVirus_3916-4613.rate_median=5.263682129766947E-4,height_95%_HPD={22.071858479396,154.22724551991797},ThikaHostClock.rate_median=0.01185987591277849,Thika_PicornaLikeVirus_3916-4613.rate=5.768428372558648E-4,HostC.prob=0.5609082540656644,length_95%_HPD={3.400392648058,94.44675519784},Thika_PicornaLikeVirus_3916-4613.rate_95%_HPD={1.5528964516776648E-4,0.0011208359415462606},ThikaContinentClock.rate_95%_HPD={0.0031692007647427137,0.03351541328317281},ContinentC.set={"USA","EuropeNAf","Africa","Australia"},ThikaHostClock.rate_range={0.001237083863382389,0.06901336773714238},ContinentC.prob=0.4853022399509052,height_median=64.2597981213821,posterior=0.9940824792581747,ThikaContinentClock.rate_range={0.0015021073860627878,0.07785830627180768},length_median=33.55289300097]:34.8112684653364)[&height_95%_HPD={31.805438771041,238.576248154105},HostC.set={"Dmel","Dsim"},HostC.prob=0.5166544655929722,ContinentC="EuropeNAf",height_range={23.08767371893434,766.0415179570181},HostC.set.prob={0.5166544655929722,0.4833455344070278},ContinentC.set={"USA","EuropeNAf","Africa","Australia"},ContinentC.prob=0.34102000976085894,height_median=99.0710665867185,height=114.69181982742452,posterior=1.0,ContinentC.set.prob={0.151232308443143,0.34102000976085894,0.3222303562713519,0.18551732552464617},HostC="Dmel",length=0.0];
End;
