# Supplementary material for: The Discovery, Distribution, and Evolution of Viruses Associated with Drosophila melanogaster
Source: PLoS Biol. 2015 Jul 14;13(7):e1002210. doi: 10.1371/journal.pbio.1002210 (PMC4501690; doi:10.1371/journal.pbio.1002210)
Supplement: S8 Data — Posterior summaries of BEAST output for Figs 6 and S7 (posteriors inferred jointly across two independent runs). (ZIP) [file pbio.1002210.s008.zip › BEAST_Results/ThikaFixed_Upper.summary.log]

               LogAnalyser v1.8.1, 2002-2014
                    MCMC Output analysis
                             by
           Andrew Rambaut and Alexei J. Drummond

             Institute of Evolutionary Biology
                  University of Edinburgh
                     a.rambaut@ed.ac.uk

               Department of Computer Science
                   University of Auckland
                  alexei@cs.auckland.ac.nz


Analysing log file: ThikaFixed_Upper.jointlog
burnIn   <= 81970000,   maxState  = 819700000
statistic	mean	stdErr	median	hpdLower	hpdUpper	ESS	50hpdLower	50hpdUpper
posterior	-13678.0804	32.03	-13675.9857	-13739.1855	-13620.6221	1380.8174	-13696.9562	-13651.6204	
prior	-390.1611	30.2842	-387.8454	-447.035	-334.9645	1351.8441	-404.0751	-361.044	
likelihood	-13287.9193	7.3745	-13287.5214	-13302.6657	-13273.9376	12491.6516	-13292.3526	-13282.5787	
Thika_PicornaLikeVirus_1-1916.treeModel.rootHeight	69.6316	36.6186	60.0205	25.1724	141.8637	1620.3115	28.7674	61.4703	
Thika_PicornaLikeVirus_1917-3915.treeModel.rootHeight	135.1391	72.3611	116.9355	40.2293	278.9177	1634.9091	59.2598	126.2061	
Thika_PicornaLikeVirus_3916-4613.treeModel.rootHeight	114.7458	61.9705	99.117	31.7589	238.5762	1892.739	49.2226	107.0562	
constant.popSize	95.241	52.9308	81.95	26.9023	199.9618	1619.7108	40.7481	90.0254	
CP1+2.kappa	9.0049	1.4119	8.8729	6.4998	11.915	13521.519	7.6597	9.4989	
CP3.kappa	21.9816	2.0166	21.8596	18.112	25.9227	13273.6479	20.2131	22.9028	
CP1+2.frequencies1	0.3718	8.3669E-3	0.3718	0.3562	0.3889	9845.4029	0.3662	0.3774	
CP1+2.frequencies2	0.1924	6.841E-3	0.1923	0.179	0.2058	10660.6275	0.1878	0.1968	
CP1+2.frequencies3	0.1883	6.7107E-3	0.1881	0.1757	0.2019	10668.561	0.1833	0.1923	
CP1+2.frequencies4	0.2474	7.5235E-3	0.2474	0.2324	0.262	10407.8185	0.2427	0.2527	
CP3.frequencies1	0.3464	0.0101	0.3464	0.3271	0.3666	9669.1872	0.3398	0.3534	
CP3.frequencies2	0.1565	6.9366E-3	0.1564	0.1431	0.17	9308.39	0.1513	0.1607	
CP3.frequencies3	0.1374	6.568E-3	0.1373	0.1248	0.1503	10824.6159	0.1326	0.1414	
CP3.frequencies4	0.3598	0.0102	0.3597	0.34	0.3795	9809.1051	0.3515	0.3655	
CP1+2.alpha	0.0335	0.0213	0.0313	1.0032E-3	0.0712	9578.7892	1.583E-3	0.0318	
CP3.alpha	0.6122	0.0594	0.6086	0.5004	0.7292	13904.9221	0.5601	0.6394	
CP1+2.mu	0.2388	0.0169	0.2391	0.206	0.2719	14251.5998	0.2283	0.2511	
CP3.mu	2.5243	0.0339	2.5238	2.458	2.5901	14251.5998	2.4997	2.5454	
Thika_PicornaLikeVirus_1-1916.clock.rate	1.221E-3	5.3861E-4	1.1345E-3	3.5188E-4	2.2848E-3	1396.436	5.631E-4	1.2852E-3	
Thika_PicornaLikeVirus_1917-3915.clock.rate	8.227E-4	3.8747E-4	7.5298E-4	2.2498E-4	1.6023E-3	1382.1139	3.799E-4	8.5841E-4	
Thika_PicornaLikeVirus_3916-4613.clock.rate	5.7679E-4	2.7289E-4	5.2612E-4	1.5457E-4	1.1222E-3	1614.0329	2.8229E-4	6.0861E-4	
ThikaHostClock.clock.rate	0.0134	7.4945E-3	0.0119	2.4193E-3	0.0281	1954.1575	5.6522E-3	0.0139	
ThikaContinentClock.clock.rate	0.016	8.7486E-3	0.0141	3.1597E-3	0.0335	1807.4353	6.5425E-3	0.0162	
Host.rates	0.9688	0.9856	0.6676	9.1034E-6	2.933	14755	9.1034E-6	0.6676	
Continent.rates1	0.9122	0.7546	0.7251	2.3665E-4	2.4186	14755	0.0352	0.7548	
Continent.rates2	1.0996	0.826	0.9176	1.5421E-4	2.6706	13560.118	0.2	1.0616	
Continent.rates3	1.4851	0.9111	1.2886	0.1514	3.2699	14755	0.535	1.5095	
Continent.rates4	1.2053	0.8136	1.0219	6.6913E-5	2.7571	14229.3734	0.3622	1.2208	
Continent.rates5	0.5527	0.5416	0.3886	9.5251E-5	1.6239	14755	9.5251E-5	0.3886	
Continent.rates6	0.6742	0.5972	0.5141	1.7624E-4	1.8411	14738.1217	1.7624E-4	0.5141	
Thika_PicornaLikeVirus_1-1916.CP1+2.treeLikelihood	-2454.5505	5.3159	-2455.5685	-2462.4271	-2440.0926	3625.6307	-2457.9007	-2453.7287	
Thika_PicornaLikeVirus_1-1916.CP3.treeLikelihood	-2858.8323	6.1195	-2857.5796	-2872.7235	-2848.9149	5582.1275	-2859.6242	-2853.2687	
Thika_PicornaLikeVirus_1917-3915.CP1+2.treeLikelihood	-2516.5451	3.6379	-2516.4014	-2523.6003	-2509.5852	13780.0628	-2518.6574	-2513.7398	
Thika_PicornaLikeVirus_1917-3915.CP3.treeLikelihood	-3531.9963	4.7647	-3531.6652	-3541.403	-3523.012	13955.7799	-3534.4241	-3528.082	
Thika_PicornaLikeVirus_3916-4613.CP1+2.treeLikelihood	-927.2874	3.0553	-927.1287	-933.3625	-921.4925	14755	-928.7545	-924.7599	
Thika_PicornaLikeVirus_3916-4613.CP3.treeLikelihood	-912.5521	3.7762	-912.2277	-920.3389	-905.7903	14363.1732	-914.1422	-909.3369	
HostA.treeLikelihood	-9.0797	0.4664	-9.0195	-10.0139	-8.251	12437.8568	-9.2351	-8.6735	
HostB.treeLikelihood	-10.7854	0.5656	-10.687	-11.9478	-9.8549	14290.3477	-10.8832	-10.2446	
HostC.treeLikelihood	-14.7517	1.1156	-14.6478	-17.0197	-12.7586	14755	-15.256	-13.8161	
ContinentA.treeLikelihood	-12.7493	0.654	-12.6509	-14.1074	-11.667	8274.7988	-12.9316	-12.1622	
ContinentB.treeLikelihood	-19.2935	1.0939	-19.1526	-21.4434	-17.3925	13448.1835	-19.6007	-18.2476	
ContinentC.treeLikelihood	-19.4959	1.1865	-19.378	-21.824	-17.2566	14755	-19.9502	-18.4647	
Thika_PicornaLikeVirus_1-1916.coalescent	-107.7746	10.3457	-107.1721	-126.9853	-89.7399	1342.593	-114.3694	-99.1956	
Thika_PicornaLikeVirus_1917-3915.coalescent	-134.1173	12.4741	-133.573	-158.1983	-111.0713	1383.409	-139.9048	-122.2	
Thika_PicornaLikeVirus_3916-4613.coalescent	-143.3273	13.4029	-142.823	-169.2632	-118.5414	1514.2215	-151.6033	-132.8221	
