# Supplementary material for: The Discovery, Distribution, and Evolution of Viruses Associated with Drosophila melanogaster
Source: PLoS Biol. 2015 Jul 14;13(7):e1002210. doi: 10.1371/journal.pbio.1002210 (PMC4501690; doi:10.1371/journal.pbio.1002210)
Supplement: S8 Data — Posterior summaries of BEAST output for Figs 6 and S7 (posteriors inferred jointly across two independent runs). (ZIP) [file pbio.1002210.s008.zip › BEAST_Results/TorreyPines_CypovirusS02_1-1089.summary.tree]

#NEXUS

Begin taxa;
	Dimensions ntax=6;
	Taxlabels
		TorreyPines_CypovirusS02_CM01_Dmel_Edinburgh1_EuropeNAf_2009-07-10
		TorreyPines_CypovirusS02_CM07_Dmel_Edinburgh1_EuropeNAf_2009-07-10
		TorreyPines_CypovirusS02_CM13_Dmel_Edinburgh1_EuropeNAf_2009-07-10
		TorreyPines_CypovirusS02_EDI18_Dmel_Edinburgh2_EuropeNAf_2009-08-30
		TorreyPines_CypovirusS02_EDI19_Dmel_Edinburgh2_EuropeNAf_2009-08-30
		TorreyPines_CypovirusS02_EM01_Dmel_Edinburgh2_EuropeNAf_2009-08-30
		;
End;

Begin trees;
	Translate
		1 TorreyPines_CypovirusS02_CM01_Dmel_Edinburgh1_EuropeNAf_2009-07-10,
		2 TorreyPines_CypovirusS02_CM07_Dmel_Edinburgh1_EuropeNAf_2009-07-10,
		3 TorreyPines_CypovirusS02_CM13_Dmel_Edinburgh1_EuropeNAf_2009-07-10,
		4 TorreyPines_CypovirusS02_EDI18_Dmel_Edinburgh2_EuropeNAf_2009-08-30,
		5 TorreyPines_CypovirusS02_EDI19_Dmel_Edinburgh2_EuropeNAf_2009-08-30,
		6 TorreyPines_CypovirusS02_EM01_Dmel_Edinburgh2_EuropeNAf_2009-08-30
		;
tree TREE1 = [&R] (1[&TorreyPines_CypovirusS02_1-1089.rate_range={3.653696720084128E-5,0.0018631461624390511},length_range={1.548123918152E-5,19.9417214154},height_range={0.13972602739079676,0.1397260274047003},TorreyPines_CypovirusS02_1-1089.rate_median=2.8361567493145174E-4,TorreyPinesHostClock.rate_range={2.198457523222894E-5,0.2971514786898724},HostF="Dmel",TorreyPinesHostClock.rate_95%_HPD={5.984053545576147E-5,0.0640434980675308},height=0.1397260273973929,TorreyPinesContinentClock.rate_95%_HPD={0.002652240041712563,0.1385455093180007},TorreyPinesHostClock.rate=0.024340624633518115,length=1.145954001579777,HostF.set={"Dmel"},ContinentF="EuropeNAf",HostF.prob=1.0,ContinentF.set.prob={1.0},TorreyPinesContinentClock.rate_range={0.0011043811893162525,0.6832708270629273},height_95%_HPD={0.13972602739679996,0.13972602739810025},TorreyPinesContinentClock.rate=0.05279422572671092,length_95%_HPD={1.548123918152E-5,3.665305655241},TorreyPines_CypovirusS02_1-1089.rate_95%_HPD={7.38755155893819E-5,6.522309698041307E-4},HostF.set.prob={1.0},height_median=0.13972602739730045,ContinentF.prob=1.0,TorreyPines_CypovirusS02_1-1089.rate=3.2041217203657054E-4,length_median=0.72084822589395,TorreyPinesContinentClock.rate_median=0.039665649176913544,ContinentF.set={"EuropeNAf"},TorreyPinesHostClock.rate_median=0.01876371454785946]:2.426124452860815,((2[&TorreyPines_CypovirusS02_1-1089.rate_range={3.653696720084128E-5,0.0018631461624390511},length_range={3.435142904318E-5,16.84714038515},height_range={0.13972602738999917,0.13972602740529894},TorreyPines_CypovirusS02_1-1089.rate_median=2.8361567493145174E-4,TorreyPinesHostClock.rate_range={2.198457523222894E-5,0.2971514786898724},HostF="Dmel",TorreyPinesHostClock.rate_95%_HPD={5.984053545576147E-5,0.0640434980675308},height=0.13972602739739315,TorreyPinesContinentClock.rate_95%_HPD={0.002652240041712563,0.1385455093180007},TorreyPinesHostClock.rate=0.024340624633518115,length=1.1383424443614496,HostF.set={"Dmel"},ContinentF="EuropeNAf",HostF.prob=1.0,ContinentF.set.prob={1.0},TorreyPinesContinentClock.rate_range={0.0011043811893162525,0.6832708270629273},height_95%_HPD={0.13972602739679996,0.13972602739810025},TorreyPinesContinentClock.rate=0.05279422572671092,length_95%_HPD={3.435142904318E-5,3.692750517878},TorreyPines_CypovirusS02_1-1089.rate_95%_HPD={7.38755155893819E-5,6.522309698041307E-4},HostF.set.prob={1.0},height_median=0.13972602739730045,ContinentF.prob=1.0,TorreyPines_CypovirusS02_1-1089.rate=3.2041217203657054E-4,length_median=0.7115682098783,TorreyPinesContinentClock.rate_median=0.039665649176913544,ContinentF.set={"EuropeNAf"},TorreyPinesHostClock.rate_median=0.01876371454785946]:0.2899958457132047,3[&TorreyPines_CypovirusS02_1-1089.rate_range={3.653696720084128E-5,0.0018631461624390511},length_range={1.915065915292E-7,21.13851776642},height_range={0.13972602739011997,0.1397260274050982},TorreyPines_CypovirusS02_1-1089.rate_median=2.8361567493145174E-4,TorreyPinesHostClock.rate_range={2.198457523222894E-5,0.2971514786898724},HostF="Dmel",TorreyPinesHostClock.rate_95%_HPD={5.984053545576147E-5,0.0640434980675308},height=0.13972602739739315,TorreyPinesContinentClock.rate_95%_HPD={0.002652240041712563,0.1385455093180007},TorreyPinesHostClock.rate=0.024340624633518115,length=0.6637888094434592,HostF.set={"Dmel"},ContinentF="EuropeNAf",HostF.prob=1.0,ContinentF.set.prob={1.0},TorreyPinesContinentClock.rate_range={0.0011043811893162525,0.6832708270629273},height_95%_HPD={0.13972602739683992,0.13972602739811002},TorreyPinesContinentClock.rate=0.05279422572671092,length_95%_HPD={1.915065915292E-7,2.327564877076},TorreyPines_CypovirusS02_1-1089.rate_95%_HPD={7.38755155893819E-5,6.522309698041307E-4},HostF.set.prob={1.0},height_median=0.13972602739730045,ContinentF.prob=1.0,TorreyPines_CypovirusS02_1-1089.rate=3.2041217203657054E-4,length_median=0.34850170016805,TorreyPinesContinentClock.rate_median=0.039665649176913544,ContinentF.set={"EuropeNAf"},TorreyPinesHostClock.rate_median=0.01876371454785946]:0.2899958457132047)[&TorreyPines_CypovirusS02_1-1089.rate_range={3.9781769642215164E-5,0.0018631461624390511},length_range={3.308052983324E-4,13.92899360267},height_range={0.13976037882699988,6.4288530948856},TorreyPines_CypovirusS02_1-1089.rate_median=2.790061269243066E-4,TorreyPinesHostClock.rate_range={6.302244436183993E-5,0.19405862851668187},HostF="Dmel",TorreyPinesHostClock.rate_95%_HPD={1.688173550316054E-4,0.06433279030724634},height=0.6045034030772902,TorreyPinesContinentClock.rate_95%_HPD={0.00207305943441859,0.14348128929092743},TorreyPinesHostClock.rate=0.024632424704099463,length=1.2981236511811223,HostF.set={"Dmel"},ContinentF="EuropeNAf",HostF.prob=1.0,ContinentF.set.prob={1.0},TorreyPinesContinentClock.rate_range={0.0011043811893162525,0.612654994398306},height_95%_HPD={0.13976037882699988,1.6279570400657999},TorreyPinesContinentClock.rate=0.05420253001473767,length_95%_HPD={3.308052983324E-4,3.968413527146},TorreyPines_CypovirusS02_1-1089.rate_95%_HPD={7.720768998375525E-5,6.381354678866941E-4},HostF.set.prob={1.0},height_median=0.42972187311050514,ContinentF.prob=1.0,posterior=0.19076717960113326,TorreyPines_CypovirusS02_1-1089.rate=3.16483503546953E-4,length_median=0.87008395251075,TorreyPinesContinentClock.rate_median=0.04074435110253009,ContinentF.set={"EuropeNAf"},TorreyPinesHostClock.rate_median=0.01900539918140602]:0.941085612579695,(4[&TorreyPines_CypovirusS02_1-1089.rate_range={3.653696720084128E-5,0.0018631461624390511},length_range={1.453684519547E-5,17.17601984586},height_range={0.0,7.000622304076387E-12},TorreyPines_CypovirusS02_1-1089.rate_median=2.8361567493145174E-4,TorreyPinesHostClock.rate_range={2.198457523222894E-5,0.2971514786898724},HostF="Dmel",TorreyPinesHostClock.rate_95%_HPD={5.984053545576147E-5,0.0640434980675308},height=1.2365215327225293E-13,TorreyPinesContinentClock.rate_95%_HPD={0.002652240041712563,0.1385455093180007},TorreyPinesHostClock.rate=0.024340624633518115,length=0.710652178283198,HostF.set={"Dmel"},ContinentF="EuropeNAf",HostF.prob=1.0,ContinentF.set.prob={1.0},TorreyPinesContinentClock.rate_range={0.0011043811893162525,0.6832708270629273},height_95%_HPD={0.0,5.999645225074346E-13},TorreyPinesContinentClock.rate=0.05279422572671092,length_95%_HPD={1.453684519547E-5,2.313020742063},TorreyPines_CypovirusS02_1-1089.rate_95%_HPD={7.38755155893819E-5,6.522309698041307E-4},HostF.set.prob={1.0},height_median=0.0,ContinentF.prob=1.0,TorreyPines_CypovirusS02_1-1089.rate=3.2041217203657054E-4,length_median=0.4190656026467,TorreyPinesContinentClock.rate_median=0.039665649176913544,ContinentF.set={"EuropeNAf"},TorreyPinesHostClock.rate_median=0.01876371454785946]:0.46562015313520466,(6[&TorreyPines_CypovirusS02_1-1089.rate_range={3.653696720084128E-5,0.0018631461624390511},length_range={1.453684519547E-5,17.05505797944},height_range={0.0,7.599254558954271E-12},TorreyPines_CypovirusS02_1-1089.rate_median=2.8361567493145174E-4,TorreyPinesHostClock.rate_range={2.198457523222894E-5,0.2971514786898724},HostF="Dmel",TorreyPinesHostClock.rate_95%_HPD={5.984053545576147E-5,0.0640434980675308},height=1.2377249938815624E-13,TorreyPinesContinentClock.rate_95%_HPD={0.002652240041712563,0.1385455093180007},TorreyPinesHostClock.rate=0.024340624633518115,length=0.6205726550436065,HostF.set={"Dmel"},ContinentF="EuropeNAf",HostF.prob=1.0,ContinentF.set.prob={1.0},TorreyPinesContinentClock.rate_range={0.0011043811893162525,0.6832708270629273},height_95%_HPD={0.0,5.999645225074346E-13},TorreyPinesContinentClock.rate=0.05279422572671092,length_95%_HPD={1.453684519547E-5,1.909802552205},TorreyPines_CypovirusS02_1-1089.rate_95%_HPD={7.38755155893819E-5,6.522309698041307E-4},HostF.set.prob={1.0},height_median=0.0,ContinentF.prob=1.0,TorreyPines_CypovirusS02_1-1089.rate=3.2041217203657054E-4,length_median=0.39975081029875004,TorreyPinesContinentClock.rate_median=0.039665649176913544,ContinentF.set={"EuropeNAf"},TorreyPinesHostClock.rate_median=0.01876371454785946]:0.2200556831552558,5[&TorreyPines_CypovirusS02_1-1089.rate_range={3.653696720084128E-5,0.0018631461624390511},length_range={2.326367133203E-5,19.52638468034},height_range={0.0,8.100187187665142E-12},TorreyPines_CypovirusS02_1-1089.rate_median=2.8361567493145174E-4,TorreyPinesHostClock.rate_range={2.198457523222894E-5,0.2971514786898724},HostF="Dmel",TorreyPinesHostClock.rate_95%_HPD={5.984053545576147E-5,0.0640434980675308},height=1.2685254491182388E-13,TorreyPinesContinentClock.rate_95%_HPD={0.002652240041712563,0.1385455093180007},TorreyPinesHostClock.rate=0.024340624633518115,length=0.6275455714298707,HostF.set={"Dmel"},ContinentF="EuropeNAf",HostF.prob=1.0,ContinentF.set.prob={1.0},TorreyPinesContinentClock.rate_range={0.0011043811893162525,0.6832708270629273},height_95%_HPD={0.0,6.004086117172847E-13},TorreyPinesContinentClock.rate=0.05279422572671092,length_95%_HPD={2.326367133203E-5,1.969668294152},TorreyPines_CypovirusS02_1-1089.rate_95%_HPD={7.38755155893819E-5,6.522309698041307E-4},HostF.set.prob={1.0},height_median=0.0,ContinentF.prob=1.0,TorreyPines_CypovirusS02_1-1089.rate=3.2041217203657054E-4,length_median=0.4041084794526,TorreyPinesContinentClock.rate_median=0.039665649176913544,ContinentF.set={"EuropeNAf"},TorreyPinesHostClock.rate_median=0.01876371454785946]:0.2200556831552558)[&TorreyPines_CypovirusS02_1-1089.rate_range={3.653696720084128E-5,0.0018631461624390511},length_range={1.305652389488E-5,15.52640968062},height_range={2.3263671400042263E-5,5.525668130956},TorreyPines_CypovirusS02_1-1089.rate_median=2.8734887948292083E-4,TorreyPinesHostClock.rate_range={2.7611062697514854E-5,0.2484624425071337},HostF="Dmel",TorreyPinesHostClock.rate_95%_HPD={7.119046643386816E-5,0.06460505164480594},height=0.34003910400011406,TorreyPinesContinentClock.rate_95%_HPD={0.0016720367559895294,0.1375491516539552},TorreyPinesHostClock.rate=0.024549985090383038,length=0.8524968102184947,HostF.set={"Dmel"},ContinentF="EuropeNAf",HostF.prob=1.0,ContinentF.set.prob={7.811279487580065E-5,0.9999218872051242},TorreyPinesContinentClock.rate_range={0.0011043811893162525,0.6832708270629273},height_95%_HPD={2.3263671400042263E-5,1.0635808186303004},TorreyPinesContinentClock.rate=0.053087922899329065,length_95%_HPD={1.305652389488E-5,2.568172103957},TorreyPines_CypovirusS02_1-1089.rate_95%_HPD={7.647219022045612E-5,6.665808467002112E-4},HostF.set.prob={1.0},height_median=0.2200556831552558,ContinentF.prob=0.9999218872051242,posterior=0.3555913560357758,TorreyPines_CypovirusS02_1-1089.rate=3.2450009967960813E-4,length_median=0.5787732055711,TorreyPinesContinentClock.rate_median=0.03995330481799983,ContinentF.set={"USA","EuropeNAf"},TorreyPinesHostClock.rate_median=0.018796003572911835]:0.24556446997994885)[&TorreyPines_CypovirusS02_1-1089.rate_range={4.921940308725E-5,0.0016665602981664749},length_range={1.655198827829E-4,13.43299936582},height_range={0.006565786141902841,5.686411842183},TorreyPines_CypovirusS02_1-1089.rate_median=2.842360782622627E-4,TorreyPinesHostClock.rate_range={3.987209554074697E-5,0.2484624425071337},HostF="Dmel",TorreyPinesHostClock.rate_95%_HPD={7.092897809820132E-5,0.06681317733165497},height=0.6014540417467975,TorreyPinesContinentClock.rate_95%_HPD={0.0033331990602053115,0.14694738440303107},TorreyPinesHostClock.rate=0.025537653583367063,length=0.8996797064562639,HostF.set={"Dmel"},ContinentF="EuropeNAf",HostF.prob=1.0,ContinentF.set.prob={1.0},TorreyPinesContinentClock.rate_range={0.00210869895913721,0.612654994398306},height_95%_HPD={0.01728180068216334,1.5252249777791},TorreyPinesContinentClock.rate=0.05508411201032458,length_95%_HPD={1.655198827829E-4,2.736551933032},TorreyPines_CypovirusS02_1-1089.rate_95%_HPD={7.779620795918755E-5,6.580336786443218E-4},HostF.set.prob={1.0},height_median=0.46562015313520466,ContinentF.prob=1.0,posterior=0.15826898505638576,TorreyPines_CypovirusS02_1-1089.rate=3.234462451699277E-4,length_median=0.6009358926856,TorreyPinesContinentClock.rate_median=0.04127853712213679,ContinentF.set={"EuropeNAf"},TorreyPinesHostClock.rate_median=0.019896120012923173]:0.9051873325549955)[&TorreyPines_CypovirusS02_1-1089.rate_range={4.3269423063071604E-5,0.0017465162210798585},length_range={2.495971833936E-4,15.88420567994},height_range={0.190119264601725,9.7253487145584},TorreyPines_CypovirusS02_1-1089.rate_median=2.773182081135315E-4,TorreyPinesHostClock.rate_range={3.987209554074697E-5,0.27788707183634165},HostF="Dmel",TorreyPinesHostClock.rate_95%_HPD={3.987209554074697E-5,0.06429259818874475},height=1.5913844933051868,TorreyPinesContinentClock.rate_95%_HPD={0.0033668758485265226,0.14769086289097164},TorreyPinesHostClock.rate=0.02472679324316348,length=1.480405791252962,HostF.set={"Dmel","Dsim"},ContinentF="EuropeNAf",HostF.prob=0.999830191883172,ContinentF.set.prob={0.999830191883172,1.6980811682798438E-4},TorreyPinesContinentClock.rate_range={0.0013034281856807777,0.4699540420564495},height_95%_HPD={0.32714958988725984,3.4616084577035995},TorreyPinesContinentClock.rate=0.054132201932143034,length_95%_HPD={2.495971833936E-4,4.268439030298},TorreyPines_CypovirusS02_1-1089.rate_95%_HPD={6.0140740397101E-5,6.412072693996371E-4},HostF.set.prob={0.999830191883172,1.6980811682798438E-4},height_median=1.3708074856902002,ContinentF.prob=0.999830191883172,posterior=0.16357424587522915,TorreyPines_CypovirusS02_1-1089.rate=3.1581995582765775E-4,length_median=1.031204739173,TorreyPinesContinentClock.rate_median=0.040483540957796084,ContinentF.set={"EuropeNAf","Africa"},TorreyPinesHostClock.rate_median=0.019034851807194577]:1.195042994567915)[&height_95%_HPD={0.61396017948195,6.62632435967377},height_range={0.314327548807294,21.278243793821602},HostF.set.prob={0.9961113271484917,0.0038886728515082495},HostF="Dmel",height_median=2.5658504802581152,ContinentF.prob=0.9946947391811566,height=3.0074079838356815,posterior=1.0,length=0.0,HostF.set={"Dmel","Dsim"},ContinentF="EuropeNAf",HostF.prob=0.9961113271484917,ContinentF.set.prob={0.0035831342703183154,0.9946947391811566,0.001722126548525082},ContinentF.set={"USA","EuropeNAf","Africa"}];
End;
