# Supplementary material for: The Discovery, Distribution, and Evolution of Viruses Associated with Drosophila melanogaster
Source: PLoS Biol. 2015 Jul 14;13(7):e1002210. doi: 10.1371/journal.pbio.1002210 (PMC4501690; doi:10.1371/journal.pbio.1002210)
Supplement: S8 Data — Posterior summaries of BEAST output for Figs 6 and S7 (posteriors inferred jointly across two independent runs). (ZIP) [file pbio.1002210.s008.zip › BEAST_Results/TorreyPines_CypovirusS02_1642-2303.summary.tree]

#NEXUS

Begin taxa;
	Dimensions ntax=15;
	Taxlabels
		TorreyPines_CypovirusS02_CM01_Dmel_Edinburgh1_EuropeNAf_2009-07-10
		TorreyPines_CypovirusS02_CM07_Dmel_Edinburgh1_EuropeNAf_2009-07-10
		TorreyPines_CypovirusS02_CM13_Dmel_Edinburgh1_EuropeNAf_2009-07-10
		TorreyPines_CypovirusS02_DPG05_Dmel_Sussex_EuropeNAf_2009-08-28
		TorreyPines_CypovirusS02_DPG21_Dmel_Sussex_EuropeNAf_2009-08-28
		TorreyPines_CypovirusS02_DPG24_Dmel_Sussex_EuropeNAf_2009-08-28
		TorreyPines_CypovirusS02_DPG27_Dmel_Sussex_EuropeNAf_2009-08-28
		TorreyPines_CypovirusS02_DPG29_Dmel_Sussex_EuropeNAf_2009-08-28
		TorreyPines_CypovirusS02_EDI03_Dmel_Edinburgh2_EuropeNAf_2009-08-30
		TorreyPines_CypovirusS02_EDI04_Dmel_Edinburgh2_EuropeNAf_2009-08-30
		TorreyPines_CypovirusS02_EDI07_Dmel_Edinburgh2_EuropeNAf_2009-08-30
		TorreyPines_CypovirusS02_EDI11_Dmel_Edinburgh2_EuropeNAf_2009-08-30
		TorreyPines_CypovirusS02_EDI12_Dmel_Edinburgh2_EuropeNAf_2009-08-30
		TorreyPines_CypovirusS02_EDI18_Dmel_Edinburgh2_EuropeNAf_2009-08-30
		TorreyPines_CypovirusS02_EM01_Dmel_Edinburgh2_EuropeNAf_2009-08-30
		;
End;

Begin trees;
	Translate
		1 TorreyPines_CypovirusS02_CM01_Dmel_Edinburgh1_EuropeNAf_2009-07-10,
		2 TorreyPines_CypovirusS02_CM07_Dmel_Edinburgh1_EuropeNAf_2009-07-10,
		3 TorreyPines_CypovirusS02_CM13_Dmel_Edinburgh1_EuropeNAf_2009-07-10,
		4 TorreyPines_CypovirusS02_DPG05_Dmel_Sussex_EuropeNAf_2009-08-28,
		5 TorreyPines_CypovirusS02_DPG21_Dmel_Sussex_EuropeNAf_2009-08-28,
		6 TorreyPines_CypovirusS02_DPG24_Dmel_Sussex_EuropeNAf_2009-08-28,
		7 TorreyPines_CypovirusS02_DPG27_Dmel_Sussex_EuropeNAf_2009-08-28,
		8 TorreyPines_CypovirusS02_DPG29_Dmel_Sussex_EuropeNAf_2009-08-28,
		9 TorreyPines_CypovirusS02_EDI03_Dmel_Edinburgh2_EuropeNAf_2009-08-30,
		10 TorreyPines_CypovirusS02_EDI04_Dmel_Edinburgh2_EuropeNAf_2009-08-30,
		11 TorreyPines_CypovirusS02_EDI07_Dmel_Edinburgh2_EuropeNAf_2009-08-30,
		12 TorreyPines_CypovirusS02_EDI11_Dmel_Edinburgh2_EuropeNAf_2009-08-30,
		13 TorreyPines_CypovirusS02_EDI12_Dmel_Edinburgh2_EuropeNAf_2009-08-30,
		14 TorreyPines_CypovirusS02_EDI18_Dmel_Edinburgh2_EuropeNAf_2009-08-30,
		15 TorreyPines_CypovirusS02_EM01_Dmel_Edinburgh2_EuropeNAf_2009-08-30
		;
tree TREE1 = [&R] (((((8[&length_range={9.112288231711E-6,8.254053181908},height_range={0.005479452045097588,0.005479452063520185},ContinentA="EuropeNAf",TorreyPines_CypovirusS02_1642-2303.rate_median=3.622497319919363E-4,HostA.prob=1.0,TorreyPinesHostClock.rate_range={2.198457523222894E-5,0.2971514786898724},TorreyPinesHostClock.rate_95%_HPD={5.984053545576147E-5,0.0640434980675308},height=0.005479452054852415,TorreyPinesContinentClock.rate_95%_HPD={0.002652240041712563,0.1385455093180007},TorreyPinesHostClock.rate=0.024340624633518115,HostA="Dmel",ContinentA.set={"EuropeNAf"},length=0.24916977517575767,TorreyPines_CypovirusS02_1642-2303.rate_range={5.174594817711328E-5,0.002081071790751621},TorreyPinesContinentClock.rate_range={0.0011043811893162525,0.6832708270629273},TorreyPines_CypovirusS02_1642-2303.rate=4.0014695104932137E-4,height_95%_HPD={0.0054794520539900304,0.005479452055700662},TorreyPinesContinentClock.rate=0.05279422572671092,HostA.set={"Dmel"},length_95%_HPD={9.112288231711E-6,0.8404493355359},height_median=0.005479452054820033,ContinentA.set.prob={1.0},length_median=0.13791614850355,TorreyPinesContinentClock.rate_median=0.039665649176913544,TorreyPines_CypovirusS02_1642-2303.rate_95%_HPD={1.1047604308297084E-4,7.807952527680119E-4},HostA.set.prob={1.0},TorreyPinesHostClock.rate_median=0.01876371454785946,ContinentA.prob=1.0]:0.08246953819698555,7[&length_range={5.235425617972E-7,7.057986983957},height_range={0.005479452045097588,0.005479452063520185},ContinentA="EuropeNAf",TorreyPines_CypovirusS02_1642-2303.rate_median=3.622497319919363E-4,HostA.prob=1.0,TorreyPinesHostClock.rate_range={2.198457523222894E-5,0.2971514786898724},TorreyPinesHostClock.rate_95%_HPD={5.984053545576147E-5,0.0640434980675308},height=0.0054794520548513154,TorreyPinesContinentClock.rate_95%_HPD={0.002652240041712563,0.1385455093180007},TorreyPinesHostClock.rate=0.024340624633518115,HostA="Dmel",ContinentA.set={"EuropeNAf"},length=0.24633300694800364,TorreyPines_CypovirusS02_1642-2303.rate_range={5.174594817711328E-5,0.002081071790751621},TorreyPinesContinentClock.rate_range={0.0011043811893162525,0.6832708270629273},TorreyPines_CypovirusS02_1642-2303.rate=4.0014695104932137E-4,height_95%_HPD={0.005479452053998912,0.005479452055710432},TorreyPinesContinentClock.rate=0.05279422572671092,HostA.set={"Dmel"},length_95%_HPD={5.235425617972E-7,0.8329469372253},height_median=0.005479452054820033,ContinentA.set.prob={1.0},length_median=0.13782614272735,TorreyPinesContinentClock.rate_median=0.039665649176913544,TorreyPines_CypovirusS02_1642-2303.rate_95%_HPD={1.1047604308297084E-4,7.807952527680119E-4},HostA.set.prob={1.0},TorreyPinesHostClock.rate_median=0.01876371454785946,ContinentA.prob=1.0]:0.08246953819698555)[&length_range={1.297759108035E-5,6.511164032489},height_range={0.005488564343539615,2.5673311205856},ContinentA="EuropeNAf",TorreyPines_CypovirusS02_1642-2303.rate_median=3.6308582852175855E-4,HostA.prob=1.0,TorreyPinesHostClock.rate_range={7.092897809820132E-5,0.2971514786898724},TorreyPinesHostClock.rate_95%_HPD={2.6689566306712254E-4,0.06471102550458903},height=0.14245636599971842,TorreyPinesContinentClock.rate_95%_HPD={0.002184706952456321,0.1395168018118575},TorreyPinesHostClock.rate=0.024518591475118562,HostA="Dmel",ContinentA.set={"EuropeNAf"},length=0.29991725258352503,TorreyPines_CypovirusS02_1642-2303.rate_range={5.670822946490598E-5,0.0016895754579274475},TorreyPinesContinentClock.rate_range={0.002184706952456321,0.5578858029919335},TorreyPines_CypovirusS02_1642-2303.rate=3.9870532917796815E-4,height_95%_HPD={0.005488564343539615,0.45996496079661053},TorreyPinesContinentClock.rate=0.05329858805870516,HostA.set={"Dmel"},length_95%_HPD={1.297759108035E-5,1.027084689705},height_median=0.08794899025180558,ContinentA.set.prob={1.0},posterior=0.2860396644630854,length_median=0.16163415437465,TorreyPinesContinentClock.rate_median=0.03988629138959403,TorreyPines_CypovirusS02_1642-2303.rate_95%_HPD={9.735087374948187E-5,7.604796362675569E-4},HostA.set.prob={1.0},TorreyPinesHostClock.rate_median=0.018889428045473656,ContinentA.prob=1.0]:0.13606792519244426,6[&length_range={5.235425617972E-7,8.536385360405},height_range={0.005479452045797473,0.005479452063619661},ContinentA="EuropeNAf",TorreyPines_CypovirusS02_1642-2303.rate_median=3.622497319919363E-4,HostA.prob=1.0,TorreyPinesHostClock.rate_range={2.198457523222894E-5,0.2971514786898724},TorreyPinesHostClock.rate_95%_HPD={5.984053545576147E-5,0.0640434980675308},height=0.005479452054851617,TorreyPinesContinentClock.rate_95%_HPD={0.002652240041712563,0.1385455093180007},TorreyPinesHostClock.rate=0.024340624633518115,HostA="Dmel",ContinentA.set={"EuropeNAf"},length=0.24726995103575664,TorreyPines_CypovirusS02_1642-2303.rate_range={5.174594817711328E-5,0.002081071790751621},TorreyPinesContinentClock.rate_range={0.0011043811893162525,0.6832708270629273},TorreyPines_CypovirusS02_1642-2303.rate=4.0014695104932137E-4,height_95%_HPD={0.005479452053989586,0.005479452055700662},TorreyPinesContinentClock.rate=0.05279422572671092,HostA.set={"Dmel"},length_95%_HPD={5.235425617972E-7,0.826891295303},height_median=0.005479452054819589,ContinentA.set.prob={1.0},length_median=0.13765869425580002,TorreyPinesContinentClock.rate_median=0.039665649176913544,TorreyPines_CypovirusS02_1642-2303.rate_95%_HPD={1.1047604308297084E-4,7.807952527680119E-4},HostA.set.prob={1.0},TorreyPinesHostClock.rate_median=0.01876371454785946,ContinentA.prob=1.0]:0.21853746338943025)[&length_range={2.592412968914E-5,13.17709873461},height_range={0.006919781598189623,5.04371624534887},ContinentA="EuropeNAf",TorreyPines_CypovirusS02_1642-2303.rate_median=3.5924798610084924E-4,HostA.prob=1.0,TorreyPinesHostClock.rate_range={2.198457523222894E-5,0.2971514786898724},TorreyPinesHostClock.rate_95%_HPD={2.198457523222894E-5,0.06364747527198722},height=0.3213468797492505,TorreyPinesContinentClock.rate_95%_HPD={0.002839741057501401,0.1395168018118575},TorreyPinesHostClock.rate=0.024214613786999364,HostA="Dmel",ContinentA.set={"EuropeNAf"},length=0.5630442190149086,TorreyPines_CypovirusS02_1642-2303.rate_range={5.941723502322116E-5,0.002034227198862394},TorreyPinesContinentClock.rate_range={0.0013034281856807777,0.4885153809211398},TorreyPines_CypovirusS02_1642-2303.rate=3.979542315054646E-4,height_95%_HPD={0.009230223327900244,0.9271677017106001},TorreyPinesContinentClock.rate=0.052363797003890634,HostA.set={"Dmel"},length_95%_HPD={2.592412968914E-5,2.011549996807},height_median=0.22401691544424984,ContinentA.set.prob={1.0},posterior=0.41825454141436585,length_median=0.30350810985115,TorreyPinesContinentClock.rate_median=0.03894628160997051,TorreyPines_CypovirusS02_1642-2303.rate_95%_HPD={1.0820852653073274E-4,7.809021246109679E-4},HostA.set.prob={1.0},TorreyPinesHostClock.rate_median=0.01858202477441281,ContinentA.prob=1.0]:0.2941069599950009,4[&length_range={7.983131425514E-4,17.08769735655},height_range={0.005479452045598521,0.005479452063500645},ContinentA="EuropeNAf",TorreyPines_CypovirusS02_1642-2303.rate_median=3.622497319919363E-4,HostA.prob=1.0,TorreyPinesHostClock.rate_range={2.198457523222894E-5,0.2971514786898724},TorreyPinesHostClock.rate_95%_HPD={5.984053545576147E-5,0.0640434980675308},height=0.005479452054850742,TorreyPinesContinentClock.rate_95%_HPD={0.002652240041712563,0.1385455093180007},TorreyPinesHostClock.rate=0.024340624633518115,HostA="Dmel",ContinentA.set={"EuropeNAf"},length=0.5622498283748656,TorreyPines_CypovirusS02_1642-2303.rate_range={5.174594817711328E-5,0.002081071790751621},TorreyPinesContinentClock.rate_range={0.0011043811893162525,0.6832708270629273},TorreyPines_CypovirusS02_1642-2303.rate=4.0014695104932137E-4,height_95%_HPD={0.005479452053989586,0.005479452055710432},TorreyPinesContinentClock.rate=0.05279422572671092,HostA.set={"Dmel"},length_95%_HPD={0.001612623004978,1.815327096108},height_median=0.005479452054819589,ContinentA.set.prob={1.0},length_median=0.3289479745915,TorreyPinesContinentClock.rate_median=0.039665649176913544,TorreyPines_CypovirusS02_1642-2303.rate_95%_HPD={1.1047604308297084E-4,7.807952527680119E-4},HostA.set.prob={1.0},TorreyPinesHostClock.rate_median=0.01876371454785946,ContinentA.prob=1.0]:0.5126444233844312)[&length_range={6.741529451559E-4,19.91337341048},height_range={0.017194008870100586,9.26103000813702},ContinentA="EuropeNAf",TorreyPines_CypovirusS02_1642-2303.rate_median=3.6260685532294606E-4,HostA.prob=0.999971563441961,TorreyPinesHostClock.rate_range={2.198457523222894E-5,0.2971514786898724},TorreyPinesHostClock.rate_95%_HPD={6.302244436183993E-5,0.0640434980675308},height=0.7124806088808328,TorreyPinesContinentClock.rate_95%_HPD={0.0026619135465068408,0.13858224452413184},TorreyPinesHostClock.rate=0.024370267646645526,HostA="Dmel",ContinentA.set={"USA","EuropeNAf"},length=1.4875291041140093,TorreyPines_CypovirusS02_1642-2303.rate_range={5.174594817711328E-5,0.002081071790751621},TorreyPinesContinentClock.rate_range={0.0011043811893162525,0.6832708270629273},TorreyPines_CypovirusS02_1642-2303.rate=4.003406274221217E-4,height_95%_HPD={0.03520410963594944,1.9556143825066998},TorreyPinesContinentClock.rate=0.05283193367930542,HostA.set={"Dmel","Dsim"},length_95%_HPD={6.741529451559E-4,4.553729968762},height_median=0.5181238754392508,ContinentA.set.prob={2.8436558039014957E-5,0.999971563441961},posterior=0.976779067829565,length_median=0.9757645353073,TorreyPinesContinentClock.rate_median=0.039685524490050965,TorreyPines_CypovirusS02_1642-2303.rate_95%_HPD={1.0892805790668933E-4,7.807952527680119E-4},HostA.set.prob={0.999971563441961,2.8436558039014957E-5},TorreyPinesHostClock.rate_median=0.01880475543317138,ContinentA.prob=0.999971563441961]:0.6730941695373487,5[&length_range={0.02423847591186,17.19889174689},height_range={0.005479452046497357,0.0054794520635184085},ContinentA="EuropeNAf",TorreyPines_CypovirusS02_1642-2303.rate_median=3.622497319919363E-4,HostA.prob=1.0,TorreyPinesHostClock.rate_range={2.198457523222894E-5,0.2971514786898724},TorreyPinesHostClock.rate_95%_HPD={5.984053545576147E-5,0.0640434980675308},height=0.005479452054852065,TorreyPinesContinentClock.rate_95%_HPD={0.002652240041712563,0.1385455093180007},TorreyPinesHostClock.rate=0.024340624633518115,HostA="Dmel",ContinentA.set={"EuropeNAf"},length=1.7871226631609445,TorreyPines_CypovirusS02_1642-2303.rate_range={5.174594817711328E-5,0.002081071790751621},TorreyPinesContinentClock.rate_range={0.0011043811893162525,0.6832708270629273},TorreyPines_CypovirusS02_1642-2303.rate=4.0014695104932137E-4,height_95%_HPD={0.005479452053998912,0.005479452055659806},TorreyPinesContinentClock.rate=0.05279422572671092,HostA.set={"Dmel"},length_95%_HPD={0.104024889915,4.362732311381},height_median=0.005479452054810263,ContinentA.set.prob={1.0},length_median=1.4494757519985,TorreyPinesContinentClock.rate_median=0.039665649176913544,TorreyPines_CypovirusS02_1642-2303.rate_95%_HPD={1.1047604308297084E-4,7.807952527680119E-4},HostA.set.prob={1.0},TorreyPinesHostClock.rate_median=0.01876371454785946,ContinentA.prob=1.0]:1.1857385929217892)[&length_range={6.535098938063E-4,22.48314937335},height_range={0.05208411605650021,10.7999348662268},ContinentA="EuropeNAf",TorreyPines_CypovirusS02_1642-2303.rate_median=3.6648058930873677E-4,HostA.prob=0.9999177327135864,TorreyPinesHostClock.rate_range={2.7611062697514854E-5,0.25121285174479746},TorreyPinesHostClock.rate_95%_HPD={7.704439562457137E-5,0.06496788708568763},height=1.4658338913787765,TorreyPinesContinentClock.rate_95%_HPD={0.003086797383684072,0.14223443467141403},TorreyPinesHostClock.rate=0.024848868303397182,HostA="Dmel",ContinentA.set={"USA","EuropeNAf"},length=1.7951727373335866,TorreyPines_CypovirusS02_1642-2303.rate_range={5.174594817711328E-5,0.002081071790751621},TorreyPinesContinentClock.rate_range={0.0011043811893162525,0.6832708270629273},TorreyPines_CypovirusS02_1642-2303.rate=4.0340615663117687E-4,height_95%_HPD={0.12858994923189992,3.5524765452760003},TorreyPinesContinentClock.rate=0.05384405532805547,HostA.set={"Dmel","Dsim"},length_95%_HPD={8.531726150347E-4,5.021134086764},height_median=1.1912180449765994,ContinentA.set.prob={2.4680185924067297E-4,0.9997531981407594},posterior=0.6752680406644075,length_median=1.310958587004,TorreyPinesContinentClock.rate_median=0.04029417383045237,TorreyPines_CypovirusS02_1642-2303.rate_95%_HPD={1.1324304871105715E-4,7.89736251735916E-4},HostA.set.prob={0.9999177327135864,8.226728641355764E-5},TorreyPinesHostClock.rate_median=0.01908954963389083,ContinentA.prob=0.9997531981407594]:2.1629534544308004,((((9[&length_range={1.819488410329E-5,10.38909734649},height_range={0.0,4.689582056016661E-12},ContinentA="EuropeNAf",TorreyPines_CypovirusS02_1642-2303.rate_median=3.622497319919363E-4,HostA.prob=1.0,TorreyPinesHostClock.rate_range={2.198457523222894E-5,0.2971514786898724},TorreyPinesHostClock.rate_95%_HPD={5.984053545576147E-5,0.0640434980675308},height=1.3983201020061177E-13,TorreyPinesContinentClock.rate_95%_HPD={0.002652240041712563,0.1385455093180007},TorreyPinesHostClock.rate=0.024340624633518115,HostA="Dmel",ContinentA.set={"EuropeNAf"},length=0.2823530122282345,TorreyPines_CypovirusS02_1642-2303.rate_range={5.174594817711328E-5,0.002081071790751621},TorreyPinesContinentClock.rate_range={0.0011043811893162525,0.6832708270629273},TorreyPines_CypovirusS02_1642-2303.rate=4.0014695104932137E-4,height_95%_HPD={0.0,5.893063814710331E-13},TorreyPinesContinentClock.rate=0.05279422572671092,HostA.set={"Dmel"},length_95%_HPD={1.819488410329E-5,0.911399814621},height_median=5.917488721252084E-14,ContinentA.set.prob={1.0},length_median=0.1740446662149,TorreyPinesContinentClock.rate_median=0.039665649176913544,TorreyPines_CypovirusS02_1642-2303.rate_95%_HPD={1.1047604308297084E-4,7.807952527680119E-4},HostA.set.prob={1.0},TorreyPinesHostClock.rate_median=0.01876371454785946,ContinentA.prob=1.0]:0.16557174697415922,(12[&length_range={8.638435050258E-6,10.20166520539},height_range={0.0,5.702105454474804E-12},ContinentA="EuropeNAf",TorreyPines_CypovirusS02_1642-2303.rate_median=3.622497319919363E-4,HostA.prob=1.0,TorreyPinesHostClock.rate_range={2.198457523222894E-5,0.2971514786898724},TorreyPinesHostClock.rate_95%_HPD={5.984053545576147E-5,0.0640434980675308},height=1.4026166885481566E-13,TorreyPinesContinentClock.rate_95%_HPD={0.002652240041712563,0.1385455093180007},TorreyPinesHostClock.rate=0.024340624633518115,HostA="Dmel",ContinentA.set={"EuropeNAf"},length=0.27768042132472437,TorreyPines_CypovirusS02_1642-2303.rate_range={5.174594817711328E-5,0.002081071790751621},TorreyPinesContinentClock.rate_range={0.0011043811893162525,0.6832708270629273},TorreyPines_CypovirusS02_1642-2303.rate=4.0014695104932137E-4,height_95%_HPD={0.0,5.897504706808832E-13},TorreyPinesContinentClock.rate=0.05279422572671092,HostA.set={"Dmel"},length_95%_HPD={8.638435050258E-6,0.8990314752532},height_median=5.950795411990839E-14,ContinentA.set.prob={1.0},length_median=0.17352081257105,TorreyPinesContinentClock.rate_median=0.039665649176913544,TorreyPines_CypovirusS02_1642-2303.rate_95%_HPD={1.1047604308297084E-4,7.807952527680119E-4},HostA.set.prob={1.0},TorreyPinesHostClock.rate_median=0.01876371454785946,ContinentA.prob=1.0]:0.08831792433833563,13[&length_range={2.712026761356E-5,8.55302458811},height_range={0.0,5.702105454474804E-12},ContinentA="EuropeNAf",TorreyPines_CypovirusS02_1642-2303.rate_median=3.622497319919363E-4,HostA.prob=1.0,TorreyPinesHostClock.rate_range={2.198457523222894E-5,0.2971514786898724},TorreyPinesHostClock.rate_95%_HPD={5.984053545576147E-5,0.0640434980675308},height=1.3786594066368518E-13,TorreyPinesContinentClock.rate_95%_HPD={0.002652240041712563,0.1385455093180007},TorreyPinesHostClock.rate=0.024340624633518115,HostA="Dmel",ContinentA.set={"EuropeNAf"},length=0.2782418111025489,TorreyPines_CypovirusS02_1642-2303.rate_range={5.174594817711328E-5,0.002081071790751621},TorreyPinesContinentClock.rate_range={0.0011043811893162525,0.6832708270629273},TorreyPines_CypovirusS02_1642-2303.rate=4.0014695104932137E-4,height_95%_HPD={0.0,5.719869022868806E-13},TorreyPinesContinentClock.rate=0.05279422572671092,HostA.set={"Dmel"},length_95%_HPD={2.712026761356E-5,0.8971654007501},height_median=5.861977570020827E-14,ContinentA.set.prob={1.0},length_median=0.1740059639103,TorreyPinesContinentClock.rate_median=0.039665649176913544,TorreyPines_CypovirusS02_1642-2303.rate_95%_HPD={1.1047604308297084E-4,7.807952527680119E-4},HostA.set.prob={1.0},TorreyPinesHostClock.rate_median=0.01876371454785946,ContinentA.prob=1.0]:0.08831792433833652)[&length_range={1.171497501327E-4,6.289545219444},height_range={4.9036792979517685E-5,2.449922778202},ContinentA="EuropeNAf",TorreyPines_CypovirusS02_1642-2303.rate_median=3.657056297150533E-4,HostA.prob=1.0,TorreyPinesHostClock.rate_range={7.092897809820132E-5,0.21062503822713036},TorreyPinesHostClock.rate_95%_HPD={1.5375493043548523E-4,0.06610467728110761},height=0.13613023041290215,TorreyPinesContinentClock.rate_95%_HPD={0.0025597727361319875,0.14317172836840528},TorreyPinesHostClock.rate=0.02520299667479053,HostA="Dmel",ContinentA.set={"EuropeNAf"},length=0.3124611595692892,TorreyPines_CypovirusS02_1642-2303.rate_range={6.309639051269463E-5,0.0017120893030243916},TorreyPinesContinentClock.rate_range={0.001547771072571965,0.5554591306163601},TorreyPines_CypovirusS02_1642-2303.rate=4.002161547401713E-4,height_95%_HPD={4.9036792979517685E-5,0.43289929694676},TorreyPinesContinentClock.rate=0.05461129740127645,HostA.set={"Dmel"},length_95%_HPD={1.171497501327E-4,1.074729488416},height_median=0.08831792433839514,ContinentA.set.prob={1.0},posterior=0.10221654352535971,length_median=0.1722039595625,TorreyPinesContinentClock.rate_median=0.04108683987761336,TorreyPines_CypovirusS02_1642-2303.rate_95%_HPD={1.0554588366271228E-4,7.619054877615567E-4},HostA.set.prob={1.0},TorreyPinesHostClock.rate_median=0.019460285274509326,ContinentA.prob=1.0]:0.07725382263582325)[&length_range={4.928331730121E-4,8.31566633225},height_range={0.001177325098800086,2.17370185450935},ContinentA="EuropeNAf",TorreyPines_CypovirusS02_1642-2303.rate_median=3.741324918175855E-4,HostA.prob=1.0,TorreyPinesHostClock.rate_range={7.092897809820132E-5,0.27788707183634165},TorreyPinesHostClock.rate_95%_HPD={7.092897809820132E-5,0.06697474797704785},height=0.23706864192699373,TorreyPinesContinentClock.rate_95%_HPD={0.0026865282753036402,0.15185472745673223},TorreyPinesHostClock.rate=0.025423792287360376,HostA="Dmel",ContinentA.set={"EuropeNAf"},length=0.3635516235115397,TorreyPines_CypovirusS02_1642-2303.rate_range={5.670822946490598E-5,0.001258117327413519},TorreyPinesContinentClock.rate_range={0.0026865282753036402,0.41864421330114243},TorreyPines_CypovirusS02_1642-2303.rate=4.0891280996019347E-4,height_95%_HPD={0.0050010831759499386,0.6761669325917805},TorreyPinesContinentClock.rate=0.05680667969472666,HostA.set={"Dmel"},length_95%_HPD={4.928331730121E-4,1.266097160114},height_median=0.1655717469742184,ContinentA.set.prob={1.0},posterior=0.024859730014999165,length_median=0.1961951815528,TorreyPinesContinentClock.rate_median=0.041701374687034234,TorreyPines_CypovirusS02_1642-2303.rate_95%_HPD={1.3827972223331433E-4,8.115460367744788E-4},HostA.set.prob={1.0},TorreyPinesHostClock.rate_median=0.0192415855181968,ContinentA.prob=1.0]:0.19711862233610655,(11[&length_range={8.638435050258E-6,10.12167334273},height_range={0.0,4.700240197053063E-12},ContinentA="EuropeNAf",TorreyPines_CypovirusS02_1642-2303.rate_median=3.622497319919363E-4,HostA.prob=1.0,TorreyPinesHostClock.rate_range={2.198457523222894E-5,0.2971514786898724},TorreyPinesHostClock.rate_95%_HPD={5.984053545576147E-5,0.0640434980675308},height=1.3911099432603653E-13,TorreyPinesContinentClock.rate_95%_HPD={0.002652240041712563,0.1385455093180007},TorreyPinesHostClock.rate=0.024340624633518115,HostA="Dmel",ContinentA.set={"EuropeNAf"},length=0.2816817678559526,TorreyPines_CypovirusS02_1642-2303.rate_range={5.174594817711328E-5,0.002081071790751621},TorreyPinesContinentClock.rate_range={0.0011043811893162525,0.6832708270629273},TorreyPines_CypovirusS02_1642-2303.rate=4.0014695104932137E-4,height_95%_HPD={0.0,5.897504706808832E-13},TorreyPinesContinentClock.rate=0.05279422572671092,HostA.set={"Dmel"},length_95%_HPD={8.638435050258E-6,0.9036479661733},height_median=5.950795411990839E-14,ContinentA.set.prob={1.0},length_median=0.17477476384844998,TorreyPinesContinentClock.rate_median=0.039665649176913544,TorreyPines_CypovirusS02_1642-2303.rate_95%_HPD={1.1047604308297084E-4,7.807952527680119E-4},HostA.set.prob={1.0},TorreyPinesHostClock.rate_median=0.01876371454785946,ContinentA.prob=1.0]:0.17018353102276063,(15[&length_range={1.838894999817E-5,9.473867684103},height_range={0.0,4.730438263322867E-12},ContinentA="EuropeNAf",TorreyPines_CypovirusS02_1642-2303.rate_median=3.622497319919363E-4,HostA.prob=1.0,TorreyPinesHostClock.rate_range={2.198457523222894E-5,0.2971514786898724},TorreyPinesHostClock.rate_95%_HPD={5.984053545576147E-5,0.0640434980675308},height=1.3931812730539749E-13,TorreyPinesContinentClock.rate_95%_HPD={0.002652240041712563,0.1385455093180007},TorreyPinesHostClock.rate=0.024340624633518115,HostA="Dmel",ContinentA.set={"EuropeNAf"},length=0.2800003278135137,TorreyPines_CypovirusS02_1642-2303.rate_range={5.174594817711328E-5,0.002081071790751621},TorreyPinesContinentClock.rate_range={0.0011043811893162525,0.6832708270629273},TorreyPines_CypovirusS02_1642-2303.rate=4.0014695104932137E-4,height_95%_HPD={0.0,5.799805080641818E-13},TorreyPinesContinentClock.rate=0.05279422572671092,HostA.set={"Dmel"},length_95%_HPD={1.838894999817E-5,0.8935133158191},height_median=5.950795411990839E-14,ContinentA.set.prob={1.0},length_median=0.173283969688,TorreyPinesContinentClock.rate_median=0.039665649176913544,TorreyPines_CypovirusS02_1642-2303.rate_95%_HPD={1.1047604308297084E-4,7.807952527680119E-4},HostA.set.prob={1.0},TorreyPinesHostClock.rate_median=0.01876371454785946,ContinentA.prob=1.0]:0.08689557826399541,10[&length_range={1.006622905936E-5,8.656352114961},height_range={0.0,4.700240197053063E-12},ContinentA="EuropeNAf",TorreyPines_CypovirusS02_1642-2303.rate_median=3.622497319919363E-4,HostA.prob=1.0,TorreyPinesHostClock.rate_range={2.198457523222894E-5,0.2971514786898724},TorreyPinesHostClock.rate_95%_HPD={5.984053545576147E-5,0.0640434980675308},height=1.399167710196075E-13,TorreyPinesContinentClock.rate_95%_HPD={0.002652240041712563,0.1385455093180007},TorreyPinesHostClock.rate=0.024340624633518115,HostA="Dmel",ContinentA.set={"EuropeNAf"},length=0.28143586489829897,TorreyPines_CypovirusS02_1642-2303.rate_range={5.174594817711328E-5,0.002081071790751621},TorreyPinesContinentClock.rate_range={0.0011043811893162525,0.6832708270629273},TorreyPines_CypovirusS02_1642-2303.rate=4.0014695104932137E-4,height_95%_HPD={0.0,5.901945598907332E-13},TorreyPinesContinentClock.rate=0.05279422572671092,HostA.set={"Dmel"},length_95%_HPD={1.006622905936E-5,0.9074200584356},height_median=5.950795411990839E-14,ContinentA.set.prob={1.0},length_median=0.17416184479730001,TorreyPinesContinentClock.rate_median=0.039665649176913544,TorreyPines_CypovirusS02_1642-2303.rate_95%_HPD={1.1047604308297084E-4,7.807952527680119E-4},HostA.set.prob={1.0},TorreyPinesHostClock.rate_median=0.01876371454785946,ContinentA.prob=1.0]:0.08689557826399541)[&length_range={7.708263599492E-5,5.516267234163},height_range={6.142828705257841E-5,3.345178212213},ContinentA="EuropeNAf",TorreyPines_CypovirusS02_1642-2303.rate_median=3.6240143898887405E-4,HostA.prob=1.0,TorreyPinesHostClock.rate_range={1.0116583871304658E-4,0.16894004778457772},TorreyPinesHostClock.rate_95%_HPD={1.0116583871304658E-4,0.06384048246534209},height=0.13454264856927373,TorreyPinesContinentClock.rate_95%_HPD={0.002882395849256407,0.14044920445933626},TorreyPinesHostClock.rate=0.0243329038396335,HostA="Dmel",ContinentA.set={"EuropeNAf"},length=0.31778769805505896,TorreyPines_CypovirusS02_1642-2303.rate_range={5.174594817711328E-5,0.001984224620450911},TorreyPinesContinentClock.rate_range={0.0013034281856807777,0.6832708270629273},TorreyPines_CypovirusS02_1642-2303.rate=4.0025724915103823E-4,height_95%_HPD={6.142828705257841E-5,0.4110141213822196},TorreyPinesContinentClock.rate=0.05373861024590244,HostA.set={"Dmel"},length_95%_HPD={7.708263599492E-5,1.093589249026},height_median=0.08689557826405492,ContinentA.set.prob={1.0},posterior=0.10060552191544914,length_median=0.1749255066101,TorreyPinesContinentClock.rate_median=0.040430796179864156,TorreyPines_CypovirusS02_1642-2303.rate_95%_HPD={1.0530587280147275E-4,7.725580220044126E-4},HostA.set.prob={1.0},TorreyPinesHostClock.rate_median=0.01895724053141467,ContinentA.prob=1.0]:0.08328795275876522)[&length_range={3.338394258086E-5,4.925359160929},height_range={6.96135923620389E-4,2.23518703327748},ContinentA="EuropeNAf",TorreyPines_CypovirusS02_1642-2303.rate_median=3.6859727765947264E-4,HostA.prob=1.0,TorreyPinesHostClock.rate_range={2.793701331431759E-4,0.14325112387460034},TorreyPinesHostClock.rate_95%_HPD={3.663617119289652E-4,0.06706992989589003},height=0.24123718278017459,TorreyPinesContinentClock.rate_95%_HPD={0.0049910802407513236,0.12948746546110765},TorreyPinesHostClock.rate=0.025221810806039597,HostA="Dmel",ContinentA.set={"EuropeNAf"},length=0.3472815525255103,TorreyPines_CypovirusS02_1642-2303.rate_range={7.344749392981949E-5,0.0018255471865497139},TorreyPinesContinentClock.rate_range={0.0030460542449094997,0.3739380939300723},TorreyPines_CypovirusS02_1642-2303.rate=4.076996486099707E-4,height_95%_HPD={0.006693461012849955,0.6619593756082001},TorreyPinesContinentClock.rate=0.05335620715827773,HostA.set={"Dmel"},length_95%_HPD={3.338394258086E-5,1.32622996128},height_median=0.17018353102282013,ContinentA.set.prob={1.0},posterior=0.025693017054608077,length_median=0.1947315127368,TorreyPinesContinentClock.rate_median=0.04110532227888835,TorreyPines_CypovirusS02_1642-2303.rate_95%_HPD={1.3954190411427902E-4,8.209406223177431E-4},HostA.set.prob={1.0},TorreyPinesHostClock.rate_median=0.020120446338029212,ContinentA.prob=1.0]:0.1925068382875048)[&length_range={2.812825275834E-4,3.644061321272},height_range={0.05093544264330796,2.930298308399081},ContinentA="EuropeNAf",TorreyPines_CypovirusS02_1642-2303.rate_median=3.9319605386562085E-4,HostA.prob=1.0,TorreyPinesHostClock.rate_range={4.858716852040335E-4,0.16463983540277694},TorreyPinesHostClock.rate_95%_HPD={4.858716852040335E-4,0.0713576293981838},height=0.44804123912489396,TorreyPinesContinentClock.rate_95%_HPD={0.004644538281804578,0.15377190736723345},TorreyPinesHostClock.rate=0.026464363032898466,HostA="Dmel",ContinentA.set={"EuropeNAf"},length=0.4255412737130724,TorreyPines_CypovirusS02_1642-2303.rate_range={7.551037370331371E-5,0.0014775887082833518},TorreyPinesContinentClock.rate_range={0.0041607575295015764,0.3186826104677354},TorreyPines_CypovirusS02_1642-2303.rate=4.381155806224451E-4,height_95%_HPD={0.05093544264330796,1.042735866438},TorreyPinesContinentClock.rate=0.05506369030405478,HostA.set={"Dmel"},length_95%_HPD={2.812825275834E-4,1.431045710839},height_median=0.36269036931032494,ContinentA.set.prob={1.0},posterior=0.011443808677295705,length_median=0.23187413802475,TorreyPinesContinentClock.rate_median=0.04100314440133547,TorreyPines_CypovirusS02_1642-2303.rate_95%_HPD={1.0915057201130136E-4,9.06030695921532E-4},HostA.set.prob={1.0},TorreyPinesHostClock.rate_median=0.020206640114998058,ContinentA.prob=1.0]:0.5709781243235801,((1[&length_range={5.892760724713E-6,11.73596613339},height_range={0.13972602739639006,0.13972602740200024},ContinentA="EuropeNAf",TorreyPines_CypovirusS02_1642-2303.rate_median=3.622497319919363E-4,HostA.prob=1.0,TorreyPinesHostClock.rate_range={2.198457523222894E-5,0.2971514786898724},TorreyPinesHostClock.rate_95%_HPD={5.984053545576147E-5,0.0640434980675308},height=0.1397260273974075,TorreyPinesContinentClock.rate_95%_HPD={0.002652240041712563,0.1385455093180007},TorreyPinesHostClock.rate=0.024340624633518115,HostA="Dmel",ContinentA.set={"EuropeNAf"},length=0.2787975533849937,TorreyPines_CypovirusS02_1642-2303.rate_range={5.174594817711328E-5,0.002081071790751621},TorreyPinesContinentClock.rate_range={0.0011043811893162525,0.6832708270629273},TorreyPines_CypovirusS02_1642-2303.rate=4.0014695104932137E-4,height_95%_HPD={0.13972602739718987,0.1397260273979697},TorreyPinesContinentClock.rate=0.05279422572671092,HostA.set={"Dmel"},length_95%_HPD={5.892760724713E-6,0.9898882064283},height_median=0.13972602739732998,ContinentA.set.prob={1.0},length_median=0.1420013311727,TorreyPinesContinentClock.rate_median=0.039665649176913544,TorreyPines_CypovirusS02_1642-2303.rate_95%_HPD={1.1047604308297084E-4,7.807952527680119E-4},HostA.set.prob={1.0},TorreyPinesHostClock.rate_median=0.01876371454785946,ContinentA.prob=1.0]:0.08499134596522517,3[&length_range={3.735994212717E-6,10.40013220749},height_range={0.13972602739300122,0.13972602740250295},ContinentA="EuropeNAf",TorreyPines_CypovirusS02_1642-2303.rate_median=3.622497319919363E-4,HostA.prob=1.0,TorreyPinesHostClock.rate_range={2.198457523222894E-5,0.2971514786898724},TorreyPinesHostClock.rate_95%_HPD={5.984053545576147E-5,0.0640434980675308},height=0.13972602739740822,TorreyPinesContinentClock.rate_95%_HPD={0.002652240041712563,0.1385455093180007},TorreyPinesHostClock.rate=0.024340624633518115,HostA="Dmel",ContinentA.set={"EuropeNAf"},length=0.27628752561716713,TorreyPines_CypovirusS02_1642-2303.rate_range={5.174594817711328E-5,0.002081071790751621},TorreyPinesContinentClock.rate_range={0.0011043811893162525,0.6832708270629273},TorreyPines_CypovirusS02_1642-2303.rate=4.0014695104932137E-4,height_95%_HPD={0.13972602739719964,0.13972602739795015},TorreyPinesContinentClock.rate=0.05279422572671092,HostA.set={"Dmel"},length_95%_HPD={3.735994212717E-6,0.9665217677859},height_median=0.13972602739732998,ContinentA.set.prob={1.0},length_median=0.1428791255679,TorreyPinesContinentClock.rate_median=0.039665649176913544,TorreyPines_CypovirusS02_1642-2303.rate_95%_HPD={1.1047604308297084E-4,7.807952527680119E-4},HostA.set.prob={1.0},TorreyPinesHostClock.rate_median=0.01876371454785946,ContinentA.prob=1.0]:0.08499134596522517)[&length_range={1.427799456671E-5,4.551968900834},height_range={0.13980747118802994,1.9766038802155306},ContinentA="EuropeNAf",TorreyPines_CypovirusS02_1642-2303.rate_median=3.7138560484349637E-4,HostA.prob=1.0,TorreyPinesHostClock.rate_range={1.8152064556531237E-4,0.19463217756513437},TorreyPinesHostClock.rate_95%_HPD={2.444812466004068E-4,0.06499223999068926},height=0.2863563729601457,TorreyPinesContinentClock.rate_95%_HPD={0.003421119635611508,0.13875148552383415},TorreyPinesHostClock.rate=0.024890011101778433,HostA="Dmel",ContinentA.set={"EuropeNAf"},length=0.34624883517276117,TorreyPines_CypovirusS02_1642-2303.rate_range={7.302434929698975E-5,0.002081071790751621},TorreyPinesContinentClock.rate_range={0.001525577001525348,0.5578858029919335},TorreyPines_CypovirusS02_1642-2303.rate=4.0912029889032846E-4,height_95%_HPD={0.13980747118802994,0.6387963070338998},TorreyPinesContinentClock.rate=0.05284551707766877,HostA.set={"Dmel"},length_95%_HPD={1.427799456671E-5,1.171499970299},height_median=0.22471737336255515,ContinentA.set.prob={1.0},posterior=0.09677240153324815,length_median=0.19014337151650001,TorreyPinesContinentClock.rate_median=0.04017100317786876,TorreyPines_CypovirusS02_1642-2303.rate_95%_HPD={9.527510680871852E-5,7.813486283695479E-4},HostA.set.prob={1.0},TorreyPinesHostClock.rate_median=0.019138614006826617,ContinentA.prob=1.0]:0.10802571114850501,2[&length_range={6.814865383981E-6,11.42519123051},height_range={0.13972602739610007,0.13972602740198958},ContinentA="EuropeNAf",TorreyPines_CypovirusS02_1642-2303.rate_median=3.622497319919363E-4,HostA.prob=1.0,TorreyPinesHostClock.rate_range={2.198457523222894E-5,0.2971514786898724},TorreyPinesHostClock.rate_95%_HPD={5.984053545576147E-5,0.0640434980675308},height=0.13972602739740717,TorreyPinesContinentClock.rate_95%_HPD={0.002652240041712563,0.1385455093180007},TorreyPinesHostClock.rate=0.024340624633518115,HostA="Dmel",ContinentA.set={"EuropeNAf"},length=0.2779026900017155,TorreyPines_CypovirusS02_1642-2303.rate_range={5.174594817711328E-5,0.002081071790751621},TorreyPinesContinentClock.rate_range={0.0011043811893162525,0.6832708270629273},TorreyPines_CypovirusS02_1642-2303.rate=4.0014695104932137E-4,height_95%_HPD={0.13972602739718898,0.1397260273979848},TorreyPinesContinentClock.rate=0.05279422572671092,HostA.set={"Dmel"},length_95%_HPD={6.814865383981E-6,0.9808466518241},height_median=0.13972602739732998,ContinentA.set.prob={1.0},length_median=0.14432348829575,TorreyPinesContinentClock.rate_median=0.039665649176913544,TorreyPines_CypovirusS02_1642-2303.rate_95%_HPD={1.1047604308297084E-4,7.807952527680119E-4},HostA.set.prob={1.0},TorreyPinesHostClock.rate_median=0.01876371454785946,ContinentA.prob=1.0]:0.19301705711373018)[&length_range={2.674512202439E-4,6.062967769827},height_range={0.14717846810262003,1.9847067726473402},ContinentA="EuropeNAf",TorreyPines_CypovirusS02_1642-2303.rate_median=3.68959831986825E-4,HostA.prob=1.0,TorreyPinesHostClock.rate_range={3.663617119289652E-4,0.19405862851668187},TorreyPinesHostClock.rate_95%_HPD={3.663617119289652E-4,0.06396657884500398},height=0.4039519921753271,TorreyPinesContinentClock.rate_95%_HPD={0.0037793849228669224,0.1399496946967165},TorreyPinesHostClock.rate=0.025037303973378933,HostA="Dmel",ContinentA.set={"EuropeNAf"},length=0.3754407051314237,TorreyPines_CypovirusS02_1642-2303.rate_range={9.878148528720472E-5,0.0014718291625626994},TorreyPinesContinentClock.rate_range={0.0016290270642568556,0.3516134088928187},TorreyPines_CypovirusS02_1642-2303.rate=4.073078929202305E-4,height_95%_HPD={0.14717846810262003,0.84777695213148},TorreyPinesContinentClock.rate=0.052745163602789795,HostA.set={"Dmel"},length_95%_HPD={2.674512202439E-4,1.158496897417},height_median=0.33274308451106016,ContinentA.set.prob={1.0},posterior=0.024193100383312037,length_median=0.2091615861178,TorreyPinesContinentClock.rate_median=0.04003736402142318,TorreyPines_CypovirusS02_1642-2303.rate_95%_HPD={1.031152583795778E-4,7.810425865665335E-4},HostA.set.prob={1.0},TorreyPinesHostClock.rate_median=0.019927356700076723,ContinentA.prob=1.0]:0.6009254091228449)[&length_range={2.549265650662E-4,8.772593185108},height_range={0.18126179679700005,6.0220618800676995},ContinentA="EuropeNAf",TorreyPines_CypovirusS02_1642-2303.rate_median=3.4773740956217734E-4,HostA.prob=1.0,TorreyPinesHostClock.rate_range={7.092897809820132E-5,0.1791460921656334},TorreyPinesHostClock.rate_95%_HPD={7.092897809820132E-5,0.06311735682347122},height=1.0886889859272746,TorreyPinesContinentClock.rate_95%_HPD={0.0033668758485265226,0.1389056796615606},TorreyPinesHostClock.rate=0.02366957612302767,HostA="Dmel",ContinentA.set={"EuropeNAf"},length=0.8997281386408826,TorreyPines_CypovirusS02_1642-2303.rate_range={5.941723502322116E-5,0.001984224620450911},TorreyPinesContinentClock.rate_range={0.0013034281856807777,0.6310589501121112},TorreyPines_CypovirusS02_1642-2303.rate=3.858276791228458E-4,height_95%_HPD={0.28288820372199996,2.3399189370796813},TorreyPinesContinentClock.rate=0.05125661205685551,HostA.set={"Dmel"},length_95%_HPD={2.549265650662E-4,2.883904414817},height_median=0.933668493633905,ContinentA.set.prob={1.0},posterior=0.09338370090550525,length_median=0.5586358028916,TorreyPinesContinentClock.rate_median=0.0383872213680312,TorreyPines_CypovirusS02_1642-2303.rate_95%_HPD={1.0915057201130136E-4,7.561497605394536E-4},HostA.set.prob={1.0},TorreyPinesHostClock.rate_median=0.01833243946775079,ContinentA.prob=1.0]:0.27637733548017507,14[&length_range={0.001195716813615,22.95511737215},height_range={0.0,5.298872451930947E-12},ContinentA="EuropeNAf",TorreyPines_CypovirusS02_1642-2303.rate_median=3.622497319919363E-4,HostA.prob=1.0,TorreyPinesHostClock.rate_range={2.198457523222894E-5,0.2971514786898724},TorreyPinesHostClock.rate_95%_HPD={5.984053545576147E-5,0.0640434980675308},height=1.3767966175688695E-13,TorreyPinesContinentClock.rate_95%_HPD={0.002652240041712563,0.1385455093180007},TorreyPinesHostClock.rate=0.024340624633518115,HostA="Dmel",ContinentA.set={"EuropeNAf"},length=0.7294055131698752,TorreyPines_CypovirusS02_1642-2303.rate_range={5.174594817711328E-5,0.002081071790751621},TorreyPinesContinentClock.rate_range={0.0011043811893162525,0.6832708270629273},TorreyPines_CypovirusS02_1642-2303.rate=4.0014695104932137E-4,height_95%_HPD={0.0,5.995204332975845E-13},TorreyPinesContinentClock.rate=0.05279422572671092,HostA.set={"Dmel"},length_95%_HPD={0.002822340904888,2.390844213712},height_median=5.0182080713057076E-14,ContinentA.set.prob={1.0},length_median=0.422541537429,TorreyPinesContinentClock.rate_median=0.039665649176913544,TorreyPines_CypovirusS02_1642-2303.rate_95%_HPD={1.1047604308297084E-4,7.807952527680119E-4},HostA.set.prob={1.0},TorreyPinesHostClock.rate_median=0.01876371454785946,ContinentA.prob=1.0]:1.21004582911403)[&length_range={8.876641958278E-5,21.88985435853},height_range={0.16631160144059098,14.339712729899299},ContinentA="EuropeNAf",TorreyPines_CypovirusS02_1642-2303.rate_median=3.569893331098411E-4,HostA.prob=0.9997799134326169,TorreyPinesHostClock.rate_range={2.7611062697514854E-5,0.27788707183634165},TorreyPinesHostClock.rate_95%_HPD={6.302244436183993E-5,0.06289071323637987},height=1.424679165350702,TorreyPinesContinentClock.rate_95%_HPD={0.0024138609686983584,0.13616616073458473},TorreyPinesHostClock.rate=0.024016651931284945,HostA="Dmel",ContinentA.set={"USA","EuropeNAf","Africa"},length=1.8733979818814277,TorreyPines_CypovirusS02_1642-2303.rate_range={5.174594817711328E-5,0.002081071790751621},TorreyPinesContinentClock.rate_range={0.0011043811893162525,0.6832708270629273},TorreyPines_CypovirusS02_1642-2303.rate=3.942804040931764E-4,height_95%_HPD={0.2691038648513402,3.0670784761001},TorreyPinesContinentClock.rate=0.05208457189506755,HostA.set={"Dmel","Dsim"},length_95%_HPD={8.876641958278E-5,5.130813072793},height_median=1.21004582911408,ContinentA.set.prob={7.336218912772357E-5,0.9998532756217445,7.336218912772357E-5},posterior=0.7572357091272707,length_median=1.4043098087449999,TorreyPinesContinentClock.rate_median=0.0392287372528306,TorreyPines_CypovirusS02_1642-2303.rate_95%_HPD={1.1057578649557469E-4,7.681132652772251E-4},HostA.set.prob={0.9997799134326169,2.2008656738317073E-4},TorreyPinesHostClock.rate_median=0.018617348363196402,ContinentA.prob=0.9998532756217445]:2.14412567029332)[&height_95%_HPD={0.84620769083932,8.037107579428},HostA.set={"Dmel","Dsim"},height_range={0.38520472773692,29.032650254650996},ContinentA="EuropeNAf",HostA.prob=0.996166879617799,height_median=3.3541714994074,ContinentA.set.prob={0.0042497639020054444,0.9937781234375868,0.001972112660407755},height=3.8470735741958313,posterior=1.0,HostA="Dmel",ContinentA.set={"USA","EuropeNAf","Africa"},length=0.0,HostA.set.prob={0.996166879617799,0.003833120382200989},ContinentA.prob=0.9937781234375868];
End;
