# Supplementary material for: The Discovery, Distribution, and Evolution of Viruses Associated with Drosophila melanogaster
Source: PLoS Biol. 2015 Jul 14;13(7):e1002210. doi: 10.1371/journal.pbio.1002210 (PMC4501690; doi:10.1371/journal.pbio.1002210)
Supplement: S8 Data — Posterior summaries of BEAST output for Figs 6 and S7 (posteriors inferred jointly across two independent runs). (ZIP) [file pbio.1002210.s008.zip › BEAST_Results/TorreyPines_CypovirusS03.summary.tree]

#NEXUS

Begin taxa;
	Dimensions ntax=11;
	Taxlabels
		TorreyPines_CypovirusS03_CM10_Dmel_Edinburgh1_EuropeNAf_2009-07-10
		TorreyPines_CypovirusS03_CM13_Dmel_Edinburgh1_EuropeNAf_2009-07-10
		TorreyPines_CypovirusS03_DM02_Dmel_Sussex_EuropeNAf_2009-08-28
		TorreyPines_CypovirusS03_DM05_Dmel_Sussex_EuropeNAf_2009-08-28
		TorreyPines_CypovirusS03_DM11_Dmel_Sussex_EuropeNAf_2009-08-28
		TorreyPines_CypovirusS03_DM14_Dmel_Sussex_EuropeNAf_2009-08-28
		TorreyPines_CypovirusS03_DPG02_Dmel_Sussex_EuropeNAf_2009-08-28
		TorreyPines_CypovirusS03_DPG05_Dmel_Sussex_EuropeNAf_2009-08-28
		TorreyPines_CypovirusS03_EDI18_Dmel_Edinburgh2_EuropeNAf_2009-08-30
		TorreyPines_CypovirusS03_EDI19_Dmel_Edinburgh2_EuropeNAf_2009-08-30
		TorreyPines_CypovirusS03_EM01_Dmel_Edinburgh2_EuropeNAf_2009-08-30
		;
End;

Begin trees;
	Translate
		1 TorreyPines_CypovirusS03_CM10_Dmel_Edinburgh1_EuropeNAf_2009-07-10,
		2 TorreyPines_CypovirusS03_CM13_Dmel_Edinburgh1_EuropeNAf_2009-07-10,
		3 TorreyPines_CypovirusS03_DM02_Dmel_Sussex_EuropeNAf_2009-08-28,
		4 TorreyPines_CypovirusS03_DM05_Dmel_Sussex_EuropeNAf_2009-08-28,
		5 TorreyPines_CypovirusS03_DM11_Dmel_Sussex_EuropeNAf_2009-08-28,
		6 TorreyPines_CypovirusS03_DM14_Dmel_Sussex_EuropeNAf_2009-08-28,
		7 TorreyPines_CypovirusS03_DPG02_Dmel_Sussex_EuropeNAf_2009-08-28,
		8 TorreyPines_CypovirusS03_DPG05_Dmel_Sussex_EuropeNAf_2009-08-28,
		9 TorreyPines_CypovirusS03_EDI18_Dmel_Edinburgh2_EuropeNAf_2009-08-30,
		10 TorreyPines_CypovirusS03_EDI19_Dmel_Edinburgh2_EuropeNAf_2009-08-30,
		11 TorreyPines_CypovirusS03_EM01_Dmel_Edinburgh2_EuropeNAf_2009-08-30
		;
tree TREE1 = [&R] ((((1[&length_range={2.545488684316E-5,18.11821943777},height_range={0.13972602739030116,0.13972602740719964},ContinentB="EuropeNAf",HostB.set={"Dmel"},HostB.set.prob={1.0},ContinentB.set.prob={1.0},TorreyPinesHostClock.rate_range={2.198457523222894E-5,0.2971514786898724},TorreyPinesHostClock.rate_95%_HPD={5.984053545576147E-5,0.0640434980675308},height=0.13972602739742515,TorreyPinesContinentClock.rate_95%_HPD={0.002652240041712563,0.1385455093180007},TorreyPinesHostClock.rate=0.024340624633518115,HostB="Dmel",length=0.41382788317649455,TorreyPinesContinentClock.rate_range={0.0011043811893162525,0.6832708270629273},HostB.prob=1.0,ContinentB.prob=1.0,height_95%_HPD={0.13972602739689988,0.1397260273980998},TorreyPinesContinentClock.rate=0.05279422572671092,length_95%_HPD={2.545488684316E-5,1.468938964382},ContinentB.set={"EuropeNAf"},TorreyPines_CypovirusS03.rate_95%_HPD={8.052404008208311E-5,6.869341429082858E-4},TorreyPines_CypovirusS03.rate_median=3.007658946097541E-4,TorreyPines_CypovirusS03.rate=3.3916860305529574E-4,height_median=0.1397260273973302,TorreyPines_CypovirusS03.rate_range={4.3629757897657934E-5,0.0020989990718335446},length_median=0.21849794213680002,TorreyPinesContinentClock.rate_median=0.039665649176913544,TorreyPinesHostClock.rate_median=0.01876371454785946]:0.12082968308026976,9[&length_range={3.917873513392E-5,11.10501330596},height_range={0.0,9.398704037266725E-12},ContinentB="EuropeNAf",HostB.set={"Dmel"},HostB.set.prob={1.0},ContinentB.set.prob={1.0},TorreyPinesHostClock.rate_range={2.198457523222894E-5,0.2971514786898724},TorreyPinesHostClock.rate_95%_HPD={5.984053545576147E-5,0.0640434980675308},height=1.5961162081115323E-13,TorreyPinesContinentClock.rate_95%_HPD={0.002652240041712563,0.1385455093180007},TorreyPinesHostClock.rate=0.024340624633518115,HostB="Dmel",length=0.3873881053200895,TorreyPinesContinentClock.rate_range={0.0011043811893162525,0.6832708270629273},HostB.prob=1.0,ContinentB.prob=1.0,height_95%_HPD={0.0,6.772360450213455E-13},TorreyPinesContinentClock.rate=0.05279422572671092,length_95%_HPD={3.917873513392E-5,1.343239265344},ContinentB.set={"EuropeNAf"},TorreyPines_CypovirusS03.rate_95%_HPD={8.052404008208311E-5,6.869341429082858E-4},TorreyPines_CypovirusS03.rate_median=3.007658946097541E-4,TorreyPines_CypovirusS03.rate=3.3916860305529574E-4,height_median=3.9745984281580604E-14,TorreyPines_CypovirusS03.rate_range={4.3629757897657934E-5,0.0020989990718335446},length_median=0.20697741360510002,TorreyPinesContinentClock.rate_median=0.039665649176913544,TorreyPinesHostClock.rate_median=0.01876371454785946]:0.2605557104775602)[&length_range={8.389443721479E-5,18.97926079614},height_range={0.13980315406100008,3.664705882612001},ContinentB="EuropeNAf",HostB.set={"Dmel"},HostB.set.prob={1.0},ContinentB.set.prob={1.0},TorreyPinesHostClock.rate_range={1.1053304960222929E-4,0.19405862851668187},TorreyPinesHostClock.rate_95%_HPD={1.1053304960222929E-4,0.06340822115249074},height=0.35340335880128315,TorreyPinesContinentClock.rate_95%_HPD={0.004039860149986889,0.1269642893058387},TorreyPinesHostClock.rate=0.02396983568613181,HostB="Dmel",length=0.5464671615493981,TorreyPinesContinentClock.rate_range={0.0026863944975910234,0.5578858029919335},HostB.prob=1.0,ContinentB.prob=1.0,height_95%_HPD={0.13980315406100008,0.8622792762489104},TorreyPinesContinentClock.rate=0.050620754754771284,length_95%_HPD={8.389443721479E-5,1.920387604762},ContinentB.set={"EuropeNAf"},TorreyPines_CypovirusS03.rate_95%_HPD={6.82959819908952E-5,6.610032830863863E-4},TorreyPines_CypovirusS03.rate_median=2.9615148243687184E-4,TorreyPines_CypovirusS03.rate=3.2885515941996385E-4,height_median=0.26055571047759996,posterior=0.056969057274595856,TorreyPines_CypovirusS03.rate_range={4.8543386994465715E-5,0.0013874419409181894},length_median=0.2761891267139,TorreyPinesContinentClock.rate_median=0.039745319894123526,TorreyPinesHostClock.rate_median=0.01864785140898046]:0.8620794104194198,((3[&length_range={6.72340335388E-6,15.53423346437},height_range={0.005479452049698352,0.005479452064632184},ContinentB="EuropeNAf",HostB.set={"Dmel"},HostB.set.prob={1.0},ContinentB.set.prob={1.0},TorreyPinesHostClock.rate_range={2.198457523222894E-5,0.2971514786898724},TorreyPinesHostClock.rate_95%_HPD={5.984053545576147E-5,0.0640434980675308},height=0.00547945205487449,TorreyPinesContinentClock.rate_95%_HPD={0.002652240041712563,0.1385455093180007},TorreyPinesHostClock.rate=0.024340624633518115,HostB="Dmel",length=0.37812935911617845,TorreyPinesContinentClock.rate_range={0.0011043811893162525,0.6832708270629273},HostB.prob=1.0,ContinentB.prob=1.0,height_95%_HPD={0.0054794520543985925,0.005479452055590528},TorreyPinesContinentClock.rate=0.05279422572671092,length_95%_HPD={6.72340335388E-6,1.311972353322},ContinentB.set={"EuropeNAf"},TorreyPines_CypovirusS03.rate_95%_HPD={8.052404008208311E-5,6.869341429082858E-4},TorreyPines_CypovirusS03.rate_median=3.007658946097541E-4,TorreyPines_CypovirusS03.rate=3.3916860305529574E-4,height_median=0.005479452054790279,TorreyPines_CypovirusS03.rate_range={4.3629757897657934E-5,0.0020989990718335446},length_median=0.20156076165405,TorreyPinesContinentClock.rate_median=0.039665649176913544,TorreyPinesHostClock.rate_median=0.01876371454785946]:0.24017351437270973,(6[&length_range={1.703269223233E-7,14.21744472954},height_range={0.0054794520483003595,0.005479452064621526},ContinentB="EuropeNAf",HostB.set={"Dmel"},HostB.set.prob={1.0},ContinentB.set.prob={1.0},TorreyPinesHostClock.rate_range={2.198457523222894E-5,0.2971514786898724},TorreyPinesHostClock.rate_95%_HPD={5.984053545576147E-5,0.0640434980675308},height=0.005479452054873181,TorreyPinesContinentClock.rate_95%_HPD={0.002652240041712563,0.1385455093180007},TorreyPinesHostClock.rate=0.024340624633518115,HostB="Dmel",length=0.3780091303298514,TorreyPinesContinentClock.rate_range={0.0011043811893162525,0.6832708270629273},HostB.prob=1.0,ContinentB.prob=1.0,height_95%_HPD={0.005479452054369727,0.005479452055550116},TorreyPinesContinentClock.rate=0.05279422572671092,length_95%_HPD={1.703269223233E-7,1.318345680856},ContinentB.set={"EuropeNAf"},TorreyPines_CypovirusS03.rate_95%_HPD={8.052404008208311E-5,6.869341429082858E-4},TorreyPines_CypovirusS03.rate_median=3.007658946097541E-4,TorreyPines_CypovirusS03.rate=3.3916860305529574E-4,height_median=0.005479452054790279,TorreyPines_CypovirusS03.rate_range={4.3629757897657934E-5,0.0020989990718335446},length_median=0.20243093964785,TorreyPinesContinentClock.rate_median=0.039665649176913544,TorreyPinesHostClock.rate_median=0.01876371454785946]:0.11694104849520959,5[&length_range={7.675486671019E-6,25.78453430347},height_range={0.00547945204999678,0.0054794520645984335},ContinentB="EuropeNAf",HostB.set={"Dmel"},HostB.set.prob={1.0},ContinentB.set.prob={1.0},TorreyPinesHostClock.rate_range={2.198457523222894E-5,0.2971514786898724},TorreyPinesHostClock.rate_95%_HPD={5.984053545576147E-5,0.0640434980675308},height=0.0054794520548737706,TorreyPinesContinentClock.rate_95%_HPD={0.002652240041712563,0.1385455093180007},TorreyPinesHostClock.rate=0.024340624633518115,HostB="Dmel",length=0.37646342220750423,TorreyPinesContinentClock.rate_range={0.0011043811893162525,0.6832708270629273},HostB.prob=1.0,ContinentB.prob=1.0,height_95%_HPD={0.005479452054389711,0.0054794520555701},TorreyPinesContinentClock.rate=0.05279422572671092,length_95%_HPD={7.675486671019E-6,1.316147698748},ContinentB.set={"EuropeNAf"},TorreyPines_CypovirusS03.rate_95%_HPD={8.052404008208311E-5,6.869341429082858E-4},TorreyPines_CypovirusS03.rate_median=3.007658946097541E-4,TorreyPines_CypovirusS03.rate=3.3916860305529574E-4,height_median=0.005479452054790279,TorreyPines_CypovirusS03.rate_range={4.3629757897657934E-5,0.0020989990718335446},length_median=0.2045014638439,TorreyPinesContinentClock.rate_median=0.039665649176913544,TorreyPinesHostClock.rate_median=0.01876371454785946]:0.11694104849520959)[&length_range={1.363246028218E-4,9.770078613202},height_range={0.005543309065120461,2.8972573896169997},ContinentB="EuropeNAf",HostB.set={"Dmel"},HostB.set.prob={1.0},ContinentB.set.prob={1.0},TorreyPinesHostClock.rate_range={2.7611062697514854E-5,0.2484624425071337},TorreyPinesHostClock.rate_95%_HPD={2.7611062697514854E-5,0.06389853699266665},height=0.1934927676385221,TorreyPinesContinentClock.rate_95%_HPD={0.00207305943441859,0.13637851076496038},TorreyPinesHostClock.rate=0.024192318729766515,HostB="Dmel",length=0.4660984833491097,TorreyPinesContinentClock.rate_range={0.0016862081126218745,0.5345504619478942},HostB.prob=1.0,ContinentB.prob=1.0,height_95%_HPD={0.005543309065120461,0.6376744843701618},TorreyPinesContinentClock.rate=0.05260586373701316,length_95%_HPD={1.363246028218E-4,1.656143848676},ContinentB.set={"EuropeNAf"},TorreyPines_CypovirusS03.rate_95%_HPD={8.628523501246251E-5,6.817316075750521E-4},TorreyPines_CypovirusS03.rate_median=3.00139568977219E-4,TorreyPines_CypovirusS03.rate=3.3882161165701004E-4,height_median=0.12242050054999987,posterior=0.0848286206321871,TorreyPines_CypovirusS03.rate_range={6.346733196992913E-5,0.0020989990718335446},length_median=0.22587557417185,TorreyPinesContinentClock.rate_median=0.03975764818203377,TorreyPinesHostClock.rate_median=0.018551050165032557]:0.12323246587750014)[&length_range={7.531687793272E-5,4.636804509338},height_range={0.016825934188029912,3.8061099774930014},ContinentB="EuropeNAf",HostB.set={"Dmel"},HostB.set.prob={1.0},ContinentB.set.prob={1.0},TorreyPinesHostClock.rate_range={7.704439562457137E-5,0.14717256370079854},TorreyPinesHostClock.rate_95%_HPD={7.704439562457137E-5,0.061756758136049486},height=0.35188571550581665,TorreyPinesContinentClock.rate_95%_HPD={0.0013034281856807777,0.1298561273621154},TorreyPinesHostClock.rate=0.02347056630979997,HostB="Dmel",length=0.5202650037296234,TorreyPinesContinentClock.rate_range={0.0013034281856807777,0.33086208731199745},HostB.prob=1.0,ContinentB.prob=1.0,height_95%_HPD={0.016825934188029912,0.9347925400640005},TorreyPinesContinentClock.rate=0.05094917712901621,length_95%_HPD={7.531687793272E-5,1.825857269167},ContinentB.set={"EuropeNAf"},TorreyPines_CypovirusS03.rate_95%_HPD={8.882866887238238E-5,7.195939633747178E-4},TorreyPines_CypovirusS03.rate_median=3.1078004203405574E-4,TorreyPines_CypovirusS03.rate=3.5097095409676794E-4,height_median=0.2456529664275,posterior=0.017582356535748012,TorreyPines_CypovirusS03.rate_range={5.398869217395953E-5,0.001481775565278715},length_median=0.2731933614999,TorreyPinesContinentClock.rate_median=0.03984957755706924,TorreyPinesHostClock.rate_median=0.01758697834490098]:0.5272162131972005,((4[&length_range={7.003054823086E-6,12.54140084715},height_range={0.005479452050000333,0.0054794520643000055},ContinentB="EuropeNAf",HostB.set={"Dmel"},HostB.set.prob={1.0},ContinentB.set.prob={1.0},TorreyPinesHostClock.rate_range={2.198457523222894E-5,0.2971514786898724},TorreyPinesHostClock.rate_95%_HPD={5.984053545576147E-5,0.0640434980675308},height=0.005479452054871521,TorreyPinesContinentClock.rate_95%_HPD={0.002652240041712563,0.1385455093180007},TorreyPinesHostClock.rate=0.024340624633518115,HostB="Dmel",length=0.37479703460162367,TorreyPinesContinentClock.rate_range={0.0011043811893162525,0.6832708270629273},HostB.prob=1.0,ContinentB.prob=1.0,height_95%_HPD={0.005479452054397704,0.005479452055581646},TorreyPinesContinentClock.rate=0.05279422572671092,length_95%_HPD={7.003054823086E-6,1.293905885833},ContinentB.set={"EuropeNAf"},TorreyPines_CypovirusS03.rate_95%_HPD={8.052404008208311E-5,6.869341429082858E-4},TorreyPines_CypovirusS03.rate_median=3.007658946097541E-4,TorreyPines_CypovirusS03.rate=3.3916860305529574E-4,height_median=0.005479452054790057,TorreyPines_CypovirusS03.rate_range={4.3629757897657934E-5,0.0020989990718335446},length_median=0.20145302128325,TorreyPinesContinentClock.rate_median=0.039665649176913544,TorreyPinesHostClock.rate_median=0.01876371454785946]:0.11411362553127713,10[&length_range={3.917873513392E-5,13.9842648486},height_range={0.0,9.912071163853398E-12},ContinentB="EuropeNAf",HostB.set={"Dmel"},HostB.set.prob={1.0},ContinentB.set.prob={1.0},TorreyPinesHostClock.rate_range={2.198457523222894E-5,0.2971514786898724},TorreyPinesHostClock.rate_95%_HPD={5.984053545576147E-5,0.0640434980675308},height=1.592393605824739E-13,TorreyPinesContinentClock.rate_95%_HPD={0.002652240041712563,0.1385455093180007},TorreyPinesHostClock.rate=0.024340624633518115,HostB="Dmel",length=0.3724417032460096,TorreyPinesContinentClock.rate_range={0.0011043811893162525,0.6832708270629273},HostB.prob=1.0,ContinentB.prob=1.0,height_95%_HPD={0.0,6.701306176637445E-13},TorreyPinesContinentClock.rate=0.05279422572671092,length_95%_HPD={3.917873513392E-5,1.278534723035},ContinentB.set={"EuropeNAf"},TorreyPines_CypovirusS03.rate_95%_HPD={8.052404008208311E-5,6.869341429082858E-4},TorreyPines_CypovirusS03.rate_median=3.007658946097541E-4,TorreyPines_CypovirusS03.rate=3.3916860305529574E-4,height_median=3.9745984281580604E-14,TorreyPines_CypovirusS03.rate_range={4.3629757897657934E-5,0.0020989990718335446},length_median=0.20512789790734998,TorreyPinesContinentClock.rate_median=0.039665649176913544,TorreyPinesHostClock.rate_median=0.01876371454785946]:0.11959307758602744)[&length_range={1.689263005979E-4,10.88533112584},height_range={0.005553473790378849,2.8880430611095997},ContinentB="EuropeNAf",HostB.set={"Dmel"},HostB.set.prob={1.0},ContinentB.set.prob={1.0},TorreyPinesHostClock.rate_range={1.1053304960222929E-4,0.2082300636277796},TorreyPinesHostClock.rate_95%_HPD={1.465910907961239E-4,0.06434220555805495},height=0.19096625178291984,TorreyPinesContinentClock.rate_95%_HPD={0.003494756699449618,0.14241622977268295},TorreyPinesHostClock.rate=0.024226373034900953,HostB="Dmel",length=0.463867743718227,TorreyPinesContinentClock.rate_range={0.0015261957628228274,0.4029280828506052},HostB.prob=1.0,ContinentB.prob=1.0,height_95%_HPD={0.005553473790378849,0.61673244169},TorreyPinesContinentClock.rate=0.05296654495736042,length_95%_HPD={1.689263005979E-4,1.645098263237},ContinentB.set={"EuropeNAf"},TorreyPines_CypovirusS03.rate_95%_HPD={8.513501558271946E-5,6.91756727340309E-4},TorreyPines_CypovirusS03.rate_median=3.053901762736644E-4,TorreyPines_CypovirusS03.rate=3.424418017543117E-4,height_median=0.11959307758606719,posterior=0.08363424254208099,TorreyPines_CypovirusS03.rate_range={4.626684351016239E-5,0.0017767407633913232},length_median=0.2427227416685,TorreyPinesContinentClock.rate_median=0.039440154304159945,TorreyPinesHostClock.rate_median=0.018545981133052038]:0.24251647870191295,(8[&length_range={3.092178639017E-6,11.9528918998},height_range={0.005479452049698352,0.005479452064632184},ContinentB="EuropeNAf",HostB.set={"Dmel"},HostB.set.prob={1.0},ContinentB.set.prob={1.0},TorreyPinesHostClock.rate_range={2.198457523222894E-5,0.2971514786898724},TorreyPinesHostClock.rate_95%_HPD={5.984053545576147E-5,0.0640434980675308},height=0.005479452054873357,TorreyPinesContinentClock.rate_95%_HPD={0.002652240041712563,0.1385455093180007},TorreyPinesHostClock.rate=0.024340624633518115,HostB="Dmel",length=0.37907783095815534,TorreyPinesContinentClock.rate_range={0.0011043811893162525,0.6832708270629273},HostB.prob=1.0,ContinentB.prob=1.0,height_95%_HPD={0.005479452054399481,0.00547945205559941},TorreyPinesContinentClock.rate=0.05279422572671092,length_95%_HPD={3.092178639017E-6,1.315354524555},ContinentB.set={"EuropeNAf"},TorreyPines_CypovirusS03.rate_95%_HPD={8.052404008208311E-5,6.869341429082858E-4},TorreyPines_CypovirusS03.rate_median=3.007658946097541E-4,TorreyPines_CypovirusS03.rate=3.3916860305529574E-4,height_median=0.005479452054790279,TorreyPines_CypovirusS03.rate_range={4.3629757897657934E-5,0.0020989990718335446},length_median=0.20387435526755,TorreyPinesContinentClock.rate_median=0.039665649176913544,TorreyPinesHostClock.rate_median=0.01876371454785946]:0.11270009670255021,7[&length_range={1.703269223233E-7,13.90314164463},height_range={0.005479452049630851,0.00547945206499989},ContinentB="EuropeNAf",HostB.set={"Dmel"},HostB.set.prob={1.0},ContinentB.set.prob={1.0},TorreyPinesHostClock.rate_range={2.198457523222894E-5,0.2971514786898724},TorreyPinesHostClock.rate_95%_HPD={5.984053545576147E-5,0.0640434980675308},height=0.005479452054873017,TorreyPinesContinentClock.rate_95%_HPD={0.002652240041712563,0.1385455093180007},TorreyPinesHostClock.rate=0.024340624633518115,HostB="Dmel",length=0.3846263330405086,TorreyPinesContinentClock.rate_range={0.0011043811893162525,0.6832708270629273},HostB.prob=1.0,ContinentB.prob=1.0,height_95%_HPD={0.005479452054399481,0.005479452055580314},TorreyPinesContinentClock.rate=0.05279422572671092,length_95%_HPD={1.703269223233E-7,1.325581612808},ContinentB.set={"EuropeNAf"},TorreyPines_CypovirusS03.rate_95%_HPD={8.052404008208311E-5,6.869341429082858E-4},TorreyPines_CypovirusS03.rate_median=3.007658946097541E-4,TorreyPines_CypovirusS03.rate=3.3916860305529574E-4,height_median=0.005479452054790279,TorreyPines_CypovirusS03.rate_range={4.3629757897657934E-5,0.0020989990718335446},length_median=0.20326712025245,TorreyPinesContinentClock.rate_median=0.039665649176913544,TorreyPinesHostClock.rate_median=0.01876371454785946]:0.11270009670255021)[&length_range={6.743916229754E-5,10.38047687922},height_range={0.005498061889049666,2.9267399709388},ContinentB="EuropeNAf",HostB.set={"Dmel"},HostB.set.prob={1.0},ContinentB.set.prob={1.0},TorreyPinesHostClock.rate_range={3.987209554074697E-5,0.2082300636277796},TorreyPinesHostClock.rate_95%_HPD={3.9064572905785105E-4,0.06439717871572032},height=0.19550984952388206,TorreyPinesContinentClock.rate_95%_HPD={0.0022107391168284226,0.1367173448247794},TorreyPinesHostClock.rate=0.02484737632275565,HostB="Dmel",length=0.47125555263921237,TorreyPinesContinentClock.rate_range={0.0022107391168284226,0.5345504619478942},HostB.prob=1.0,ContinentB.prob=1.0,height_95%_HPD={0.005498061889049666,0.6456759102705201},TorreyPinesContinentClock.rate=0.05268679022691199,length_95%_HPD={6.743916229754E-5,1.715928830447},ContinentB.set={"EuropeNAf"},TorreyPines_CypovirusS03.rate_95%_HPD={7.836194509082886E-5,6.802587338820316E-4},TorreyPines_CypovirusS03.rate_median=3.0386757678653914E-4,TorreyPines_CypovirusS03.rate=3.394242807010107E-4,height_median=0.11817954875734049,posterior=0.08352313760346647,TorreyPines_CypovirusS03.rate_range={4.416347226306135E-5,0.0017677901201197713},length_median=0.2366692607652,TorreyPinesContinentClock.rate_median=0.0398511581039851,TorreyPinesHostClock.rate_median=0.019582642033878588]:0.24393000753063965)[&length_range={7.779661763828E-5,4.630079423857},height_range={0.0656534945382996,4.143181805985071},ContinentB="EuropeNAf",HostB.set={"Dmel"},HostB.set.prob={1.0},ContinentB.set.prob={1.0},TorreyPinesHostClock.rate_range={0.0015750756470939858,0.12234908433663258},TorreyPinesHostClock.rate_95%_HPD={0.0015750756470939858,0.05934394174089447},height=0.4702959168006214,TorreyPinesContinentClock.rate_95%_HPD={0.004489854633603403,0.1469682260318967},TorreyPinesHostClock.rate=0.02513457581763362,HostB="Dmel",length=0.5225237476226031,TorreyPinesContinentClock.rate_range={0.004489854633603403,0.28656377715530773},HostB.prob=1.0,ContinentB.prob=1.0,height_95%_HPD={0.08726121035169987,0.9795164986837994},TorreyPinesContinentClock.rate=0.054192119721375616,length_95%_HPD={7.779661763828E-5,1.955241550589},ContinentB.set={"EuropeNAf"},TorreyPines_CypovirusS03.rate_95%_HPD={1.0837842800167272E-4,7.129819180442947E-4},TorreyPines_CypovirusS03.rate_median=3.1148742599777595E-4,TorreyPines_CypovirusS03.rate=3.4960116986087407E-4,height_median=0.36210955628798014,posterior=0.006138547858452308,TorreyPines_CypovirusS03.rate_range={7.045380883429664E-5,0.0014046003389133863},length_median=0.2839499604539,TorreyPinesContinentClock.rate_median=0.038871434715614425,TorreyPinesHostClock.rate_median=0.020117182026497146]:0.41075962333672034)[&length_range={4.639218751012E-4,6.789340933916},height_range={0.12605280361950966,3.584341757542999},ContinentB="EuropeNAf",HostB.set={"Dmel"},HostB.set.prob={1.0},ContinentB.set.prob={1.0},TorreyPinesHostClock.rate_range={2.734616772433865E-4,0.15271539286075633},TorreyPinesHostClock.rate_95%_HPD={2.734616772433865E-4,0.06292809913978134},height=0.8935618789499005,TorreyPinesContinentClock.rate_95%_HPD={0.005887223789115305,0.1781123729820769},TorreyPinesHostClock.rate=0.024562730737139847,HostB="Dmel",length=0.8034480751845725,TorreyPinesContinentClock.rate_range={0.005887223789115305,0.30114453727954454},HostB.prob=1.0,ContinentB.prob=1.0,height_95%_HPD={0.12605280361950966,1.9264031299476003},TorreyPinesContinentClock.rate=0.060708653625679135,length_95%_HPD={4.639218751012E-4,2.769325008991},ContinentB.set={"EuropeNAf"},TorreyPines_CypovirusS03.rate_95%_HPD={1.4018434961808417E-4,6.382035931267446E-4},TorreyPines_CypovirusS03.rate_median=3.232956874364674E-4,TorreyPines_CypovirusS03.rate=3.5496443268744933E-4,height_median=0.7728691796247005,posterior=0.0049719460029998335,TorreyPines_CypovirusS03.rate_range={1.1565503661710741E-4,7.826968450533484E-4},length_median=0.5084124896836,TorreyPinesContinentClock.rate_median=0.04601632766195549,TorreyPinesHostClock.rate_median=0.018413672865323503]:0.3497659412723193)[&length_range={3.392623993292E-6,13.20783219362},height_range={0.20010566110727002,10.349586595311001},ContinentB="EuropeNAf",HostB.set={"Dmel"},HostB.set.prob={1.0},ContinentB.set.prob={1.0},TorreyPinesHostClock.rate_range={1.5357704585576294E-4,0.17169147206711075},TorreyPinesHostClock.rate_95%_HPD={1.5357704585576294E-4,0.06639510820754908},height=1.3160961805364326,TorreyPinesContinentClock.rate_95%_HPD={0.0033415854361764454,0.13762128791444933},TorreyPinesHostClock.rate=0.02420727394378894,HostB="Dmel",length=1.1035477187050309,TorreyPinesContinentClock.rate_range={0.002184706952456321,0.612654994398306},HostB.prob=1.0,ContinentB.prob=1.0,height_95%_HPD={0.26150910017500006,2.7885318543620308},TorreyPinesContinentClock.rate=0.05421444479239556,length_95%_HPD={3.392623993292E-6,3.394694381034},ContinentB.set={"EuropeNAf"},TorreyPines_CypovirusS03.rate_95%_HPD={7.320444499238508E-5,6.359258108115154E-4},TorreyPines_CypovirusS03.rate_median=2.9774781076726757E-4,TorreyPines_CypovirusS03.rate=3.2761455147147986E-4,height_median=1.1226351208970198,posterior=0.05588578412310427,TorreyPines_CypovirusS03.rate_range={4.8543386994465715E-5,0.0015911600825624125},length_median=0.7252158785509,TorreyPinesContinentClock.rate_median=0.041106743863079415,TorreyPinesHostClock.rate_median=0.01901941828127569]:0.46172561627608033,11[&length_range={0.002942174615088,22.40757175753},height_range={0.0,6.799893981224159E-12},ContinentB="EuropeNAf",HostB.set={"Dmel"},HostB.set.prob={1.0},ContinentB.set.prob={1.0},TorreyPinesHostClock.rate_range={2.198457523222894E-5,0.2971514786898724},TorreyPinesHostClock.rate_95%_HPD={5.984053545576147E-5,0.0640434980675308},height=1.5749132365070833E-13,TorreyPinesContinentClock.rate_95%_HPD={0.002652240041712563,0.1385455093180007},TorreyPinesHostClock.rate=0.024340624633518115,HostB="Dmel",length=1.2301391498012206,TorreyPinesContinentClock.rate_range={0.0011043811893162525,0.6832708270629273},HostB.prob=1.0,ContinentB.prob=1.0,height_95%_HPD={0.0,6.901146321069973E-13},TorreyPinesContinentClock.rate=0.05279422572671092,length_95%_HPD={0.005241774736391,4.222193371291},ContinentB.set={"EuropeNAf"},TorreyPines_CypovirusS03.rate_95%_HPD={8.052404008208311E-5,6.869341429082858E-4},TorreyPines_CypovirusS03.rate_median=3.007658946097541E-4,TorreyPines_CypovirusS03.rate=3.3916860305529574E-4,height_median=2.9753977059954195E-14,TorreyPines_CypovirusS03.rate_range={4.3629757897657934E-5,0.0020989990718335446},length_median=0.70016242934905,TorreyPinesContinentClock.rate_median=0.039665649176913544,TorreyPinesHostClock.rate_median=0.01876371454785946]:1.5843607371730704)[&length_range={2.047946586943E-4,20.24332701948},height_range={0.22499664488320237,9.915788638464731},ContinentB="EuropeNAf",HostB.set={"Dmel","Dsim"},HostB.set.prob={0.9998540997957397,1.4590020426028595E-4},ContinentB.set.prob={7.295010213014298E-4,0.9992704989786986},TorreyPinesHostClock.rate_range={3.987209554074697E-5,0.27788707183634165},TorreyPinesHostClock.rate_95%_HPD={2.070073985822729E-4,0.06638414610156078},height=1.8361353390667154,TorreyPinesContinentClock.rate_95%_HPD={0.0033943767653128575,0.14107066949835187},TorreyPinesHostClock.rate=0.025259162004347357,HostB="Dmel",length=1.9493183311676796,TorreyPinesContinentClock.rate_range={0.0015261957628228274,0.6429046992598355},HostB.prob=0.9998540997957397,ContinentB.prob=0.9992704989786986,height_95%_HPD={0.36856800062394957,3.8903277979472395},TorreyPinesContinentClock.rate=0.054026336038875994,length_95%_HPD={2.047946586943E-4,5.655072403834},ContinentB.set={"USA","EuropeNAf"},TorreyPines_CypovirusS03.rate_95%_HPD={7.657194087530334E-5,6.704639987675999E-4},TorreyPines_CypovirusS03.rate_median=2.9845737150455316E-4,TorreyPines_CypovirusS03.rate=3.356206114375735E-4,height_median=1.5843607371731,posterior=0.19037831231598246,TorreyPines_CypovirusS03.rate_range={4.416347226306135E-5,0.0020989990718335446},length_median=1.3886988483545,TorreyPinesContinentClock.rate_median=0.04085611813131092,TorreyPinesHostClock.rate_median=0.019549658708126055]:1.2753096781383397,2[&length_range={0.001143673707269,22.01347432927},height_range={0.13972602739069906,0.13972602740700069},ContinentB="EuropeNAf",HostB.set={"Dmel"},HostB.set.prob={1.0},ContinentB.set.prob={1.0},TorreyPinesHostClock.rate_range={2.198457523222894E-5,0.2971514786898724},TorreyPinesHostClock.rate_95%_HPD={5.984053545576147E-5,0.0640434980675308},height=0.13972602739742584,TorreyPinesContinentClock.rate_95%_HPD={0.002652240041712563,0.1385455093180007},TorreyPinesHostClock.rate=0.024340624633518115,HostB="Dmel",length=1.4375302015325435,TorreyPinesContinentClock.rate_range={0.0011043811893162525,0.6832708270629273},HostB.prob=1.0,ContinentB.prob=1.0,height_95%_HPD={0.13972602739677953,0.13972602739817042},TorreyPinesContinentClock.rate=0.05279422572671092,length_95%_HPD={0.006619383254711,4.709203807267},ContinentB.set={"EuropeNAf"},TorreyPines_CypovirusS03.rate_95%_HPD={8.052404008208311E-5,6.869341429082858E-4},TorreyPines_CypovirusS03.rate_median=3.007658946097541E-4,TorreyPines_CypovirusS03.rate=3.3916860305529574E-4,height_median=0.13972602739734996,TorreyPines_CypovirusS03.rate_range={4.3629757897657934E-5,0.0020989990718335446},length_median=0.8642128261216999,TorreyPinesContinentClock.rate_median=0.039665649176913544,TorreyPinesHostClock.rate_median=0.01876371454785946]:2.71994438791409)[&height_95%_HPD={0.6244465540142501,7.36446963203327},ContinentB.set={"USA","EuropeNAf","Africa"},height_range={0.304242494075329,25.79001375552729},ContinentB="EuropeNAf",HostB.set={"Dmel","Dsim"},HostB.set.prob={0.9962224320871063,0.003777567912893728},ContinentB.set.prob={0.0043886450752735956,0.9938336759068941,0.0017776790178323427},height_median=2.85967041531144,height=3.368463878862635,posterior=1.0,HostB="Dmel",length=0.0,HostB.prob=0.9962224320871063,ContinentB.prob=0.9938336759068941];
End;
