# Supplementary material for: The Discovery, Distribution, and Evolution of Viruses Associated with Drosophila melanogaster
Source: PLoS Biol. 2015 Jul 14;13(7):e1002210. doi: 10.1371/journal.pbio.1002210 (PMC4501690; doi:10.1371/journal.pbio.1002210)
Supplement: S8 Data — Posterior summaries of BEAST output for Figs 6 and S7 (posteriors inferred jointly across two independent runs). (ZIP) [file pbio.1002210.s008.zip › BEAST_Results/TorreyPines_CypovirusS04_1-242.summary.tree]

#NEXUS

Begin taxa;
	Dimensions ntax=9;
	Taxlabels
		TorreyPines_CypovirusS04_CM07_Dmel_Edinburgh1_EuropeNAf_2009-07-10
		TorreyPines_CypovirusS04_CM10_Dmel_Edinburgh1_EuropeNAf_2009-07-10
		TorreyPines_CypovirusS04_CM13_Dmel_Edinburgh1_EuropeNAf_2009-07-10
		TorreyPines_CypovirusS04_DM01_Dmel_Sussex_EuropeNAf_2009-08-28
		TorreyPines_CypovirusS04_EDI07_Dmel_Edinburgh2_EuropeNAf_2009-08-30
		TorreyPines_CypovirusS04_EDI12_Dmel_Edinburgh2_EuropeNAf_2009-08-30
		TorreyPines_CypovirusS04_EDI18_Dmel_Edinburgh2_EuropeNAf_2009-08-30
		TorreyPines_CypovirusS04_EDI19_Dmel_Edinburgh2_EuropeNAf_2009-08-30
		TorreyPines_CypovirusS04_EM01_Dmel_Edinburgh2_EuropeNAf_2009-08-30
		;
End;

Begin trees;
	Translate
		1 TorreyPines_CypovirusS04_CM07_Dmel_Edinburgh1_EuropeNAf_2009-07-10,
		2 TorreyPines_CypovirusS04_CM10_Dmel_Edinburgh1_EuropeNAf_2009-07-10,
		3 TorreyPines_CypovirusS04_CM13_Dmel_Edinburgh1_EuropeNAf_2009-07-10,
		4 TorreyPines_CypovirusS04_DM01_Dmel_Sussex_EuropeNAf_2009-08-28,
		5 TorreyPines_CypovirusS04_EDI07_Dmel_Edinburgh2_EuropeNAf_2009-08-30,
		6 TorreyPines_CypovirusS04_EDI12_Dmel_Edinburgh2_EuropeNAf_2009-08-30,
		7 TorreyPines_CypovirusS04_EDI18_Dmel_Edinburgh2_EuropeNAf_2009-08-30,
		8 TorreyPines_CypovirusS04_EDI19_Dmel_Edinburgh2_EuropeNAf_2009-08-30,
		9 TorreyPines_CypovirusS04_EM01_Dmel_Edinburgh2_EuropeNAf_2009-08-30
		;
tree TREE1 = [&R] (((3[&HostC.set={"Dmel"},length_range={1.728142499324E-6,22.65387486639},TorreyPines_CypovirusS04_1-242.rate=2.898173550283216E-4,ContinentC="EuropeNAf",height_range={0.13972602738995832,0.13972602740610185},HostC.set.prob={1.0},TorreyPines_CypovirusS04_1-242.rate_range={2.2943137005168234E-5,0.002077566556990731},TorreyPinesHostClock.rate_range={2.198457523222894E-5,0.2971514786898724},TorreyPinesHostClock.rate_95%_HPD={5.984053545576147E-5,0.0640434980675308},height=0.13972602739748752,TorreyPinesContinentClock.rate_95%_HPD={0.002652240041712563,0.1385455093180007},TorreyPinesHostClock.rate=0.024340624633518115,ContinentC.set.prob={1.0},HostC="Dmel",length=0.5562653599283363,TorreyPinesContinentClock.rate_range={0.0011043811893162525,0.6832708270629273},height_95%_HPD={0.1397260273969998,0.13972602739819973},TorreyPinesContinentClock.rate=0.05279422572671092,length_95%_HPD={1.728142499324E-6,2.021880225297},HostC.prob=1.0,ContinentC.set={"EuropeNAf"},ContinentC.prob=1.0,height_median=0.13972602739737994,TorreyPines_CypovirusS04_1-242.rate_95%_HPD={5.6570362693559894E-5,6.149504929286188E-4},TorreyPines_CypovirusS04_1-242.rate_median=2.507276239527906E-4,length_median=0.26421400764979996,TorreyPinesContinentClock.rate_median=0.039665649176913544,TorreyPinesHostClock.rate_median=0.01876371454785946]:0.16829670120571993,2[&HostC.set={"Dmel"},length_range={1.960128703585E-5,23.20127197626},TorreyPines_CypovirusS04_1-242.rate=2.898173550283216E-4,ContinentC="EuropeNAf",height_range={0.13972602738803985,0.139726027405775},HostC.set.prob={1.0},TorreyPines_CypovirusS04_1-242.rate_range={2.2943137005168234E-5,0.002077566556990731},TorreyPinesHostClock.rate_range={2.198457523222894E-5,0.2971514786898724},TorreyPinesHostClock.rate_95%_HPD={5.984053545576147E-5,0.0640434980675308},height=0.139726027397486,TorreyPinesContinentClock.rate_95%_HPD={0.002652240041712563,0.1385455093180007},TorreyPinesHostClock.rate=0.024340624633518115,ContinentC.set.prob={1.0},HostC="Dmel",length=0.5683498525703974,TorreyPinesContinentClock.rate_range={0.0011043811893162525,0.6832708270629273},height_95%_HPD={0.1397260273969998,0.13972602739819973},TorreyPinesContinentClock.rate=0.05279422572671092,length_95%_HPD={1.960128703585E-5,2.075395336044},HostC.prob=1.0,ContinentC.set={"EuropeNAf"},ContinentC.prob=1.0,height_median=0.13972602739738038,TorreyPines_CypovirusS04_1-242.rate_95%_HPD={5.6570362693559894E-5,6.149504929286188E-4},TorreyPines_CypovirusS04_1-242.rate_median=2.507276239527906E-4,length_median=0.26617872929495,TorreyPinesContinentClock.rate_median=0.039665649176913544,TorreyPinesHostClock.rate_median=0.01876371454785946]:0.1682967012057195)[&HostC.set={"Dmel"},length_range={3.435794463975E-4,24.87448052024},TorreyPines_CypovirusS04_1-242.rate=2.9488471059002533E-4,ContinentC="EuropeNAf",height_range={0.13977414143983002,5.793233669950199},HostC.set.prob={1.0},TorreyPines_CypovirusS04_1-242.rate_range={3.186997016867328E-5,0.0015861986183465838},TorreyPinesHostClock.rate_range={1.1053304960222929E-4,0.17169147206711075},TorreyPinesHostClock.rate_95%_HPD={3.12821175789379E-4,0.06347491738525315},height=0.45112881581548114,TorreyPinesContinentClock.rate_95%_HPD={0.00210869895913721,0.1389718409864021},TorreyPinesHostClock.rate=0.023985554347047425,ContinentC.set.prob={1.0},HostC="Dmel",length=0.7909439767221118,TorreyPinesContinentClock.rate_range={0.0013514766553397075,0.5345504619478942},height_95%_HPD={0.13977414143983002,1.2366216595226},TorreyPinesContinentClock.rate=0.05336043194546379,length_95%_HPD={3.435794463975E-4,2.980098581804},HostC.prob=1.0,ContinentC.set={"EuropeNAf"},ContinentC.prob=1.0,height_median=0.30802272860309987,TorreyPines_CypovirusS04_1-242.rate_95%_HPD={5.8712944588290706E-5,6.362173260999312E-4},posterior=0.09518915615799123,TorreyPines_CypovirusS04_1-242.rate_median=2.5084156459226586E-4,length_median=0.3859110422172,TorreyPinesContinentClock.rate_median=0.04060057259532938,TorreyPinesHostClock.rate_median=0.018615151902716655]:1.2196350116221004,(((5[&HostC.set={"Dmel"},length_range={2.346999652569E-5,18.92375499292},TorreyPines_CypovirusS04_1-242.rate=2.898173550283216E-4,ContinentC="EuropeNAf",height_range={0.0,8.602896173215413E-12},HostC.set.prob={1.0},TorreyPines_CypovirusS04_1-242.rate_range={2.2943137005168234E-5,0.002077566556990731},TorreyPinesHostClock.rate_range={2.198457523222894E-5,0.2971514786898724},TorreyPinesHostClock.rate_95%_HPD={5.984053545576147E-5,0.0640434980675308},height=2.159922951257758E-13,TorreyPinesContinentClock.rate_95%_HPD={0.002652240041712563,0.1385455093180007},TorreyPinesHostClock.rate=0.024340624633518115,ContinentC.set.prob={1.0},HostC="Dmel",length=0.5436542238533401,TorreyPinesContinentClock.rate_range={0.0011043811893162525,0.6832708270629273},height_95%_HPD={0.0,7.993605777301127E-13},TorreyPinesContinentClock.rate=0.05279422572671092,length_95%_HPD={2.346999652569E-5,1.892349348295},HostC.prob=1.0,ContinentC.set={"EuropeNAf"},ContinentC.prob=1.0,height_median=9.392486788328824E-14,TorreyPines_CypovirusS04_1-242.rate_95%_HPD={5.6570362693559894E-5,6.149504929286188E-4},TorreyPines_CypovirusS04_1-242.rate_median=2.507276239527906E-4,length_median=0.2835659580243,TorreyPinesContinentClock.rate_median=0.039665649176913544,TorreyPinesHostClock.rate_median=0.01876371454785946]:0.14093342177360602,6[&HostC.set={"Dmel"},length_range={1.467445730168E-5,17.12637276298},TorreyPines_CypovirusS04_1-242.rate=2.898173550283216E-4,ContinentC="EuropeNAf",height_range={0.0,8.602896173215413E-12},HostC.set.prob={1.0},TorreyPines_CypovirusS04_1-242.rate_range={2.2943137005168234E-5,0.002077566556990731},TorreyPinesHostClock.rate_range={2.198457523222894E-5,0.2971514786898724},TorreyPinesHostClock.rate_95%_HPD={5.984053545576147E-5,0.0640434980675308},height=2.1865382523978006E-13,TorreyPinesContinentClock.rate_95%_HPD={0.002652240041712563,0.1385455093180007},TorreyPinesHostClock.rate=0.024340624633518115,ContinentC.set.prob={1.0},HostC="Dmel",length=0.5394178477612922,TorreyPinesContinentClock.rate_range={0.0011043811893162525,0.6832708270629273},height_95%_HPD={0.0,7.993605777301127E-13},TorreyPinesContinentClock.rate=0.05279422572671092,length_95%_HPD={1.467445730168E-5,1.869169806955},HostC.prob=1.0,ContinentC.set={"EuropeNAf"},ContinentC.prob=1.0,height_median=9.947598300641403E-14,TorreyPines_CypovirusS04_1-242.rate_95%_HPD={5.6570362693559894E-5,6.149504929286188E-4},TorreyPines_CypovirusS04_1-242.rate_median=2.507276239527906E-4,length_median=0.28221323268974996,TorreyPinesContinentClock.rate_median=0.039665649176913544,TorreyPinesHostClock.rate_median=0.01876371454785946]:0.14093342177360046)[&HostC.set={"Dmel"},length_range={9.622869725124E-5,13.87923071778},TorreyPines_CypovirusS04_1-242.rate=2.880440667346466E-4,ContinentC="EuropeNAf",height_range={3.1525984899083426E-5,4.69009131215},HostC.set.prob={1.0},TorreyPines_CypovirusS04_1-242.rate_range={3.281993843320199E-5,0.001278698420017335},TorreyPinesHostClock.rate_range={6.302244436183993E-5,0.16493450201887636},TorreyPinesHostClock.rate_95%_HPD={6.302244436183993E-5,0.06353665824403491},height=0.25362109105492253,TorreyPinesContinentClock.rate_95%_HPD={0.0028579831127820057,0.1398703802909928},TorreyPinesHostClock.rate=0.024445292471984806,ContinentC.set.prob={1.0},HostC="Dmel",length=0.6832656568531094,TorreyPinesContinentClock.rate_range={0.0016720367559895294,0.5596644042843616},height_95%_HPD={3.1525984899083426E-5,0.8578319436891011},TorreyPinesContinentClock.rate=0.05363494541430075,length_95%_HPD={9.622869725124E-5,2.499545644579},HostC.prob=1.0,ContinentC.set={"EuropeNAf"},ContinentC.prob=1.0,height_median=0.14093342177369994,TorreyPines_CypovirusS04_1-242.rate_95%_HPD={6.0024068290452394E-5,6.130695666648217E-4},posterior=0.1007444030887173,TorreyPines_CypovirusS04_1-242.rate_median=2.510987979611332E-4,length_median=0.3476558588688,TorreyPinesContinentClock.rate_median=0.040997252194032,TorreyPinesHostClock.rate_median=0.018950232819863487]:0.4264752553675404,(9[&HostC.set={"Dmel"},length_range={9.361131844347E-7,19.09242122398},TorreyPines_CypovirusS04_1-242.rate=2.898173550283216E-4,ContinentC="EuropeNAf",height_range={0.0,8.496314762851398E-12},HostC.set.prob={1.0},TorreyPines_CypovirusS04_1-242.rate_range={2.2943137005168234E-5,0.002077566556990731},TorreyPinesHostClock.rate_range={2.198457523222894E-5,0.2971514786898724},TorreyPinesHostClock.rate_95%_HPD={5.984053545576147E-5,0.0640434980675308},height=2.1652498754640173E-13,TorreyPinesContinentClock.rate_95%_HPD={0.002652240041712563,0.1385455093180007},TorreyPinesHostClock.rate=0.024340624633518115,ContinentC.set.prob={1.0},HostC="Dmel",length=0.5424343394315709,TorreyPinesContinentClock.rate_range={0.0011043811893162525,0.6832708270629273},height_95%_HPD={0.0,7.993605777301127E-13},TorreyPinesContinentClock.rate=0.05279422572671092,length_95%_HPD={9.361131844347E-7,1.912299260573},HostC.prob=1.0,ContinentC.set={"EuropeNAf"},ContinentC.prob=1.0,height_median=9.947598300641403E-14,TorreyPines_CypovirusS04_1-242.rate_95%_HPD={5.6570362693559894E-5,6.149504929286188E-4},TorreyPines_CypovirusS04_1-242.rate_median=2.507276239527906E-4,length_median=0.28252981671724997,TorreyPinesContinentClock.rate_median=0.039665649176913544,TorreyPinesHostClock.rate_median=0.01876371454785946]:0.15529337723750114,7[&HostC.set={"Dmel"},length_range={1.467445730168E-5,27.33357718652},TorreyPines_CypovirusS04_1-242.rate=2.898173550283216E-4,ContinentC="EuropeNAf",height_range={0.0,8.451905841866392E-12},HostC.set.prob={1.0},TorreyPines_CypovirusS04_1-242.rate_range={2.2943137005168234E-5,0.002077566556990731},TorreyPinesHostClock.rate_range={2.198457523222894E-5,0.2971514786898724},TorreyPinesHostClock.rate_95%_HPD={5.984053545576147E-5,0.0640434980675308},height=2.2135992370627418E-13,TorreyPinesContinentClock.rate_95%_HPD={0.002652240041712563,0.1385455093180007},TorreyPinesHostClock.rate=0.024340624633518115,ContinentC.set.prob={1.0},HostC="Dmel",length=0.5481917316011446,TorreyPinesContinentClock.rate_range={0.0011043811893162525,0.6832708270629273},height_95%_HPD={0.0,7.993605777301127E-13},TorreyPinesContinentClock.rate=0.05279422572671092,length_95%_HPD={1.467445730168E-5,1.910795566087},HostC.prob=1.0,ContinentC.set={"EuropeNAf"},ContinentC.prob=1.0,height_median=9.947598300641403E-14,TorreyPines_CypovirusS04_1-242.rate_95%_HPD={5.6570362693559894E-5,6.149504929286188E-4},TorreyPines_CypovirusS04_1-242.rate_median=2.507276239527906E-4,length_median=0.28788725626395,TorreyPinesContinentClock.rate_median=0.039665649176913544,TorreyPinesHostClock.rate_median=0.01876371454785946]:0.15529337723750114)[&HostC.set={"Dmel"},length_range={2.40146794244E-4,13.17946416573},TorreyPines_CypovirusS04_1-242.rate=2.884873677209202E-4,ContinentC="EuropeNAf",height_range={3.783535892276646E-5,6.6573335450407},HostC.set.prob={1.0},TorreyPines_CypovirusS04_1-242.rate_range={3.600783936999999E-5,0.0015481944572639992},TorreyPinesHostClock.rate_range={7.704439562457137E-5,0.2082300636277796},TorreyPinesHostClock.rate_95%_HPD={7.704439562457137E-5,0.06433279030724634},height=0.26307601646736045,TorreyPinesContinentClock.rate_95%_HPD={0.002522113593019928,0.13875332194271878},TorreyPinesHostClock.rate=0.024534895430230436,ContinentC.set.prob={2.7662517289073305E-4,0.9997233748271093},HostC="Dmel",length=0.6460389747954252,TorreyPinesContinentClock.rate_range={0.0016862081126218745,0.4058423978660308},height_95%_HPD={3.783535892276646E-5,0.8512170765722002},TorreyPinesContinentClock.rate=0.05369678818830321,length_95%_HPD={2.40146794244E-4,2.389251982077},HostC.prob=1.0,ContinentC.set={"USA","EuropeNAf"},ContinentC.prob=0.9997233748271093,height_median=0.15529337723760062,TorreyPines_CypovirusS04_1-242.rate_95%_HPD={5.9429721650933174E-5,6.224664479682525E-4},posterior=0.10041108827287373,TorreyPines_CypovirusS04_1-242.rate_median=2.477650370641049E-4,length_median=0.312857059869,TorreyPinesContinentClock.rate_median=0.04082773501254952,TorreyPinesHostClock.rate_median=0.01904126370946078]:0.4121152999036397)[&HostC.set={"Dmel"},length_range={0.001078153724762,11.16530529301},TorreyPines_CypovirusS04_1-242.rate=3.0362772041115385E-4,ContinentC="EuropeNAf",height_range={0.010679667402126003,3.9728255503691},HostC.set.prob={1.0},TorreyPines_CypovirusS04_1-242.rate_range={5.1267522121946456E-5,0.0010978235387170798},TorreyPinesHostClock.rate_range={5.959255872847735E-4,0.09519012849428751},TorreyPinesHostClock.rate_95%_HPD={5.959255872847735E-4,0.06230557996387725},height=0.739131236910342,TorreyPinesContinentClock.rate_95%_HPD={0.0044186845044017,0.13032222187707815},TorreyPinesHostClock.rate=0.024166241168283566,ContinentC.set.prob={1.0},HostC="Dmel",length=0.9695233521478925,TorreyPinesContinentClock.rate_range={0.0044186845044017,0.29342926390567337},height_95%_HPD={0.08473234131760021,1.8756660822289999},TorreyPinesContinentClock.rate=0.053370252783556546,length_95%_HPD={0.001078153724762,3.798791586676},HostC.prob=1.0,ContinentC.set={"EuropeNAf"},ContinentC.prob=1.0,height_median=0.5674086771412403,TorreyPines_CypovirusS04_1-242.rate_95%_HPD={6.750134074317569E-5,6.831151526889867E-4},posterior=0.011027165157491251,TorreyPines_CypovirusS04_1-242.rate_median=2.669105079709483E-4,length_median=0.4625030268466,TorreyPinesContinentClock.rate_median=0.04232036856992978,TorreyPinesHostClock.rate_median=0.019911121997143733]:0.3597150849512829,(4[&HostC.set={"Dmel"},length_range={5.371578942277E-6,16.84622727833},TorreyPines_CypovirusS04_1-242.rate=2.898173550283216E-4,ContinentC="EuropeNAf",height_range={0.005479452048900768,0.005479452063401169},HostC.set.prob={1.0},TorreyPines_CypovirusS04_1-242.rate_range={2.2943137005168234E-5,0.002077566556990731},TorreyPinesHostClock.rate_range={2.198457523222894E-5,0.2971514786898724},TorreyPinesHostClock.rate_95%_HPD={5.984053545576147E-5,0.0640434980675308},height=0.005479452054932047,TorreyPinesContinentClock.rate_95%_HPD={0.002652240041712563,0.1385455093180007},TorreyPinesHostClock.rate=0.024340624633518115,ContinentC.set.prob={1.0},HostC="Dmel",length=0.5384206784737092,TorreyPinesContinentClock.rate_range={0.0011043811893162525,0.6832708270629273},height_95%_HPD={0.005479452054499845,0.005479452055699774},TorreyPinesContinentClock.rate=0.05279422572671092,length_95%_HPD={5.371578942277E-6,1.835072761269},HostC.prob=1.0,ContinentC.set={"EuropeNAf"},ContinentC.prob=1.0,height_median=0.005479452054800049,TorreyPines_CypovirusS04_1-242.rate_95%_HPD={5.6570362693559894E-5,6.149504929286188E-4},TorreyPines_CypovirusS04_1-242.rate_median=2.507276239527906E-4,length_median=0.284584608786,TorreyPinesContinentClock.rate_median=0.039665649176913544,TorreyPinesHostClock.rate_median=0.01876371454785946]:0.15486539417518186,8[&HostC.set={"Dmel"},length_range={9.361131844347E-7,19.45772409964},TorreyPines_CypovirusS04_1-242.rate=2.898173550283216E-4,ContinentC="EuropeNAf",height_range={0.0,8.476774837617995E-12},HostC.set.prob={1.0},TorreyPines_CypovirusS04_1-242.rate_range={2.2943137005168234E-5,0.002077566556990731},TorreyPinesHostClock.rate_range={2.198457523222894E-5,0.2971514786898724},TorreyPinesHostClock.rate_95%_HPD={5.984053545576147E-5,0.0640434980675308},height=2.2030366223266397E-13,TorreyPinesContinentClock.rate_95%_HPD={0.002652240041712563,0.1385455093180007},TorreyPinesHostClock.rate=0.024340624633518115,ContinentC.set.prob={1.0},HostC="Dmel",length=0.5408740311923633,TorreyPinesContinentClock.rate_range={0.0011043811893162525,0.6832708270629273},height_95%_HPD={0.0,7.993605777301127E-13},TorreyPinesContinentClock.rate=0.05279422572671092,length_95%_HPD={9.361131844347E-7,1.870384333671},HostC.prob=1.0,ContinentC.set={"EuropeNAf"},ContinentC.prob=1.0,height_median=9.947598300641403E-14,TorreyPines_CypovirusS04_1-242.rate_95%_HPD={5.6570362693559894E-5,6.149504929286188E-4},TorreyPines_CypovirusS04_1-242.rate_median=2.507276239527906E-4,length_median=0.2830243744066,TorreyPinesContinentClock.rate_median=0.039665649176913544,TorreyPinesHostClock.rate_median=0.01876371454785946]:0.16034484622988243)[&HostC.set={"Dmel"},length_range={2.680321614396E-5,13.52290571678},TorreyPines_CypovirusS04_1-242.rate=2.9469876014230693E-4,ContinentC="EuropeNAf",height_range={0.005501516388063177,7.35625881305144},HostC.set.prob={1.0},TorreyPines_CypovirusS04_1-242.rate_range={3.194618283985442E-5,0.0018214844130554782},TorreyPinesHostClock.rate_range={7.704439562457137E-5,0.2971514786898724},TorreyPinesHostClock.rate_95%_HPD={1.2238430772553623E-4,0.06307450818050106},height=0.27704554295102624,TorreyPinesContinentClock.rate_95%_HPD={0.003942584458416894,0.14053821555020193},TorreyPinesHostClock.rate=0.02466664424651473,ContinentC.set.prob={1.0},HostC="Dmel",length=0.6736789048251114,TorreyPinesContinentClock.rate_range={0.001525577001525348,0.44954829422390696},height_95%_HPD={0.005501516388063177,0.9328143500030004},TorreyPinesContinentClock.rate=0.05295535828988612,length_95%_HPD={2.680321614396E-5,2.498750939036},HostC.prob=1.0,ContinentC.set={"EuropeNAf"},ContinentC.prob=1.0,height_median=0.1603448462299819,TorreyPines_CypovirusS04_1-242.rate_95%_HPD={5.525121995478422E-5,6.188368125925008E-4},posterior=0.09713349258374535,TorreyPines_CypovirusS04_1-242.rate_median=2.544060709151414E-4,length_median=0.3242814285877,TorreyPinesContinentClock.rate_median=0.04023053518144448,TorreyPinesHostClock.rate_median=0.019134184099550162]:0.7667789158625413)[&HostC.set={"Dmel"},length_range={9.663581692779E-4,15.1791256676},TorreyPines_CypovirusS04_1-242.rate=3.177075121436385E-4,ContinentC="EuropeNAf",height_range={0.0880570359975601,4.958257912118301},HostC.set.prob={1.0},TorreyPines_CypovirusS04_1-242.rate_range={4.391999792347473E-5,0.001651963600880345},TorreyPinesHostClock.rate_range={1.8503062580838423E-4,0.1686551661057225},TorreyPinesHostClock.rate_95%_HPD={1.8503062580838423E-4,0.06997537471082076},height=1.1270912694684945,TorreyPinesContinentClock.rate_95%_HPD={0.0033415854361764454,0.13563649135472758},TorreyPinesHostClock.rate=0.0280601714966934,ContinentC.set.prob={1.0},HostC="Dmel",length=1.23545237475316,TorreyPinesContinentClock.rate_range={0.0033415854361764454,0.4029280828506052},height_95%_HPD={0.12574401651171097,2.7312599759816996},TorreyPinesContinentClock.rate=0.05663203636613869,length_95%_HPD={9.663581692779E-4,4.039388341304},HostC.prob=1.0,ContinentC.set={"EuropeNAf"},ContinentC.prob=1.0,height_median=0.9271237620925232,TorreyPines_CypovirusS04_1-242.rate_95%_HPD={6.0706945244636684E-5,7.120043036231379E-4},posterior=0.011138270096105771,TorreyPines_CypovirusS04_1-242.rate_median=2.669105079709483E-4,length_median=0.6111836035905,TorreyPinesContinentClock.rate_median=0.04683280090094881,TorreyPinesHostClock.rate_median=0.023496333474068352]:0.6005339781326771)[&HostC.set={"Dmel"},length_range={7.185140967747E-4,14.16432862117},TorreyPines_CypovirusS04_1-242.rate=3.010724874231827E-4,ContinentC="EuropeNAf",height_range={0.26315826009289,9.375562090326},HostC.set.prob={1.0},TorreyPines_CypovirusS04_1-242.rate_range={4.921485441356559E-5,0.0013542328752064387},TorreyPinesHostClock.rate_range={2.198457523222894E-5,0.16036006414917017},TorreyPinesHostClock.rate_95%_HPD={2.198457523222894E-5,0.06782443073977362},height=1.769126155871902,TorreyPinesContinentClock.rate_95%_HPD={0.0033415854361764454,0.13766305551893343},TorreyPinesHostClock.rate=0.025227401470369625,ContinentC.set.prob={0.0016025641025641025,0.9983974358974359},HostC="Dmel",length=1.6712739575151039,TorreyPinesContinentClock.rate_range={0.0033415854361764454,0.6194832618978776},height_95%_HPD={0.33374806093686804,3.7954160305160998},TorreyPinesContinentClock.rate=0.053929792196914746,length_95%_HPD={7.185140967747E-4,5.664751081393},HostC.prob=1.0,ContinentC.set={"USA","EuropeNAf"},ContinentC.prob=0.9983974358974359,height_median=1.5276577402252003,TorreyPines_CypovirusS04_1-242.rate_95%_HPD={5.238149033614367E-5,6.57505740612736E-4},posterior=0.034664740847730684,TorreyPines_CypovirusS04_1-242.rate_median=2.5699914012923883E-4,length_median=1.04093856126,TorreyPinesContinentClock.rate_median=0.04054422148294736,TorreyPinesHostClock.rate_median=0.01867442469644357]:1.4230061642977327,1[&HostC.set={"Dmel"},length_range={1.960128703585E-5,16.9513256702},TorreyPines_CypovirusS04_1-242.rate=2.898173550283216E-4,ContinentC="EuropeNAf",height_range={0.13972602739159967,0.1397260274063008},HostC.set.prob={1.0},TorreyPines_CypovirusS04_1-242.rate_range={2.2943137005168234E-5,0.002077566556990731},TorreyPinesHostClock.rate_range={2.198457523222894E-5,0.2971514786898724},TorreyPinesHostClock.rate_95%_HPD={5.984053545576147E-5,0.0640434980675308},height=0.1397260273974848,TorreyPinesContinentClock.rate_95%_HPD={0.002652240041712563,0.1385455093180007},TorreyPinesHostClock.rate=0.024340624633518115,ContinentC.set.prob={1.0},HostC="Dmel",length=0.5508795115522614,TorreyPinesContinentClock.rate_range={0.0011043811893162525,0.6832708270629273},height_95%_HPD={0.1397260273969998,0.13972602739819973},TorreyPinesContinentClock.rate=0.05279422572671092,length_95%_HPD={1.960128703585E-5,2.01189563013},HostC.prob=1.0,ContinentC.set={"EuropeNAf"},ContinentC.prob=1.0,height_median=0.13972602739737994,TorreyPines_CypovirusS04_1-242.rate_95%_HPD={5.6570362693559894E-5,6.149504929286188E-4},TorreyPines_CypovirusS04_1-242.rate_median=2.507276239527906E-4,length_median=0.26378110200625,TorreyPinesContinentClock.rate_median=0.039665649176913544,TorreyPinesHostClock.rate_median=0.01876371454785946]:2.810937877125553)[&height_95%_HPD={0.5165273940527699,8.14865055320606},HostC.set={"Dmel","Dsim"},HostC.prob=0.995194711404922,ContinentC="EuropeNAf",height_range={0.28456013108457,31.256454883808},HostC.set.prob={0.995194711404922,0.0048052885950780515},ContinentC.set={"USA","EuropeNAf","Africa"},ContinentC.prob=0.992333759235598,height_median=2.950663904522933,height=3.5580124625190748,posterior=1.0,ContinentC.set.prob={0.00549969446141881,0.992333759235598,0.0021665463029831677},HostC="Dmel",length=0.0];
End;
