# Supplementary material for: The Discovery, Distribution, and Evolution of Viruses Associated with Drosophila melanogaster
Source: PLoS Biol. 2015 Jul 14;13(7):e1002210. doi: 10.1371/journal.pbio.1002210 (PMC4501690; doi:10.1371/journal.pbio.1002210)
Supplement: S8 Data — Posterior summaries of BEAST output for Figs 6 and S7 (posteriors inferred jointly across two independent runs). (ZIP) [file pbio.1002210.s008.zip › BEAST_Results/TorreyPines_CypovirusS04_558-1066.summary.tree]

#NEXUS

Begin taxa;
	Dimensions ntax=16;
	Taxlabels
		TorreyPines_CypovirusS04_CM07_Dmel_Edinburgh1_EuropeNAf_2009-07-10
		TorreyPines_CypovirusS04_CM10_Dmel_Edinburgh1_EuropeNAf_2009-07-10
		TorreyPines_CypovirusS04_CM12_Dmel_Edinburgh1_EuropeNAf_2009-07-10
		TorreyPines_CypovirusS04_CM13_Dmel_Edinburgh1_EuropeNAf_2009-07-10
		TorreyPines_CypovirusS04_DM01_Dmel_Sussex_EuropeNAf_2009-08-28
		TorreyPines_CypovirusS04_DM05_Dmel_Sussex_EuropeNAf_2009-08-28
		TorreyPines_CypovirusS04_DM11_Dmel_Sussex_EuropeNAf_2009-08-28
		TorreyPines_CypovirusS04_DM14_Dmel_Sussex_EuropeNAf_2009-08-28
		TorreyPines_CypovirusS04_DPG02_Dmel_Sussex_EuropeNAf_2009-08-28
		TorreyPines_CypovirusS04_DPG05_Dmel_Sussex_EuropeNAf_2009-08-28
		TorreyPines_CypovirusS04_EDI03_Dmel_Edinburgh2_EuropeNAf_2009-08-30
		TorreyPines_CypovirusS04_EDI07_Dmel_Edinburgh2_EuropeNAf_2009-08-30
		TorreyPines_CypovirusS04_EDI12_Dmel_Edinburgh2_EuropeNAf_2009-08-30
		TorreyPines_CypovirusS04_EDI18_Dmel_Edinburgh2_EuropeNAf_2009-08-30
		TorreyPines_CypovirusS04_EDI19_Dmel_Edinburgh2_EuropeNAf_2009-08-30
		TorreyPines_CypovirusS04_EM01_Dmel_Edinburgh2_EuropeNAf_2009-08-30
		;
End;

Begin trees;
	Translate
		1 TorreyPines_CypovirusS04_CM07_Dmel_Edinburgh1_EuropeNAf_2009-07-10,
		2 TorreyPines_CypovirusS04_CM10_Dmel_Edinburgh1_EuropeNAf_2009-07-10,
		3 TorreyPines_CypovirusS04_CM12_Dmel_Edinburgh1_EuropeNAf_2009-07-10,
		4 TorreyPines_CypovirusS04_CM13_Dmel_Edinburgh1_EuropeNAf_2009-07-10,
		5 TorreyPines_CypovirusS04_DM01_Dmel_Sussex_EuropeNAf_2009-08-28,
		6 TorreyPines_CypovirusS04_DM05_Dmel_Sussex_EuropeNAf_2009-08-28,
		7 TorreyPines_CypovirusS04_DM11_Dmel_Sussex_EuropeNAf_2009-08-28,
		8 TorreyPines_CypovirusS04_DM14_Dmel_Sussex_EuropeNAf_2009-08-28,
		9 TorreyPines_CypovirusS04_DPG02_Dmel_Sussex_EuropeNAf_2009-08-28,
		10 TorreyPines_CypovirusS04_DPG05_Dmel_Sussex_EuropeNAf_2009-08-28,
		11 TorreyPines_CypovirusS04_EDI03_Dmel_Edinburgh2_EuropeNAf_2009-08-30,
		12 TorreyPines_CypovirusS04_EDI07_Dmel_Edinburgh2_EuropeNAf_2009-08-30,
		13 TorreyPines_CypovirusS04_EDI12_Dmel_Edinburgh2_EuropeNAf_2009-08-30,
		14 TorreyPines_CypovirusS04_EDI18_Dmel_Edinburgh2_EuropeNAf_2009-08-30,
		15 TorreyPines_CypovirusS04_EDI19_Dmel_Edinburgh2_EuropeNAf_2009-08-30,
		16 TorreyPines_CypovirusS04_EM01_Dmel_Edinburgh2_EuropeNAf_2009-08-30
		;
tree TREE1 = [&R] (((6[&length_range={1.496335923224E-6,8.891606029562},height_range={0.005479452045399569,0.005479452064891532},ContinentD.set.prob={1.0},HostD="Dmel",TorreyPinesHostClock.rate_range={2.198457523222894E-5,0.2971514786898724},TorreyPinesHostClock.rate_95%_HPD={5.984053545576147E-5,0.0640434980675308},height=0.005479452054933608,TorreyPinesContinentClock.rate_95%_HPD={0.002652240041712563,0.1385455093180007},HostD.prob=1.0,TorreyPinesHostClock.rate=0.024340624633518115,length=0.24246955219719998,ContinentD="EuropeNAf",ContinentD.prob=1.0,TorreyPinesContinentClock.rate_range={0.0011043811893162525,0.6832708270629273},TorreyPines_CypovirusS04_558-1066.rate=3.736574335603101E-4,height_95%_HPD={0.005479452053939404,0.005479452055909384},TorreyPinesContinentClock.rate=0.05279422572671092,HostD.set={"Dmel"},length_95%_HPD={1.496335923224E-6,0.8558995649147},TorreyPines_CypovirusS04_558-1066.rate_median=3.3499222294430787E-4,TorreyPines_CypovirusS04_558-1066.rate_range={5.239350855871266E-5,0.0022535050539318154},height_median=0.005479452054870215,HostD.set.prob={1.0},TorreyPines_CypovirusS04_558-1066.rate_95%_HPD={9.624150075406038E-5,7.454205640070778E-4},ContinentD.set={"EuropeNAf"},length_median=0.12885296189095,TorreyPinesContinentClock.rate_median=0.039665649176913544,TorreyPinesHostClock.rate_median=0.01876371454785946]:0.07850815448472803,9[&length_range={4.714400795374E-6,12.16007351976},height_range={0.005479452045399569,0.005479452064911072},ContinentD.set.prob={1.0},HostD="Dmel",TorreyPinesHostClock.rate_range={2.198457523222894E-5,0.2971514786898724},TorreyPinesHostClock.rate_95%_HPD={5.984053545576147E-5,0.0640434980675308},height=0.005479452054934998,TorreyPinesContinentClock.rate_95%_HPD={0.002652240041712563,0.1385455093180007},HostD.prob=1.0,TorreyPinesHostClock.rate=0.024340624633518115,length=0.24978547507378263,ContinentD="EuropeNAf",ContinentD.prob=1.0,TorreyPinesContinentClock.rate_range={0.0011043811893162525,0.6832708270629273},TorreyPines_CypovirusS04_558-1066.rate=3.736574335603101E-4,height_95%_HPD={0.005479452053949174,0.00547945205592093},TorreyPinesContinentClock.rate=0.05279422572671092,HostD.set={"Dmel"},length_95%_HPD={4.714400795374E-6,0.8813496527789},TorreyPines_CypovirusS04_558-1066.rate_median=3.3499222294430787E-4,TorreyPines_CypovirusS04_558-1066.rate_range={5.239350855871266E-5,0.0022535050539318154},height_median=0.005479452054870659,HostD.set.prob={1.0},TorreyPines_CypovirusS04_558-1066.rate_95%_HPD={9.624150075406038E-5,7.454205640070778E-4},ContinentD.set={"EuropeNAf"},length_median=0.12805005711474998,TorreyPinesContinentClock.rate_median=0.039665649176913544,TorreyPinesHostClock.rate_median=0.01876371454785946]:0.07850815448472759)[&length_range={4.186171116786E-5,8.075765697639},height_range={0.005484166455969053,2.8962743996057094},ContinentD.set.prob={1.0},HostD="Dmel",TorreyPinesHostClock.rate_range={2.198457523222894E-5,0.2971514786898724},TorreyPinesHostClock.rate_95%_HPD={8.289349456102123E-5,0.06462410974773176},height=0.14028368454584175,TorreyPinesContinentClock.rate_95%_HPD={0.0021150231546312134,0.13670936473450712},HostD.prob=1.0,TorreyPinesHostClock.rate=0.02485015781242706,length=0.307430025854356,ContinentD="EuropeNAf",ContinentD.prob=1.0,TorreyPinesContinentClock.rate_range={0.001525577001525348,0.6310589501121112},TorreyPines_CypovirusS04_558-1066.rate=3.750092355797423E-4,height_95%_HPD={0.005484166455969053,0.45459512737869945},TorreyPinesContinentClock.rate=0.05268761143486877,HostD.set={"Dmel"},length_95%_HPD={4.186171116786E-5,1.102868223604},TorreyPines_CypovirusS04_558-1066.rate_median=3.3507783496788425E-4,TorreyPines_CypovirusS04_558-1066.rate_range={5.239350855871266E-5,0.0022535050539318154},height_median=0.08398760653959825,HostD.set.prob={1.0},posterior=0.20498861174379202,TorreyPines_CypovirusS04_558-1066.rate_95%_HPD={1.0313555967439774E-4,7.449508966643624E-4},ContinentD.set={"EuropeNAf"},length_median=0.1545354890567,TorreyPinesContinentClock.rate_median=0.039228903827677186,TorreyPinesHostClock.rate_median=0.018955796896697324]:0.33263082245839126,(7[&length_range={3.822413499765E-6,8.277423528793},height_range={0.005479452045399569,0.005479452064911072},ContinentD.set.prob={1.0},HostD="Dmel",TorreyPinesHostClock.rate_range={2.198457523222894E-5,0.2971514786898724},TorreyPinesHostClock.rate_95%_HPD={5.984053545576147E-5,0.0640434980675308},height=0.00547945205493478,TorreyPinesContinentClock.rate_95%_HPD={0.002652240041712563,0.1385455093180007},HostD.prob=1.0,TorreyPinesHostClock.rate=0.024340624633518115,length=0.24803278383116042,ContinentD="EuropeNAf",ContinentD.prob=1.0,TorreyPinesContinentClock.rate_range={0.0011043811893162525,0.6832708270629273},TorreyPines_CypovirusS04_558-1066.rate=3.736574335603101E-4,height_95%_HPD={0.005479452053937628,0.005479452055910272},TorreyPinesContinentClock.rate=0.05279422572671092,HostD.set={"Dmel"},length_95%_HPD={3.822413499765E-6,0.8802825807647},TorreyPines_CypovirusS04_558-1066.rate_median=3.3499222294430787E-4,TorreyPines_CypovirusS04_558-1066.rate_range={5.239350855871266E-5,0.0022535050539318154},height_median=0.005479452054874434,HostD.set.prob={1.0},TorreyPines_CypovirusS04_558-1066.rate_95%_HPD={9.624150075406038E-5,7.454205640070778E-4},ContinentD.set={"EuropeNAf"},length_median=0.12866787785015,TorreyPinesContinentClock.rate_median=0.039665649176913544,TorreyPinesHostClock.rate_median=0.01876371454785946]:0.07784448666844468,10[&length_range={2.351421461709E-6,13.99524330259},height_range={0.0054794520451988404,0.005479452064900414},ContinentD.set.prob={1.0},HostD="Dmel",TorreyPinesHostClock.rate_range={2.198457523222894E-5,0.2971514786898724},TorreyPinesHostClock.rate_95%_HPD={5.984053545576147E-5,0.0640434980675308},height=0.005479452054934131,TorreyPinesContinentClock.rate_95%_HPD={0.002652240041712563,0.1385455093180007},HostD.prob=1.0,TorreyPinesHostClock.rate=0.024340624633518115,length=0.2482304819002467,ContinentD="EuropeNAf",ContinentD.prob=1.0,TorreyPinesContinentClock.rate_range={0.0011043811893162525,0.6832708270629273},TorreyPines_CypovirusS04_558-1066.rate=3.736574335603101E-4,height_95%_HPD={0.005479452053919864,0.005479452055900502},TorreyPinesContinentClock.rate=0.05279422572671092,HostD.set={"Dmel"},length_95%_HPD={2.351421461709E-6,0.8784368911879},TorreyPines_CypovirusS04_558-1066.rate_median=3.3499222294430787E-4,TorreyPines_CypovirusS04_558-1066.rate_range={5.239350855871266E-5,0.0022535050539318154},height_median=0.005479452054870215,HostD.set.prob={1.0},TorreyPines_CypovirusS04_558-1066.rate_95%_HPD={9.624150075406038E-5,7.454205640070778E-4},ContinentD.set={"EuropeNAf"},length_median=0.129437861455,TorreyPinesContinentClock.rate_median=0.039665649176913544,TorreyPinesHostClock.rate_median=0.01876371454785946]:0.0778444866684489)[&length_range={7.640828027705E-5,6.938662164092},height_range={0.005491223903836939,2.6451836425738993},ContinentD.set.prob={1.0},HostD="Dmel",TorreyPinesHostClock.rate_range={2.198457523222894E-5,0.27788707183634165},TorreyPinesHostClock.rate_95%_HPD={5.984053545576147E-5,0.06500542600697318},height=0.13896691616373935,TorreyPinesContinentClock.rate_95%_HPD={0.0027918590006952566,0.13842381374920404},HostD.prob=1.0,TorreyPinesHostClock.rate=0.02477035051835206,length=0.30829361082170464,ContinentD="EuropeNAf",ContinentD.prob=1.0,TorreyPinesContinentClock.rate_range={0.0013034281856807777,0.6194832618978776},TorreyPines_CypovirusS04_558-1066.rate=3.774657432545709E-4,height_95%_HPD={0.005491223903836939,0.44969986430866005},TorreyPinesContinentClock.rate=0.05318283406920254,HostD.set={"Dmel"},length_95%_HPD={7.640828027705E-5,1.122333001313},TorreyPines_CypovirusS04_558-1066.rate_median=3.394325848270249E-4,TorreyPines_CypovirusS04_558-1066.rate_range={5.239350855871266E-5,0.0022535050539318154},height_median=0.08332393872331911,HostD.set.prob={1.0},posterior=0.20329426142992055,TorreyPines_CypovirusS04_558-1066.rate_95%_HPD={1.033045874423558E-4,7.564977254741805E-4},ContinentD.set={"EuropeNAf"},length_median=0.1556344390869,TorreyPinesContinentClock.rate_median=0.03955435230552481,TorreyPinesHostClock.rate_median=0.019135528714704707]:0.3332944902746704)[&length_range={6.818316705651E-5,32.16325813226},height_range={0.016738493092199658,8.694454389588},ContinentD.set.prob={0.9999551086370982,4.48913629017777E-5},HostD="Dmel",TorreyPinesHostClock.rate_range={2.198457523222894E-5,0.2971514786898724},TorreyPinesHostClock.rate_95%_HPD={6.302244436183993E-5,0.0644758062470125},height=0.6065278855951782,TorreyPinesContinentClock.rate_95%_HPD={0.00207305943441859,0.13946787560812607},HostD.prob=0.9999551086370982,TorreyPinesHostClock.rate=0.024535376800234605,length=3.0900723234273726,ContinentD="EuropeNAf",ContinentD.prob=0.9999551086370982,TorreyPinesContinentClock.rate_range={0.0011043811893162525,0.6832708270629273},TorreyPines_CypovirusS04_558-1066.rate=3.7786441776418083E-4,height_95%_HPD={0.025665985090819632,1.779157272671731},TorreyPinesContinentClock.rate=0.053197935816807665,HostD.set={"Dmel","Dsim"},length_95%_HPD={6.818316705651E-5,8.511142172445},TorreyPines_CypovirusS04_558-1066.rate_median=3.385892578189625E-4,TorreyPines_CypovirusS04_558-1066.rate_range={5.382608948208793E-5,0.0022535050539318154},height_median=0.4166184289979895,HostD.set.prob={0.9999551086370982,4.48913629017777E-5},posterior=0.6187434031442698,TorreyPines_CypovirusS04_558-1066.rate_95%_HPD={9.624150075406038E-5,7.503054108499346E-4},ContinentD.set={"EuropeNAf","Africa"},length_median=2.362193807751,TorreyPinesContinentClock.rate_median=0.039800548445338535,TorreyPinesHostClock.rate_median=0.01895565041504807]:4.070155000379385,(1[&length_range={1.713589315583E-6,38.61206152529},height_range={0.13972602738921758,0.13972602740598994},ContinentD.set.prob={1.0},HostD="Dmel",TorreyPinesHostClock.rate_range={2.198457523222894E-5,0.2971514786898724},TorreyPinesHostClock.rate_95%_HPD={5.984053545576147E-5,0.0640434980675308},height=0.13972602739747841,TorreyPinesContinentClock.rate_95%_HPD={0.002652240041712563,0.1385455093180007},HostD.prob=1.0,TorreyPinesHostClock.rate=0.024340624633518115,length=0.39983448156903156,ContinentD="EuropeNAf",ContinentD.prob=1.0,TorreyPinesContinentClock.rate_range={0.0011043811893162525,0.6832708270629273},TorreyPines_CypovirusS04_558-1066.rate=3.736574335603101E-4,height_95%_HPD={0.13972602739680928,0.1397260273983041},TorreyPinesContinentClock.rate=0.05279422572671092,HostD.set={"Dmel"},length_95%_HPD={1.713589315583E-6,1.502937372811},TorreyPines_CypovirusS04_558-1066.rate_median=3.3499222294430787E-4,TorreyPines_CypovirusS04_558-1066.rate_range={5.239350855871266E-5,0.0022535050539318154},height_median=0.13972602739737106,HostD.set.prob={1.0},TorreyPines_CypovirusS04_558-1066.rate_95%_HPD={9.624150075406038E-5,7.454205640070778E-4},ContinentD.set={"EuropeNAf"},length_median=0.17520279708325,TorreyPinesContinentClock.rate_median=0.039665649176913544,TorreyPinesHostClock.rate_median=0.01876371454785946]:1.9857429464166283,((11[&length_range={5.467217606446E-6,20.49877818597},height_range={0.0,1.0201617328675638E-11},ContinentD.set.prob={1.0},HostD="Dmel",TorreyPinesHostClock.rate_range={2.198457523222894E-5,0.2971514786898724},TorreyPinesHostClock.rate_95%_HPD={5.984053545576147E-5,0.0640434980675308},height=2.1606526048043846E-13,TorreyPinesContinentClock.rate_95%_HPD={0.002652240041712563,0.1385455093180007},HostD.prob=1.0,TorreyPinesHostClock.rate=0.024340624633518115,length=0.3218299180154873,ContinentD="EuropeNAf",ContinentD.prob=1.0,TorreyPinesContinentClock.rate_range={0.0011043811893162525,0.6832708270629273},TorreyPines_CypovirusS04_558-1066.rate=3.736574335603101E-4,height_95%_HPD={0.0,8.002487561498128E-13},TorreyPinesContinentClock.rate=0.05279422572671092,HostD.set={"Dmel"},length_95%_HPD={5.467217606446E-6,1.119113557122},TorreyPines_CypovirusS04_558-1066.rate_median=3.3499222294430787E-4,TorreyPines_CypovirusS04_558-1066.rate_range={5.239350855871266E-5,0.0022535050539318154},height_median=7.016609515630989E-14,HostD.set.prob={1.0},TorreyPines_CypovirusS04_558-1066.rate_95%_HPD={9.624150075406038E-5,7.454205640070778E-4},ContinentD.set={"EuropeNAf"},length_median=0.17099849055080002,TorreyPinesContinentClock.rate_median=0.039665649176913544,TorreyPinesHostClock.rate_median=0.01876371454785946]:0.6081517518616302,(2[&length_range={1.288829405174E-5,9.638256577688},height_range={0.13972602739019635,0.13972602740629902},ContinentD.set.prob={1.0},HostD="Dmel",TorreyPinesHostClock.rate_range={2.198457523222894E-5,0.2971514786898724},TorreyPinesHostClock.rate_95%_HPD={5.984053545576147E-5,0.0640434980675308},height=0.13972602739748427,TorreyPinesContinentClock.rate_95%_HPD={0.002652240041712563,0.1385455093180007},HostD.prob=1.0,TorreyPinesHostClock.rate=0.024340624633518115,length=0.44194088631902095,ContinentD="EuropeNAf",ContinentD.prob=1.0,TorreyPinesContinentClock.rate_range={0.0011043811893162525,0.6832708270629273},TorreyPines_CypovirusS04_558-1066.rate=3.736574335603101E-4,height_95%_HPD={0.13972602739679996,0.13972602739820061},TorreyPinesContinentClock.rate=0.05279422572671092,HostD.set={"Dmel"},length_95%_HPD={1.288829405174E-5,1.650919842866},TorreyPines_CypovirusS04_558-1066.rate_median=3.3499222294430787E-4,TorreyPines_CypovirusS04_558-1066.rate_range={5.239350855871266E-5,0.0022535050539318154},height_median=0.13972602739738083,HostD.set.prob={1.0},TorreyPines_CypovirusS04_558-1066.rate_95%_HPD={9.624150075406038E-5,7.454205640070778E-4},ContinentD.set={"EuropeNAf"},length_median=0.21165790046505,TorreyPinesContinentClock.rate_median=0.039665649176913544,TorreyPinesHostClock.rate_median=0.01876371454785946]:0.34050103200915327,(8[&length_range={5.579515983812E-6,11.62797728236},height_range={0.005479452047694622,0.005479452063889667},ContinentD.set.prob={1.0},HostD="Dmel",TorreyPinesHostClock.rate_range={2.198457523222894E-5,0.2971514786898724},TorreyPinesHostClock.rate_95%_HPD={5.984053545576147E-5,0.0640434980675308},height=0.005479452054932356,TorreyPinesContinentClock.rate_95%_HPD={0.002652240041712563,0.1385455093180007},HostD.prob=1.0,TorreyPinesHostClock.rate=0.024340624633518115,length=0.40348040432100957,ContinentD="EuropeNAf",ContinentD.prob=1.0,TorreyPinesContinentClock.rate_range={0.0011043811893162525,0.6832708270629273},TorreyPines_CypovirusS04_558-1066.rate=3.736574335603101E-4,height_95%_HPD={0.005479452054299561,0.005479452055700662},TorreyPinesContinentClock.rate=0.05279422572671092,HostD.set={"Dmel"},length_95%_HPD={5.579515983812E-6,1.461017969415},TorreyPines_CypovirusS04_558-1066.rate_median=3.3499222294430787E-4,TorreyPines_CypovirusS04_558-1066.rate_range={5.239350855871266E-5,0.0022535050539318154},height_median=0.005479452054810263,HostD.set.prob={1.0},TorreyPines_CypovirusS04_558-1066.rate_95%_HPD={9.624150075406038E-5,7.454205640070778E-4},ContinentD.set={"EuropeNAf"},length_median=0.21107492399830002,TorreyPinesContinentClock.rate_median=0.039665649176913544,TorreyPinesHostClock.rate_median=0.01876371454785946]:0.11118286427253987,5[&length_range={5.579515983812E-6,11.80426325094},height_range={0.005479452047694622,0.005479452063799073},ContinentD.set.prob={1.0},HostD="Dmel",TorreyPinesHostClock.rate_range={2.198457523222894E-5,0.2971514786898724},TorreyPinesHostClock.rate_95%_HPD={5.984053545576147E-5,0.0640434980675308},height=0.005479452054932702,TorreyPinesContinentClock.rate_95%_HPD={0.002652240041712563,0.1385455093180007},HostD.prob=1.0,TorreyPinesHostClock.rate=0.024340624633518115,length=0.40645591935464914,ContinentD="EuropeNAf",ContinentD.prob=1.0,TorreyPinesContinentClock.rate_range={0.0011043811893162525,0.6832708270629273},TorreyPines_CypovirusS04_558-1066.rate=3.736574335603101E-4,height_95%_HPD={0.0054794520542991165,0.005479452055700662},TorreyPinesContinentClock.rate=0.05279422572671092,HostD.set={"Dmel"},length_95%_HPD={5.579515983812E-6,1.457614536634},TorreyPines_CypovirusS04_558-1066.rate_median=3.3499222294430787E-4,TorreyPines_CypovirusS04_558-1066.rate_range={5.239350855871266E-5,0.0022535050539318154},height_median=0.005479452054810374,HostD.set.prob={1.0},TorreyPines_CypovirusS04_558-1066.rate_95%_HPD={9.624150075406038E-5,7.454205640070778E-4},ContinentD.set={"EuropeNAf"},length_median=0.2138703323233,TorreyPinesContinentClock.rate_median=0.039665649176913544,TorreyPinesHostClock.rate_median=0.01876371454785946]:0.11118286427253976)[&length_range={4.731620169118E-5,10.94980869359},height_range={0.005485031570720222,2.93923335672778},ContinentD.set.prob={1.0},HostD="Dmel",TorreyPinesHostClock.rate_range={3.987209554074697E-5,0.2971514786898724},TorreyPinesHostClock.rate_95%_HPD={8.289349456102123E-5,0.06563781229058945},height=0.19037941917134643,TorreyPinesContinentClock.rate_95%_HPD={0.0029066801303469945,0.14091509108045047},HostD.prob=1.0,TorreyPinesHostClock.rate=0.0250903484986379,length=0.5621499121857663,ContinentD="EuropeNAf",ContinentD.prob=1.0,TorreyPinesContinentClock.rate_range={0.0011043811893162525,0.6429046992598355},TorreyPines_CypovirusS04_558-1066.rate=3.777575939045989E-4,height_95%_HPD={0.005485031570720222,0.6444350682909192},TorreyPinesContinentClock.rate=0.05414713731529928,HostD.set={"Dmel"},length_95%_HPD={4.731620169118E-5,1.972638600094},TorreyPines_CypovirusS04_558-1066.rate_median=3.390658957362034E-4,TorreyPines_CypovirusS04_558-1066.rate_range={6.11360549618959E-5,0.0022535050539318154},height_median=0.11666231632735014,HostD.set.prob={1.0},posterior=0.2876784623076496,TorreyPines_CypovirusS04_558-1066.rate_95%_HPD={8.930619256792428E-5,7.399800129108977E-4},ContinentD.set={"EuropeNAf"},length_median=0.2979560549524,TorreyPinesContinentClock.rate_median=0.04107075131433814,TorreyPinesHostClock.rate_median=0.01918008762144676]:0.36356474307918396)[&length_range={4.855303460838E-5,18.36274231564},height_range={0.13983827779865,6.614710541372899},ContinentD.set.prob={1.0},HostD="Dmel",TorreyPinesHostClock.rate_range={2.7611062697514854E-5,0.19405862851668187},TorreyPinesHostClock.rate_95%_HPD={2.775993645407366E-4,0.0647738707817154},height=0.6524559600704698,TorreyPinesContinentClock.rate_95%_HPD={0.0020605702634256926,0.13589860861539266},HostD.prob=1.0,TorreyPinesHostClock.rate=0.024135602556535962,length=1.4862196077790055,ContinentD="EuropeNAf",ContinentD.prob=1.0,TorreyPinesContinentClock.rate_range={0.0013514766553397075,0.6429046992598355},TorreyPines_CypovirusS04_558-1066.rate=3.680424381359236E-4,height_95%_HPD={0.13983827779865,1.7071571576754963},TorreyPinesContinentClock.rate=0.052145686707498515,HostD.set={"Dmel"},length_95%_HPD={4.855303460838E-5,4.325487380261},TorreyPines_CypovirusS04_558-1066.rate_median=3.291991638848857E-4,TorreyPines_CypovirusS04_558-1066.rate_range={6.11360549618959E-5,0.0022535050539318154},height_median=0.4802270594065341,HostD.set.prob={1.0},posterior=0.21965446364090885,TorreyPines_CypovirusS04_558-1066.rate_95%_HPD={1.0051383747456281E-4,7.291910056947009E-4},ContinentD.set={"EuropeNAf"},length_median=1.0742060798059998,TorreyPinesContinentClock.rate_median=0.03909551922908941,TorreyPinesHostClock.rate_median=0.018485827946038487]:0.12792469245516624)[&length_range={9.375881060492E-5,15.80278099138},height_range={0.14003006993081035,5.710681965470599},ContinentD.set.prob={1.0},HostD="Dmel",TorreyPinesHostClock.rate_range={7.704439562457137E-5,0.19463217756513437},TorreyPinesHostClock.rate_95%_HPD={7.704439562457137E-5,0.06745065832702132},height=0.7783227527348636,TorreyPinesContinentClock.rate_95%_HPD={0.0025597727361319875,0.13516809520767964},HostD.prob=1.0,TorreyPinesHostClock.rate=0.02464284049811783,length=1.5022248006737031,ContinentD="EuropeNAf",ContinentD.prob=1.0,TorreyPinesContinentClock.rate_range={0.00207305943441859,0.4885153809211398},TorreyPines_CypovirusS04_558-1066.rate=3.7518549829784395E-4,height_95%_HPD={0.14003006993081035,1.956695144336},TorreyPinesContinentClock.rate=0.053546715191748,HostD.set={"Dmel"},length_95%_HPD={0.00212644367535,4.182664540221},TorreyPines_CypovirusS04_558-1066.rate_median=3.450589748377351E-4,TorreyPines_CypovirusS04_558-1066.rate_range={6.162962233356462E-5,0.0015274924561377498},height_median=0.6081517518617003,HostD.set.prob={1.0},posterior=0.054580301094383644,TorreyPines_CypovirusS04_558-1066.rate_95%_HPD={1.0643352603623839E-4,7.313334959317051E-4},ContinentD.set={"EuropeNAf"},length_median=1.120553293861,TorreyPinesContinentClock.rate_median=0.04033043605139035,TorreyPinesHostClock.rate_median=0.018422556577745497]:1.3640696413104232,((12[&length_range={1.930960612343E-6,15.83479964486},height_range={0.0,9.197975714414497E-12},ContinentD.set.prob={1.0},HostD="Dmel",TorreyPinesHostClock.rate_range={2.198457523222894E-5,0.2971514786898724},TorreyPinesHostClock.rate_95%_HPD={5.984053545576147E-5,0.0640434980675308},height=2.1540209634727192E-13,TorreyPinesContinentClock.rate_95%_HPD={0.002652240041712563,0.1385455093180007},HostD.prob=1.0,TorreyPinesHostClock.rate=0.024340624633518115,length=0.33325228148285424,ContinentD="EuropeNAf",ContinentD.prob=1.0,TorreyPinesContinentClock.rate_range={0.0011043811893162525,0.6832708270629273},TorreyPines_CypovirusS04_558-1066.rate=3.736574335603101E-4,height_95%_HPD={0.0,7.958078640513122E-13},TorreyPinesContinentClock.rate=0.05279422572671092,HostD.set={"Dmel"},length_95%_HPD={1.930960612343E-6,1.142307050013},TorreyPines_CypovirusS04_558-1066.rate_median=3.3499222294430787E-4,TorreyPines_CypovirusS04_558-1066.rate_range={5.239350855871266E-5,0.0022535050539318154},height_median=7.993605777301127E-14,HostD.set.prob={1.0},TorreyPines_CypovirusS04_558-1066.rate_95%_HPD={9.624150075406038E-5,7.454205640070778E-4},ContinentD.set={"EuropeNAf"},length_median=0.1836112846416,TorreyPinesContinentClock.rate_median=0.039665649176913544,TorreyPinesHostClock.rate_median=0.01876371454785946]:0.6922725302731507,(((16[&length_range={5.44096531363E-6,7.489506682576},height_range={0.0,9.197975714414497E-12},ContinentD.set.prob={1.0},HostD="Dmel",TorreyPinesHostClock.rate_range={2.198457523222894E-5,0.2971514786898724},TorreyPinesHostClock.rate_95%_HPD={5.984053545576147E-5,0.0640434980675308},height=2.127422083469297E-13,TorreyPinesContinentClock.rate_95%_HPD={0.002652240041712563,0.1385455093180007},HostD.prob=1.0,TorreyPinesHostClock.rate=0.024340624633518115,length=0.26025904696401725,ContinentD="EuropeNAf",ContinentD.prob=1.0,TorreyPinesContinentClock.rate_range={0.0011043811893162525,0.6832708270629273},TorreyPines_CypovirusS04_558-1066.rate=3.736574335603101E-4,height_95%_HPD={0.0,7.602807272633072E-13},TorreyPinesContinentClock.rate=0.05279422572671092,HostD.set={"Dmel"},length_95%_HPD={5.44096531363E-6,0.8087621453152},TorreyPines_CypovirusS04_558-1066.rate_median=3.3499222294430787E-4,TorreyPines_CypovirusS04_558-1066.rate_range={5.239350855871266E-5,0.0022535050539318154},height_median=7.993605777301127E-14,HostD.set.prob={1.0},TorreyPines_CypovirusS04_558-1066.rate_95%_HPD={9.624150075406038E-5,7.454205640070778E-4},ContinentD.set={"EuropeNAf"},length_median=0.1716214262913,TorreyPinesContinentClock.rate_median=0.039665649176913544,TorreyPinesHostClock.rate_median=0.01876371454785946]:0.16639341944637054,(14[&length_range={5.44096531363E-6,6.034936457886},height_range={0.0,8.700595799382427E-12},ContinentD.set.prob={1.0},HostD="Dmel",TorreyPinesHostClock.rate_range={2.198457523222894E-5,0.2971514786898724},TorreyPinesHostClock.rate_95%_HPD={5.984053545576147E-5,0.0640434980675308},height=2.1261012690043305E-13,TorreyPinesContinentClock.rate_95%_HPD={0.002652240041712563,0.1385455093180007},HostD.prob=1.0,TorreyPinesHostClock.rate=0.024340624633518115,length=0.2581018053744616,ContinentD="EuropeNAf",ContinentD.prob=1.0,TorreyPinesContinentClock.rate_range={0.0011043811893162525,0.6832708270629273},TorreyPines_CypovirusS04_558-1066.rate=3.736574335603101E-4,height_95%_HPD={0.0,7.602807272633072E-13},TorreyPinesContinentClock.rate=0.05279422572671092,HostD.set={"Dmel"},length_95%_HPD={5.44096531363E-6,0.8046237100956},TorreyPines_CypovirusS04_558-1066.rate_median=3.3499222294430787E-4,TorreyPines_CypovirusS04_558-1066.rate_range={5.239350855871266E-5,0.0022535050539318154},height_median=7.993605777301127E-14,HostD.set.prob={1.0},TorreyPines_CypovirusS04_558-1066.rate_95%_HPD={9.624150075406038E-5,7.454205640070778E-4},ContinentD.set={"EuropeNAf"},length_median=0.17029692347445002,TorreyPinesContinentClock.rate_median=0.039665649176913544,TorreyPinesHostClock.rate_median=0.01876371454785946]:0.08523839294085,15[&length_range={2.801855946612E-6,7.358270681832},height_range={0.0,9.102052445086883E-12},ContinentD.set.prob={1.0},HostD="Dmel",TorreyPinesHostClock.rate_range={2.198457523222894E-5,0.2971514786898724},TorreyPinesHostClock.rate_95%_HPD={5.984053545576147E-5,0.0640434980675308},height=2.1247330876551404E-13,TorreyPinesContinentClock.rate_95%_HPD={0.002652240041712563,0.1385455093180007},HostD.prob=1.0,TorreyPinesHostClock.rate=0.024340624633518115,length=0.2573196955956969,ContinentD="EuropeNAf",ContinentD.prob=1.0,TorreyPinesContinentClock.rate_range={0.0011043811893162525,0.6832708270629273},TorreyPines_CypovirusS04_558-1066.rate=3.736574335603101E-4,height_95%_HPD={0.0,7.602807272633072E-13},TorreyPinesContinentClock.rate=0.05279422572671092,HostD.set={"Dmel"},length_95%_HPD={2.801855946612E-6,0.8017818546308},TorreyPines_CypovirusS04_558-1066.rate_median=3.3499222294430787E-4,TorreyPines_CypovirusS04_558-1066.rate_range={5.239350855871266E-5,0.0022535050539318154},height_median=7.993605777301127E-14,HostD.set.prob={1.0},TorreyPines_CypovirusS04_558-1066.rate_95%_HPD={9.624150075406038E-5,7.454205640070778E-4},ContinentD.set={"EuropeNAf"},length_median=0.17045963625375,TorreyPinesContinentClock.rate_median=0.039665649176913544,TorreyPinesHostClock.rate_median=0.01876371454785946]:0.08523839294085)[&length_range={1.838144224339E-5,4.704581388697},height_range={1.9979621258769953E-5,2.9136460677302},ContinentD.set.prob={1.0},HostD="Dmel",TorreyPinesHostClock.rate_range={7.092897809820132E-5,0.27788707183634165},TorreyPinesHostClock.rate_95%_HPD={7.092897809820132E-5,0.06524019515040745},height=0.13218115516392911,TorreyPinesContinentClock.rate_95%_HPD={0.00210869895913721,0.13858224452413184},HostD.prob=1.0,TorreyPinesHostClock.rate=0.02493273160240374,length=0.2689181195245924,ContinentD="EuropeNAf",ContinentD.prob=1.0,TorreyPinesContinentClock.rate_range={0.001525577001525348,0.5911733931907832},TorreyPines_CypovirusS04_558-1066.rate=3.7893550894038284E-4,height_95%_HPD={1.9979621258769953E-5,0.40997788134860014},TorreyPinesContinentClock.rate=0.053806038015237444,HostD.set={"Dmel"},length_95%_HPD={1.838144224339E-5,0.8510250868124},TorreyPines_CypovirusS04_558-1066.rate_median=3.419983269104141E-4,TorreyPines_CypovirusS04_558-1066.rate_range={5.382608948208793E-5,0.0022535050539318154},height_median=0.08523839294092994,HostD.set.prob={1.0},posterior=0.16346314093661463,TorreyPines_CypovirusS04_558-1066.rate_95%_HPD={8.075023390362546E-5,7.399800129108977E-4},ContinentD.set={"EuropeNAf"},length_median=0.1624676901656,TorreyPinesContinentClock.rate_median=0.04023555252322621,TorreyPinesHostClock.rate_median=0.019222091154416605]:0.08115502650552053)[&length_range={2.193200445771E-4,4.79226364002},height_range={0.001867565707880381,2.446575567172001},ContinentD.set.prob={1.0},HostD="Dmel",TorreyPinesHostClock.rate_range={8.895225584685581E-5,0.19072563953729077},TorreyPinesHostClock.rate_95%_HPD={8.895225584685581E-5,0.0651932299039805},height=0.22966376807766134,TorreyPinesContinentClock.rate_95%_HPD={0.0023484948659911083,0.14054539937785548},HostD.prob=1.0,TorreyPinesHostClock.rate=0.025317018913807752,length=0.2935299159956184,ContinentD="EuropeNAf",ContinentD.prob=1.0,TorreyPinesContinentClock.rate_range={0.00210869895913721,0.612654994398306},TorreyPines_CypovirusS04_558-1066.rate=3.877645557039894E-4,height_95%_HPD={0.001867565707880381,0.644884169389293},TorreyPinesContinentClock.rate=0.05455755693123418,HostD.set={"Dmel"},length_95%_HPD={2.193200445771E-4,1.011405022718},TorreyPines_CypovirusS04_558-1066.rate_median=3.4726058202130025E-4,TorreyPines_CypovirusS04_558-1066.rate_range={6.162962233356462E-5,0.0015722343591637474},height_median=0.16639341944645047,HostD.set.prob={1.0},posterior=0.08421754346980723,TorreyPines_CypovirusS04_558-1066.rate_95%_HPD={7.796196949308939E-5,7.717324522095986E-4},ContinentD.set={"EuropeNAf"},length_median=0.16503515985335,TorreyPinesContinentClock.rate_median=0.04133387718713756,TorreyPinesHostClock.rate_median=0.019387142179493506]:0.17080704254798973,3[&length_range={1.713589315583E-6,9.660500324556},height_range={0.13972602739645623,0.1397260274064962},ContinentD.set.prob={1.0},HostD="Dmel",TorreyPinesHostClock.rate_range={2.198457523222894E-5,0.2971514786898724},TorreyPinesHostClock.rate_95%_HPD={5.984053545576147E-5,0.0640434980675308},height=0.1397260273974829,TorreyPinesContinentClock.rate_95%_HPD={0.002652240041712563,0.1385455093180007},HostD.prob=1.0,TorreyPinesHostClock.rate=0.024340624633518115,length=0.24592714149591785,ContinentD="EuropeNAf",ContinentD.prob=1.0,TorreyPinesContinentClock.rate_range={0.0011043811893162525,0.6832708270629273},TorreyPines_CypovirusS04_558-1066.rate=3.736574335603101E-4,height_95%_HPD={0.13972602739719875,0.13972602739809048},TorreyPinesContinentClock.rate=0.05279422572671092,HostD.set={"Dmel"},length_95%_HPD={1.713589315583E-6,0.8521509783037},TorreyPines_CypovirusS04_558-1066.rate_median=3.3499222294430787E-4,TorreyPines_CypovirusS04_558-1066.rate_range={5.239350855871266E-5,0.0022535050539318154},height_median=0.13972602739734996,HostD.set.prob={1.0},TorreyPines_CypovirusS04_558-1066.rate_95%_HPD={9.624150075406038E-5,7.454205640070778E-4},ContinentD.set={"EuropeNAf"},length_median=0.13242897582285001,TorreyPinesContinentClock.rate_median=0.039665649176913544,TorreyPinesHostClock.rate_median=0.01876371454785946]:0.19747443459709024)[&length_range={2.756939156602E-4,4.175564641512},height_range={0.14009948724722987,2.340313001781},ContinentD.set.prob={1.0},HostD="Dmel",TorreyPinesHostClock.rate_range={7.704439562457137E-5,0.17169147206711075},TorreyPinesHostClock.rate_95%_HPD={7.704439562457137E-5,0.06147240505093112},height=0.42200666985589513,TorreyPinesContinentClock.rate_95%_HPD={0.0042864985912037445,0.13699735970703206},HostD.prob=1.0,TorreyPinesHostClock.rate=0.02398457325686277,length=0.3399065606935313,ContinentD="EuropeNAf",ContinentD.prob=1.0,TorreyPinesContinentClock.rate_range={0.0016720367559895294,0.39793998106585576},TorreyPines_CypovirusS04_558-1066.rate=3.8560038174720687E-4,height_95%_HPD={0.14173480114470927,0.9700551781497015},TorreyPinesContinentClock.rate=0.052818837435957826,HostD.set={"Dmel"},length_95%_HPD={2.756939156602E-4,1.115421897304},TorreyPines_CypovirusS04_558-1066.rate_median=3.3944897236387123E-4,TorreyPines_CypovirusS04_558-1066.rate_range={7.700468317289319E-5,0.0015867791601207567},height_median=0.3372004619944402,HostD.set.prob={1.0},posterior=0.03874784734181434,TorreyPines_CypovirusS04_558-1066.rate_95%_HPD={1.0087871030846033E-4,7.867545542710907E-4},ContinentD.set={"EuropeNAf"},length_median=0.200267328422,TorreyPinesContinentClock.rate_median=0.04008598259723575,TorreyPinesHostClock.rate_median=0.018390267689771995]:0.24844621239775933,4[&length_range={3.489625700043E-6,6.872097089287},height_range={0.13972602739600148,0.1397260274063008},ContinentD.set.prob={1.0},HostD="Dmel",TorreyPinesHostClock.rate_range={2.198457523222894E-5,0.2971514786898724},TorreyPinesHostClock.rate_95%_HPD={5.984053545576147E-5,0.0640434980675308},height=0.1397260273974814,TorreyPinesContinentClock.rate_95%_HPD={0.002652240041712563,0.1385455093180007},HostD.prob=1.0,TorreyPinesHostClock.rate=0.024340624633518115,length=0.24260391363417694,ContinentD="EuropeNAf",ContinentD.prob=1.0,TorreyPinesContinentClock.rate_range={0.0011043811893162525,0.6832708270629273},TorreyPines_CypovirusS04_558-1066.rate=3.736574335603101E-4,height_95%_HPD={0.13972602739719875,0.13972602739809048},TorreyPinesContinentClock.rate=0.05279422572671092,HostD.set={"Dmel"},length_95%_HPD={3.489625700043E-6,0.846900535717},TorreyPines_CypovirusS04_558-1066.rate_median=3.3499222294430787E-4,TorreyPines_CypovirusS04_558-1066.rate_range={5.239350855871266E-5,0.0022535050539318154},height_median=0.13972602739734996,HostD.set.prob={1.0},TorreyPines_CypovirusS04_558-1066.rate_95%_HPD={9.624150075406038E-5,7.454205640070778E-4},ContinentD.set={"EuropeNAf"},length_median=0.13083986378695,TorreyPinesContinentClock.rate_median=0.039665649176913544,TorreyPinesHostClock.rate_median=0.01876371454785946]:0.44592064699484957)[&length_range={8.463899759725E-5,20.69666168288},height_range={0.1476389017886306,6.602771492240781},ContinentD.set.prob={1.0},HostD="Dmel",TorreyPinesHostClock.rate_range={7.189158272969975E-5,0.27788707183634165},TorreyPinesHostClock.rate_95%_HPD={1.465910907961239E-4,0.06555328691494496},height=0.7449825915827926,TorreyPinesContinentClock.rate_95%_HPD={0.0032310099641521184,0.13530857212916253},HostD.prob=1.0,TorreyPinesHostClock.rate=0.02469871667027918,length=1.3611267600839736,ContinentD="EuropeNAf",ContinentD.prob=1.0,TorreyPinesContinentClock.rate_range={0.001525577001525348,0.5911733931907832},TorreyPines_CypovirusS04_558-1066.rate=3.774521567643151E-4,height_95%_HPD={0.1576748934533403,1.7411585665492},TorreyPinesContinentClock.rate=0.051990085165608754,HostD.set={"Dmel"},length_95%_HPD={8.463899759725E-5,4.226326587199},TorreyPines_CypovirusS04_558-1066.rate_median=3.374164605000646E-4,TorreyPines_CypovirusS04_558-1066.rate_range={6.349736787873169E-5,0.001763912294232347},height_median=0.5856466743921995,HostD.set.prob={1.0},posterior=0.13557580134436975,TorreyPines_CypovirusS04_558-1066.rate_95%_HPD={9.76933552096919E-5,7.488995237944257E-4},ContinentD.set={"EuropeNAf"},length_median=0.8732401781967,TorreyPinesContinentClock.rate_median=0.03908698291955211,TorreyPinesHostClock.rate_median=0.018759821139708026]:0.10662585588103113)[&length_range={1.174229788431E-5,18.71499754426},height_range={0.14712848180420024,6.2474817885512},ContinentD.set.prob={1.0},HostD="Dmel",TorreyPinesHostClock.rate_range={5.984053545576147E-5,0.21062503822713036},TorreyPinesHostClock.rate_95%_HPD={5.984053545576147E-5,0.06263198166148624},height=0.875954545534737,TorreyPinesContinentClock.rate_95%_HPD={0.0036212374021031587,0.13929372853335173},HostD.prob=1.0,TorreyPinesHostClock.rate=0.02378216792673252,length=1.5699268771617214,ContinentD="EuropeNAf",ContinentD.prob=1.0,TorreyPinesContinentClock.rate_range={0.0026106567817888978,0.5578858029919335},TorreyPines_CypovirusS04_558-1066.rate=3.70865136537983E-4,height_95%_HPD={0.17548500123120014,2.0832747542210015},TorreyPinesContinentClock.rate=0.052549372151630996,HostD.set={"Dmel"},length_95%_HPD={1.174229788431E-5,4.767033360932},TorreyPines_CypovirusS04_558-1066.rate_median=3.3284091248048645E-4,TorreyPines_CypovirusS04_558-1066.rate_range={6.0324581136453E-5,0.0018294143379188786},height_median=0.6922725302732307,HostD.set.prob={1.0},posterior=0.10041108827287373,TorreyPines_CypovirusS04_558-1066.rate_95%_HPD={9.94820800999132E-5,7.305936674623457E-4},ContinentD.set={"EuropeNAf"},length_median=1.027035118681,TorreyPinesContinentClock.rate_median=0.038970863029276125,TorreyPinesHostClock.rate_median=0.01806058748624771]:0.09516908060997453,13[&length_range={1.930960612343E-6,9.537889499586},height_range={0.0,8.801848139228241E-12},ContinentD.set.prob={1.0},HostD="Dmel",TorreyPinesHostClock.rate_range={2.198457523222894E-5,0.2971514786898724},TorreyPinesHostClock.rate_95%_HPD={5.984053545576147E-5,0.0640434980675308},height=2.1375095954047522E-13,TorreyPinesContinentClock.rate_95%_HPD={0.002652240041712563,0.1385455093180007},HostD.prob=1.0,TorreyPinesHostClock.rate=0.024340624633518115,length=0.3289107957821615,ContinentD="EuropeNAf",ContinentD.prob=1.0,TorreyPinesContinentClock.rate_range={0.0011043811893162525,0.6832708270629273},TorreyPines_CypovirusS04_558-1066.rate=3.736574335603101E-4,height_95%_HPD={0.0,7.8026474170656E-13},TorreyPinesContinentClock.rate=0.05279422572671092,HostD.set={"Dmel"},length_95%_HPD={1.930960612343E-6,1.13948354035},TorreyPines_CypovirusS04_558-1066.rate_median=3.3499222294430787E-4,TorreyPines_CypovirusS04_558-1066.rate_range={5.239350855871266E-5,0.0022535050539318154},height_median=7.993605777301127E-14,HostD.set.prob={1.0},TorreyPines_CypovirusS04_558-1066.rate_95%_HPD={9.624150075406038E-5,7.454205640070778E-4},ContinentD.set={"EuropeNAf"},length_median=0.183252234628,TorreyPinesContinentClock.rate_median=0.039665649176913544,TorreyPinesHostClock.rate_median=0.01876371454785946]:0.7874416108831253)[&length_range={2.388216720473E-5,15.75562854677},height_range={0.1561702265117746,7.25881450300874},ContinentD.set.prob={0.9997552618697993,2.447381302006853E-4},HostD="Dmel",TorreyPinesHostClock.rate_range={8.289349456102123E-5,0.2484624425071337},TorreyPinesHostClock.rate_95%_HPD={1.917468235699508E-4,0.06546492547459681},height=0.9718736372573704,TorreyPinesContinentClock.rate_95%_HPD={0.0030889009468032195,0.14106480157528611},HostD.prob=1.0,TorreyPinesHostClock.rate=0.024365735972229838,length=1.6373785091885649,ContinentD="EuropeNAf",ContinentD.prob=0.9997552618697993,TorreyPinesContinentClock.rate_range={0.00210869895913721,0.6310589501121112},TorreyPines_CypovirusS04_558-1066.rate=3.738497487320723E-4,height_95%_HPD={0.17711867646979007,2.303357987674808},TorreyPinesContinentClock.rate=0.05383540453816833,HostD.set={"Dmel"},length_95%_HPD={2.388216720473E-5,4.843398579715},TorreyPines_CypovirusS04_558-1066.rate_median=3.3805279077835624E-4,TorreyPines_CypovirusS04_558-1066.rate_range={6.795117171365741E-5,0.0014428490634113853},height_median=0.7874416108832052,HostD.set.prob={1.0},posterior=0.11349369479473363,TorreyPines_CypovirusS04_558-1066.rate_95%_HPD={9.26959689076813E-5,7.407418160662437E-4},ContinentD.set={"EuropeNAf","Africa"},length_median=1.1218682849300001,TorreyPinesContinentClock.rate_median=0.04038870477510907,TorreyPinesHostClock.rate_median=0.018522107228499264]:1.1847797822889183)[&length_range={9.731141676841E-4,21.35257028853},height_range={0.26391034372102995,16.28234838945389},ContinentD.set.prob={6.565988181221273E-4,0.9991245349091705,2.188662727073758E-4},HostD="Dmel",TorreyPinesHostClock.rate_range={7.119046643386816E-5,0.27788707183634165},TorreyPinesHostClock.rate_95%_HPD={1.6335498325097293E-4,0.06345991184990776},height=2.2745067647222785,TorreyPinesContinentClock.rate_95%_HPD={0.0013034281856807777,0.14223443467141403},HostD.prob=0.9997811337272926,TorreyPinesHostClock.rate=0.02416688082908403,length=3.1237085528933277,ContinentD="EuropeNAf",ContinentD.prob=0.9991245349091705,TorreyPinesContinentClock.rate_range={0.0013034281856807777,0.5578858029919335},TorreyPines_CypovirusS04_558-1066.rate=3.68287958421917E-4,height_95%_HPD={0.5424084280080996,4.90080510876073},TorreyPinesContinentClock.rate=0.05319055173478845,HostD.set={"Dmel","Dsim"},length_95%_HPD={9.731141676841E-4,8.07010226606},TorreyPines_CypovirusS04_558-1066.rate_median=3.3056832095538173E-4,TorreyPines_CypovirusS04_558-1066.rate_range={5.239350855871266E-5,0.0016455961487745994},height_median=1.9722213931721235,HostD.set.prob={0.9997811337272926,2.188662727073758E-4},posterior=0.1269096161324371,TorreyPines_CypovirusS04_558-1066.rate_95%_HPD={1.0445853542998068E-4,7.390553085135748E-4},ContinentD.set={"USA","EuropeNAf","Africa"},length_median=2.47333063779,TorreyPinesContinentClock.rate_median=0.03927463051338609,TorreyPinesHostClock.rate_median=0.018621290288115364]:0.15324758064187582)[&length_range={1.408572219737E-4,31.48344062363},height_range={0.3280221924743898,14.6934956903734},ContinentD.set.prob={5.496015388843089E-4,0.9989923971787121,4.5800128240359073E-4},HostD="Dmel",TorreyPinesHostClock.rate_range={2.7611062697514854E-5,0.21062503822713036},TorreyPinesHostClock.rate_95%_HPD={1.3360814645833053E-4,0.0646717479933993},height=2.4231682653742417,TorreyPinesContinentClock.rate_95%_HPD={0.0025597727361319875,0.1382637436730894},HostD.prob=0.999358798204635,TorreyPinesHostClock.rate=0.024537052228726163,length=3.154650616133914,ContinentD="EuropeNAf",ContinentD.prob=0.9989923971787121,TorreyPinesContinentClock.rate_range={0.0016720367559895294,0.6832708270629273},TorreyPines_CypovirusS04_558-1066.rate=3.670914970491159E-4,height_95%_HPD={0.5601558388316215,5.048565178687801},TorreyPinesContinentClock.rate=0.05282308910586497,HostD.set={"Dmel","Dsim"},length_95%_HPD={1.408572219737E-4,8.177886952451},TorreyPines_CypovirusS04_558-1066.rate_median=3.2939002051574393E-4,TorreyPines_CypovirusS04_558-1066.rate_range={5.7318183264120475E-5,0.0022535050539318154},height_median=2.1254689738139994,HostD.set.prob={0.999358798204635,6.41201795365027E-4},posterior=0.3032331537136826,TorreyPines_CypovirusS04_558-1066.rate_95%_HPD={9.691719987184686E-5,7.309857351698041E-4},ContinentD.set={"USA","EuropeNAf","Africa"},length_median=2.500764634036,TorreyPinesContinentClock.rate_median=0.039616829065767044,TorreyPinesHostClock.rate_median=0.018953623690609846]:2.3613044555633755)[&HostD="Dmel",height_95%_HPD={1.0411832838011703,10.915403451063},height_median=4.486773429377375,height=5.178264490272563,HostD.set.prob={0.9900561079940003,0.009943892005999667},HostD.set={"Dmel","Dsim"},posterior=1.0,height_range={0.54284148375204,38.7517875526849},HostD.prob=0.9900561079940003,ContinentD.set={"USA","EuropeNAf","Africa"},length=0.0,ContinentD.prob=0.9848619521137715,ContinentD="EuropeNAf",ContinentD.set.prob={0.01019387811788234,0.9848619521137715,0.004944169768346203}];
End;
