# Supplementary material for: The Discovery, Distribution, and Evolution of Viruses Associated with Drosophila melanogaster
Source: PLoS Biol. 2015 Jul 14;13(7):e1002210. doi: 10.1371/journal.pbio.1002210 (PMC4501690; doi:10.1371/journal.pbio.1002210)
Supplement: S8 Data — Posterior summaries of BEAST output for Figs 6 and S7 (posteriors inferred jointly across two independent runs). (ZIP) [file pbio.1002210.s008.zip › BEAST_Results/TorreyPines_CypovirusS06.summary.tree]

#NEXUS

Begin taxa;
	Dimensions ntax=26;
	Taxlabels
		TorreyPines_CypovirusS06_CM07_Dmel_Edinburgh1_EuropeNAf_2009-07-10
		TorreyPines_CypovirusS06_CM10_Dmel_Edinburgh1_EuropeNAf_2009-07-10
		TorreyPines_CypovirusS06_CM13_Dmel_Edinburgh1_EuropeNAf_2009-07-10
		TorreyPines_CypovirusS06_CM16_Dmel_Edinburgh1_EuropeNAf_2009-07-10
		TorreyPines_CypovirusS06_DPG03_Dmel_Sussex_EuropeNAf_2009-08-28
		TorreyPines_CypovirusS06_DPG05_Dmel_Sussex_EuropeNAf_2009-08-28
		TorreyPines_CypovirusS06_DPG12_Dmel_Sussex_EuropeNAf_2009-08-28
		TorreyPines_CypovirusS06_DPG18_Dmel_Sussex_EuropeNAf_2009-08-28
		TorreyPines_CypovirusS06_DPG21_Dmel_Sussex_EuropeNAf_2009-08-28
		TorreyPines_CypovirusS06_DPG23_Dmel_Sussex_EuropeNAf_2009-08-28
		TorreyPines_CypovirusS06_DPG24_Dmel_Sussex_EuropeNAf_2009-08-28
		TorreyPines_CypovirusS06_DPG27_Dmel_Sussex_EuropeNAf_2009-08-28
		TorreyPines_CypovirusS06_DPG28_Dmel_Sussex_EuropeNAf_2009-08-28
		TorreyPines_CypovirusS06_DPG29_Dmel_Sussex_EuropeNAf_2009-08-28
		TorreyPines_CypovirusS06_EDI03_Dmel_Edinburgh2_EuropeNAf_2009-08-30
		TorreyPines_CypovirusS06_EDI06_Dmel_Edinburgh2_EuropeNAf_2009-08-30
		TorreyPines_CypovirusS06_EDI11_Dmel_Edinburgh2_EuropeNAf_2009-08-30
		TorreyPines_CypovirusS06_EDI18_Dmel_Edinburgh2_EuropeNAf_2009-08-30
		TorreyPines_CypovirusS06_EDI19_Dmel_Edinburgh2_EuropeNAf_2009-08-30
		TorreyPines_CypovirusS06_EM01_Dmel_Edinburgh2_EuropeNAf_2009-08-30
		TorreyPines_CypovirusS06_GEO23_Dsim_AthensGeorgia_USA_2009-02-02
		TorreyPines_CypovirusS06_K11_Dmel_Thika_Africa_2009-02
		TorreyPines_CypovirusS06_LIS28_Dsim_Lisbon_EuropeNAf_2012-10-24
		TorreyPines_CypovirusS06_MON16_Dmel_Montpellier_EuropeNAf_2010-08-11
		TorreyPines_CypovirusS06_PORSIM13_DUNK_Porto_EuropeNAf_2012-10-24
		TorreyPines_CypovirusS06_U22_Dmel_SanDiego2_USA_2008-12-05
		;
End;

Begin trees;
	Translate
		1 TorreyPines_CypovirusS06_CM07_Dmel_Edinburgh1_EuropeNAf_2009-07-10,
		2 TorreyPines_CypovirusS06_CM10_Dmel_Edinburgh1_EuropeNAf_2009-07-10,
		3 TorreyPines_CypovirusS06_CM13_Dmel_Edinburgh1_EuropeNAf_2009-07-10,
		4 TorreyPines_CypovirusS06_CM16_Dmel_Edinburgh1_EuropeNAf_2009-07-10,
		5 TorreyPines_CypovirusS06_DPG03_Dmel_Sussex_EuropeNAf_2009-08-28,
		6 TorreyPines_CypovirusS06_DPG05_Dmel_Sussex_EuropeNAf_2009-08-28,
		7 TorreyPines_CypovirusS06_DPG12_Dmel_Sussex_EuropeNAf_2009-08-28,
		8 TorreyPines_CypovirusS06_DPG18_Dmel_Sussex_EuropeNAf_2009-08-28,
		9 TorreyPines_CypovirusS06_DPG21_Dmel_Sussex_EuropeNAf_2009-08-28,
		10 TorreyPines_CypovirusS06_DPG23_Dmel_Sussex_EuropeNAf_2009-08-28,
		11 TorreyPines_CypovirusS06_DPG24_Dmel_Sussex_EuropeNAf_2009-08-28,
		12 TorreyPines_CypovirusS06_DPG27_Dmel_Sussex_EuropeNAf_2009-08-28,
		13 TorreyPines_CypovirusS06_DPG28_Dmel_Sussex_EuropeNAf_2009-08-28,
		14 TorreyPines_CypovirusS06_DPG29_Dmel_Sussex_EuropeNAf_2009-08-28,
		15 TorreyPines_CypovirusS06_EDI03_Dmel_Edinburgh2_EuropeNAf_2009-08-30,
		16 TorreyPines_CypovirusS06_EDI06_Dmel_Edinburgh2_EuropeNAf_2009-08-30,
		17 TorreyPines_CypovirusS06_EDI11_Dmel_Edinburgh2_EuropeNAf_2009-08-30,
		18 TorreyPines_CypovirusS06_EDI18_Dmel_Edinburgh2_EuropeNAf_2009-08-30,
		19 TorreyPines_CypovirusS06_EDI19_Dmel_Edinburgh2_EuropeNAf_2009-08-30,
		20 TorreyPines_CypovirusS06_EM01_Dmel_Edinburgh2_EuropeNAf_2009-08-30,
		21 TorreyPines_CypovirusS06_GEO23_Dsim_AthensGeorgia_USA_2009-02-02,
		22 TorreyPines_CypovirusS06_K11_Dmel_Thika_Africa_2009-02,
		23 TorreyPines_CypovirusS06_LIS28_Dsim_Lisbon_EuropeNAf_2012-10-24,
		24 TorreyPines_CypovirusS06_MON16_Dmel_Montpellier_EuropeNAf_2010-08-11,
		25 TorreyPines_CypovirusS06_PORSIM13_DUNK_Porto_EuropeNAf_2012-10-24,
		26 TorreyPines_CypovirusS06_U22_Dmel_SanDiego2_USA_2008-12-05
		;
tree TREE1 = [&R] (((10[&length_range={8.966213046948E-4,12.87885650578},ContinentE.set={"EuropeNAf"},height_range={3.1566808892784337,3.156680889297343},HostE.set={"Dmel"},TorreyPines_CypovirusS06.rate=6.781012426359022E-4,HostE.prob=1.0,HostE="Dmel",TorreyPinesHostClock.rate_range={2.198457523222894E-5,0.2971514786898724},TorreyPinesHostClock.rate_95%_HPD={5.984053545576147E-5,0.0640434980675308},height=3.156680889286099,TorreyPinesContinentClock.rate_95%_HPD={0.002652240041712563,0.1385455093180007},ContinentE.set.prob={1.0},TorreyPinesHostClock.rate=0.024340624633518115,length=0.4702622100116197,ContinentE="EuropeNAf",TorreyPines_CypovirusS06.rate_median=6.341443272496322E-4,TorreyPinesContinentClock.rate_range={0.0011043811893162525,0.6832708270629273},ContinentE.prob=1.0,TorreyPines_CypovirusS06.rate_95%_HPD={2.3892403556670383E-4,0.0012027419791166031},height_95%_HPD={3.156680889286889,3.1566808892892375},TorreyPinesContinentClock.rate=0.05279422572671092,length_95%_HPD={0.003634989194123,1.532694963618},height_median=3.15668088928805,HostE.set.prob={1.0},length_median=0.276359015595,TorreyPinesContinentClock.rate_median=0.039665649176913544,TorreyPines_CypovirusS06.rate_range={1.1503770629332781E-4,0.003309050262261809},TorreyPinesHostClock.rate_median=0.01876371454785946]:0.6994737755648499,(8[&length_range={3.643477104465E-6,5.872840840403},ContinentE.set={"EuropeNAf"},height_range={3.156680889278432,3.156680889297343},HostE.set={"Dmel"},TorreyPines_CypovirusS06.rate=6.781012426359022E-4,HostE.prob=1.0,HostE="Dmel",TorreyPinesHostClock.rate_range={2.198457523222894E-5,0.2971514786898724},TorreyPinesHostClock.rate_95%_HPD={5.984053545576147E-5,0.0640434980675308},height=3.156680889286099,TorreyPinesContinentClock.rate_95%_HPD={0.002652240041712563,0.1385455093180007},ContinentE.set.prob={1.0},TorreyPinesHostClock.rate=0.024340624633518115,length=0.1646066289662353,ContinentE="EuropeNAf",TorreyPines_CypovirusS06.rate_median=6.341443272496322E-4,TorreyPinesContinentClock.rate_range={0.0011043811893162525,0.6832708270629273},ContinentE.prob=1.0,TorreyPines_CypovirusS06.rate_95%_HPD={2.3892403556670383E-4,0.0012027419791166031},height_95%_HPD={3.156680889286858,3.156680889289201},TorreyPinesContinentClock.rate=0.05279422572671092,length_95%_HPD={1.104044772449E-5,0.5653304679317},height_median=3.15668088928805,HostE.set.prob={1.0},length_median=0.090506403948935,TorreyPinesContinentClock.rate_median=0.039665649176913544,TorreyPines_CypovirusS06.rate_range={1.1503770629332781E-4,0.003309050262261809},TorreyPinesHostClock.rate_median=0.01876371454785946]:0.41723623092455053,((14[&length_range={1.143842614493E-5,6.711382507292},ContinentE.set={"EuropeNAf"},height_range={3.1566808892784035,3.1566808892974176},HostE.set={"Dmel"},TorreyPines_CypovirusS06.rate=6.781012426359022E-4,HostE.prob=1.0,HostE="Dmel",TorreyPinesHostClock.rate_range={2.198457523222894E-5,0.2971514786898724},TorreyPinesHostClock.rate_95%_HPD={5.984053545576147E-5,0.0640434980675308},height=3.1566808892861022,TorreyPinesContinentClock.rate_95%_HPD={0.002652240041712563,0.1385455093180007},ContinentE.set.prob={1.0},TorreyPinesHostClock.rate=0.024340624633518115,length=0.16443784180838616,ContinentE="EuropeNAf",TorreyPines_CypovirusS06.rate_median=6.341443272496322E-4,TorreyPinesContinentClock.rate_range={0.0011043811893162525,0.6832708270629273},ContinentE.prob=1.0,TorreyPines_CypovirusS06.rate_95%_HPD={2.3892403556670383E-4,0.0012027419791166031},height_95%_HPD={3.15668088928688,3.1566808892892304},TorreyPinesContinentClock.rate=0.05279422572671092,length_95%_HPD={1.143842614493E-5,0.5575474647796},height_median=3.15668088928805,HostE.set.prob={1.0},length_median=0.09102449857548,TorreyPinesContinentClock.rate_median=0.039665649176913544,TorreyPines_CypovirusS06.rate_range={1.1503770629332781E-4,0.003309050262261809},TorreyPinesHostClock.rate_median=0.01876371454785946]:0.1244802789245103,(13[&length_range={1.392385557519E-6,4.786754873606},ContinentE.set={"EuropeNAf"},height_range={3.1566808892784337,3.156680889297405},HostE.set={"Dmel"},TorreyPines_CypovirusS06.rate=6.781012426359022E-4,HostE.prob=1.0,HostE="Dmel",TorreyPinesHostClock.rate_range={2.198457523222894E-5,0.2971514786898724},TorreyPinesHostClock.rate_95%_HPD={5.984053545576147E-5,0.0640434980675308},height=3.1566808892860956,TorreyPinesContinentClock.rate_95%_HPD={0.002652240041712563,0.1385455093180007},ContinentE.set.prob={1.0},TorreyPinesHostClock.rate=0.024340624633518115,length=0.164433357877462,ContinentE="EuropeNAf",TorreyPines_CypovirusS06.rate_median=6.341443272496322E-4,TorreyPinesContinentClock.rate_range={0.0011043811893162525,0.6832708270629273},ContinentE.prob=1.0,TorreyPines_CypovirusS06.rate_95%_HPD={2.3892403556670383E-4,0.0012027419791166031},height_95%_HPD={3.1566808892868794,3.1566808892892206},TorreyPinesContinentClock.rate=0.05279422572671092,length_95%_HPD={1.392385557519E-6,0.5713438280796},height_median=3.15668088928805,HostE.set.prob={1.0},length_median=0.09100931690707,TorreyPinesContinentClock.rate_median=0.039665649176913544,TorreyPines_CypovirusS06.rate_range={1.1503770629332781E-4,0.003309050262261809},TorreyPinesHostClock.rate_median=0.01876371454785946]:0.05620440596110976,7[&length_range={2.009729878516E-6,5.253309955262},ContinentE.set={"EuropeNAf"},height_range={3.1566808892784426,3.1566808892974247},HostE.set={"Dmel"},TorreyPines_CypovirusS06.rate=6.781012426359022E-4,HostE.prob=1.0,HostE="Dmel",TorreyPinesHostClock.rate_range={2.198457523222894E-5,0.2971514786898724},TorreyPinesHostClock.rate_95%_HPD={5.984053545576147E-5,0.0640434980675308},height=3.156680889286096,TorreyPinesContinentClock.rate_95%_HPD={0.002652240041712563,0.1385455093180007},ContinentE.set.prob={1.0},TorreyPinesHostClock.rate=0.024340624633518115,length=0.16369296821055143,ContinentE="EuropeNAf",TorreyPines_CypovirusS06.rate_median=6.341443272496322E-4,TorreyPinesContinentClock.rate_range={0.0011043811893162525,0.6832708270629273},ContinentE.prob=1.0,TorreyPines_CypovirusS06.rate_95%_HPD={2.3892403556670383E-4,0.0012027419791166031},height_95%_HPD={3.1566808892868865,3.156680889289231},TorreyPinesContinentClock.rate=0.05279422572671092,length_95%_HPD={2.009729878516E-6,0.5568003544087},height_median=3.1566808892880505,HostE.set.prob={1.0},length_median=0.09120390342199,TorreyPinesContinentClock.rate_median=0.039665649176913544,TorreyPines_CypovirusS06.rate_range={1.1503770629332781E-4,0.003309050262261809},TorreyPinesHostClock.rate_median=0.01876371454785946]:0.056204405961109316)[&length_range={4.908178976137E-6,7.50663206543},ContinentE.set={"EuropeNAf"},height_range={3.156691255277269,4.829354717866199},HostE.set={"Dmel"},TorreyPines_CypovirusS06.rate=6.774524279888732E-4,HostE.prob=1.0,HostE="Dmel",TorreyPinesHostClock.rate_range={1.0798578354126763E-4,0.18912569815816216},TorreyPinesHostClock.rate_95%_HPD={1.0798578354126763E-4,0.06266770716052786},height=3.2488142239856876,ContinentE.set.prob={1.0},TorreyPinesContinentClock.rate_95%_HPD={0.0034626742389762375,0.15101359451142352},TorreyPinesHostClock.rate=0.02397247613669281,length=0.2038597483992383,ContinentE="EuropeNAf",TorreyPines_CypovirusS06.rate_median=6.327042688163403E-4,TorreyPinesContinentClock.rate_range={0.001525577001525348,0.612654994398306},ContinentE.prob=1.0,TorreyPines_CypovirusS06.rate_95%_HPD={2.3388091226912716E-4,0.0012021682264105518},height_95%_HPD={3.156691255277269,3.456038798951658},TorreyPinesContinentClock.rate=0.054468659665962454,length_95%_HPD={4.908178976137E-6,0.6868294185267},height_median=3.21288529524916,posterior=0.10302205433031499,HostE.set.prob={1.0},length_median=0.1090866764632,TorreyPinesContinentClock.rate_median=0.04003465628952863,TorreyPines_CypovirusS06.rate_range={1.6296967410766748E-4,0.00242057884567865},TorreyPinesHostClock.rate_median=0.018642806503801568]:0.06827587296340054)[&length_range={1.707786302494E-4,4.860313990896},ContinentE.set={"EuropeNAf"},height_range={3.1621222366010393,4.6278407072203},HostE.set={"Dmel"},TorreyPines_CypovirusS06.rate=6.899290515529653E-4,HostE.prob=1.0,HostE="Dmel",TorreyPinesHostClock.rate_range={3.4136805182196516E-4,0.19463217756513437},TorreyPinesHostClock.rate_95%_HPD={3.4136805182196516E-4,0.0646321038725694},height=3.325657056314172,ContinentE.set.prob={1.0},TorreyPinesContinentClock.rate_95%_HPD={0.003363961508982692,0.13183338538150127},TorreyPinesHostClock.rate=0.02447714573729727,length=0.24613527960789852,ContinentE="EuropeNAf",TorreyPines_CypovirusS06.rate_median=6.407312171777005E-4,TorreyPinesContinentClock.rate_range={0.002184706952456321,0.46318983988425994},ContinentE.prob=1.0,TorreyPines_CypovirusS06.rate_95%_HPD={2.4412054283495132E-4,0.001258241190572567},height_95%_HPD={3.163364710738727,3.6253436729228805},TorreyPinesContinentClock.rate=0.05258953294163663,length_95%_HPD={1.707786302494E-4,0.7500750870636},height_median=3.2811611682125603,posterior=0.027804010888283985,HostE.set.prob={1.0},length_median=0.1355539529408,TorreyPinesContinentClock.rate_median=0.039291710236779104,TorreyPines_CypovirusS06.rate_range={1.8388918536208184E-4,0.0022331383899197007},TorreyPinesHostClock.rate_median=0.018971375420823163]:0.18500022985625986,((24[&length_range={0.9534266672641,10.4833372239},ContinentE.set={"EuropeNAf"},height_range={2.2032562317445326,2.2032562317631985},HostE.set={"Dmel"},TorreyPines_CypovirusS06.rate=6.781012426359022E-4,HostE.prob=1.0,HostE="Dmel",TorreyPinesHostClock.rate_range={2.198457523222894E-5,0.2971514786898724},TorreyPinesHostClock.rate_95%_HPD={5.984053545576147E-5,0.0640434980675308},height=2.2032562317534365,TorreyPinesContinentClock.rate_95%_HPD={0.002652240041712563,0.1385455093180007},ContinentE.set.prob={1.0},TorreyPinesHostClock.rate=0.024340624633518115,length=1.1186210982264884,ContinentE="EuropeNAf",TorreyPines_CypovirusS06.rate_median=6.341443272496322E-4,TorreyPinesContinentClock.rate_range={0.0011043811893162525,0.6832708270629273},ContinentE.prob=1.0,TorreyPines_CypovirusS06.rate_95%_HPD={2.3892403556670383E-4,0.0012027419791166031},height_95%_HPD={2.2032562317525795,2.2032562317551108},TorreyPinesContinentClock.rate=0.05279422572671092,length_95%_HPD={0.9534266672641,1.515488680504},height_median=2.2032562317538007,HostE.set.prob={1.0},length_median=1.043692815702,TorreyPinesContinentClock.rate_median=0.039665649176913544,TorreyPines_CypovirusS06.rate_range={1.1503770629332781E-4,0.003309050262261809},TorreyPinesHostClock.rate_median=0.01876371454785946]:1.0084197671924646,12[&length_range={1.392385557519E-6,6.955525305083},ContinentE.set={"EuropeNAf"},height_range={3.156680889278432,3.156680889297405},HostE.set={"Dmel"},TorreyPines_CypovirusS06.rate=6.781012426359022E-4,HostE.prob=1.0,HostE="Dmel",TorreyPinesHostClock.rate_range={2.198457523222894E-5,0.2971514786898724},TorreyPinesHostClock.rate_95%_HPD={5.984053545576147E-5,0.0640434980675308},height=3.156680889286096,TorreyPinesContinentClock.rate_95%_HPD={0.002652240041712563,0.1385455093180007},ContinentE.set.prob={1.0},TorreyPinesHostClock.rate=0.024340624633518115,length=0.1623837664569263,ContinentE="EuropeNAf",TorreyPines_CypovirusS06.rate_median=6.341443272496322E-4,TorreyPinesContinentClock.rate_range={0.0011043811893162525,0.6832708270629273},ContinentE.prob=1.0,TorreyPines_CypovirusS06.rate_95%_HPD={2.3892403556670383E-4,0.0012027419791166031},height_95%_HPD={3.1566808892868794,3.1566808892892206},TorreyPinesContinentClock.rate=0.05279422572671092,length_95%_HPD={1.392385557519E-6,0.5531786332215},height_median=3.15668088928805,HostE.set.prob={1.0},length_median=0.09050551357718001,TorreyPinesContinentClock.rate_median=0.039665649176913544,TorreyPines_CypovirusS06.rate_range={1.1503770629332781E-4,0.003309050262261809},TorreyPinesHostClock.rate_median=0.01876371454785946]:0.0549951096582153)[&length_range={5.444101698782E-6,4.455282797973},ContinentE.set={"EuropeNAf"},height_range={3.156686740979536,4.3511998211705},HostE.set={"Dmel"},TorreyPines_CypovirusS06.rate=6.732525587942709E-4,HostE.prob=1.0,HostE="Dmel",TorreyPinesHostClock.rate_range={2.7611062697514854E-5,0.19463217756513437},TorreyPinesHostClock.rate_95%_HPD={2.444812466004068E-4,0.06252737441769583},height=3.248124545323728,ContinentE.set.prob={1.0},TorreyPinesContinentClock.rate_95%_HPD={0.0026619135465068408,0.14222088039159503},TorreyPinesHostClock.rate=0.024352928945727333,length=0.19571539676065255,ContinentE="EuropeNAf",TorreyPines_CypovirusS06.rate_median=6.300810920711608E-4,TorreyPinesContinentClock.rate_range={0.0016862081126218745,0.6429046992598355},ContinentE.prob=1.0,TorreyPines_CypovirusS06.rate_95%_HPD={2.4304337853012133E-4,0.0011978866942526092},height_95%_HPD={3.156686740979536,3.4670535947004013},TorreyPinesContinentClock.rate=0.05292697222046857,length_95%_HPD={5.444101698782E-6,0.6618372052812},height_median=3.2116759989462653,posterior=0.10438308982834286,HostE.set.prob={1.0},length_median=0.10506788957640001,TorreyPinesContinentClock.rate_median=0.04066527169584304,TorreyPines_CypovirusS06.rate_range={1.4688885025384302E-4,0.002201834439406886},TorreyPinesHostClock.rate_median=0.018694943271395446]:0.0700223850225048,6[&length_range={2.561374620846E-6,6.531358298717},ContinentE.set={"EuropeNAf"},height_range={3.156680889278432,3.1566808892974176},HostE.set={"Dmel"},TorreyPines_CypovirusS06.rate=6.781012426359022E-4,HostE.prob=1.0,HostE="Dmel",TorreyPinesHostClock.rate_range={2.198457523222894E-5,0.2971514786898724},TorreyPinesHostClock.rate_95%_HPD={5.984053545576147E-5,0.0640434980675308},height=3.156680889286102,TorreyPinesContinentClock.rate_95%_HPD={0.002652240041712563,0.1385455093180007},ContinentE.set.prob={1.0},TorreyPinesHostClock.rate=0.024340624633518115,length=0.16536720481351808,ContinentE="EuropeNAf",TorreyPines_CypovirusS06.rate_median=6.341443272496322E-4,TorreyPinesContinentClock.rate_range={0.0011043811893162525,0.6832708270629273},ContinentE.prob=1.0,TorreyPines_CypovirusS06.rate_95%_HPD={2.3892403556670383E-4,0.0012027419791166031},height_95%_HPD={3.156680889286859,3.156680889289209},TorreyPinesContinentClock.rate=0.05279422572671092,length_95%_HPD={2.561374620846E-6,0.5597523912556},height_median=3.15668088928805,HostE.set.prob={1.0},length_median=0.091012288174015,TorreyPinesContinentClock.rate_median=0.039665649176913544,TorreyPines_CypovirusS06.rate_range={1.1503770629332781E-4,0.003309050262261809},TorreyPinesHostClock.rate_median=0.01876371454785946]:0.1250174946807201)[&length_range={5.393010101606E-6,4.191927108462},ContinentE.set={"EuropeNAf"},height_range={3.1585014178616104,6.012391169614501},HostE.set={"Dmel"},TorreyPines_CypovirusS06.rate=6.741746472263005E-4,HostE.prob=1.0,HostE="Dmel",TorreyPinesHostClock.rate_range={6.324602949320101E-4,0.15797796323498076},TorreyPinesHostClock.rate_95%_HPD={6.324602949320101E-4,0.06121059939837979},height=3.328180194703363,ContinentE.set.prob={1.0},TorreyPinesContinentClock.rate_95%_HPD={0.005744996231810373,0.13126284499179475},TorreyPinesHostClock.rate=0.024187191288282957,length=0.24747246258055516,ContinentE="EuropeNAf",TorreyPines_CypovirusS06.rate_median=6.203649026880339E-4,TorreyPinesContinentClock.rate_range={0.003144693282343426,0.35867576982319477},ContinentE.prob=1.0,TorreyPines_CypovirusS06.rate_95%_HPD={2.4807589438947464E-4,0.0011881681431065484},height_95%_HPD={3.1585014178616104,3.6220941335948584},TorreyPinesContinentClock.rate=0.05089212202876902,length_95%_HPD={5.393010101606E-6,0.9088258182883},height_median=3.28169838396877,posterior=0.02663740903283151,HostE.set.prob={1.0},length_median=0.124549834969,TorreyPinesContinentClock.rate_median=0.03833148804587442,TorreyPines_CypovirusS06.rate_range={2.183744044921178E-4,0.0017727655278548225},TorreyPinesHostClock.rate_median=0.018899465009052402]:0.18446301410005006)[&length_range={6.453300742222E-4,5.498394593908},ContinentE.set={"EuropeNAf"},height_range={3.187968425525,5.721051879069202},HostE.set={"Dmel"},TorreyPines_CypovirusS06.rate=6.599927337760172E-4,HostE.prob=1.0,HostE="Dmel",TorreyPinesHostClock.rate_range={1.2238430772553623E-4,0.1686551661057225},TorreyPinesHostClock.rate_95%_HPD={1.2238430772553623E-4,0.06679369239277481},height=3.5325368688270187,ContinentE.set.prob={1.0},TorreyPinesContinentClock.rate_95%_HPD={0.003096750172477399,0.1289019101698294},TorreyPinesHostClock.rate=0.0252886785145111,length=0.33938079735758514,ContinentE="EuropeNAf",TorreyPines_CypovirusS06.rate_median=6.173670541960025E-4,TorreyPinesContinentClock.rate_range={0.003096750172477399,0.42967378467763706},ContinentE.prob=1.0,TorreyPines_CypovirusS06.rate_95%_HPD={2.2795452519561683E-4,0.001105976304260286},height_95%_HPD={3.187968425525,4.018607060664701},TorreyPinesContinentClock.rate=0.0510409821455989,length_95%_HPD={6.453300742222E-4,1.101813990701},height_median=3.46616139806882,posterior=0.022470973834786957,HostE.set.prob={1.0},length_median=0.1947430478027,TorreyPinesContinentClock.rate_median=0.03857270573062051,TorreyPines_CypovirusS06.rate_range={1.9734218105520775E-4,0.0016158814072406952},TorreyPinesHostClock.rate_median=0.019544507182964802]:0.10775572214378037)[&length_range={1.487444311521E-4,11.37382271297},ContinentE.set={"EuropeNAf"},height_range={3.1892596680092993,6.625653547646371},HostE.set={"Dmel"},TorreyPines_CypovirusS06.rate=6.613634292713142E-4,HostE.prob=1.0,HostE="Dmel",TorreyPinesHostClock.rate_range={2.7611062697514854E-5,0.2082300636277796},TorreyPinesHostClock.rate_95%_HPD={2.7611062697514854E-5,0.06293678594886273},height=3.6531205686668113,ContinentE.set.prob={1.0},TorreyPinesContinentClock.rate_95%_HPD={0.003436707726795533,0.13588263450303686},TorreyPinesHostClock.rate=0.024073572316508272,length=0.6532722408329297,ContinentE="EuropeNAf",TorreyPines_CypovirusS06.rate_median=6.202608499498839E-4,TorreyPinesContinentClock.rate_range={0.001525577001525348,0.46318983988425994},ContinentE.prob=1.0,TorreyPines_CypovirusS06.rate_95%_HPD={2.461624964567361E-4,0.001172237342248751},height_95%_HPD={3.2177346013302994,4.30160623552452},TorreyPinesContinentClock.rate=0.05189867913736383,length_95%_HPD={1.487444311521E-4,2.160495671753},height_median=3.5739171202126006,posterior=0.15263040942169878,HostE.set.prob={1.0},length_median=0.3938712478219,TorreyPinesContinentClock.rate_median=0.039250056111634235,TorreyPines_CypovirusS06.rate_range={1.35246104792171E-4,0.0022007114876733446},TorreyPinesHostClock.rate_median=0.018708745055674585]:0.2822375446402994)[&length_range={3.228181200177E-4,14.38264747561},ContinentE.set={"USA","EuropeNAf","Africa"},height_range={3.2071830477902,9.104344303349798},HostE.set={"Dmel","Dsim"},TorreyPines_CypovirusS06.rate=6.643846834200865E-4,HostE.prob=0.9999608073682148,HostE="Dmel",TorreyPinesHostClock.rate_range={2.198457523222894E-5,0.2971514786898724},TorreyPinesHostClock.rate_95%_HPD={1.4006701314934675E-4,0.06353727021877738},height=3.996704524538033,ContinentE.set.prob={3.919263178522438E-4,0.9995296884185773,7.838526357044875E-5},TorreyPinesContinentClock.rate_95%_HPD={0.00210869895913721,0.13532029251633562},TorreyPinesHostClock.rate=0.024212684989433745,length=1.8374114394864456,ContinentE="EuropeNAf",TorreyPines_CypovirusS06.rate_median=6.229557782718888E-4,TorreyPinesContinentClock.rate_range={0.0011043811893162525,0.6832708270629273},ContinentE.prob=0.9995296884185773,TorreyPines_CypovirusS06.rate_95%_HPD={2.3631968600852592E-4,0.0011783200799658049},height_95%_HPD={3.2647638872986002,5.0655981870712985},TorreyPinesContinentClock.rate=0.052281341443761904,length_95%_HPD={3.228181200177E-4,4.352516576537},height_median=3.8561546648529,posterior=0.7087106271873784,HostE.set.prob={0.9999608073682148,3.919263178522438E-5},length_median=1.546696729256,TorreyPinesContinentClock.rate_median=0.03947311330137609,TorreyPines_CypovirusS06.rate_range={1.1503770629332781E-4,0.002643684137206059},TorreyPinesHostClock.rate_median=0.018745979194455073]:1.6144648761217102,((11[&length_range={0.002812606514034,13.60161318773},ContinentE.set={"EuropeNAf"},height_range={3.1566808892784017,3.156680889297995},HostE.set={"Dmel"},TorreyPines_CypovirusS06.rate=6.781012426359022E-4,HostE.prob=1.0,HostE="Dmel",TorreyPinesHostClock.rate_range={2.198457523222894E-5,0.2971514786898724},TorreyPinesHostClock.rate_95%_HPD={5.984053545576147E-5,0.0640434980675308},height=3.1566808892861107,TorreyPinesContinentClock.rate_95%_HPD={0.002652240041712563,0.1385455093180007},ContinentE.set.prob={1.0},TorreyPinesHostClock.rate=0.024340624633518115,length=1.3744768723235146,ContinentE="EuropeNAf",TorreyPines_CypovirusS06.rate_median=6.341443272496322E-4,TorreyPinesContinentClock.rate_range={0.0011043811893162525,0.6832708270629273},ContinentE.prob=1.0,TorreyPines_CypovirusS06.rate_95%_HPD={2.3892403556670383E-4,0.0012027419791166031},height_95%_HPD={3.1566808892867986,3.1566808892893006},TorreyPinesContinentClock.rate=0.05279422572671092,length_95%_HPD={0.02330087187573,2.936302720266},height_median=3.1566808892880505,HostE.set.prob={1.0},length_median=1.1651685782305,TorreyPinesContinentClock.rate_median=0.039665649176913544,TorreyPines_CypovirusS06.rate_range={1.1503770629332781E-4,0.003309050262261809},TorreyPinesHostClock.rate_median=0.01876371454785946]:0.9709042547614088,22[&length_range={2.807881110889E-4,17.22915594358},ContinentE.set={"Africa"},height_range={3.726543902977104,3.726543902996296},HostE.set={"Dmel"},TorreyPines_CypovirusS06.rate=6.781012426359022E-4,HostE.prob=1.0,HostE="Dmel",TorreyPinesHostClock.rate_range={2.198457523222894E-5,0.2971514786898724},TorreyPinesHostClock.rate_95%_HPD={5.984053545576147E-5,0.0640434980675308},height=3.7265439029869083,TorreyPinesContinentClock.rate_95%_HPD={0.002652240041712563,0.1385455093180007},ContinentE.set.prob={1.0},TorreyPinesHostClock.rate=0.024340624633518115,length=0.8103474021599905,ContinentE="Africa",TorreyPines_CypovirusS06.rate_median=6.341443272496322E-4,TorreyPinesContinentClock.rate_range={0.0011043811893162525,0.6832708270629273},ContinentE.prob=1.0,TorreyPines_CypovirusS06.rate_95%_HPD={2.3892403556670383E-4,0.0012027419791166031},height_95%_HPD={3.7265439029855987,3.7265439029880003},TorreyPinesContinentClock.rate=0.05279422572671092,length_95%_HPD={2.807881110889E-4,2.263998864061},height_median=3.7265439029868004,HostE.set.prob={1.0},length_median=0.5755658380155999,TorreyPinesContinentClock.rate_median=0.039665649176913544,TorreyPines_CypovirusS06.rate_range={1.1503770629332781E-4,0.003309050262261809},TorreyPinesHostClock.rate_median=0.01876371454785946]:0.4010412410626589)[&length_range={1.999188707025E-6,13.7844318068},ContinentE.set={"USA","EuropeNAf","Africa"},height_range={3.7268246910979004,9.281326309193094},HostE.set={"Dmel","Dsim"},TorreyPines_CypovirusS06.rate=6.749818952193113E-4,HostE.prob=0.9999430004559964,HostE="Dmel",TorreyPinesHostClock.rate_range={2.7611062697514854E-5,0.2971514786898724},TorreyPinesHostClock.rate_95%_HPD={1.4006701314934675E-4,0.06458538255316229},height=4.259217652618429,ContinentE.set.prob={0.09558823529411764,0.7176812585499316,0.18673050615595074},TorreyPinesContinentClock.rate_95%_HPD={0.0020605702634256926,0.13431013912784437},TorreyPinesHostClock.rate=0.024638500982012392,length=0.9324354446926351,ContinentE="EuropeNAf",TorreyPines_CypovirusS06.rate_median=6.322890812924295E-4,TorreyPinesContinentClock.rate_range={0.0011043811893162525,0.6429046992598355},ContinentE.prob=0.7176812585499316,TorreyPines_CypovirusS06.rate_95%_HPD={2.389604937545517E-4,0.0011915748691668372},height_95%_HPD={3.7268603126138,5.171974042908942},TorreyPinesContinentClock.rate=0.05113623894206411,length_95%_HPD={1.999188707025E-6,2.906945084353},height_median=4.127585144049459,posterior=0.4873062607632909,HostE.set.prob={0.9999430004559964,5.699954400364797E-5},length_median=0.60695135464475,TorreyPinesContinentClock.rate_median=0.038384440918893106,TorreyPines_CypovirusS06.rate_range={1.35246104792171E-4,0.002643684137206059},TorreyPinesHostClock.rate_median=0.01911018897538251]:0.6281890831701258,26[&length_range={0.003697459594135,22.77598308479},ContinentE.set={"USA"},height_range={3.8852459016297036,3.885245901649},HostE.set={"Dmel"},TorreyPines_CypovirusS06.rate=6.781012426359022E-4,HostE.prob=1.0,HostE="Dmel",TorreyPinesHostClock.rate_range={2.198457523222894E-5,0.2971514786898724},TorreyPinesHostClock.rate_95%_HPD={5.984053545576147E-5,0.0640434980675308},height=3.8852459016380765,TorreyPinesContinentClock.rate_95%_HPD={0.002652240041712563,0.1385455093180007},ContinentE.set.prob={1.0},TorreyPinesHostClock.rate=0.024340624633518115,length=1.1215330238788466,ContinentE="USA",TorreyPines_CypovirusS06.rate_median=6.341443272496322E-4,TorreyPinesContinentClock.rate_range={0.0011043811893162525,0.6832708270629273},ContinentE.prob=1.0,TorreyPines_CypovirusS06.rate_95%_HPD={2.3892403556670383E-4,0.0012027419791166031},height_95%_HPD={3.8852459016380987,3.885245901640501},TorreyPinesContinentClock.rate=0.05279422572671092,length_95%_HPD={0.004708650554947,3.526673971441},height_median=3.8852459016393093,HostE.set.prob={1.0},length_median=0.70791281978615,TorreyPinesContinentClock.rate_median=0.039665649176913544,TorreyPines_CypovirusS06.rate_range={1.1503770629332781E-4,0.003309050262261809},TorreyPinesHostClock.rate_median=0.01876371454785946]:0.8705283255802758)[&length_range={3.152346134225E-4,21.54489890846},ContinentE.set={"USA","EuropeNAf","Africa"},height_range={3.8939557105260003,15.974504484610199},HostE.set={"Dmel","Dsim"},TorreyPines_CypovirusS06.rate=6.645458303721232E-4,HostE.prob=0.9997010165437512,HostE="Dmel",TorreyPinesHostClock.rate_range={2.198457523222894E-5,0.2971514786898724},TorreyPinesHostClock.rate_95%_HPD={5.984053545576147E-5,0.06279835621799819},height=5.0013993797423355,ContinentE.set.prob={0.17264633579164176,0.7626735765065444,0.06468008770181383},TorreyPinesContinentClock.rate_95%_HPD={0.0026106567817888978,0.13875332194271878},TorreyPinesHostClock.rate=0.02380378741774674,length=1.6276356392020843,ContinentE="EuropeNAf",TorreyPines_CypovirusS06.rate_median=6.229272484071424E-4,TorreyPinesContinentClock.rate_range={0.0011043811893162525,0.6832708270629273},ContinentE.prob=0.7626735765065444,TorreyPines_CypovirusS06.rate_95%_HPD={2.389604937545517E-4,0.0011761022926414166},height_95%_HPD={3.9401725420644005,6.6975316931325795},TorreyPinesContinentClock.rate=0.05243756356889992,length_95%_HPD={0.009232272940956,4.9439870825},height_median=4.755774227219585,posterior=0.836120215543581,HostE.set.prob={0.9997010165437512,2.989834562487542E-4},length_median=1.094705321431,TorreyPinesContinentClock.rate_median=0.039163665706377054,TorreyPines_CypovirusS06.rate_range={1.1503770629332781E-4,0.003309050262261809},TorreyPinesHostClock.rate_median=0.018411790843824605]:0.714845313755025)[&length_range={0.001618325746386,25.67148635034},ContinentE.set={"USA","EuropeNAf","Africa"},height_range={4.010175759486799,17.445633330686803},HostE.set={"Dmel","Dsim"},TorreyPines_CypovirusS06.rate=6.42495487107371E-4,HostE.prob=0.9993100420247131,HostE="Dmel",TorreyPinesHostClock.rate_range={2.198457523222894E-5,0.2484624425071337},TorreyPinesHostClock.rate_95%_HPD={2.198457523222894E-5,0.05967020484042003},height=5.769664939633561,ContinentE.set.prob={0.03405883459825629,0.9560935833908298,0.009847582010913881},TorreyPinesContinentClock.rate_95%_HPD={0.0020605702634256926,0.12785750279513108},TorreyPinesHostClock.rate=0.022666049239479742,length=2.0924934671151925,ContinentE="EuropeNAf",TorreyPines_CypovirusS06.rate_median=6.004499911940269E-4,TorreyPinesContinentClock.rate_range={0.0013514766553397075,0.6310589501121112},ContinentE.prob=0.9560935833908298,TorreyPines_CypovirusS06.rate_95%_HPD={2.27613438988652E-4,0.0011364116425792788},height_95%_HPD={4.120004240146801,8.0959049519874},TorreyPinesContinentClock.rate=0.04875672248811775,length_95%_HPD={0.001618325746386,5.799501387104},height_median=5.47061954097461,posterior=0.44283650908282873,HostE.set.prob={0.9993100420247131,6.899579752869597E-4},length_median=1.539911475118,TorreyPinesContinentClock.rate_median=0.03659344482248076,TorreyPines_CypovirusS06.rate_range={1.35246104792171E-4,0.002643684137206059},TorreyPinesHostClock.rate_median=0.017499828655560126]:2.7751910342757427,((21[&length_range={1.303965873065E-4,20.96975648978},ContinentE.set={"USA"},height_range={3.723804176950601,3.7238041769640997},HostE.set={"Dsim"},TorreyPines_CypovirusS06.rate=6.781012426359022E-4,HostE.prob=1.0,HostE="Dsim",TorreyPinesHostClock.rate_range={2.198457523222894E-5,0.2971514786898724},TorreyPinesHostClock.rate_95%_HPD={5.984053545576147E-5,0.0640434980675308},height=3.7238041769596335,TorreyPinesContinentClock.rate_95%_HPD={0.002652240041712563,0.1385455093180007},ContinentE.set.prob={1.0},TorreyPinesHostClock.rate=0.024340624633518115,length=0.9294570950365063,ContinentE="USA",TorreyPines_CypovirusS06.rate_median=6.341443272496322E-4,TorreyPinesContinentClock.rate_range={0.0011043811893162525,0.6832708270629273},ContinentE.prob=1.0,TorreyPines_CypovirusS06.rate_95%_HPD={2.3892403556670383E-4,0.0012027419791166031},height_95%_HPD={3.7238041769584997,3.7238041769600008},TorreyPinesContinentClock.rate=0.05279422572671092,length_95%_HPD={1.303965873065E-4,2.983588896998},height_median=3.7238041769592005,HostE.set.prob={1.0},length_median=0.57005062282675,TorreyPinesContinentClock.rate_median=0.039665649176913544,TorreyPines_CypovirusS06.rate_range={1.1503770629332781E-4,0.003309050262261809},TorreyPinesHostClock.rate_median=0.01876371454785946]:0.9825143585014064,(((23[&length_range={2.454149523379E-6,3.590821677122},ContinentE.set={"EuropeNAf"},HostE.set={"Dsim"},TorreyPines_CypovirusS06.rate=6.781012426359022E-4,HostE.prob=1.0,HostE="Dsim",TorreyPinesHostClock.rate_range={2.198457523222894E-5,0.2971514786898724},TorreyPinesHostClock.rate_95%_HPD={5.984053545576147E-5,0.0640434980675308},height=0.0,TorreyPinesContinentClock.rate_95%_HPD={0.002652240041712563,0.1385455093180007},ContinentE.set.prob={1.0},TorreyPinesHostClock.rate=0.024340624633518115,length=0.6335281846243553,ContinentE="EuropeNAf",TorreyPinesContinentClock.rate_range={0.0011043811893162525,0.6832708270629273},ContinentE.prob=1.0,TorreyPines_CypovirusS06.rate_median=6.341443272496322E-4,TorreyPines_CypovirusS06.rate_95%_HPD={2.3892403556670383E-4,0.0012027419791166031},TorreyPinesContinentClock.rate=0.05279422572671092,length_95%_HPD={2.454149523379E-6,1.794344951012},HostE.set.prob={1.0},length_median=0.46783288538385004,TorreyPinesContinentClock.rate_median=0.039665649176913544,TorreyPines_CypovirusS06.rate_range={1.1503770629332781E-4,0.003309050262261809},TorreyPinesHostClock.rate_median=0.01876371454785946]:0.4678328853838498,25[&length_range={2.454149523379E-6,3.590821677122},ContinentE.set={"EuropeNAf"},HostE.set={"Dmel","Dsim"},TorreyPines_CypovirusS06.rate=6.781012426359022E-4,HostE.prob=0.8771179378923393,HostE="Dsim",TorreyPinesHostClock.rate_range={2.198457523222894E-5,0.2971514786898724},TorreyPinesHostClock.rate_95%_HPD={5.984053545576147E-5,0.0640434980675308},height=0.0,TorreyPinesContinentClock.rate_95%_HPD={0.002652240041712563,0.1385455093180007},ContinentE.set.prob={1.0},TorreyPinesHostClock.rate=0.024340624633518115,length=0.6335281846243553,ContinentE="EuropeNAf",TorreyPinesContinentClock.rate_range={0.0011043811893162525,0.6832708270629273},ContinentE.prob=1.0,TorreyPines_CypovirusS06.rate_median=6.341443272496322E-4,TorreyPines_CypovirusS06.rate_95%_HPD={2.3892403556670383E-4,0.0012027419791166031},TorreyPinesContinentClock.rate=0.05279422572671092,length_95%_HPD={2.454149523379E-6,1.794344951012},HostE.set.prob={0.12288206210766069,0.8771179378923393},length_median=0.46783288538385004,TorreyPinesContinentClock.rate_median=0.039665649176913544,TorreyPines_CypovirusS06.rate_range={1.1503770629332781E-4,0.003309050262261809},TorreyPinesHostClock.rate_median=0.01876371454785946]:0.4678328853838498)[&length_range={0.1984468056705,20.9883934875},ContinentE.set={"USA","EuropeNAf","Africa"},height_range={2.4541495236007904E-6,3.5908216771220003},HostE.set={"Dmel","Dsim"},TorreyPines_CypovirusS06.rate=6.781012426359022E-4,HostE.prob=0.8855063607577357,HostE="Dsim",TorreyPinesHostClock.rate_range={2.198457523222894E-5,0.2971514786898724},TorreyPinesHostClock.rate_95%_HPD={5.984053545576147E-5,0.0640434980675308},height=0.6335281846243553,ContinentE.set.prob={4.444197544580857E-4,0.999472251541581,8.332870396089106E-5},TorreyPinesContinentClock.rate_95%_HPD={0.002652240041712563,0.1385455093180007},TorreyPinesHostClock.rate=0.024340624633518115,length=3.158229708229348,ContinentE="EuropeNAf",TorreyPines_CypovirusS06.rate_median=6.341443272496322E-4,TorreyPinesContinentClock.rate_range={0.0011043811893162525,0.6832708270629273},ContinentE.prob=0.999472251541581,TorreyPines_CypovirusS06.rate_95%_HPD={2.3892403556670383E-4,0.0012027419791166031},height_95%_HPD={2.4541495236007904E-6,1.7943449510120004},TorreyPinesContinentClock.rate=0.05279422572671092,length_95%_HPD={1.501357815926,4.699230519651},height_median=0.4678328853838498,posterior=1.0,HostE.set.prob={0.11449363924226431,0.8855063607577357},length_median=3.118092325368,TorreyPinesContinentClock.rate_median=0.039665649176913544,TorreyPines_CypovirusS06.rate_range={1.1503770629332781E-4,0.003309050262261809},TorreyPinesHostClock.rate_median=0.01876371454785946]:2.85611225105535,5[&length_range={1.034550842105E-5,13.92032671867},ContinentE.set={"EuropeNAf"},height_range={3.1566808892810023,3.156680889293799},HostE.set={"Dmel"},TorreyPines_CypovirusS06.rate=6.781012426359022E-4,HostE.prob=1.0,HostE="Dmel",TorreyPinesHostClock.rate_range={2.198457523222894E-5,0.2971514786898724},TorreyPinesHostClock.rate_95%_HPD={5.984053545576147E-5,0.0640434980675308},height=3.156680889286082,TorreyPinesContinentClock.rate_95%_HPD={0.002652240041712563,0.1385455093180007},ContinentE.set.prob={1.0},TorreyPinesHostClock.rate=0.024340624633518115,length=0.7351836863698411,ContinentE="EuropeNAf",TorreyPines_CypovirusS06.rate_median=6.341443272496322E-4,TorreyPinesContinentClock.rate_range={0.0011043811893162525,0.6832708270629273},ContinentE.prob=1.0,TorreyPines_CypovirusS06.rate_95%_HPD={2.3892403556670383E-4,0.0012027419791166031},height_95%_HPD={3.1566808892872986,3.1566808892887988},TorreyPinesContinentClock.rate=0.05279422572671092,length_95%_HPD={1.034550842105E-5,2.30121990806},height_median=3.1566808892880496,HostE.set.prob={1.0},length_median=0.4555059071684,TorreyPinesContinentClock.rate_median=0.039665649176913544,TorreyPines_CypovirusS06.rate_range={1.1503770629332781E-4,0.003309050262261809},TorreyPinesHostClock.rate_median=0.01876371454785946]:0.16726424715115007)[&length_range={7.369580395356E-5,8.903390900324},ContinentE.set={"USA","EuropeNAf"},height_range={3.156691234796801,8.14095290280033},HostE.set={"Dmel","Dsim"},TorreyPines_CypovirusS06.rate=7.07434974854233E-4,HostE.prob=0.9721909424724602,HostE="Dmel",TorreyPinesHostClock.rate_range={3.1484035160028213E-4,0.2971514786898724},TorreyPinesHostClock.rate_95%_HPD={0.0011590901865450197,0.0715362938643567},height=3.432091460924754,ContinentE.set.prob={5.385556915544676E-4,0.9994614443084455},TorreyPinesContinentClock.rate_95%_HPD={0.0026863944975910234,0.1467675954336494},TorreyPinesHostClock.rate=0.02934707710122791,length=0.9670521788187205,ContinentE="EuropeNAf",TorreyPines_CypovirusS06.rate_median=6.638330852291992E-4,TorreyPinesContinentClock.rate_range={0.0011043811893162525,0.6832708270629273},ContinentE.prob=0.9994614443084455,TorreyPines_CypovirusS06.rate_95%_HPD={2.461493054628155E-4,0.0012428068465650055},height_95%_HPD={3.156691234796801,4.022111206761299},TorreyPinesContinentClock.rate=0.056028043421631715,length_95%_HPD={7.369580395356E-5,2.292154616601},height_median=3.3239451364391996,posterior=0.5673295928004,HostE.set.prob={0.9721909424724602,0.02780905752753978},length_median=0.8022983231138,TorreyPinesContinentClock.rate_median=0.04218477782963961,TorreyPines_CypovirusS06.rate_range={1.3830287093748698E-4,0.003309050262261809},TorreyPinesHostClock.rate_median=0.02355000212460884]:0.8111982698631,((4[&length_range={6.992318195564E-7,2.153009230301},ContinentE.set={"EuropeNAf"},height_range={3.290927464623387,3.290927464636102},HostE.set={"Dmel"},TorreyPines_CypovirusS06.rate=6.781012426359022E-4,HostE.prob=1.0,HostE="Dmel",TorreyPinesHostClock.rate_range={2.198457523222894E-5,0.2971514786898724},TorreyPinesHostClock.rate_95%_HPD={5.984053545576147E-5,0.0640434980675308},height=3.290927464632964,TorreyPinesContinentClock.rate_95%_HPD={0.002652240041712563,0.1385455093180007},ContinentE.set.prob={1.0},TorreyPinesHostClock.rate=0.024340624633518115,length=0.09183403240481981,ContinentE="EuropeNAf",TorreyPines_CypovirusS06.rate_median=6.341443272496322E-4,TorreyPinesContinentClock.rate_range={0.0011043811893162525,0.6832708270629273},ContinentE.prob=1.0,TorreyPines_CypovirusS06.rate_95%_HPD={2.3892403556670383E-4,0.0012027419791166031},height_95%_HPD={3.2909274646297897,3.2909274646314106},TorreyPinesContinentClock.rate=0.05279422572671092,length_95%_HPD={6.992318195564E-7,0.2934901395672},height_median=3.2909274646306095,HostE.set.prob={1.0},length_median=0.05702203004037,TorreyPinesContinentClock.rate_median=0.039665649176913544,TorreyPines_CypovirusS06.rate_range={1.1503770629332781E-4,0.003309050262261809},TorreyPinesHostClock.rate_median=0.01876371454785946]:0.05693498364396987,3[&length_range={6.992318195564E-7,2.153009230301},ContinentE.set={"EuropeNAf"},height_range={3.290927464623387,3.290927464636102},HostE.set={"Dmel"},TorreyPines_CypovirusS06.rate=6.781012426359022E-4,HostE.prob=1.0,HostE="Dmel",TorreyPinesHostClock.rate_range={2.198457523222894E-5,0.2971514786898724},TorreyPinesHostClock.rate_95%_HPD={5.984053545576147E-5,0.0640434980675308},height=3.290927464632964,TorreyPinesContinentClock.rate_95%_HPD={0.002652240041712563,0.1385455093180007},ContinentE.set.prob={1.0},TorreyPinesHostClock.rate=0.024340624633518115,length=0.09184832866796729,ContinentE="EuropeNAf",TorreyPines_CypovirusS06.rate_median=6.341443272496322E-4,TorreyPinesContinentClock.rate_range={0.0011043811893162525,0.6832708270629273},ContinentE.prob=1.0,TorreyPines_CypovirusS06.rate_95%_HPD={2.3892403556670383E-4,0.0012027419791166031},height_95%_HPD={3.29092746462979,3.290927464631411},TorreyPinesContinentClock.rate=0.05279422572671092,length_95%_HPD={6.992318195564E-7,0.2939795743465},height_median=3.2909274646306095,HostE.set.prob={1.0},length_median=0.05701380831115,TorreyPinesContinentClock.rate_median=0.039665649176913544,TorreyPines_CypovirusS06.rate_range={1.1503770629332781E-4,0.003309050262261809},TorreyPinesHostClock.rate_median=0.01876371454785946]:0.05693498364396987)[&length_range={0.001346490570574,6.094526183514},ContinentE.set={"EuropeNAf"},height_range={3.2909281638621977,5.443936694932001},HostE.set={"Dmel"},TorreyPines_CypovirusS06.rate=6.78060401355557E-4,HostE.prob=1.0,HostE="Dmel",TorreyPinesHostClock.rate_range={2.198457523222894E-5,0.2971514786898724},TorreyPinesHostClock.rate_95%_HPD={2.7611062697514854E-5,0.0640434980675308},height=3.3825649584618414,ContinentE.set.prob={1.0},TorreyPinesContinentClock.rate_95%_HPD={0.002652240041712563,0.1385455093180007},TorreyPinesHostClock.rate=0.024343845911238966,length=0.3248739409208246,ContinentE="EuropeNAf",TorreyPines_CypovirusS06.rate_median=6.339804589483261E-4,TorreyPinesContinentClock.rate_range={0.0011043811893162525,0.6832708270629273},ContinentE.prob=1.0,TorreyPines_CypovirusS06.rate_95%_HPD={2.3892403556670383E-4,0.0012027419791166031},height_95%_HPD={3.2909281638621977,3.5837344111339204},TorreyPinesContinentClock.rate=0.05279215155629469,length_95%_HPD={0.005104489737655,0.8663388225808},height_median=3.3478624482745794,posterior=0.999027831787123,HostE.set.prob={1.0},length_median=0.2451444464956,TorreyPinesContinentClock.rate_median=0.03966210349876885,TorreyPines_CypovirusS06.rate_range={1.1503770629332781E-4,0.003309050262261809},TorreyPinesHostClock.rate_median=0.018763863988337338]:0.47253712184401575,(((16[&length_range={5.236392470298E-6,3.230091970206},ContinentE.set={"EuropeNAf"},height_range={3.151201437226213,3.1512014372388393},HostE.set={"Dmel"},TorreyPines_CypovirusS06.rate=6.781012426359022E-4,HostE.prob=1.0,HostE="Dmel",TorreyPinesHostClock.rate_range={2.198457523222894E-5,0.2971514786898724},TorreyPinesHostClock.rate_95%_HPD={5.984053545576147E-5,0.0640434980675308},height=3.151201437231376,TorreyPinesContinentClock.rate_95%_HPD={0.002652240041712563,0.1385455093180007},ContinentE.set.prob={1.0},TorreyPinesHostClock.rate=0.024340624633518115,length=0.1647415121930802,ContinentE="EuropeNAf",TorreyPines_CypovirusS06.rate_median=6.341443272496322E-4,TorreyPinesContinentClock.rate_range={0.0011043811893162525,0.6832708270629273},ContinentE.prob=1.0,TorreyPines_CypovirusS06.rate_95%_HPD={2.3892403556670383E-4,0.0012027419791166031},height_95%_HPD={3.1512014372324977,3.1512014372341204},TorreyPinesContinentClock.rate=0.05279422572671092,length_95%_HPD={5.236392470298E-6,0.5062831861298},height_median=3.151201437233338,HostE.set.prob={1.0},length_median=0.11326981133225,TorreyPinesContinentClock.rate_median=0.039665649176913544,TorreyPines_CypovirusS06.rate_range={1.1503770629332781E-4,0.003309050262261809},TorreyPinesHostClock.rate_median=0.01876371454785946]:0.05785422841366161,17[&length_range={8.93421786774E-7,4.649484071903},ContinentE.set={"EuropeNAf"},height_range={3.1512014372261667,3.1512014372388},HostE.set={"Dmel"},TorreyPines_CypovirusS06.rate=6.781012426359022E-4,HostE.prob=1.0,HostE="Dmel",TorreyPinesHostClock.rate_range={2.198457523222894E-5,0.2971514786898724},TorreyPinesHostClock.rate_95%_HPD={5.984053545576147E-5,0.0640434980675308},height=3.1512014372313764,TorreyPinesContinentClock.rate_95%_HPD={0.002652240041712563,0.1385455093180007},ContinentE.set.prob={1.0},TorreyPinesHostClock.rate=0.024340624633518115,length=0.1641697566166866,ContinentE="EuropeNAf",TorreyPines_CypovirusS06.rate_median=6.341443272496322E-4,TorreyPinesContinentClock.rate_range={0.0011043811893162525,0.6832708270629273},ContinentE.prob=1.0,TorreyPines_CypovirusS06.rate_95%_HPD={2.3892403556670383E-4,0.0012027419791166031},height_95%_HPD={3.1512014372324977,3.1512014372341213},TorreyPinesContinentClock.rate=0.05279422572671092,length_95%_HPD={8.93421786774E-7,0.5049405162801},height_median=3.151201437233339,HostE.set.prob={1.0},length_median=0.11259079649170001,TorreyPinesContinentClock.rate_median=0.039665649176913544,TorreyPines_CypovirusS06.rate_range={1.1503770629332781E-4,0.003309050262261809},TorreyPinesHostClock.rate_median=0.01876371454785946]:0.057854228413660724)[&length_range={9.738934134251E-6,2.160991706015},ContinentE.set={"EuropeNAf"},height_range={3.1512180725154506,4.2468112622608},HostE.set={"Dmel"},TorreyPines_CypovirusS06.rate=6.875879942615934E-4,HostE.prob=1.0,HostE="Dmel",TorreyPinesHostClock.rate_range={2.7611062697514854E-5,0.189763288121803},TorreyPinesHostClock.rate_95%_HPD={2.6446691150339006E-4,0.06344274377189081},height=3.240475064938298,ContinentE.set.prob={1.0},TorreyPinesContinentClock.rate_95%_HPD={0.002882395849256407,0.1347897367560802},TorreyPinesHostClock.rate=0.024349126829325413,length=0.17306368917105924,ContinentE="EuropeNAf",TorreyPines_CypovirusS06.rate_median=6.398021795925646E-4,TorreyPinesContinentClock.rate_range={0.0017594316698031766,0.5554591306163601},ContinentE.prob=1.0,TorreyPines_CypovirusS06.rate_95%_HPD={2.41610926587322E-4,0.0012416913272908483},height_95%_HPD={3.1512180725154506,3.4243153870474705},TorreyPinesContinentClock.rate=0.052508961665429885,length_95%_HPD={9.738934134251E-6,0.5292314468333},height_median=3.2090556656469995,posterior=0.12015999111160491,HostE.set.prob={1.0},length_median=0.12197687540214999,TorreyPinesContinentClock.rate_median=0.03920179533495013,TorreyPines_CypovirusS06.rate_range={1.4120460165776362E-4,0.002474699506915938},TorreyPinesHostClock.rate_median=0.018813574612199027]:0.17474088472830074,((19[&length_range={8.93421786774E-7,3.271481867369},ContinentE.set={"EuropeNAf"},height_range={3.1512014372261667,3.1512014372388286},HostE.set={"Dmel"},TorreyPines_CypovirusS06.rate=6.781012426359022E-4,HostE.prob=1.0,HostE="Dmel",TorreyPinesHostClock.rate_range={2.198457523222894E-5,0.2971514786898724},TorreyPinesHostClock.rate_95%_HPD={5.984053545576147E-5,0.0640434980675308},height=3.1512014372313786,TorreyPinesContinentClock.rate_95%_HPD={0.002652240041712563,0.1385455093180007},ContinentE.set.prob={1.0},TorreyPinesHostClock.rate=0.024340624633518115,length=0.16418749122520665,ContinentE="EuropeNAf",TorreyPines_CypovirusS06.rate_median=6.341443272496322E-4,TorreyPinesContinentClock.rate_range={0.0011043811893162525,0.6832708270629273},ContinentE.prob=1.0,TorreyPines_CypovirusS06.rate_95%_HPD={2.3892403556670383E-4,0.0012027419791166031},height_95%_HPD={3.1512014372324897,3.1512014372341106},TorreyPinesContinentClock.rate=0.05279422572671092,length_95%_HPD={8.93421786774E-7,0.5053912723929},height_median=3.151201437233339,HostE.set.prob={1.0},length_median=0.11262807507915,TorreyPinesContinentClock.rate_median=0.039665649176913544,TorreyPines_CypovirusS06.rate_range={1.1503770629332781E-4,0.003309050262261809},TorreyPinesHostClock.rate_median=0.01876371454785946]:0.05792172900316128,15[&length_range={9.762808752534E-7,3.304821926642},ContinentE.set={"EuropeNAf"},height_range={3.1512014372261667,3.1512014372388393},HostE.set={"Dmel"},TorreyPines_CypovirusS06.rate=6.781012426359022E-4,HostE.prob=1.0,HostE="Dmel",TorreyPinesHostClock.rate_range={2.198457523222894E-5,0.2971514786898724},TorreyPinesHostClock.rate_95%_HPD={5.984053545576147E-5,0.0640434980675308},height=3.151201437231377,TorreyPinesContinentClock.rate_95%_HPD={0.002652240041712563,0.1385455093180007},ContinentE.set.prob={1.0},TorreyPinesHostClock.rate=0.024340624633518115,length=0.16440948879678863,ContinentE="EuropeNAf",TorreyPines_CypovirusS06.rate_median=6.341443272496322E-4,TorreyPinesContinentClock.rate_range={0.0011043811893162525,0.6832708270629273},ContinentE.prob=1.0,TorreyPines_CypovirusS06.rate_95%_HPD={2.3892403556670383E-4,0.0012027419791166031},height_95%_HPD={3.1512014372324977,3.1512014372341284},TorreyPinesContinentClock.rate=0.05279422572671092,length_95%_HPD={9.762808752534E-7,0.5077846363237},height_median=3.151201437233339,HostE.set.prob={1.0},length_median=0.11284950292689999,TorreyPinesContinentClock.rate_median=0.039665649176913544,TorreyPines_CypovirusS06.rate_range={1.1503770629332781E-4,0.003309050262261809},TorreyPinesHostClock.rate_median=0.01876371454785946]:0.05792172900316128)[&length_range={7.647345833028E-6,2.188496963382},ContinentE.set={"EuropeNAf"},height_range={3.151202413513993,3.9829947760886952},HostE.set={"Dmel"},TorreyPines_CypovirusS06.rate=6.808167033619085E-4,HostE.prob=1.0,HostE="Dmel",TorreyPinesHostClock.rate_range={2.198457523222894E-5,0.20801362660474293},TorreyPinesHostClock.rate_95%_HPD={2.198457523222894E-5,0.0641236488784743},height=3.239735457382598,ContinentE.set.prob={1.0},TorreyPinesContinentClock.rate_95%_HPD={0.0028579831127820057,0.13752508879111244},TorreyPinesHostClock.rate=0.02428270768661586,length=0.1725090552929385,ContinentE="EuropeNAf",TorreyPines_CypovirusS06.rate_median=6.334343463502207E-4,TorreyPinesContinentClock.rate_range={0.001525577001525348,0.5155207717191981},ContinentE.prob=1.0,TorreyPines_CypovirusS06.rate_95%_HPD={2.2904510058841974E-4,0.0012143329254981647},height_95%_HPD={3.151202413513993,3.4225950929826627},TorreyPinesContinentClock.rate=0.053109498274784984,length_95%_HPD={7.647345833028E-6,0.5257092256145},height_median=3.2091231662365,posterior=0.11829898338981168,HostE.set.prob={1.0},length_median=0.1196399887282,TorreyPinesContinentClock.rate_median=0.04024601596037595,TorreyPines_CypovirusS06.rate_range={1.3830287093748698E-4,0.0025863769457376926},TorreyPinesHostClock.rate_median=0.018801407781693147]:0.10145848121148981,(18[&length_range={5.236392470298E-6,4.883436948748},ContinentE.set={"EuropeNAf"},height_range={3.151201437226213,3.1512014372388286},HostE.set={"Dmel"},TorreyPines_CypovirusS06.rate=6.781012426359022E-4,HostE.prob=1.0,HostE="Dmel",TorreyPinesHostClock.rate_range={2.198457523222894E-5,0.2971514786898724},TorreyPinesHostClock.rate_95%_HPD={5.984053545576147E-5,0.0640434980675308},height=3.151201437231376,TorreyPinesContinentClock.rate_95%_HPD={0.002652240041712563,0.1385455093180007},ContinentE.set.prob={1.0},TorreyPinesHostClock.rate=0.024340624633518115,length=0.1650699927033098,ContinentE="EuropeNAf",TorreyPines_CypovirusS06.rate_median=6.341443272496322E-4,TorreyPinesContinentClock.rate_range={0.0011043811893162525,0.6832708270629273},ContinentE.prob=1.0,TorreyPines_CypovirusS06.rate_95%_HPD={2.3892403556670383E-4,0.0012027419791166031},height_95%_HPD={3.1512014372324986,3.1512014372341284},TorreyPinesContinentClock.rate=0.05279422572671092,length_95%_HPD={5.236392470298E-6,0.5057613588979},height_median=3.151201437233336,HostE.set.prob={1.0},length_median=0.1140179006093,TorreyPinesContinentClock.rate_median=0.039665649176913544,TorreyPines_CypovirusS06.rate_range={1.1503770629332781E-4,0.003309050262261809},TorreyPinesHostClock.rate_median=0.01876371454785946]:0.05917559325609467,20[&length_range={1.940826359004E-5,2.978412235846},ContinentE.set={"EuropeNAf"},height_range={3.1512014372261667,3.1512014372388393},HostE.set={"Dmel"},TorreyPines_CypovirusS06.rate=6.781012426359022E-4,HostE.prob=1.0,HostE="Dmel",TorreyPinesHostClock.rate_range={2.198457523222894E-5,0.2971514786898724},TorreyPinesHostClock.rate_95%_HPD={5.984053545576147E-5,0.0640434980675308},height=3.1512014372313764,TorreyPinesContinentClock.rate_95%_HPD={0.002652240041712563,0.1385455093180007},ContinentE.set.prob={1.0},TorreyPinesHostClock.rate=0.024340624633518115,length=0.1658973955576203,ContinentE="EuropeNAf",TorreyPines_CypovirusS06.rate_median=6.341443272496322E-4,TorreyPinesContinentClock.rate_range={0.0011043811893162525,0.6832708270629273},ContinentE.prob=1.0,TorreyPines_CypovirusS06.rate_95%_HPD={2.3892403556670383E-4,0.0012027419791166031},height_95%_HPD={3.1512014372324897,3.1512014372341204},TorreyPinesContinentClock.rate=0.05279422572671092,length_95%_HPD={1.940826359004E-5,0.5091030110765},height_median=3.1512014372333397,HostE.set.prob={1.0},length_median=0.11353714383205,TorreyPinesContinentClock.rate_median=0.039665649176913544,TorreyPines_CypovirusS06.rate_range={1.1503770629332781E-4,0.003309050262261809},TorreyPinesHostClock.rate_median=0.01876371454785946]:0.05917559325609112)[&length_range={1.95358779882E-5,2.621272968556},ContinentE.set={"EuropeNAf"},height_range={3.151221492008801,4.182596971736353},HostE.set={"Dmel"},TorreyPines_CypovirusS06.rate=6.801190911012302E-4,HostE.prob=1.0,HostE="Dmel",TorreyPinesHostClock.rate_range={2.7611062697514854E-5,0.24535381100109052},TorreyPinesHostClock.rate_95%_HPD={2.7611062697514854E-5,0.06638807019451096},height=3.2418137773708073,ContinentE.set.prob={1.0},TorreyPinesContinentClock.rate_95%_HPD={0.0027918590006952566,0.13756870868665508},TorreyPinesHostClock.rate=0.02477368716046064,length=0.17376336406006537,ContinentE="EuropeNAf",TorreyPines_CypovirusS06.rate_median=6.314165505543384E-4,TorreyPinesContinentClock.rate_range={0.0011043811893162525,0.5596644042843616},ContinentE.prob=1.0,TorreyPines_CypovirusS06.rate_95%_HPD={2.507400988776083E-4,0.0012094524743139078},height_95%_HPD={3.151221492008801,3.4370688507798794},TorreyPinesContinentClock.rate=0.05200673782005261,length_95%_HPD={1.95358779882E-5,0.5146981535257},height_median=3.210377030489431,posterior=0.12018776734625854,HostE.set.prob={1.0},length_median=0.1202499537602,TorreyPinesContinentClock.rate_median=0.038399540279764555,TorreyPines_CypovirusS06.rate_range={1.5660806320564734E-4,0.002598546538033256},TorreyPinesHostClock.rate_median=0.018850521844579762]:0.10020461695855909)[&length_range={1.362572192396E-4,1.202368776408},ContinentE.set={"EuropeNAf"},height_range={3.1621015879564993,4.433894800685},HostE.set={"Dmel"},TorreyPines_CypovirusS06.rate=6.924808121220972E-4,HostE.prob=1.0,HostE="Dmel",TorreyPinesHostClock.rate_range={2.775993645407366E-4,0.15084082445476718},TorreyPinesHostClock.rate_95%_HPD={2.775993645407366E-4,0.0697196793039311},height=3.345086135039756,ContinentE.set.prob={1.0},TorreyPinesContinentClock.rate_95%_HPD={0.00540261879648985,0.14157847790238198},TorreyPinesHostClock.rate=0.02647836837375292,length=0.17489445795595404,ContinentE="EuropeNAf",TorreyPines_CypovirusS06.rate_median=6.435328249964535E-4,TorreyPinesContinentClock.rate_range={0.003494756699449618,0.6429046992598355},ContinentE.prob=1.0,TorreyPines_CypovirusS06.rate_95%_HPD={2.8318960925066873E-4,0.0012407667861342481},height_95%_HPD={3.1684188393836004,3.5994834688738013},TorreyPinesContinentClock.rate=0.05607581696997964,length_95%_HPD={1.362572192396E-4,0.5204975618964},height_median=3.31058164744799,posterior=0.022137659018943392,HostE.set.prob={1.0},length_median=0.1267419421029,TorreyPinesContinentClock.rate_median=0.044067955199912655,TorreyPines_CypovirusS06.rate_range={2.246385693841545E-4,0.0016782258827044564},TorreyPinesHostClock.rate_median=0.020407801148921358]:0.07321490292731037)[&length_range={8.319611860808E-5,2.593495664439},ContinentE.set={"EuropeNAf"},height_range={3.1848198064066,4.582682674333601},HostE.set={"Dmel"},TorreyPines_CypovirusS06.rate=7.31920539106608E-4,HostE.prob=1.0,HostE="Dmel",TorreyPinesHostClock.rate_range={7.119046643386816E-5,0.2484624425071337},TorreyPinesHostClock.rate_95%_HPD={1.5132111652570044E-4,0.07003293379620229},height=3.4253774290789254,ContinentE.set.prob={1.0},TorreyPinesContinentClock.rate_95%_HPD={0.0034626742389762375,0.159662593944056},TorreyPinesHostClock.rate=0.02764888010169401,length=0.177539753526088,ContinentE="EuropeNAf",TorreyPines_CypovirusS06.rate_median=6.855988015185102E-4,TorreyPinesContinentClock.rate_range={0.0022107391168284226,0.6310589501121112},ContinentE.prob=1.0,TorreyPines_CypovirusS06.rate_95%_HPD={2.510321259728164E-4,0.001268781741144655},height_95%_HPD={3.1918910286992506,3.7393642545152197},TorreyPinesContinentClock.rate=0.06062394940295457,length_95%_HPD={8.319611860808E-5,0.5186462716782},height_median=3.3837965503753002,posterior=0.0587467362924282,HostE.set.prob={1.0},length_median=0.1258525663024,TorreyPinesContinentClock.rate_median=0.04477545129037483,TorreyPines_CypovirusS06.rate_range={2.0271636560457293E-4,0.002527934009315476},TorreyPinesHostClock.rate_median=0.02139958499286113]:0.23719176827404986,(2[&length_range={3.047534082423E-6,2.799816473902},ContinentE.set={"EuropeNAf"},height_range={3.290927464623465,3.2909274646361},HostE.set={"Dmel"},TorreyPines_CypovirusS06.rate=6.781012426359022E-4,HostE.prob=1.0,HostE="Dmel",TorreyPinesHostClock.rate_range={2.198457523222894E-5,0.2971514786898724},TorreyPinesHostClock.rate_95%_HPD={5.984053545576147E-5,0.0640434980675308},height=3.2909274646329667,TorreyPinesContinentClock.rate_95%_HPD={0.002652240041712563,0.1385455093180007},ContinentE.set.prob={1.0},TorreyPinesHostClock.rate=0.024340624633518115,length=0.15929445964662,ContinentE="EuropeNAf",TorreyPines_CypovirusS06.rate_median=6.341443272496322E-4,TorreyPinesContinentClock.rate_range={0.0011043811893162525,0.6832708270629273},ContinentE.prob=1.0,TorreyPines_CypovirusS06.rate_95%_HPD={2.3892403556670383E-4,0.0012027419791166031},height_95%_HPD={3.2909274646297897,3.2909274646314106},TorreyPinesContinentClock.rate=0.05279422572671092,length_95%_HPD={3.047534082423E-6,0.4993602314118},height_median=3.290927464630605,HostE.set.prob={1.0},length_median=0.10119703937565,TorreyPinesContinentClock.rate_median=0.039665649176913544,TorreyPines_CypovirusS06.rate_range={1.1503770629332781E-4,0.003309050262261809},TorreyPinesHostClock.rate_median=0.01876371454785946]:0.05823027258358415,1[&length_range={3.047534082423E-6,2.986302081668},ContinentE.set={"EuropeNAf"},height_range={3.2909274646233975,3.2909274646361393},HostE.set={"Dmel"},TorreyPines_CypovirusS06.rate=6.781012426359022E-4,HostE.prob=1.0,HostE="Dmel",TorreyPinesHostClock.rate_range={2.198457523222894E-5,0.2971514786898724},TorreyPinesHostClock.rate_95%_HPD={5.984053545576147E-5,0.0640434980675308},height=3.290927464632973,TorreyPinesContinentClock.rate_95%_HPD={0.002652240041712563,0.1385455093180007},ContinentE.set.prob={1.0},TorreyPinesHostClock.rate=0.024340624633518115,length=0.15847322989479395,ContinentE="EuropeNAf",TorreyPines_CypovirusS06.rate_median=6.341443272496322E-4,TorreyPinesContinentClock.rate_range={0.0011043811893162525,0.6832708270629273},ContinentE.prob=1.0,TorreyPines_CypovirusS06.rate_95%_HPD={2.3892403556670383E-4,0.0012027419791166031},height_95%_HPD={3.2909274646297977,3.2909274646314124},TorreyPinesContinentClock.rate=0.05279422572671092,length_95%_HPD={3.047534082423E-6,0.5017774036906},height_median=3.290927464630604,HostE.set.prob={1.0},length_median=0.09936716667579,TorreyPinesContinentClock.rate_median=0.039665649176913544,TorreyPines_CypovirusS06.rate_range={1.1503770629332781E-4,0.003309050262261809},TorreyPinesHostClock.rate_median=0.01876371454785946]:0.05823027258358504)[&length_range={4.325418589746E-5,1.571792436523},ContinentE.set={"EuropeNAf"},height_range={3.2909305121647296,4.49475236759468},HostE.set={"Dmel"},TorreyPines_CypovirusS06.rate=6.9946638065641E-4,HostE.prob=1.0,HostE="Dmel",TorreyPinesHostClock.rate_range={7.189158272969975E-5,0.2971514786898724},TorreyPinesHostClock.rate_95%_HPD={7.189158272969975E-5,0.06560889952934709},height=3.382720275014936,ContinentE.set.prob={1.0},TorreyPinesContinentClock.rate_95%_HPD={0.0024138609686983584,0.13995320142475567},TorreyPinesHostClock.rate=0.025086234118349444,length=0.16962578137576936,ContinentE="EuropeNAf",TorreyPines_CypovirusS06.rate_median=6.506081979358233E-4,TorreyPinesContinentClock.rate_range={0.0016720367559895294,0.5911733931907832},ContinentE.prob=1.0,TorreyPines_CypovirusS06.rate_95%_HPD={2.3545233924197312E-4,0.0012389715495503336},height_95%_HPD={3.2909305121647296,3.5851362954480788},TorreyPinesContinentClock.rate=0.05425980572570011,length_95%_HPD={4.325418589746E-5,0.5221804395158},height_median=3.349157737214189,posterior=0.13335370257207932,HostE.set.prob={1.0},length_median=0.1112345513236,TorreyPinesContinentClock.rate_median=0.04114419153857555,TorreyPines_CypovirusS06.rate_range={1.42287518007767E-4,0.0025863769457376926},TorreyPinesHostClock.rate_median=0.019157796850427962]:0.2718305814351609)[&length_range={5.647362845584E-5,6.682924088844},ContinentE.set={"EuropeNAf"},height_range={3.2998316697584196,7.205327320832999},HostE.set={"Dmel"},TorreyPines_CypovirusS06.rate=6.88648727534024E-4,HostE.prob=1.0,HostE="Dmel",TorreyPinesHostClock.rate_range={3.987209554074697E-5,0.25121285174479746},TorreyPinesHostClock.rate_95%_HPD={3.987209554074697E-5,0.06481351582654143},height=3.6741946174402456,ContinentE.set.prob={1.0},TorreyPinesContinentClock.rate_95%_HPD={0.00231355805279309,0.14168541777181043},TorreyPinesHostClock.rate=0.02486469484908454,length=0.2831175017963479,ContinentE="EuropeNAf",TorreyPines_CypovirusS06.rate_median=6.454067050409958E-4,TorreyPinesContinentClock.rate_range={0.0015261957628228274,0.6310589501121112},ContinentE.prob=1.0,TorreyPines_CypovirusS06.rate_95%_HPD={2.586445807251813E-4,0.0012389715495503336},height_95%_HPD={3.3164855409496004,4.1290027832384},TorreyPinesContinentClock.rate=0.0540417316560483,length_95%_HPD={5.647362845584E-5,0.8786469650509},height_median=3.62098831864935,posterior=0.2681795455808011,HostE.set.prob={1.0},length_median=0.1848018491684,TorreyPinesContinentClock.rate_median=0.0408270080990268,TorreyPines_CypovirusS06.rate_range={1.35246104792171E-4,0.002643684137206059},TorreyPinesHostClock.rate_median=0.0191202763615293]:0.199411251469245)[&length_range={9.683299699668E-4,19.56460410615},ContinentE.set={"USA","EuropeNAf","Africa"},height_range={3.3079334796761004,9.555227788187201},HostE.set={"Dmel","Dsim"},TorreyPines_CypovirusS06.rate=6.772002188177131E-4,HostE.prob=0.9999156782281186,HostE="Dmel",TorreyPinesHostClock.rate_range={2.198457523222894E-5,0.2971514786898724},TorreyPinesHostClock.rate_95%_HPD={6.302244436183993E-5,0.0640434980675308},height=3.914094614944348,ContinentE.set.prob={5.621451458766653E-5,0.9999156782281186,2.8107257293833266E-5},TorreyPinesContinentClock.rate_95%_HPD={0.0027550498367840577,0.1386305605840003},TorreyPinesHostClock.rate=0.024332802281496497,length=0.8257223611990989,ContinentE="EuropeNAf",TorreyPines_CypovirusS06.rate_median=6.331875792632685E-4,TorreyPinesContinentClock.rate_range={0.0011043811893162525,0.6832708270629273},ContinentE.prob=0.9999156782281186,TorreyPines_CypovirusS06.rate_95%_HPD={2.385502021501237E-4,0.001201167968387606},height_95%_HPD={3.4052382654484195,4.6521838556229},TorreyPinesContinentClock.rate=0.05279914804207239,length_95%_HPD={9.683299699668E-4,2.546210691222},height_median=3.820399570118595,posterior=0.9882228765068607,HostE.set.prob={0.9999156782281186,8.43217718814998E-5},length_median=0.531543284466,TorreyPinesContinentClock.rate_median=0.039670229751608915,TorreyPines_CypovirusS06.rate_range={1.1503770629332781E-4,0.003309050262261809},TorreyPinesHostClock.rate_median=0.018763907932712237]:0.3147438361837045)[&length_range={2.911831942942E-5,10.59553340836},ContinentE.set={"USA","EuropeNAf","Africa"},height_range={3.3912752633056003,12.5557105019537},HostE.set={"Dmel","Dsim"},TorreyPines_CypovirusS06.rate=7.158182190187173E-4,HostE.prob=0.9892293407613741,HostE="Dmel",TorreyPinesHostClock.rate_range={3.1484035160028213E-4,0.2971514786898724},TorreyPinesHostClock.rate_95%_HPD={7.643530026035111E-4,0.07306388099110757},height=4.304311630479267,ContinentE.set.prob={0.002321262766945218,0.997585886722377,9.285051067780872E-5},TorreyPinesContinentClock.rate_95%_HPD={0.0029607989329530275,0.15000763134198666},TorreyPinesHostClock.rate=0.029882436931310853,length=0.7164170143035967,ContinentE="EuropeNAf",TorreyPines_CypovirusS06.rate_median=6.692820630092967E-4,TorreyPinesContinentClock.rate_range={0.001547771072571965,0.6832708270629273},ContinentE.prob=0.997585886722377,TorreyPines_CypovirusS06.rate_95%_HPD={2.500009578486949E-4,0.0012465770496045397},height_95%_HPD={3.5154011773582,5.5300481740228},TorreyPinesContinentClock.rate=0.057342261868636946,length_95%_HPD={2.911831942942E-5,2.525748542129},height_median=4.1351434063023,posterior=0.2991500472195989,HostE.set.prob={0.9892293407613741,0.010770659238625812},length_median=0.41029924805164997,TorreyPinesContinentClock.rate_median=0.04290909913745553,TorreyPines_CypovirusS06.rate_range={1.670814175907749E-4,0.003309050262261809},TorreyPinesHostClock.rate_median=0.023985714114731632]:0.5711751291583074)[&length_range={9.051434365999E-4,21.71434994586},ContinentE.set={"USA","EuropeNAf","Africa"},height_range={3.7512977582612494,18.468136527915},HostE.set={"Dmel","Dsim"},TorreyPines_CypovirusS06.rate=6.729220440842897E-4,HostE.prob=0.9725761395380528,HostE="Dmel",TorreyPinesHostClock.rate_range={2.198457523222894E-5,0.2971514786898724},TorreyPinesHostClock.rate_95%_HPD={3.987209554074697E-5,0.0640434980675308},height=5.015981350393744,ContinentE.set.prob={0.028309600054507052,0.9701233222048102,0.0015670777406827008},TorreyPinesContinentClock.rate_95%_HPD={0.002652240041712563,0.13777811848766477},TorreyPinesHostClock.rate=0.024267607179564856,length=1.658853163961476,ContinentE="EuropeNAf",TorreyPines_CypovirusS06.rate_median=6.296685033496479E-4,TorreyPinesContinentClock.rate_range={0.0011043811893162525,0.6832708270629273},ContinentE.prob=0.9701233222048102,TorreyPines_CypovirusS06.rate_95%_HPD={2.3973057740058862E-4,0.0011936298531493106},height_95%_HPD={3.8025693472241704,7.147748450663},TorreyPinesContinentClock.rate=0.052743561208610616,length_95%_HPD={0.002708161989866,5.329490625815},height_median=4.706318535460607,posterior=0.8153435920226654,HostE.set.prob={0.9725761395380528,0.027423860461947263},length_median=1.0164952323710001,TorreyPinesContinentClock.rate_median=0.03974470869886243,TorreyPines_CypovirusS06.rate_range={1.1503770629332781E-4,0.003309050262261809},TorreyPinesHostClock.rate_median=0.018761782074848892]:0.4061242681113928,9[&length_range={0.003326116680695,18.54322867617},ContinentE.set={"EuropeNAf"},height_range={3.156680889280997,3.1566808892971956},HostE.set={"Dmel"},TorreyPines_CypovirusS06.rate=6.781012426359022E-4,HostE.prob=1.0,HostE="Dmel",TorreyPinesHostClock.rate_range={2.198457523222894E-5,0.2971514786898724},TorreyPinesHostClock.rate_95%_HPD={5.984053545576147E-5,0.0640434980675308},height=3.156680889286087,TorreyPinesContinentClock.rate_95%_HPD={0.002652240041712563,0.1385455093180007},ContinentE.set.prob={1.0},TorreyPinesHostClock.rate=0.024340624633518115,length=1.839540407650653,ContinentE="EuropeNAf",TorreyPines_CypovirusS06.rate_median=6.341443272496322E-4,TorreyPinesContinentClock.rate_range={0.0011043811893162525,0.6832708270629273},ContinentE.prob=1.0,TorreyPines_CypovirusS06.rate_95%_HPD={2.3892403556670383E-4,0.0012027419791166031},height_95%_HPD={3.1566808892869886,3.1566808892890412},TorreyPinesContinentClock.rate=0.05279422572671092,length_95%_HPD={0.003559069810986,4.72888452636},height_median=3.156680889288042,HostE.set.prob={1.0},length_median=1.583009179371,TorreyPinesContinentClock.rate_median=0.039665649176913544,TorreyPines_CypovirusS06.rate_range={1.1503770629332781E-4,0.003309050262261809},TorreyPinesHostClock.rate_median=0.01876371454785946]:1.9557619142839577)[&length_range={2.264420421003E-4,24.3246299836},ContinentE.set={"USA","EuropeNAf","Africa"},height_range={3.78815799235755,19.873102803799597},HostE.set={"Dmel","Dsim"},TorreyPines_CypovirusS06.rate=6.753770730542419E-4,HostE.prob=0.9902079596684279,HostE="Dmel",TorreyPinesHostClock.rate_range={2.198457523222894E-5,0.2971514786898724},TorreyPinesHostClock.rate_95%_HPD={2.198457523222894E-5,0.06450144878415955},height=5.416818048736907,ContinentE.set.prob={0.016336225701682097,0.9824034126714819,0.0012603616268360076},TorreyPinesContinentClock.rate_95%_HPD={0.002839741057501401,0.13942675980909305},TorreyPinesHostClock.rate=0.024785875391337548,length=1.9064278909842403,ContinentE="EuropeNAf",TorreyPines_CypovirusS06.rate_median=6.315172799543443E-4,TorreyPinesContinentClock.rate_range={0.0011043811893162525,0.6832708270629273},ContinentE.prob=0.9824034126714819,TorreyPines_CypovirusS06.rate_95%_HPD={2.381685612250154E-4,0.0011994899285171948},height_95%_HPD={3.8713942878526986,7.74172339261138},TorreyPinesContinentClock.rate=0.05377856671014404,length_95%_HPD={0.001728909612983,5.432055613315},height_median=5.112442803572,posterior=0.5729959446697406,HostE.set.prob={0.9902079596684279,0.009792040331572058},length_median=1.347021801496,TorreyPinesContinentClock.rate_median=0.04073179058026932,TorreyPines_CypovirusS06.rate_range={1.1503770629332781E-4,0.002643684137206059},TorreyPinesHostClock.rate_median=0.019222091154416605]:3.133367771678353)[&height_95%_HPD={5.0079249510993,13.7359193517281},ContinentE.set={"USA","EuropeNAf","Africa"},height_range={4.44032748359807,33.318884318058345},HostE.set={"Dmel","Dsim"},HostE.prob=0.9734459196711294,HostE="Dmel",height_median=8.245810575250353,height=8.778419487420521,ContinentE.set.prob={0.09274484750847176,0.8733959224487529,0.0338592300427754},posterior=1.0,length=0.0,HostE.set.prob={0.9734459196711294,0.02655408032887062},ContinentE="EuropeNAf",ContinentE.prob=0.8733959224487529];
End;
