# Supplementary material for: The Discovery, Distribution, and Evolution of Viruses Associated with Drosophila melanogaster
Source: PLoS Biol. 2015 Jul 14;13(7):e1002210. doi: 10.1371/journal.pbio.1002210 (PMC4501690; doi:10.1371/journal.pbio.1002210)
Supplement: S8 Data — Posterior summaries of BEAST output for Figs 6 and S7 (posteriors inferred jointly across two independent runs). (ZIP) [file pbio.1002210.s008.zip › BEAST_Results/TorreyPines_Fixed.summary.log]

               LogAnalyser v1.8.1, 2002-2014
                    MCMC Output analysis
                             by
           Andrew Rambaut and Alexei J. Drummond

             Institute of Evolutionary Biology
                  University of Edinburgh
                     a.rambaut@ed.ac.uk

               Department of Computer Science
                   University of Auckland
                  alexei@cs.auckland.ac.nz


Analysing log file: TorreyPines_Fixed.jointlog
burnIn   <= 180010000,   maxState  = 1800100000
statistic	mean	stdErr	median	hpdLower	hpdUpper	ESS	50hpdLower	50hpdUpper
posterior	-5151.3827	25.3902	-5150.9124	-5201.7405	-5102.5833	26184.0923	-5166.0778	-5131.5432	
prior	-113.4437	25.4925	-113.2528	-164.2727	-64.5682	26077.769	-131.4688	-97.0774	
likelihood	-5037.939	5.2472	-5037.5982	-5048.4037	-5028.2052	28668.7182	-5040.3601	-5033.422	
TorreyPines_CypovirusS02_1642-2303.treeModel.rootHeight	3.8491	2.1486	3.3583	0.8264	8.0158	30774.0867	1.6211	3.735	
TorreyPines_CypovirusS03.treeModel.rootHeight	3.3735	2.0785	2.8622	0.6351	7.3812	31222.2655	1.3576	3.2451	
TorreyPines_CypovirusS04_1-242.treeModel.rootHeight	3.5612	2.3834	2.9572	0.5293	8.1556	30124.4694	1.2565	3.3482	
TorreyPines_CypovirusS04_558-1066.treeModel.rootHeight	5.1723	2.9546	4.4797	1.0418	10.9126	29379.8406	2.2234	5.0542	
TorreyPines_CypovirusS06.treeModel.rootHeight	8.7817	2.5215	8.2512	5.0858	13.8175	29855.7669	6.1992	8.8288	
TorreyPines_CypovirusS02_1-1089.treeModel.rootHeight	3.0014	1.8083	2.5622	0.6127	6.6092	31622.4228	1.2115	2.9192	
constant.popSize	2.7912	1.0587	2.6036	1.0682	4.888	26773.2599	1.8264	3.0383	
kappa	15.4516	10.8344	12.557	2.8965	35.5628	12560.9415	6.0305	14.0789	
frequencies1	0.3015	7.6062E-3	0.3014	0.2869	0.3167	14142.3877	0.2962	0.3064	
frequencies2	0.2181	6.9146E-3	0.218	0.2048	0.2318	15167.1433	0.2131	0.2224	
frequencies3	0.2026	6.7814E-3	0.2025	0.1895	0.2161	15020.111	0.1982	0.2072	
frequencies4	0.2777	7.5266E-3	0.2777	0.2632	0.2926	13920.7372	0.2731	0.2833	
TorreyPines_CypovirusS02_1642-2303.clock.rate	4.0015E-4	1.9191E-4	3.6206E-4	1.1048E-4	7.8195E-4	31806.3956	2.1328E-4	4.1992E-4	
TorreyPines_CypovirusS03.clock.rate	3.3888E-4	1.7673E-4	3.0011E-4	8.0269E-5	6.8772E-4	31790.337	1.6252E-4	3.4383E-4	
TorreyPines_CypovirusS04_1-242.clock.rate	2.8991E-4	1.6836E-4	2.5086E-4	5.6374E-5	6.1423E-4	32402	1.2503E-4	2.8904E-4	
TorreyPines_CypovirusS04_558-1066.clock.rate	3.7378E-4	1.8694E-4	3.3514E-4	9.6242E-5	7.4658E-4	30949.5487	1.8353E-4	3.7967E-4	
TorreyPines_CypovirusS06.clock.rate	6.7803E-4	2.6551E-4	6.3433E-4	2.3896E-4	1.1992E-3	30190.4508	4.1846E-4	7.3034E-4	
TorreyPines_CypovirusS02_1-1089.clock.rate	3.2065E-4	1.698E-4	2.8423E-4	7.3801E-5	6.5131E-4	31530.5106	1.4987E-4	3.2366E-4	
TorreyPinesHostClock.clock.rate	0.0243	0.0211	0.0188	7.0929E-5	0.064	30699.0335	3.0239E-3	0.0207	
TorreyPinesContinentClock.clock.rate	0.0527	0.0466	0.0397	2.4139E-3	0.1379	30612.6348	0.0111	0.0444	
Host.rates	0.9857	0.9824	0.6844	2.5353E-5	2.9447	32051.3457	7.7167E-5	0.6844	
Continent.rates1	0.6487	0.6858	0.4294	4.8632E-5	2.018	30359.6958	7.162E-5	0.4294	
Continent.rates2	1.1864	1.0721	0.8984	3.5714E-5	3.2634	32402	1.3843E-4	0.8984	
Continent.rates3	1.0986	0.9262	0.85	2.2772E-3	2.9323	32402	0.1037	0.9147	
TorreyPines_CypovirusS02_1642-2303.treeLikelihood	-978.6214	2.0514	-978.3182	-982.6927	-975.1609	28441.4666	-979.1065	-976.6962	
TorreyPines_CypovirusS03.treeLikelihood	-828.2235	1.5888	-828.1123	-831.2317	-825.1719	26809.6725	-829.0351	-826.9162	
TorreyPines_CypovirusS04_1-242.treeLikelihood	-332.2715	0.5924	-332.1596	-333.4325	-331.327	25281.8842	-332.3444	-331.7008	
TorreyPines_CypovirusS04_558-1066.treeLikelihood	-724.6647	1.7629	-724.4258	-728.1888	-721.6511	24705.5511	-725.2721	-723.1385	
TorreyPines_CypovirusS06.treeLikelihood	-630.3402	4.2899	-629.684	-638.7911	-623.3243	25895.1644	-630.9351	-625.3776	
TorreyPines_CypovirusS02_1-1089.treeLikelihood	-1508.7182	1.3201	-1508.5415	-1511.33	-1506.4406	20319.2246	-1509.1212	-1507.4691	
HostA.treeLikelihood	-1.0039	0.2319	-0.9493	-1.4512	-0.6947	32146.7681	-0.9812	-0.7465	
HostB.treeLikelihood	-0.9497	0.2047	-0.8972	-1.3506	-0.6937	32402	-0.9149	-0.7248	
HostC.treeLikelihood	-0.9292	0.1925	-0.8789	-1.3068	-0.6941	32149.4474	-0.8937	-0.7195	
HostD.treeLikelihood	-1.0615	0.2775	-0.9944	-1.6013	-0.6948	31722.3073	-1.0286	-0.75	
HostE.treeLikelihood	-7.3879	1.5815	-7.3495	-10.5742	-4.4246	30089.4103	-8.3428	-6.2533	
HostF.treeLikelihood	-0.8802	0.1562	-0.8386	-1.1879	-0.6936	31355.1453	-0.8522	-0.7138	
ContinentA.treeLikelihood	-1.6051	0.3024	-1.5426	-2.1912	-1.1494	30736.1202	-1.6137	-1.2824	
ContinentB.treeLikelihood	-1.5157	0.2716	-1.4527	-2.0507	-1.1285	32402	-1.5108	-1.2356	
ContinentC.treeLikelihood	-1.4824	0.2559	-1.4215	-1.9822	-1.1288	29381.6195	-1.4686	-1.2111	
ContinentD.treeLikelihood	-1.6979	0.3619	-1.6199	-2.411	-1.1567	29008.656	-1.708	-1.3103	
ContinentE.treeLikelihood	-15.184	2.1852	-15.0874	-19.5326	-10.9573	30810.7257	-16.3981	-13.5422	
ContinentF.treeLikelihood	-1.4021	0.2111	-1.3494	-1.8267	-1.1205	29875.9511	-1.3876	-1.1831	
TorreyPines_CypovirusS02_1642-2303.coalescent	-26.8982	5.7776	-26.7939	-38.2401	-15.6521	28459.9952	-30.6636	-22.8938	
TorreyPines_CypovirusS03.coalescent	-18.5625	4.3648	-18.5055	-27.1525	-10.0472	28398.8592	-21.2101	-15.3841	
TorreyPines_CypovirusS04_1-242.coalescent	-14.3788	3.6709	-14.2665	-21.5261	-7.2626	28802.5937	-16.6033	-11.6816	
TorreyPines_CypovirusS04_558-1066.coalescent	-28.6078	6.1511	-28.5293	-40.7276	-16.7236	27796.4451	-32.8446	-24.5721	
TorreyPines_CypovirusS06.coalescent	-53.4852	9.5542	-53.369	-72.5509	-35.3476	26815.5491	-59.8451	-46.9337	
TorreyPines_CypovirusS02_1-1089.coalescent	-8.9402	2.354	-8.852	-13.5697	-4.355	29203.566	-10.155	-7.0666	
