# Supplementary material for: The Discovery, Distribution, and Evolution of Viruses Associated with Drosophila melanogaster
Source: PLoS Biol. 2015 Jul 14;13(7):e1002210. doi: 10.1371/journal.pbio.1002210 (PMC4501690; doi:10.1371/journal.pbio.1002210)
Supplement: S9 Data — FUBAR (HyPhy) command batch files and output. Alignments were those provided in S7 Data, and trees were those provided in S8 Data. (ZIP) [file pbio.1002210.s009.zip]

Archive with 22 entries (22 files):
- FUBAR_scripts_and_results/Chaq.csv
- FUBAR_scripts_and_results/Chaq_Fixed.bf
- FUBAR_scripts_and_results/CraigiesHill.csv
- FUBAR_scripts_and_results/CraigiesHill_Fixed.bf
- FUBAR_scripts_and_results/Dansoman.csv
- FUBAR_scripts_and_results/Dansoman_Fixed.bf
- FUBAR_scripts_and_results/DAV.csv
- FUBAR_scripts_and_results/DAV_Fixed.bf
- FUBAR_scripts_and_results/DMelSV.csv
- FUBAR_scripts_and_results/DMelSV_Fixed.bf
- FUBAR_scripts_and_results/Galbut.csv
- FUBAR_scripts_and_results/Galbut_Fixed.bf
- FUBAR_scripts_and_results/LaJolla.csv
- FUBAR_scripts_and_results/LaJolla_Fixed.bf
- FUBAR_scripts_and_results/MottsMill.csv
- FUBAR_scripts_and_results/MottsMill_Fixed.bf
- FUBAR_scripts_and_results/Nora.csv
- FUBAR_scripts_and_results/Nora_Fixed.bf
- FUBAR_scripts_and_results/Thika.csv
- FUBAR_scripts_and_results/ThikaFixed_Upper.bf
- FUBAR_scripts_and_results/TorreyPines.csv
- FUBAR_scripts_and_results/TorreyPines_Fixed.bf
