# Supplementary material for: The Discovery, Distribution, and Evolution of Viruses Associated with Drosophila melanogaster
Source: PLoS Biol. 2015 Jul 14;13(7):e1002210. doi: 10.1371/journal.pbio.1002210 (PMC4501690; doi:10.1371/journal.pbio.1002210)
Supplement: S9 Data — FUBAR (HyPhy) command batch files and output. Alignments were those provided in S7 Data, and trees were those provided in S8 Data. (ZIP) [file pbio.1002210.s009.zip › FUBAR_scripts_and_results/Chaq.csv]

Codon	alpha	beta	beta-alpha	Prob[alpha<beta]	Prob[alpha>beta]	BayesFactor	PSRF	Neff
1	4.129563330797909	0.1548469716156642	-3.974716359182245	0.1136216155975358	0.8595613991133639	0.1692447538067977	1.000406592581419	5519.139081588682
2	0.4573336717455724	0.8550913740084087	0.3977577022628364	0.8005554259723076	0.1755474741793232	5.299593900513275	1.000249996492724	6669.753661504948
3	0.3817991427588909	0.5173093871341675	0.1355102443752766	0.6273110023641079	0.3399488233532915	2.2223361179669	1.000539996478382	4812.227649952259
4	1.56737574770817	0.2551052191731297	-1.31227052853504	0.03651358145024439	0.9564277403001077	0.05003596126648471	1.000147842482763	7720.077482995847
5	0.3734569972918772	0.5145829557510637	0.1411259584591865	0.6342799769577182	0.332936861501382	2.2898428341735	1.000554421882224	4746.50264900894
6	0.3918291290184314	1.204689740292716	0.812860611274285	0.9079003121413894	0.07695154602112678	13.01527710261852	1.000104374043608	8274.674890300323
7	0.362787268809994	0.6200285179931087	0.2572412491831147	0.710018686408475	0.2616267308575396	3.232757870208047	1.000430442268502	5377.88029432957
8	0.6703119253674492	0.4800030162838652	-0.1903089090835841	0.3348854780585763	0.6319482356225044	0.6647728847953277	1.000027605656948	9477.291199101084
9	0.355116803571545	0.6452138286554219	0.2900970250838769	0.7268876485700611	0.2456887693811432	3.513980601323281	1.000407051862278	5516.348678502116
10	0.6523274558061996	0.6848225823978854	0.03249512659168585	0.5308856453637525	0.4322984479282251	1.494155067498624	1.000210114541939	7043.857834482415
11	0.3825832160626527	0.2712311937586491	-0.1113520223040036	0.3709805875103566	0.5811122741696799	0.7786827390083669	1.000644881143325	4372.106049969532
12	0.3800886125991984	0.2558130397780325	-0.1242755728211659	0.355596948722405	0.5954078817769857	0.7285743028475123	1.000635183771737	4409.38681252081
13	0.3801620447103112	0.2450001235096208	-0.1351619212006905	0.3439422187372998	0.6063746595872441	0.6921764345592354	1.000625920181889	4445.599609484008
14	0.4259505494977432	0.6199504371720422	0.193999887674299	0.6806096457081912	0.2905892074109754	2.813518112601306	1.000510231184177	4953.775798215098
15	0.380178174955521	0.2420217598458247	-0.1381564151096963	0.340682584455765	0.609441900457658	0.6822268339022124	1.000622959460546	4457.299501741292
16	0.3715735417041958	0.2342032085977929	-0.1373703331064028	0.3392006597075756	0.6093688681414461	0.6777359129136429	1.000616686851777	4482.291922989699
17	0.397617952541154	0.4540101068329466	0.05639215429179267	0.5614307955770642	0.4030261842426232	1.690174361971202	1.00057231900449	4667.417440868736
18	0.5116799638790546	0.6396545856093296	0.1279746217302751	0.6235167323482697	0.3459144312984477	2.186632732849904	1.000466729656952	5176.322618819027
19	0.3686881258827676	0.5762285282434545	0.2075404023606869	0.6801948192864745	0.2897377304476764	2.808156041961061	1.000480829326164	5102.028996546886
20	0.3715365560461488	0.2427571480284147	-0.128779408017734	0.3486518119368159	0.6005097771485266	0.7067277249350259	1.000626462112764	4443.464717725144
21	0.3801132852988337	0.2544755318831753	-0.1256377534156584	0.3542123846357998	0.5967111525961718	0.7241815256723466	1.000634341892941	4412.653415187483
22	0.3517330878006825	0.2495412095784452	-0.1021918782222373	0.3712024016293479	0.5763602327598172	0.7794231752631677	1.000637374812282	4400.907948940435
23	0.4172178713586553	0.219754102108463	-0.1974637692501923	0.2921413313949579	0.6603056686905935	0.5449038307659306	1.000586435418346	4606.876600114172
24	0.3801132852988337	0.2544755318831753	-0.1256377534156584	0.3542123846357998	0.5967111525961718	0.7241815256723466	1.000634341892941	4412.653415187483
25	0.3827261316094707	0.2486324521860211	-0.1340936794234496	0.3469269033661987	0.6037484933289523	0.701373896016636	1.000628953746855	4433.675503895926
26	0.4001821253155464	0.6180613946736158	0.2178792693580693	0.6940586747721884	0.2773697022822738	2.995238813916665	1.000473988081221	5137.80810931822
27	0.3597857830726184	0.2709013500234169	-0.08888443304920157	0.3878636376938323	0.5621226936675889	0.8365738782564464	1.000654101686208	4337.239408033732
28	0.3517330878006825	0.2495412095784452	-0.1021918782222373	0.3712024016293479	0.5763602327598172	0.7794231752631677	1.000637374812282	4400.907948940435
29	0.3599586491984195	0.2421715335300307	-0.1177871156683888	0.3566027297039687	0.5913047284223601	0.7317771781371987	1.0006280897414	4437.065139744539
30	0.8031122240867081	0.8687521391992661	0.06563991511255796	0.6043115080367143	0.3561445209766584	2.016419352408581	1.000285661668762	6367.368330078143
31	0.6262901861150365	0.2555868097955354	-0.3707033763195011	0.1650971701628022	0.8109815388824384	0.2610821065014284	1.000041306043024	9237.667402391478
32	0.3590250346533251	0.5168964214409394	0.1578713867876143	0.6481451066822304	0.3192469413664948	2.432103558432354	1.000553574417924	4750.314108921794
33	0.653621145388137	0.2542872090381268	-0.3993339363500101	0.1544522238719195	0.8228912693819931	0.2411734111178438	1.000010160230389	9801.040534109938
34	0.3994696007408221	0.4634137106006159	0.06394410985979376	0.5680172506579304	0.3968771254657519	1.736075199392402	1.000568933520461	4682.174412341384
35	0.4578897860937791	0.2136272310264573	-0.2442625550673218	0.2642610179518529	0.6913454057284771	0.4742231470713837	1.00056533084026	4697.981117528767
36	8.167347693074415	2.704275097378106	-5.463072595696309	0.02394719035059588	0.9069835502979092	0.0323932603990973	1.000000165642842	9996.691551792845
37	1.51332014215609	0.4404111604436672	-1.072908981712423	0.1238666210383832	0.8574107241026651	0.1866626710246223	1.00044566552282	5291.439775070402
38	0.415299391461385	0.4469780287267129	0.03167863726532794	0.5399892878578008	0.4243923719721939	1.549853367336167	1.000564640430551	4701.022493195895
39	0.4160860180175163	0.2079522714635962	-0.2081337465539201	0.2799343764887691	0.6717805648044041	0.5132838122951522	1.000571662414441	4670.272161349083
40	3.397526684137728	0.2239364818318844	-3.173590202305844	0.006306111525969106	0.9921368413788775	0.008378811887000881	1.000513408218765	4938.271145780162
41	0.99922516905721	0.2550298026623365	-0.7441953663948735	0.07424539545509115	0.9133851974394229	0.1058880756516076	0.9998620011448234	13807.93597247402
42	0.3715365560461488	0.2427571480284147	-0.128779408017734	0.3486518119368159	0.6005097771485266	0.7067277249350259	1.000626462112764	4443.464717725144
43	0.6683247049536575	0.2448307435281065	-0.423493961425551	0.141271901352146	0.8372115708181228	0.2172068554724182	1.000007161603613	9858.931212152222
44	0.4304863487997512	0.2197096513233165	-0.2107766974764346	0.2858224804954043	0.6676147882867264	0.5284009869636642	1.000582779348946	4622.404868312653
45	0.3982527687382832	0.2223229947720239	-0.1759297739662593	0.3066885806871175	0.644056793832738	0.5840400965532299	1.000595295836261	4569.6741195774
46	0.3981935040116621	0.2449442993053824	-0.1532492047062797	0.3312842850370895	0.6207753089832988	0.6540827827194908	1.000619083714683	4472.708852974654
47	0.3982217350431335	0.2419601916882905	-0.156261543354843	0.3280697702582969	0.6238187328997655	0.6446373223740919	1.000616462994176	4483.189044857982
48	0.6674942484828432	0.2483678425954673	-0.4191264058873759	0.1473525164466838	0.8305640506684661	0.2281715297958185	1.000014333264537	9721.600137129244
49	0.7843764464659774	0.2276252021159634	-0.556751244350014	0.1120944461242004	0.8695400031170883	0.1666827798128395	0.9999821939457608	10368.89894873349
50	0.6883814031780713	0.4635592447201417	-0.2248221584579296	0.3127320369891958	0.6548196489236427	0.6007858365915218	1.000024788575374	9528.113217546323
51	0.9815946559346779	0.2312361057484086	-0.7503585501862693	0.06619812343659466	0.9222277096637734	0.0935975213345482	0.9998604796325572	13866.1646409307
52	0.9022108706119573	0.300928587431338	-0.6012822831806193	0.09033148081411566	0.8951520822807062	0.1311080554582622	0.9998348495858796	14926.5380185023
53	3.411182151915118	0.2566396286875334	-3.154542523227585	0.01001081918256337	0.9876364050857542	0.01335096263761403	1.000534550741765	4837.516022475867
54	11.16813473710727	0.6960233923477606	-10.47211134475951	2.79895845082262e-05	0.9998723167442163	3.69557498991e-05	1.000216810304441	6978.142330461602
55	0.8391084019528711	0.2136829272416368	-0.6254254747112342	0.09518383336260659	0.8882849435553526	0.1388916865079436	0.9999768283479521	10485.46189143785
56	0.6637262458295704	0.2565688774188919	-0.4071573684106785	0.15518450900427	0.8222262760063558	0.2425268966198827	1.000004105499877	9918.639992442844
57	0.3800847249163771	0.2566659193658893	-0.1234188055504878	0.356575938332026	0.5944868565406607	0.7316917321142187	1.000636070757118	4405.950427110866
58	0.4304863487997512	0.2197096513233165	-0.2107766974764346	0.2858224804954043	0.6676147882867264	0.5284009869636642	1.000582779348946	4622.404868312653
59	1.048613751725612	0.2215728546530797	-0.8270408970725325	0.05426518822425454	0.9357928261800017	0.07575745040282507	0.9998783767398546	13210.87055786258
60	0.9248851139549952	0.2551376661572986	-0.6697474477976966	0.08192632381512394	0.9046699478822831	0.1178200884452908	0.9998432299128333	14562.4063813076
61	0.7097187746866493	0.2347431074413448	-0.4749756672453046	0.1241845834839561	0.8560721910577452	0.1872097706639431	0.999994298853198	10115.22238410678
62	0.6511178698660217	0.3137031266675981	-0.3374147431984236	0.2077101070606864	0.7668524028673022	0.3461361235579663	0.9999309106494019	11601.66602510536
63	0.9614155763895671	0.256007593679658	-0.7054079827099091	0.07994949524854256	0.9069459407192852	0.1147301258864998	0.9998511458756947	14234.40859113942
64	4.315571456511242	0.3356044402893298	-3.979967016221913	0.2389679300930485	0.7348461692831085	0.4145816496219661	1.000459879302281	5213.20604661521
65	4.129563330797909	0.1548469716156642	-3.974716359182245	0.1136216155975358	0.8595613991133639	0.1692447538067977	1.000406592581419	5519.139081588682
66	0.3826121117537396	0.256863713095837	-0.1257483986579026	0.355823511911007	0.5953765050905196	0.7292949128772159	1.000635848013956	4406.812880759937
67	1.765588588350034	0.2992708105892752	-1.466317777760758	0.02770780462874967	0.9658376757280431	0.03762519235145095	1.000304894149971	6215.426602462922
68	2.682930228892242	0.6487980070387223	-2.03413222185352	0.08019751435427018	0.9027044909273686	0.1151170736156284	1.000226285119233	6887.221897863178
69	1.479339950735663	0.2213470789711439	-1.257992871764519	0.02964194857683313	0.9643317128038206	0.04033185039940176	1.00003808776159	9292.859829456274
70	2.365182529855901	0.2222025750601716	-2.14297995479573	0.01238407208254104	0.9847176898901457	0.01655574762978023	1.000381007381699	5679.178960316649
71	0.8516095611167357	0.2142506810509975	-0.6373588800657382	0.09553077370653998	0.8879066836074161	0.1394514106893223	0.9999753355311277	10518.35983551069
72	0.3825832160626527	0.2712311937586491	-0.1113520223040036	0.3709805875103566	0.5811122741696799	0.7786827390083669	1.000644881143325	4372.106049969532
73	0.380178174955521	0.2420217598458247	-0.1381564151096963	0.340682584455765	0.609441900457658	0.6822268339022124	1.000622959460546	4457.299501741292
74	9.489334366779101	0.3170727006434709	-9.172261666135629	0.0001503177160495763	0.9997761636102348	0.0001984946781094701	1.000111897868738	8173.043458588925
75	0.4578133606227034	0.2204977936683775	-0.2373155669543259	0.271514370352712	0.6843697252434949	0.4920907969401815	1.000572306226571	4667.472963318752
76	0.3982217350431335	0.2419601916882905	-0.156261543354843	0.3280697702582969	0.6238187328997655	0.6446373223740919	1.000616462994176	4483.189044857982
77	1.097927966783536	0.2209907580407982	-0.8769372087427376	0.05352495214090786	0.9366719363518202	0.07466559502211621	0.9998821300938807	13081.22699481529
78	0.3806290304768875	0.6159588464502419	0.2353298159733544	0.7147312830803643	0.2574881287249658	3.307973746995449	1.000510700363369	4951.479963107832
79	0.3800886125991984	0.2558130397780325	-0.1242755728211659	0.355596948722405	0.5954078817769857	0.7285743028475123	1.000635183771737	4409.38681252081
80	4.129563330797909	0.1548469716156642	-3.974716359182245	0.1136216155975358	0.8595613991133639	0.1692447538067977	1.000406592581419	5519.139081588682
81	2.514432058278737	0.2452146837125373	-2.2692173745662	0.0132042697902439	0.983706485461879	0.01766690767268522	1.000474336829065	5135.972036445607
82	0.9312209111671204	0.2217129802916745	-0.7095079308754459	0.06286107402523518	0.9258441293919371	0.08856277807491916	0.99986381261463	13739.24544382617
83	3.038547490250254	0.3027676806626029	-2.735779809587651	0.01170688589138528	0.9852125667132597	0.0156397219464145	1.000603617138777	4535.279124019653
84	0.7783824183636158	0.2129097303132267	-0.5654726880503891	0.0987733217837152	0.8841312606637777	0.144703498779201	0.9999969014726172	10062.29452317017
85	0.8145938815269126	0.3075815049786929	-0.5070123765482197	0.1098778733990546	0.8736299059595083	0.1629799050189474	0.9997978497180722	16779.05185905562
