# Supplementary material for: The Discovery, Distribution, and Evolution of Viruses Associated with Drosophila melanogaster
Source: PLoS Biol. 2015 Jul 14;13(7):e1002210. doi: 10.1371/journal.pbio.1002210 (PMC4501690; doi:10.1371/journal.pbio.1002210)
Supplement: S9 Data — FUBAR (HyPhy) command batch files and output. Alignments were those provided in S7 Data, and trees were those provided in S8 Data. (ZIP) [file pbio.1002210.s009.zip › FUBAR_scripts_and_results/CraigiesHill.csv]

Codon	alpha	beta	beta-alpha	Prob[alpha<beta]	Prob[alpha>beta]	BayesFactor	PSRF	Neff
1	0.7638437180726392	0.1199729924148699	-0.6438707256577693	0.05799201197503318	0.9318244754308399	0.1637240807600663	1.00197126391067	2029.645060107608
2	0.6679431319191432	0.1367700980022569	-0.5311730339168863	0.1375018342354694	0.8288257019442031	0.4239838178750742	1.001996725160058	2009.024607466871
3	0.6679431319191432	0.1367700980022569	-0.5311730339168863	0.1375018342354694	0.8288257019442031	0.4239838178750742	1.001996725160058	2009.024607466871
4	0.5408978393291635	0.1423025212504109	-0.3985953180787526	0.1581233480843811	0.8037347282343296	0.4995126672550939	1.002198712556949	1859.22625263957
5	0.7676298627376671	0.1195688136762818	-0.6480610490613853	0.05643555338284774	0.9336566575555251	0.15906703626663	1.002183980679071	1869.389528109036
6	1.061143124342037	0.1313090583285796	-0.9298340660134576	0.0486362638346972	0.9433212674410807	0.1359604465941648	1.002941458914923	1459.597114290906
7	0.5330763742655873	0.1568762076085013	-0.376200166657086	0.1727969362441647	0.7892742765578383	0.5555496439238755	1.002190894003605	1864.606284342509
8	1.618603110164897	0.1463407407452871	-1.47226236941961	0.04345190996113162	0.9495556870690949	0.1208094847029112	1.00323761013173	1344.544106765686
9	0.9191967134059619	0.1825524304989996	-0.7366442829069624	0.08609394857369425	0.9024441639146084	0.2505359446695163	1.001990827305887	2013.76362362892
10	0.5476479321191298	0.1419839024187718	-0.4056640297003579	0.1548726523326331	0.8079464910641321	0.4873618728391206	1.002128326661349	1908.812456375919
11	0.4639840376661623	0.1618381977647937	-0.3021458399013687	0.1999474669090127	0.7556897527412311	0.6646551463100179	1.00279027943136	1526.314146384128
12	0.4377319917886468	0.175447655846779	-0.2622843359418678	0.2237672103237191	0.7294799352544473	0.7666611092423569	1.00311552352072	1389.690658027096
13	2.341717167242428	0.1314101804664197	-2.210306986776008	0.03532912537627417	0.9584187240261259	0.0973985943759352	1.002484801195409	1681.749233987175
14	8.830538169584418	0.2200895725415795	-8.610448597042838	0.009560874848975706	0.9887186750805356	0.0256725385883147	1.002437106261224	1708.935671062596
15	0.5330763742655873	0.1568762076085013	-0.376200166657086	0.1727969362441647	0.7892742765578383	0.5555496439238755	1.002190894003605	1864.606284342509
16	0.6679431319191432	0.1367700980022569	-0.5311730339168863	0.1375018342354694	0.8288257019442031	0.4239838178750742	1.001996725160058	2009.024607466871
17	8.062539772674359	0.2188661819369991	-7.84367359073736	0.004502065214786912	0.9945295140459784	0.01202736215396369	1.00357273292626	1234.530279926075
18	0.5476479321191298	0.1419839024187718	-0.4056640297003579	0.1548726523326331	0.8079464910641321	0.4873618728391206	1.002128326661349	1908.812456375919
19	0.4798805060722366	0.1387427408218433	-0.3411377652503933	0.1695745803987236	0.7873852973852252	0.543074093987113	1.002547256155275	1647.436264543875
20	0.5330763742655873	0.1568762076085013	-0.376200166657086	0.1727969362441647	0.7892742765578383	0.5555496439238755	1.002190894003605	1864.606284342509
21	0.5660113670175803	0.1297082361711999	-0.4363031308463803	0.1410396514404412	0.8221079158508371	0.4366837986346047	1.002126686499947	1909.999617491335
22	0.669005600415295	0.1417115498798661	-0.5272940505354289	0.1420706064579275	0.824281180561439	0.4404044075522394	1.001985469500055	2018.088197644319
23	0.4410523427633753	0.1427635339437656	-0.2982888088196098	0.1883941731565157	0.7637859124958746	0.6173355397853431	1.002991198751068	1438.909648378478
24	0.4650403774085491	0.1499438117289008	-0.3150965656796483	0.1877369357829925	0.7675251878776086	0.6146841147065752	1.002749482488581	1545.381876866194
25	0.6867084403861423	0.5340035431084112	-0.1527048972777311	0.4850835506952906	0.4836309947894107	2.50540968459013	1.002249186375211	1825.231067570119
26	0.9769994810023513	0.1277415810530489	-0.8492578999493025	0.05105023400680849	0.9403728737963302	0.1430716164662783	1.002436711320921	1709.164475986443
27	0.4628169876968847	0.1281506587620297	-0.3346663289348549	0.1653731810215621	0.7887066784022624	0.5269527974613164	1.002744918476576	1547.54482916043
28	0.4761947184180119	0.1366895463207683	-0.3395051720972436	0.1686407387028047	0.7878509373088749	0.5394767426349759	1.002577335972083	1631.407222427564
29	0.4600146665050147	0.1546338572359258	-0.3053808092690889	0.1941880702071044	0.7607614035108922	0.6408963865618804	1.002806747067712	1518.750762458392
30	0.6412730152188721	0.1887023898473551	-0.452570625371517	0.1825298804837534	0.7845725913320096	0.5938285205260568	1.001882921368453	2104.608307848219
31	0.7849078576893963	0.118631865345268	-0.6662759923441284	0.0555702495888975	0.9346101255787435	0.1564846193970329	1.002092586621017	1935.02159925444
32	0.4372657108354171	0.1372975165614013	-0.2999681942740158	0.1839642935772899	0.767453028137641	0.5995471526750733	1.003019884501033	1427.244677685247
33	0.5128722728930755	0.1348808276666732	-0.3779914452264023	0.1562967563625371	0.8037403249910138	0.4926735150204556	1.002291488962441	1797.686273115436
34	1.565433542660494	0.1263151642195724	-1.439118378440921	0.02116237769592214	0.9750922315954421	0.057498005176199	1.008588126794875	557.396974979836
35	1.47408241110026	0.1181826049187052	-1.355899806181554	0.03244589468929648	0.9616420530116105	0.08918328477173321	1.003644857254562	1213.179647040239
36	0.8672506959651217	0.128379966567021	-0.7388707293981007	0.05445551090006702	0.9364997801318647	0.153164754448496	1.002651470228084	1593.208606656197
37	0.6471297514206322	0.1562472125543178	-0.4908825388663144	0.1564527329271986	0.8097347269204705	0.4932563682124717	1.001972597194677	2028.554729225991
38	0.5419792347543742	0.1500395409308183	-0.3919396938235559	0.1639395001091632	0.798697147008855	0.5214886623212786	1.002136976948992	1902.575745500552
39	0.9903500015216551	0.1345432847471361	-0.855806716774519	0.05054524188791361	0.9412768618686952	0.1415809994593164	1.003500188306469	1256.781965402641
40	0.9936964960754778	0.1482248720584231	-0.8454716240170547	0.06096670352392558	0.9297655418295726	0.1726675358824318	1.002720440509575	1559.249906486837
41	1.029371651575596	0.1257184084070864	-0.9036532431685096	0.04627749406610113	0.9458589745102485	0.1290466611410464	1.003000717378311	1435.017736049635
42	0.7344852402995625	0.1652395218333385	-0.569245718466224	0.09154385163684778	0.8957827237677704	0.2679934517109339	1.001800768174597	2179.485169656972
43	0.4617537587622282	0.1375574432220762	-0.3241963155401519	0.1758655074657886	0.778521847181542	0.5675204929120247	1.002758147191586	1541.292218811095
44	0.4641620510153351	0.4566279442968113	-0.007534106718523892	0.4962340973462903	0.4693896181901052	2.61973162679688	1.002144126529704	1897.451819354902
45	0.5360522958253826	0.1360438780357014	-0.4000084177896812	0.1528764695545035	0.8085658836373968	0.479946544705103	1.002220003574277	1844.73245583925
46	3.476037061531703	0.1668229440880039	-3.309214117443699	0.008081073561802776	0.9902514819718471	0.02166665425017984	1.007842794146272	606.5212702201416
47	0.645658395620879	0.1298497211431925	-0.5158086744776864	0.1319292261322706	0.8341138653459715	0.4041893351497974	1.002018789220906	1991.492600571975
48	0.4371111059478276	0.139081253390893	-0.2980298525569347	0.1858797660169628	0.7656092955090179	0.6072150654956417	1.003029419377702	1423.409336668468
49	0.645658395620879	0.1298497211431925	-0.5158086744776864	0.1319292261322706	0.8341138653459715	0.4041893351497974	1.002018789220906	1991.492600571975
50	0.4982505438979721	0.1410258526177032	-0.3572246912802689	0.1662771016996967	0.7926431427627694	0.5304075363280021	1.002399722053098	1730.870121533831
51	0.5933853815904853	0.13542847162637	-0.4579569099641153	0.1399254369343077	0.8255129655565012	0.43267274417749	1.001995312126955	2010.157960665219
52	0.9901170699601065	0.130099835188008	-0.8600172347720986	0.04802449407428669	0.9440260133990674	0.1341639987677967	1.003549663296398	1241.520003398419
53	0.4366576056377067	0.1432756146246173	-0.2933819910130894	0.1905942061383599	0.7610653712774752	0.6262422371571266	1.003041494798865	1418.58171661516
54	0.4333939786797368	0.1734267806826785	-0.2599671979970583	0.2235602527295359	0.7290945567604066	0.765747878352072	1.003161665607079	1372.273839959116
55	0.6467462964678349	0.1457397008930079	-0.5010065955748271	0.1468586162144995	0.8192662922366688	0.4578016910293393	1.001983854918794	2019.395071305236
56	1.102006245548424	0.1263011759978653	-0.9757050695505582	0.0422044040566928	0.9506068950917479	0.1171882061294128	1.00375108782986	1183.052026099405
57	0.7895701750784164	0.1248887546026225	-0.6646814204757939	0.05895699776483634	0.9309897629424364	0.1666191291871267	1.001985974638401	2017.679677398906
58	0.4384339308673756	0.1257797206006397	-0.3126542102667358	0.1709155128368167	0.7800310814192266	0.5482538158842732	1.002984958914446	1441.472487066098
59	0.4366576056377067	0.1432756146246173	-0.2933819910130894	0.1905942061383599	0.7610653712774752	0.6262422371571266	1.003041494798865	1418.58171661516
60	0.6404858750447537	0.1523887834601378	-0.488097091584616	0.1505250961114369	0.8164122066480669	0.4712564745913457	1.001925262919855	2067.997849771254
61	0.5359978038412966	0.1229558572424535	-0.4130419465988431	0.1396375179299857	0.8215961108096732	0.4316379553421327	1.002224957280696	1841.392712155248
62	0.5425438653857687	0.1449642432324939	-0.3975796221532748	0.1586642322438109	0.8039144314133513	0.5015435526426189	1.002148392736353	1894.407514031392
63	0.6906175676064168	0.1105599429096713	-0.5800576246967455	0.1020629122256993	0.8681734893309349	0.3022880759078659	1.002038861890383	1975.807643648379
64	0.5363354855346255	0.1284444446036628	-0.4078910409309627	0.145335147390389	0.8159860923408206	0.45224500718266	1.002212347780125	1849.91791663404
65	0.4606800799000007	0.1479106455158961	-0.3127694343841045	0.1870727819335589	0.7676554146346607	0.6120091423754865	1.00278556577415	1528.493027763183
66	0.9156876010783158	0.1151250761946463	-0.8005625248836695	0.04447243597013859	0.9475742750542582	0.1237789142039948	1.002962543010386	1450.755385325857
67	0.4392934212224433	0.1343141519294253	-0.304979269293018	0.1800582278923196	0.7714372379732978	0.5840216261455423	1.002993127694767	1438.119241268353
68	1.447959589553786	0.1245405168601817	-1.323419072693604	0.02236333569952069	0.9737022284113502	0.06083563875971321	1.008918305434927	538.1202338925162
69	0.9966840746002218	0.186725970142996	-0.8099581044572257	0.08344187479788343	0.9054236871039549	0.2421157330541923	1.002141587049532	1899.268625355157
70	1.501536617578134	0.1854669566233583	-1.316069660954775	0.0658118687909794	0.9250130331899105	0.1873565357853174	1.002728726682351	1555.267685507826
71	0.8523556038297071	0.1365697167599056	-0.7157858870698015	0.06010298103377596	0.9302861115534476	0.1700649088639379	1.002569228798321	1635.696475619878
72	2.57943832511157	0.1626509777173706	-2.4167873473942	0.04825231972668224	0.9442727550445357	0.1348327336715146	1.002226200932986	1840.556159074826
73	0.5280311073209585	0.1601356381239499	-0.3678954691970086	0.1770040890065969	0.7848282175056726	0.5719849365023044	1.002215817271412	1847.564321226735
74	0.5445759236931218	0.124979431238816	-0.4195964924543058	0.1388026634287644	0.8235288864533278	0.4286413771050186	1.002155821064428	1889.130103191594
75	1.391004345719683	0.150574501734866	-1.240429843984817	0.05161423783599288	0.9403824909217725	0.1447382985768718	1.003117887762113	1388.787451986942
76	0.9490987874302341	0.1291467785888118	-0.8199520088414223	0.04672680315098968	0.9455418382750642	0.1303609921564423	1.004338842115376	1040.267614322641
77	1.227917640556889	0.1220163969774456	-1.105901243579444	0.0414983483641229	0.9514023601042574	0.1151428345016221	1.002952220954153	1455.070501521774
78	0.5360522958253826	0.1360438780357014	-0.4000084177896812	0.1528764695545035	0.8085658836373968	0.479946544705103	1.002220003574277	1844.73245583925
79	0.537126461209622	0.1251236980370623	-0.4120027631725597	0.1418220266998882	0.8194579200701659	0.4395064913256053	1.002223371821668	1842.460292218161
80	0.5360522958253826	0.1360438780357014	-0.4000084177896812	0.1528764695545035	0.8085658836373968	0.479946544705103	1.002220003574277	1844.73245583925
81	0.9490987874302341	0.1291467785888118	-0.8199520088414223	0.04672680315098968	0.9455418382750642	0.1303609921564423	1.004338842115376	1040.267614322641
82	0.5363354855346255	0.1284444446036628	-0.4078910409309627	0.145335147390389	0.8159860923408206	0.45224500718266	1.002212347780125	1849.91791663404
83	0.6467462964678349	0.1457397008930079	-0.5010065955748271	0.1468586162144995	0.8192662922366688	0.4578016910293393	1.001983854918794	2019.395071305236
84	0.5594870079438398	0.1276100641918307	-0.431876943752009	0.1398954729401572	0.8229284292319434	0.4325650204589658	1.002141999758292	1898.973125780262
85	0.6404858750447537	0.1523887834601378	-0.488097091584616	0.1505250961114369	0.8164122066480669	0.4712564745913457	1.001925262919855	2067.997849771254
86	0.5355682677703208	0.1401832021093358	-0.395385065660985	0.1570859663824686	0.8044183495599306	0.4956248503530837	1.002217506254897	1846.420741972383
87	0.9786491594722321	0.1353097737819171	-0.843339385690315	0.05546050130163564	0.9355420611250558	0.1561574241864411	1.002303835615974	1789.803593582202
88	0.5594870079438398	0.1276100641918307	-0.431876943752009	0.1398954729401572	0.8229284292319434	0.4325650204589658	1.002141999758292	1898.973125780262
89	0.6467462964678349	0.1457397008930079	-0.5010065955748271	0.1468586162144995	0.8192662922366688	0.4578016910293393	1.001983854918794	2019.395071305236
90	1.832405520867512	0.132020905168441	-1.700384615699071	0.02079103534157647	0.9755225714685132	0.05646764889681272	1.007885066592052	603.5015163058775
91	0.6464148905519178	0.1394821538433809	-0.506932736708537	0.1410239921515152	0.8250663515450134	0.4366273547549676	1.00199491128432	2010.479698742807
92	0.5933853815904853	0.13542847162637	-0.4579569099641153	0.1399254369343077	0.8255129655565012	0.43267274417749	1.001995312126955	2010.157960665219
93	0.4820675302879365	0.1695860396403158	-0.3124814906476207	0.2016181066910326	0.7560242052335981	0.6716110347027351	1.002622509562374	1607.915082332664
94	0.6471297514206322	0.1562472125543178	-0.4908825388663144	0.1564527329271986	0.8097347269204705	0.4932563682124717	1.001972597194677	2028.554729225991
95	0.6471297514206322	0.1562472125543178	-0.4908825388663144	0.1564527329271986	0.8097347269204705	0.4932563682124717	1.001972597194677	2028.554729225991
96	0.8793014104521746	0.1351297572155239	-0.7441716532366507	0.05758089653473468	0.9331806135845326	0.1624924966095281	1.002741862239091	1548.996629418178
97	0.5445759236931218	0.124979431238816	-0.4195964924543058	0.1388026634287644	0.8235288864533278	0.4286413771050186	1.002155821064428	1889.130103191594
98	0.5285324726067837	0.1547984153250513	-0.3737340572817325	0.1718300605633045	0.7899185940707618	0.5517961301851664	1.002210093866958	1851.450130397959
99	0.9173388763506505	0.1393510903302664	-0.7779877860203841	0.05891806284638801	0.9317944219106471	0.1665022058150666	1.002596005072152	1621.615404477023
100	0.771023730787937	0.1600444541688215	-0.6109792766191154	0.08412948765221881	0.9038504556717714	0.2442941894344877	1.00179828215405	2181.834442425749
101	0.6467462964678349	0.1457397008930079	-0.5010065955748271	0.1468586162144995	0.8192662922366688	0.4578016910293393	1.001983854918794	2019.395071305236
102	0.6412730152188721	0.1887023898473551	-0.452570625371517	0.1825298804837534	0.7845725913320096	0.5938285205260568	1.001882921368453	2104.608307848219
103	0.537126461209622	0.1251236980370623	-0.4120027631725597	0.1418220266998882	0.8194579200701659	0.4395064913256053	1.002223371821668	1842.460292218161
104	1.391004345719683	0.150574501734866	-1.240429843984817	0.05161423783599288	0.9403824909217725	0.1447382985768718	1.003117887762113	1388.787451986942
105	1.014632009317739	0.1343341908125729	-0.8802978185051659	0.05072523590713748	0.9410338847250657	0.142112117231272	1.003139467637449	1380.597575224583
106	0.4274812263696527	0.4975858408117422	0.07010461444208954	0.5560497355028354	0.4102911635067961	3.331028045792509	1.002001363061658	2005.313678298861
107	0.7402656174257831	0.1269643598613628	-0.6133012575644203	0.06462904229200866	0.9244724732171885	0.1837565416883228	1.001964332406323	2035.332504400665
108	1.479797105327144	0.5126938223244838	-0.9671032830026606	0.2376938878832241	0.7372492620020554	0.8292540136904191	1.002722551704871	1558.233350881978
109	0.8294612387360747	0.120574355717278	-0.7088868830187967	0.05183228222194214	0.9391642492954457	0.145383170826819	1.002619505018015	1609.456449284063
110	0.5094777794199219	0.4818001658136201	-0.02767761360630178	0.4924913997784154	0.4743736081151027	2.580799195162727	1.002215596918006	1847.713623309102
111	2.090303834224307	0.4908438159556591	-1.599460018268647	0.1206649576844439	0.8618580277013237	0.3649436019989838	1.002428573593517	1713.892726892776
112	0.4606800799000007	0.1479106455158961	-0.3127694343841045	0.1870727819335589	0.7676554146346607	0.6120091423754865	1.00278556577415	1528.493027763183
113	0.645658395620879	0.1298497211431925	-0.5158086744776864	0.1319292261322706	0.8341138653459715	0.4041893351497974	1.002018789220906	1991.492600571975
114	1.017783314763256	0.1288722173213347	-0.8889110974419209	0.04903679544671379	0.9427595768667663	0.137137850472708	1.002720201794934	1559.364933166026
115	0.4333939786797368	0.1734267806826785	-0.2599671979970583	0.2235602527295359	0.7290945567604066	0.765747878352072	1.003161665607079	1372.273839959116
116	0.6471297514206322	0.1562472125543178	-0.4908825388663144	0.1564527329271986	0.8097347269204705	0.4932563682124717	1.001972597194677	2028.554729225991
117	1.690857693706707	0.0999148393267241	-1.590942854379983	0.07290749285546225	0.9030287656720632	0.2091452775321007	1.002378244007276	1743.729649505522
118	0.5594870079438398	0.1276100641918307	-0.431876943752009	0.1398954729401572	0.8229284292319434	0.4325650204589658	1.002141999758292	1898.973125780262
119	9.040191833614923	0.215274448301127	-8.824917385313796	0.009137214387010664	0.989206413446732	0.02452444947253367	1.002483866336263	1682.273759710234
120	1.243635524585856	0.1254083896782599	-1.118227134907596	0.02651344166495068	0.9689092695445124	0.07243277384182595	1.008413580512646	568.1645024107582
121	3.381145030647524	0.1574208586539568	-3.223724171993567	0.04315417165724637	0.9498769791813636	0.1199443476691075	1.002234676945514	1834.874961989244
122	0.6471297514206322	0.1562472125543178	-0.4908825388663144	0.1564527329271986	0.8097347269204705	0.4932563682124717	1.001972597194677	2028.554729225991
123	10.7078076895969	0.234664287606173	-10.47314340199072	0.01113123580554275	0.9869333758676824	0.02993668405820429	1.002148790915303	1894.12387943304
124	1.591386992630494	0.489408231984947	-1.101978760645547	0.2327418298176704	0.7425274589311255	0.806736845355061	1.00277964978613	1531.236547818649
125	2.983293819916635	0.4990925470908854	-2.484201272825749	0.1064880792620768	0.8779813184626981	0.3169564635220647	1.002083813211456	1941.566213694372
126	1.690857693706707	0.0999148393267241	-1.590942854379983	0.07290749285546225	0.9030287656720632	0.2091452775321007	1.002378244007276	1743.729649505522
127	2.370749303942237	0.1586998450954955	-2.212049458846742	0.02485954773409085	0.9709598339173562	0.06779927038664842	1.00718545427803	657.753252540831
128	0.5247701608857078	0.1987109513799115	-0.3260592095057963	0.2131228733058677	0.7493264843739613	0.7203144237351217	1.002262592536295	1816.410512300368
129	2.04393270461855	0.1892706730882108	-1.854662031530339	0.1354074729649938	0.8399652346645397	0.4165145005483427	1.001856093602353	2128.485791411165
130	0.7488915390527959	0.1609415624103642	-0.5879499766424318	0.08738517843231502	0.9001869485594785	0.2546532536472634	1.001749104512665	2229.37443630796
131	3.1742332756881	0.5662881893761368	-2.607945086311963	0.06372474842195099	0.9229142789540129	0.1810104114426995	1.001581283012352	2408.52113918539
132	2.022231194087952	0.1489719692237341	-1.873259224864218	0.04590642894528917	0.9467339032297121	0.1279621447933735	1.002669925148366	1583.977213328028
133	0.5351861378124654	0.1439335241717266	-0.3912526136407388	0.1610316258727843	0.8005258691207375	0.5104633400162525	1.002209090653529	1852.132936397932
134	0.6464148905519178	0.1394821538433809	-0.506932736708537	0.1410239921515152	0.8250663515450134	0.4366273547549676	1.00199491128432	2010.479698742807
135	1.579897938098492	0.1174136146973245	-1.462484323401168	0.01822861170615762	0.9784214262232703	0.04937898884969311	1.009018783144607	532.5194715164871
136	0.927902860089721	0.3949226771210657	-0.5329801829686553	0.3391588932584655	0.6303972392786725	1.364913500333214	1.002621232159453	1608.570042596701
137	0.4333939786797368	0.1734267806826785	-0.2599671979970583	0.2235602527295359	0.7290945567604066	0.765747878352072	1.003161665607079	1372.273839959116
138	0.8811334542080352	0.1582944761369309	-0.7228389780711044	0.07457226241630273	0.9145682553645148	0.214305726800441	1.001910184414344	2080.887952663626
139	0.8499340844976654	0.1476251745983322	-0.7023089098993333	0.06912939567962463	0.9203806972554679	0.1975024166864834	1.002163447103324	1883.742851475528
140	0.8521409389314762	0.1256042412315992	-0.7265366976998771	0.05356947738745989	0.9374763981021473	0.1505315873937986	1.002776706430929	1532.605209535226
141	1.690857693706707	0.0999148393267241	-1.590942854379983	0.07290749285546225	0.9030287656720632	0.2091452775321007	1.002378244007276	1743.729649505522
142	4.15516100482288	0.1659440858241553	-3.989216918998725	0.005895097742046248	0.9928551179051557	0.01577094672160666	1.006901828370741	682.6687493528485
143	0.8527197417779577	0.116441893768761	-0.7362778480091967	0.04763996576998089	0.9438964592649622	0.1330360215024166	1.002878176598174	1486.79762519845
144	1.257646390628928	0.1224610924508258	-1.135185298178102	0.02513339168420227	0.9704725415811106	0.06856537795501687	1.00851541351631	561.8318932471506
145	2.94956293625747	0.1532008532301962	-2.796362083027274	0.02006221751124949	0.9764525215200323	0.05444768282279397	1.006290917799072	743.4041840739502
146	2.137179444569561	0.1373871081846273	-1.999792336384934	0.01694616102170845	0.9799867288979082	0.0458451074615741	1.008094120331731	589.0043814201316
147	2.341048058916608	0.1473476361397448	-2.193700422776864	0.01980395939154903	0.9767550979490986	0.05373262443064861	1.006731091400487	698.6097960280124
148	0.5419792347543742	0.1500395409308183	-0.3919396938235559	0.1639395001091632	0.798697147008855	0.5214886623212786	1.002136976948992	1902.575745500552
149	2.325015355153973	0.7146030041443552	-1.610412351009618	0.219495314827015	0.7532757665295258	0.7479089150755239	1.000935878155262	3487.64676416355
150	0.5358308651495844	0.1376236999906352	-0.3982071651589493	0.1545111515467831	0.8069541207462463	0.4860163899585256	1.002217532955683	1846.402674780519
151	1.758410390889611	0.119585963026361	-1.63882442786325	0.01699319959372753	0.9798599474765874	0.04597456259395157	1.008901044496547	539.0944318043291
152	0.6467462964678349	0.1457397008930079	-0.5010065955748271	0.1468586162144995	0.8192662922366688	0.4578016910293393	1.001983854918794	2019.395071305236
153	1.014096560489189	0.1413221977875728	-0.8727743627016158	0.0571592185267531	0.9338179099695216	0.1612303858146051	1.002493609373105	1676.823272995757
154	1.454301545856915	0.1344791886296947	-1.319822357227221	0.02559560535913952	0.9700222726970807	0.06985944664974113	1.008564387084225	558.8370811393329
155	2.360337604039858	0.1241095431902337	-2.236228060849625	0.01645075650059117	0.9805151507091004	0.04448245368772948	1.007494613780379	632.6084731164143
156	0.4617537587622282	0.1375574432220762	-0.3241963155401519	0.1758655074657886	0.778521847181542	0.5675204929120247	1.002758147191586	1541.292218811095
157	0.6448582858319251	0.1210039206728155	-0.5238543651591095	0.1234512496871891	0.8425574479554456	0.3745574033216219	1.002052622300705	1965.197649980908
158	1.054575219958226	0.1470142592292651	-0.9075609607289609	0.05716683632262082	0.9340533085691094	0.1612531763795724	1.002923222853528	1467.332342089361
159	0.8491727177214976	0.1411222612039608	-0.7080504565175368	0.06510026448469387	0.9247543442560057	0.1851896393498176	1.002238686048427	1832.200039696419
160	2.401528987712474	0.1501450805661312	-2.251383907146343	0.0220092414973778	0.9741990468379431	0.05985070833270305	1.007030920208194	671.0958037808006
161	10.46799462513062	0.224519029390166	-10.24347559574045	0.009797102762349413	0.9884595488273972	0.02631312570951658	1.002276025155818	1807.657991040325
162	1.119274525038548	0.1551687112086372	-0.9641058138299109	0.04336282130910246	0.9499753894066585	0.1205505636922698	1.00629190401004	743.2973323361214
163	0.6458111183340629	0.1345538227720388	-0.5112572955620241	0.1364190394827533	0.8296460436349602	0.4201176218199852	1.002006218681808	2001.443261872166
164	0.4820675302879365	0.1695860396403158	-0.3124814906476207	0.2016181066910326	0.7560242052335981	0.6716110347027351	1.002622509562374	1607.915082332664
165	0.5437213458928605	0.1339241548611919	-0.4097971910316686	0.1478113664164912	0.8146244237286868	0.4612868394103363	1.002145758549119	1896.286073713821
166	1.690857693706707	0.0999148393267241	-1.590942854379983	0.07290749285546225	0.9030287656720632	0.2091452775321007	1.002378244007276	1743.729649505522
167	0.6464148905519178	0.1394821538433809	-0.506932736708537	0.1410239921515152	0.8250663515450134	0.4366273547549676	1.00199491128432	2010.479698742807
168	0.5351861378124654	0.1439335241717266	-0.3912526136407388	0.1610316258727843	0.8005258691207375	0.5104633400162525	1.002209090653529	1852.132936397932
169	0.9173116789347695	0.1388860393426745	-0.778425639592095	0.05802071075374619	0.9328985032101311	0.1638100942255124	1.002790959466349	1526.000316347975
170	0.5430830042894075	0.1398610832728543	-0.4032219210165532	0.153721517854353	0.8087896661996131	0.4830814213654293	1.002144514657394	1897.174450733813
171	0.6404159513268953	0.1474116662809698	-0.4930042850459255	0.1459886783823729	0.8209295565126584	0.454626260976976	1.001933213975988	2061.265090554647
172	0.6471297514206322	0.1562472125543178	-0.4908825388663144	0.1564527329271986	0.8097347269204705	0.4932563682124717	1.001972597194677	2028.554729225991
173	1.766735573722123	0.1536738045189848	-1.613061769203139	0.04507648429034401	0.9478197174512459	0.125539506685291	1.002777289969609	1532.333668366119
174	0.645658395620879	0.1298497211431925	-0.5158086744776864	0.1319292261322706	0.8341138653459715	0.4041893351497974	1.002018789220906	1991.492600571975
175	0.3952869412174231	0.1814657618961376	-0.2138211793212855	0.2491377915489625	0.6989164971564822	0.8824260771908091	1.003718151226657	1192.230738020867
176	0.4820675302879365	0.1695860396403158	-0.3124814906476207	0.2016181066910326	0.7560242052335981	0.6716110347027351	1.002622509562374	1607.915082332664
177	2.04393270461855	0.1892706730882108	-1.854662031530339	0.1354074729649938	0.8399652346645397	0.4165145005483427	1.001856093602353	2128.485791411165
178	0.6467462964678349	0.1457397008930079	-0.5010065955748271	0.1468586162144995	0.8192662922366688	0.4578016910293393	1.001983854918794	2019.395071305236
179	5.256834538537158	0.1922929585362984	-5.064541580000859	0.01257196008446747	0.9851155981459426	0.03386074488004789	1.005491665326216	841.5652485578363
180	0.5351861378124654	0.1439335241717266	-0.3912526136407388	0.1610316258727843	0.8005258691207375	0.5104633400162525	1.002209090653529	1852.132936397932
181	0.5359978038412966	0.1229558572424535	-0.4130419465988431	0.1396375179299857	0.8215961108096732	0.4316379553421327	1.002224957280696	1841.392712155248
182	0.9056707818765218	0.1431042332814585	-0.7625665485950632	0.06572429347492822	0.9240510059724707	0.1870896832817818	1.001665628561104	2315.013273821472
183	2.665922376841786	0.1619813826370229	-2.503940994204763	0.01851947895600655	0.9781776846509345	0.05018177845109145	1.00839591303638	569.2779346802522
184	1.348397115480051	0.1166125686652181	-1.231784546814833	0.03520869357164125	0.9584074320142442	0.0970544603493261	1.003623951529317	1219.291413236879
185	2.565943455344101	0.1423640266220743	-2.423579428722027	0.009861827007254947	0.9881509446632025	0.02648869395349666	1.009812134684294	492.1301208182643
186	0.5358308651495844	0.1376236999906352	-0.3982071651589493	0.1545111515467831	0.8069541207462463	0.4860163899585256	1.002217532955683	1846.402674780519
187	0.9995933160281123	0.1261931956811466	-0.8734001203469657	0.04943576851280795	0.9421737347068152	0.1383116592876929	1.002457044154125	1697.464262749369
188	0.6467462964678349	0.1457397008930079	-0.5010065955748271	0.1468586162144995	0.8192662922366688	0.4578016910293393	1.001983854918794	2019.395071305236
189	1.790908110398439	0.1274497669320897	-1.663458343466349	0.01982282755198903	0.9766261377084102	0.05378485334547867	1.008103408740301	588.3766100984597
190	0.6404159513268953	0.1474116662809698	-0.4930042850459255	0.1459886783823729	0.8209295565126584	0.454626260976976	1.001933213975988	2061.265090554647
191	0.5358308651495844	0.1376236999906352	-0.3982071651589493	0.1545111515467831	0.8069541207462463	0.4860163899585256	1.002217532955683	1846.402674780519
192	1.079061553168552	0.1365603672809639	-0.9425011858875882	0.05195640997786315	0.9396478751581349	0.1457504145678167	1.002565380259078	1637.74055903019
193	2.04393270461855	0.1892706730882108	-1.854662031530339	0.1354074729649938	0.8399652346645397	0.4165145005483427	1.001856093602353	2128.485791411165
194	1.504969225992348	0.1351915229788992	-1.369777703013449	0.02507242925433426	0.9706246899322734	0.06839479183489028	1.008579124120453	557.9422117245978
195	1.054220655804982	0.127474071338873	-0.9267465844661092	0.04268922037475671	0.9501438764727007	0.1185944168799904	1.004447325322961	1017.622289583564
196	1.690857693706707	0.0999148393267241	-1.590942854379983	0.07290749285546225	0.9030287656720632	0.2091452775321007	1.002378244007276	1743.729649505522
197	1.55291134113819	0.1290378657225222	-1.423873475415668	0.02230110545556356	0.9737876181256725	0.06066249060453727	1.008655413967588	553.355761478468
198	2.174015636550029	0.1538876763337316	-2.020127960216297	0.02332482622901882	0.9727050461438971	0.06351367439525989	1.006869411397724	685.6385876449468
199	0.5433667038433413	0.1372758821434119	-0.4060908216999294	0.1511451000316562	0.8113329721567712	0.4735431756478184	1.002145053552384	1896.789473881737
200	0.6467462964678349	0.1457397008930079	-0.5010065955748271	0.1468586162144995	0.8192662922366688	0.4578016910293393	1.001983854918794	2019.395071305236
201	0.6412730152188721	0.1887023898473551	-0.452570625371517	0.1825298804837534	0.7845725913320096	0.5938285205260568	1.001882921368453	2104.608307848219
202	0.4820675302879365	0.1695860396403158	-0.3124814906476207	0.2016181066910326	0.7560242052335981	0.6716110347027351	1.002622509562374	1607.915082332664
203	1.538061512190146	0.1295654457099426	-1.408496066480203	0.02357068276388221	0.9723175366669651	0.06419930432426427	1.007629249096423	622.2560183542722
204	0.5425438653857687	0.1449642432324939	-0.3975796221532748	0.1586642322438109	0.8039144314133513	0.5015435526426189	1.002148392736353	1894.407514031392
205	0.438265736829049	0.1279759840376986	-0.3102897527913504	0.1734265977854633	0.7776121391022285	0.5579987780929203	1.002991133854273	1438.936255781318
206	0.5359978038412966	0.1229558572424535	-0.4130419465988431	0.1396375179299857	0.8215961108096732	0.4316379553421327	1.002224957280696	1841.392712155248
207	0.6467462964678349	0.1457397008930079	-0.5010065955748271	0.1468586162144995	0.8192662922366688	0.4578016910293393	1.001983854918794	2019.395071305236
208	1.055082241457094	0.134370550438975	-0.9207116910181186	0.04629743637726205	0.9461766453430002	0.1291049706624556	1.004339293179431	1040.171355044177
209	0.5247701608857078	0.1987109513799115	-0.3260592095057963	0.2131228733058677	0.7493264843739613	0.7203144237351217	1.002262592536295	1816.410512300368
210	0.5072042937022857	0.1970102432445146	-0.310194050457771	0.2166061656581476	0.744673374014115	0.7353424458591002	1.002376015955742	1745.0746437557
211	0.4378478814443561	0.1313459002617064	-0.3065019811826497	0.1774377905241914	0.7737381060417897	0.5736887555972322	1.002991682636097	1438.711288805552
212	0.6906175676064168	0.1105599429096713	-0.5800576246967455	0.1020629122256993	0.8681734893309349	0.3022880759078659	1.002038861890383	1975.807643648379
213	0.4985793985808032	0.1383803481338206	-0.3601990504469826	0.1635271655796066	0.7953356225922315	0.5199206151331943	1.002395733656642	1733.243667726637
214	1.691513323034693	0.1307269652901769	-1.560786357744516	0.02278846197774616	0.9732188685225381	0.06201909132108203	1.007636044933839	621.7425526141943
215	1.351431795304829	0.156600609095878	-1.194831186208951	0.02839894801332078	0.9667399054253456	0.0777343991797395	1.012573292426507	389.7804358345263
216	0.5437213458928605	0.1339241548611919	-0.4097971910316686	0.1478113664164912	0.8146244237286868	0.4612868394103363	1.002145758549119	1896.286073713821
217	0.5445759236931218	0.124979431238816	-0.4195964924543058	0.1388026634287644	0.8235288864533278	0.4286413771050186	1.002155821064428	1889.130103191594
218	0.5437213458928605	0.1339241548611919	-0.4097971910316686	0.1478113664164912	0.8146244237286868	0.4612868394103363	1.002145758549119	1896.286073713821
219	0.8521409389314762	0.1256042412315992	-0.7265366976998771	0.05356947738745989	0.9374763981021473	0.1505315873937986	1.002776706430929	1532.605209535226
220	2.04393270461855	0.1892706730882108	-1.854662031530339	0.1354074729649938	0.8399652346645397	0.4165145005483427	1.001856093602353	2128.485791411165
221	0.6471297514206322	0.1562472125543178	-0.4908825388663144	0.1564527329271986	0.8097347269204705	0.4932563682124717	1.001972597194677	2028.554729225991
222	0.438265736829049	0.1279759840376986	-0.3102897527913504	0.1734265977854633	0.7776121391022285	0.5579987780929203	1.002991133854273	1438.936255781318
223	1.519892517583709	0.1352698412202292	-1.38462267636348	0.02490937947634886	0.9708122694312069	0.0679386479570132	1.008563092892027	558.9158067101276
224	0.6404159513268953	0.1474116662809698	-0.4930042850459255	0.1459886783823729	0.8209295565126584	0.454626260976976	1.001933213975988	2061.265090554647
225	0.6034316801415432	0.1387073485480538	-0.4647243315934894	0.1467801681133541	0.8173686873635374	0.4575150756731276	1.002076058517458	1947.388019961723
226	0.6035766181337145	0.1222518302053365	-0.481324787928378	0.1307086009756548	0.8332915539921928	0.3998874306118275	1.002100288687486	1929.312565623717
227	0.4827106688532523	0.1182065505829502	-0.3645041182703021	0.1475036673620893	0.808975098686242	0.460160428431555	1.00250944828874	1668.037924126369
228	0.4699619217700031	0.1093032897967823	-0.3606586319732208	0.1414421713348395	0.8131960248685379	0.438135387575927	1.002632154724399	1602.986982497043
229	0.8810825073042707	0.1451203749913273	-0.7359621323129434	0.05092868965135638	0.9413904908173232	0.1427127013939929	1.004265885964712	1056.076616027111
230	0.6033521461049286	0.1040941955267635	-0.4992579505781651	0.1124773919144297	0.8513879469576254	0.3370425893364449	1.002168184898873	1880.411445592798
231	0.8238598835005542	0.121411305436299	-0.7024485780642551	0.0524995587372898	0.9383949746085076	0.1473585033956095	1.002592826462011	1623.274214518665
232	0.9260024829598483	0.1086728557879805	-0.8173296271718679	0.04089977937637072	0.951409245433614	0.1134111996206381	1.002795721056847	1523.806513212502
233	0.4684946505687117	0.1213436808738841	-0.3471509696948276	0.1549962912535824	0.7999905458856227	0.4878223132210834	1.00263992625596	1599.038220084338
234	0.9092910242155261	0.1000928186011476	-0.8091982056143785	0.03608661774803384	0.9567226895321987	0.0995651011799933	1.003068809052809	1407.782301202002
235	0.4930452645409845	0.4164130065714103	-0.07663225796957418	0.4471088400614721	0.5180768786738845	2.150664073488988	1.00224513234687	1827.915371576282
236	4.027032496463247	0.1732487718969296	-3.853783724566317	0.01180421365023233	0.9859263280811638	0.03176823111059105	1.006608664794426	710.5116871524776
237	0.9474853095106128	0.1185147625180693	-0.8289705469925436	0.04643306268918004	0.9453855133103088	0.1295015944773351	1.002627916766526	1605.148581952877
238	0.9242220875146371	0.1045557369756192	-0.8196663505390178	0.03932821174415064	0.9530228821389288	0.1088749910227011	1.002505609036907	1670.158934914589
239	0.6033521461049286	0.1040941955267635	-0.4992579505781651	0.1124773919144297	0.8513879469576254	0.3370425893364449	1.002168184898873	1880.411445592798
240	0.6005598371773833	0.1300004471636012	-0.4705593900137821	0.1353578914641338	0.8297877186338368	0.416338111840297	1.002017229877777	1992.721555368118
241	9.291532014798864	0.2076713803959776	-9.083860634402887	0.0006185833978469908	0.999217646916968	0.001646136937519933	1.00124394390946	2872.92748923862
242	0.9704657458058129	0.1244468822815254	-0.8460188635242875	0.04749858375586379	0.944408768513522	0.1326215197775767	1.002979461078071	1443.738187071214
243	0.4289200046243711	0.1114449203868441	-0.317475084237527	0.1582173151266575	0.7904857960072789	0.4998653027897545	1.003080438263962	1403.234392572212
244	1.05662466494694	0.1138741409537072	-0.9427505239932326	0.02638444676047599	0.9689244318691971	0.07207081927311645	1.007760973169503	612.4539943614398
245	0.6035887070339816	0.1284052903755697	-0.4751834166584119	0.1367784641566051	0.8272752349277012	0.4213998978727873	1.002087707689541	1938.655610859752
246	1.712807838159635	0.1123134420909079	-1.600494396068727	0.01265912834398233	0.9848464295576665	0.03409853005442497	1.012154758902919	402.4224987893762
247	0.4266646360016086	0.131123193449422	-0.2955414425521866	0.1815295434446778	0.7680603506316166	0.589852300351586	1.003126199132454	1385.62162459613
248	0.6577630358417064	0.09396107248315796	-0.5638019633585484	0.08948949719906216	0.8798800286227518	0.2613882601693431	1.00212211637378	1913.315343199107
249	1.617718875357844	0.08369129458704221	-1.534027580770802	0.0610459032497603	0.9150489169322535	0.1729064255109064	1.00252954145704	1657.025056424576
250	0.5266712293813292	0.1107248169674844	-0.4159464124138448	0.1299279730025966	0.8299605273957518	0.3971425561236488	1.002306670072482	1788.003732199163
251	0.6035766181337145	0.1222518302053365	-0.481324787928378	0.1307086009756548	0.8332915539921928	0.3998874306118275	1.002100288687486	1929.312565623717
252	0.5993886181602572	0.1720509535507493	-0.4273376646095079	0.1749084020791885	0.7905379251295235	0.563777159810916	1.001973363422738	2027.92865632342
253	0.9164457868628897	0.1083456879293865	-0.8081000989335032	0.04048943345875398	0.9519090316167871	0.1122253343939756	1.002925701410024	1466.276171910453
254	0.5266712293813292	0.1107248169674844	-0.4159464124138448	0.1299279730025966	0.8299605273957518	0.3971425561236488	1.002306670072482	1788.003732199163
255	0.6035887070339816	0.1284052903755697	-0.4751834166584119	0.1367784641566051	0.8272752349277012	0.4213998978727873	1.002087707689541	1938.655610859752
256	1.82829299355182	0.1287467118913593	-1.699546281660461	0.01955114440521808	0.9769477841615488	0.05303300172380696	1.008266401202186	577.5770085164492
257	1.997732855873336	0.1351166671896805	-1.862616188683655	0.02048678174321111	0.9758969019464535	0.0556240247318507	1.00797272384157	597.3357015064964
258	0.4648572275561535	0.6506987319502776	0.1858415043941241	0.6585229816123616	0.3126306760966436	5.128713332407888	1.00090126575327	3573.601456272615
259	1.360066073854824	0.1171528468069201	-1.242913227047904	0.02242400477186693	0.9735406642015574	0.06100446436482176	1.007627179889317	622.4125297335323
260	1.05541037770086	0.102206461539288	-0.953203916161572	0.0333761339643151	0.9600215297033717	0.09182849910797765	1.003172469494515	1368.259031385438
261	0.6005598371773833	0.1300004471636012	-0.4705593900137821	0.1353578914641338	0.8297877186338368	0.416338111840297	1.002017229877777	1992.721555368118
262	0.5038166898937836	0.1204875225266317	-0.3833291673671519	0.1453488913987726	0.8128342910916364	0.452295048378164	1.002410404855624	1724.544694293389
263	0.879149476287201	0.1031073151606713	-0.7760421611265297	0.03904367603179797	0.9533328243413143	0.1080552869999201	1.002870556409053	1490.141893593626
264	1.944336657316071	0.103560496334143	-1.840776160981928	0.0111374434687828	0.9866623063580852	0.02995356717120363	1.009525287050838	505.9956618125171
265	0.6057055400941495	0.4357145352676272	-0.1699910048265223	0.439793369427233	0.5269328296330431	2.087850521853732	1.002322464170943	1778.040773380563
266	0.8935137007599359	0.1140833986982442	-0.7794303020616917	0.04552538023894714	0.9462173331468129	0.1268493268819079	1.002651687184359	1593.099454301867
267	0.6034245362719928	0.1080770146675578	-0.495347521604435	0.1165707194354169	0.8473165453417181	0.3509268977130812	1.002141470052738	1899.352411887242
268	0.6033521461049286	0.1040941955267635	-0.4992579505781651	0.1124773919144297	0.8513879469576254	0.3370425893364449	1.002168184898873	1880.411445592798
269	1.551909649805206	0.1168383671070115	-1.435071282698194	0.01934256938755383	0.9771127198403289	0.05245607721159982	1.008393183323651	569.4503600573055
270	0.9190833957290735	0.1240323336302488	-0.7950510620988247	0.05073991489618481	0.94055385392312	0.1421554401752241	1.002459813941647	1695.882871555375
271	0.5042036970332641	0.1172588367647172	-0.3869448602685469	0.1418812735706285	0.8162325457175685	0.4397204548012236	1.002410642021735	1724.404791965726
272	0.5144983512800508	0.1081362820039424	-0.4063620692761085	0.1285289443937331	0.8308276983234169	0.3922355410533092	1.002325685342147	1776.022523238809
273	0.8881925967505415	0.1088221878816766	-0.7793704088688649	0.04251017161137454	0.9495649893386927	0.1180749197203341	1.002691739299312	1573.203153139957
274	0.5040459160288366	0.1188757399001435	-0.3851701761286931	0.143578730173313	0.8145707663370771	0.4458632045866646	1.002413059293063	1722.980162882441
275	1.25192592410778	0.1387275736918225	-1.113198350415957	0.03304245666417394	0.9615424157260195	0.09087907399861536	1.006596371802369	711.7294569926928
276	0.4769952416225555	0.1813445139257119	-0.2956507276968436	0.2131344856629644	0.7450855253984148	0.7203643020668293	1.002632672682888	1602.723195286722
277	0.7802744465203241	0.1419134138204153	-0.6383610326999088	0.07175582471256517	0.9170704417173935	0.2055861707368689	1.001785859889304	2193.649956332908
278	0.5046578177457854	0.1118656181908851	-0.3927921995549003	0.1361111166429071	0.8218839846156054	0.4190199312609405	1.002407130770377	1726.478382710997
279	0.6034316801415432	0.1387073485480538	-0.4647243315934894	0.1467801681133541	0.8173686873635374	0.4575150756731276	1.002076058517458	1947.388019961723
280	0.6035887070339816	0.1284052903755697	-0.4751834166584119	0.1367784641566051	0.8272752349277012	0.4213998978727873	1.002087707689541	1938.655610859752
281	0.4480847230068948	0.1528061374206914	-0.2952785855862035	0.197149452099523	0.7561732052679546	0.653070153569736	1.002935328586503	1462.188265425028
282	0.4289200046243711	0.1114449203868441	-0.317475084237527	0.1582173151266575	0.7904857960072789	0.4998653027897545	1.003080438263962	1403.234392572212
283	0.4684946505687117	0.1213436808738841	-0.3471509696948276	0.1549962912535824	0.7999905458856227	0.4878223132210834	1.00263992625596	1599.038220084338
284	0.4018195263482623	0.1304373627993519	-0.2713821635489105	0.1906027863879557	0.7552829617071153	0.6262770685528631	1.003430247690303	1279.012645362284
285	1.784221099425767	0.1154213030633943	-1.668799796362373	0.01606576176574347	0.9809185864781593	0.0434244392887662	1.007885539984545	603.467871654473
286	2.18498162017294	0.1191491928939553	-2.065832427278985	0.03424039302356653	0.9593559326968606	0.09429065960768833	1.002512455893148	1666.380136782974
287	0.4976055133203958	0.1377535615167482	-0.3598519518036475	0.1635630607607618	0.795116817814562	0.5200570577606394	1.002400560393275	1730.372044659717
288	0.8930187229980022	0.1031540493637462	-0.7898646736342561	0.03823519384017805	0.9542882558500185	0.1057288199928586	1.002992653351944	1438.313527809236
289	0.8701994926924691	0.09937154148761472	-0.7708279512048544	0.03809509874000502	0.954223704830554	0.1053260835801028	1.002558237594614	1641.547892573024
290	0.6034245362719928	0.1080770146675578	-0.495347521604435	0.1165707194354169	0.8473165453417181	0.3509268977130812	1.002141470052738	1899.352411887242
291	0.3982609458329811	0.1568027621596625	-0.2414581836733185	0.2218299386688755	0.7251496504835948	0.7581316206716925	1.003572220689553	1234.684619657217
292	0.6035887070339816	0.1284052903755697	-0.4751834166584119	0.1367784641566051	0.8272752349277012	0.4213998978727873	1.002087707689541	1938.655610859752
293	0.6005598371773833	0.1300004471636012	-0.4705593900137821	0.1353578914641338	0.8297877186338368	0.416338111840297	1.002017229877777	1992.721555368118
294	0.6034634961585802	0.1127948811058999	-0.4906686150526803	0.1212779855161096	0.8426466081731112	0.3670535573951149	1.002128310922774	1908.823841033594
295	0.5144983512800508	0.1081362820039424	-0.4063620692761085	0.1285289443937331	0.8308276983234169	0.3922355410533092	1.002325685342147	1776.022523238809
296	0.5035159770799779	0.1229975160099817	-0.3805184610699961	0.1480436007452642	0.8101938102046476	0.4621375312768435	1.002410374405511	1724.562658214544
297	0.5038166898937836	0.1204875225266317	-0.3833291673671519	0.1453488913987726	0.8128342910916364	0.452295048378164	1.002410404855624	1724.544694293389
298	0.9827446471929294	0.1106516266760815	-0.8720930205168479	0.0280461962599871	0.9669620616873507	0.07674097540165278	1.006375753837801	734.3246534229688
299	1.545069587985313	0.1056666125266701	-1.439402975458643	0.01071991666066068	0.987098602929667	0.0288184828183107	1.014693868642619	336.4316824760275
300	0.4025568351406228	0.1237079860612393	-0.2788488490793835	0.1823203168121314	0.7631897106868378	0.5929947243970635	1.003413368016556	1284.49689002204
301	1.169909270441726	0.1295526309958428	-1.040356639445883	0.04510654401314365	0.9473029593253186	0.1256271785887759	1.002946138338182	1457.625431916078
302	1.79885956166728	0.1425827640614936	-1.656276797605786	0.02529201966777917	0.9705527811423071	0.06900935350790431	1.007180213361468	658.1969599291255
303	0.7244250681158858	0.1322273973721197	-0.5921976707437661	0.07059010080384837	0.9178126105366603	0.2019926086961213	1.001908531705137	2082.310611741993
304	0.823012657487445	0.1417084338788001	-0.681304223608645	0.06880620205604987	0.9204363788412533	0.1965108261739732	1.001796622901263	2183.405255166664
305	0.7510200639185043	0.1205244605723561	-0.6304956033461482	0.05972742950477777	0.9297865769262922	0.168934763090866	1.001884113997721	2103.55930832018
306	0.847921810467841	0.1117633349758802	-0.7361584754919608	0.04582449899965698	0.9457843887130102	0.1277228008701972	1.00269784359135	1570.214549541229
307	0.6035887070339816	0.1284052903755697	-0.4751834166584119	0.1367784641566051	0.8272752349277012	0.4213998978727873	1.002087707689541	1938.655610859752
308	0.6005598371773833	0.1300004471636012	-0.4705593900137821	0.1353578914641338	0.8297877186338368	0.416338111840297	1.002017229877777	1992.721555368118
309	0.7816985387252713	0.1043444055784177	-0.6773541331468536	0.04465273061301422	0.9466713303887022	0.1243041778044333	1.002575957342375	1632.135017024852
310	0.5144983512800508	0.1081362820039424	-0.4063620692761085	0.1285289443937331	0.8308276983234169	0.3922355410533092	1.002325685342147	1776.022523238809
311	0.6035887070339816	0.1284052903755697	-0.4751834166584119	0.1367784641566051	0.8272752349277012	0.4213998978727873	1.002087707689541	1938.655610859752
312	0.4681670487456393	0.123908123197078	-0.3442589255485613	0.1578526067660029	0.7972102202856778	0.498497080717523	1.002644096322616	1596.927431131165
313	1.898628910501355	0.1236117813091865	-1.775017129192169	0.01525816228314213	0.9819050113709252	0.04120774123976122	1.008977357294377	534.8142160464482
314	0.6577630358417064	0.09396107248315796	-0.5638019633585484	0.08948949719906216	0.8798800286227518	0.2613882601693431	1.00212211637378	1913.315343199107
315	0.3982609458329811	0.1568027621596625	-0.2414581836733185	0.2218299386688755	0.7251496504835948	0.7581316206716925	1.003572220689553	1234.684619657217
316	0.5127089777889193	0.1226336025657526	-0.3900753752231667	0.1439971703453918	0.8156115693255035	0.4473811973346796	1.00231069654703	1785.453188007154
317	0.5053191612674788	0.1083886091900911	-0.3969305520773877	0.1322263303654551	0.8257014320774209	0.4052382644247387	1.002419079153939	1719.442586427784
318	0.5266712293813292	0.1107248169674844	-0.4159464124138448	0.1299279730025966	0.8299605273957518	0.3971425561236488	1.002306670072482	1788.003732199163
319	0.6577630358417064	0.09396107248315796	-0.5638019633585484	0.08948949719906216	0.8798800286227518	0.2613882601693431	1.00212211637378	1913.315343199107
320	0.6033521461049286	0.1040941955267635	-0.4992579505781651	0.1124773919144297	0.8513879469576254	0.3370425893364449	1.002168184898873	1880.411445592798
321	0.4259709897685259	0.1378151604268203	-0.2881558293417056	0.1891832585455648	0.7607076245287964	0.6205245441096399	1.003151320124666	1376.140569068581
322	0.7932380605946099	0.1142809744411544	-0.6789570861534555	0.05047621559086476	0.9403767077536234	0.1413773733689393	1.002453883110442	1699.272662464703
323	0.6034316801415432	0.1387073485480538	-0.4647243315934894	0.1467801681133541	0.8173686873635374	0.4575150756731276	1.002076058517458	1947.388019961723
324	0.6034245362719928	0.1080770146675578	-0.495347521604435	0.1165707194354169	0.8473165453417181	0.3509268977130812	1.002141470052738	1899.352411887242
325	0.6035766181337145	0.1222518302053365	-0.481324787928378	0.1307086009756548	0.8332915539921928	0.3998874306118275	1.002100288687486	1929.312565623717
326	0.4676487375683387	0.1280627609249659	-0.3395859766433729	0.1625928317745473	0.7925910468505061	0.5163731958963466	1.002642161866497	1597.905910345955
327	1.98253863980022	0.1712959086323552	-1.811242731167865	0.1233601417022502	0.8520978372539169	0.3742420785256706	1.001927083108392	2066.452665644108
328	0.7996329674184017	0.1004820493025565	-0.6991509181158453	0.0425329643150861	0.9489598070667962	0.1181410403247858	1.002434817916587	1710.262257116307
329	0.6405361142882494	0.4328720200208265	-0.2076640942674229	0.3098902728895408	0.6590387818718135	1.194232168595737	1.002831133711822	1507.68763736055
330	0.4283584328023456	0.1157240595014904	-0.3126343733008552	0.1635271637493198	0.7853685371797396	0.5199206081763155	1.003077136007449	1404.522820622817
331	1.166989528576079	0.1247398198596121	-1.042249708716467	0.04258959286749835	0.9500620129596422	0.1183053308262047	1.003010963991424	1430.851754467226
332	0.6034316801415432	0.1387073485480538	-0.4647243315934894	0.1467801681133541	0.8173686873635374	0.4575150756731276	1.002076058517458	1947.388019961723
333	0.6034245362719928	0.1080770146675578	-0.495347521604435	0.1165707194354169	0.8473165453417181	0.3509268977130812	1.002141470052738	1899.352411887242
334	1.166989528576079	0.1247398198596121	-1.042249708716467	0.04258959286749835	0.9500620129596422	0.1183053308262047	1.003010963991424	1430.851754467226
335	0.4480847230068948	0.1528061374206914	-0.2952785855862035	0.197149452099523	0.7561732052679546	0.653070153569736	1.002935328586503	1462.188265425028
336	0.6005598371773833	0.1300004471636012	-0.4705593900137821	0.1353578914641338	0.8297877186338368	0.416338111840297	1.002017229877777	1992.721555368118
337	0.8928081081168424	0.118434499812396	-0.7743736083044465	0.04832305982750987	0.9431589186778545	0.1350404416940999	1.002616179966958	1611.165704656494
338	0.5038166898937836	0.1204875225266317	-0.3833291673671519	0.1453488913987726	0.8128342910916364	0.452295048378164	1.002410404855624	1724.544694293389
339	0.5042036970332641	0.1172588367647172	-0.3869448602685469	0.1418812735706285	0.8162325457175685	0.4397204548012236	1.002410642021735	1724.404791965726
340	0.6034634961585802	0.1127948811058999	-0.4906686150526803	0.1212779855161096	0.8426466081731112	0.3670535573951149	1.002128310922774	1908.823841033594
341	0.5035159770799779	0.1229975160099817	-0.3805184610699961	0.1480436007452642	0.8101938102046476	0.4621375312768435	1.002410374405511	1724.562658214544
342	1.927328422897515	0.125027072970258	-1.802301349927257	0.01806154269822799	0.9786435042572175	0.04891809573217559	1.006353450896851	736.6898342329685
343	0.8133012506924142	0.4636511323038274	-0.3496501183885868	0.2859795640269637	0.6851496947904469	1.065180795246734	1.002757393462983	1541.647107641017
344	0.5127089777889193	0.1226336025657526	-0.3900753752231667	0.1439971703453918	0.8156115693255035	0.4473811973346796	1.00231069654703	1785.453188007154
345	0.4034755497897299	0.1149051809609623	-0.2885703688287676	0.1717520504428074	0.7732720268942697	0.5514936686956636	1.003372665350518	1297.917906190071
346	0.9343861827113663	0.1089597350079094	-0.8254264477034569	0.04148270980486912	0.9507152768131822	0.1150975652939858	1.002536589269108	1653.196744643716
347	0.5127089777889193	0.1226336025657526	-0.3900753752231667	0.1439971703453918	0.8156115693255035	0.4473811973346796	1.00231069654703	1785.453188007154
348	0.5035159770799779	0.1229975160099817	-0.3805184610699961	0.1480436007452642	0.8101938102046476	0.4621375312768435	1.002410374405511	1724.562658214544
349	0.9466139020132708	0.1008600738638892	-0.8457538281493816	0.03689751041185132	0.955733587572022	0.1018881151736461	1.002559779103801	1640.724700756158
350	0.6034634961585802	0.1127948811058999	-0.4906686150526803	0.1212779855161096	0.8426466081731112	0.3670535573951149	1.002128310922774	1908.823841033594
351	0.6033521461049286	0.1040941955267635	-0.4992579505781651	0.1124773919144297	0.8513879469576254	0.3370425893364449	1.002168184898873	1880.411445592798
352	0.5993886181602572	0.1720509535507493	-0.4273376646095079	0.1749084020791885	0.7905379251295235	0.563777159810916	1.001973363422738	2027.92865632342
353	0.5127089777889193	0.1226336025657526	-0.3900753752231667	0.1439971703453918	0.8156115693255035	0.4473811973346796	1.00231069654703	1785.453188007154
354	1.420003158528023	0.1528971266275255	-1.267106031900498	0.07462204854192241	0.9198237302921235	0.2144603396699757	1.010576812768981	458.6763137988027
355	0.6003814379785462	0.1349188982545993	-0.4654625397239469	0.1401020519114969	0.8250745676625373	0.4333078461817594	1.002008551710316	1999.588932961843
356	0.5144983512800508	0.1081362820039424	-0.4063620692761085	0.1285289443937331	0.8308276983234169	0.3922355410533092	1.002325685342147	1776.022523238809
357	0.6009644562480941	0.1552586344295775	-0.4457058218185166	0.1084732381172326	0.8755009449663417	0.3235841125169613	1.002240117877101	1831.246603046867
358	0.5049151463955033	0.1063182139836624	-0.3985969324118409	0.1299758921217328	0.8278995287860711	0.3973109092954195	1.002421858007287	1717.814508160778
359	1.061078262518016	0.1159207437619214	-0.9451575187560941	0.0406691311271727	0.9519878987777253	0.1127445207023939	1.002985347445305	1441.312640966991
360	0.6035887070339816	0.1284052903755697	-0.4751834166584119	0.1367784641566051	0.8272752349277012	0.4213998978727873	1.002087707689541	1938.655610859752
361	0.6035887070339816	0.1284052903755697	-0.4751834166584119	0.1367784641566051	0.8272752349277012	0.4213998978727873	1.002087707689541	1938.655610859752
362	0.5114181715725162	0.1330774600760322	-0.378340711496484	0.1550798816002095	0.804715585234687	0.4881336861340886	1.002304222053721	1789.557993928536
363	0.4454709780852017	0.1197682245286279	-0.3257027535565738	0.1609265073828386	0.7910357300056587	0.5100662102025625	1.00286780698127	1491.352248686626
364	1.495892991489017	0.5330662279616361	-0.9628267635273811	0.2350634110164891	0.7395629145669033	0.8172568490223078	1.002543341937201	1649.545384970925
365	0.5266712293813292	0.1107248169674844	-0.4159464124138448	0.1299279730025966	0.8299605273957518	0.3971425561236488	1.002306670072482	1788.003732199163
366	0.5030098011511382	0.1270951374565091	-0.3759146636946292	0.1525537508730491	0.8057694807009783	0.4787510045452792	1.002402593110861	1729.165555647094
367	0.6825018213222526	0.1082697720628653	-0.5742320492593872	0.05692046432306434	0.9321107968704645	0.160516278771389	1.002106329120711	1924.858798014591
368	1.617718875357844	0.08369129458704221	-1.534027580770802	0.0610459032497603	0.9150489169322535	0.1729064255109064	1.00252954145704	1657.025056424576
369	0.6459769154027072	0.4202779495001199	-0.2256989659025873	0.2970802648504277	0.6722578880373843	1.12400187458041	1.002927194277849	1465.640763583182
370	2.640392560448386	0.1134490148110488	-2.526943545637337	0.01097699214180954	0.9868347073760573	0.0295172523602083	1.008305685513495	575.0338894236712
371	0.4976055133203958	0.1377535615167482	-0.3598519518036475	0.1635630607607618	0.795116817814562	0.5200570577606394	1.002400560393275	1730.372044659717
372	0.5144983512800508	0.1081362820039424	-0.4063620692761085	0.1285289443937331	0.8308276983234169	0.3922355410533092	1.002325685342147	1776.022523238809
373	0.6577630358417064	0.09396107248315796	-0.5638019633585484	0.08948949719906216	0.8798800286227518	0.2613882601693431	1.00212211637378	1913.315343199107
374	0.5266712293813292	0.1107248169674844	-0.4159464124138448	0.1299279730025966	0.8299605273957518	0.3971425561236488	1.002306670072482	1788.003732199163
375	0.6003814379785462	0.1349188982545993	-0.4654625397239469	0.1401020519114969	0.8250745676625373	0.4333078461817594	1.002008551710316	1999.588932961843
376	0.4018195263482623	0.1304373627993519	-0.2713821635489105	0.1906027863879557	0.7552829617071153	0.6262770685528631	1.003430247690303	1279.012645362284
377	0.945207104667333	0.1142722501501467	-0.8309348545171863	0.04379695553232751	0.9482546695201757	0.1218127562511498	1.002660338217359	1588.759266216415
378	0.5114181715725162	0.1330774600760322	-0.378340711496484	0.1550798816002095	0.804715585234687	0.4881336861340886	1.002304222053721	1789.557993928536
379	0.6577630358417064	0.09396107248315796	-0.5638019633585484	0.08948949719906216	0.8798800286227518	0.2613882601693431	1.00212211637378	1913.315343199107
380	0.8009623160258348	0.1016020487030866	-0.6993602673227481	0.04431304379876384	0.9468370902411729	0.1233147121276737	1.002204518459098	1855.251273242555
381	0.4699619217700031	0.1093032897967823	-0.3606586319732208	0.1414421713348395	0.8131960248685379	0.438135387575927	1.002632154724399	1602.986982497043
382	1.630320963608541	0.1158515790367479	-1.514469384571793	0.03517542122684585	0.9582480566916967	0.09695939973036681	1.002509590676469	1667.959365492962
383	0.6003814379785462	0.1349188982545993	-0.4654625397239469	0.1401020519114969	0.8250745676625373	0.4333078461817594	1.002008551710316	1999.588932961843
384	1.226082913073953	0.1147932034612959	-1.111289709612657	0.02256246535038092	0.9733813395301419	0.06138984116865605	1.009152964218476	525.2218613757041
385	1.912395717970086	0.1322832701560628	-1.780112447814023	0.01297013946615964	0.9844823471722162	0.03494727555161447	1.012455155565207	393.2660880365745
386	1.551909649805206	0.1168383671070115	-1.435071282698194	0.01934256938755383	0.9771127198403289	0.05245607721159982	1.008393183323651	569.4503600573055
387	0.6035766181337145	0.1222518302053365	-0.481324787928378	0.1307086009756548	0.8332915539921928	0.3998874306118275	1.002100288687486	1929.312565623717
388	1.707464073609479	0.1273065129856042	-1.580157560623875	0.04105431874291013	0.9517458864614318	0.113858068487973	1.002372543850737	1747.174787173156
389	0.5856362738165912	0.360149136423732	-0.2254871373928592	0.3536457593892369	0.6129557051543474	1.455113339765077	1.002438867480926	1707.916073677854
390	1.581818434665419	0.16936170888078	-1.412456725784639	0.06259626209928419	0.9282875971127224	0.1775908922568041	1.002264094136358	1815.427865995586
391	0.9394862108075589	0.1143286501075221	-0.8251575607000368	0.04437965908631221	0.947563899695707	0.1235086987730484	1.002505521360754	1670.207435257295
392	1.228565781429459	0.1011810618698257	-1.127384719559633	0.03124023959586159	0.9627136752623702	0.08576246098067186	1.003230433134911	1347.116347686911
393	3.89611612837006	0.1563966739638455	-3.739719454406215	0.006598501956116965	0.9920215126733588	0.01766523865398992	1.007796667662206	609.851447561909
394	4.515540586578181	0.1620686068756527	-4.353471979702529	0.004143184148514121	0.9949585078540315	0.01106461497904716	1.005742572989587	808.0429575001153
395	0.8655755209033844	0.1032046902174796	-0.7623708306859047	0.03921875932371631	0.9531184032262197	0.1085596178204359	1.002956118656753	1453.438045544534
396	2.499812362962528	0.1249765876817057	-2.374835775280823	0.01281616018728348	0.9847399933914429	0.03452700116562715	1.006813989694036	690.7769516087911
397	1.48137119480352	0.1303434541617146	-1.351027740641805	0.02362855726147039	0.9722591355080514	0.06436075145259776	1.008646739796969	553.8733867948733
398	6.530136602642624	0.1809243039115673	-6.349212298731056	0.004797348782784694	0.9941883977456485	0.01282002109375767	1.005063670767241	905.7245456647314
399	1.180130268125853	0.1008093318412012	-1.079320936284652	0.01865938174302318	0.9777691126231757	0.0505680777112006	1.008883709669018	540.0764070478781
400	0.5610940844229418	0.1184815880700245	-0.4426124963529173	0.129343838166066	0.8339588532355361	0.3950918180570311	1.002104234779478	1926.400670187607
401	0.7455103417198004	0.1203806990600508	-0.6251296426597495	0.05955892061580653	0.9299892103830636	0.168427963300432	1.001995148277657	2010.289462523006
402	1.160012373031954	0.1048679676621745	-1.05514440536978	0.02010832571177516	0.9761455112549005	0.05457538566781114	1.009479242525887	508.2955923802162
403	0.7007686229045336	0.1105907250462487	-0.5901778978582849	0.05666471591303031	0.9326449808296646	0.159751743524234	1.002058855974588	1960.428717050493
404	1.361835686852025	0.1308156454158133	-1.231020041436212	0.04202098662561839	0.9508654147032886	0.1166565745806182	1.003026000727233	1424.782080955085
405	0.5144983512800508	0.1081362820039424	-0.4063620692761085	0.1285289443937331	0.8308276983234169	0.3922355410533092	1.002325685342147	1776.022523238809
406	1.180970874088354	0.4113461858965445	-0.7696246881918093	0.1973015966434289	0.779306064044228	0.6536980214192948	1.003268207676211	1333.687852038424
407	0.6005598371773833	0.1300004471636012	-0.4705593900137821	0.1353578914641338	0.8297877186338368	0.416338111840297	1.002017229877777	1992.721555368118
408	0.7448899150678233	0.1315936749321877	-0.6132962401356357	0.06747916672542896	0.9214231306149256	0.1924465534975068	1.001891381923523	2097.189282939573
409	0.3982609458329811	0.1568027621596625	-0.2414581836733185	0.2218299386688755	0.7251496504835948	0.7581316206716925	1.003572220689553	1234.684619657217
410	1.116181298224115	0.1000674546676644	-1.016113843556451	0.01940704078714992	0.9768711263198803	0.05263438075507941	1.00866407468921	552.8399163580424
411	1.248551689499977	0.1252488113961219	-1.123302878103855	0.03720420368246524	0.95637390348365	0.102767738070844	1.004551892080537	996.7150149630093
412	0.4480847230068948	0.1528061374206914	-0.2952785855862035	0.197149452099523	0.7561732052679546	0.653070153569736	1.002935328586503	1462.188265425028
413	1.060436753837685	0.1146362403822767	-0.9458005134554082	0.03996355612807413	0.9527680367310751	0.1107070751348687	1.002883378541453	1484.523302673329
414	1.225752562834745	0.122649339405288	-1.103103223429457	0.0411611743711747	0.9516371838236866	0.1141671384174519	1.003177701671069	1366.323191540313
415	0.6003814379785462	0.1349188982545993	-0.4654625397239469	0.1401020519114969	0.8250745676625373	0.4333078461817594	1.002008551710316	1999.588932961843
416	0.4289200046243711	0.1114449203868441	-0.317475084237527	0.1582173151266575	0.7904857960072789	0.4998653027897545	1.003080438263962	1403.234392572212
417	1.602700432414251	0.09477393835654795	-1.507926494057703	0.0208933956399318	0.9746275008818465	0.05675158796457671	1.004072663713143	1100.383514028557
418	1.148200134267371	0.1139516317983715	-1.034248502469	0.026998170667255	0.9685893375688204	0.07379376203927736	1.008812338438756	544.1579238453157
419	0.6034245362719928	0.1080770146675578	-0.495347521604435	0.1165707194354169	0.8473165453417181	0.3509268977130812	1.002141470052738	1899.352411887242
420	0.8009623160258348	0.1016020487030866	-0.6993602673227481	0.04431304379876384	0.9468370902411729	0.1233147121276737	1.002204518459098	1855.251273242555
421	2.244654444530581	0.1062981613158297	-2.138356283214751	0.005140181489506566	0.9937141171463442	0.01374091119053571	1.014135773441216	348.973078821891
422	1.220405276817579	0.1166654127005542	-1.103739864117025	0.03809650871868943	0.9550065836319936	0.1053301363120356	1.003261825390611	1335.937761972104
423	0.4676487375683387	0.1280627609249659	-0.3395859766433729	0.1625928317745473	0.7925910468505061	0.5163731958963466	1.002642161866497	1597.905910345955
424	3.693476042917344	0.1432530528369142	-3.55022299008043	0.002871210071813694	0.9964447168550036	0.00765795275826885	1.008303051253248	575.2037115741049
425	0.5035159770799779	0.1229975160099817	-0.3805184610699961	0.1480436007452642	0.8101938102046476	0.4621375312768435	1.002410374405511	1724.562658214544
426	0.6034316801415432	0.1387073485480538	-0.4647243315934894	0.1467801681133541	0.8173686873635374	0.4575150756731276	1.002076058517458	1947.388019961723
427	0.403915410537706	0.1113628537414191	-0.2925525567962869	0.1672250453542322	0.7776006723833129	0.5340385853187921	1.00337117971487	1298.413107835627
428	1.228565781429459	0.1011810618698257	-1.127384719559633	0.03124023959586159	0.9627136752623702	0.08576246098067186	1.003230433134911	1347.116347686911
429	1.873802121433681	0.1199521122497984	-1.753850009183882	0.01643999949948766	0.9805291707528567	0.04445288083532005	1.007958518128728	598.3262548972177
430	0.4970325833237031	0.1430755635924318	-0.3539570197312714	0.1690906614154657	0.7897056267873653	0.5412089285707662	1.002408734631095	1725.530591978048
431	0.5040459160288366	0.1188757399001435	-0.3851701761286931	0.143578730173313	0.8145707663370771	0.4458632045866646	1.002413059293063	1722.980162882441
432	1.265542371562919	0.1298563396078424	-1.135686031955076	0.0431938571335783	0.9495123958201758	0.1200596305031949	1.003148124627965	1377.339351416822
433	0.5038166898937836	0.1204875225266317	-0.3833291673671519	0.1453488913987726	0.8128342910916364	0.452295048378164	1.002410404855624	1724.544694293389
434	0.5266712293813292	0.1107248169674844	-0.4159464124138448	0.1299279730025966	0.8299605273957518	0.3971425561236488	1.002306670072482	1788.003732199163
435	0.4970325833237031	0.1430755635924318	-0.3539570197312714	0.1690906614154657	0.7897056267873653	0.5412089285707662	1.002408734631095	1725.530591978048
436	0.6003814379785462	0.1349188982545993	-0.4654625397239469	0.1401020519114969	0.8250745676625373	0.4333078461817594	1.002008551710316	1999.588932961843
437	0.5993886181602572	0.1720509535507493	-0.4273376646095079	0.1749084020791885	0.7905379251295235	0.563777159810916	1.001973363422738	2027.92865632342
438	0.6035766181337145	0.1222518302053365	-0.481324787928378	0.1307086009756548	0.8332915539921928	0.3998874306118275	1.002100288687486	1929.312565623717
439	0.6005598371773833	0.1300004471636012	-0.4705593900137821	0.1353578914641338	0.8297877186338368	0.416338111840297	1.002017229877777	1992.721555368118
440	0.9426120641469258	0.1004857970343642	-0.8421262671125616	0.03591636687878017	0.9569244962315683	0.09907786942205769	1.002863810085386	1493.115293786731
441	0.3982609458329811	0.1568027621596625	-0.2414581836733185	0.2218299386688755	0.7251496504835948	0.7581316206716925	1.003572220689553	1234.684619657217
442	0.8986331511144821	0.1702510587152978	-0.7283820923991842	0.08064024819423588	0.9081303382263364	0.2332734640368733	1.001942478982194	2053.47500687082
443	0.6005598371773833	0.1300004471636012	-0.4705593900137821	0.1353578914641338	0.8297877186338368	0.416338111840297	1.002017229877777	1992.721555368118
444	1.047914621644353	0.4039948670062704	-0.6439197546380827	0.196903144286988	0.7794884221392324	0.6520541984494536	1.003310000917994	1319.141011632382
445	0.8804232019139233	0.1221869997004364	-0.758236202213487	0.05064272312171689	0.9406269536398559	0.1418686174369724	1.002519212977626	1662.667686498492
446	0.6034245362719928	0.1080770146675578	-0.495347521604435	0.1165707194354169	0.8473165453417181	0.3509268977130812	1.002141470052738	1899.352411887242
447	0.6003814379785462	0.1349188982545993	-0.4654625397239469	0.1401020519114969	0.8250745676625373	0.4333078461817594	1.002008551710316	1999.588932961843
448	0.5993886181602572	0.1720509535507493	-0.4273376646095079	0.1749084020791885	0.7905379251295235	0.563777159810916	1.001973363422738	2027.92865632342
449	1.163384198492946	0.1142140602056327	-1.049170138287313	0.02422918496082013	0.9714408312377507	0.06603739767108334	1.008119828488659	587.2701660442782
450	0.4976055133203958	0.1377535615167482	-0.3598519518036475	0.1635630607607618	0.795116817814562	0.5200570577606394	1.002400560393275	1730.372044659717
451	0.6034634961585802	0.1127948811058999	-0.4906686150526803	0.1212779855161096	0.8426466081731112	0.3670535573951149	1.002128310922774	1908.823841033594
452	1.98253863980022	0.1712959086323552	-1.811242731167865	0.1233601417022502	0.8520978372539169	0.3742420785256706	1.001927083108392	2066.452665644108
453	1.659595030564957	0.1419914491993272	-1.51760358136563	0.01990696575287434	0.9764630823604865	0.05401778059834953	1.010548484622779	459.833039535523
454	2.375381703634806	0.1160020798441398	-2.259379623790666	0.00608969407952603	0.9925983675149596	0.01629473312735353	1.012021285432626	406.6318898348814
455	0.8566958374415489	0.1223397116945221	-0.7343561257470267	0.05172997620886553	0.9393663646770234	0.1450805610583846	1.002578232986711	1630.934028075492
456	0.8668302663192348	0.1097717579295087	-0.7570585083897261	0.04323355269703176	0.9487271123777757	0.1201749522067094	1.002890720631634	1481.325169458598
457	0.6033521461049286	0.1040941955267635	-0.4992579505781651	0.1124773919144297	0.8513879469576254	0.3370425893364449	1.002168184898873	1880.411445592798
458	0.8981550941029026	0.1121208923512071	-0.7860342017516956	0.04519878399275908	0.946474317026146	0.1258962393011037	1.002382004849045	1741.46408266715
459	0.9220215553851079	0.1121290969019746	-0.8098924584831333	0.04394271741415756	0.9479786359016847	0.1222367982765993	1.002466384473973	1692.143282819913
460	0.6005598371773833	0.1300004471636012	-0.4705593900137821	0.1353578914641338	0.8297877186338368	0.416338111840297	1.002017229877777	1992.721555368118
461	0.9266430746948424	0.1140888717263982	-0.8125542029684442	0.04408659005008923	0.9479141408716167	0.1226554710335364	1.002719677121936	1559.617811251349
462	0.6033521461049286	0.1040941955267635	-0.4992579505781651	0.1124773919144297	0.8513879469576254	0.3370425893364449	1.002168184898873	1880.411445592798
463	1.617718875357844	0.08369129458704221	-1.534027580770802	0.0610459032497603	0.9150489169322535	0.1729064255109064	1.00252954145704	1657.025056424576
464	0.4976055133203958	0.1377535615167482	-0.3598519518036475	0.1635630607607618	0.795116817814562	0.5200570577606394	1.002400560393275	1730.372044659717
465	1.261269360985594	0.1250383299590771	-1.136231031026517	0.04077399144092135	0.952168784876499	0.1130475752167259	1.003213720606715	1353.144659796234
466	2.147273782661069	0.1372630606961814	-2.010010721964888	0.01945548518934006	0.9770891439411316	0.05276837510488063	1.007657713454926	620.111080159096
467	1.713715368883071	0.1179883718732219	-1.595726997009849	0.01774973681094577	0.9789922763171603	0.04805833648107215	1.008419964331534	567.7632688526036
468	4.090054590571483	0.1595386799535948	-3.930515910617888	0.0142816919496281	0.9831347407953099	0.03853237766047608	1.005705397624193	812.8386697075147
469	0.9049307677696966	0.1007179991160499	-0.8042127686536468	0.0381583888227244	0.954218644026455	0.1055080113240395	1.00254188861431	1650.329868988664
470	0.8606939413772199	0.1281041778089962	-0.7325897635682237	0.05618800999547503	0.9344126215272082	0.1583277830196068	1.002396952288623	1732.517750755973
471	0.5035159770799779	0.1229975160099817	-0.3805184610699961	0.1480436007452642	0.8101938102046476	0.4621375312768435	1.002410374405511	1724.562658214544
472	0.5042036970332641	0.1172588367647172	-0.3869448602685469	0.1418812735706285	0.8162325457175685	0.4397204548012236	1.002410642021735	1724.404791965726
473	4.020912082252775	0.1486783797081688	-3.872233702544607	0.01250832863694876	0.9851642561619525	0.03368719197977953	1.005898689999395	788.5118544728499
474	0.9159116994043363	0.09995901993621992	-0.8159526794681163	0.03570126969687175	0.9571804498350339	0.09846254041947874	1.003048355513587	1415.853515565247
475	0.8008663729153251	0.1569116010927059	-0.6439547718226192	0.0782132134596368	0.9104100352928448	0.2256569017821787	1.002004821026647	2002.555795336133
476	0.6035766181337145	0.1222518302053365	-0.481324787928378	0.1307086009756548	0.8332915539921928	0.3998874306118275	1.002100288687486	1929.312565623717
477	1.136302566655327	0.09590932921355191	-1.040393237441775	0.02817220317591302	0.966235464394862	0.0770957548151328	1.004144709262354	1083.432088031078
478	0.5121349410521971	0.1274624889894476	-0.3846724520627495	0.1490082552914525	0.8106899468775028	0.4656761035379198	1.002314595817931	1782.990175137176
479	0.8666042834540428	0.1074023260254029	-0.7592019574286399	0.03889350046642053	0.9538269427761492	0.1076228497646234	1.003951519794576	1130.124167885507
480	0.4273624358264736	0.1246715609802053	-0.3026908748462683	0.1740251764926613	0.7752742357586914	0.5603304744687648	1.003105960072439	1393.356246119464
481	0.5144983512800508	0.1081362820039424	-0.4063620692761085	0.1285289443937331	0.8308276983234169	0.3922355410533092	1.002325685342147	1776.022523238809
482	0.5053191612674788	0.1083886091900911	-0.3969305520773877	0.1322263303654551	0.8257014320774209	0.4052382644247387	1.002419079153939	1719.442586427784
483	0.4022887247559513	0.1262623336344456	-0.2760263911215058	0.1853959251920205	0.760255322196134	0.6052747768025349	1.003423436961031	1281.219788167896
484	0.6034634961585802	0.1127948811058999	-0.4906686150526803	0.1212779855161096	0.8426466081731112	0.3670535573951149	1.002128310922774	1908.823841033594
485	0.5042036970332641	0.1172588367647172	-0.3869448602685469	0.1418812735706285	0.8162325457175685	0.4397204548012236	1.002410642021735	1724.404791965726
486	0.6577630358417064	0.09396107248315796	-0.5638019633585484	0.08948949719906216	0.8798800286227518	0.2613882601693431	1.00212211637378	1913.315343199107
487	1.166989528576079	0.1247398198596121	-1.042249708716467	0.04258959286749835	0.9500620129596422	0.1183053308262047	1.003010963991424	1430.851754467226
488	0.7688688594336766	0.1420678327363526	-0.626801026697324	0.07251363441024954	0.9162169899774419	0.207927105773397	1.001841135907801	2142.036168879036
489	0.4676628563340304	0.1282888254193569	-0.3393740309146736	0.1626085175234849	0.7925848298471848	0.5164326852179029	1.002656011809905	1590.926833104652
490	0.5046578177457854	0.1118656181908851	-0.3927921995549003	0.1361111166429071	0.8218839846156054	0.4190199312609405	1.002407130770377	1726.478382710997
491	1.350974483691475	0.4313505929699978	-0.919623890721477	0.1992646827492313	0.7776366274718688	0.6618206563796735	1.003176287668639	1366.845811405124
492	0.5134273094992811	0.1168806845399554	-0.3965466249593256	0.1378985869923737	0.8216070029266611	0.4254028831929799	1.00231278650315	1784.132197498919
493	0.6034316801415432	0.1387073485480538	-0.4647243315934894	0.1467801681133541	0.8173686873635374	0.4575150756731276	1.002076058517458	1947.388019961723
494	0.8746667898823069	0.1138258005617811	-0.7608409893205258	0.04572783436707366	0.9459757719914874	0.1274404650009972	1.002637613065384	1600.211521661268
495	1.679253535590477	0.1050347991934531	-1.574218736397024	0.0138694564977807	0.9834125057147428	0.03740451277831342	1.009233558790827	520.935341215217
496	0.6005598371773833	0.1300004471636012	-0.4705593900137821	0.1353578914641338	0.8297877186338368	0.416338111840297	1.002017229877777	1992.721555368118
497	2.119433950424802	0.1372889276483859	-1.982145022776416	0.01929590138176726	0.9772748964102395	0.05232702575845626	1.007587198130101	625.4524081031325
498	0.4689026963275937	0.1180729390323641	-0.3508297572952296	0.1513505588620639	0.8035400088038529	0.4743016868373473	1.002635026521352	1601.525524550031
499	0.3334399610455951	0.1662070394791638	-0.1672329215664313	0.2651346514360678	0.6717622124862048	0.9595280862959917	1.004544726922253	998.1199703600489
500	0.9233483769303638	0.1260900616359968	-0.797258315294367	0.05139873039439569	0.9399355772523543	0.1441012207146951	1.00269780902934	1570.231438657353
501	0.5993886181602572	0.1720509535507493	-0.4273376646095079	0.1749084020791885	0.7905379251295235	0.563777159810916	1.001973363422738	2027.92865632342
502	0.6035766181337145	0.1222518302053365	-0.481324787928378	0.1307086009756548	0.8332915539921928	0.3998874306118275	1.002100288687486	1929.312565623717
503	0.4699619217700031	0.1093032897967823	-0.3606586319732208	0.1414421713348395	0.8131960248685379	0.438135387575927	1.002632154724399	1602.986982497043
504	1.98253863980022	0.1712959086323552	-1.811242731167865	0.1233601417022502	0.8520978372539169	0.3742420785256706	1.001927083108392	2066.452665644108
505	0.4289200046243711	0.1114449203868441	-0.317475084237527	0.1582173151266575	0.7904857960072789	0.4998653027897545	1.003080438263962	1403.234392572212
506	0.6577630358417064	0.09396107248315796	-0.5638019633585484	0.08948949719906216	0.8798800286227518	0.2613882601693431	1.00212211637378	1913.315343199107
507	0.5144983512800508	0.1081362820039424	-0.4063620692761085	0.1285289443937331	0.8308276983234169	0.3922355410533092	1.002325685342147	1776.022523238809
508	0.5035159770799779	0.1229975160099817	-0.3805184610699961	0.1480436007452642	0.8101938102046476	0.4621375312768435	1.002410374405511	1724.562658214544
509	0.7194542888259263	0.1115862525165789	-0.6078680363093474	0.05584754051914235	0.9337006528214508	0.1573116524112844	1.002075586949896	1947.743178157428
510	0.5134273094992811	0.1168806845399554	-0.3965466249593256	0.1378985869923737	0.8216070029266611	0.4254028831929799	1.00231278650315	1784.132197498919
511	0.403915410537706	0.1113628537414191	-0.2925525567962869	0.1672250453542322	0.7776006723833129	0.5340385853187921	1.00337117971487	1298.413107835627
512	0.5042036970332641	0.1172588367647172	-0.3869448602685469	0.1418812735706285	0.8162325457175685	0.4397204548012236	1.002410642021735	1724.404791965726
513	1.40197803100123	0.167631996848601	-1.234346034152629	0.06023582138018786	0.9309586044590393	0.170464881067152	1.002560580445712	1640.297098270931
514	0.7559651845451152	0.1065352248778504	-0.6494299596672648	0.04838926720915664	0.9423192642932442	0.1352348686626896	1.00235519705154	1757.743705143333
515	0.678133835447161	0.1142145489252922	-0.5639192865218688	0.06183920133128838	0.9267354104460612	0.1753014708039581	1.002074932807324	1948.236056967152
516	0.6035887070339816	0.1284052903755697	-0.4751834166584119	0.1367784641566051	0.8272752349277012	0.4213998978727873	1.002087707689541	1938.655610859752
517	1.356306750234697	0.1259656659899428	-1.230341084244754	0.03966842035962859	0.9534487330344236	0.1098557177922304	1.00308852857047	1400.087851319843
518	4.496086827533318	0.1924316938492021	-4.303655133684116	0.003482070082689284	0.9956404580704501	0.009292902068813913	1.006027933219605	773.0496138816535
519	5.837758459510159	0.1974528450201245	-5.640305614490035	0.002779905042077189	0.9966091210966388	0.007413749533305499	1.004361988823012	1035.351051119565
520	0.6003814379785462	0.1349188982545993	-0.4654625397239469	0.1401020519114969	0.8250745676625373	0.4333078461817594	1.002008551710316	1999.588932961843
521	1.202020291974632	0.09894864597206372	-1.103071646002568	0.02943898059845577	0.9645873827635534	0.08066755473047268	1.003552145648955	1240.76406978664
522	3.2840385017575	0.135222904990411	-3.148815596767089	0.004853108887848759	0.9940872355486553	0.01296975627008087	1.009023618637016	532.2529152747196
523	1.703121370660717	0.6879358337864665	-1.015185536874251	0.2049139746211256	0.7647697251211687	0.6854194541650147	1.000917671026424	3532.338251247948
524	0.6035887070339816	0.1284052903755697	-0.4751834166584119	0.1367784641566051	0.8272752349277012	0.4213998978727873	1.002087707689541	1938.655610859752
525	0.9343861827113663	0.1089597350079094	-0.8254264477034569	0.04148270980486912	0.9507152768131822	0.1150975652939858	1.002536589269108	1653.196744643716
526	0.732697075789064	0.6257514213989571	-0.1069456543901068	0.4416340081847999	0.5234776493208357	2.103500016885842	1.001240482166975	2878.626280351663
527	0.4970325833237031	0.1430755635924318	-0.3539570197312714	0.1690906614154657	0.7897056267873653	0.5412089285707662	1.002408734631095	1725.530591978048
528	2.532823224856409	0.1143046456649029	-2.418518579191506	0.009466935059686349	0.9886508115844009	0.02541788383536179	1.008906320156184	538.7962970678119
529	0.7718842450668703	0.1424555072997938	-0.6294287377670764	0.07048324811738083	0.9186011039482149	0.2016636662630203	1.00216944461872	1879.527656964686
530	0.6003814379785462	0.1349188982545993	-0.4654625397239469	0.1401020519114969	0.8250745676625373	0.4333078461817594	1.002008551710316	1999.588932961843
531	0.9386552122047961	0.1089096894257216	-0.8297455227790745	0.04119948994742674	0.9510510698631581	0.1142779794246991	1.002580088572289	1629.956041848591
532	4.310814896992513	0.1480269952698947	-4.162787901722618	0.01334591301340351	0.9841837949550694	0.03597347071536401	1.006236370032726	749.3629223715491
533	0.6034316801415432	0.1387073485480538	-0.4647243315934894	0.1467801681133541	0.8173686873635374	0.4575150756731276	1.002076058517458	1947.388019961723
534	0.5040459160288366	0.1188757399001435	-0.3851701761286931	0.143578730173313	0.8145707663370771	0.4458632045866646	1.002413059293063	1722.980162882441
535	1.114989033151115	0.1027359203013282	-1.012253112849787	0.02025101106497431	0.9759162041862085	0.05497064804004979	1.008626455959722	555.0876518558159
536	0.7550231790865006	0.1424434585785866	-0.612579720507914	0.07439561126198617	0.9140572148938417	0.2137572635514648	1.001774920617084	2204.161757220344
537	1.063288984917314	0.121871743822057	-0.9414172410952569	0.04391543264571503	0.9484259091456962	0.1221574131722162	1.002902926514125	1476.038962951931
538	1.777373322939434	0.126619869734687	-1.650753453204747	0.01925983495836704	0.9772662486103512	0.05222729936930248	1.007853686593587	605.7402397321829
539	1.536992867872252	0.1087052632608556	-1.428287604611396	0.01610857326185943	0.9808289739034171	0.04354204979671272	1.009363352781307	514.1793404415195
540	0.8279506372977835	0.1042210905721116	-0.7237295467256719	0.04022397389785749	0.9520380880080168	0.1114587187417368	1.003314155248414	1317.712445766615
541	2.43320809837277	0.1256993763941884	-2.307508721978582	0.007919993622843492	0.9904421857938848	0.02123132529753163	1.010785851393593	450.3201490632192
542	1.632050432615819	0.1328248923697418	-1.499225540246078	0.04340304234392199	0.9492445867674185	0.1206674533156507	1.002736535367187	1551.533599918703
543	13.95546494946443	0.1953085079741898	-13.76015644149024	0.0008518080068294421	0.998949333367389	0.002267309360752002	1.001203167503643	2941.525016690023
544	2.114953053308998	0.1485272520901419	-1.966425801218856	0.01578997364224797	0.981230462449837	0.04266704736190184	1.010327650354947	469.0578931312066
545	4.502504758939669	0.186647651896219	-4.315857107043451	0.00311183563099719	0.9961075052315931	0.008301740985135092	1.006189403265843	754.5713790164725
546	2.593656816252041	0.3325566661509995	-2.261100150101041	0.2456807644204913	0.7275274271765747	0.8661935429226495	1.002359138085668	1755.331285680486
547	0.9539979089073249	0.102805094090243	-0.851192814817082	0.03596566565932354	0.9569973783734168	0.0992189372354835	1.003206624847772	1355.720583365553
548	0.8609144800341294	0.1331425247332737	-0.7277719553008557	0.05942980351075487	0.9308915882453309	0.1680397593545908	1.002334836755335	1770.31365774717
549	1.752491199043019	0.1109005780796909	-1.641590620963328	0.01545555831805871	0.9815808828626412	0.04174921782347263	1.007476406063187	634.0353385794029
550	0.5030098011511382	0.1270951374565091	-0.3759146636946292	0.1525537508730491	0.8057694807009783	0.4787510045452792	1.002402593110861	1729.165555647094
551	4.576896532190315	0.151690377769671	-4.425206154420644	0.003849329013831152	0.9953021776226258	0.01027682523666289	1.006304208714833	741.9667743282781
552	1.167914496662296	0.1317959908437075	-1.036118505818589	0.04637144111125067	0.9458995790650121	0.1293213751552734	1.002784221334819	1529.115639260891
553	0.7688688594336766	0.1420678327363526	-0.626801026697324	0.07251363441024954	0.9162169899774419	0.207927105773397	1.001841135907801	2142.036168879036
554	0.4454709780852017	0.1197682245286279	-0.3257027535565738	0.1609265073828386	0.7910357300056587	0.5100662102025625	1.00286780698127	1491.352248686626
555	0.5266712293813292	0.1107248169674844	-0.4159464124138448	0.1299279730025966	0.8299605273957518	0.3971425561236488	1.002306670072482	1788.003732199163
556	0.7995631331403925	0.1128313565743458	-0.6867317765660467	0.05048498017373363	0.9402312984128969	0.1414032270588	1.002259629838903	1818.352436213561
557	1.32157361210634	0.1173853899564579	-1.204188222149882	0.03656351996504677	0.9567988164986015	0.100930838618854	1.003295903551179	1324.012036757227
558	0.5216856337618493	1.405881868783022	0.8841962350211728	0.8452193137671793	0.1341310531652154	14.52284206346525	1.000318989655268	6108.599278045933
559	0.6035766181337145	0.1222518302053365	-0.481324787928378	0.1307086009756548	0.8332915539921928	0.3998874306118275	1.002100288687486	1929.312565623717
560	0.6035887070339816	0.1284052903755697	-0.4751834166584119	0.1367784641566051	0.8272752349277012	0.4213998978727873	1.002087707689541	1938.655610859752
561	1.03680201713151	0.1109853753674748	-0.925816641764035	0.03760101573961382	0.9554294771178565	0.103906661398069	1.003306568805527	1320.323577665837
562	0.9247408785268629	0.1003269026091233	-0.8244139759177396	0.03615180311876239	0.9566428832003192	0.09975169723628488	1.002923654464418	1467.148312760179
563	0.3334399610455951	0.1662070394791638	-0.1672329215664313	0.2651346514360678	0.6717622124862048	0.9595280862959917	1.004544726922253	998.1199703600489
564	0.9567374222711033	0.1380114870675859	-0.8187259352035174	0.0417846422532634	0.9516165910164901	0.1159718355032791	1.005828384108801	797.1882455091181
565	0.8943212988041322	0.1135582260339726	-0.7807630727701597	0.04410124644061507	0.9478957049294163	0.1226981285482119	1.002923066373886	1467.399073007333
566	0.5993886181602572	0.1720509535507493	-0.4273376646095079	0.1749084020791885	0.7905379251295235	0.563777159810916	1.001973363422738	2027.92865632342
567	0.4480847230068948	0.1528061374206914	-0.2952785855862035	0.197149452099523	0.7561732052679546	0.653070153569736	1.002935328586503	1462.188265425028
568	0.8026550218026782	0.1414270381906909	-0.6612279836119873	0.06626027329186696	0.9234311401116427	0.1887236624411388	1.002428717323478	1713.808987763718
569	1.661413631236447	0.4433213339619345	-1.218092297274513	0.2087025836847679	0.7677969856076958	0.7014343786722864	1.002954046079464	1454.305634429271
570	1.328522391105085	0.1234016188118473	-1.205120772293237	0.03950785218921875	0.9535588523195493	0.1093927578667815	1.003215517957969	1352.493741651028
571	0.9711442942626605	0.1292746380141815	-0.841869656248479	0.0502832271533721	0.9413647000269225	0.140808218698605	1.002911328428002	1472.422185967051
572	0.6034316801415432	0.1387073485480538	-0.4647243315934894	0.1467801681133541	0.8173686873635374	0.4575150756731276	1.002076058517458	1947.388019961723
573	0.6035766181337145	0.1222518302053365	-0.481324787928378	0.1307086009756548	0.8332915539921928	0.3998874306118275	1.002100288687486	1929.312565623717
574	1.215096049972263	0.1117004692393443	-1.103395580732919	0.03558240528798348	0.9577723647052763	0.09812262248046055	1.003330220922096	1312.217043383795
575	1.166989528576079	0.1247398198596121	-1.042249708716467	0.04258959286749835	0.9500620129596422	0.1183053308262047	1.003010963991424	1430.851754467226
576	1.055708491314895	0.1145915410974843	-0.9411169502174107	0.0401869530760041	0.9525028580802323	0.1113518407022192	1.002886153914093	1483.31275072183
577	1.98253863980022	0.1712959086323552	-1.811242731167865	0.1233601417022502	0.8520978372539169	0.3742420785256706	1.001927083108392	2066.452665644108
578	0.5042036970332641	0.1172588367647172	-0.3869448602685469	0.1418812735706285	0.8162325457175685	0.4397204548012236	1.002410642021735	1724.404791965726
579	1.543155884548348	0.113707617194709	-1.429448267353639	0.01701948214373599	0.979793471175706	0.04604690035065713	1.009966003450382	485.0056648999795
580	0.9894909442385158	0.1047012207321421	-0.8847897235063736	0.02434203616871189	0.9711772164164971	0.06635265105973498	1.007759917632779	612.5312977733175
581	0.5114181715725162	0.1330774600760322	-0.378340711496484	0.1550798816002095	0.804715585234687	0.4881336861340886	1.002304222053721	1789.557993928536
582	0.3716846884839483	0.4319231129931512	0.06023842450920291	0.5513675537088514	0.4113705938047993	3.268507574524004	1.002035532904913	1978.391764434392
583	0.6005598371773833	0.1300004471636012	-0.4705593900137821	0.1353578914641338	0.8297877186338368	0.416338111840297	1.002017229877777	1992.721555368118
584	6.520297457741957	0.1914311690422737	-6.328866288699682	0.002750443853429569	0.9965674164740671	0.007334962569993721	1.005648834407542	820.2466996286086
585	0.6035887070339816	0.1284052903755697	-0.4751834166584119	0.1367784641566051	0.8272752349277012	0.4213998978727873	1.002087707689541	1938.655610859752
586	1.192843533515335	0.09743103726866983	-1.095412496246666	0.01741802501229088	0.9791869424231358	0.04714428860832358	1.008860390845471	541.4030980722074
587	0.5030098011511382	0.1270951374565091	-0.3759146636946292	0.1525537508730491	0.8057694807009783	0.4787510045452792	1.002402593110861	1729.165555647094
588	0.6033521461049286	0.1040941955267635	-0.4992579505781651	0.1124773919144297	0.8513879469576254	0.3370425893364449	1.002168184898873	1880.411445592798
589	0.5121349410521971	0.1274624889894476	-0.3846724520627495	0.1490082552914525	0.8106899468775028	0.4656761035379198	1.002314595817931	1782.990175137176
590	0.7824691247810389	0.1390725002608228	-0.6433966245202162	0.06756665509962295	0.921812296014758	0.1927141454058924	1.002206130568383	1854.150576744364
591	0.688397475509815	0.1476849687977662	-0.5407125067120488	0.08556098562758574	0.9015618141658791	0.2488398906284386	1.001902393373783	2087.611648342541
592	0.819995410751144	0.1156642631699316	-0.7043311475812124	0.04954185134362673	0.9416575561947921	0.1386239288132814	1.002661009254523	1588.423602390159
593	0.4018195263482623	0.1304373627993519	-0.2713821635489105	0.1906027863879557	0.7552829617071153	0.6262770685528631	1.003430247690303	1279.012645362284
594	1.30376487217977	0.1034825478186039	-1.200282324361166	0.02995576940880143	0.9640975005111244	0.08212736928623821	1.003474224798703	1264.943170372988
595	0.8253100739198906	0.1001051739855998	-0.7252048999342908	0.03920824829894524	0.9529742699657755	0.1085293354234489	1.002914358783793	1471.122074493059
596	0.9560509874856858	0.1391883400615052	-0.8168626474241807	0.04238288549801706	0.9509696791949785	0.1177057263215019	1.005876960745281	791.1730166452218
597	0.5134273094992811	0.1168806845399554	-0.3965466249593256	0.1378985869923737	0.8216070029266611	0.4254028831929799	1.00231278650315	1784.132197498919
598	0.5134273094992811	0.1168806845399554	-0.3965466249593256	0.1378985869923737	0.8216070029266611	0.4254028831929799	1.00231278650315	1784.132197498919
599	0.6035887070339816	0.1284052903755697	-0.4751834166584119	0.1367784641566051	0.8272752349277012	0.4213998978727873	1.002087707689541	1938.655610859752
600	1.062216871210848	0.1224458318106122	-0.939771039400236	0.04424077495805018	0.9480701405911258	0.1231042926680853	1.002754450193834	1543.034503409977
601	1.220405276817579	0.1166654127005542	-1.103739864117025	0.03809650871868943	0.9550065836319936	0.1053301363120356	1.003261825390611	1335.937761972104
602	0.5134273094992811	0.1168806845399554	-0.3965466249593256	0.1378985869923737	0.8216070029266611	0.4254028831929799	1.00231278650315	1784.132197498919
603	0.7192847147682025	0.1436115578948227	-0.5756731568733798	0.07874536513976793	0.909117349812278	0.2273234744050043	1.001831851168272	2150.534779589892
604	2.040162134821722	0.1048109017152992	-1.935351233106423	0.01199838271169612	0.9856111391612249	0.03229713693310629	1.008118833137184	587.3371177286275
605	0.5134273094992811	0.1168806845399554	-0.3965466249593256	0.1378985869923737	0.8216070029266611	0.4254028831929799	1.00231278650315	1784.132197498919
606	0.4681670487456393	0.123908123197078	-0.3442589255485613	0.1578526067660029	0.7972102202856778	0.498497080717523	1.002644096322616	1596.927431131165
607	1.297718812021555	0.09954935825998566	-1.198169453761569	0.02824980629441754	0.9660062672821844	0.0773142964516797	1.003575183313635	1233.792501496824
608	0.9143657400615306	0.1114521016172199	-0.8029136384443107	0.04245513454858317	0.9497236466511054	0.1179152726631729	1.002871343341396	1489.795833034561
609	0.5130256273870943	0.1201128492456045	-0.3929127781414898	0.1413250029556816	0.8182382794170178	0.4377127082344742	1.002311473701764	1784.961745451138
610	0.6034316801415432	0.1387073485480538	-0.4647243315934894	0.1467801681133541	0.8173686873635374	0.4575150756731276	1.002076058517458	1947.388019961723
611	0.8860669517643416	0.1140699186148617	-0.7719970331494799	0.04581360485062448	0.945877754645907	0.1276909786262775	1.002656514315879	1590.674768364595
612	0.5127089777889193	0.1226336025657526	-0.3900753752231667	0.1439971703453918	0.8156115693255035	0.4473811973346796	1.00231069654703	1785.453188007154
613	0.7202267765540139	0.115546509660049	-0.6046802668939649	0.05780643148581088	0.9317098274615139	0.1631680016708477	1.00215642970152	1888.699008807637
614	0.6992029568296002	0.1055236158793236	-0.5936793409502766	0.05324386111590564	0.9362904260634413	0.1495651400401534	1.002034586515362	1979.127637264333
615	0.4769952416225555	0.1813445139257119	-0.2956507276968436	0.2131344856629644	0.7450855253984148	0.7203643020668293	1.002632672682888	1602.723195286722
616	0.5993886181602572	0.1720509535507493	-0.4273376646095079	0.1749084020791885	0.7905379251295235	0.563777159810916	1.001973363422738	2027.92865632342
617	0.4266646360016086	0.131123193449422	-0.2955414425521866	0.1815295434446778	0.7680603506316166	0.589852300351586	1.003126199132454	1385.62162459613
618	0.7448899150678233	0.1315936749321877	-0.6132962401356357	0.06747916672542896	0.9214231306149256	0.1924465534975068	1.001891381923523	2097.189282939573
619	0.7550231790865006	0.1424434585785866	-0.612579720507914	0.07439561126198617	0.9140572148938417	0.2137572635514648	1.001774920617084	2204.161757220344
620	3.324775645384972	0.4577439012439665	-2.867031744141006	0.06753813507542247	0.9214870808028008	0.1926269085541463	1.002188646674615	1866.158485164518
621	0.891852999613701	0.1006808374808285	-0.7911721621328724	0.03856230744794591	0.9537331251721317	0.1066696421904455	1.002528131316776	1657.793172048657
622	0.6033521461049286	0.1040941955267635	-0.4992579505781651	0.1124773919144297	0.8513879469576254	0.3370425893364449	1.002168184898873	1880.411445592798
623	0.6003814379785462	0.1349188982545993	-0.4654625397239469	0.1401020519114969	0.8250745676625373	0.4333078461817594	1.002008551710316	1999.588932961843
624	1.228565781429459	0.1011810618698257	-1.127384719559633	0.03124023959586159	0.9627136752623702	0.08576246098067186	1.003230433134911	1347.116347686911
625	0.7188400262632973	0.1067709272823972	-0.6120690989809002	0.05239164790621742	0.9374433144126927	0.1470388673815111	1.002110395968662	1921.871815675624
626	0.7629032942024045	0.1041169610161609	-0.6587863331862437	0.04573435710612726	0.9453190097816815	0.1274595146698309	1.002483604615683	1682.420663370142
627	1.540470744230863	0.0948672345013062	-1.445603509729557	0.02215681790795969	0.9732277044900535	0.06026111267754641	1.004155770763336	1080.875910642824
628	0.5144983512800508	0.1081362820039424	-0.4063620692761085	0.1285289443937331	0.8308276983234169	0.3922355410533092	1.002325685342147	1776.022523238809
629	0.5042036970332641	0.1172588367647172	-0.3869448602685469	0.1418812735706285	0.8162325457175685	0.4397204548012236	1.002410642021735	1724.404791965726
630	1.617718875357844	0.08369129458704221	-1.534027580770802	0.0610459032497603	0.9150489169322535	0.1729064255109064	1.00252954145704	1657.025056424576
631	0.5035159770799779	0.1229975160099817	-0.3805184610699961	0.1480436007452642	0.8101938102046476	0.4621375312768435	1.002410374405511	1724.562658214544
632	1.233233791797071	0.1319300775839792	-1.101303714213092	0.04599433454683455	0.9463345823567837	0.1282189912606729	1.0030567793358	1412.51813073506
633	0.4676487375683387	0.1280627609249659	-0.3395859766433729	0.1625928317745473	0.7925910468505061	0.5163731958963466	1.002642161866497	1597.905910345955
634	1.328522391105085	0.1234016188118473	-1.205120772293237	0.03950785218921875	0.9535588523195493	0.1093927578667815	1.003215517957969	1352.493741651028
635	0.6035887070339816	0.1284052903755697	-0.4751834166584119	0.1367784641566051	0.8272752349277012	0.4213998978727873	1.002087707689541	1938.655610859752
636	1.322210303779833	0.11901491799404	-1.203195385785793	0.02436692220032459	0.9713322294290616	0.06642218078419034	1.00722593401484	654.3464309603211
637	1.5332463336234	0.09956612737961017	-1.433680206243789	0.01427945731966849	0.9829209039184852	0.03852626123122638	1.009113956741897	527.322331354934
638	0.8245992358254212	0.1086659026875499	-0.7159333331378712	0.04464183067991306	0.9470348162497041	0.1242724167206067	1.002810551950469	1517.01392720306
639	0.9704657458058129	0.1244468822815254	-0.8460188635242875	0.04749858375586379	0.944408768513522	0.1326215197775767	1.002979461078071	1443.738187071214
640	1.186235912893999	0.4368552973105748	-0.7493806155834239	0.2148335410007151	0.7608104805471213	0.7276781216457801	1.003117009605989	1389.122794245915
641	0.900099725662419	0.4123526784054987	-0.4877470472569203	0.2194576620261205	0.7551399448962404	0.7477445444233418	1.003155071851123	1374.735793630796
642	0.4689026963275937	0.1180729390323641	-0.3508297572952296	0.1513505588620639	0.8035400088038529	0.4743016868373473	1.002635026521352	1601.525524550031
643	0.877421108883919	0.1137179198056344	-0.7637031890782846	0.04529474325163177	0.9464873769164386	0.1261762041957042	1.002744160678548	1547.904549879448
644	0.4976055133203958	0.1377535615167482	-0.3598519518036475	0.1635630607607618	0.795116817814562	0.5200570577606394	1.002400560393275	1730.372044659717
645	1.160135038599741	0.116860457410104	-1.043274581189637	0.03852522903735	0.9545054827093689	0.10656296758579	1.002974698430886	1445.706705603737
646	0.4027862971460743	0.4754324964589004	0.07264619931282612	0.5589122173610659	0.406334366856507	3.369904116640985	1.002005120872344	2002.317013581534
647	0.8609144800341294	0.1331425247332737	-0.7277719553008557	0.05942980351075487	0.9308915882453309	0.1680397593545908	1.002334836755335	1770.31365774717
648	0.764230638386732	0.1423993421583806	-0.6218312962283514	0.07413261978806694	0.9143234886156281	0.2129411201940155	1.001731818642491	2246.582279072863
649	1.230535725596067	0.1054799756873385	-1.125055749908728	0.01920867387921748	0.9772020346102973	0.05208584769632225	1.009510000591492	506.756876382644
650	1.055708491314895	0.1145915410974843	-0.9411169502174107	0.0401869530760041	0.9525028580802323	0.1113518407022192	1.002886153914093	1483.31275072183
651	0.6005598371773833	0.1300004471636012	-0.4705593900137821	0.1353578914641338	0.8297877186338368	0.416338111840297	1.002017229877777	1992.721555368118
652	0.5993886181602572	0.1720509535507493	-0.4273376646095079	0.1749084020791885	0.7905379251295235	0.563777159810916	1.001973363422738	2027.92865632342
653	0.8647027512922767	0.09859662003766842	-0.7661061312546082	0.03785059056660232	0.9544693530021892	0.1046234681293339	1.00254737121528	1647.374348077939
654	0.5114181715725162	0.1330774600760322	-0.378340711496484	0.1550798816002095	0.804715585234687	0.4881336861340886	1.002304222053721	1789.557993928536
655	0.697723692350346	0.1446875984726046	-0.5530360938777414	0.08255296168203616	0.9047709604358491	0.2393043678243789	1.001824185178214	2157.602871647249
656	0.4689026963275937	0.1180729390323641	-0.3508297572952296	0.1513505588620639	0.8035400088038529	0.4743016868373473	1.002635026521352	1601.525524550031
657	0.3579925246146066	0.1650696224579267	-0.1929229021566798	0.2506967172062473	0.6904351301089424	0.8897950421765574	1.004186540290842	1073.828914781147
658	0.6005598371773833	0.1300004471636012	-0.4705593900137821	0.1353578914641338	0.8297877186338368	0.416338111840297	1.002017229877777	1992.721555368118
659	0.6033799684989131	0.1174247396523708	-0.4859552288465422	0.1259263364924599	0.8380340827376811	0.3831488301384383	1.002113539993319	1919.568991265676
660	0.8992544428218088	0.4300920818575017	-0.4691623609643071	0.232567771593521	0.7413630052543511	0.8059506835089499	1.003035560556734	1420.950040354705
661	0.4741987721143396	0.6300689770493944	0.1558702049350548	0.6360622856481843	0.3342951171031367	4.648058143597145	1.000946149308252	3462.931479441886
662	1.319806533708827	0.1016290389005764	-1.218177494808251	0.01670319190432605	0.9800599948867298	0.04517662793152235	1.008927402718218	537.6082237674328
663	0.5993886181602572	0.1720509535507493	-0.4273376646095079	0.1749084020791885	0.7905379251295235	0.563777159810916	1.001973363422738	2027.92865632342
664	0.5035159770799779	0.1229975160099817	-0.3805184610699961	0.1480436007452642	0.8101938102046476	0.4621375312768435	1.002410374405511	1724.562658214544
665	1.429258107319084	0.1167699624433661	-1.312488144875718	0.0201085231421268	0.976218820929231	0.05457593250348776	1.008815490427009	543.9763505984479
666	0.5134273094992811	0.1168806845399554	-0.3965466249593256	0.1378985869923737	0.8216070029266611	0.4254028831929799	1.00231278650315	1784.132197498919
667	0.9092910242155261	0.1000928186011476	-0.8091982056143785	0.03608661774803384	0.9567226895321987	0.0995651011799933	1.003068809052809	1407.782301202002
668	0.4025568351406228	0.1237079860612393	-0.2788488490793835	0.1823203168121314	0.7631897106868378	0.5929947243970635	1.003413368016556	1284.49689002204
669	0.4029044082563174	0.1204176521881203	-0.2824867560681971	0.1783536441037227	0.7669746745941114	0.5772926439687398	1.003400271843228	1288.784567766037
670	0.6033521461049286	0.1040941955267635	-0.4992579505781651	0.1124773919144297	0.8513879469576254	0.3370425893364449	1.002168184898873	1880.411445592798
671	0.4480847230068948	0.1528061374206914	-0.2952785855862035	0.197149452099523	0.7561732052679546	0.653070153569736	1.002935328586503	1462.188265425028
672	0.4722828031489437	0.1237805815419258	-0.3485022216070179	0.1564514027078168	0.7990759335583971	0.493251396537701	1.002607196070624	1615.802205380054
673	0.4769952416225555	0.1813445139257119	-0.2956507276968436	0.2131344856629644	0.7450855253984148	0.7203643020668293	1.002632672682888	1602.723195286722
674	1.569435361714322	0.1130968320468186	-1.456338529667503	0.01792989971905178	0.9787305919822398	0.0485550428292055	1.00755084676311	628.2424669925126
675	1.861319467777366	0.1038837858982042	-1.757435681879161	0.02902229763135319	0.9650607759339247	0.0794916487036843	1.00269577700088	1571.225054383558
676	0.8942201752663737	0.1112761123095491	-0.7829440629568245	0.04279508545232071	0.9493379076917288	0.1189016682449568	1.002963122167113	1450.514032050525
677	1.164746538047626	0.1201744331979236	-1.044572104849702	0.02658104815541528	0.9687882955437447	0.07262251327765436	1.007923813487708	600.7602333538111
678	1.666298642065542	0.1009298626973011	-1.565368779368241	0.01172188521976227	0.9859212280174423	0.03154403574548041	1.011227802211852	433.6341557481673
679	1.98253863980022	0.1712959086323552	-1.811242731167865	0.1233601417022502	0.8520978372539169	0.3742420785256706	1.001927083108392	2066.452665644108
680	0.6034245362719928	0.1080770146675578	-0.495347521604435	0.1165707194354169	0.8473165453417181	0.3509268977130812	1.002141470052738	1899.352411887242
681	0.6987029682076674	0.1106583204511395	-0.588044647756528	0.05711687354285631	0.9321016247945308	0.1611037067876194	1.002009091255091	1999.160584959927
682	0.6003814379785462	0.1349188982545993	-0.4654625397239469	0.1401020519114969	0.8250745676625373	0.4333078461817594	1.002008551710316	1999.588932961843
683	0.7987201150468737	0.1089154020103851	-0.6898047130364886	0.04678613843715816	0.9444307898835648	0.1305346539490845	1.002493035494197	1677.143331045173
684	0.7995601727812602	0.1044315912373749	-0.6951285815438853	0.04500684543850493	0.9462234554759222	0.1253364198719309	1.00236036437504	1754.581994965275
685	1.554379091077554	0.1118319034336927	-1.442547187643861	0.0165486188928562	0.9803450476656893	0.04475152400731066	1.009433654842794	510.5937089172161
686	0.5993886181602572	0.1720509535507493	-0.4273376646095079	0.1749084020791885	0.7905379251295235	0.563777159810916	1.001973363422738	2027.92865632342
687	0.6035887070339816	0.1284052903755697	-0.4751834166584119	0.1367784641566051	0.8272752349277012	0.4213998978727873	1.002087707689541	1938.655610859752
688	0.5144983512800508	0.1081362820039424	-0.4063620692761085	0.1285289443937331	0.8308276983234169	0.3922355410533092	1.002325685342147	1776.022523238809
689	0.5127089777889193	0.1226336025657526	-0.3900753752231667	0.1439971703453918	0.8156115693255035	0.4473811973346796	1.00231069654703	1785.453188007154
690	0.7629032942024045	0.1041169610161609	-0.6587863331862437	0.04573435710612726	0.9453190097816815	0.1274595146698309	1.002483604615683	1682.420663370142
691	0.8196031355893825	0.1173905240886677	-0.7022126115007148	0.05128385452583325	0.9396444263611736	0.143761745724263	1.002443035157738	1705.508201350392
692	1.040312070125985	0.1497668513118345	-0.8905452188141503	0.04652423274130081	0.9470113886245132	0.129768274404933	1.00767567942651	618.764938808305
693	1.681749919298829	0.1217019998722898	-1.560047919426539	0.01906622805754194	0.9774780519712859	0.05169208698461901	1.007655106444648	620.3069091209138
694	1.830819068211892	0.1303027396428396	-1.700516328569052	0.03369878742060785	0.9604171040443328	0.09274718120545011	1.003740534498427	1185.977485747406
695	0.9539979089073249	0.102805094090243	-0.851192814817082	0.03596566565932354	0.9569973783734168	0.0992189372354835	1.003206624847772	1355.720583365553
696	3.499465721080999	0.1243482341102388	-3.375117486970761	0.01054008298315784	0.9873799632441795	0.02832988387441187	1.008671554836509	552.3951720374204
697	1.183376970147169	0.1380585262013165	-1.045318443945852	0.03453888643305421	0.9598346247743696	0.09514205225126593	1.006470196370133	724.4769678398428
698	1.40548682477002	0.1161289475864201	-1.2893578771836	0.01996253043504993	0.9764092425196507	0.05417162716955999	1.009348171933057	514.9603334083839
699	0.8668302663192348	0.1097717579295087	-0.7570585083897261	0.04323355269703176	0.9487271123777757	0.1201749522067094	1.002890720631634	1481.325169458598
700	0.6577630358417064	0.09396107248315796	-0.5638019633585484	0.08948949719906216	0.8798800286227518	0.2613882601693431	1.00212211637378	1913.315343199107
701	0.4976055133203958	0.1377535615167482	-0.3598519518036475	0.1635630607607618	0.795116817814562	0.5200570577606394	1.002400560393275	1730.372044659717
702	1.924000830861801	0.122186837736037	-1.801813993125764	0.03754873410151136	0.9556287565396714	0.1037565497986383	1.002470140518777	1690.012979097971
703	0.5127089777889193	0.1226336025657526	-0.3900753752231667	0.1439971703453918	0.8156115693255035	0.4473811973346796	1.00231069654703	1785.453188007154
704	0.9090636910232845	0.09915416802381105	-0.8099095229994735	0.03345040472606927	0.9598999540862826	0.09203991381278326	1.004006535798488	1116.419635147994
705	1.923628558378712	0.1213948284173051	-1.802233729961407	0.0156273522158921	0.9814489546920127	0.04222064198897499	1.008666579221917	552.6909244640663
706	1.632050432615819	0.1328248923697418	-1.499225540246078	0.04340304234392199	0.9492445867674185	0.1206674533156507	1.002736535367187	1551.533599918703
707	0.5038166898937836	0.1204875225266317	-0.3833291673671519	0.1453488913987726	0.8128342910916364	0.452295048378164	1.002410404855624	1724.544694293389
708	1.783223903014837	0.428351454174183	-1.354872448840654	0.1119227910395385	0.8716589705885409	0.3351712636854464	1.002846320330435	1500.87962219524
709	1.077721326731639	0.1102013098511972	-0.9675200168804413	0.02452466600623691	0.9710479621051815	0.06686298777795295	1.007995003273378	595.7888461818616
710	0.9480026484782866	0.1102561579393124	-0.8377464905389742	0.03745668016590285	0.9556551120569192	0.1034922831858407	1.004282276068672	1052.483005986391
711	1.701633135623327	0.120488344171266	-1.58114479145206	0.03080177991902624	0.9635912138656805	0.08452052293859147	1.004031781822473	1110.242207410857
712	0.6005598371773833	0.1300004471636012	-0.4705593900137821	0.1353578914641338	0.8297877186338368	0.416338111840297	1.002017229877777	1992.721555368118
713	0.5127089777889193	0.1226336025657526	-0.3900753752231667	0.1439971703453918	0.8156115693255035	0.4473811973346796	1.00231069654703	1785.453188007154
714	0.6035766181337145	0.1222518302053365	-0.481324787928378	0.1307086009756548	0.8332915539921928	0.3998874306118275	1.002100288687486	1929.312565623717
715	1.227706894650803	0.1176605358217696	-1.110046358829034	0.02341800494134551	0.9723960824023434	0.06377348496349865	1.008942393499705	536.7666701914089
716	3.740962413413645	0.1535364197985107	-3.587425993615135	0.01671303923244841	0.9803060751375741	0.04520371440524168	1.006038378383183	771.826685553315
717	0.4480847230068948	0.1528061374206914	-0.2952785855862035	0.197149452099523	0.7561732052679546	0.653070153569736	1.002935328586503	1462.188265425028
718	0.5134273094992811	0.1168806845399554	-0.3965466249593256	0.1378985869923737	0.8216070029266611	0.4254028831929799	1.00231278650315	1784.132197498919
719	1.397009599246418	0.107369370224559	-1.289640229021859	0.01752550678763444	0.9791591701777994	0.04744039223325357	1.009028858205193	531.9643897691302
720	0.6035887070339816	0.1284052903755697	-0.4751834166584119	0.1367784641566051	0.8272752349277012	0.4213998978727873	1.002087707689541	1938.655610859752
721	0.5144983512800508	0.1081362820039424	-0.4063620692761085	0.1285289443937331	0.8308276983234169	0.3922355410533092	1.002325685342147	1776.022523238809
722	0.76141628233656	0.1422335369131969	-0.6191827454233632	0.07404989856586529	0.9144186179675472	0.2126845066673639	1.001744867311363	2233.567994195979
723	0.5042036970332641	0.1172588367647172	-0.3869448602685469	0.1418812735706285	0.8162325457175685	0.4397204548012236	1.002410642021735	1724.404791965726
724	0.5144983512800508	0.1081362820039424	-0.4063620692761085	0.1285289443937331	0.8308276983234169	0.3922355410533092	1.002325685342147	1776.022523238809
725	0.5266712293813292	0.1107248169674844	-0.4159464124138448	0.1299279730025966	0.8299605273957518	0.3971425561236488	1.002306670072482	1788.003732199163
726	0.3982609458329811	0.1568027621596625	-0.2414581836733185	0.2218299386688755	0.7251496504835948	0.7581316206716925	1.003572220689553	1234.684619657217
727	1.351989747758457	0.1166314602992775	-1.23535828745918	0.02229237695389034	0.9737036430848873	0.06063820636299748	1.008303394689399	575.1815656062554
728	1.191108097037922	0.1661279628526828	-1.024980134185239	0.06460394216993197	0.9260362652161565	0.1836802468096199	1.002472229824437	1688.830324761464
729	0.6034316801415432	0.1387073485480538	-0.4647243315934894	0.1467801681133541	0.8173686873635374	0.4575150756731276	1.002076058517458	1947.388019961723
730	1.630320963608541	0.1158515790367479	-1.514469384571793	0.03517542122684585	0.9582480566916967	0.09695939973036681	1.002509590676469	1667.959365492962
731	1.742970676513792	0.1039821958264362	-1.638988480687356	0.009498172121976824	0.9885343251781187	0.02550255682514102	1.01359052430101	362.1852820545704
732	0.6185980762830292	0.6711562331286098	0.05255815684558063	0.6237994362412418	0.3470427808659713	4.409856990482717	1.001027277981808	3279.394938677821
733	0.7816985387252713	0.1043444055784177	-0.6773541331468536	0.04465273061301422	0.9466713303887022	0.1243041778044333	1.002575957342375	1632.135017024852
734	8.198621373195962	0.1758523527166603	-8.022769020479302	0.003330880343213797	0.9959493710496915	0.008888060435015077	1.003843040056529	1158.163807888593
735	1.701596392944265	0.6861251878230287	-1.015471205121236	0.2551401444486416	0.7142964418900702	0.9109681612252147	1.0010650491848	3200.43678932687
736	0.9575706620878689	0.4167854802568883	-0.5407851818309806	0.2235974972353938	0.7508557371268788	0.7659121892996555	1.003122104629027	1387.179418324929
737	1.813882270184742	0.4493646183229478	-1.364517651861794	0.1482153030734558	0.8317631166675842	0.4627667881257569	1.002418434971299	1719.820443654939
738	1.679771572450495	0.1023482102788168	-1.577423362171678	0.01379083362782837	0.9834830464157415	0.03718950982904084	1.008746661793044	547.9694509232071
739	0.856442725734633	0.1281732922330888	-0.7282694335015442	0.05640869644387694	0.9341585438571857	0.1589868130661329	1.00238614056704	1738.979503072344
740	0.5130256273870943	0.1201128492456045	-0.3929127781414898	0.1413250029556816	0.8182382794170178	0.4377127082344742	1.002311473701764	1784.961745451138
741	0.5042036970332641	0.1172588367647172	-0.3869448602685469	0.1418812735706285	0.8162325457175685	0.4397204548012236	1.002410642021735	1724.404791965726
742	0.5040459160288366	0.1188757399001435	-0.3851701761286931	0.143578730173313	0.8145707663370771	0.4458632045866646	1.002413059293063	1722.980162882441
743	1.169909270441726	0.1295526309958428	-1.040356639445883	0.04510654401314365	0.9473029593253186	0.1256271785887759	1.002946138338182	1457.625431916078
744	0.678133835447161	0.1142145489252922	-0.5639192865218688	0.06183920133128838	0.9267354104460612	0.1753014708039581	1.002074932807324	1948.236056967152
745	0.404850560543542	0.1175083612141615	-0.2873421993293804	0.1742042134712517	0.7712110692822883	0.5610285497139363	1.003370727011675	1298.564081343897
746	0.4976055133203958	0.1377535615167482	-0.3598519518036475	0.1635630607607618	0.795116817814562	0.5200570577606394	1.002400560393275	1730.372044659717
747	0.4976055133203958	0.1377535615167482	-0.3598519518036475	0.1635630607607618	0.795116817814562	0.5200570577606394	1.002400560393275	1730.372044659717
748	1.059611597257196	0.1293293953841101	-0.9302822018730861	0.04413723457256668	0.9484983441963803	0.1228028777770102	1.004165839693923	1078.559641419636
749	0.6005598371773833	0.1300004471636012	-0.4705593900137821	0.1353578914641338	0.8297877186338368	0.416338111840297	1.002017229877777	1992.721555368118
750	1.496282011311766	0.1382786731738798	-1.358003338137886	0.02026161847991173	0.976031560502278	0.05500003695700306	1.012140646671841	402.8633575781714
751	0.6053973594614053	0.4049120709249365	-0.2004852885364687	0.4143810008252289	0.5517875665917861	1.881844121729664	1.002324139422725	1776.990556661418
752	1.05541037770086	0.102206461539288	-0.953203916161572	0.0333761339643151	0.9600215297033717	0.09182849910797765	1.003172469494515	1368.259031385438
753	1.265542371562919	0.1298563396078424	-1.135686031955076	0.0431938571335783	0.9495123958201758	0.1200596305031949	1.003148124627965	1377.339351416822
754	0.6035766181337145	0.1222518302053365	-0.481324787928378	0.1307086009756548	0.8332915539921928	0.3998874306118275	1.002100288687486	1929.312565623717
755	1.98253863980022	0.1712959086323552	-1.811242731167865	0.1233601417022502	0.8520978372539169	0.3742420785256706	1.001927083108392	2066.452665644108
756	1.98253863980022	0.1712959086323552	-1.811242731167865	0.1233601417022502	0.8520978372539169	0.3742420785256706	1.001927083108392	2066.452665644108
757	0.8773693682297001	0.1114233707773503	-0.7659459974523498	0.04394541649521777	0.9479739295984618	0.1222446515062137	1.002782163417009	1530.069651403348
758	1.546237730481591	0.7095592209951814	-0.8366785094864094	0.3632831616115738	0.6039147253807217	1.517392395182835	1.001234541308452	2888.459254306022
759	0.6035766181337145	0.1222518302053365	-0.481324787928378	0.1307086009756548	0.8332915539921928	0.3998874306118275	1.002100288687486	1929.312565623717
760	0.72141413765866	0.1322357623284938	-0.5891783753301663	0.07076978157493509	0.9176038358478372	0.2025459205240998	1.001911461412609	2079.790042570991
761	0.5042036970332641	0.1172588367647172	-0.3869448602685469	0.1418812735706285	0.8162325457175685	0.4397204548012236	1.002410642021735	1724.404791965726
762	3.674557238016968	0.1430708602853762	-3.531486377731591	0.01467733902039924	0.9826269762197306	0.03961574473035508	1.006250515175836	747.8084742828803
763	0.4676628563340304	0.1282888254193569	-0.3393740309146736	0.1626085175234849	0.7925848298471848	0.5164326852179029	1.002656011809905	1590.926833104652
764	1.98253863980022	0.1712959086323552	-1.811242731167865	0.1233601417022502	0.8520978372539169	0.3742420785256706	1.001927083108392	2066.452665644108
765	0.7993257085274934	0.10051811314819	-0.6988075953793035	0.04140861852020888	0.9503243755057493	0.1148831120482901	1.002602098069468	1618.445176777106
766	0.5993886181602572	0.1720509535507493	-0.4273376646095079	0.1749084020791885	0.7905379251295235	0.563777159810916	1.001973363422738	2027.92865632342
767	0.6034634961585802	0.1127948811058999	-0.4906686150526803	0.1212779855161096	0.8426466081731112	0.3670535573951149	1.002128310922774	1908.823841033594
768	0.8566958374415489	0.1223397116945221	-0.7343561257470267	0.05172997620886553	0.9393663646770234	0.1450805610583846	1.002578232986711	1630.934028075492
769	1.06610828191088	0.1307672682206348	-0.935341013690245	0.04883848199693835	0.943035453498372	0.1365547637467947	1.00278935869424	1526.739265067807
770	0.6035887070339816	0.1284052903755697	-0.4751834166584119	0.1367784641566051	0.8272752349277012	0.4213998978727873	1.002087707689541	1938.655610859752
771	0.5266712293813292	0.1107248169674844	-0.4159464124138448	0.1299279730025966	0.8299605273957518	0.3971425561236488	1.002306670072482	1788.003732199163
772	0.6003814379785462	0.1349188982545993	-0.4654625397239469	0.1401020519114969	0.8250745676625373	0.4333078461817594	1.002008551710316	1999.588932961843
773	0.697723692350346	0.1446875984726046	-0.5530360938777414	0.08255296168203616	0.9047709604358491	0.2393043678243789	1.001824185178214	2157.602871647249
774	1.617718875357844	0.08369129458704221	-1.534027580770802	0.0610459032497603	0.9150489169322535	0.1729064255109064	1.00252954145704	1657.025056424576
775	0.6971472316213595	0.1054907497547971	-0.5916564818665624	0.0530773134599275	0.9364946373302718	0.1490710741823879	1.002113385164418	1919.682265178494
776	0.6208940334060552	0.4333078153997289	-0.1875862180063263	0.4364180530405882	0.5303301875385991	2.059418474103465	1.002314199519681	1783.240189250505
777	1.601682328733134	0.1133296293409891	-1.488352699392145	0.01753932746545814	0.9791953144685216	0.04747847178733718	1.007918118112088	601.1615903340842
778	0.9404329797202478	0.1117109000958733	-0.8287220796243745	0.04207749541454504	0.9501695963384392	0.1168203424120639	1.002794290273476	1524.465050209292
779	0.5030098011511382	0.1270951374565091	-0.3759146636946292	0.1525537508730491	0.8057694807009783	0.4787510045452792	1.002402593110861	1729.165555647094
780	1.551340440799819	0.1326479345866499	-1.418692506213169	0.04329590026577275	0.9493746455363288	0.1203561007812109	1.002695867313742	1571.180866616929
781	0.8935137007599359	0.1140833986982442	-0.7794303020616917	0.04552538023894714	0.9462173331468129	0.1268493268819079	1.002651687184359	1593.099454301867
782	0.9567374222711033	0.1380114870675859	-0.8187259352035174	0.0417846422532634	0.9516165910164901	0.1159718355032791	1.005828384108801	797.1882455091181
783	0.4034755497897299	0.1149051809609623	-0.2885703688287676	0.1717520504428074	0.7732720268942697	0.5514936686956636	1.003372665350518	1297.917906190071
784	0.7192847147682025	0.1436115578948227	-0.5756731568733798	0.07874536513976793	0.909117349812278	0.2273234744050043	1.001831851168272	2150.534779589892
785	0.5121349410521971	0.1274624889894476	-0.3846724520627495	0.1490082552914525	0.8106899468775028	0.4656761035379198	1.002314595817931	1782.990175137176
786	0.9228037837944951	0.1004281635811672	-0.8223756202133279	0.03657143479058136	0.9561394155899074	0.1009535162512244	1.002910089696326	1472.954303473554
787	0.5040459160288366	0.1188757399001435	-0.3851701761286931	0.143578730173313	0.8145707663370771	0.4458632045866646	1.002413059293063	1722.980162882441
788	0.6003814379785462	0.1349188982545993	-0.4654625397239469	0.1401020519114969	0.8250745676625373	0.4333078461817594	1.002008551710316	1999.588932961843
789	0.7804520256801788	0.1123908661342777	-0.6680611595459011	0.0508790920767771	0.9397578005664396	0.1425662683726303	1.00227849758505	1806.056209631026
790	0.5266712293813292	0.1107248169674844	-0.4159464124138448	0.1299279730025966	0.8299605273957518	0.3971425561236488	1.002306670072482	1788.003732199163
791	0.5769231210888207	0.5558588808319845	-0.02106424025683618	0.5179746237333711	0.4505951481153384	2.857837634696592	1.002135463138032	1903.664222247349
792	0.6034316801415432	0.1387073485480538	-0.4647243315934894	0.1467801681133541	0.8173686873635374	0.4575150756731276	1.002076058517458	1947.388019961723
793	0.6003814379785462	0.1349188982545993	-0.4654625397239469	0.1401020519114969	0.8250745676625373	0.4333078461817594	1.002008551710316	1999.588932961843
794	0.6552501026280164	0.6682747050017211	0.01302460237370473	0.6035558979767923	0.3668801189775547	4.048876284830921	1.001086789424435	3156.694592813088
795	19.23095736132555	0.2627474738755332	-18.96820988745002	0.0007201011640050483	0.9991181121535435	0.00191648458932725	1.000334451872349	5995.564175384361
796	0.3728062576468776	0.421770417204633	0.0489641595577554	0.5419013111058228	0.4203503322184887	3.14601017427747	1.002048784127571	1968.145561233357
797	2.771171978656913	0.3327001440073222	-2.438471834649591	0.2434222782336596	0.7299933052167923	0.855668892562135	1.002333623650908	1771.068300690449
798	17.37297380940561	0.2621621846409329	-17.11081162476468	0.0005305313615146523	0.9993285858702186	0.001411693774320882	1.000533097166596	4844.311063660839
799	2.379009550334835	0.1349412124521942	-2.24406833788264	0.01832671956670353	0.9783857658169992	0.04964971202376434	1.006659257959561	705.5438444922269
800	0.605156178920791	0.1307716739167636	-0.4743845050040274	0.1357927044660087	0.8294460775909966	0.4178856707198076	1.002013129655789	1995.960313169429
801	1.985324729940874	0.1720940590566941	-1.81323067088418	0.1239010103036108	0.8515529918372723	0.3761149861078935	1.001923803054359	2069.238827528407
802	0.605156178920791	0.1307716739167636	-0.4743845050040274	0.1357927044660087	0.8294460775909966	0.4178856707198076	1.002013129655789	1995.960313169429
803	0.6946444732306584	0.2296463684247801	-0.4649981048058783	0.202353618760772	0.7661942726863146	0.6746826561799339	1.001801146643311	2179.127964440373
804	0.8054696645734409	0.2134054599261292	-0.5920642046473117	0.1868725777383969	0.782749215680193	0.6112036491889765	1.001771132435221	2207.825512973766
805	0.8248236127359851	0.2400133158272699	-0.5848102969087152	0.1981136099887939	0.7718198430356812	0.6570530551831828	1.001747054982859	2231.400881133933
806	0.8054696645734409	0.2134054599261292	-0.5920642046473117	0.1868725777383969	0.782749215680193	0.6112036491889765	1.001771132435221	2207.825512973766
807	0.708983922474321	0.2348558068930718	-0.4741281155812491	0.2121817634593565	0.7551487395138079	0.716276981365907	1.001891318407568	2097.24478424435
808	0.6186908152072368	0.2252152580416714	-0.3934755571655654	0.2111340783358922	0.755068566476472	0.711793653272448	1.001970462625621	2030.300899877287
809	0.8259476187722529	0.2365586069709202	-0.5893890118013326	0.1998724805162161	0.7700390778772409	0.6643436135519796	1.001731834471827	2246.566399260626
810	12.2730986834844	0.3462585539883072	-11.9268401294961	0.03688799919276487	0.9580657610802593	0.1018608451285893	1.0011915212426	2961.724494419106
811	1.962662218433614	0.2372576950022175	-1.725404523431396	0.08206076082125964	0.9075408058934574	0.2377500264744601	1.002408733057202	1725.531521546852
812	0.8393302284880185	0.2247603952992962	-0.6145698331887224	0.1914773684401941	0.778206459962711	0.6298312995057652	1.001771855011956	2207.125726939868
813	0.6331849286317522	0.8472915432794638	0.2141066146477115	0.5761008710976585	0.3945419556530221	3.614389713949762	1.001979845739408	2022.647538389966
814	0.6190047285381566	0.2275133671508295	-0.3914913613873271	0.2125528644663148	0.7536682464152472	0.7178678842362179	1.001972294126416	2028.802468635702
815	0.6094599803708751	0.2110124185826793	-0.3984475617881958	0.2027586855576586	0.7633292676941036	0.6763767030415756	1.001967279601961	2032.910363820194
816	1.217518554630152	0.2414224625617952	-0.9760960920683571	0.1875489186138698	0.784246855704826	0.6139264055193994	1.00169954179632	2279.437406841145
817	0.8303707244631131	0.2521468894420505	-0.5782238350210626	0.2081245397253229	0.7615066648741288	0.6989810078008275	1.00174301306358	2235.408126644154
818	1.33199598788735	0.2541158175460271	-1.077880170341323	0.192835934750152	0.7789020953199499	0.6353676784803193	1.001704405126127	2274.425384676459
819	2.271837621495554	0.2798809237439688	-1.991956697751585	0.1819005366296306	0.7932259795002176	0.5913258195074828	1.001641120134632	2341.424722486444
820	0.8429343402162421	0.2291981947748535	-0.6137361454413887	0.1967814271629095	0.7729031426823904	0.6515523772727054	1.001754852989194	2223.710363120093
821	0.6190047285381566	0.2275133671508295	-0.3914913613873271	0.2125528644663148	0.7536682464152472	0.7178678842362179	1.001972294126416	2028.802468635702
822	6.285789777544439	1.304307223883981	-4.981482553660458	0.2373862215781525	0.7410873849195668	0.8278465251867357	1.001329162616814	2739.43965729277
823	1.25628647116316	1.107005057520488	-0.1492814136426726	0.5320609840664861	0.4395464559154337	3.023925767880343	1.002046251540518	1970.095582863951
824	1.217518554630152	0.2414224625617952	-0.9760960920683571	0.1875489186138698	0.784246855704826	0.6139264055193994	1.00169954179632	2279.437406841145
825	0.8248236127359851	0.2400133158272699	-0.5848102969087152	0.1981136099887939	0.7718198430356812	0.6570530551831828	1.001747054982859	2231.400881133933
826	1.377496561751552	0.2254698030514647	-1.152026758700088	0.08691219993262231	0.9020669853895413	0.2531437286427467	1.002419921854614	1718.948536477808
827	0.8259476187722529	0.2365586069709202	-0.5893890118013326	0.1998724805162161	0.7700390778772409	0.6643436135519796	1.001731834471827	2246.566399260626
828	0.8393302284880185	0.2247603952992962	-0.6145698331887224	0.1914773684401941	0.778206459962711	0.6298312995057652	1.001771855011956	2207.125726939868
829	0.8404455137141527	0.2291967478936936	-0.6112487658204591	0.1937767367533826	0.7759163681031928	0.6392125343030538	1.001769273604735	2209.627762029401
830	0.6186908152072368	0.2252152580416714	-0.3934755571655654	0.2111340783358922	0.755068566476472	0.711793653272448	1.001970462625621	2030.300899877287
831	0.925535917616424	0.2184133938094238	-0.7071225238070002	0.1837893230798914	0.7864820816400768	0.5988485144197629	1.001764223776814	2214.538815256571
832	1.321707365749625	0.2396713997949903	-1.082035965954634	0.1864240432456958	0.7853051381909173	0.609400473253129	1.001714922663044	2263.661547352358
833	1.306498421250674	0.2255226201551758	-1.080975801095498	0.1795536751337678	0.7921690830161622	0.5820269501163129	1.001730440427295	2247.965753154776
834	0.8291171830136067	0.2450652859694014	-0.5840518970442052	0.2048509258863728	0.7647624193012674	0.6851542302584205	1.001745398607121	2233.041303019349
835	0.6184416909773847	0.2134528621501133	-0.4049888288272714	0.2043276844065998	0.7617957087243471	0.6829547588041877	1.001967568961605	2032.672866694061
836	1.295158774330013	0.2140347005797635	-1.081124073750249	0.1729461795588171	0.7987743128504503	0.5561298041470293	1.001745291863452	2233.147101564874
837	4.34882581558213	1.95321104496685	-2.395614770615279	0.3187578607664448	0.6548178880029484	1.244395320639352	1.001439055745098	2584.621253123225
838	0.6945324767774784	0.2384672574284689	-0.4560652193490096	0.2059223729142624	0.7626582086648919	0.6896671556803557	1.001803119936043	2177.267438817267
839	0.8291171830136067	0.2450652859694014	-0.5840518970442052	0.2048509258863728	0.7647624193012674	0.6851542302584205	1.001745398607121	2233.041303019349
840	0.6282881313851314	0.261158999795248	-0.3671291315898834	0.2332975415399975	0.7331754465442754	0.8092491954050709	1.001977705340807	2024.38825709247
841	4.043934665005116	0.2515079637392484	-3.792426701265867	0.0576503607509655	0.9345992098155257	0.1627005160673665	1.002403927840004	1728.374265819726
842	1.217518554630152	0.2414224625617952	-0.9760960920683571	0.1875489186138698	0.784246855704826	0.6139264055193994	1.00169954179632	2279.437406841145
843	0.7472368727839017	0.2595792861055693	-0.4876575866783324	0.2207858222769168	0.7474919102994375	0.7535521369478445	1.001832268695516	2150.151150981048
844	0.824923840225378	0.2312282628974394	-0.5936955773279387	0.1943521351264313	0.7755635413164842	0.641568489425795	1.001748146392913	2230.321304354912
845	0.8393302284880185	0.2247603952992962	-0.6145698331887224	0.1914773684401941	0.778206459962711	0.6298312995057652	1.001771855011956	2207.125726939868
846	0.925535917616424	0.2184133938094238	-0.7071225238070002	0.1837893230798914	0.7864820816400768	0.5988485144197629	1.001764223776814	2214.538815256571
847	0.824923840225378	0.2312282628974394	-0.5936955773279387	0.1943521351264313	0.7755635413164842	0.641568489425795	1.001748146392913	2230.321304354912
848	5.557921915264853	0.2847682388165831	-5.27315367644827	0.04647804932054646	0.9470954501628824	0.1296331777137774	1.002546707230268	1647.731718236376
849	0.6946389500446826	0.2260589169519254	-0.4685800330927572	0.2004456775006886	0.7680866604647861	0.6667264579508281	1.001802085140181	2178.242701811932
850	1.33199598788735	0.2541158175460271	-1.077880170341323	0.192835934750152	0.7789020953199499	0.6353676784803193	1.001704405126127	2274.425384676459
851	3.943486596631634	0.282564588468265	-3.660922008163369	0.07217076253033508	0.9187074487660482	0.2068674733207706	1.002279864506054	1805.171862867819
852	1.248271751815965	0.2867840602789912	-0.9614876915369733	0.2090360005750479	0.762779146909533	0.7028511184952968	1.001653185788035	2328.347064858511
853	1.33199598788735	0.2541158175460271	-1.077880170341323	0.192835934750152	0.7789020953199499	0.6353676784803193	1.001704405126127	2274.425384676459
854	0.9486058467843191	0.2227997204804163	-0.7258061263039028	0.1843706901189054	0.7866711258203651	0.6011710067045287	1.001718725819788	2259.794448837332
855	0.7472368727839017	0.2595792861055693	-0.4876575866783324	0.2207858222769168	0.7474919102994375	0.7535521369478445	1.001832268695516	2150.151150981048
856	0.6282881313851314	0.261158999795248	-0.3671291315898834	0.2332975415399975	0.7331754465442754	0.8092491954050709	1.001977705340807	2024.38825709247
857	0.8248236127359851	0.2400133158272699	-0.5848102969087152	0.1981136099887939	0.7718198430356812	0.6570530551831828	1.001747054982859	2231.400881133933
858	1.571293399171856	0.2558600236872105	-1.315433375484645	0.1804378170370925	0.7932814416247884	0.5855238955810209	1.001681141361896	2298.602665221816
859	1.257685911018035	0.1924191883256517	-1.065266722692383	0.07192127085616393	0.9182897453148311	0.2060969209618805	1.002970368289642	1447.501148072693
860	0.5534042659584515	1.215820401944282	0.66241613598583	0.7343748420829791	0.2401928914973713	7.35271199132785	1.000767021557605	3951.401441277754
861	0.8141913330039449	0.1848503370677906	-0.6293409959361542	0.1663453369247594	0.8034322255593294	0.5306686320071711	1.001783581347144	2195.831156956571
862	0.5495636284504303	0.1808708531207278	-0.3686927753297025	0.1895088891815613	0.7745130851048888	0.6218423555212281	1.002069923837787	1952.018496911674
863	7.702884563738392	0.2670073497279847	-7.435877214010407	0.009690599680115859	0.9884214481701992	0.02602427991271888	1.003021877090129	1426.441455501336
864	1.130846239269539	0.1804386722636389	-0.9504075670058998	0.07513701576876197	0.9145097228898145	0.2160605682223435	1.002366460614571	1750.86656903684
865	0.6253578299736638	0.1874486464319171	-0.4379091835417467	0.1806398150981393	0.7867670023878557	0.5863238945062316	1.001853913207918	2130.450318858662
866	0.5814098651327808	0.1931565329362044	-0.3882533321965764	0.1911924071363812	0.7750578239920458	0.6286723955146026	1.001913249546576	2078.254631768453
867	0.6254004062395594	0.1890163493698949	-0.4363840568696645	0.1818663524383077	0.785548141541475	0.5911899900649783	1.001853950090644	2130.417057397432
868	1.03606339649295	0.6412956601637811	-0.3947677363291686	0.3417046892660199	0.6278708165643252	1.380476910368538	1.002185870177081	1868.079762610297
869	3.741935593457589	0.2127902041224205	-3.529145389335169	0.0535760247699797	0.9388824634330326	0.1505510272126194	1.002421250553016	1718.17013973985
870	1.515077908051284	0.1836550972251582	-1.331422810826125	0.06369977571920109	0.9273203178282591	0.180934650416906	1.002778755311521	1531.65221907768
871	0.812408110157086	0.1801277392320296	-0.6322803709250564	0.1626200576140471	0.8071556260328208	0.5164764532573909	1.001790433880729	2189.284469450741
872	0.6252062358814476	0.1965237215142074	-0.4286825143672403	0.1884690828594026	0.7789752360284299	0.6176380129276476	1.001845958003882	2137.648894436292
873	0.5262941538924311	0.1908409242128151	-0.3354532296796159	0.2040552487572379	0.7587541002167565	0.6818107068815692	1.002199444480452	1858.724203326705
874	0.5475744208295961	0.2101290597772587	-0.3374453610523374	0.2145722381740662	0.749789845607358	0.7265512483409229	1.002094856435531	1933.335613513319
875	0.8104774654942501	0.1761797442869888	-0.6342977212072614	0.1591640601609899	0.8106164530059141	0.5034226049088312	1.001802498791163	2177.852743429919
876	1.413339125319735	0.1864304914086864	-1.226908633911049	0.06691141245484519	0.92380879829907	0.190711239944441	1.002759560321139	1540.627297087769
877	0.6300484998646588	0.2020966085446038	-0.4279518913200551	0.1905990128612078	0.777384729047617	0.6262617498861314	1.001810156765149	2170.658616485675
878	4.832157365186994	0.2307111189363024	-4.601446246250692	0.02045967324188601	0.9760676611364769	0.05554888461654635	1.004003061200963	1117.27525385317
879	0.5262941538924311	0.1908409242128151	-0.3354532296796159	0.2040552487572379	0.7587541002167565	0.6818107068815692	1.002199444480452	1858.724203326705
880	0.8104774654942501	0.1761797442869888	-0.6342977212072614	0.1591640601609899	0.8106164530059141	0.5034226049088312	1.001802498791163	2177.852743429919
881	0.6252062358814476	0.1965237215142074	-0.4286825143672403	0.1884690828594026	0.7789752360284299	0.6176380129276476	1.001845958003882	2137.648894436292
882	1.069462631723733	0.178167650006987	-0.8912949817167456	0.07324256129610783	0.9165910705585949	0.2101824317614409	1.002673249360227	1582.32581098945
883	0.7856662297302577	0.2010461167935069	-0.5846201129367508	0.1775093495577484	0.7926754044167528	0.5739700516988376	1.001740590591315	2237.816746442196
884	0.8141913330039449	0.1848503370677906	-0.6293409959361542	0.1663453369247594	0.8034322255593294	0.5306686320071711	1.001783581347144	2195.831156956571
885	0.6255323410859458	0.1787651294194811	-0.4467672116664647	0.1732670166105817	0.7941041578950321	0.5573777175521856	1.00186026571177	2124.736852750586
886	0.9242036880736441	0.1777693241372885	-0.7464343639363555	0.08171611776990043	0.9071092542419505	0.2366626558409053	1.002232099418912	1836.598864992735
887	0.8197125495115882	0.1997283654265039	-0.6199841840850844	0.1780649107084588	0.7917192940491988	0.576155609755169	1.001759568138302	2219.085958472803
888	0.8197125495115882	0.1997283654265039	-0.6199841840850844	0.1780649107084588	0.7917192940491988	0.576155609755169	1.001759568138302	2219.085958472803
889	0.7856662297302577	0.2010461167935069	-0.5846201129367508	0.1775093495577484	0.7926754044167528	0.5739700516988376	1.001740590591315	2237.816746442196
890	0.6300484998646588	0.2020966085446038	-0.4279518913200551	0.1905990128612078	0.777384729047617	0.6262617498861314	1.001810156765149	2170.658616485675
891	3.744816052092616	0.1880260070993742	-3.556790044993241	0.04099314505827929	0.9528281829590597	0.1136811603177456	1.002666145589112	1585.859035767058
892	0.5259639851286322	0.194774208941949	-0.3311897761866832	0.2075777916980557	0.7552895063919121	0.6966637589716382	1.002204363240634	1855.357320684414
893	0.5811350584646189	0.1974412373804893	-0.3836938210841296	0.1945082928239185	0.7717725931599847	0.6422084541454407	1.001914714917705	2076.99806187416
894	0.5696464666336233	0.2193322115704465	-0.3503142550631768	0.2168556005242221	0.7486040075425757	0.73642371580883	1.002006670791901	2001.0836478091
895	0.6302140994622094	0.1973470765599876	-0.4328670229022218	0.1862122666211649	0.7817607635284979	0.6085497902669954	1.001817756976296	2163.565754104767
896	0.5271312661877688	0.1805120799332984	-0.3466191862544705	0.1948323401176425	0.7678252606976741	0.6435372552249192	1.002184156851953	1869.267330338864
897	1.149407975182878	0.1884747162913402	-0.9609332588915378	0.07484447174880013	0.9149851329728106	0.2151512873645101	1.002742103949842	1548.881710221875
898	0.8104774654942501	0.1761797442869888	-0.6342977212072614	0.1591640601609899	0.8106164530059141	0.5034226049088312	1.001802498791163	2177.852743429919
899	0.8156228998441371	0.1893079926698079	-0.6263149071743292	0.1699603060870602	0.7998177706590157	0.5445623513381994	1.001775725375398	2203.385002645074
900	0.6161896313910301	0.2063026771690421	-0.409886954221988	0.1960898672081809	0.7714549801971614	0.6487040652553325	1.00183299064854	2149.488136597706
901	0.6254004062395594	0.1890163493698949	-0.4363840568696645	0.1818663524383077	0.785548141541475	0.5911899900649783	1.001853950090644	2130.417057397432
902	0.630475701013953	0.1902150806641644	-0.4402606203497886	0.1806603979864013	0.787287051440437	0.5864054337131767	1.001821522999327	2160.068337073543
903	0.630564128566879	0.1870835318711861	-0.4434805966956929	0.1781108888590647	0.7898264502055334	0.576336618568126	1.001823863017319	2157.900927046806
904	0.6254004062395594	0.1890163493698949	-0.4363840568696645	0.1818663524383077	0.785548141541475	0.5911899900649783	1.001853950090644	2130.417057397432
905	0.8197125495115882	0.1997283654265039	-0.6199841840850844	0.1780649107084588	0.7917192940491988	0.576155609755169	1.001759568138302	2219.085958472803
906	0.6302140994622094	0.1973470765599876	-0.4328670229022218	0.1862122666211649	0.7817607635284979	0.6085497902669954	1.001817756976296	2163.565754104767
907	0.630564128566879	0.1870835318711861	-0.4434805966956929	0.1781108888590647	0.7898264502055334	0.576336618568126	1.001823863017319	2157.900927046806
908	1.698586938562825	0.5177204826446149	-1.18086645591821	0.395465785813107	0.576128262061966	1.739750622660853	1.002410424423827	1724.533150308825
909	1.252313478126967	0.1798276809324082	-1.072485797194559	0.06599551442750201	0.9247156849240781	0.1879162885875539	1.003063357447238	1409.924514128593
910	0.5815963234190236	0.1906886299284483	-0.3909076934905752	0.189149693637672	0.7770832198467297	0.6203887687264369	1.001913139751584	2078.348843487389
911	0.6255323410859458	0.1787651294194811	-0.4467672116664647	0.1732670166105817	0.7941041578950321	0.5573777175521856	1.00186026571177	2124.736852750586
912	2.903263262160247	0.2005917325122142	-2.702671529648033	0.05050583929801485	0.942219438579152	0.1414647590408024	1.003039548733855	1419.357505493977
913	0.9468433113701631	0.1832054094951457	-0.7636379018750173	0.08381081485823533	0.9048986771877159	0.2432841816515788	1.002194165590929	1862.3512702511
914	0.592985973945676	0.245140269558913	-0.347845704386763	0.227384184988181	0.7397874933943406	0.7827005365860911	1.001867282592002	2118.461484005191
915	1.937454585962328	0.1579258739326102	-1.779528712029718	0.1140470721005034	0.8614844580550383	0.3423516791653383	1.001983577660063	2019.619660886922
916	1.937454585962328	0.1579258739326102	-1.779528712029718	0.1140470721005034	0.8614844580550383	0.3423516791653383	1.001983577660063	2019.619660886922
917	0.4932788521304163	0.8896549868460942	0.396376134715678	0.6653468038536685	0.3071394343720328	5.287520542814252	1.001450251269619	2569.828123547521
918	0.7941141383826009	0.239699859413071	-0.5544142789695299	0.2042103462322822	0.7659908785748731	0.6824619190180673	1.001689396523388	2289.964532778914
919	0.6307094175274209	0.1786398181085508	-0.4520695994188701	0.1708929420763016	0.7970226584113713	0.5481664914539349	1.001832364821196	2150.062849101737
920	2.215898501985596	0.2436294695733699	-1.972269032412227	0.1677991099737263	0.8073832663529735	0.536241531665214	1.001682650617943	2297.01851144875
921	0.5696464666336233	0.2193322115704465	-0.3503142550631768	0.2168556005242221	0.7486040075425757	0.73642371580883	1.002006670791901	2001.0836478091
922	0.8197125495115882	0.1997283654265039	-0.6199841840850844	0.1780649107084588	0.7917192940491988	0.576155609755169	1.001759568138302	2219.085958472803
923	2.003652029702443	0.1898557875008094	-1.813796242201634	0.0608616622214755	0.9305489767906362	0.1723507626281064	1.002465331948463	1692.741208277369
924	0.5263999369319541	0.1892629971274827	-0.3371369398044714	0.2027451547369101	0.7600410600158649	0.6763200874373418	1.002196311635759	1860.875033281404
925	0.8141913330039449	0.1848503370677906	-0.6293409959361542	0.1663453369247594	0.8034322255593294	0.5306686320071711	1.001783581347144	2195.831156956571
926	0.5477883902860985	0.2054771979260034	-0.3423111923600951	0.2110491757498742	0.753259093099908	0.711430853706532	1.002089606328624	1937.239805629195
927	0.5492134131436834	0.1849162035299508	-0.3642972096137326	0.1934674449514174	0.7705998130291943	0.6379475353932198	1.002069887939318	1952.045658255447
928	1.431716413630842	0.1740307047832799	-1.257685708847562	0.05875742968460985	0.9327326034667079	0.1660199192337478	1.00307547842026	1405.17045181357
929	0.6300484998646588	0.2020966085446038	-0.4279518913200551	0.1905990128612078	0.777384729047617	0.6262617498861314	1.001810156765149	2170.658616485675
930	0.5815963234190236	0.1906886299284483	-0.3909076934905752	0.189149693637672	0.7770832198467297	0.6203887687264369	1.001913139751584	2078.348843487389
931	0.625294456656734	0.1905621345803863	-0.4347323220763477	0.1831978117432141	0.7842227785458786	0.59648889002025	1.001852229751708	2131.969598171939
932	0.491461731459074	0.2292593712731339	-0.2622023601859401	0.2475319150050878	0.713442744948622	0.8748671042018584	1.002554134402873	1643.743115538743
933	0.6321404990178419	0.5979894324689707	-0.03415106654887112	0.5188450719287967	0.4504121303478487	2.86781893353576	1.002143731581976	1897.734145392809
934	4.53474812448835	0.2175075324978128	-4.317240591990537	0.05499009425875967	0.9373296965124543	0.1547558493219975	1.002201286101889	1857.462180792787
935	2.205663701454303	0.1921794715867994	-2.013484229867504	0.05957716802075597	0.9320050026942284	0.1684828346098521	1.002395846587325	1733.176371282485
936	0.8197125495115882	0.1997283654265039	-0.6199841840850844	0.1780649107084588	0.7917192940491988	0.576155609755169	1.001759568138302	2219.085958472803
937	0.8104774654942501	0.1761797442869888	-0.6342977212072614	0.1591640601609899	0.8106164530059141	0.5034226049088312	1.001802498791163	2177.852743429919
938	0.7856662297302577	0.2010461167935069	-0.5846201129367508	0.1775093495577484	0.7926754044167528	0.5739700516988376	1.001740590591315	2237.816746442196
939	0.8841239915023481	0.219970129137864	-0.6641538623644841	0.1063013009979409	0.8808230847527275	0.3163344012990894	1.001964312375232	2035.348986690914
940	1.824802173523777	0.207738840232283	-1.617063333291494	0.07021048875655791	0.9203710828967544	0.2008243284864258	1.002663487384311	1587.185235054576
941	1.058254707184444	0.1814280081851061	-0.8768266989993379	0.07635909845614311	0.9131713952412355	0.219865255857615	1.002444583849967	1704.61518244598
942	2.215898501985596	0.2436294695733699	-1.972269032412227	0.1677991099737263	0.8073832663529735	0.536241531665214	1.001682650617943	2297.01851144875
943	2.213967517095415	0.1954347392601	-2.018532777835315	0.06090256817070074	0.9305632600014322	0.1724741143516555	1.00236959958471	1748.959642831628
944	0.5818220751279705	0.1875295375742005	-0.39429253755377	0.1865140714162294	0.7796971468943512	0.6097622404994139	1.001912956014037	2078.506522225677
945	0.8222701487489971	0.2094099079994572	-0.6128602407495398	0.1851388439938338	0.7846552765028314	0.6042447723755439	1.001747959067205	2230.506524524767
946	0.6239938770079545	0.1821131243249782	-0.4418807526829763	0.176351465761719	0.7910280771752993	0.569424453478648	1.001854918986676	2129.543663876063
947	0.625294456656734	0.1905621345803863	-0.4347323220763477	0.1831978117432141	0.7842227785458786	0.59648889002025	1.001852229751708	2131.969598171939
948	1.937454585962328	0.1579258739326102	-1.779528712029718	0.1140470721005034	0.8614844580550383	0.3423516791653383	1.001983577660063	2019.619660886922
949	0.5495636284504303	0.1808708531207278	-0.3686927753297025	0.1895088891815613	0.7745130851048888	0.6218423555212281	1.002069923837787	1952.018496911674
950	0.5492134131436834	0.1849162035299508	-0.3642972096137326	0.1934674449514174	0.7705998130291943	0.6379475353932198	1.002069887939318	1952.045658255447
951	0.6300484998646588	0.2020966085446038	-0.4279518913200551	0.1905990128612078	0.777384729047617	0.6262617498861314	1.001810156765149	2170.658616485675
952	0.6255323410859458	0.1787651294194811	-0.4467672116664647	0.1732670166105817	0.7941041578950321	0.5573777175521856	1.00186026571177	2124.736852750586
953	0.630564128566879	0.1870835318711861	-0.4434805966956929	0.1781108888590647	0.7898264502055334	0.576336618568126	1.001823863017319	2157.900927046806
954	0.8177370341835655	0.1939233066571158	-0.6238137275264497	0.1735917179107185	0.7961884113246166	0.5586416476968675	1.001768104025416	2210.763254240456
955	0.5815963234190236	0.1906886299284483	-0.3909076934905752	0.189149693637672	0.7770832198467297	0.6203887687264369	1.001913139751584	2078.348843487389
956	0.5814098651327808	0.1931565329362044	-0.3882533321965764	0.1911924071363812	0.7750578239920458	0.6286723955146026	1.001913249546576	2078.254631768453
957	0.7941141383826009	0.239699859413071	-0.5544142789695299	0.2042103462322822	0.7659908785748731	0.6824619190180673	1.001689396523388	2289.964532778914
958	0.812408110157086	0.1801277392320296	-0.6322803709250564	0.1626200576140471	0.8071556260328208	0.5164764532573909	1.001790433880729	2189.284469450741
959	1.473118137307243	0.1961987429439393	-1.276919394363303	0.07336679486282034	0.9167352801359765	0.2105671687881337	1.002635366260903	1601.352808122825
960	0.5815963234190236	0.1906886299284483	-0.3909076934905752	0.189149693637672	0.7770832198467297	0.6203887687264369	1.001913139751584	2078.348843487389
961	0.6563368531958196	0.1814644956216367	-0.4748723575741828	0.1721441522579261	0.7959710982060305	0.553014505914555	1.001829119420258	2153.048133232853
962	3.774994156834405	0.2191827512575241	-3.555811405576881	0.05567757163850823	0.9365902942590687	0.1568046547561751	1.002372326090867	1747.306670980191
963	2.215898501985596	0.2436294695733699	-1.972269032412227	0.1677991099737263	0.8073832663529735	0.536241531665214	1.001682650617943	2297.01851144875
964	0.630564128566879	0.1870835318711861	-0.4434805966956929	0.1781108888590647	0.7898264502055334	0.576336618568126	1.001823863017319	2157.900927046806
965	0.5475744208295961	0.2101290597772587	-0.3374453610523374	0.2145722381740662	0.749789845607358	0.7265512483409229	1.002094856435531	1933.335613513319
966	0.7941141383826009	0.239699859413071	-0.5544142789695299	0.2042103462322822	0.7659908785748731	0.6824619190180673	1.001689396523388	2289.964532778914
967	1.368107755047901	0.1818240888955995	-1.186283666152302	0.06581467136823461	0.9249387889934118	0.1873650764009141	1.002805438763166	1519.348895048041
968	0.8197125495115882	0.1997283654265039	-0.6199841840850844	0.1780649107084588	0.7917192940491988	0.576155609755169	1.001759568138302	2219.085958472803
969	0.525633212718605	0.1983935802971588	-0.3272396324214462	0.2111415900073538	0.7517807216964189	0.7118257553618249	1.002207384018343	1853.295667100874
970	0.5488696985665804	0.1898411162901696	-0.3590285822764108	0.1977016143344745	0.7664233040662559	0.655349944613707	1.002075391935563	1947.890090010546
971	0.630564128566879	0.1870835318711861	-0.4434805966956929	0.1781108888590647	0.7898264502055334	0.576336618568126	1.001823863017319	2157.900927046806
972	2.215898501985596	0.2436294695733699	-1.972269032412227	0.1677991099737263	0.8073832663529735	0.536241531665214	1.001682650617943	2297.01851144875
973	0.6161896313910301	0.2063026771690421	-0.409886954221988	0.1960898672081809	0.7714549801971614	0.6487040652553325	1.00183299064854	2149.488136597706
974	0.8177370341835655	0.1939233066571158	-0.6238137275264497	0.1735917179107185	0.7961884113246166	0.5586416476968675	1.001768104025416	2210.763254240456
975	5.121740511365563	0.2422856311797258	-4.879454880185837	0.01693349171468343	0.9800897847484453	0.04581024230445845	1.003464796952776	1267.933112443446
976	1.17463127839419	0.1962810979685685	-0.9783501804256216	0.08537969216137413	0.9033958522918427	0.2482634089152795	1.00212139874759	1913.837046760006
977	0.6253578299736638	0.1874486464319171	-0.4379091835417467	0.1806398150981393	0.7867670023878557	0.5863238945062316	1.001853913207918	2130.450318858662
978	0.6252062358814476	0.1965237215142074	-0.4286825143672403	0.1884690828594026	0.7789752360284299	0.6176380129276476	1.001845958003882	2137.648894436292
979	2.947392513510315	0.2122796289944802	-2.735112884515835	0.05443930704418043	0.9379122015963859	0.15311655456774	1.002935532285077	1462.102018122202
980	1.513291102136992	0.1837327715619627	-1.329558330575029	0.0668789006644171	0.9237617711398149	0.1906119331486337	1.00251697513898	1663.895349191953
981	0.5261532447505746	0.1923911963760328	-0.3337620483745418	0.2054802731392387	0.7573518347161976	0.68780356032645	1.002200934723295	1857.702839938222
982	7.795504081631501	0.2611036327882955	-7.534400448843205	0.01353844535282872	0.9840879307338449	0.03649955772043622	1.002440052018874	1707.23101334965
983	0.9744134685540491	0.1782454368883019	-0.7961680316657471	0.07989346309028217	0.9091533086549329	0.230925610436438	1.002202132170759	1856.882965132912
984	0.5281997470395758	0.1865143280531279	-0.3416854189864479	0.1999078971865726	0.7629250429433361	0.6644907456770188	1.002184447327231	1869.065884687081
985	0.8177370341835655	0.1939233066571158	-0.6238137275264497	0.1735917179107185	0.7961884113246166	0.5586416476968675	1.001768104025416	2210.763254240456
986	0.9466332585760566	0.1809195802930787	-0.7657136782829779	0.08245494141722194	0.9063585060016474	0.2389946926166312	1.002215071958703	1848.069411009085
987	0.9659803509988126	0.1866699207669423	-0.7793104302318703	0.08443615524348938	0.904270887289284	0.2452668115516346	1.002205430276311	1854.628552562903
988	6.298991175644638	0.633803079491485	-5.665188096153153	0.09884639561894415	0.886516138918218	0.2917164926620257	1.001022683609557	3289.26635987647
989	0.786726722201653	0.2056533705507665	-0.5810733516508865	0.1809185735458258	0.7892657410451036	0.5874285454623801	1.001733682498329	2244.714026740618
990	2.280717054169644	0.1932154261779865	-2.087501627991657	0.03159655162344085	0.9632797880280975	0.08677254391588568	1.006516508135822	719.7448317105043
991	0.8222701487489971	0.2094099079994572	-0.6128602407495398	0.1851388439938338	0.7846552765028314	0.6042447723755439	1.001747959067205	2230.506524524767
992	0.625242250248059	0.1929422284361119	-0.4323000218119471	0.1851622912606872	0.7822689291647282	0.6043386876996028	1.001850867290025	2133.200780579094
993	1.524659635115434	0.2055741519068797	-1.319085483208555	0.07448315984305905	0.9156183410447879	0.2140290566038866	1.002661363304566	1588.246558159379
994	0.6251848144512839	0.4697629152688204	-0.1554218991824635	0.283678196658567	0.6838584728140908	1.053214323812759	1.002031921526321	1981.202776487784
995	1.686758483815624	0.1569089174917341	-1.52984956632389	0.04472460614874436	0.9483277142256024	0.1245136325510616	1.004159482119652	1080.020980769681
996	0.9869500744704162	0.1181501535977159	-0.8687999208727003	0.03957351517310283	0.9534785624888148	0.1095820626718121	1.00458114562606	991.0200463378081
997	0.7268971623585009	0.1451630812260129	-0.581734081132488	0.1433094923957212	0.8234697764649749	0.4448872635779275	1.001974606910865	2026.913446841249
998	1.127259774317509	0.1378486467465114	-0.989411127570998	0.05328711326816214	0.9381398912397	0.149693476564776	1.002564553118402	1638.18055040019
999	0.414624952734661	0.4952593828418802	0.08063443010721921	0.5606820779299729	0.4052961937860113	3.394194483495768	1.002017273607696	1992.687070046292
1000	0.6144623385020219	0.8878743327204063	0.2734119942183844	0.6739776085557574	0.2984085872445404	5.497902191143583	1.000951013965392	3451.347839634921
1001	0.7268971623585009	0.1451630812260129	-0.581734081132488	0.1433094923957212	0.8234697764649749	0.4448872635779275	1.001974606910865	2026.913446841249
1002	0.9518931015773887	0.1534451015672698	-0.7984480000101188	0.06902637672204273	0.9206989429621428	0.1971862694220472	1.002089788006604	1937.104438130331
1003	0.5518280080550815	0.1454371251100836	-0.4063908829449979	0.1595216484012597	0.8028538349567158	0.5047682929710358	1.002174170228221	1876.219705074251
1004	0.7286602048746483	0.1514771660963621	-0.5771830387782863	0.1490274273130707	0.8177834951835056	0.4657465121802465	1.001963356082746	2036.136169848945
1005	0.6175221071424419	0.4719168507378518	-0.1456052564045901	0.4614637301214511	0.5061127016072603	2.278880667654884	1.002293386519237	1796.470252775629
1006	0.961083606031371	0.1335666194826916	-0.8275169865486794	0.05341486767642561	0.9378999024052245	0.1500726141999392	1.002865083325682	1492.553208367127
1007	2.061020136096027	0.1946830369362333	-1.866337099159794	0.1388668151579378	0.8364835810476228	0.4288714335122788	1.001837452309639	2145.39980170864
1008	3.183679155658857	0.1565740796269212	-3.027105076031936	0.03779429124554214	0.9560317724079399	0.1044617377219485	1.002632460666389	1602.831161040335
1009	0.5565157229718023	0.1451216004678784	-0.4113941225039239	0.1564925366062127	0.8067668278528958	0.4934051411138872	1.002106550241114	1924.696151861832
1010	0.9454950654631539	0.1647067569016859	-0.780788308561468	0.0782529416656601	0.9105974554445904	0.225781254615687	1.001614307701801	2371.020393928105
1011	3.336685843473512	0.5066959218025678	-2.829989921670944	0.1091424558430051	0.8751518025067201	0.3258250191342549	1.002008157837003	1999.901747836456
1012	0.6941872151688142	0.1529839921890868	-0.5412032229797274	0.1486586324482624	0.8187931073298508	0.464392680927072	1.00191410837769	2077.517990770335
1013	1.41155331692892	0.5001752801709208	-0.9113780367579997	0.2493952089733191	0.7247017558754401	0.8836407668430486	1.002746926540607	1546.592429032205
1014	2.061020136096027	0.1946830369362333	-1.866337099159794	0.1388668151579378	0.8364835810476228	0.4288714335122788	1.001837452309639	2145.39980170864
1015	0.9919794872280967	0.1306434607895798	-0.8613360264385169	0.05064340313313333	0.9409813766821266	0.1418706240153016	1.002829117977663	1508.595940743495
1016	0.5570535961053531	0.1391111035636316	-0.4179424925417215	0.1506510829568168	0.8125394719696507	0.4717208695335397	1.002108000343041	1923.630206033121
1017	8.403740537363461	0.2308153107908547	-8.172925226572607	0.002199703877144166	0.9972881650964279	0.005862995510573565	1.001931396175691	2062.800476589398
1018	0.7737115838800769	0.5482076962907341	-0.2255038875893428	0.4869286015909003	0.4820851095381585	2.523983141792942	1.002240839267732	1830.766615488441
1019	0.5522686453667939	0.141321898895583	-0.4109467464712109	0.1554250384021339	0.806895416357845	0.4894200432486601	1.002177273890162	1874.053478225178
1020	0.4487171021773106	0.1307804582369064	-0.3179366439404042	0.1728781643389432	0.7796129217670709	0.5558653795702736	1.002889799475053	1481.72565505862
1021	0.7234555973666827	0.1354596824582918	-0.5879959149083909	0.1343958494030462	0.8323400308831541	0.412919598196187	1.001998336601198	2007.733681496621
1022	0.5512404950838741	0.1334286173078589	-0.4178118777760152	0.1478356128922293	0.8143692756873813	0.4613756344026723	1.002169450907701	1879.523246862038
1023	0.5565157229718023	0.1451216004678784	-0.4113941225039239	0.1564925366062127	0.8067668278528958	0.4934051411138872	1.002106550241114	1924.696151861832
1024	2.061020136096027	0.1946830369362333	-1.866337099159794	0.1388668151579378	0.8364835810476228	0.4288714335122788	1.001837452309639	2145.39980170864
1025	0.539141587646312	0.203512410815171	-0.3356291768311411	0.2141694991637169	0.7489874253017124	0.7248158965063547	1.002207228703573	1853.401555841393
1026	0.4407130990197376	0.513006752714027	0.07229365369428936	0.558026572864822	0.4088441456069393	3.357822161741297	1.002003406067568	2003.683368079331
1027	3.82608251670599	0.1621752203431769	-3.663907296362813	0.01895545281838065	0.977744814964659	0.05138595179685381	1.006189171998679	754.5972067270903
1028	2.373966585508389	0.1351574696479984	-2.23880911586039	0.03389637648762565	0.9603197926779042	0.09331007394231101	1.002824704428208	1510.588561583857
1029	1.372650724791249	0.1495367009669388	-1.223114023824311	0.05628226391497697	0.9349962929098099	0.1586092132729206	1.002320709821322	1779.141913753971
1030	0.8719290511723555	0.1642236625178254	-0.7077053886545301	0.07915219570073539	0.9096305939757441	0.2285988702466218	1.00186022602506	2124.772451662729
1031	2.275911971348075	0.1209285840889176	-2.154983387259158	0.02781735604633143	0.9670111845994654	0.07609689834762427	1.003682549996294	1202.314595471618
1032	1.601430111188524	0.1326270516547029	-1.468803059533821	0.04214565451957292	0.9507547384373088	0.1170178996742482	1.003210861438955	1354.181418445042
1033	0.4744814670339338	0.1332589160358629	-0.3412225509980709	0.1675540887730001	0.7878658896350788	0.5353009025155444	1.002664415045245	1586.72216462235
1034	1.272296981101736	0.1614112566961387	-1.110885724405597	0.04354445112768145	0.9498409085669527	0.121078490933915	1.00553817041221	835.1416510805471
1035	0.5515723821552658	0.1489665245439838	-0.402605857611282	0.1632444669801682	0.7991752213793788	0.5188464471769301	1.00216489847045	1882.721056542224
1036	0.5522686453667939	0.141321898895583	-0.4109467464712109	0.1554250384021339	0.806895416357845	0.4894200432486601	1.002177273890162	1874.053478225178
1037	0.850987562609685	0.1359693942777382	-0.7150181683319468	0.06026656425770834	0.9300968688831013	0.1705574616516926	1.002519831195117	1662.328857433727
1038	1.20827776620662	0.8107188099681972	-0.397558956238423	0.4710028935727905	0.4972542600218416	2.367932119801902	1.001197589219995	2951.165508170572
1039	0.4738553523246841	0.486223289102389	0.01236793677770487	0.5128345079750656	0.4536925036552657	2.799623901732108	1.00212548550992	1910.869843722691
1040	0.5518280080550815	0.1454371251100836	-0.4063908829449979	0.1595216484012597	0.8028538349567158	0.5047682929710358	1.002174170228221	1876.219705074251
1041	1.804675604090664	0.1707270257955559	-1.633948578295108	0.02316439350385172	0.9726566675891158	0.0630664553394432	1.011586164755988	421.0000104385667
1042	0.5570535961053531	0.1391111035636316	-0.4179424925417215	0.1506510829568168	0.8125394719696507	0.4717208695335397	1.002108000343041	1923.630206033121
1043	0.8043395578927688	0.1721425570819165	-0.6321970008108523	0.08798795595199708	0.8999854504815914	0.2565793052809333	1.001826868768213	2155.12328665514
1044	0.5577096651823569	0.1301411780735612	-0.4275684871087957	0.1417742276187129	0.8213233316126571	0.4393338917980257	1.002117800396644	1916.457307073297
1045	1.195342622047256	0.1383754829150312	-1.056967139132224	0.04963923590014663	0.9423417935023453	0.1389106551355728	1.00261392937524	1612.324701498138
1046	0.4956064563478864	0.1746954618745484	-0.320910994473338	0.2027716684279567	0.7559833770508055	0.6764310277204341	1.002543358703176	1649.53633929626
1047	0.5515723821552658	0.1489665245439838	-0.402605857611282	0.1632444669801682	0.7991752213793788	0.5188464471769301	1.00216489847045	1882.721056542224
1048	0.5082594169933744	0.1435361037798963	-0.3647233132134781	0.1660694339525672	0.7937593720309363	0.5296131780980323	1.002337580666177	1768.60911733866
1049	0.5577096651823569	0.1301411780735612	-0.4275684871087957	0.1417742276187129	0.8213233316126571	0.4393338917980257	1.002117800396644	1916.457307073297
1050	0.5565157229718023	0.1451216004678784	-0.4113941225039239	0.1564925366062127	0.8067668278528958	0.4934051411138872	1.002106550241114	1924.696151861832
1051	0.4498301775536352	0.1393953217747638	-0.3104348557788714	0.1818667493280833	0.7711334516684318	0.5911915670246348	1.002898407089993	1477.99183901307
1052	1.712695473374125	0.1049531459080842	-1.607742327466041	0.07655622138409916	0.8993367425895527	0.2204798982277861	1.002337669620798	1768.553913145581
1053	5.791508305203309	0.1641286504780419	-5.627379654725267	0.0312633166339263	0.9634176018625084	0.08582785788632569	1.002003488512202	2003.617633456669
1054	0.4444352426874252	0.1784667583528853	-0.2659684843345399	0.224083430191585	0.7299932462964926	0.7680574168750487	1.0030518023394	1414.486843846815
1055	1.303918902411734	0.1956786931217002	-1.108240209290034	0.08270068159122788	0.9063685471176705	0.2397711840340311	1.001893314171021	2095.50226064586
1056	0.539141587646312	0.203512410815171	-0.3356291768311411	0.2141694991637169	0.7489874253017124	0.7248158965063547	1.002207228703573	1853.401555841393
1057	0.4853957872496098	0.1417135103857014	-0.3436822768639084	0.1709011836710382	0.7867112872094719	0.5481983769602586	1.002505492740933	1670.223267667851
1058	0.4486127521058994	0.1329961008897355	-0.3156166512161639	0.1753479584053626	0.7772282026432611	0.5654952288104795	1.002895866130382	1479.092088872987
1059	0.7199194547246106	0.1266268881459	-0.5932925665787105	0.1261403482036514	0.8405645868170651	0.3838939854254276	1.002031891332715	1981.226312280113
1060	0.5512404950838741	0.1334286173078589	-0.4178118777760152	0.1478356128922293	0.8143692756873813	0.4613756344026723	1.002169450907701	1879.523246862038
1061	0.5518280080550815	0.1454371251100836	-0.4063908829449979	0.1595216484012597	0.8028538349567158	0.5047682929710358	1.002174170228221	1876.219705074251
1062	0.721723754515054	0.1302577556082007	-0.5914659989068534	0.1296543246568894	0.8370573421061035	0.3961815087085039	1.002007895403823	2000.110227268906
1063	1.007259423939107	0.513798448894436	-0.4934609750446708	0.3054159522040254	0.6655217280913797	1.169407519176171	1.002549792317234	1646.072580169568
1064	0.436949321244145	1.320822262788343	0.8838729415441977	0.8251009000260847	0.154964222481959	12.54638054669047	1.000440264526158	5321.787333891432
1065	0.7009552413975643	0.1942853444280809	-0.5066698969694834	0.1841530595349936	0.7834634207291837	0.6003012107487482	1.001860885646747	2124.180927476784
1066	2.061020136096027	0.1946830369362333	-1.866337099159794	0.1388668151579378	0.8364835810476228	0.4288714335122788	1.001837452309639	2145.39980170864
1067	0.5176109205827644	0.2017143024346051	-0.3158966181481592	0.2175192150092808	0.7445366103661329	0.7393037609761457	1.002311717670586	1784.80752504183
1068	0.5176109205827644	0.2017143024346051	-0.3158966181481592	0.2175192150092808	0.7445366103661329	0.7393037609761457	1.002311717670586	1784.80752504183
1069	0.4472926156139113	0.145821230430258	-0.3014713851836533	0.1893909982090704	0.7636589784632901	0.6213651341966847	1.002935670114097	1462.043666218849
1070	0.5288810850947389	0.5501328648778312	0.02125177978309234	0.5280677356704571	0.4401631183296848	2.975835591627161	1.002098092072407	1930.937321365376
1071	0.5555414691307428	0.1551076161890443	-0.4004338529416985	0.1663858014780605	0.7969830982226007	0.5308234860091005	1.002097803464601	1931.150998203564
1072	0.892609825881582	0.7691442610955965	-0.1234655647859855	0.6315130139917323	0.3402355290896165	4.557840470102423	1.001032759945525	3267.693872850652
1073	0.4498301775536352	0.1393953217747638	-0.3104348557788714	0.1818667493280833	0.7711334516684318	0.5911915670246348	1.002898407089993	1477.99183901307
1074	0.5079405258085097	0.1462103272270754	-0.3617301985814343	0.1687777155336222	0.7911039327488881	0.5400038998643121	1.002341255055665	1766.331711811232
1075	0.5520366512928763	0.1428652103585407	-0.4091714409343356	0.1569929678248025	0.8053473021074217	0.4952767850754399	1.002174479454278	1876.003652660412
1076	0.6941872151688142	0.1529839921890868	-0.5412032229797274	0.1486586324482624	0.8187931073298508	0.464392680927072	1.00191410837769	2077.517990770335
1077	0.4466257448320364	0.1520047314701637	-0.2946210133618726	0.1964333357697178	0.7568500889631842	0.6501180884927847	1.002946488915707	1457.477931101261
1078	0.901089677752976	0.1215229559238005	-0.7795667218291755	0.04872622847903053	0.9428655919984832	0.1362248205817225	1.002879435446056	1486.246606784802
1079	0.7286602048746483	0.1514771660963621	-0.5771830387782863	0.1490274273130707	0.8177834951835056	0.4657465121802465	1.001963356082746	2036.136169848945
1080	0.655212812875377	0.5754723663974672	-0.07974044647790979	0.2959948027415338	0.6711817269894755	1.118168336521655	1.002166993111849	1881.248342751579
1081	0.5421995495443299	0.1599635177944406	-0.3822360317498893	0.1741679445012501	0.7883600950770607	0.5608871105133525	1.002164810874693	1882.782694356382
1082	0.6949899132867468	0.1580082207707305	-0.5369816925160162	0.1531120131427432	0.814356966587561	0.4808197121575941	1.001906105789188	2084.402390080228
1083	0.9337875398238772	0.1664126227684283	-0.7673749170554489	0.0603683299128109	0.931026296772551	0.1708639668729214	1.004062111806755	1102.911196112028
1084	0.6949899132867468	0.1580082207707305	-0.5369816925160162	0.1531120131427432	0.814356966587561	0.4808197121575941	1.001906105789188	2084.402390080228
1085	2.277166846723212	1.611662163991414	-0.6655046827317983	0.4928649442463606	0.4733550256084752	2.584659079050215	1.000619365169007	4471.58624241676
1086	1.686758483815624	0.1569089174917341	-1.52984956632389	0.04472460614874436	0.9483277142256024	0.1245136325510616	1.004159482119652	1080.020980769681
1087	0.7268971623585009	0.1451630812260129	-0.581734081132488	0.1433094923957212	0.8234697764649749	0.4448872635779275	1.001974606910865	2026.913446841249
1088	0.5560041259423345	0.150399797719682	-0.4056043282226525	0.1614387613532314	0.8018835851368852	0.5120024070907884	1.002110275361993	1921.960263876445
1089	0.4470340121936283	0.1484188002052612	-0.298615211988367	0.1922048880298649	0.7609412554856959	0.6327937442595938	1.002944390074002	1458.361438936303
1090	0.5498385540020646	0.1280285043789463	-0.4218100496231183	0.1423339241053573	0.8197906125525425	0.4413561274654982	1.002182474476443	1870.434921866352
1091	0.4724907862280513	0.1529327112904115	-0.3195580749376398	0.188699180011004	0.7673085715248867	0.6185674569262033	1.002701576561653	1568.39253803464
1092	0.4474779438045116	0.1442571809758188	-0.3032207628286928	0.1876353592208457	0.765356544061685	0.6142747176057537	1.002933373948525	1463.016392118293
1093	0.5234455794866286	0.1398540404326326	-0.383591539053996	0.1588470699778058	0.8020810193458974	0.5022306534921362	1.002240097031303	1831.260476853854
1094	0.3823281611739818	0.1875496516669661	-0.1947785095070158	0.261408306968018	0.6852061457854803	0.9412693893312812	1.003935383006813	1134.20833792753
1095	0.7286602048746483	0.1514771660963621	-0.5771830387782863	0.1490274273130707	0.8177834951835056	0.4657465121802465	1.001963356082746	2036.136169848945
1096	1.144320845412224	0.1358789763026125	-1.008441869109611	0.05151235387258128	0.9400972663468323	0.1444370755994461	1.002303919902488	1789.750019702575
1097	1.712695473374125	0.1049531459080842	-1.607742327466041	0.07655622138409916	0.8993367425895527	0.2204798982277861	1.002337669620798	1768.553913145581
1098	0.5523026866339071	0.1394797345302447	-0.4128229521036624	0.1536813207773486	0.8086128596989269	0.4829321604094511	1.002174622238948	1875.903907639729
1099	0.5523026866339071	0.1394797345302447	-0.4128229521036624	0.1536813207773486	0.8086128596989269	0.4829321604094511	1.002174622238948	1875.903907639729
1100	0.4487171021773106	0.1307804582369064	-0.3179366439404042	0.1728781643389432	0.7796129217670709	0.5558653795702736	1.002889799475053	1481.72565505862
1101	0.4715115651818981	0.164954154853671	-0.306557410328227	0.2007938935449746	0.7555715679346718	0.6681757001737522	1.002741079376177	1549.368952187057
1102	0.7268971623585009	0.1451630812260129	-0.581734081132488	0.1433094923957212	0.8234697764649749	0.4448872635779275	1.001974606910865	2026.913446841249
1103	6.333613441292738	0.5255270657749607	-5.808086375517777	0.1545871054731392	0.8281704205264242	0.4862989901472836	1.00193898188637	2056.408436806895
1104	0.721723754515054	0.1302577556082007	-0.5914659989068534	0.1296543246568894	0.8370573421061035	0.3961815087085039	1.002007895403823	2000.110227268906
1105	0.4444352426874252	0.1784667583528853	-0.2659684843345399	0.224083430191585	0.7299932462964926	0.7680574168750487	1.0030518023394	1414.486843846815
1106	0.6949899132867468	0.1580082207707305	-0.5369816925160162	0.1531120131427432	0.814356966587561	0.4808197121575941	1.001906105789188	2084.402390080228
1107	0.5417835553722486	0.1653352907208628	-0.3764482646513858	0.179236000301331	0.7833681061460329	0.5807723269390432	1.002169692996089	1879.353499910446
1108	0.7268971623585009	0.1451630812260129	-0.581734081132488	0.1433094923957212	0.8234697764649749	0.4448872635779275	1.001974606910865	2026.913446841249
1109	0.5421995495443299	0.1599635177944406	-0.3822360317498893	0.1741679445012501	0.7883600950770607	0.5608871105133525	1.002164810874693	1882.782694356382
1110	0.5417835553722486	0.1653352907208628	-0.3764482646513858	0.179236000301331	0.7833681061460329	0.5807723269390432	1.002169692996089	1879.353499910446
1111	2.691696201228214	0.1802000743817662	-2.511496126846448	0.02720175461735689	0.9683111673188438	0.07436577526594318	1.006142071095367	759.8948780203605
1112	0.7316984320706734	0.476798610982778	-0.2548998210878954	0.4536542617575795	0.5144116878756984	2.208291522570469	1.002321801638103	1778.456459846681
1113	0.5560041259423345	0.150399797719682	-0.4056043282226525	0.1614387613532314	0.8018835851368852	0.5120024070907884	1.002110275361993	1921.960263876445
1114	0.8833512818131496	0.1301013670443815	-0.7532499147687681	0.05456590558414787	0.9364375604902941	0.1534931777050979	1.00274295704252	1548.476251924478
1115	0.4498301775536352	0.1393953217747638	-0.3104348557788714	0.1818667493280833	0.7711334516684318	0.5911915670246348	1.002898407089993	1477.99183901307
1116	0.7286602048746483	0.1514771660963621	-0.5771830387782863	0.1490274273130707	0.8177834951835056	0.4657465121802465	1.001963356082746	2036.136169848945
1117	1.061616801333134	1.041241321703287	-0.02037547962984632	0.5086321412443584	0.455207364455259	2.752935430188982	1.000988698312511	3364.178991279108
1118	0.841205561213733	0.1576681804002065	-0.6835373808135266	0.08103445500921902	0.9072504371370606	0.2345143686018204	1.00141036497415	2623.323081567547
1119	0.4718642872888028	0.1596800878399625	-0.3121841994488403	0.1956553108638243	0.7605544920826721	0.646916773864886	1.002721272897059	1558.848946864242
1120	0.4470340121936283	0.1484188002052612	-0.298615211988367	0.1922048880298649	0.7609412554856959	0.6327937442595938	1.002944390074002	1458.361438936303
1121	0.6941872151688142	0.1529839921890868	-0.5412032229797274	0.1486586324482624	0.8187931073298508	0.464392680927072	1.00191410837769	2077.517990770335
1122	1.152004143477378	0.4774737257570146	-0.6745304177203636	0.2436240156389466	0.7303193821793027	0.8566064418764346	1.002861495748155	1494.138072845319
1123	0.5518280080550815	0.1454371251100836	-0.4063908829449979	0.1595216484012597	0.8028538349567158	0.5047682929710358	1.002174170228221	1876.219705074251
1124	1.712695473374125	0.1049531459080842	-1.607742327466041	0.07655622138409916	0.8993367425895527	0.2204798982277861	1.002337669620798	1768.553913145581
1125	0.7199194547246106	0.1266268881459	-0.5932925665787105	0.1261403482036514	0.8405645868170651	0.3838939854254276	1.002031891332715	1981.226312280113
1126	0.5565157229718023	0.1451216004678784	-0.4113941225039239	0.1564925366062127	0.8067668278528958	0.4934051411138872	1.002106550241114	1924.696151861832
1127	0.6949899132867468	0.1580082207707305	-0.5369816925160162	0.1531120131427432	0.814356966587561	0.4808197121575941	1.001906105789188	2084.402390080228
1128	1.051403604724077	0.1502438572654882	-0.9011597474585886	0.06055821506276997	0.9302689771670517	0.1714360543649261	1.002625018515167	1606.630230538772
1129	0.4718474917673213	0.5777184958622107	0.1058710040948894	0.569626043383105	0.3987152678235115	3.520001301873706	1.001989516547931	2014.819887247694
1130	0.5565157229718023	0.1451216004678784	-0.4113941225039239	0.1564925366062127	0.8067668278528958	0.4934051411138872	1.002106550241114	1924.696151861832
1131	1.994225449072749	0.1593778710466953	-1.834847578026054	0.03075665080863059	0.9642518150705465	0.08439275840763556	1.006082086196179	766.7514406491517
1132	0.5392532596563162	0.485541738952233	-0.05371152070408319	0.4797748985341693	0.4874682826452268	2.452704277706816	1.002245503850886	1827.669056762669
1133	3.954821991679002	0.1686598298336411	-3.786162161845361	0.01367279468675038	0.9838482998101927	0.03686678362655299	1.005601738729761	826.5195598115773
1134	0.7286602048746483	0.1514771660963621	-0.5771830387782863	0.1490274273130707	0.8177834951835056	0.4657465121802465	1.001963356082746	2036.136169848945
1135	0.4744814670339338	0.1332589160358629	-0.3412225509980709	0.1675540887730001	0.7878658896350788	0.5353009025155444	1.002664415045245	1586.72216462235
1136	0.7009552413975643	0.1942853444280809	-0.5066698969694834	0.1841530595349936	0.7834634207291837	0.6003012107487482	1.001860885646747	2124.180927476784
1137	0.8913594733725378	0.7966447978124245	-0.09471467556011337	0.6402365757421057	0.3317463326676351	4.732846755546695	1.001013168449001	3309.901152462621
1138	0.4481911458904864	0.1362379170895592	-0.3119532288009272	0.1791676716818801	0.7735290931157861	0.5805025971802389	1.002895407838864	1479.290706971992
1139	1.712695473374125	0.1049531459080842	-1.607742327466041	0.07655622138409916	0.8993367425895527	0.2204798982277861	1.002337669620798	1768.553913145581
1140	0.8796457092099427	0.8788896553177838	-0.0007560538921588256	0.6493201635295283	0.3227313691540012	4.92432903288316	1.000989582895504	3362.18581010395
1141	0.4718642872888028	0.1596800878399625	-0.3121841994488403	0.1956553108638243	0.7605544920826721	0.646916773864886	1.002721272897059	1558.848946864242
1142	2.999607883501294	0.5290560932068451	-2.470551790294449	0.192240624640939	0.7865335851309334	0.6329394005037646	1.002412338179633	1723.404906626084
1143	0.8412658844237138	0.1358107629724635	-0.7054551214512503	0.06165164009544425	0.9284721785514856	0.1747348393556805	1.002243526042139	1828.981152431197
1144	0.6941872151688142	0.1529839921890868	-0.5412032229797274	0.1486586324482624	0.8187931073298508	0.464392680927072	1.00191410837769	2077.517990770335
1145	0.5555414691307428	0.1551076161890443	-0.4004338529416985	0.1663858014780605	0.7969830982226007	0.5308234860091005	1.002097803464601	1931.150998203564
1146	2.743437530403524	0.1479452311183345	-2.59549229928519	0.03683483049239147	0.957019111024573	0.1017084126711298	1.002733805191742	1552.837109966487
1147	2.525695822208616	0.6634082738430103	-1.862287548365605	0.303745465814843	0.6679764431190534	1.160221040526862	1.001779023283841	2200.207583787923
1148	0.7234555973666827	0.1354596824582918	-0.5879959149083909	0.1343958494030462	0.8323400308831541	0.412919598196187	1.001998336601198	2007.733681496621
1149	0.6179217468366612	0.5103635949608162	-0.1075581518758451	0.4847567627896742	0.4831579240305196	2.50213389590274	1.002279643244693	1805.314951695003
1150	0.8796368032985008	0.1463834307381784	-0.7332533725603224	0.06765014009064726	0.9219950632561675	0.1929695393933235	1.002058363317932	1960.804767295806
1151	0.4917371839657712	0.1592341136453151	-0.3325030703204561	0.1905011080719004	0.7669913335857258	0.6258643544102078	1.002604019975469	1617.447778046852
1152	1.981027977714983	0.1333522877337096	-1.847675689981273	0.03881017565763427	0.954598481154051	0.1073829705507727	1.003395988805129	1290.193086399331
1153	0.5224498896391092	0.1465022250336215	-0.3759476646054877	0.1657159797892334	0.795153935755204	0.5282620757340079	1.002269969725314	1811.59312342024
1154	1.181168078058239	0.1453777484609155	-1.035790329597324	0.05521490083028976	0.9361607700294909	0.1554254849869074	1.0024368954773	1709.057779075686
1155	0.5647587324147079	0.5544798590660552	-0.01027887334865263	0.5134106296701458	0.4548600614338133	2.806087495661891	1.002204904886457	1854.987313490423
1156	0.8346302951433566	0.1523257065340801	-0.6823045886092765	0.1458887928942988	0.8217149895992867	0.4542620749177553	1.001954034638714	2043.841357610745
1157	2.081958044138551	0.173074055172361	-1.90888398896619	0.03088704772299342	0.9641563271732515	0.08476195616716226	1.006800040364961	692.0825386645814
1158	0.9606844278520639	0.1407075130958785	-0.8199769147561854	0.05793936762523103	0.9329847880531508	0.1635663133504216	1.002697855103344	1570.208924156627
1159	0.9880111327600156	0.1480140839844457	-0.8399970487755699	0.06162728160857948	0.9289923752842675	0.1746612678228697	1.002638218541866	1599.904243444191
1160	1.407208788285933	0.1572673959524803	-1.249941392333453	0.05559490648067077	0.9360409049750524	0.1565581400437694	1.003001205290327	1434.818812005277
1161	0.5671281963277538	0.1665414358439564	-0.4005867604837974	0.1768760117009935	0.7865645699532231	0.5714821215122472	1.002115170748433	1918.376733919663
1162	2.080144033819927	0.2012936624183372	-1.87885037140159	0.1430036481673888	0.8323210018997891	0.4437793743720263	1.001816717446726	2164.533143162708
1163	1.529380509821993	0.1658242752879207	-1.363556234534072	0.05758570033789031	0.9339472033189937	0.1625068812239362	1.002890115823199	1481.588093777948
1164	0.8277535781364153	0.1425489221037688	-0.6852046560326464	0.1372338872370233	0.8303311084866103	0.4230261903790659	1.001978159258148	2024.0188492168
1165	0.5781993004450027	0.1614501185703283	-0.4167491818746744	0.1692187595648776	0.795004189641707	0.5417024448740927	1.002055224640177	1963.203959148864
1166	0.7367623572879971	0.1223241547524921	-0.6144382025355051	0.1105088285210883	0.8602209453321514	0.3304108521331786	1.001996084914545	2009.537970993722
1167	0.8483983249881153	0.138755152106894	-0.7096431728812214	0.06786897035865094	0.9213796714280209	0.1936391934233028	1.001798315150123	2181.803228078868
1168	1.063149900098552	0.1462116917174691	-0.9169382083810825	0.05752652756302228	0.9335663689821747	0.1623297031797868	1.002856922981377	1496.163069442182
1169	1.733278085399603	0.1400622087261563	-1.593215876673447	0.02547322419710842	0.9701947833304063	0.06951669422779685	1.007522012688297	630.4735379562619
1170	0.5783841526891234	0.149574449262807	-0.4288097034263164	0.1599307772666898	0.803437756904277	0.5063093456533895	1.002127815557235	1909.182238424198
1171	6.03310561322415	0.2056405265880073	-5.827465086636142	0.01945598956141935	0.9772622602224459	0.05276977023784774	1.004762767620926	957.0792949194719
1172	0.5783066401075123	0.1552278611781298	-0.4230787789293826	0.1657332850860777	0.7976984335429543	0.5283281997437529	1.002116056370132	1917.729872010073
1173	6.666116554152029	0.1666059098992891	-6.49951064425274	0.01406488252266407	0.9834055120668334	0.03793907544136038	1.005762324668966	805.5181052385658
1174	0.9490111873133588	0.1560442519123191	-0.7929669354010397	0.07441615816146624	0.914651256667287	0.2138210464272672	1.001677389522698	2302.550206342318
1175	7.032245023104757	0.2094956243186489	-6.822749398786108	0.007721136861532997	0.9907213891554928	0.02069409698285819	1.004641608005908	979.4548421988526
1176	0.9583255949142263	0.1294094546097012	-0.8289161403045251	0.05420501438001175	0.936824401673982	0.1524198137671152	1.002315769206517	1782.250327876382
1177	0.7623886456629104	0.1835077213254996	-0.5788809243374109	0.1014973499238885	0.8852379340134651	0.3004237829842408	1.001478982539227	2532.630146494425
1178	4.009562217167831	0.1518967510886215	-3.85766546607921	0.01447017021602448	0.9828779682728296	0.03904836334353155	1.007691375549073	617.5937040705328
1179	0.7367623572879971	0.1223241547524921	-0.6144382025355051	0.1105088285210883	0.8602209453321514	0.3304108521331786	1.001996084914545	2009.537970993722
1180	0.8381021247068438	0.1587299147290861	-0.6793722099777577	0.1514630831742715	0.8161689806961624	0.4747172588251382	1.001942285873702	2053.636770792183
1181	0.5785000796843366	0.146099753718693	-0.4324003259656436	0.1566619204184323	0.806665421050018	0.4940383984543291	1.002128401457528	1908.758353662391
1182	1.599253182394149	0.1541152216849964	-1.445137960709153	0.05261442334602248	0.9393228054259037	0.1476988167704924	1.002494729889364	1676.198703350314
1183	0.5172283420838731	0.1812180584190756	-0.3360102836647976	0.2039794864397882	0.7560781160948625	0.681492693761681	1.002450804553945	1701.037596134497
1184	0.919426497842832	0.2870583960167029	-0.6323681018261291	0.2158031626379731	0.7558154035002113	0.7318661965709519	1.00161534356921	2369.863067254303
1185	0.7847651502104283	0.2758161913295935	-0.5089489588808348	0.2170510918347442	0.7540322525240823	0.7372716285447332	1.001625579279913	2358.487820827028
1186	0.8935093207827454	0.3028054671116675	-0.5907038536710778	0.2220010126375635	0.7496077737613953	0.758883121304409	1.001605579997137	2380.816667096459
1187	2.389088699221149	0.3568897413606538	-2.032198957860495	0.2041702895536757	0.7708656809252071	0.6822937076012717	1.001581489438625	2408.283039013673
1188	7.453444714521472	0.3377203578181555	-7.115724356703316	0.05554655406534653	0.9371696090639166	0.1564139689256416	1.001553741838791	2440.717382117202
1189	1.307246263493582	0.2697330663126674	-1.037513197180915	0.1997538552563129	0.7729656578990441	0.6638509013150381	1.001618677544327	2366.1458535644
1190	0.7638322283797185	0.2980896993101342	-0.4657425290695843	0.2299033699406045	0.7405187765774628	0.7939608429514274	1.001649031456722	2332.833264551388
1191	0.7850334146630191	0.2807999438318747	-0.5042334708311444	0.2185597189064089	0.7525295922559239	0.7438293301265434	1.001625252066884	2358.849766996301
1192	4.332056020835387	0.3340215219942335	-3.998034498841154	0.07376541230967723	0.9169833072195276	0.2118023378918762	1.001881202066425	2106.122401521181
1193	1.276871167318749	0.3636629604396752	-0.913208206879074	0.2255036113193151	0.7473149217785877	0.7743424603125537	1.00158514117715	2404.078773511587
1194	0.7638322283797185	0.2980896993101342	-0.4657425290695843	0.2299033699406045	0.7405187765774628	0.7939608429514274	1.001649031456722	2332.833264551388
1195	7.225496323784595	0.3567412654025017	-6.868755058382094	0.06298499554628419	0.9289577986487823	0.1787678954821406	1.001611189169513	2374.511441397206
1196	0.8935093207827454	0.3028054671116675	-0.5907038536710778	0.2220010126375635	0.7496077737613953	0.758883121304409	1.001605579997137	2380.816667096459
1197	0.6982232225129011	0.2779652480488995	-0.4202579744640016	0.2256287673199208	0.7442750679059182	0.7748974463263233	1.001676130798374	2303.877636967118
1198	0.6983194458806461	0.2825465593056787	-0.4157728865749674	0.227131236249891	0.7427826373179413	0.7815739563229438	1.001676022082059	2303.992359506067
1199	1.070060761947171	0.2798967737307766	-0.7901639882163948	0.2084524725977427	0.763957150860341	0.7003724015298521	1.00159848607416	2388.839157828609
1200	0.9977484374111487	0.2731135592586903	-0.7246348781524584	0.2082392623444435	0.7636857113036126	0.6994676358933742	1.001616872255362	2368.157206033775
1201	1.256521790786727	0.2986291129128204	-0.9578926778739063	0.2104390414147708	0.7623578123481056	0.7088259670239633	1.001592393105319	2395.773096862181
1202	0.7847651502104283	0.2758161913295935	-0.5089489588808348	0.2170510918347442	0.7540322525240823	0.7372716285447332	1.001625579279913	2358.487820827028
1203	1.330666124574148	0.3128433669537635	-1.017822757620385	0.2142861364759233	0.7584274966278799	0.7253182890390213	1.001595790111672	2391.902252651887
1204	0.9180903957900544	0.2793685381308392	-0.6387218576592151	0.213267866531654	0.7583457927325878	0.7209373159052483	1.001617583880942	2367.363942967141
1205	2.389088699221149	0.3568897413606538	-2.032198957860495	0.2041702895536757	0.7708656809252071	0.6822937076012717	1.001581489438625	2408.283039013673
1206	0.7633054903311141	0.2893203492342017	-0.4739851410969123	0.2271497832910838	0.7432554663249198	0.7816565358741172	1.001649416057302	2332.417211818607
1207	0.9005362971658316	0.3652346168701589	-0.5353016802956727	0.237882078585254	0.7337946301419238	0.8301154943977639	1.001604646707916	2381.86903105702
1208	0.9096898139764686	0.2694141669867161	-0.6402756469897526	0.2107724878516869	0.7608260813145098	0.7102490727598668	1.001616923878646	2368.099642601739
1209	0.9188639624435553	0.2840120297369085	-0.6348519327066467	0.2147180625850917	0.7568987079609346	0.7271800263508549	1.00161652613728	2368.543223492038
1210	1.325169137899888	0.2961256042217341	-1.029043533678154	0.2102235989736596	0.7624846041953648	0.7079071259243781	1.001596853093308	2390.693575186392
1211	0.6982232225129011	0.2779652480488995	-0.4202579744640016	0.2256287673199208	0.7442750679059182	0.7748974463263233	1.001676130798374	2303.877636967118
1212	1.321241676987182	0.2880735894455754	-1.033168087541606	0.2077169264672665	0.7649903326354428	0.6972531419995883	1.001599736427862	2387.421202553896
1213	5.268361469633007	0.347296112348598	-4.921065357284409	0.07588392090442354	0.9147093108228374	0.2183846986184644	1.001788481758472	2191.145470136202
1214	1.276871167318749	0.3636629604396752	-0.913208206879074	0.2255036113193151	0.7473149217785877	0.7743424603125537	1.00158514117715	2404.078773511587
1215	1.256521790786727	0.2986291129128204	-0.9578926778739063	0.2104390414147708	0.7623578123481056	0.7088259670239633	1.001592393105319	2395.773096862181
1216	1.276871167318749	0.3636629604396752	-0.913208206879074	0.2255036113193151	0.7473149217785877	0.7743424603125537	1.00158514117715	2404.078773511587
1217	9.717005207075164	0.467011064682191	-9.249994142392973	0.03185490155910174	0.9622867764479182	0.08750538625000255	1.002111146721881	1921.32142642884
1218	2.389088699221149	0.3568897413606538	-2.032198957860495	0.2041702895536757	0.7708656809252071	0.6822937076012717	1.001581489438625	2408.283039013673
1219	0.9205274276598117	0.2858689301378433	-0.6346584975219683	0.2173584127713491	0.7542517829428665	0.7386054410161154	1.001607798107891	2378.319295453009
1220	0.894415284292595	0.311211502071838	-0.583203782220757	0.2240992304672271	0.7475178306939425	0.7681272147859863	1.001605352125174	2381.07352626895
1221	1.307246263493582	0.2697330663126674	-1.037513197180915	0.1997538552563129	0.7729656578990441	0.6638509013150381	1.001618677544327	2366.1458535644
1222	1.231597584685781	0.2590314720804886	-0.9725661126052924	0.1904077837955877	0.7830452993593229	0.6254856407084352	1.001623470161697	2360.822776185572
1223	1.321241676987182	0.2880735894455754	-1.033168087541606	0.2077169264672665	0.7649903326354428	0.6972531419995883	1.001599736427862	2387.421202553896
1224	0.919426497842832	0.2870583960167029	-0.6323681018261291	0.2158031626379731	0.7558154035002113	0.7318661965709519	1.00161534356921	2369.863067254303
1225	1.317252369303648	0.281958749518417	-1.03529361978523	0.2056963963881838	0.7670119132460569	0.6887143314233608	1.001603224739528	2383.474218282121
