# Supplementary material for: The Discovery, Distribution, and Evolution of Viruses Associated with Drosophila melanogaster
Source: PLoS Biol. 2015 Jul 14;13(7):e1002210. doi: 10.1371/journal.pbio.1002210 (PMC4501690; doi:10.1371/journal.pbio.1002210)
Supplement: S9 Data — FUBAR (HyPhy) command batch files and output. Alignments were those provided in S7 Data, and trees were those provided in S8 Data. (ZIP) [file pbio.1002210.s009.zip › FUBAR_scripts_and_results/CraigiesHill_Fixed.bf]

inputRedirect = {}
inputRedirect["01"]="Universal"
inputRedirect["02"]="4"
inputRedirect["03"]="/media/DataDrive1/DmelVirusDiscovery_2013/PopGen/BEAST_runs/FixedClock/CraigiesHill_Fixed/CraigiesHill_NodavirusPartA_1-672.fasta$"
inputRedirect["04"]="/media/DataDrive1/DmelVirusDiscovery_2013/PopGen/BEAST_runs/FixedClock/CraigiesHill_Fixed/CraigiesHill_NodavirusPartA_1-672.newick.tre"
inputRedirect["05"]="/media/DataDrive1/DmelVirusDiscovery_2013/PopGen/BEAST_runs/FixedClock/CraigiesHill_Fixed/CraigiesHill_NodavirusPartA_673-2047.fasta$"
inputRedirect["06"]="/media/DataDrive1/DmelVirusDiscovery_2013/PopGen/BEAST_runs/FixedClock/CraigiesHill_Fixed/CraigiesHill_NodavirusPartA_673-2047.newick.tre"
inputRedirect["07"]="/media/DataDrive1/DmelVirusDiscovery_2013/PopGen/BEAST_runs/FixedClock/CraigiesHill_Fixed/CraigiesHill_NodavirusPartB_1-576.fasta$"
inputRedirect["08"]="/media/DataDrive1/DmelVirusDiscovery_2013/PopGen/BEAST_runs/FixedClock/CraigiesHill_Fixed/CraigiesHill_NodavirusPartB_1-576.newick.tre"
inputRedirect["09"]="/media/DataDrive1/DmelVirusDiscovery_2013/PopGen/BEAST_runs/FixedClock/CraigiesHill_Fixed/CraigiesHill_NodavirusPartB_577-1270.fasta$"
inputRedirect["10"]="/media/DataDrive1/DmelVirusDiscovery_2013/PopGen/BEAST_runs/FixedClock/CraigiesHill_Fixed/CraigiesHill_NodavirusPartB_577-1270.newick.tre"
inputRedirect["11"]="40"
inputRedirect["12"]="10"
inputRedirect["13"]="100000000"
inputRedirect["14"]="50000000"
inputRedirect["15"]="1000"
inputRedirect["16"]="0.5"
ExecuteAFile ("/usr/local/hyphy-master/res/TemplateBatchFiles/FUBAR.bf", inputRedirect)
