# Supplementary material for: The Discovery, Distribution, and Evolution of Viruses Associated with Drosophila melanogaster
Source: PLoS Biol. 2015 Jul 14;13(7):e1002210. doi: 10.1371/journal.pbio.1002210 (PMC4501690; doi:10.1371/journal.pbio.1002210)
Supplement: S9 Data — FUBAR (HyPhy) command batch files and output. Alignments were those provided in S7 Data, and trees were those provided in S8 Data. (ZIP) [file pbio.1002210.s009.zip › FUBAR_scripts_and_results/Dansoman.csv]

Codon	alpha	beta	beta-alpha	Prob[alpha<beta]	Prob[alpha>beta]	BayesFactor	PSRF	Neff
1	1.636106228487635	1.698476878612059	0.06237065012442389	0.2749604267758176	0.7043681308659184	0.6343558815153009	1.00107368753724	3182.911399432013
2	1.476716609877411	0.262453697133109	-1.214262912744302	0.09808814923320845	0.8883250528504462	0.1819185290356496	1.001138921686736	3056.530013279264
3	10.07223407958096	0.3076724609199818	-9.764561618660974	0.01562866655842304	0.9817303596441528	0.02655751629620295	1.00033936741813	5960.501808557206
4	1.495451524535882	0.2808423322844747	-1.214609192251408	0.1081756073723017	0.8773903373143396	0.2028964668809878	1.001125842991182	3081.055268771191
5	1.122853764599948	0.2610019004229946	-0.8618518641769533	0.2282696385093257	0.742490577762094	0.4947742092716469	1.000565025962274	4699.323672331306
6	0.6931741613131632	0.2903597243136825	-0.4028144369994807	0.2737712434682001	0.6946025264016267	0.6305780886647399	1.000563505863559	4706.029034984716
7	1.125736120328701	0.2752975049829942	-0.8504386153457069	0.240038645781917	0.7307142444072432	0.528340799401851	1.00056829129667	4684.98435191541
8	5.853251660407116	0.2734209388180767	-5.579830721589039	0.05562888633119208	0.9364231642491964	0.09853310308076636	1.00073416239532	4056.395779483612
9	0.8548800610583465	0.347994987498597	-0.5068850735597494	0.1968461542400267	0.7815380170824084	0.4099705685381698	1.000952217679826	3448.493551273133
10	1.549527672200184	0.3240323595601303	-1.225495312640054	0.09190161591450322	0.895240983884084	0.1692835405953371	1.001459489837449	2557.748098505788
11	1.03601734107345	0.2927876924666353	-0.7432296486068148	0.1465890073333533	0.8351100436220511	0.2873211924846673	1.000987656360265	3366.529803895565
12	0.6695209117439145	0.268391260911904	-0.4011296508320105	0.2593868170623607	0.7083285142800853	0.5858426028878485	1.000551971254877	4757.541108932931
13	15.44459294394714	0.2946960032941451	-15.14989694065299	0.004459841497568754	0.9947176539581795	0.007493507213397546	1.000181911665202	7334.817947814011
14	2.404838062752896	0.2787390146224601	-2.126099048130436	0.05451740354608556	0.9368989137700726	0.09645086206944352	1.001483982135021	2526.2672819618
15	1.276564760911147	0.2817108895832135	-0.9948538713279336	0.117574833392147	0.8669487634024542	0.2228748045727154	1.001082358340706	3165.512585688799
16	2.681598677935811	0.2583596050527545	-2.423239072883057	0.0846371651442388	0.9033903910061578	0.1546650983702581	1.001009012973133	3318.994444317545
17	2.198792994369696	0.2624798747558796	-1.936313119613816	0.08718655852287675	0.9006371475814285	0.1597688089730002	1.001088744800039	3152.818976144846
18	0.5046673097439578	0.3337316584445219	-0.1709356512994359	0.3598347742277828	0.6041908875720494	0.9402331101309968	1.000485537936286	5077.691936864341
19	0.7387211186457431	0.2123046880758837	-0.5264164305698594	0.1909671469732474	0.779245785804197	0.3948362251000123	1.000563536707716	4705.892786707125
20	3.058822102063576	0.3342866624588491	-2.724535439604726	0.2279454295854588	0.7481966868848589	0.4938640112887285	1.000535835961066	4831.523879575847
21	1.495451524535882	0.2808423322844747	-1.214609192251408	0.1081756073723017	0.8773903373143396	0.2028964668809878	1.001125842991182	3081.055268771191
22	1.125736120328701	0.2752975049829942	-0.8504386153457069	0.240038645781917	0.7307142444072432	0.528340799401851	1.00056829129667	4684.98435191541
23	1.244733520842873	0.2725178290303605	-0.9722156918125122	0.1126137308626054	0.8722437380123823	0.2122770928557813	1.001090035563924	3150.265863618175
24	1.178677200704665	0.2812400122063609	-0.8974371884983043	0.117754857217748	0.8666843597325631	0.2232616053283197	1.001108875450273	3113.46707086992
25	1.634012464910712	0.2489723444600086	-1.385040120450704	0.08783299489109547	0.8995772136672905	0.1610674642517129	1.001133043583751	3067.504071860952
26	0.8640762201926078	0.2804091498380427	-0.5836670703545651	0.1433751640662763	0.8381973035225894	0.2799675876546768	1.001012539369682	3311.274536965434
27	1.959249916501995	0.7924801902966291	-1.166769726205366	0.2669223528115069	0.6997803327257341	0.609059127456652	0.999897385694426	12579.48575057245
28	6.212525180428598	0.2615713939166707	-5.950953786511927	0.05255979394107967	0.9397400635625198	0.0927953752165234	1.000700544959769	4169.760307715658
29	0.6228717274991513	0.2631313210523846	-0.3597404064467667	0.259144911257341	0.7079949295214802	0.585105129976231	1.000546702874961	4781.446668257489
30	0.6178812677407762	0.2678243337939393	-0.3500569339468369	0.2648917896138588	0.7021045932710589	0.6027562371490065	1.000545864139222	4785.27469773033
31	1.115760755333651	0.2530404086949619	-0.8627203466386889	0.1101919343944638	0.8744622244774648	0.2071466708705325	1.00103668207125	3259.373456492699
32	1.115760755333651	0.2530404086949619	-0.8627203466386889	0.1101919343944638	0.8744622244774648	0.2071466708705325	1.00103668207125	3259.373456492699
33	2.19082269274119	0.2596136995021021	-1.931208993239088	0.0840899072566442	0.9040573524675292	0.1535732297152156	1.001052940573662	3225.330767986497
34	2.112043504645297	0.2252289938095377	-1.886814510835759	0.06201437711346126	0.928286818053062	0.1105912312312413	1.001272921597991	2826.096607769836
35	2.15085085931564	0.5638260606925337	-1.587024798623106	0.1699256488609528	0.8078129583702716	0.3424257623627142	1.000171303038161	7450.590232730585
36	0.6124497528107099	0.2695064882829913	-0.3429432645277186	0.2665547347068656	0.700435732615442	0.6079154496492241	1.00054663810199	4781.742076567435
37	2.227974875560856	0.5353740866037944	-1.692600788957062	0.2077244050211336	0.7692252637874594	0.4385667822486005	1.000332490159384	6009.672563911239
38	0.9845892162517341	0.2926740594329701	-0.691915156818764	0.1358000371459959	0.8468318716334938	0.2628513031048306	1.001047171612859	3237.328155121361
39	1.197280514481303	0.2714959211579268	-0.9257845933233767	0.1110925714855038	0.8738825356097921	0.2090513483373823	1.00111425168197	3103.123526818533
40	0.8980036469474338	0.263338262338545	-0.6346653846088888	0.2366792777427285	0.7333125469211482	0.5186539284415386	1.000568790677141	4682.799106700752
41	1.634012464910712	0.2489723444600086	-1.385040120450704	0.08783299489109547	0.8995772136672905	0.1610674642517129	1.001133043583751	3067.504071860952
42	3.044347553731538	0.3230002023750717	-2.721347351356466	0.2211208471472325	0.755088070079768	0.4748802399070945	1.00054171020109	4804.324321368959
43	6.394683121602	0.2651378537952488	-6.129545267806751	0.01969060432493327	0.9769161002876861	0.0335985371610714	1.000551719964701	4758.675912993334
44	0.8273588394015962	0.2517893854091393	-0.575569453992457	0.2310741548868036	0.7383498304256382	0.5026797653588098	1.00056099149222	4717.16243970927
45	2.017933358337807	0.2024988259573135	-1.815434532380494	0.0571638331818085	0.9337277925206274	0.1014167288844902	1.001217250323679	2917.465462527243
46	0.5961486449196796	0.539486149697519	-0.0566624952221606	0.5073911069180989	0.4616711099184066	1.722919919485836	1.000132474840361	7907.437783886422
47	2.725382066447623	0.2486183789308053	-2.476763687516817	0.03676925461721831	0.9570304161457646	0.06385265773230611	1.001535138691508	2462.957942462674
48	0.8984158874391852	0.2361236572357109	-0.6622922302034744	0.213011807180718	0.7569856238335217	0.4527515535493024	1.000556623128407	4736.631133945109
49	0.8984158874391852	0.2361236572357109	-0.6622922302034744	0.213011807180718	0.7569856238335217	0.4527515535493024	1.000556623128407	4736.631133945109
50	0.8984158874391852	0.2361236572357109	-0.6622922302034744	0.213011807180718	0.7569856238335217	0.4527515535493024	1.000556623128407	4736.631133945109
51	1.242676038398362	0.300233923464342	-0.9424421149340196	0.1399907907265641	0.8442700956640425	0.2722832048636954	1.001069607070002	3191.165767098365
52	0.8977500912946953	0.2623414665416253	-0.63540862475307	0.235816256798148	0.7341743939306982	0.5161791234824875	1.000568525197401	4683.960568528267
53	0.6386282375898684	0.2812494341018016	-0.3573788034880668	0.2717203000046872	0.6959667022853482	0.6240916467802237	1.000557508082283	4732.674128049817
54	0.9376110999371692	0.2392039877130017	-0.6984071122241675	0.1088675926559455	0.8753945465076317	0.2043529309096241	1.001021754098415	3291.270746913959
55	0.6166553758296452	0.278458450284878	-0.3381969255447672	0.2743443303549435	0.692734385454958	0.6323971231210733	1.000549120337425	4770.447496335191
56	0.8984158874391852	0.2361236572357109	-0.6622922302034744	0.213011807180718	0.7569856238335217	0.4527515535493024	1.000556623128407	4736.631133945109
57	1.657217949082056	0.2559399275641475	-1.401278021517908	0.09603702647701112	0.8904655715680404	0.1777102802534241	1.001056693734491	3217.573267989496
58	1.081294440024888	0.2778004898716554	-0.8034939501532327	0.1313150407201236	0.8515310555336141	0.2528579773393286	1.001004527324462	3328.866614057128
59	0.8104866695516317	0.551886401752921	-0.2586002677987107	0.4860336872703952	0.4838844760533879	1.581816880459967	1.000145726449836	7745.346548979805
60	3.226531263869025	0.2339481935949186	-2.992583070274107	0.03260932800731919	0.9618268530954822	0.05638511139805751	1.001326439047728	2743.513214808347
61	1.85520098105265	0.2533331132361836	-1.601867867816466	0.0812825243981067	0.9070294043374822	0.147992495871538	1.001183416702746	2975.946057839887
62	0.7074708363154746	0.2450566692702559	-0.4624141670452187	0.2336337358223615	0.7346260454850061	0.5099453826558088	1.000548790194904	4771.946617086143
63	3.044347553731538	0.3230002023750717	-2.721347351356466	0.2211208471472325	0.755088070079768	0.4748802399070945	1.00054171020109	4804.324321368959
64	1.999254817616791	0.2367763720250754	-1.762478445591716	0.04547697079680797	0.946978004742002	0.07969473061332065	1.001657760298863	2323.427102197393
65	0.5942220480968118	0.277887480807416	-0.3163345672893957	0.2771211776411646	0.6895693073508902	0.6412519564418434	1.000546156825389	4783.938167091623
66	7.131267856390101	0.247947091418094	-6.883320764972007	0.01577392254182313	0.981370711595439	0.02680830310802912	1.000777358699343	3919.488209539089
67	0.76137855467571	0.2451830521636633	-0.5161955025120468	0.2283511130678883	0.7406554332444442	0.4950030646821821	1.000556998272766	4734.952894690442
68	1.376805491205498	0.2426466004692652	-1.134158890736233	0.08929944308841907	0.897725512627382	0.1640203133533638	1.001139058917859	3056.274751358721
69	1.640866578018853	0.2809765408707815	-1.359890037148071	0.103422112393034	0.8827612310517885	0.1929522598327185	1.001126112799333	3080.545337729073
70	1.42734559951698	0.2621982704703933	-1.165147329046587	0.101331952072248	0.8846303622773142	0.1886129889356258	1.00109369063925	3143.058611605323
71	0.6173436505633687	0.2715615758730954	-0.3457820746902733	0.2662576924582131	0.7010095268731136	0.6069921738706637	1.000552576933651	4754.808144154584
72	2.857250842073309	0.2115080611137444	-2.645742780959564	0.1451033204549783	0.8319955360170427	0.2839149158638974	1.000543025806267	4798.274646609163
73	0.5948153108857304	0.2713384668374141	-0.3234768440483163	0.2713135906785095	0.6953189659565926	0.6228097007377211	1.000544132721085	4793.196421055267
74	1.800339920779615	0.2677152266587165	-1.532624694120898	0.09220308624051976	0.8951878104396386	0.1698952532356483	1.001136927845169	3060.243561320563
75	0.817772743781482	0.2525259770849876	-0.5652467666964944	0.2305192278465822	0.7390656368871344	0.501110927194515	1.000565053302209	4699.203247349697
76	0.6032110557082784	0.2566715351908079	-0.3465395205174705	0.2563083059425407	0.710396698125267	0.5764932652003372	1.000540630307749	4809.301529252136
77	2.801334125624912	0.2360803363403376	-2.565253789284574	0.037827968406893	0.9557844944829373	0.06576347868005562	1.001483401938642	2527.004038649037
78	1.542150167286273	0.2591328843767303	-1.283017282909543	0.09804531929938609	0.8882768478603256	0.1818304600321705	1.001080976642218	3168.272316921599
79	1.057328855417309	0.2979474431084492	-0.75938141230886	0.1041466604620781	0.8812828692360215	0.1944611816978468	1.001116394759639	3099.019554252739
80	0.8186348528864945	0.2370756875607815	-0.5815591653257131	0.216927743055237	0.7526516955580151	0.4633804947814861	1.000556948693748	4735.174622213058
81	1.447567393304944	0.2570908701196925	-1.190476523185251	0.06631374904238153	0.9234941637772749	0.1188029177194667	1.00148665640394	2522.876950459212
82	1.581562477501798	0.2570204635179517	-1.324542013983846	0.08644106695772787	0.9013140856622881	0.1582734390964338	1.001244086912896	2872.692560595184
83	0.7599500639055974	0.2623293628242825	-0.4976207010813148	0.2434892998344979	0.7255487088629009	0.5383804668349018	1.000564575272135	4701.309731123706
84	3.139571199178886	0.2917777284703063	-2.847793470708579	0.02888420728216016	0.965655929755259	0.04975238735351639	1.001611282422815	2374.406899218091
85	9.06629903440454	0.2958093323897749	-8.770489702014766	0.001843892825747327	0.9976386705557237	0.003090022880367623	1.000047185530744	9138.512281760262
86	0.5943742044836658	0.2631618165983796	-0.3312123878852863	0.2639076366538512	0.7026480368963424	0.5997139268580629	1.000541022633697	4807.49211227338
87	1.520752655123903	0.2613583636706013	-1.259394291453302	0.06445222953437092	0.9254696607395146	0.115238199966222	1.001543443360888	2452.979453925043
88	1.591044068046366	0.2619926815417181	-1.329051386504648	0.06124398608313388	0.9291759987385456	0.1091277512279879	1.001698072552127	2280.955933998229
89	1.593242154116929	0.2622779329199444	-1.330964221196985	0.09923539005951784	0.8870451290412531	0.1842806583771609	1.001066304900648	3197.877200637596
90	1.014179298570183	0.26373443856676	-0.7504448600034229	0.1163503286322088	0.8677769811391383	0.2202480048561253	1.001060098337837	3210.568493590896
91	3.856866348644211	0.2518298249173694	-3.605036523726842	0.02370835237247191	0.9721062460999519	0.0406205957504554	1.001079535265281	3171.156391776152
92	0.6164589759090127	0.28032135165531	-0.3361376242537026	0.274030424273527	0.6932985739208457	0.6314003984566291	1.000554812502639	4744.747900469873
93	1.567033193338774	0.2477915012299145	-1.31924169210886	0.05868123637912802	0.9319447267319287	0.104276639992491	1.001495814682971	2511.335280183694
94	1.385924538449273	0.2464946282636332	-1.13942991018564	0.09170141218839778	0.8951259362367562	0.1688775321164601	1.001133806242275	3066.075777372213
95	3.037126038185281	0.3172419359050886	-2.719884102280193	0.2175291120168538	0.7587158545405699	0.4650222011079859	1.000544409922556	4791.926380911907
96	3.629223814144353	0.2444379984071955	-3.384785815737158	0.02703896082328566	0.9683008445713405	0.0464856636578921	1.001096460229599	3137.619377087189
97	1.013591087337629	0.269037640819651	-0.7445534465179779	0.1197909120303778	0.8640772113075977	0.2276473044128899	1.001058390225742	3214.079009927158
98	0.5986955638248261	0.2491855241647209	-0.3495100396601052	0.2508167126103037	0.715636527936081	0.5600062572917239	1.00053379158691	4841.062467105295
99	2.857250842073309	0.2115080611137444	-2.645742780959564	0.1451033204549783	0.8319955360170427	0.2839149158638974	1.000543025806267	4798.274646609163
100	3.356825006467068	0.2494011975352023	-3.107423808931866	0.01850165290686112	0.9778168612196592	0.03153155913106791	1.001651535135413	2330.127505572777
101	1.713556471738796	0.2542229804959665	-1.459333491242829	0.05454057822620738	0.9366700493237913	0.09649422731441322	1.001740689677215	2237.718124996419
102	4.086554080802832	0.2490586132858384	-3.837495467516993	0.06059987021088821	0.9304220238158157	0.1079059933669897	1.000883296262486	3619.922098855752
103	4.130446504020566	0.5387443575708811	-3.591702146449685	0.0701973931110185	0.9181550120957438	0.1262858563995039	1.000186483312364	7286.030450160847
104	1.82364306365233	0.2778689406213674	-1.545774123030962	0.09178325920949403	0.8956345421062897	0.1690434943322956	1.001223837697433	2906.346311786933
105	8.449280464892595	0.2759099211221839	-8.173370543770412	0.002851575592574609	0.9964859258212402	0.004783541768222676	1.000080997683291	8607.231868645878
106	4.42814303484194	0.2433035571567959	-4.184839477685144	0.02671186897964403	0.9687055012024807	0.04590789054674196	1.000927061820992	3509.14507387821
107	1.377140929714029	0.24646763251443	-1.130673297199599	0.09123155605136776	0.89559851993994	0.167925377416289	1.001133971228815	3065.766968667184
108	2.822574852514034	0.2684970294141087	-2.554077823099925	0.04796199875668235	0.9443540371034558	0.08426892981494748	1.00139739050457	2641.209024579603
109	0.9600014878004689	0.2645480066121899	-0.695453481188279	0.1218345941236956	0.8616782892328674	0.2320698839865423	1.001037156725113	3258.369403436434
110	2.812177842232955	0.2267637219812051	-2.58541412025175	0.05745669302107085	0.9336217078073588	0.1019679765474637	1.001055986124218	3219.032982493841
111	0.7599500639055974	0.2623293628242825	-0.4976207010813148	0.2434892998344979	0.7255487088629009	0.5383804668349018	1.000564575272135	4701.309731123706
112	2.484096970110695	0.2274214279831318	-2.256675542127564	0.0648955615654761	0.9251015337648288	0.1160858713321118	1.0010681384917	3194.147062364638
113	1.022851969803937	0.2637039187577722	-0.7591480510461651	0.1156948308394975	0.8685107609679245	0.2188448246857918	1.001063223305572	3204.165906869383
114	1.828519135330857	0.1971854979082711	-1.631333637422586	0.05670898472412641	0.9340753479328419	0.1005612500205858	1.001231439524606	2893.619962438594
115	3.303280528557104	0.2491904457549948	-3.054090082802109	0.01877152065401403	0.9774970661277156	0.03200028158128738	1.001683473234798	2296.155993817127
116	2.823935934914396	0.2418016539239703	-2.582134280990426	0.0637226062025204	0.9267763609650732	0.1138448741093937	1.001043013664047	3246.03083613059
117	0.5968546720347548	0.2661739608445988	-0.3306807111901561	0.2665615773475063	0.7000329759667293	0.6079367269657592	1.000542124670476	4802.416778781493
118	2.169830758626684	0.5201919313845238	-1.64963882724216	0.1405346774212078	0.8404577808535549	0.2735140444713317	1.000297045370557	6276.548576862094
119	0.8193212205254878	0.2294292957966245	-0.5898919247288634	0.2100889781250568	0.7594918696718252	0.4448868652567672	1.000552004111912	4757.392769559884
120	2.857250842073309	0.2115080611137444	-2.645742780959564	0.1451033204549783	0.8319955360170427	0.2839149158638974	1.000543025806267	4798.274646609163
121	6.027910968561365	0.2632294726612841	-5.76468149590008	0.02090837611045964	0.9755171070936971	0.03572082309839882	1.000573997776968	4660.134347764323
122	1.385924538449273	0.2464946282636332	-1.13942991018564	0.09170141218839778	0.8951259362367562	0.1688775321164601	1.001133806242275	3066.075777372213
123	3.47205339768693	0.2908572565720734	-3.181196141114857	0.02285698515400581	0.9726180218388656	0.03912778859822989	1.001433379523399	2592.186936820591
124	0.8175633872323782	0.2568343879509283	-0.5607289992814499	0.2343515059357442	0.7352339599056827	0.5119915636613516	1.00056664441936	4692.205441929232
125	2.414258273314031	0.2545070365797882	-2.159751236734243	0.04498363292538774	0.9476663352076331	0.07878947397289923	1.001505824822017	2498.840606477354
126	1.254619145687442	0.2371772345839153	-1.017441911103527	0.09115551201533664	0.8954239482953688	0.1677713681570052	1.001096457377423	3137.624968806645
127	1.412423237607302	0.2782562061738731	-1.134167031433429	0.07756952639987243	0.9108449734156834	0.1406636838145986	1.001378737611769	2667.355801993292
128	3.682244346359406	0.2502303409345338	-3.432014005424873	0.06896413940727608	0.9209517269473642	0.1239028799575328	1.000904088916567	3566.431838966368
129	2.636094727315037	0.2487078413989494	-2.387386885916087	0.07026085160328892	0.9195130253388909	0.1264086462189389	1.001045161246885	3241.530048854872
130	1.35817039307566	0.2720240397029046	-1.086146353372755	0.1068450032684521	0.8787687560911088	0.2001022045985388	1.001119038386402	3093.972001362562
131	0.8891075507400151	0.2490216215978955	-0.6400859291421197	0.1206371839740904	0.8624745643898974	0.2294761645180273	1.001015928042865	3303.889967577357
132	0.5959520179512862	0.2752551135433207	-0.3206969044079655	0.2747331485121262	0.6919409033828166	0.6336329072274272	1.000545304209049	4787.833664483966
133	0.5986955638248261	0.2491855241647209	-0.3495100396601052	0.2508167126103037	0.715636527936081	0.5600062572917239	1.00053379158691	4841.062467105295
134	1.747321512981278	0.2360176745772789	-1.511303838403999	0.07787634195145909	0.9104967997910748	0.1412670473384844	1.001140002123249	3054.52146238355
135	2.627686847332608	0.2145608513376115	-2.413125995994996	0.05510300807604248	0.9362715928100581	0.09754731731837203	1.001064851325111	3200.840471267122
136	5.910241783074026	0.2461839942801547	-5.664057788793872	0.01784771575040293	0.9789346232219115	0.03039683027290255	1.000888582487093	3606.171142948893
137	4.316731319938183	0.2481595775086948	-4.068571742429489	0.0202587644913585	0.9761571253748332	0.03458804837182458	1.000864575769124	3669.476006993335
138	2.200794531233963	0.2720976649967883	-1.928696866237174	0.05357624920914554	0.9378837588760952	0.09469153669235508	1.001584582912517	2404.720552734184
139	3.037126038185281	0.3172419359050886	-2.719884102280193	0.2175291120168538	0.7587158545405699	0.4650222011079859	1.000544409922556	4791.926380911907
140	0.8193212205254878	0.2294292957966245	-0.5898919247288634	0.2100889781250568	0.7594918696718252	0.4448868652567672	1.000552004111912	4757.392769559884
141	0.9070336568618782	0.24394498916158	-0.6630886677002983	0.1157758446861787	0.8677832728497024	0.2190181329227303	1.001011962350486	3312.535270394054
142	0.7570595957446151	0.2980785360007124	-0.4589810597439027	0.2744411323825647	0.6946830668346836	0.6327046660145146	1.000569380117022	4680.222395314509
143	3.037126038185281	0.3172419359050886	-2.719884102280193	0.2175291120168538	0.7587158545405699	0.4650222011079859	1.000544409922556	4791.926380911907
144	0.803617699406361	0.5031251904339602	-0.3004925089724008	0.4522123709374741	0.5174160412207723	1.380876083409894	1.000224222602373	6906.811301338211
145	2.904257380754063	0.2445766808782936	-2.659680699875769	0.03267167551516201	0.9616785424392654	0.05649655824540231	1.001666302813309	2314.295113626117
146	0.6169374423904281	0.274824819138562	-0.3421126232518661	0.2691499915195862	0.698141196747717	0.6160140293959171	1.000553463868247	4750.811756780492
147	0.5274007713451503	0.7821758183089489	0.2547750469637986	0.6869156970685862	0.2854106883197144	3.670004829528293	1.000053863711928	9028.44047521122
148	2.857250842073309	0.2115080611137444	-2.645742780959564	0.1451033204549783	0.8319955360170427	0.2839149158638974	1.000543025806267	4798.274646609163
149	1.022112093478216	0.2698869634669675	-0.7522251300112482	0.1197012195701694	0.8642023249585676	0.2274536780546912	1.001061462376655	3207.770632686749
150	3.037126038185281	0.3172419359050886	-2.719884102280193	0.2175291120168538	0.7587158545405699	0.4650222011079859	1.000544409922556	4791.926380911907
151	0.5680992152806679	0.60248435551654	0.03438514023587214	0.552559187571931	0.4171001906880979	2.065702135826894	1.000059055137566	8944.690130630022
152	0.5986955638248261	0.2491855241647209	-0.3495100396601052	0.2508167126103037	0.715636527936081	0.5600062572917239	1.00053379158691	4841.062467105295
153	2.107752075253195	0.2499079285767358	-1.857844146676459	0.04557264026362544	0.9469027233141396	0.07987038886315065	1.001713803007259	2264.802559190568
154	1.486813301729485	0.5455226955001856	-0.9412906062292991	0.1885375730716973	0.7868614670021417	0.3886458063259353	1.000274839148416	6456.185055180922
155	1.137006552544572	0.2872403432901964	-0.8497662092543756	0.1322298795435707	0.8508608534641739	0.2548880055884247	1.001020290713617	3294.431339367888
156	0.5943742044836658	0.2631618165983796	-0.3312123878852863	0.2639076366538512	0.7026480368963424	0.5997139268580629	1.000541022633697	4807.49211227338
157	1.022851969803937	0.2637039187577722	-0.7591480510461651	0.1156948308394975	0.8685107609679245	0.2188448246857918	1.001063223305572	3204.165906869383
158	3.037126038185281	0.3172419359050886	-2.719884102280193	0.2175291120168538	0.7587158545405699	0.4650222011079859	1.000544409922556	4791.926380911907
159	8.18868970140959	0.2528748725033156	-7.935814828906275	0.005732450336105447	0.9930629103145836	0.009644095991496232	1.000337553393348	5973.39325745641
160	1.674180043325638	0.2419571154036321	-1.432222927922005	0.07875938819300045	0.9096353694051658	0.1430058315812412	1.001201187692459	2944.939325497073
161	1.449743139184367	0.5514339764048003	-0.8983091627795671	0.2599963380001472	0.7132953080297766	0.5877029235538342	1.000302934980101	6230.571645386612
162	3.037126038185281	0.3172419359050886	-2.719884102280193	0.2175291120168538	0.7587158545405699	0.4650222011079859	1.000544409922556	4791.926380911907
163	0.8473175194570418	0.2626730553179946	-0.5846444641390471	0.131611562755139	0.8506691108255916	0.2535154915246713	1.001017263268339	3300.989313401707
164	1.430070534660174	0.2608638073749237	-1.16920672728525	0.09714095940710452	0.8893327330075289	0.1799728219116661	1.001159847072895	3018.094401712287
165	0.6391058414668159	0.5000893436784276	-0.1390164977883883	0.4707592084600016	0.4981219618396763	1.487887182813949	1.000202497119474	7120.141928777548
166	1.379314539729922	0.2201332058352106	-1.159181333894711	0.07650063751719009	0.9116228725161365	0.1385648076910456	1.00114238346803	3050.103829988163
167	0.6119279016569641	0.5177411339396505	-0.0941867677173136	0.4893075150309108	0.4796186106428063	1.602680333767305	1.00016554469903	7514.97625503274
168	8.799303628571129	0.5396476135997467	-8.259656014971382	0.03120702074402028	0.9642639295265857	0.05388226156059525	1.000345051048207	5920.469148223347
169	1.227342041357713	0.2845084199232962	-0.9428336214344163	0.08740758569320088	0.8998187405310411	0.1602126334721153	1.001276223263303	2820.857743367326
170	0.5948153108857304	0.2713384668374141	-0.3234768440483163	0.2713135906785095	0.6953189659565926	0.6228097007377211	1.000544132721085	4793.196421055267
171	1.182146033707043	0.2961633803517081	-0.8859826533553345	0.09476688335102862	0.8916539763786565	0.1751139132840731	1.00124009697057	2879.261800317093
172	0.5968546720347548	0.2661739608445988	-0.3306807111901561	0.2665615773475063	0.7000329759667293	0.6079367269657592	1.000542124670476	4802.416778781493
173	1.145123884637731	0.2288593729911423	-0.9162645116465882	0.08850926285180963	0.8981354326217182	0.1624280210697588	1.001093508719504	3143.416547855998
174	0.8219876937162433	0.2588254075790949	-0.5631622861371484	0.1357809837345483	0.8458905371258079	0.2628086295155181	1.001023806463541	3286.848311496284
175	1.598433302884182	0.6320471937184056	-0.9663861091657762	0.3765406844488498	0.5987039673047404	1.010248648798741	1.00018250930276	7328.402977210335
176	0.5948153108857304	0.2713384668374141	-0.3234768440483163	0.2713135906785095	0.6953189659565926	0.6228097007377211	1.000544132721085	4793.196421055267
177	1.432527895064347	0.2476578511293199	-1.184870043935027	0.08965339020518398	0.8974353379473756	0.1647344486296825	1.001164952059981	3008.864184004748
178	1.084602655700883	0.2976614914239058	-0.7869411642769775	0.102556575119819	0.8830478353276181	0.1911529118544708	1.00112937214853	3074.398586122851
179	3.79816979095198	0.2275005714062635	-3.570669219545716	0.01384705765868694	0.983341610915901	0.02348754984301125	1.001484506671131	2525.601575690343
180	1.043081934540512	1.990013027043634	0.9469310925031211	0.7548243021249963	0.2191782059066515	5.149830593995815	1.000057878921301	8963.528825438349
181	3.037126038185281	0.3172419359050886	-2.719884102280193	0.2175291120168538	0.7587158545405699	0.4650222011079859	1.000544409922556	4791.926380911907
182	1.113035694279168	0.2679372206219885	-0.8450984736571794	0.1126792886659344	0.8720016736313638	0.212416362209074	1.001096156974696	3138.214023155673
183	0.8142003948779262	0.2756561523197035	-0.5385442425582228	0.1484303580610799	0.8324489946956544	0.2915594037690274	1.001014493467977	3307.012148339579
184	2.333117400888329	0.3559263084681389	-1.97719109242019	0.1621801426572162	0.8270704276129562	0.3237960284881057	1.001351066444982	2707.114619124626
185	0.5948153108857304	0.2713384668374141	-0.3234768440483163	0.2713135906785095	0.6953189659565926	0.6228097007377211	1.000544132721085	4793.196421055267
186	0.6699178755377646	0.2385173371910053	-0.4314005383467593	0.2306045183485608	0.73722593254066	0.5013519053943545	1.000542475717644	4800.802315149049
187	0.8303973426069687	0.2670811432769609	-0.5633161993300079	0.1385575259404659	0.8431048576250507	0.2690471078194398	1.001016691326355	3302.23117936491
188	1.968321731773847	0.2514447822105543	-1.716876949563293	0.07957874567929436	0.9089859746643979	0.1446221919786142	1.001155785353915	3025.478962783349
189	3.037126038185281	0.3172419359050886	-2.719884102280193	0.2175291120168538	0.7587158545405699	0.4650222011079859	1.000544409922556	4791.926380911907
190	0.6173436505633687	0.2715615758730954	-0.3457820746902733	0.2662576924582131	0.7010095268731136	0.6069921738706637	1.000552576933651	4754.808144154584
191	4.328250702349734	0.2508366137101761	-4.077414088639557	0.06559172927900511	0.9247808389850526	0.1174185994934364	1.000859484681206	3683.188342142328
192	0.8193212205254878	0.2294292957966245	-0.5898919247288634	0.2100889781250568	0.7594918696718252	0.4448868652567672	1.000552004111912	4757.392769559884
193	0.8193212205254878	0.2294292957966245	-0.5898919247288634	0.2100889781250568	0.7594918696718252	0.4448868652567672	1.000552004111912	4757.392769559884
194	0.5763020186230234	0.5440771998461773	-0.03222481877684613	0.5160030536778714	0.453023529894561	1.783339952160639	1.000118910698432	8080.53902112138
195	0.5986955638248261	0.2491855241647209	-0.3495100396601052	0.2508167126103037	0.715636527936081	0.5600062572917239	1.00053379158691	4841.062467105295
196	1.467940692185929	0.249781049107255	-1.218159643078674	0.09107571343822465	0.895876168497366	0.1676097826702298	1.00112788963458	3077.191382720137
197	0.4460339901434479	0.2794068774241992	-0.1666271127192487	0.3355251949182553	0.6244698263978341	0.8446389560421834	1.00043025431638	5378.965200075012
198	2.828036736014856	0.2459153087909422	-2.582121427223913	0.06536024951619243	0.9249800174078479	0.1169752394039776	1.001035872080527	3261.088293159578
199	1.66762624141646	0.2436908142278204	-1.42393542718864	0.08178668556212279	0.9062270023823139	0.1489921926995497	1.001166495591126	3006.084491660366
200	0.596287593359541	0.2720645980329617	-0.3242229953265793	0.2718779057260073	0.6947678715222656	0.62458880434694	1.000544318736066	4792.34409109416
201	2.857250842073309	0.2115080611137444	-2.645742780959564	0.1451033204549783	0.8319955360170427	0.2839149158638974	1.000543025806267	4798.274646609163
202	1.641026517373495	0.2468728983595911	-1.394153619013904	0.08491603143573125	0.9028179684644491	0.155221984354705	1.001160607399072	3016.716075803472
203	0.6173436505633687	0.2715615758730954	-0.3457820746902733	0.2662576924582131	0.7010095268731136	0.6069921738706637	1.000552576933651	4754.808144154584
204	0.7320787668176656	0.6558493267600294	-0.07622944005763621	0.4243225959170138	0.5423196451863306	1.23293864431972	1.000222958236204	6918.87526897633
205	3.202837685758621	0.5649454615184526	-2.637892224240169	0.07359106497316126	0.912665025981777	0.1328760904998298	1.000084986784788	8548.601715081713
206	0.817772743781482	0.2525259770849876	-0.5652467666964944	0.2305192278465822	0.7390656368871344	0.501110927194515	1.000565053302209	4699.203247349697
207	1.811594996874085	0.2406007465210139	-1.570994250353071	0.07271989947436838	0.9164057087418153	0.1311797560519808	1.001281204269744	2812.990960592047
208	3.248084157298373	0.2430382926937511	-3.005045864604622	0.06181150114456485	0.9289717718820587	0.1102056030096694	1.000986447634827	3369.261012592253
209	2.857250842073309	0.2115080611137444	-2.645742780959564	0.1451033204549783	0.8319955360170427	0.2839149158638974	1.000543025806267	4798.274646609163
210	4.139601583194086	0.2471522350516354	-3.89244934814245	0.06524103439497311	0.9251136586387109	0.1167469887941007	1.000877334146146	3635.557886922261
211	1.244586160712353	0.6349258824411025	-0.6096602782712505	0.3975923894182364	0.5766866260524282	1.104007698211907	1.000195634852399	7190.293766337564
212	0.5974626510382961	0.2614749371663277	-0.3359877138719684	0.2622635286848127	0.7042906949937783	0.5946496054889623	1.000540172198666	4811.416066880976
213	0.8193212205254878	0.2294292957966245	-0.5898919247288634	0.2100889781250568	0.7594918696718252	0.4448868652567672	1.000552004111912	4757.392769559884
214	1.432850609663455	0.235770954189437	-1.197079655474018	0.08306868362986967	0.9045835107391778	0.1515392074966047	1.001172464059677	2995.384354905326
215	1.153320399233752	0.2439921331867935	-0.9093282660469587	0.09653739074995679	0.8895344274361608	0.1787351058309697	1.001112192037524	3107.078006680979
216	0.5968546720347548	0.2661739608445988	-0.3306807111901561	0.2665615773475063	0.7000329759667293	0.6079367269657592	1.000542124670476	4802.416778781493
217	0.817772743781482	0.2525259770849876	-0.5652467666964944	0.2305192278465822	0.7390656368871344	0.501110927194515	1.000565053302209	4699.203247349697
218	0.8193212205254878	0.2294292957966245	-0.5898919247288634	0.2100889781250568	0.7594918696718252	0.4448868652567672	1.000552004111912	4757.392769559884
219	0.547382164142963	0.2872972611411965	-0.2600849030017666	0.2968727822683268	0.6685857384535884	0.7062540674881862	1.00053333514285	4843.19728534974
220	0.4694813323112837	0.5340070974863991	0.06452576517511538	0.5621123770359689	0.4062893999613068	2.147261647193585	1.00009654183003	8383.194850902286
221	0.4896605640183482	0.2485209230217477	-0.2411396409966005	0.2842771888152705	0.6775188932169771	0.6643877893054527	1.000465529210848	5182.748200154632
222	0.7727318901467655	0.3143895478311408	-0.4583423423156247	0.178873110916331	0.8002504511593533	0.3643839800211626	1.001001313458004	3335.976073779353
223	0.7599500639055974	0.2623293628242825	-0.4976207010813148	0.2434892998344979	0.7255487088629009	0.5383804668349018	1.000564575272135	4701.309731123706
224	0.5044822522622783	0.283857055098151	-0.2206251971641273	0.3112763673362132	0.6521922840001462	0.7560067149741776	1.000501966481004	4994.569955954418
225	0.5948153108857304	0.2713384668374141	-0.3234768440483163	0.2713135906785095	0.6953189659565926	0.6228097007377211	1.000544132721085	4793.196421055267
226	0.7599500639055974	0.2623293628242825	-0.4976207010813148	0.2434892998344979	0.7255487088629009	0.5383804668349018	1.000564575272135	4701.309731123706
227	0.4581442724524797	0.2527452415844159	-0.2053990308680638	0.3030074856295326	0.6569141646528522	0.7271930721278055	1.000430225153214	5379.133576307751
228	0.4887526584181819	0.2600094195318678	-0.228743238886314	0.2955469578027358	0.6665123514737543	0.7017766812585853	1.000473751397573	5139.054940418007
229	0.4887526584181819	0.2600094195318678	-0.228743238886314	0.2955469578027358	0.6665123514737543	0.7017766812585853	1.000473751397573	5139.054940418007
230	0.5959520179512862	0.2752551135433207	-0.3206969044079655	0.2747331485121262	0.6919409033828166	0.6336329072274272	1.000545304209049	4787.833664483966
231	0.5605484862004974	0.7729836272365683	0.212435141036071	0.6681134638763099	0.3036846151079307	3.367325338359081	1.000050749629683	9079.435641010999
232	0.4569082300954384	0.2698799481796952	-0.1870282819157432	0.3202144679003115	0.6402177849402424	0.7879406783527743	1.000442333965808	5310.11829394529
233	0.817772743781482	0.2525259770849876	-0.5652467666964944	0.2305192278465822	0.7390656368871344	0.501110927194515	1.000565053302209	4699.203247349697
234	0.8035258968631283	0.7212513120331898	-0.08227458482993844	0.607396441490183	0.3635954388454167	2.587870265073912	1.000025918597245	9507.661493677337
235	0.5955005076028873	0.2806312415669789	-0.3148692660359084	0.2795966776195026	0.6871234341056338	0.6492034041475144	1.000546803107571	4780.989612187242
236	0.5044822522622783	0.283857055098151	-0.2206251971641273	0.3112763673362132	0.6521922840001462	0.7560067149741776	1.000501966481004	4994.569955954418
237	1.469833707832629	0.5199116087251329	-0.949922099107496	0.237943539266938	0.7365603245337062	0.5222894540497061	1.00037735473998	5702.788168298708
238	0.817772743781482	0.2525259770849876	-0.5652467666964944	0.2305192278465822	0.7390656368871344	0.501110927194515	1.000565053302209	4699.203247349697
239	0.4381429170591719	0.5795067630913653	0.1413638460321934	0.610773284449418	0.3586601624713241	2.62483422408141	1.000042806759524	9212.154323354607
240	0.5667436001658107	0.6005972628287997	0.03385366266298895	0.5552984976514674	0.4143847504763096	2.088730415381397	1.000056214964171	8990.315403778101
241	0.8186348528864945	0.2370756875607815	-0.5815591653257131	0.216927743055237	0.7526516955580151	0.4633804947814861	1.000556948693748	4735.174622213058
242	0.4684066657989939	0.5050973276810153	0.03669066188202141	0.5410433189742875	0.4266321079624499	1.971899746996334	1.00014091090686	7803.474215178
243	0.5482076220123775	0.9722907421282848	0.4240831201159073	0.7196155466010283	0.2539278080024582	4.293100910621178	1.000053998562675	9026.245152140018
244	0.4382057577969894	0.5463926424849784	0.108186884687989	0.5916281585109378	0.3770165667512849	2.423357775712305	1.00007493396811	8697.911804336609
245	0.4186408308003228	0.350287290618598	-0.06835354018172485	0.4145850990470262	0.5463257278399075	1.184607301215174	1.0004100777222	5498.035179754143
246	0.5044822522622783	0.283857055098151	-0.2206251971641273	0.3112763673362132	0.6521922840001462	0.7560067149741776	1.000501966481004	4994.569955954418
247	0.4894070965152965	0.2518370139183868	-0.2375700825969097	0.2875172046926017	0.6743545399206949	0.6750158098843978	1.000468016875733	5169.450276885449
248	0.4457372059309363	0.5539542396504341	0.1082170337194978	0.5905166084361146	0.378296938151473	2.412238885525589	1.000068763851536	8792.167191907072
249	0.5771216122277486	0.576143320380214	-0.0009782918475346181	0.5364224450735107	0.4329673253186196	1.935570657837423	1.000082001023101	8592.409561077666
250	0.7599500639055974	0.2623293628242825	-0.4976207010813148	0.2434892998344979	0.7255487088629009	0.5383804668349018	1.000564575272135	4701.309731123706
251	0.4565419297659564	0.275087323311007	-0.1814546064549494	0.3253558972335319	0.6352300889449081	0.8066932880348757	1.000445430248267	5292.754532650903
252	0.817772743781482	0.2525259770849876	-0.5652467666964944	0.2305192278465822	0.7390656368871344	0.501110927194515	1.000565053302209	4699.203247349697
253	0.803757277344485	0.5152767842787583	-0.2884804930657267	0.4612298763747869	0.5084734586362359	1.431984823711763	1.000200704547605	7138.33453723031
254	0.7599500639055974	0.2623293628242825	-0.4976207010813148	0.2434892998344979	0.7255487088629009	0.5383804668349018	1.000564575272135	4701.309731123706
255	0.4559519165428288	0.2844677195230655	-0.1714841970197633	0.334369438925656	0.6264923342467836	0.8402679755221482	1.000450093040006	5266.819402540745
256	0.432150186876017	0.796112024706898	0.363961837830881	0.7434782016388145	0.2313275436465258	4.848065210831757	1.000055590537299	9000.4088948672
257	0.6164589759090127	0.28032135165531	-0.3361376242537026	0.274030424273527	0.6932985739208457	0.6314003984566291	1.000554812502639	4744.747900469873
258	0.4559519165428288	0.2844677195230655	-0.1714841970197633	0.334369438925656	0.6264923342467836	0.8402679755221482	1.000450093040006	5266.819402540745
259	0.4827911911012754	0.5745998358294455	0.09180864472817007	0.5782999600848362	0.3909156356951196	2.293897505808441	1.000059464138865	8938.157978486817
260	0.5730647445147616	0.5767414831178025	0.003676738603040852	0.5377297179473917	0.4316549400472207	1.945774702790129	1.00008095740508	8607.827966060873
261	0.6897208857766171	0.8017030538451388	0.1119821680685218	0.6452217850075218	0.3260973515842097	3.042121580720726	1.000030407014828	9427.288057689908
262	0.5968546720347548	0.2661739608445988	-0.3306807111901561	0.2665615773475063	0.7000329759667293	0.6079367269657592	1.000542124670476	4802.416778781493
263	0.4327756612551193	0.8801951495990927	0.4474194883439734	0.7561546145699892	0.219487516822677	5.1870514349646	1.000059297528459	8940.81775724619
264	0.5968546720347548	0.2661739608445988	-0.3306807111901561	0.2665615773475063	0.7000329759667293	0.6079367269657592	1.000542124670476	4802.416778781493
265	0.6173436505633687	0.2715615758730954	-0.3457820746902733	0.2662576924582131	0.7010095268731136	0.6069921738706637	1.000552576933651	4754.808144154584
266	0.4375703957324393	0.5758332058553634	0.1382628101229241	0.6073958459890699	0.3619131854115736	2.587863802612774	1.000049207879805	9104.896800304839
267	0.817772743781482	0.2525259770849876	-0.5652467666964944	0.2305192278465822	0.7390656368871344	0.501110927194515	1.000565053302209	4699.203247349697
268	0.4672944500535808	0.5409426643235833	0.07364821427000245	0.5664545530482086	0.4020470543834615	2.185520735184784	1.000091615344036	8452.925995827687
269	2.934000442965537	0.2542115467123943	-2.679788896253143	0.175096015217634	0.8016196176733983	0.3550564038999054	1.000557096177261	4734.515106827909
270	2.135769369517929	0.3178212476170203	-1.817948121900909	0.1155618028479258	0.8699366315216228	0.2185603144674657	1.00103166462103	3270.025110652628
271	0.6652480221733508	0.308609190016338	-0.3566388321570128	0.2881900137883286	0.6804128003626652	0.6772349150522389	1.000570997448332	4673.166866342623
272	0.6693954544260563	0.3047797407338043	-0.364615713692252	0.2849160218118146	0.6836794833905526	0.6664756904014258	1.000571163615225	4672.443178192649
273	1.94152466000462	0.2823408182186555	-1.659183841785964	0.09715010390534037	0.8898197020761904	0.1799915869245064	1.001088248439085	3153.801875669387
274	1.050089003139748	0.3373833646592016	-0.712705638480546	0.1690391112597985	0.8114049649914156	0.3402758335919914	1.000972912212946	3400.151475638864
275	0.7677177541167908	0.2354872058846205	-0.5322305482321703	0.2070419197304545	0.7637734468965929	0.4367496301607391	1.00058741978735	4602.713570800651
276	0.6683780769723351	0.3180549800296196	-0.3503230969427155	0.295689133502182	0.6729629050462695	0.7022560099488383	1.000569582449846	4679.338560653143
277	0.9997898406064281	0.2783714803718366	-0.7214183602345914	0.2413276980779636	0.7296112021457735	0.5320806072521422	1.000583252056028	4620.391260219695
278	2.935545826478337	0.2551659212210553	-2.680379905257282	0.1757573917500153	0.8009503390203067	0.3566835060056782	1.000557222854804	4733.948778266963
279	0.6946309408305791	0.3046489384544347	-0.3899820023761443	0.2803533126331507	0.6886969672269054	0.6516446745503969	1.000576009543233	4651.436544192388
280	1.000680856923698	0.2927232260885331	-0.7079576308351647	0.2529464783558074	0.7179727040426799	0.5663715228725414	1.000583573023911	4619.025022616926
281	1.12437706032091	0.559999844044444	-0.5643772162764662	0.2958262111758339	0.6751446689917348	0.7027183345140707	1.000306372407844	6204.047876884061
282	0.6662582503724693	0.3043575200205653	-0.361900730351904	0.2849385975718853	0.6836167561547879	0.6665495431198801	1.000570894869756	4673.613727484911
283	0.6662960670892629	0.3039350842768554	-0.3623609828124075	0.2845917158750926	0.6839618366578202	0.6654152936818645	1.000570920841713	4673.500578237595
284	0.9865637647976909	0.2703054729650885	-0.7162582918326024	0.2349894644580767	0.7359218840004679	0.5138134449838068	1.000582407699196	4623.989233512546
285	0.9869164327084491	0.2844687918002299	-0.7024476409082192	0.2466966614741775	0.7241906832146835	0.5477947542361682	1.000583766774652	4618.200691413129
286	10.02084972623471	0.3101485694610372	-9.710701156773677	0.006217525495653178	0.9924366629848986	0.0104652770534831	1.000268216843832	6511.765967102521
287	0.6907069369769944	0.3119690541096422	-0.3787378828673522	0.2866389907353931	0.6823965723689649	0.6721255221878805	1.000575003587285	4655.781691987866
288	0.6929945396305311	0.2878978139325063	-0.4050967256980249	0.2667171527139134	0.7022498541471995	0.6084205985712414	1.000576109009438	4651.007349009819
289	0.9865578710846931	0.2774596489317264	-0.7090982221529667	0.2409567709916196	0.7299413465995803	0.5310031692293902	1.000583342930009	4620.004362268913
290	3.197441657241588	0.6733088259668236	-2.524132831274764	0.2373605155279861	0.7390878881996561	0.5206114063901394	1.000112990268739	8158.494747185593
291	2.177920673649404	0.2604967580592885	-1.917423915590116	0.08539782004558055	0.9025874774495681	0.1561848991024042	1.001093137011903	3144.148155391413
292	1.097891678419634	0.3394228025538585	-0.7584688758657753	0.1647111367756333	0.8162189381278664	0.3298456511152756	1.000983439234967	3376.078047900015
293	0.6910547199079093	0.3088987781843237	-0.3821559417235857	0.2842308018815157	0.6847934911102289	0.6642363277925596	1.000575405665025	4654.043973605447
294	2.16050479028744	0.9452695109824287	-1.215235279305011	0.4011719344851229	0.5649849516662402	1.120605849824445	0.9999241541727387	11786.29845214814
295	2.934000442965537	0.2542115467123943	-2.679788896253143	0.175096015217634	0.8016196176733983	0.3550564038999054	1.000557096177261	4734.515106827909
296	0.9875694095765019	0.2957452944309841	-0.6918241151455178	0.2558873509446328	0.7149848586740213	0.5752208509012566	1.000583341895292	4620.008767231997
297	0.8294960412386467	5.385718471306489	4.556222430067842	0.9272506399838789	0.05847644567601858	21.32025788847486	1.000311610797029	6164.059599410336
298	2.847175938892442	3.60327527102112	0.7560993321286777	0.6471037154942499	0.302131005434849	3.067264982575228	1.000025447817082	9516.171230636457
299	2.934000442965537	0.2542115467123943	-2.679788896253143	0.175096015217634	0.8016196176733983	0.3550564038999054	1.000557096177261	4734.515106827909
300	19.9511074675955	0.3701098654674427	-19.58099760212806	0.0004085416452275347	0.9994704772217681	0.00068365703335673	1.000200082707619	7144.66728181287
301	3.087814442428165	0.3522079726681895	-2.735606469759976	0.2387346762290529	0.7373030631597824	0.5245705994448466	1.000523624084524	4889.067617504837
302	0.665080566995228	0.5855208406649308	-0.07955972633029718	0.5172689356008604	0.4524809694737987	1.7924029070512	1.000088941972079	8491.25399544161
303	8.768181351254393	0.5792477665941863	-8.188933584660207	0.1541665126546516	0.8293571784299415	0.3048805099621757	1.000147290306423	7726.655488572326
304	4.080089282226887	3.332141344381069	-0.7479479378458183	0.4713729319503195	0.4646604458681041	1.491556578345546	1.00005669253376	8982.61105170769
305	6.449058665944271	0.3402278127124991	-6.108830853231773	0.01315376339802345	0.9839724739629343	0.02229590090618708	1.000386517890388	5643.929343868334
306	0.6910547199079093	0.3088987781843237	-0.3821559417235857	0.2842308018815157	0.6847934911102289	0.6642363277925596	1.000575405665025	4654.043973605447
307	0.6929945396305311	0.2878978139325063	-0.4050967256980249	0.2667171527139134	0.7022498541471995	0.6084205985712414	1.000576109009438	4651.007349009819
308	0.9097146586160691	0.622844181519482	-0.2868704770965872	0.5117382965258603	0.4587723337732157	1.753152704928686	1.000069020299306	8788.208962432771
309	0.9865146249273087	0.2814412335142661	-0.7050733914130426	0.2442964792412833	0.7265941264416483	0.5407421848462982	1.000583529855181	4619.208728296357
310	0.9873043297365844	0.2918246422494785	-0.6954796874871059	0.2526229450175549	0.7182557371470055	0.5654022366272492	1.000583812003498	4618.008303352313
311	1.132801515424551	0.5883741279550977	-0.5444273874694535	0.3112967984231784	0.6589972836443575	0.7560787657852424	1.000268452520591	6509.771498483411
312	7.649764150849315	0.3094676825259902	-7.340296468323324	0.01572674664086125	0.9814382414134302	0.0267268450334234	1.00039027871292	5620.1226140336
313	1.572712480438916	0.328249609287192	-1.244462871151724	0.09801880898979215	0.8882598463712974	0.1817759524283639	1.001265884782561	2837.327526472159
314	2.594659399827399	0.291001259092357	-2.303658140735042	0.08893864258064285	0.899141057058278	0.1632929215541141	1.001021926682605	3290.898403292704
315	0.7035218462312801	0.6747488323897023	-0.02877301384157782	0.5470900589489516	0.4233436684161241	2.02055864092504	1.000040057700853	9258.997971045099
316	0.9873043297365844	0.2918246422494785	-0.6954796874871059	0.2526229450175549	0.7182557371470055	0.5654022366272492	1.000583812003498	4618.008303352313
317	0.5090923567251565	0.5717737252348322	0.06268136850967565	0.56217383208313	0.4069210166363886	2.147797835897783	1.000063945905668	8867.200381992017
318	0.6910547199079093	0.3088987781843237	-0.3821559417235857	0.2842308018815157	0.6847934911102289	0.6642363277925596	1.000575405665025	4654.043973605447
319	3.247551620729934	0.3156775751911516	-2.931874045538783	0.088853431469505	0.8994855022188005	0.163121215800869	1.0009983718122	3342.510079165701
320	0.6910547199079093	0.3088987781843237	-0.3821559417235857	0.2842308018815157	0.6847934911102289	0.6642363277925596	1.000575405665025	4654.043973605447
321	7.546196618367965	0.2530458995589662	-7.293150718808999	0.01381636829950089	0.9837807255794673	0.02343476487723586	1.000385932467863	5647.653358721909
322	0.9313234846060127	0.5879333983862509	-0.3433900862197617	0.4915569304513959	0.4788843532498463	1.617171133618728	1.00010557873096	8258.232267176099
323	0.9865637647976909	0.2703054729650885	-0.7162582918326024	0.2349894644580767	0.7359218840004679	0.5138134449838068	1.000582407699196	4623.989233512546
324	0.6678113033581017	0.2883106962917207	-0.379500607066381	0.2713312449992284	0.6971601832511765	0.6228653173694924	1.000570898846181	4673.596403465434
325	1.349834817474189	0.3017392501083277	-1.048095567365861	0.1243435088670676	0.8598145055883629	0.2375274663235802	1.00109295749843	3144.501602163582
326	0.6904476345402746	0.3135957849336322	-0.3768518496066424	0.2880144633226702	0.6810266782526718	0.6766554980608025	1.000574588600751	4657.576563737564
327	0.9872355008650826	0.2948009866730294	-0.6924345141920532	0.25511582824642	0.7157567937231041	0.5728925143096658	1.000583469395677	4619.466039927047
328	0.4947129350548293	0.3235264771591728	-0.1711864578956565	0.3481450816098852	0.6159602474661705	0.8933750231216169	1.000509860569321	4955.590836266604
329	0.6910547199079093	0.3088987781843237	-0.3821559417235857	0.2842308018815157	0.6847934911102289	0.6642363277925596	1.000575405665025	4654.043973605447
330	4.459901903937437	0.2859003833825905	-4.174001520554847	0.07047835435318869	0.9198436305286293	0.1268296331513711	1.000821608155106	3788.521382639378
331	1.026194068325632	1.771449831737747	0.7452557634121155	0.7774358806192473	0.1980079823836488	5.842973525809041	1.000055126977593	9007.916745821049
332	2.219434252846078	0.2762871824746951	-1.943147070371382	0.09385653671676429	0.8933714286631715	0.1732575033475027	1.001050293562257	3230.824525828841
333	0.8073714340910165	0.3396053423767916	-0.4677660917142249	0.1945483474072694	0.783736714174639	0.404029018139542	1.000967402056554	3412.889925054501
334	0.9736663290623975	0.3027295420001005	-0.6709367870622969	0.150040044874394	0.8314519278290293	0.2952794405998445	1.001002756149986	3332.780904201059
335	0.4957874833265009	0.3079607554547089	-0.187826727871792	0.3345412391275747	0.6292540964095097	0.8409167500023881	1.000508903513675	4960.284059003829
336	2.934000442965537	0.2542115467123943	-2.679788896253143	0.175096015217634	0.8016196176733983	0.3550564038999054	1.000557096177261	4734.515106827909
337	0.6907069369769944	0.3119690541096422	-0.3787378828673522	0.2866389907353931	0.6823965723689649	0.6721255221878805	1.000575003587285	4655.781691987866
338	0.9063602726229444	0.3007911804204236	-0.6055690922025208	0.2639551058225914	0.7064774196806063	0.5998604814731053	1.000581842266687	4626.401793935343
339	0.4913606604306914	0.5919334162376935	0.1005727558070021	0.5819944616492883	0.3874908472609863	2.32895611358287	1.000045118198106	9173.133226671745
340	0.6907069369769944	0.3119690541096422	-0.3787378828673522	0.2866389907353931	0.6823965723689649	0.6721255221878805	1.000575003587285	4655.781691987866
341	0.6904476345402746	0.3135957849336322	-0.3768518496066424	0.2880144633226702	0.6810266782526718	0.6766554980608025	1.000574588600751	4657.576563737564
342	0.9872355008650826	0.2948009866730294	-0.6924345141920532	0.25511582824642	0.7157567937231041	0.5728925143096658	1.000583469395677	4619.466039927047
343	3.087814442428165	0.3522079726681895	-2.735606469759976	0.2387346762290529	0.7373030631597824	0.5245705994448466	1.000523624084524	4889.067617504837
344	0.4970023543350558	0.2918189591519283	-0.2051833951831274	0.320019069516446	0.6434507097943294	0.787233584916804	1.000505786223959	4975.632584438058
345	2.138500564153623	0.2917865056847021	-1.846714058468921	0.1048103213359338	0.881422045826208	0.1958454450469748	1.001032711933411	3267.7959897849
346	1.002970013868443	0.5755504973274173	-0.4274195165410257	0.4816759266470885	0.4888304320339302	1.554454629320654	1.000119320605258	8075.196836413168
347	0.5604825417816439	0.2896651758996486	-0.2708173658819953	0.2953124972717293	0.670636768019062	0.7009866475630705	1.000544344205288	4792.227413474056
348	0.6929945396305311	0.2878978139325063	-0.4050967256980249	0.2667171527139134	0.7022498541471995	0.6084205985712414	1.000576109009438	4651.007349009819
349	0.5124575750681122	0.8123013426726364	0.2998437676045242	0.7004055423184598	0.2723672316597313	3.910572015299393	1.000057171220823	8974.901922809075
350	0.6669051350999006	0.2995859392207998	-0.3673191958791008	0.2809931326578896	0.6875420018497886	0.6537130527333	1.000571110783313	4672.673246786928
351	0.5228424919338117	0.293819092210959	-0.2290233997228527	0.3107383693908427	0.6539867376075227	0.7541109870058113	1.000527262783487	4871.778581264704
352	0.6643641461473024	0.6321920792405272	-0.03217206690677521	0.5382203071479634	0.4318484963812984	1.949618953182322	1.000055882036554	8995.694160389085
353	0.6929945396305311	0.2878978139325063	-0.4050967256980249	0.2667171527139134	0.7022498541471995	0.6084205985712414	1.000576109009438	4651.007349009819
354	0.9872355008650826	0.2948009866730294	-0.6924345141920532	0.25511582824642	0.7157567937231041	0.5728925143096658	1.000583469395677	4619.466039927047
355	0.5222870200023815	0.3607145271728328	-0.1615724928295487	0.3675037572712148	0.5982036011631651	0.9719150844246048	1.000513188504312	4939.340273011377
356	0.6678113033581017	0.2883106962917207	-0.379500607066381	0.2713312449992284	0.6971601832511765	0.6228653173694924	1.000570898846181	4673.596403465434
357	0.9865578710846931	0.2774596489317264	-0.7090982221529667	0.2409567709916196	0.7299413465995803	0.5310031692293902	1.000583342930009	4620.004362268913
358	1.150327601551699	0.2770742553939941	-0.8732533461577053	0.1195884939188564	0.8645867391075568	0.2272103840358313	1.001071062786682	3188.216081831987
359	1.349834817474189	0.3017392501083277	-1.048095567365861	0.1243435088670676	0.8598145055883629	0.2375274663235802	1.00109295749843	3144.501602163582
360	4.999579935520114	0.2862956904841504	-4.713284245035963	0.02332138335950006	0.9726416139274618	0.03994175262321686	1.00067855011602	4247.430730732784
361	0.9875694095765019	0.2957452944309841	-0.6918241151455178	0.2558873509446328	0.7149848586740213	0.5752208509012566	1.000583341895292	4620.008767231997
362	0.9869164327084491	0.2844687918002299	-0.7024476409082192	0.2466966614741775	0.7241906832146835	0.5477947542361682	1.000583766774652	4618.200691413129
363	2.874689511406256	0.2830984718046664	-2.591591039601589	0.04690617257062947	0.9455761254088957	0.08232255275602071	1.001352398372212	2705.173653631893
364	0.987764156894956	1.071415737437847	0.08365158054289057	0.6095087468476961	0.3602166264024859	2.610917331182483	1.000040984292673	9243.155773882165
365	0.518248282783823	0.3504744899573758	-0.1677737928264471	0.3619458564672212	0.6034266929328396	0.9488784093371716	1.000512811851491	4941.174139042006
366	1.049666792088722	0.3370211317326964	-0.7126456603560255	0.1689040660712037	0.8115544060068294	0.3399487401295747	1.000972969392083	3400.019787767613
367	0.9873043297365844	0.2918246422494785	-0.6954796874871059	0.2526229450175549	0.7182557371470055	0.5654022366272492	1.000583812003498	4618.008303352313
368	0.9869164327084491	0.2844687918002299	-0.7024476409082192	0.2466966614741775	0.7241906832146835	0.5477947542361682	1.000583766774652	4618.200691413129
369	0.6669051350999006	0.2995859392207998	-0.3673191958791008	0.2809931326578896	0.6875420018497886	0.6537130527333	1.000571110783313	4672.673246786928
370	0.5222870200023815	0.3607145271728328	-0.1615724928295487	0.3675037572712148	0.5982036011631651	0.9719150844246048	1.000513188504312	4939.340273011377
371	0.9865637647976909	0.2703054729650885	-0.7162582918326024	0.2349894644580767	0.7359218840004679	0.5138134449838068	1.000582407699196	4623.989233512546
372	1.353211934154142	0.2821116434444046	-1.071100290709737	0.1129612814082573	0.8721131262173605	0.2130156552358479	1.001110229208262	3110.856016663935
373	0.9199304706032798	0.6506077973971915	-0.2693226732060883	0.5252364730215687	0.4454077050500557	1.850555087860476	1.000042091256434	9224.300688947802
374	0.6712638859938385	0.5876007543372863	-0.08366313165655215	0.5177939620471343	0.4519897233982267	1.796175741750119	1.000088297208863	8500.550060237163
375	0.9865637647976909	0.2703054729650885	-0.7162582918326024	0.2349894644580767	0.7359218840004679	0.5138134449838068	1.000582407699196	4623.989233512546
376	3.087814442428165	0.3522079726681895	-2.735606469759976	0.2387346762290529	0.7373030631597824	0.5245705994448466	1.000523624084524	4889.067617504837
377	3.043340254236134	0.622913118658744	-2.42042713557739	0.1453224233294899	0.8342007340321906	0.2844165148200769	1.000029656583449	9440.631108741889
378	0.5058586554804883	0.304511706220812	-0.2013469492596762	0.3268019348545862	0.6374238712757787	0.8120191081477997	1.000518281892005	4914.674532554975
379	0.4947129350548293	0.3235264771591728	-0.1711864578956565	0.3481450816098852	0.6159602474661705	0.8933750231216169	1.000509860569321	4955.590836266604
380	0.9875694095765019	0.2957452944309841	-0.6918241151455178	0.2558873509446328	0.7149848586740213	0.5752208509012566	1.000583341895292	4620.008767231997
381	0.7671235415340349	0.626734420623602	-0.140389120910433	0.5279580444700532	0.4423423737994477	1.870868659066226	1.000057334658454	8972.272834741454
382	0.9873043297365844	0.2918246422494785	-0.6954796874871059	0.2526229450175549	0.7182557371470055	0.5654022366272492	1.000583812003498	4618.008303352313
383	0.4947129350548293	0.3235264771591728	-0.1711864578956565	0.3481450816098852	0.6159602474661705	0.8933750231216169	1.000509860569321	4955.590836266604
384	0.9865637647976909	0.2703054729650885	-0.7162582918326024	0.2349894644580767	0.7359218840004679	0.5138134449838068	1.000582407699196	4623.989233512546
385	0.6723666178747845	0.2952189400389668	-0.3771476778358177	0.275975886896798	0.6926764568403685	0.6375916140809397	1.000572900761069	4664.891000209731
386	0.9355761293605973	0.5760644472647622	-0.3595116820958351	0.3341524991119886	0.6349396631668454	0.83944921720587	1.000283033278325	6388.712943384689
387	0.6678113033581017	0.2883106962917207	-0.379500607066381	0.2713312449992284	0.6971601832511765	0.6228653173694924	1.000570898846181	4673.596403465434
388	0.9869164327084491	0.2844687918002299	-0.7024476409082192	0.2466966614741775	0.7241906832146835	0.5477947542361682	1.000583766774652	4618.200691413129
389	0.7393192286951622	0.5632544232491093	-0.1760648054460529	0.4887442580411136	0.4811039093275252	1.599071778068684	1.000124861904887	8003.666517867117
390	0.6913025107742052	0.3037951674508326	-0.3875073433233726	0.2800108729069722	0.6890005932925076	0.6505391628039217	1.000575815045109	4652.276029975696
391	1.232808948074748	0.3101272592604258	-0.9226816888143221	0.1361690991127207	0.8469359519608048	0.263678256056909	1.001058491898601	3213.869836238246
392	0.641012222173216	1.168535375870376	0.5275231536971603	0.7184444819529606	0.2553520634989795	4.26828744717463	1.000052700164154	9047.427115280914
393	0.5228424919338117	0.293819092210959	-0.2290233997228527	0.3107383693908427	0.6539867376075227	0.7541109870058113	1.000527262783487	4871.778581264704
394	1.001427407175953	0.5495367820544311	-0.4518906251215214	0.4664591036093139	0.5039420917049945	1.462414041211267	1.000155957450022	7624.682011647739
395	6.90091072942097	0.2833521751084759	-6.617558554312494	0.06009220903269449	0.9314844344753637	0.1069442425210727	1.000686287968062	4219.777684999633
396	0.4970023543350558	0.2918189591519283	-0.2051833951831274	0.320019069516446	0.6434507097943294	0.787233584916804	1.000505786223959	4975.632584438058
397	0.5054274719274783	0.3128274532817544	-0.1926000186457239	0.333983924661229	0.6303935334425137	0.8388133641591037	1.000519047688892	4910.987329353312
398	1.18937841994995	0.310712327905974	-0.8786660920439755	0.1452017957347397	0.8370356910714811	0.2841403265395902	1.00100155337458	3335.44429835857
399	0.6669051350999006	0.2995859392207998	-0.3673191958791008	0.2809931326578896	0.6875420018497886	0.6537130527333	1.000571110783313	4672.673246786928
400	5.895219800148126	0.2833957927852406	-5.611824007362885	0.06935750083419116	0.9210560931702656	0.1246622736216318	1.000763758551765	3961.583520520167
401	1.438282603697437	0.6190777178981077	-0.819204885799329	0.3110996941694467	0.6594089603013523	0.7553838502727592	1.000199448723261	7151.13529334036
402	0.4747391598307596	0.6867940808981473	0.2120549210673877	0.6266505476262227	0.3441984838212259	2.807594570424394	1.000001624581571	9967.645957482837
403	1.002119724851723	0.5790870684992345	-0.4230326563524881	0.4838972719065003	0.4866224960914363	1.568344654072621	1.000114440500992	8139.260292881204
404	0.9946703030088841	0.6057795131838837	-0.3888907898250005	0.3358357605370793	0.6335687634620277	0.8458160844962976	1.000259724135589	6584.463045821608
405	0.9063602726229444	0.3007911804204236	-0.6055690922025208	0.2639551058225914	0.7064774196806063	0.5998604814731053	1.000581842266687	4626.401793935343
406	2.594659399827399	0.291001259092357	-2.303658140735042	0.08893864258064285	0.899141057058278	0.1632929215541141	1.001021926682605	3290.898403292704
407	2.240028612099828	0.3298992257059172	-1.910129386393911	0.07976278202828682	0.9087190870266356	0.1449856394613409	1.001260612983221	2845.80025738186
408	1.343913261979738	0.622182234541927	-0.7217310274378115	0.3032874760723398	0.6677821822914982	0.728157536002398	1.00021926423304	6954.364586934885
409	5.332486762935654	0.2791126483138521	-5.053374114621802	0.02899461036750858	0.9662028604439721	0.04994823260322694	1.00073429646484	4055.956032534018
410	0.7007232597664634	0.3062698929583496	-0.3944533668081139	0.281006884015417	0.6881156176932424	0.6537575478440359	1.000576365963806	4649.898961876988
411	1.12398293314217	0.3509769612526651	-0.7730059718895049	0.1691903448824501	0.811542219620214	0.3406422633419809	1.000980438275509	3382.905824043926
412	2.113343658071897	0.2981900687412387	-1.815153589330658	0.1044878991238377	0.881911615717561	0.1951726807786435	1.001017609038654	3300.238991244494
413	3.322450942040963	0.3175115923046511	-3.004939349736312	0.04988629390698958	0.9421452820475361	0.08782742438330257	1.001257421055222	2850.954964812961
414	1.323956811127471	0.306185094352214	-1.017771716775257	0.1260575821653903	0.8579870971669512	0.2412740659742679	1.001103134097101	3124.589683674016
415	0.7005125870500342	0.3113403430120649	-0.3891722440379692	0.2851727424767378	0.6839613988193587	0.6673157830142453	1.000575832825266	4652.199275298617
416	0.9357957106534391	0.3033445377437551	-0.632451172909684	0.2648604668409504	0.7056851340577414	0.6026592836160517	1.000581336001201	4628.564043944613
417	0.9357957106534391	0.3033445377437551	-0.632451172909684	0.2648604668409504	0.7056851340577414	0.6026592836160517	1.000581336001201	4628.564043944613
418	3.090616330663775	0.3545002038798274	-2.736116126783947	0.2400090955396682	0.7360168652544423	0.5282552167711857	1.000522168833606	4896.016599654088
419	0.7631681715865535	0.3428665099076353	-0.4203016616789182	0.2010383851585895	0.7767555650023793	0.4208986777798944	1.000977021387506	3390.713696472109
420	0.5670400711336695	0.2775096354665599	-0.2895304356671096	0.2830705126237979	0.6828883401714553	0.6604541554739355	1.000543114227538	4797.868597722902
421	0.9830950292232629	0.897562426397327	-0.08553260282593589	0.6353732615239537	0.3364068684662818	2.914774158984057	0.9999989962366925	10020.09552309421
422	0.5657379874271997	0.2921768659100649	-0.2735611215171348	0.2962389424264107	0.6698816637881466	0.7041114488305037	1.00054647365403	4782.492234128735
423	0.5657379874271997	0.2921768659100649	-0.2735611215171348	0.2962389424264107	0.6698816637881466	0.7041114488305037	1.00054647365403	4782.492234128735
424	2.938476564662045	0.2569784809006041	-2.681498083761441	0.177011984509319	0.7996808044728021	0.3597772095411404	1.000557435912882	4732.996580186542
425	0.9357957106534391	0.3033445377437551	-0.632451172909684	0.2648604668409504	0.7056851340577414	0.6026592836160517	1.000581336001201	4628.564043944613
426	3.090616330663775	0.3545002038798274	-2.736116126783947	0.2400090955396682	0.7360168652544423	0.5282552167711857	1.000522168833606	4896.016599654088
427	0.5444518804959299	0.3008305798748254	-0.2436213006211044	0.3099082348405599	0.6556818649520915	0.7511916648020308	1.000539373372652	4815.107742517842
428	0.4994238342896367	0.3104074766539173	-0.1890163576357193	0.3350177255371625	0.6289920465225671	0.8427178747398891	1.000512170024268	4944.302243473631
429	7.460477197446151	0.2837127090257645	-7.176764488420386	0.05766221574406914	0.934227544889026	0.1023550348747148	1.000655278669452	4332.82880488529
430	1.022419210845536	0.2982921689052722	-0.7241270419402639	0.2568048144457506	0.7141792976169832	0.5779959066376146	1.000582648549796	4622.96234890813
431	0.6424681544253391	0.9940765515733517	0.3516083971480126	0.6950490801698985	0.2776669195229576	3.812501421086503	1.000041740958924	9230.259028698827
432	15.07748766151088	0.3264397943081514	-14.75104786720273	0.003947174236292815	0.9952566083138359	0.006628700767343896	1.000187770809597	7272.40762440424
433	0.4994238342896367	0.3104074766539173	-0.1890163576357193	0.3350177255371625	0.6289920465225671	0.8427178747398891	1.000512170024268	4944.302243473631
434	0.509446511143141	0.3069357783856457	-0.2025107327574953	0.327375998446823	0.6370533053474332	0.8141397595001244	1.00052123618307	4900.480520001704
435	0.7001691052660859	0.3144243835264003	-0.3857447217396856	0.2875571281420488	0.681587829484718	0.675147371173308	1.000575371394526	4654.192034798355
436	3.090616330663775	0.3545002038798274	-2.736116126783947	0.2400090955396682	0.7360168652544423	0.5282552167711857	1.000522168833606	4896.016599654088
437	0.5444210820033427	0.3007538017672638	-0.2436672802360789	0.3097316612483728	0.6558573885156591	0.7505716166140314	1.000539380891813	4815.072967190181
438	0.5105852603623767	0.2941125693042682	-0.2164726910581086	0.3157542506158225	0.6484490925627562	0.7719009695351827	1.000519110348154	4910.685879137441
439	3.090616330663775	0.3545002038798274	-2.736116126783947	0.2400090955396682	0.7360168652544423	0.5282552167711857	1.000522168833606	4896.016599654088
440	0.4991602059226953	0.3153196082827969	-0.1838405976398984	0.3394706937540121	0.6246341285942484	0.8596757690499517	1.000512684513656	4941.794436358244
441	0.5670400711336695	0.2775096354665599	-0.2895304356671096	0.2830705126237979	0.6828883401714553	0.6604541554739355	1.000543114227538	4797.868597722902
442	0.6807943047311152	0.2977095626041327	-0.3830847421269825	0.2770305754353379	0.6917407164169689	0.6409619699101272	1.000573795777037	4661.009487941925
443	0.5444518804959299	0.3008305798748254	-0.2436213006211044	0.3099082348405599	0.6556818649520915	0.7511916648020308	1.000539373372652	4815.107742517842
444	0.509416543293706	0.3097551749781183	-0.1996613683155877	0.3297923601880677	0.6346876562239601	0.823105882767444	1.000521445853437	4899.476270104634
445	0.4991602059226953	0.3153196082827969	-0.1838405976398984	0.3394706937540121	0.6246341285942484	0.8596757690499517	1.000512684513656	4941.794436358244
446	1.020810807212744	0.2729742222399059	-0.7478365849728383	0.2361692869201193	0.7348555448900169	0.5171907992327686	1.00058248914075	4623.641950208917
447	0.4717658096976949	0.3844923556318759	-0.08727345406581899	0.4046214710277066	0.5598830949782538	1.136790000901214	1.000483670549049	5087.315894325641
448	0.5266935884835122	0.296294065319781	-0.2303995231637312	0.3115067433628765	0.6534136708149565	0.7568193903413768	1.000530058153876	4858.579518317591
449	1.239769175429626	0.6035504921863912	-0.6362186832432344	0.450001548146888	0.5213839958744145	1.36860155728148	1.000111324609279	8180.69899323255
450	1.988376479534593	0.3125196320746383	-1.675856847459954	0.120357882912013	0.8645232844892743	0.2288721839537065	1.001006143231842	3325.303494017337
451	0.5269173756183763	0.3544089227946879	-0.1725084528236884	0.3618494663012408	0.6038319490115084	0.9484824263322433	1.000515632992125	4927.471484780556
452	0.6773804022293699	0.3129520540593448	-0.3644283481700251	0.2901617246892345	0.6786136180669124	0.683762375314399	1.000571696450198	4670.124094823283
453	1.406055137227159	0.3035118444471092	-1.10254329278005	0.1234822638211285	0.8608072770555386	0.2356504988531518	1.001094234145572	3141.989722137484
454	0.5018294967659264	0.3204433899334164	-0.18138610683251	0.3423918496120217	0.6219344001631865	0.870924925063904	1.000514977868078	4930.646719397667
455	0.5269173756183763	0.3544089227946879	-0.1725084528236884	0.3618494663012408	0.6038319490115084	0.9484824263322433	1.000515632992125	4927.471484780556
456	0.9657029407151686	0.3376096408333809	-0.6280932998817876	0.2904477191169815	0.6801908917561713	0.6847121886146762	1.00057075950853	4674.20353009059
457	0.6773804022293699	0.3129520540593448	-0.3644283481700251	0.2901617246892345	0.6786136180669124	0.683762375314399	1.000571696450198	4670.124094823283
458	0.6825468582455507	0.3137526443014293	-0.3687942139441214	0.2905912310044395	0.6781981621152351	0.685189093105832	1.00057145855335	4671.159219773827
459	2.173698906337875	0.6692732661947658	-1.50442564014311	0.2704199106761768	0.7027389735258597	0.6199978459676539	1.000092267380815	8443.630253683285
460	3.012401175763621	0.3189233973671869	-2.693477778396434	0.05612012866580977	0.9352212762292746	0.09945495434694752	1.001220163111716	2912.538322873097
461	1.190462104686971	3.028314172105248	1.837852067418276	0.7174342265517815	0.2449822170183862	4.247046588413898	1.000084118304727	8561.298094176436
462	0.7083286065311748	0.3213892961771201	-0.3869393103540547	0.2922048976591104	0.6770401367770519	0.6905647830033457	1.00057454789652	4657.752689579953
463	0.8006492827706465	0.2831095849249139	-0.5175396978457325	0.2556847384683547	0.7140643561193231	0.5746089303172751	1.000579110027565	4638.095202464943
464	2.313871603795319	0.3222754958051718	-1.991596107990147	0.1152619454190973	0.8703445881721734	0.2179193158343336	1.001012376598131	3311.630080305568
465	6.966868219576043	0.3009838647124525	-6.66588435486359	0.0225095185205724	0.9738178861053732	0.03851927970943331	1.000439304984468	5327.215388921652
466	1.547662954290725	0.3424992080299912	-1.205163746260733	0.1480522409825422	0.8361118116766102	0.290687602198246	1.001075822489117	3178.609643245625
467	2.351974821180098	0.2865674359231012	-2.065407385256997	0.096565528622629	0.8905706935135577	0.1787927703810765	1.001055237230414	3220.579306622615
468	2.115187927891388	0.3026728195741029	-1.812515108317285	0.1041229310984515	0.8823646585130968	0.1944117249855054	1.001062024905224	3206.618219986004
469	0.5269173756183763	0.3544089227946879	-0.1725084528236884	0.3618494663012408	0.6038319490115084	0.9484824263322433	1.000515632992125	4927.471484780556
470	0.7089298268456485	0.3132586365264244	-0.3956711903192241	0.2858851533743964	0.683335196994359	0.6696502400015447	1.000576077330765	4651.144033400584
471	6.811774758375249	0.2897358080728841	-6.522038950302364	0.06234595530920023	0.9290614010264246	0.1112218568939115	1.00065102392457	4348.815578572004
472	4.982568114835162	0.2709001842231916	-4.711667930611971	0.06173870102107113	0.9294837679813464	0.110067264625966	1.000797592000196	3858.494660520702
473	11.75750006775891	0.3011086612636918	-11.45639140649522	0.004499142232255287	0.994532482282553	0.007559839464496472	1.000229342150344	6858.390556378455
474	0.7089298268456485	0.3132586365264244	-0.3956711903192241	0.2858851533743964	0.683335196994359	0.6696502400015447	1.000576077330765	4651.144033400584
475	0.9642704573345121	0.2895407924067362	-0.6747296649277759	0.2529244861091967	0.7177222019476555	0.5663056088424068	1.000581923207977	4626.056282873675
476	2.991977938977608	0.3182711394142362	-2.673706799563372	0.05149576845911794	0.9404037293058153	0.09081482693354642	1.001283547549213	2809.305284817101
477	1.386731801634979	0.2818495708651743	-1.104882230769804	0.119933494854415	0.8642989722211871	0.2279551907101289	1.001039749265592	3252.896229164821
478	0.5035564694067944	0.2962477199039285	-0.2073087495028659	0.3211845242640223	0.6426842465001246	0.7914570745839689	1.000512364844408	4943.352319917744
479	6.267057378337235	0.281242798418944	-5.985814579918291	0.01065209511594305	0.9871417948231528	0.01800986619811888	1.00057631024728	4650.139253315927
480	1.562274811003218	0.5300743307272928	-1.032200480275925	0.3368158033134039	0.6359488455091065	0.8495379430494889	1.000529506913459	4861.176669278314
481	0.8657565983523602	0.3922037819592768	-0.4735528163930834	0.3184834512193354	0.6526425037513959	0.7816907157493457	1.000564551337109	4701.415252758256
482	1.243449596825774	0.3728741320371141	-0.8705754647886601	0.2910820870921267	0.6814058753505308	0.686821717073435	1.00056710711268	4690.174411822444
483	1.242631031551388	0.3662767209513412	-0.8763543106000472	0.2873212351407798	0.685180619244156	0.6743702375836503	1.000570227276371	4676.524044729317
484	0.9058609880479498	0.3907295841327614	-0.5151314039151884	0.3144703481448218	0.656904189311021	0.767322522747813	1.000566175900023	4694.263841869738
485	3.174271652343133	0.4330619709165845	-2.741209681426549	0.2754301386462988	0.7002939200766551	0.6358514766644063	1.000476323207768	5125.539243331635
486	3.174271652343133	0.4330619709165845	-2.741209681426549	0.2754301386462988	0.7002939200766551	0.6358514766644063	1.000476323207768	5125.539243331635
487	0.865796931659137	0.3951900548018875	-0.4706068768572494	0.3202871658161835	0.6508376359726451	0.7882038560375453	1.000562899406751	4708.709550244959
488	2.840634697007661	0.3452690732831768	-2.495365623724484	0.1101928708963875	0.8762063929867139	0.2071486493928062	1.000891165437606	3599.490165466339
489	0.7101810995339168	0.3694559887850301	-0.3407251107488868	0.3219958027467625	0.6478214206184507	0.7944056370250664	1.00056620915317	4694.117687358645
490	0.6815861730160176	0.3702238213005437	-0.311362351715474	0.3266318491707424	0.6428646094651222	0.811391488083248	1.000563407547153	4706.463382011846
491	1.242041875946832	0.3634246725919725	-0.8786172033548596	0.285780939185412	0.6867264100745413	0.6693084559107463	1.000571347744149	4671.641524180995
492	0.8566199652050747	0.3799304446485955	-0.4766895205564791	0.3123636870195684	0.6587413098683482	0.7598471281448846	1.000569311019558	4680.524304971075
493	0.6809129428520134	0.3803368097902727	-0.3005761330617407	0.3330302258717644	0.6365003584896166	0.8352221206357648	1.000559063637551	4725.73460406172
494	0.6328135300233556	0.390214116140486	-0.2425994138828696	0.3466007507880312	0.6223614106666936	0.8873099610440439	1.000551113210336	4761.418198167665
495	0.865796931659137	0.3951900548018875	-0.4706068768572494	0.3202871658161835	0.6508376359726451	0.7882038560375453	1.000562899406751	4708.709550244959
496	0.9064819544334808	0.3684823672724747	-0.5379995871610062	0.3020593125206621	0.6693240446909086	0.7239327126079129	1.000575456121497	4653.826000212034
497	0.6203574215889316	0.4005325768083671	-0.2198248447805645	0.3554114275682716	0.6133876567003494	0.9223022639751348	1.000545172246969	4788.437150612453
498	3.074992498975254	0.3429199437717377	-2.732072555203516	0.2330173679404016	0.7430753151497345	0.5081913301845452	1.000530411617572	4856.915647814248
499	0.6339959028767359	0.3710010644204488	-0.2629948384562871	0.3350882632505471	0.6337765878641066	0.8429847275607252	1.000558316084427	4729.06698494084
500	0.8657317757054239	0.3909470188578782	-0.4747847568475457	0.3178535983233172	0.6532721453008199	0.779424456336191	1.000564999697959	4699.439365316667
501	0.6605364684864783	0.4379524999484552	-0.2225839685380231	0.3662844627194222	0.6031862018218773	0.9668266894262982	1.000534267676976	4838.837770669946
502	0.7085124901545218	0.3964851799789923	-0.3120273101755295	0.3382183329353355	0.6316713912957637	0.8548834343955639	1.000554544483556	4745.951758244082
503	1.242631031551388	0.3662767209513412	-0.8763543106000472	0.2873212351407798	0.685180619244156	0.6743702375836503	1.000570227276371	4676.524044729317
504	2.445154984451047	0.3559802570759117	-2.089174727375135	0.1193862180138453	0.8661277761048864	0.2267739712617881	1.00096116859066	3427.416340809387
505	0.8657317757054239	0.3909470188578782	-0.4747847568475457	0.3178535983233172	0.6532721453008199	0.779424456336191	1.000564999697959	4699.439365316667
506	1.022943617314654	0.3239586698618715	-0.6989849474527827	0.2614089455837281	0.7110297889677428	0.592026151256002	1.000604222839396	4532.795778921786
507	0.8657317757054239	0.3909470188578782	-0.4747847568475457	0.3178535983233172	0.6532721453008199	0.779424456336191	1.000564999697959	4699.439365316667
508	0.8659452191423102	0.3826964512866199	-0.4832487678556903	0.3136360476921283	0.6574859256426517	0.7643565561392427	1.000567843115725	4686.947292575242
509	0.9058609880479498	0.3907295841327614	-0.5151314039151884	0.3144703481448218	0.656904189311021	0.767322522747813	1.000566175900023	4694.263841869738
510	1.241831462603041	0.3601435843847359	-0.881687878218305	0.283643328462323	0.6888738261696566	0.662319820857875	1.000573313506675	4663.100197626622
511	0.905623468682065	0.3921827657205104	-0.5134407029615546	0.3153330468942868	0.6560416934182924	0.770397047875072	1.000565360363616	4697.851149848705
512	0.866401622033232	0.3785246021486727	-0.4878770198845593	0.3113882963939666	0.6597325658265949	0.7564014884373932	1.000569379397787	4680.225537690342
513	0.6207406999551572	0.3932858361565877	-0.2274548637985695	0.3513683036630023	0.6173901061443923	0.9061266501262027	1.000547850770483	4776.217550537677
514	0.865796931659137	0.3951900548018875	-0.4706068768572494	0.3202871658161835	0.6508376359726451	0.7882038560375453	1.000562899406751	4708.709550244959
515	4.229272973891819	0.3825742133339521	-3.846698760557866	0.1061657629063053	0.8809686131695973	0.1986790104288982	1.000726729083882	4080.92736747864
516	3.174271652343133	0.4330619709165845	-2.741209681426549	0.2754301386462988	0.7002939200766551	0.6358514766644063	1.000476323207768	5125.539243331635
517	0.9058609880479498	0.3907295841327614	-0.5151314039151884	0.3144703481448218	0.656904189311021	0.767322522747813	1.000566175900023	4694.263841869738
518	1.157468982997737	0.3810199189969475	-0.7764490640007896	0.298683693245906	0.6735351023744338	0.7123969717057618	1.000565293924845	4698.143636649332
519	0.6812263882812267	0.3768408621358609	-0.3043855261453658	0.3308388695981931	0.6386797915613497	0.8270091433562922	1.000560599264554	4718.903946737059
520	0.866401622033232	0.3785246021486727	-0.4878770198845593	0.3113882963939666	0.6597325658265949	0.7564014884373932	1.000569379397787	4680.225537690342
521	23.86279552179509	0.4658568342286503	-23.39693868756644	0.0008567765954145282	0.9988129355354456	0.001434380380062313	1.000143248348946	7775.150641102018
522	0.6820080511014546	0.3639828151555194	-0.3180252359459351	0.3226257800221647	0.6468503811767407	0.7967001384221661	1.00056591272177	4695.420886804225
523	2.579482139582552	0.3629764789850981	-2.216505660597454	0.1194434997136935	0.8661279418568322	0.2268975368898031	1.000937541230056	3483.620977077709
524	0.8659452191423102	0.3826964512866199	-0.4832487678556903	0.3136360476921283	0.6574859256426517	0.7643565561392427	1.000567843115725	4686.947292575242
525	5.970727162180726	0.3737630175492559	-5.59696414463147	0.03434043587106782	0.9598526122277548	0.05948483290474683	1.000473306683999	5141.399296932776
526	0.6670295105028023	1.603240492768713	0.9362109822659106	0.7490555720653923	0.2257973627980892	4.992993159684787	1.000074543826432	8703.811708352107
527	1.542764174873354	0.4141004354810473	-1.128663739392307	0.2963771280709321	0.6771528225383758	0.7045782395765281	1.000547683541894	4776.978629868177
528	6.392650016039214	0.4261318573191624	-5.966518158720052	0.04066083094250281	0.9523306605862452	0.07089711482992699	1.000483961624879	5085.813373329034
529	0.9059335576779006	0.3955742514781894	-0.5103593061997113	0.3169646111728173	0.6544093499102738	0.7762329245471933	1.000564261120511	4702.695099647069
530	1.800711455745273	0.3806866283559126	-1.42002482738936	0.1434227879447372	0.8398185915165663	0.2800761532134745	1.001028792711232	3276.153410690649
531	0.6326320583705889	0.3890950025513751	-0.2435370558192138	0.3462614898067228	0.6226937845257818	0.8859814177768351	1.000551086259676	4761.540077712798
532	0.632739552821839	0.3821618692082714	-0.2505776836135676	0.3422416436097467	0.6266774587864286	0.8703440560430838	1.000553682153551	4749.829229183639
533	0.8658557181956485	0.3879431379417246	-0.477912580253924	0.3163775971691328	0.654746197765437	0.7741300495430323	1.000565955055728	4695.234729939913
534	1.790690790975477	0.3722518994509684	-1.418438891524509	0.1403682607285039	0.8430910539328709	0.2731372707756828	1.001034187476763	3264.660577479568
535	0.6326534445207523	0.3931949519932106	-0.2394584925275417	0.3481353422949322	0.6208420200707992	0.8933366837917808	1.000550237946638	4765.379618823407
536	1.976393826103407	0.3748463775696836	-1.601547448533724	0.1391787905131789	0.8444988554037458	0.2704485069309777	1.000977513139946	3389.587776899235
537	0.8657317757054239	0.3909470188578782	-0.4747847568475457	0.3178535983233172	0.6532721453008199	0.779424456336191	1.000564999697959	4699.439365316667
538	1.241372204565588	0.3540619000553394	-0.8873103045102487	0.2797859216046351	0.6927485139670575	0.6498135157167201	1.000576509521331	4649.279948767515
539	0.681161159527659	0.3770244361653418	-0.3041367233623172	0.3307387612746964	0.6387813753136432	0.8266352323076211	1.000560867735649	4717.711784951493
540	0.865796931659137	0.3951900548018875	-0.4706068768572494	0.3202871658161835	0.6508376359726451	0.7882038560375453	1.000562899406751	4708.709550244959
541	0.7730788725182648	0.4017517182615843	-0.3713271542566805	0.3303766671659726	0.6402062877039529	0.8252837209589043	1.000560036442019	4721.40515321085
542	0.6221027633879848	0.370875973679723	-0.2512267897082618	0.3382067644061988	0.6304225365431098	0.8548392503398399	1.000555854692546	4740.072518034033
543	3.174271652343133	0.4330619709165845	-2.741209681426549	0.2754301386462988	0.7002939200766551	0.6358514766644063	1.000476323207768	5125.539243331635
544	0.6328135300233556	0.390214116140486	-0.2425994138828696	0.3466007507880312	0.6223614106666936	0.8873099610440439	1.000551113210336	4761.418198167665
545	0.9058609880479498	0.3907295841327614	-0.5151314039151884	0.3144703481448218	0.656904189311021	0.767322522747813	1.000566175900023	4694.263841869738
546	2.450217632608147	0.3645538570849721	-2.085663775523174	0.12264606187945	0.8625648006987235	0.2338316352920789	1.000948581200292	3457.130974722471
547	1.157468982997737	0.3810199189969475	-0.7764490640007896	0.298683693245906	0.6735351023744338	0.7123969717057618	1.000565293924845	4698.143636649332
548	0.905623468682065	0.3921827657205104	-0.5134407029615546	0.3153330468942868	0.6560416934182924	0.770397047875072	1.000565360363616	4697.851149848705
549	0.9060591920706612	0.3874497100528602	-0.5186094820178011	0.3129470617102825	0.6584251297859501	0.7619126180099123	1.000567081470673	4690.286923408187
550	0.6546395237579082	0.4265779853095727	-0.2280615384483355	0.3629819837875347	0.6063487045362249	0.9531425190038521	1.000536057132209	4830.494201296976
551	3.174271652343133	0.4330619709165845	-2.741209681426549	0.2754301386462988	0.7002939200766551	0.6358514766644063	1.000476323207768	5125.539243331635
552	0.6824881877729015	0.357777926033545	-0.3247102617393565	0.3184231764047359	0.6510334637995453	0.7814736610704826	1.000568488338374	4684.121870722362
553	0.9060591920706612	0.3874497100528602	-0.5186094820178011	0.3129470617102825	0.6584251297859501	0.7619126180099123	1.000567081470673	4690.286923408187
554	0.9058609880479498	0.3907295841327614	-0.5151314039151884	0.3144703481448218	0.656904189311021	0.767322522747813	1.000566175900023	4694.263841869738
555	0.6546395237579082	0.4265779853095727	-0.2280615384483355	0.3629819837875347	0.6063487045362249	0.9531425190038521	1.000536057132209	4830.494201296976
556	1.243734756657013	0.37520050752432	-0.8685342491326934	0.2926372473668328	0.6798427108228496	0.6920092576314254	1.000565422439738	4697.577901923195
557	0.681161159527659	0.3770244361653418	-0.3041367233623172	0.3307387612746964	0.6387813753136432	0.8266352323076211	1.000560867735649	4717.711784951493
558	0.8664904428785858	0.3688134081064676	-0.4976770347721182	0.3053985800347147	0.6657261878651501	0.7354545440578755	1.000574126221496	4659.578048614433
559	0.6079987393013864	0.8014090993531022	0.1934103600517159	0.5957331187146577	0.3752758693072921	2.464949745359433	1.000007824757145	9846.069684680673
560	0.9059335576779006	0.3955742514781894	-0.5103593061997113	0.3169646111728173	0.6544093499102738	0.7762329245471933	1.000564261120511	4702.695099647069
561	1.241372204565588	0.3540619000553394	-0.8873103045102487	0.2797859216046351	0.6927485139670575	0.6498135157167201	1.000576509521331	4649.279948767515
562	6.351267136918932	0.3825341922432505	-5.968732944675682	0.03407856984914191	0.9601235146321663	0.05901522241199071	1.000454668118477	5241.618355277252
563	0.8664904428785858	0.3688134081064676	-0.4976770347721182	0.3053985800347147	0.6657261878651501	0.7354545440578755	1.000574126221496	4659.578048614433
564	1.001332900837695	0.3605983258709461	-0.6407345749667489	0.2931015245648821	0.6786367114137755	0.6935623690445459	1.000577396825254	4645.457597485432
565	0.9058252798630269	0.3831247869364376	-0.5227004929265893	0.3103937737768573	0.6609835475540721	0.752898299348507	1.000569259652274	4680.748770897659
566	1.242041875946832	0.3634246725919725	-0.8786172033548596	0.285780939185412	0.6867264100745413	0.6693084559107463	1.000571347744149	4671.641524180995
567	0.9058252798630269	0.3831247869364376	-0.5227004929265893	0.3103937737768573	0.6609835475540721	0.752898299348507	1.000569259652274	4680.748770897659
568	0.9602353330512354	0.7807270103404501	-0.1795083227107853	0.5454060096882737	0.4257352195840389	2.00687682520348	0.9999982937271897	10034.20803805586
569	1.242041875946832	0.3634246725919725	-0.8786172033548596	0.285780939185412	0.6867264100745413	0.6693084559107463	1.000571347744149	4671.641524180995
570	0.620956485473806	0.3897281231405324	-0.2312283623332736	0.3497201910459256	0.6190169385935453	0.8995906366895913	1.000548625486907	4772.694880841865
571	1.867112478273128	0.355628566375688	-1.51148391189744	0.1305672841770503	0.8537254179811598	0.2512018778218142	1.001035817537888	3261.203830733932
572	0.8602468297841837	0.3868134864603257	-0.473433343323858	0.3161197122700958	0.6549931109851418	0.7732073633356275	1.000566180089882	4694.245426062987
573	1.242631031551388	0.3662767209513412	-0.8763543106000472	0.2873212351407798	0.685180619244156	0.6743702375836503	1.000570227276371	4676.524044729317
574	0.681161159527659	0.3770244361653418	-0.3041367233623172	0.3307387612746964	0.6387813753136432	0.8266352323076211	1.000560867735649	4717.711784951493
575	0.8602468297841837	0.3868134864603257	-0.473433343323858	0.3161197122700958	0.6549931109851418	0.7732073633356275	1.000566180089882	4694.245426062987
576	1.001332900837695	0.3605983258709461	-0.6407345749667489	0.2931015245648821	0.6786367114137755	0.6935623690445459	1.000577396825254	4645.457597485432
577	1.242631031551388	0.3662767209513412	-0.8763543106000472	0.2873212351407798	0.685180619244156	0.6743702375836503	1.000570227276371	4676.524044729317
578	1.79973428924383	0.367927479254422	-1.431806809989408	0.1385214795306851	0.8450831188181454	0.2689658592412425	1.00103678433501	3259.157081724024
579	1.022943617314654	0.3239586698618715	-0.6989849474527827	0.2614089455837281	0.7110297889677428	0.592026151256002	1.000604222839396	4532.795778921786
580	3.074992498975254	0.3429199437717377	-2.732072555203516	0.2330173679404016	0.7430753151497345	0.5081913301845452	1.000530411617572	4856.915647814248
581	14.128170296312	0.4253540797544034	-13.7028162165576	0.003755464381451104	0.9950798217886595	0.006305538532296808	1.000240270465008	6757.270729388819
582	1.15638724063278	0.3665544483455715	-0.7898327922872089	0.2905655190408787	0.681677813050227	0.6851036354673252	1.000571941391107	4669.058800105739
583	0.6324340098550829	0.3975037756136489	-0.234930234241434	0.3507011585524217	0.618298072706768	0.9034769178174785	1.000548382101899	4773.801002381763
584	1.942312830812192	0.3808290326414775	-1.561483798170715	0.1393150285782544	0.8443251071062722	0.2707560923735328	1.001008854745971	3319.341677440344
585	1.800711455745273	0.3806866283559126	-1.42002482738936	0.1434227879447372	0.8398185915165663	0.2800761532134745	1.001028792711232	3276.153410690649
586	9.159935501349679	0.3827528090168264	-8.777182692332852	0.02384274729064081	0.9720472717685892	0.04085648490669466	1.000322263470837	6084.3116496584
587	3.174271652343133	0.4330619709165845	-2.741209681426549	0.2754301386462988	0.7002939200766551	0.6358514766644063	1.000476323207768	5125.539243331635
588	0.6328135300233556	0.390214116140486	-0.2425994138828696	0.3466007507880312	0.6223614106666936	0.8873099610440439	1.000551113210336	4761.418198167665
589	0.7101810995339168	0.3694559887850301	-0.3407251107488868	0.3219958027467625	0.6478214206184507	0.7944056370250664	1.00056620915317	4694.117687358645
590	0.9064819544334808	0.3684823672724747	-0.5379995871610062	0.3020593125206621	0.6693240446909086	0.7239327126079129	1.000575456121497	4653.826000212034
591	0.6324340098550829	0.3975037756136489	-0.234930234241434	0.3507011585524217	0.618298072706768	0.9034769178174785	1.000548382101899	4773.801002381763
592	1.940701636003303	0.3680536353967431	-1.57264800060656	0.1345388796135602	0.849463620575006	0.2600307646760788	1.001017272252509	3300.969813410879
593	1.583076888015019	0.4560950787516924	-1.126981809263326	0.1720799487088079	0.8094766032876187	0.3476693103189345	1.001050270074135	3230.873358379172
594	1.243734756657013	0.37520050752432	-0.8685342491326934	0.2926372473668328	0.6798427108228496	0.6920092576314254	1.000565422439738	4697.577901923195
595	2.051749307916606	0.3608376674909792	-1.690911640425627	0.1286074458460894	0.8559796311486354	0.2468747979319453	1.00101014773664	3316.506311860321
596	1.583076888015019	0.4560950787516924	-1.126981809263326	0.1720799487088079	0.8094766032876187	0.3476693103189345	1.001050270074135	3230.873358379172
597	1.243734756657013	0.37520050752432	-0.8685342491326934	0.2926372473668328	0.6798427108228496	0.6920092576314254	1.000565422439738	4697.577901923195
598	4.560800450596195	0.3779642391796723	-4.182836211416523	0.1012583895329509	0.8863821499208078	0.1884606373245495	1.000707915681796	4144.364772264939
599	10.59961791539339	0.8275996293068104	-9.772018286086576	0.1619415457498972	0.820772481585848	0.3232276150482772	0.9999043421604454	12363.25912026672
600	3.539282390678375	0.3472714540094012	-3.192010936668974	0.1008628159570282	0.886585761131842	0.1876418125873574	1.000806966684105	3830.874696382396
601	0.8659452191423102	0.3826964512866199	-0.4832487678556903	0.3136360476921283	0.6574859256426517	0.7643565561392427	1.000567843115725	4686.947292575242
602	0.6221027633879848	0.370875973679723	-0.2512267897082618	0.3382067644061988	0.6304225365431098	0.8548392503398399	1.000555854692546	4740.072518034033
603	0.7730788725182648	0.4017517182615843	-0.3713271542566805	0.3303766671659726	0.6402062877039529	0.8252837209589043	1.000560036442019	4721.40515321085
604	0.8659452191423102	0.3826964512866199	-0.4832487678556903	0.3136360476921283	0.6574859256426517	0.7643565561392427	1.000567843115725	4686.947292575242
605	2.930259312560422	0.3756423308491613	-2.554616981711261	0.1186965504592874	0.8670351869501186	0.2252875108889351	1.000851253973618	3705.57546466076
606	0.6203574215889316	0.4005325768083671	-0.2198248447805645	0.3554114275682716	0.6133876567003494	0.9223022639751348	1.000545172246969	4788.437150612453
607	1.800951190231443	0.3700890940618135	-1.430862096169629	0.1457701564933124	0.837230215487712	0.2854423242877956	1.001005254269794	3327.262733114173
608	1.845974504066051	4.300522050660517	2.454547546594466	0.6490497573217595	0.3148640628406716	3.093548532792884	1.000157230493063	7609.930484286095
609	3.174271652343133	0.4330619709165845	-2.741209681426549	0.2754301386462988	0.7002939200766551	0.6358514766644063	1.000476323207768	5125.539243331635
610	0.6339959028767359	0.3710010644204488	-0.2629948384562871	0.3350882632505471	0.6337765878641066	0.8429847275607252	1.000558316084427	4729.06698494084
611	4.369418103803818	0.3816693189685425	-3.987748784835276	0.09331010380811108	0.8950707433397241	0.1721449890588703	1.000679423329951	4244.291932842802
612	0.6330935085782368	0.3849074813279078	-0.248186027250329	0.3437248015123635	0.6252102171009752	0.8760912984196966	1.00055280228323	4753.792116500684
613	1.295665381307399	0.8155406171089336	-0.4801247641984655	0.5315361669963659	0.4401136646123684	1.897934593706135	0.9999856162675844	10295.89705368204
614	1.243943571789364	0.375998474908227	-0.8679450968811366	0.2931287606459727	0.6793497423580969	0.6936535432003335	1.00056491376408	4699.817939608488
615	2.441738909852525	0.3436711564516413	-2.098067753400883	0.1143560177361602	0.8715597139868869	0.2159853707577227	1.000975478327083	3394.251569523263
616	0.8664904428785858	0.3688134081064676	-0.4976770347721182	0.3053985800347147	0.6657261878651501	0.7354545440578755	1.000574126221496	4659.578048614433
617	0.8664904428785858	0.3688134081064676	-0.4976770347721182	0.3053985800347147	0.6657261878651501	0.7354545440578755	1.000574126221496	4659.578048614433
618	13.52504188837093	0.4250231888068211	-13.1000186995641	0.01165496206820321	0.9860598815661273	0.01972544307678161	1.000229448895025	6857.388196136254
619	1.241372204565588	0.3540619000553394	-0.8873103045102487	0.2797859216046351	0.6927485139670575	0.6498135157167201	1.000576509521331	4649.279948767515
620	0.8743302429256978	0.3749467951335561	-0.4993834477921418	0.3081858339819207	0.6630081938545761	0.7451568711251836	1.000571917768724	4669.161517144489
621	1.242631031551388	0.3662767209513412	-0.8763543106000472	0.2873212351407798	0.685180619244156	0.6743702375836503	1.000570227276371	4676.524044729317
622	1.001332900837695	0.3605983258709461	-0.6407345749667489	0.2931015245648821	0.6786367114137755	0.6935623690445459	1.000577396825254	4645.457597485432
623	5.74575547990913	0.3726669733640708	-5.373088506545059	0.03624166911128646	0.9577783333942769	0.06290201164884937	1.000514550475915	4932.720400259544
624	3.657570999603789	0.3611828941220941	-3.296388105481695	0.0896139687442932	0.8990642961622397	0.1646548831218896	1.00076011722275	3973.008393130717
625	1.001332900837695	0.3605983258709461	-0.6407345749667489	0.2931015245648821	0.6786367114137755	0.6935623690445459	1.000577396825254	4645.457597485432
626	0.8602468297841837	0.3868134864603257	-0.473433343323858	0.3161197122700958	0.6549931109851418	0.7732073633356275	1.000566180089882	4694.245426062987
627	0.865796931659137	0.3951900548018875	-0.4706068768572494	0.3202871658161835	0.6508376359726451	0.7882038560375453	1.000562899406751	4708.709550244959
628	1.243449596825774	0.3728741320371141	-0.8705754647886601	0.2910820870921267	0.6814058753505308	0.686821717073435	1.00056710711268	4690.174411822444
629	1.242041875946832	0.3634246725919725	-0.8786172033548596	0.285780939185412	0.6867264100745413	0.6693084559107463	1.000571347744149	4671.641524180995
630	7.969901636797434	0.3676763426438671	-7.602225294153566	0.06190223129121609	0.930078547739949	0.110378042962015	1.000462245683705	5200.405698669828
631	0.7085124901545218	0.3964851799789923	-0.3120273101755295	0.3382183329353355	0.6316713912957637	0.8548834343955639	1.000554544483556	4745.951758244082
632	0.5880811190373365	0.4643589917067394	-0.1237221273305971	0.3899152302431134	0.5787854240900614	1.069065968424538	1.000525501420575	4880.132261196361
633	3.174271652343133	0.4330619709165845	-2.741209681426549	0.2754301386462988	0.7002939200766551	0.6358514766644063	1.000476323207768	5125.539243331635
634	0.9064819544334808	0.3684823672724747	-0.5379995871610062	0.3020593125206621	0.6693240446909086	0.7239327126079129	1.000575456121497	4653.826000212034
635	0.865796931659137	0.3951900548018875	-0.4706068768572494	0.3202871658161835	0.6508376359726451	0.7882038560375453	1.000562899406751	4708.709550244959
636	1.399591477641685	1.390590192521582	-0.00900128512010312	0.6697047983895614	0.3027359722202964	3.391607876078213	0.9999521635745593	11056.85923777589
637	3.174271652343133	0.4330619709165845	-2.741209681426549	0.2754301386462988	0.7002939200766551	0.6358514766644063	1.000476323207768	5125.539243331635
638	1.243734756657013	0.37520050752432	-0.8685342491326934	0.2926372473668328	0.6798427108228496	0.6920092576314254	1.000565422439738	4697.577901923195
639	2.756023261887722	0.3633853392733067	-2.392637922614415	0.116520350747435	0.8693684113720836	0.2206122998753911	1.000909860282792	3551.864397685995
640	6.473777716018658	0.3846526334579289	-6.089125082560729	0.03400216587457112	0.9602634579641197	0.05887825334856382	1.00045050072873	5264.563873318941
641	0.9059335576779006	0.3955742514781894	-0.5103593061997113	0.3169646111728173	0.6544093499102738	0.7762329245471933	1.000564261120511	4702.695099647069
642	3.174271652343133	0.4330619709165845	-2.741209681426549	0.2754301386462988	0.7002939200766551	0.6358514766644063	1.000476323207768	5125.539243331635
643	0.681161159527659	0.3770244361653418	-0.3041367233623172	0.3307387612746964	0.6387813753136432	0.8266352323076211	1.000560867735649	4717.711784951493
644	0.6815861730160176	0.3702238213005437	-0.311362351715474	0.3266318491707424	0.6428646094651222	0.811391488083248	1.000563407547153	4706.463382011846
645	0.9863329338472498	0.9478823589326739	-0.03845057491457593	0.5697738938542264	0.401841135936664	2.21528841216612	0.9999866950488557	10273.09822413076
646	0.6326320583705889	0.3890950025513751	-0.2435370558192138	0.3462614898067228	0.6226937845257818	0.8859814177768351	1.000551086259676	4761.540077712798
647	0.9059335576779006	0.3955742514781894	-0.5103593061997113	0.3169646111728173	0.6544093499102738	0.7762329245471933	1.000564261120511	4702.695099647069
648	0.9059335576779006	0.3955742514781894	-0.5103593061997113	0.3169646111728173	0.6544093499102738	0.7762329245471933	1.000564261120511	4702.695099647069
649	2.346341898595626	2.124821319732636	-0.2215205788629899	0.5055048063883499	0.4538511323898636	1.70996689897925	0.9999892085285624	10220.36861346124
650	8.015275503091058	0.3830941734245225	-7.632181329666535	0.06493259566273565	0.9267348824905964	0.1161567186176585	1.000448110004141	5277.818167152096
651	1.157468982997737	0.3810199189969475	-0.7764490640007896	0.298683693245906	0.6735351023744338	0.7123969717057618	1.000565293924845	4698.143636649332
652	0.8664904428785858	0.3688134081064676	-0.4976770347721182	0.3053985800347147	0.6657261878651501	0.7354545440578755	1.000574126221496	4659.578048614433
653	0.7085124901545218	0.3964851799789923	-0.3120273101755295	0.3382183329353355	0.6316713912957637	0.8548834343955639	1.000554544483556	4745.951758244082
654	0.8659452191423102	0.3826964512866199	-0.4832487678556903	0.3136360476921283	0.6574859256426517	0.7643565561392427	1.000567843115725	4686.947292575242
655	3.074992498975254	0.3429199437717377	-2.732072555203516	0.2330173679404016	0.7430753151497345	0.5081913301845452	1.000530411617572	4856.915647814248
656	0.8659452191423102	0.3826964512866199	-0.4832487678556903	0.3136360476921283	0.6574859256426517	0.7643565561392427	1.000567843115725	4686.947292575242
657	1.242631031551388	0.3662767209513412	-0.8763543106000472	0.2873212351407798	0.685180619244156	0.6743702375836503	1.000570227276371	4676.524044729317
658	0.7730788725182648	0.4017517182615843	-0.3713271542566805	0.3303766671659726	0.6402062877039529	0.8252837209589043	1.000560036442019	4721.40515321085
659	1.243734756657013	0.37520050752432	-0.8685342491326934	0.2926372473668328	0.6798427108228496	0.6920092576314254	1.000565422439738	4697.577901923195
660	0.633363393055034	0.3807240969513784	-0.2526392961036555	0.3413822496242686	0.6275312246426538	0.8670257457553058	1.000554185680304	4747.564348238265
661	2.413136597632166	0.3831544020902996	-2.029982195541867	0.1359190021412709	0.8481718459182762	0.2631177894636105	1.000927094095075	3509.065890337326
662	1.157468982997737	0.3810199189969475	-0.7764490640007896	0.298683693245906	0.6735351023744338	0.7123969717057618	1.000565293924845	4698.143636649332
663	1.243734756657013	0.37520050752432	-0.8685342491326934	0.2926372473668328	0.6798427108228496	0.6920092576314254	1.000565422439738	4697.577901923195
664	0.6820080511014546	0.3639828151555194	-0.3180252359459351	0.3226257800221647	0.6468503811767407	0.7967001384221661	1.00056591272177	4695.420886804225
665	1.00144178867453	0.7604034477904233	-0.2410383408841066	0.5365696098318941	0.4345781008803933	1.936716491033945	1.000005811522203	9885.219551110795
666	3.755568385964387	0.3590337207906752	-3.396534665173712	0.09105368974052883	0.8974160804119625	0.1675651915084997	1.000758281329233	3978.793682700252
667	3.174271652343133	0.4330619709165845	-2.741209681426549	0.2754301386462988	0.7002939200766551	0.6358514766644063	1.000476323207768	5125.539243331635
668	2.769685691267651	0.3951661369342591	-2.374519554333391	0.1243577416357915	0.8608793891946676	0.2375585157368242	1.000883525176403	3619.324452949117
669	1.007839016157493	1.664783315802733	0.6569442996452393	0.7126709885244915	0.2608489110860625	4.148910726952381	1.000022575272748	9568.426938263239
670	3.174271652343133	0.4330619709165845	-2.741209681426549	0.2754301386462988	0.7002939200766551	0.6358514766644063	1.000476323207768	5125.539243331635
671	0.5446733094369494	0.4290849355179572	-0.1155883739189921	0.3936577202483678	0.5738310581735808	1.085988958608296	1.000516299628297	4924.2446551939
672	0.7101810995339168	0.3694559887850301	-0.3407251107488868	0.3219958027467625	0.6478214206184507	0.7944056370250664	1.00056620915317	4694.117687358645
673	0.6330935085782368	0.3849074813279078	-0.248186027250329	0.3437248015123635	0.6252102171009752	0.8760912984196966	1.00055280228323	4753.792116500684
674	0.9058609880479498	0.3907295841327614	-0.5151314039151884	0.3144703481448218	0.656904189311021	0.767322522747813	1.000566175900023	4694.263841869738
675	0.8566199652050747	0.3799304446485955	-0.4766895205564791	0.3123636870195684	0.6587413098683482	0.7598471281448846	1.000569311019558	4680.524304971075
676	0.6339959028767359	0.3710010644204488	-0.2629948384562871	0.3350882632505471	0.6337765878641066	0.8429847275607252	1.000558316084427	4729.06698494084
677	0.8964671582359858	0.8066216928223422	-0.08984546541364358	0.5553094936411499	0.4158154970612045	2.088823425962592	0.9999971186377182	10057.90321524922
678	1.260986569965672	0.4125554207919779	-0.848431149173694	0.1813035928393807	0.7989283046652675	0.3704315893149968	1.001012816523702	3310.669323020645
679	1.990605305262444	1.159050140266637	-0.8315551649958077	0.3600412563588398	0.6084708548055565	0.9410761787155577	1.000015838669332	9693.257736148515
680	1.790690790975477	0.3722518994509684	-1.418438891524509	0.1403682607285039	0.8430910539328709	0.2731372707756828	1.001034187476763	3264.660577479568
681	1.243943571789364	0.375998474908227	-0.8679450968811366	0.2931287606459727	0.6793497423580969	0.6936535432003335	1.00056491376408	4699.817939608488
682	0.6152695598257941	0.7627681052900405	0.1474985454642463	0.5889738832597436	0.3818407532747778	2.396906584183395	1.000007795655724	9846.633387470545
683	0.8658557181956485	0.3879431379417246	-0.477912580253924	0.3163775971691328	0.654746197765437	0.7741300495430323	1.000565955055728	4695.234729939913
684	0.865796931659137	0.3951900548018875	-0.4706068768572494	0.3202871658161835	0.6508376359726451	0.7882038560375453	1.000562899406751	4708.709550244959
685	1.022943617314654	0.3239586698618715	-0.6989849474527827	0.2614089455837281	0.7110297889677428	0.592026151256002	1.000604222839396	4532.795778921786
686	0.6202417866184593	0.4002886237827628	-0.2199531628356965	0.3552545604885703	0.613544061012566	0.921670891827041	1.000545279017998	4787.948855886993
687	1.242041875946832	0.3634246725919725	-0.8786172033548596	0.285780939185412	0.6867264100745413	0.6693084559107463	1.000571347744149	4671.641524180995
688	0.905623468682065	0.3921827657205104	-0.5134407029615546	0.3153330468942868	0.6560416934182924	0.770397047875072	1.000565360363616	4697.851149848705
689	0.632739552821839	0.3821618692082714	-0.2505776836135676	0.3422416436097467	0.6266774587864286	0.8703440560430838	1.000553682153551	4749.829229183639
690	0.8566199652050747	0.3799304446485955	-0.4766895205564791	0.3123636870195684	0.6587413098683482	0.7598471281448846	1.000569311019558	4680.524304971075
691	0.702638087253934	0.9759111659566537	0.2732730787027198	0.6069220605202117	0.3647658448099792	2.582728421678328	0.9999988695472847	10022.63761396104
692	1.157468982997737	0.3810199189969475	-0.7764490640007896	0.298683693245906	0.6735351023744338	0.7123969717057618	1.000565293924845	4698.143636649332
693	3.074992498975254	0.3429199437717377	-2.732072555203516	0.2330173679404016	0.7430753151497345	0.5081913301845452	1.000530411617572	4856.915647814248
694	3.334500461164029	1.144992969456878	-2.189507491707151	0.5049459275514642	0.4688783058672062	1.706148094342172	0.9998862980178431	12940.21498290222
695	0.866401622033232	0.3785246021486727	-0.4878770198845593	0.3113882963939666	0.6597325658265949	0.7564014884373932	1.000569379397787	4680.225537690342
696	0.8566199652050747	0.3799304446485955	-0.4766895205564791	0.3123636870195684	0.6587413098683482	0.7598471281448846	1.000569311019558	4680.524304971075
697	0.632739552821839	0.3821618692082714	-0.2505776836135676	0.3422416436097467	0.6266774587864286	0.8703440560430838	1.000553682153551	4749.829229183639
698	0.9060591920706612	0.3874497100528602	-0.5186094820178011	0.3129470617102825	0.6584251297859501	0.7619126180099123	1.000567081470673	4690.286923408187
699	1.241372204565588	0.3540619000553394	-0.8873103045102487	0.2797859216046351	0.6927485139670575	0.6498135157167201	1.000576509521331	4649.279948767515
700	3.239080011792619	0.6991556596143271	-2.539924352178292	0.4411987091799158	0.5326844639369688	1.320691313737151	0.9999852144212433	10304.41553273005
701	0.6824881877729015	0.357777926033545	-0.3247102617393565	0.3184231764047359	0.6510334637995453	0.7814736610704826	1.000568488338374	4684.121870722362
702	0.681161159527659	0.3770244361653418	-0.3041367233623172	0.3307387612746964	0.6387813753136432	0.8266352323076211	1.000560867735649	4717.711784951493
703	1.243449596825774	0.3728741320371141	-0.8705754647886601	0.2910820870921267	0.6814058753505308	0.686821717073435	1.00056710711268	4690.174411822444
704	3.074992498975254	0.3429199437717377	-2.732072555203516	0.2330173679404016	0.7430753151497345	0.5081913301845452	1.000530411617572	4856.915647814248
705	0.8602468297841837	0.3868134864603257	-0.473433343323858	0.3161197122700958	0.6549931109851418	0.7732073633356275	1.000566180089882	4694.245426062987
706	15.74587596994397	0.4336925483689004	-15.31218342157507	0.002846720230460867	0.9962272448901335	0.004775373605428857	1.000245892550853	6706.403592547266
707	0.6546395237579082	0.4265779853095727	-0.2280615384483355	0.3629819837875347	0.6063487045362249	0.9531425190038521	1.000536057132209	4830.494201296976
708	1.157468982997737	0.3810199189969475	-0.7764490640007896	0.298683693245906	0.6735351023744338	0.7123969717057618	1.000565293924845	4698.143636649332
709	0.9064819544334808	0.3684823672724747	-0.5379995871610062	0.3020593125206621	0.6693240446909086	0.7239327126079129	1.000575456121497	4653.826000212034
710	0.6324340098550829	0.3975037756136489	-0.234930234241434	0.3507011585524217	0.618298072706768	0.9034769178174785	1.000548382101899	4773.801002381763
711	0.5446733094369494	0.4290849355179572	-0.1155883739189921	0.3936577202483678	0.5738310581735808	1.085988958608296	1.000516299628297	4924.2446551939
712	0.8658557181956485	0.3879431379417246	-0.477912580253924	0.3163775971691328	0.654746197765437	0.7741300495430323	1.000565955055728	4695.234729939913
713	3.074992498975254	0.3429199437717377	-2.732072555203516	0.2330173679404016	0.7430753151497345	0.5081913301845452	1.000530411617572	4856.915647814248
714	0.9060591920706612	0.3874497100528602	-0.5186094820178011	0.3129470617102825	0.6584251297859501	0.7619126180099123	1.000567081470673	4690.286923408187
715	0.9019235347769505	0.8459732557480477	-0.05595027902890282	0.5621348549532355	0.4091247694706496	2.147457747156542	0.9999935799353616	10129.94093273376
716	9.594805746847296	0.4092961958767096	-9.185509550970586	0.02986799122151008	0.9651496227868069	0.05149910362659356	1.000368815324457	5758.757961262243
717	0.6208027735103241	0.393313753196543	-0.227489020313781	0.3513696995125244	0.6173891792507019	0.906132199802998	1.000547850507279	4776.218748221692
718	3.174275678234798	0.4330906724950642	-2.741185005739734	0.2754335402304838	0.7002905102012172	0.6358623146163386	1.00047633135992	5125.496514322297
719	1.247693417862926	0.3752290672217452	-0.8724643506411808	0.2925969497174472	0.6798871664264597	0.6918745491044553	1.000565279318176	4698.207945226402
720	2.767534093690892	0.3652417482693197	-2.402292345421572	0.1171370928934138	0.868660778391168	0.2219349296521198	1.000902752392397	3569.822437138164
721	2.203089835843552	0.3975946612068362	-1.805495174636716	0.1391545671188396	0.8446301028974419	0.2703938278319847	1.000951302044151	3450.664306604711
722	0.6221646834773586	0.3708909952016752	-0.2512736882756834	0.3382071836502025	0.6304225499756277	0.8548408515449827	1.000555850938365	4740.089343153383
723	3.174275678234798	0.4330906724950642	-2.741185005739734	0.2754335402304838	0.7002905102012172	0.6358623146163386	1.00047633135992	5125.496514322297
724	3.911411342021638	0.3651297446859273	-3.546281597335711	0.09098472747955975	0.8975386890020831	0.1674255782801374	1.000722986804825	4093.390569644254
725	1.930558083059958	0.372412504948695	-1.558145578111263	0.136342912261559	0.8475145703547756	0.2640679620093865	1.001014550773664	3306.887315955773
726	0.6328782609393643	0.3902401280096505	-0.2426381329297138	0.3466019644183953	0.622360654838913	0.8873147160872457	1.000551112850086	4761.41982728956
727	0.8665436787907368	0.3909783648097068	-0.47556531398103	0.3178430061028608	0.6532842175987632	0.7793863804893298	1.000564967746135	4699.58011918944
728	1.003130108076674	0.3606160945491143	-0.6425140135275598	0.2930805149603698	0.6786601174820628	0.693492043133208	1.000577323803251	4645.771925865921
729	1.003130108076674	0.3606160945491143	-0.6425140135275598	0.2930805149603698	0.6786601174820628	0.693492043133208	1.000577323803251	4645.771925865921
730	0.8672118405688473	0.3785444381867907	-0.4886674023820565	0.3113768207236583	0.6597455021104748	0.7563610078771124	1.000569344630428	4680.377443099552
731	0.9070025940111544	0.3874771589915423	-0.519525435019612	0.3129349342291289	0.6584388397451812	0.7618696438862772	1.000567042724418	4690.456943865765
732	1.583194814187703	0.4537094487047582	-1.129485365482945	0.171677905578897	0.8098939925926099	0.3466886705815765	1.0010491436794	3233.216906867566
733	1.254878593090511	0.3752502697156374	-0.8796283233748735	0.2925137130376397	0.679978119437192	0.6915963509254692	1.000565007537267	4699.404832964255
734	0.9085162390277407	0.3832007428455156	-0.5253154961822251	0.3103582127780736	0.6610237204507826	0.7527732234312084	1.000569148802252	4681.233239331198
735	0.6552827048764165	0.4266700502784541	-0.2286126545979624	0.3629614410000461	0.6063720089713331	0.9530578418159468	1.000536037814775	4830.584117488942
736	1.00647717338245	0.3606512916008386	-0.6458258817816118	0.293040801880924	0.6787044077729957	0.6933591220867376	1.000577185869103	4646.365789434904
737	21.9343364676686	0.4317230217632487	-21.50261344590535	0.005178584947756002	0.993853509474189	0.008707439549283236	1.00007852194417	8644.025784066473
738	3.330139402897522	0.3909404207593393	-2.939198982138182	0.1263782036932005	0.858837017945808	0.2419765086499665	1.000802063978301	3845.269584334494
739	3.174281243503936	0.4331470100797736	-2.741134233424162	0.2754403322375537	0.7002837018271684	0.635883955263095	1.00047634740333	5125.412425849825
740	1.166521916455568	0.3811173845448755	-0.785404531910693	0.2985886767148595	0.6736403321240523	0.7120738717117473	1.000564957971917	4699.623178166067
741	0.5881955072408053	0.4645554709449066	-0.1236400362958987	0.3899211212520453	0.5787809376352349	1.069092443548186	1.000525531906288	4879.98743149528
742	1.165363730504692	0.3666266782697772	-0.798737052234915	0.2904719300388229	0.681781528280513	0.6847926304244544	1.000571602035951	4670.53485040772
