# Supplementary material for: The Discovery, Distribution, and Evolution of Viruses Associated with Drosophila melanogaster
Source: PLoS Biol. 2015 Jul 14;13(7):e1002210. doi: 10.1371/journal.pbio.1002210 (PMC4501690; doi:10.1371/journal.pbio.1002210)
Supplement: S9 Data — FUBAR (HyPhy) command batch files and output. Alignments were those provided in S7 Data, and trees were those provided in S8 Data. (ZIP) [file pbio.1002210.s009.zip › FUBAR_scripts_and_results/DAV.csv]

Codon	alpha	beta	beta-alpha	Prob[alpha<beta]	Prob[alpha>beta]	BayesFactor	PSRF	Neff
1	2.893023609659877	0.2585581141003247	-2.634465495559552	0.1656956995151878	0.81662646536436	0.5073877467018916	1.000411483117043	5489.57061482178
2	2.200895381448279	0.251826491773841	-1.949068889674438	0.09199800928566818	0.8971415045502514	0.2588480213006563	1.018069679158514	276.6426688483884
3	2.896936694270511	0.2061258619215196	-2.690810832348992	0.05695691514925569	0.9357759793973974	0.1543007883019534	1.002084473394468	1941.072197535942
4	0.878668367795953	0.2882070823531703	-0.5904612854427828	0.2593483823292014	0.7132934125710897	0.8945874226849357	1.002195320572898	1861.556480708442
5	0.8595441219428339	0.3437246117276185	-0.5158195102152154	0.2966126954944638	0.6759608453777142	1.077329198147164	1.002088170331901	1938.310429470361
6	2.151907188541837	0.2064301956466856	-1.945476992895152	0.07419047075243163	0.9164342579175635	0.2047291580575039	1.023654755549277	214.4238275638238
7	0.8882821093222695	0.3073498781734713	-0.5809322311487982	0.2713381196552158	0.701525745277138	0.9513448710776041	1.002211717676392	1850.346005668399
8	3.916371856833376	0.1680005105843958	-3.74837134624898	0.01586799036014074	0.9814389353665675	0.04119284525773615	1.009607451293958	501.9436058071628
9	1.16282919941732	0.2751086850553513	-0.8877205143619691	0.2235576344476634	0.7529450179987819	0.7355860791899781	1.003437619343847	1276.63232876283
10	0.862136343745538	0.3380498876958816	-0.5240864560496564	0.2932882354941056	0.6793000590834084	1.060243312879112	1.002096856970454	1931.852088257048
11	2.314515269676961	0.2462587785945922	-2.068256491082369	0.08563853183008996	0.9041487800439933	0.2392789626279467	1.01352870566151	363.7480644965619
12	1.239520486727413	0.3177426547642343	-0.9217778319631786	0.2438186831278829	0.7330833097848195	0.8237477826940832	1.002632629652003	1602.745106842663
13	0.862136343745538	0.3380498876958816	-0.5240864560496564	0.2932882354941056	0.6793000590834084	1.060243312879112	1.002096856970454	1931.852088257048
14	2.049722903015913	0.2162886689414133	-1.833434234074499	0.08065087489782073	0.9093300297626886	0.2241206307803237	1.027293880889257	187.3392161014322
15	1.209064610967526	0.2939387144367865	-0.9151258965307397	0.2322218432818191	0.7446004494599864	0.7727171227785338	1.00303264430532	1422.11681620082
16	0.909706089740939	0.3348300549398816	-0.5748760348010574	0.2856072707645038	0.6876305184493028	1.021375541076068	1.002235150147437	1834.558827761299
17	1.261225184996532	0.3650472893099962	-0.8961778956865357	0.2619264887215836	0.7149211509451902	0.9066361301750852	1.002263515208433	1815.806589646291
18	3.441707132819539	0.1687355024816897	-3.272971630337849	0.02075426344310835	0.9758221999191201	0.05414630883052138	1.002694741872875	1571.731694370361
19	0.9195015429818865	0.317679627219788	-0.6018219157620984	0.2744722087855714	0.698858623588081	0.9664904005566516	1.002299717323899	1792.425176139103
20	1.211762142846729	0.2905996023459916	-0.9211625405007371	0.2300327466819806	0.7468344101956673	0.7632567088385531	1.003066369502654	1408.740114856744
21	4.409330277291413	0.8930751174086142	-3.516255159882799	0.2194100349253018	0.7564730944776777	0.7181030030844374	1.01098153909568	442.7734266123593
22	2.888528878937312	0.2500737464438195	-2.638455132493492	0.1605490705160565	0.8219395673963928	0.4886137694852422	1.000439315824461	5327.154005978156
23	1.209064610967526	0.2939387144367865	-0.9151258965307397	0.2322218432818191	0.7446004494599864	0.7727171227785338	1.00303264430532	1422.11681620082
24	1.186923675747329	0.3218474877935514	-0.8650761879537776	0.2497124263910653	0.7267543313349883	0.8502871605210993	1.002786193026039	1528.202720926853
25	1.228661084692169	0.3160316919286505	-0.9126293927635183	0.2436498060566331	0.7331852539184855	0.8229934289619795	1.002691151193724	1573.491687887707
26	12.37194269331938	0.3213296496784196	-12.05061304364096	0.005268989143652829	0.9936548435889001	0.01353240125209387	1.023860777465177	212.6743617191129
27	2.801469565375883	0.2261895258142284	-2.575280039561655	0.0652848810079056	0.9266426417202194	0.1784376806832321	1.002543444474669	1649.490064927903
28	1.320645583802332	0.3461704070724391	-0.9744751767298926	0.2512411223839767	0.7260472235918607	0.8572390780143293	1.002132089970076	1906.09413702848
29	2.133985949035273	0.2508221915689809	-1.883163757466292	0.09312805853551182	0.8958775452810877	0.2623540690445574	1.020006079534495	251.2320814109422
30	0.8595266330957857	0.2980675981753659	-0.5614590349204198	0.2683156761057099	0.7040741083789492	0.9368617681264748	1.002124453396074	1911.618340152462
31	0.8138323883482279	0.3181928556826809	-0.495639532665547	0.2875267577709815	0.6842125699895359	1.031010121636217	1.001991757385446	2013.014800584671
32	0.9168029893517236	0.3177025295322838	-0.5991004598194397	0.2746481024358559	0.6986635926318974	0.9673442879030714	1.002315904050266	1782.165345431067
33	0.8237288439019983	0.3009078819349167	-0.5228209619670816	0.2746652419017278	0.6971358891193628	0.9674275147157663	1.002004057292995	2003.164252012357
34	9.115915993012708	0.3236378954807672	-8.792278097531941	0.009224133056659613	0.9887309064446137	0.02378501116415211	1.029803228201717	172.4530539557038
35	1.273842760000076	0.332146748411953	-0.941696011588123	0.2482682188332346	0.7288045758838855	0.8437454372498358	1.002391302694031	1735.888269048705
36	0.7904727497926487	0.3443267805499236	-0.4461459692427251	0.3058281626377199	0.66572077735491	1.12554718337112	1.002017447122686	1992.550248299753
37	1.208195864710234	0.2938311627174453	-0.9143647019927883	0.2322159075091172	0.7446032676169865	0.7726913977645027	1.003039130689953	1419.52426787901
38	1.185926864758301	0.3217999138295596	-0.8641269509287411	0.2497379325575265	0.7267252313059356	0.8504029202941927	1.002792521723711	1525.279839594147
39	1.14121792379194	0.2868840169405603	-0.8543339068513797	0.2328591968213439	0.7433654491170594	0.7754816621990434	1.003313936210669	1317.78768941787
40	0.8138323883482279	0.3181928556826809	-0.495639532665547	0.2875267577709815	0.6842125699895359	1.031010121636217	1.001991757385446	2013.014800584671
41	0.9160880384153888	0.3189496586483734	-0.5971383797670153	0.2754629947666368	0.697841778886937	0.9713056462214222	1.002310987594563	1785.269108992759
42	1.000972787803339	0.4031146515105505	-0.5978581362927879	0.2980615143396768	0.6765729775284226	1.084825960202976	1.002677801350398	1580.070077340998
43	1.273842760000076	0.332146748411953	-0.941696011588123	0.2482682188332346	0.7288045758838855	0.8437454372498358	1.002391302694031	1735.888269048705
44	0.8764653521092954	0.3058564080468085	-0.570608944062487	0.2716397218983038	0.7010526213164134	0.9527967001347003	1.002185641830664	1868.237950274446
45	0.8237288439019983	0.3009078819349167	-0.5228209619670816	0.2746652419017278	0.6971358891193628	0.9674275147157663	1.002004057292995	2003.164252012357
46	1.850042737467717	0.2163197150075564	-1.63372302246016	0.08616605271827614	0.9030663862094641	0.2408918635036272	1.0369627072964	140.9448566386073
47	1.320645583802332	0.3461704070724391	-0.9744751767298926	0.2512411223839767	0.7260472235918607	0.8572390780143293	1.002132089970076	1906.09413702848
48	2.771830346971297	0.242679355035708	-2.529150991935589	0.07147375814532429	0.9198066090124012	0.1966553003802596	1.002702786844445	1567.802727336351
49	20.26122288534565	0.4339479362637723	-19.82727494908188	0.0005177904626517867	0.9992217696060433	0.001323525151511336	1.004967973940448	921.444071565481
50	0.8595266330957857	0.2980675981753659	-0.5614590349204198	0.2683156761057099	0.7040741083789492	0.9368617681264748	1.002124453396074	1911.618340152462
51	0.5984050271709748	0.6768839147334381	0.07847888756246335	0.5620242027819807	0.4082333043851268	3.278371206264378	1.008953388920433	536.151105258057
52	0.9160880384153888	0.3189496586483734	-0.5971383797670153	0.2754629947666368	0.697841778886937	0.9713056462214222	1.002310987594563	1785.269108992759
53	1.273842760000076	0.332146748411953	-0.941696011588123	0.2482682188332346	0.7288045758838855	0.8437454372498358	1.002391302694031	1735.888269048705
54	3.002951810783448	0.1864632633984436	-2.816488547385004	0.04860970574497787	0.9449850136293538	0.1305321513313605	1.001964738144922	2034.998705989509
55	1.334536683428992	0.3191369602759894	-1.015399723153003	0.238461550006063	0.7390735680812004	0.7999811376465779	1.002251400222417	1823.768546520954
56	0.8138323883482279	0.3181928556826809	-0.495639532665547	0.2875267577709815	0.6842125699895359	1.031010121636217	1.001991757385446	2013.014800584671
57	10.71230451243696	0.3018734235314964	-10.41043108890547	0.006552113049861569	0.9921310967456198	0.01684959676353727	1.028288323450684	181.1294036217882
58	1.259362661509058	0.36493278278965	-0.8944298787194078	0.2619639211600825	0.7148793027338473	0.906811689591277	1.002269355159702	1811.993461843665
59	0.9168029893517236	0.3177025295322838	-0.5991004598194397	0.2746481024358559	0.6986635926318974	0.9673442879030714	1.002315904050266	1782.165345431067
60	2.838166481648423	0.2070092126758279	-2.631157268972595	0.05823296259537147	0.9343588815947402	0.1579714555972423	1.002517842761021	1663.419161682617
61	0.8138323883482279	0.3181928556826809	-0.495639532665547	0.2875267577709815	0.6842125699895359	1.031010121636217	1.001991757385446	2013.014800584671
62	1.334536683428992	0.3191369602759894	-1.015399723153003	0.238461550006063	0.7390735680812004	0.7999811376465779	1.002251400222417	1823.768546520954
63	4.719015339083438	0.1898065873380882	-4.529208751745349	0.01565540610419725	0.9816681572084647	0.04063220562016247	1.011621581182306	419.7919602037104
64	1.27908783088504	0.3227058759170986	-0.9563819549679413	0.2435630133788899	0.7335982901227253	0.8226058674609356	1.002440332784832	1707.068717349813
65	1.918849521522519	0.2279194130932878	-1.690930108429231	0.08935217237733786	0.8997443570335288	0.2506731855779128	1.032534181584673	158.8227447373836
66	2.319999291749429	1.660358729768282	-0.6596405619811474	0.3527315405412043	0.6173979021709537	1.39223667653885	1.012522439199427	391.2731180642983
67	0.7764245855112855	0.3458872605064194	-0.430537325004866	0.308926626519385	0.6623865153230144	1.14204811662915	1.002018398956919	1991.80003397456
68	2.222619624115912	0.1997314530926575	-2.022888171023254	0.06900950452528365	0.922177247387485	0.1893724867895461	1.021331800700053	236.4348671561277
69	1.208195864710234	0.2938311627174453	-0.9143647019927883	0.2322159075091172	0.7446032676169865	0.7726913977645027	1.003039130689953	1419.52426787901
70	0.8470556975112551	0.3187447431821649	-0.5283109543290901	0.2834566908951149	0.6888325707401671	1.010642338514543	1.002074433405007	1948.612511759482
71	7.77917306317317	2.530495041626224	-5.248678021546946	0.1899806351486097	0.756386350615967	0.5991935834494806	1.000681480876486	4236.914354411409
72	1.859262906316312	0.2257732831774385	-1.633489623138873	0.09042921116698563	0.8984746759496647	0.2539951701003842	1.034693433972126	149.5436500422218
73	1.27908783088504	0.3227058759170986	-0.9563819549679413	0.2435630133788899	0.7335982901227253	0.8226058674609356	1.002440332784832	1707.068717349813
74	3.968085204558359	0.2336426815181057	-3.734442523040253	0.05157356451030504	0.9418798201217189	0.1389238205730906	1.001694159085641	2285.010592164535
75	0.6158329249275246	0.7464018815553378	0.1305689566278132	0.5756906383656901	0.3949963655958943	3.466249130520603	1.008794050613057	545.2138414769204
76	0.7940382078787132	0.3624996549806215	-0.4315385528980916	0.315365500192527	0.6563150012812352	1.176816154692672	1.002002898780013	2004.087933066841
77	1.007392658929101	0.890760760427197	-0.1166318985019039	0.5361053913962648	0.4353262140372312	2.952460322029411	1.010072754235915	480.1847153189767
78	4.522210338868542	0.1810778620522395	-4.341132476816303	0.005349023079565852	0.9932313201379565	0.01373905868228071	1.049520230612033	107.4703426702127
79	1.152026261271497	0.2749467269233229	-0.8770795343481743	0.2242042360086187	0.7521942784118556	0.7383284952336611	1.003467188607555	1267.17327909741
80	3.943618080840869	0.6995845750985057	-3.244033505742363	0.1179976361344373	0.8629720378009218	0.3417879743980304	1.016674039021599	298.5106764108808
81	1.273842760000076	0.332146748411953	-0.941696011588123	0.2482682188332346	0.7288045758838855	0.8437454372498358	1.002391302694031	1735.888269048705
82	1.826028548282582	0.2364304652849618	-1.589598082997621	0.09627946601023564	0.8921157013639849	0.2721778272761053	1.034459785523044	150.492402652595
83	0.8836187779281707	0.2825668020029833	-0.6010519759251873	0.2546830318807962	0.7180258199408825	0.8729959379162073	1.002242407370835	1829.724126702726
84	1.259362661509058	0.36493278278965	-0.8944298787194078	0.2619639211600825	0.7148793027338473	0.906811689591277	1.002269355159702	1811.993461843665
85	1.132282603970929	0.2978822377226635	-0.8344003662482653	0.2403235533674667	0.7357612876668423	0.8082038137540721	1.003196114883335	1359.554115158956
86	0.7897520914865035	0.7277288343283719	-0.06202325715813162	0.528786694492716	0.4419458607465396	2.866924090670767	1.010556116175449	459.520836309806
87	1.3678109686651	0.6525784651087172	-0.7152325035563827	0.3040871008040943	0.6665813391830446	1.116339602568647	1.015044601440014	329.0109150560887
88	1.152026261271497	0.2749467269233229	-0.8770795343481743	0.2242042360086187	0.7521942784118556	0.7383284952336611	1.003467188607555	1267.17327909741
89	0.9098310085770599	0.3294473899617526	-0.5803836186153073	0.2824965876585712	0.6907466404469805	1.005871389910191	1.002267683345295	1813.083409617455
90	0.6010543596328674	0.7112459596358593	0.110191600002992	0.5718238130148032	0.3986652527339252	3.41187370691962	1.008766292269628	546.8245400960927
91	0.8614207165538345	0.2951928204625209	-0.5662278960913136	0.2661148617315988	0.7062916090870226	0.9263908493529556	1.002132964315226	1905.463690966293
92	3.36920786253856	0.1696432853081279	-3.199564577230432	0.02245820338989105	0.9738800417903434	0.05869389021334211	1.002918010582075	1469.55840879709
93	0.6553034907618683	0.7276284405196981	0.07232494975782977	0.5609906499847626	0.4095895221225862	3.264638314246645	1.009257102447788	519.6965081751629
94	1.180815960944963	0.3331828164168576	-0.8476331445281056	0.2555466273657207	0.7208320821847123	0.876972292208043	1.002720691861585	1559.128808813064
95	0.8764653521092954	0.3058564080468085	-0.570608944062487	0.2716397218983038	0.7010526213164134	0.9527967001347003	1.002185641830664	1868.237950274446
96	2.888512727471053	0.2500130072149117	-2.638499720256141	0.1605216843196361	0.8219676237173739	0.4885144852849232	1.00043932341128	5327.111045414244
97	0.9016939364301105	0.3459244662474162	-0.5557694701826943	0.2921408499076236	0.6810369148983633	1.054383639095545	1.002219963422235	1844.759575677924
98	0.8489646537690045	0.3153016771523444	-0.5336629766166602	0.2810695567118099	0.6912332208237137	0.9988037279980169	1.002080742158848	1943.867610387952
99	0.8470556975112551	0.3187447431821649	-0.5283109543290901	0.2834566908951149	0.6888325707401671	1.010642338514543	1.002074433405007	1948.612511759482
100	0.8277997008890304	0.3594466489840354	-0.468353051904995	0.3087123946647632	0.6634765041118935	1.140902460356195	1.002030977905159	1981.938590781515
101	1.848292956931409	0.235353127261639	-1.61293982966977	0.09513192359727937	0.8933861911273728	0.268592716748911	1.033627717386561	153.9766355239844
102	1.228452888659283	0.271021539697642	-0.9574313489616407	0.2163898076301375	0.7607708483909952	0.7054885098451591	1.003308396057751	1319.693715739481
103	3.009496902908916	0.180350073875689	-2.829146829033227	0.02875594963391815	0.9666472530294554	0.07564018164539633	1.008378009219927	570.410782344748
104	0.8560752050978884	0.3259279108836947	-0.5301472942141936	0.2868285410352058	0.685632452316861	1.027499524763547	1.002099644019018	1929.789118632837
105	0.8254918358410753	0.29802378689089	-0.5274680489501853	0.2724451961622736	0.6993681992560418	0.9566799284279406	1.002007171687488	2000.68538058505
106	1.152026261271497	0.2749467269233229	-0.8770795343481743	0.2242042360086187	0.7521942784118556	0.7383284952336611	1.003467188607555	1267.17327909741
107	0.8309316340666386	0.2894098903552954	-0.5415217437113433	0.2656636932513042	0.7061902159155405	0.9242520557449303	1.002019437670096	1990.981990417794
108	6.179082251555677	0.2015474558658383	-5.977534795689839	0.002394360068708206	0.996956997331172	0.006131740763729504	1.077526160705433	71.64283638149982
109	2.014663207638576	0.2467029810471561	-1.76796022659142	0.0946140557615395	0.8941769625654498	0.2669777888254981	1.02485138572857	204.6595746631164
110	2.02116513284821	0.2477261271416129	-1.773439005706597	0.09533416065606583	0.8933825115680143	0.269223878253374	1.024725963977111	205.6395249755
111	2.733361729951882	0.2314448122658919	-2.501916917685989	0.06803434465587718	0.9237219755530101	0.1865011516531866	1.003376037788568	1296.795192303736
112	0.8277997008890304	0.3594466489840354	-0.468353051904995	0.3087123946647632	0.6634765041118935	1.140902460356195	1.002030977905159	1981.938590781515
113	1.180815960944963	0.3331828164168576	-0.8476331445281056	0.2555466273657207	0.7208320821847123	0.876972292208043	1.002720691861585	1559.128808813064
114	2.102419581411621	0.2285995807223643	-1.873820000689257	0.08450122295932708	0.90521701902612	0.235807951851505	1.023331255702818	217.2319215212577
115	0.8535371376413549	0.3074633306039976	-0.5460738070373572	0.2754503237543204	0.6968874243732793	0.9712439816389987	1.002097559816406	1931.331425212597
116	0.9160880384153888	0.3189496586483734	-0.5971383797670153	0.2754629947666368	0.697841778886937	0.9713056462214222	1.002310987594563	1785.269108992759
117	3.511534082669253	0.1659292827186659	-3.345604799950587	0.01850496354220157	0.9783803315609246	0.0481674157466626	1.004799292512752	950.5346511045343
118	2.220868366269629	0.206852037335031	-2.014016328934598	0.07128161893696552	0.9197261488555828	0.1960860661684473	1.021851029059656	231.1178596826573
119	5.406501340349772	0.1979668786714152	-5.208534461678357	0.003828392508556262	0.9951273204167906	0.009818282379539951	1.062575908625758	86.80623729495304
120	3.686987703759392	0.2692807603825103	-3.417706943376882	0.06285326159099656	0.9293871705103862	0.1713457912279685	1.000909271841251	3553.344214457652
121	2.888512727471053	0.2500130072149117	-2.638499720256141	0.1605216843196361	0.8219676237173739	0.4885144852849232	1.00043932341128	5327.111045414244
122	0.7940382078787132	0.3624996549806215	-0.4315385528980916	0.315365500192527	0.6563150012812352	1.176816154692672	1.002002898780013	2004.087933066841
123	1.103526703983376	0.3415111914883328	-0.7620155124950435	0.2660427339691981	0.7096179514859657	0.926048746408299	1.002851544002801	1498.55216024555
124	1.132282603970929	0.2978822377226635	-0.8344003662482653	0.2403235533674667	0.7357612876668423	0.8082038137540721	1.003196114883335	1359.554115158956
125	0.8614207165538345	0.2951928204625209	-0.5662278960913136	0.2661148617315988	0.7062916090870226	0.9263908493529556	1.002132964315226	1905.463690966293
126	0.8560752050978884	0.3259279108836947	-0.5301472942141936	0.2868285410352058	0.685632452316861	1.027499524763547	1.002099644019018	1929.789118632837
127	1.939350502517311	0.2109198771018573	-1.728430625415454	0.08100912251407665	0.9087996027414269	0.225203921099667	1.034666016097149	149.65432993308
128	0.8614207165538345	0.2951928204625209	-0.5662278960913136	0.2661148617315988	0.7062916090870226	0.9263908493529556	1.002132964315226	1905.463690966293
129	0.8595266330957857	0.2980675981753659	-0.5614590349204198	0.2683156761057099	0.7040741083789492	0.9368617681264748	1.002124453396074	1911.618340152462
130	0.8277997008890304	0.3594466489840354	-0.468353051904995	0.3087123946647632	0.6634765041118935	1.140902460356195	1.002030977905159	1981.938590781515
131	1.788498296457623	0.2552839009690971	-1.533214395488526	0.1054516578202282	0.8822005231793986	0.3011638336232758	1.034354712954349	150.9232076893097
132	1.551178636021995	0.258992554934533	-1.292186081087462	0.1922640405317522	0.7872169486165681	0.6081096114089324	1.001991762170538	2013.010949469588
133	0.5985706239753565	0.6716695467423727	0.07309892276701613	0.5603004251209923	0.4099214210715486	3.255503199555205	1.008988231070129	534.2099342970051
134	13.7571138936903	0.2860041136341896	-13.47110978005611	0.003438740137543307	0.9959170671280324	0.008815533042457585	1.023785821313228	213.307427527679
135	3.379159518288023	0.1668918695495347	-3.212267648738488	0.02151517261146431	0.9749635922023998	0.05617511357640551	1.00271809807479	1560.379366436482
136	1.259362661509058	0.36493278278965	-0.8944298787194078	0.2619639211600825	0.7148793027338473	0.906811689591277	1.002269355159702	1811.993461843665
137	20.12970840663022	0.4252900094972668	-19.70441839713295	0.0005278676559592907	0.9992209665079839	0.001349297087983741	1.00573911062964	808.4871968609524
138	0.9168029893517236	0.3177025295322838	-0.5991004598194397	0.2746481024358559	0.6986635926318974	0.9673442879030714	1.002315904050266	1782.165345431067
139	1.180815960944963	0.3331828164168576	-0.8476331445281056	0.2555466273657207	0.7208320821847123	0.876972292208043	1.002720691861585	1559.128808813064
140	1.005380035225574	0.6809852961865089	-0.3243947390390648	0.4887949258796462	0.4824386294141104	2.442782236745084	1.011763257551406	415.0291840325142
141	1.273842760000076	0.332146748411953	-0.941696011588123	0.2482682188332346	0.7288045758838855	0.8437454372498358	1.002391302694031	1735.888269048705
142	5.507079006022703	0.1832260270239041	-5.323852978998799	0.003587879676897347	0.9955185026480329	0.009199242952201281	1.056312373017484	95.53387609977521
143	4.526477559009907	0.1795396027495223	-4.346937956260384	0.005386296862601146	0.9932025095201394	0.01383531550922697	1.046847287116183	113.1074218132793
144	0.842846988535241	0.3539364997137385	-0.4889104888215025	0.3038915742863083	0.6684942717717787	1.115308440072692	1.002059832896686	1959.683449741844
145	3.686987703759392	0.2692807603825103	-3.417706943376882	0.06285326159099656	0.9293871705103862	0.1713457912279685	1.000909271841251	3553.344214457652
146	6.773159518153309	0.2116929463040706	-6.561466571849238	0.00846331616830125	0.9900123915976708	0.02180645146586066	1.037244854569348	139.9480275143384
147	2.182408848964438	0.2061681003069148	-1.976240748657523	0.07625785962453377	0.9140367814818038	0.2109050969709768	1.024976122878138	203.6945446872438
148	0.6832243450972407	0.2955274049266439	-0.3876969401705969	0.2938071786164121	0.6747961321001033	1.062899797837724	1.002609479054737	1614.62144071192
149	3.125756855734065	0.1571278231694221	-2.968629032564643	0.02563358048339058	0.9703096855000197	0.0672109733055036	1.020679231090986	243.4870830868691
150	1.008625990430729	0.2582884755424736	-0.7503375148882551	0.2239914392905896	0.7506669480816219	0.7374254609687934	1.003290794498965	1325.786297668883
151	0.9619593330249643	0.3166760637076236	-0.6452832693173407	0.2678662227635525	0.7061690578648784	0.9347182673739342	1.002721421965519	1558.777162718936
152	0.6657006582800482	0.3384720592341534	-0.3272285990458948	0.3276518795632364	0.6411615427836196	1.245006700408821	1.002982737678435	1442.387014067856
153	0.725586753659625	0.2798541395697192	-0.4457326140899058	0.2749903352922468	0.6943783593345417	0.969006867225416	1.002111180782953	1921.296463214233
154	2.906942423110533	0.2680737314486906	-2.638868691661842	0.1710253126012755	0.8111333528095427	0.5270749102939772	1.000390968120676	5615.780325152057
155	0.7765731865623445	0.321543259374815	-0.4550299271875295	0.2980632656613259	0.6727587132916393	1.08483504096117	1.001913484448636	2078.053098292866
156	1.4523174241227	0.2676336054845488	-1.184683818638151	0.1263965542734448	0.8589951353762576	0.3696358763506377	1.027219583828205	187.8210563884011
157	0.8251416520212309	0.2449650949969497	-0.5801765570242812	0.2345353578851867	0.7365164385888405	0.7827740331196535	1.001746834351913	2231.619247390881
158	1.533559474076424	0.2288358407132822	-1.304723633363142	0.1025055611189988	0.8847781227944796	0.2917889769533759	1.034545289800298	150.1437359788142
159	0.5831550352818622	0.6755284326768622	0.09237339739500006	0.5728961894528857	0.3974703237976417	3.426854835344511	1.008515458248161	561.8291429769827
160	1.093167918531236	0.2889608509827917	-0.8042070675484438	0.2386008699142473	0.7370300676861035	0.8005949875443233	1.003181092756908	1365.071471271049
161	0.6946726709093658	0.2721575449405527	-0.4225151259688131	0.2735149892680876	0.6950064008134895	0.9618507630063806	1.002397141535333	1732.405074702558
162	0.6849922131643067	0.2916451415880671	-0.3933470715762396	0.2905587788043045	0.6780284678553542	1.046335120549735	1.002574865737591	1632.711750775896
163	1.180961322703276	0.3174885525486859	-0.8634727701545906	0.2489429228223336	0.7273647799586285	0.8467984642415354	1.002753408977985	1543.525911948149
164	1.11626025685847	0.3355073100067153	-0.780752946851755	0.2629954408818901	0.7127029099920925	0.9116565691902192	1.002758596672136	1541.080661589561
165	2.841176959234666	0.2091846586045063	-2.631992300630159	0.1346278487903929	0.8487479531101713	0.3974524803620186	1.000707971058627	4144.175146382448
166	0.6657006582800482	0.3384720592341534	-0.3272285990458948	0.3276518795632364	0.6411615427836196	1.245006700408821	1.002982737678435	1442.387014067856
167	0.9543722900664238	0.2935467488751747	-0.660825541191249	0.2536865420109157	0.7202404240501823	0.8684191179792895	1.002822303707323	1511.674657462664
168	4.153107958986573	0.141948470760171	-4.011159488226403	0.01041210762982068	0.9877878613507798	0.02688050948599478	1.018534104985606	270.0768519314468
169	1.088359656870868	0.2532495079852496	-0.8351101488856184	0.2139679496623154	0.761753790224095	0.69544324111841	1.003659850175657	1208.834307575342
170	0.6832243450972407	0.2955274049266439	-0.3876969401705969	0.2938071786164121	0.6747961321001033	1.062899797837724	1.002609479054737	1614.62144071192
171	0.6964431029527045	0.2688331398208964	-0.4276099631318081	0.2705517625698233	0.6979603188086501	0.9475652131611472	1.00236728760086	1750.363769299976
172	0.6729043121622089	0.3194294973266679	-0.353474814835541	0.3118793194367221	0.6569289350951386	1.15791102194963	1.002786760806107	1527.940034580994
173	3.920176869297459	0.1472432480076513	-3.772933621289808	0.0134325946145908	0.9843000609830262	0.03478454809407805	1.008057660991078	591.481714824393
174	0.7894023879048959	3.057849771518407	2.268447383613511	0.8500819547492485	0.1280111754527529	14.48638778337825	1.000494626934414	5031.365875022155
175	1.008625990430729	0.2582884755424736	-0.7503375148882551	0.2239914392905896	0.7506669480816219	0.7374254609687934	1.003290794498965	1325.786297668883
176	0.7189124932708377	0.2925996213179858	-0.4263128719528519	0.2857470348067743	0.6836403427456972	1.022075317965048	1.002197203667357	1860.262107215569
177	1.023906661450425	0.2428299327450155	-0.7810767287054099	0.2111567446760731	0.7637247574764504	0.6838604089554693	1.003508147070802	1254.301429913985
178	0.684472277767044	0.6261371007172973	-0.05833517704974667	0.5147983042500779	0.4553302431686494	2.710616127165421	1.010802414342088	449.671273346442
179	0.6657006582800482	0.3384720592341534	-0.3272285990458948	0.3276518795632364	0.6411615427836196	1.245006700408821	1.002982737678435	1442.387014067856
180	3.225824063556797	0.1997339525092568	-3.02609011104754	0.05144101723751589	0.9419007961643062	0.1385474150173728	1.001414401096644	2617.80852484597
181	1.143248575132654	0.2952568072215633	-0.8479917679110907	0.2387350416233505	0.7373674240350092	0.8011863666232892	1.003071504321302	1406.725609043669
182	0.5827746990352332	0.6904000949730718	0.1076253959378386	0.5776468626319947	0.3928359866509559	3.494136883550002	1.008429688407089	567.1531971254475
183	0.6849922131643067	0.2916451415880671	-0.3933470715762396	0.2905587788043045	0.6780284678553542	1.046335120549735	1.002574865737591	1632.711750775896
184	0.5488300908754196	0.5679104153993122	0.01908032452389263	0.5351750424028322	0.4340857387931417	2.941437562098761	1.009005497678529	533.2532282324879
185	0.7765731865623445	0.321543259374815	-0.4550299271875295	0.2980632656613259	0.6727587132916393	1.08483504096117	1.001913484448636	2078.053098292866
186	0.7124817927185554	1.35327967149525	0.6407978787766946	0.7084400585699644	0.2643721074518801	6.207667919969881	1.002412697876274	1723.193015059471
187	1.000749231236098	0.2669598241274858	-0.7337894071086124	0.230937067348635	0.7436106788003189	0.7671582980483669	1.003187189375916	1362.8268728927
188	1.365265716374498	0.59939435142518	-0.7658713649493183	0.2872925408908416	0.6844967843968381	1.029831724850226	1.016526033587439	301.0400144869492
189	1.421500793881672	0.2235572068360401	-1.197943587045632	0.1730167138481164	0.806219253140226	0.5344961078527452	1.003376063623876	1296.786599045817
190	1.207764408455184	0.2823005080621252	-0.9254639003930591	0.2261983520786397	0.7505483309147116	0.7468149558364642	1.003077566629359	1404.354671759125
191	0.6729043121622089	0.3194294973266679	-0.353474814835541	0.3118793194367221	0.6569289350951386	1.15791102194963	1.002786760806107	1527.940034580994
192	0.6730968076133871	0.3126589217748766	-0.3604378858385104	0.3071056066260972	0.6616189625504585	1.132332358314092	1.002764778348693	1538.17703838244
193	3.741214272753091	0.1658417358508812	-3.57537253690221	0.01917579279112465	0.9776765502990562	0.04994768596529285	1.002675578716554	1581.170693173357
194	3.031486596557668	0.2010588383371038	-2.830427758220564	0.05413394911117782	0.9389063516473805	0.1462154592216167	1.001944131742611	2052.091561229987
195	0.7307134509095503	0.2963832383226429	-0.4343302125869075	0.2870207793501009	0.6826619426745907	1.028465402918738	1.002116606751797	1917.328091477707
196	2.841176959234666	0.2091846586045063	-2.631992300630159	0.1346278487903929	0.8487479531101713	0.3974524803620186	1.000707971058627	4144.175146382448
197	3.787517038778753	0.1117941878844796	-3.675722850894273	0.004537901715581738	0.994501431664791	0.01164618210302375	1.013588432344606	362.237942747488
198	1.048451331943609	0.295572343001884	-0.7528789889417247	0.2465485393660543	0.7285676891028404	0.8359886382903292	1.003093444314517	1398.182903707608
199	1.008625990430729	0.2582884755424736	-0.7503375148882551	0.2239914392905896	0.7506669480816219	0.7374254609687934	1.003290794498965	1325.786297668883
200	0.9619593330249643	0.3166760637076236	-0.6452832693173407	0.2678662227635525	0.7061690578648784	0.9347182673739342	1.002721421965519	1558.777162718936
201	3.1928368152522	0.1627434607866825	-3.030093354465518	0.02414867622012248	0.9719854240725377	0.0632212230543162	1.008293558690928	575.8165099734816
202	2.95707323151836	0.2033447073134032	-2.753728524204957	0.05599624852694918	0.9368406865098438	0.1515438905011606	1.002322775475479	1777.845522016056
203	0.5513002138432376	0.7004509904217799	0.1491507765785424	0.5923345533391358	0.3782936369104509	3.712071948186662	1.007973350607285	597.2920741202852
204	2.906942423110533	0.2680737314486906	-2.638868691661842	0.1710253126012755	0.8111333528095427	0.5270749102939772	1.000390968120676	5615.780325152057
205	0.7336153208784342	0.2659784567328204	-0.4676368641456138	0.2627286741115327	0.7066345816766049	0.9104023095916806	1.002018997929197	1991.328228132671
206	4.051138783349113	0.1579158578789917	-3.893222925470121	0.007169887431567756	0.9911954427594795	0.01844975556171791	1.016388296036091	303.4337086059038
207	1.542098789007861	0.2248199439623527	-1.317278845045508	0.09999193774267434	0.8874978793592	0.2838388280898432	1.035153065742769	147.7135724039542
208	3.92493490918816	0.1503458824752593	-3.774589026712901	0.01350893711124014	0.9841790642162828	0.03498494899096466	1.006946476739472	678.6206802396511
209	1.008625990430729	0.2582884755424736	-0.7503375148882551	0.2239914392905896	0.7506669480816219	0.7374254609687934	1.003290794498965	1325.786297668883
210	0.6892227443492602	0.2827491429626804	-0.4064736013865798	0.2829462920732104	0.6856071837511815	1.008104472134122	1.002494718307948	1676.205156378141
211	2.607957096076851	0.1581704262139066	-2.449786669862945	0.04433523460399399	0.9495022831019828	0.1185213683824505	1.010045494604673	481.4065019129833
212	1.20057018091884	0.2908807167534736	-0.9096894641653667	0.2320936099538452	0.7445330749345539	0.7721614615434922	1.002986141448965	1440.986089460845
213	1.20057018091884	0.2908807167534736	-0.9096894641653667	0.2320936099538452	0.7445330749345539	0.7721614615434922	1.002986141448965	1440.986089460845
214	1.451185722010468	0.2677377592369731	-1.183447962773494	0.1265148635858146	0.8588655380523184	0.3700319740253207	1.027161681607131	188.1983658395332
215	1.421500793881672	0.2235572068360401	-1.197943587045632	0.1730167138481164	0.806219253140226	0.5344961078527452	1.003376063623876	1296.786599045817
216	0.7316181799098821	0.2692927984815932	-0.4623253814282889	0.2656607833978876	0.7037029431679808	0.9242382699247458	1.002040363160924	1974.644499991458
217	1.823357421356164	0.2412776013344318	-1.582079820021733	0.1012761752091471	0.886600093509872	0.2878950891796376	1.027387737759081	186.7341950524
218	4.039180609857731	0.1567258082571893	-3.882454801600541	0.006638084004005011	0.9918164457566861	0.01707215945819766	1.021984827880103	229.7875287829588
219	6.453833705823551	0.1669645194316468	-6.286869186391904	0.003491092235295644	0.9957513714776919	0.008950212737132151	1.030250706695522	170.0537841041644
220	2.95707323151836	0.2033447073134032	-2.753728524204957	0.05599624852694918	0.9368406865098438	0.1515438905011606	1.002322775475479	1777.845522016056
221	3.873132877234538	0.1591755376660374	-3.713957339568501	0.03091101401679776	0.9647101391861164	0.08148971794615838	1.003564798418495	1236.925355952503
222	21.51563962528514	0.3501724249610583	-21.16546720032408	4.386835720109057e-05	0.9999354420172111	0.0001120788441622994	1.003673637559259	1204.865918573701
223	2.955948322017732	0.1440747997632278	-2.811873522254504	0.02239665540509778	0.9739925426593089	0.05852935114124257	1.018173871779824	275.1412284067254
224	1.207764408455184	0.2823005080621252	-0.9254639003930591	0.2261983520786397	0.7505483309147116	0.7468149558364642	1.003077566629359	1404.354671759125
225	0.7018207012851551	0.2588835187161546	-0.4429371825690005	0.2615570814400499	0.706929837505655	0.9049045519227151	1.002278796381374	1805.862825283401
226	0.7855147059530665	0.3041693553000965	-0.48134535065297	0.2850759492968396	0.6857584477449088	1.018717793990104	1.001858143521104	2126.642135217369
227	2.371729170323523	0.1810030747921773	-2.190726095531346	0.05796914551589262	0.9343579541289501	0.1572117461705723	1.01728241830667	288.5560477925623
228	3.508935882640123	0.1597977704241907	-3.349138112215932	0.01538910101425098	0.981841419336218	0.03993023184415711	1.003813663569557	1165.999644603559
229	1.861262399269201	0.2044578018422694	-1.656804597426932	0.0818387535431955	0.9076975017158488	0.2277158540828374	1.02867322635792	178.8395345053722
230	1.522830135645102	0.2052297423893964	-1.317600393255706	0.08974341059269145	0.8984383220169494	0.2518789992451134	1.035400443010416	146.7480140388699
231	1.873449000891199	0.210716485017866	-1.662732515873333	0.08398903839300718	0.9053885188776905	0.2342476045697394	1.032081586161222	160.9236698712412
232	2.906942423110533	0.2680737314486906	-2.638868691661842	0.1710253126012755	0.8111333528095427	0.5270749102939772	1.000390968120676	5615.780325152057
233	1.093167918531236	0.2889608509827917	-0.8042070675484438	0.2386008699142473	0.7370300676861035	0.8005949875443233	1.003181092756908	1365.071471271049
234	3.617298795389999	0.1501630604644448	-3.467135734925554	0.01691179017285	0.9802770272446223	0.04394913322657944	1.003301205248351	1322.175916941267
235	3.446217882978127	0.2015389488386219	-3.244678934139505	0.04801101659868225	0.9457463647624665	0.1288434067604454	1.001139167471548	3056.072862253998
236	9.920274422516741	0.272053695385691	-9.648220727131049	0.001891103408067907	0.9975360202189252	0.004840503861163421	1.051205783476566	104.2154192067277
237	3.033434151348315	0.2084139938746254	-2.825020157473689	0.05661279005770718	0.9361832809282979	0.1533125810391317	1.001791433793708	2188.332458603244
238	1.709587793870006	0.2159009523920392	-1.493686841477967	0.09144797500744832	0.8969989422298807	0.2571446615750372	1.031341700194376	164.4868393064705
239	8.51789013597681	0.2094463644122742	-8.308443771564535	0.0005551140847786897	0.9992559397545987	0.001418981119455298	1.073903256422174	74.75734941477444
240	0.7150388609093625	0.3298956993072049	-0.3851431616021577	0.3130723950610674	0.656676093452229	1.164359327579197	1.002323065943705	1777.663378096247
241	1.749622183404226	0.2179157845821026	-1.531706398822123	0.09040415323083632	0.8982756822526363	0.2539177928050085	1.036740333970624	141.7411510465745
242	1.421500793881672	0.2235572068360401	-1.197943587045632	0.1730167138481164	0.806219253140226	0.5344961078527452	1.003376063623876	1296.786599045817
243	4.210977528666407	0.1399655482568715	-4.071011980409536	0.01016587593869203	0.9880883779907084	0.02623829459216	1.01869092116244	267.9316375931209
244	0.7765731865623445	0.321543259374815	-0.4550299271875295	0.2980632656613259	0.6727587132916393	1.08483504096117	1.001913484448636	2078.053098292866
245	1.140584394671578	0.5987472891525785	-0.5418371055189994	0.3115513447604182	0.6587877539049591	1.156142308956428	1.014328041352655	344.5458754434489
246	4.342715024883992	0.185412169737695	-4.157302855146296	0.01528012586378106	0.9820761934165235	0.03964308545751734	1.016147088292034	307.721003435632
247	0.7316181799098821	0.2692927984815932	-0.4623253814282889	0.2656607833978876	0.7037029431679808	0.9242382699247458	1.002040363160924	1974.644499991458
248	0.7336153208784342	0.2659784567328204	-0.4676368641456138	0.2627286741115327	0.7066345816766049	0.9104023095916806	1.002018997929197	1991.328228132671
249	1.656464457868153	0.2196778580435395	-1.436786599824614	0.09464284217032043	0.8934660439723128	0.2670675083619505	1.031660635818516	162.9307888352668
250	1.07634031751197	0.2656074286831622	-0.8107328888288079	0.2236674188777271	0.7518712922492374	0.7360513833494196	1.003486353523534	1261.117472709812
251	3.531733457967728	0.1341495944883259	-3.397583863479402	0.007831781308958511	0.9904929607553417	0.02016640387725549	1.005741018931535	808.2422905199666
252	8.766351106732341	0.2417419612617814	-8.52460914547056	0.006440715740498687	0.9923677680960681	0.01656126728590011	1.037415696978282	139.3516532101713
253	2.207379061234088	0.1923413288804366	-2.015037732353651	0.06528713443058984	0.9262171387496944	0.178444269969782	1.029740578907857	172.794631794107
254	1.421500793881672	0.2235572068360401	-1.197943587045632	0.1730167138481164	0.806219253140226	0.5344961078527452	1.003376063623876	1296.786599045817
255	2.981012494752241	0.2074996933849877	-2.773512801367254	0.05801657259802371	0.9345990425774586	0.1573482897353145	1.002799693618811	1521.98108294705
256	3.286367182348409	0.2074216036236908	-3.078945578724718	0.05425408474477624	0.9387924591320802	0.1465585594058288	1.001520889559147	2480.270075032094
257	0.9619593330249643	0.3166760637076236	-0.6452832693173407	0.2678662227635525	0.7061690578648784	0.9347182673739342	1.002721421965519	1558.777162718936
258	1.617191094526591	0.2091426848423859	-1.408048409684206	0.08922068223134295	0.8992742852257573	0.2502681596627839	1.039494250856197	132.5040901960168
259	3.687998903914559	0.1120706165471777	-3.575928287367381	0.005004689792525947	0.9939418137275325	0.01285018411261501	1.00989072891074	488.4646751960548
260	3.227694417762188	0.1595012551465869	-3.068193162615601	0.02220848044016818	0.9741945079873151	0.05802642278940025	1.005233582014526	879.1072001470895
261	1.11626025685847	0.3355073100067153	-0.780752946851755	0.2629954408818901	0.7127029099920925	0.9116565691902192	1.002758596672136	1541.080661589561
262	1.600134093334935	0.239226430518598	-1.360907662816337	0.1041052071417136	0.8833001333527225	0.2968716050413464	1.041595436976231	126.2695229700661
263	2.906942423110533	0.2680737314486906	-2.638868691661842	0.1710253126012755	0.8111333528095427	0.5270749102939772	1.000390968120676	5615.780325152057
264	3.762106405702438	0.1666977915771348	-3.595408614125303	0.0159361906415116	0.9813391373178917	0.0413727583502576	1.010976549960328	442.9626361186927
265	10.761202818378	0.2787700156157185	-10.48243280276228	0.004919092041831162	0.9941238353502995	0.01262931441055452	1.034045812542681	152.2049028015778
266	3.134322283460892	0.1648570560124642	-2.969465227448428	0.02552665383017572	0.9704198777697245	0.06692326862905482	1.009611950768773	501.7236090758161
267	1.668297373949498	0.1972205814062052	-1.471076792543293	0.08213560549401359	0.9069728782478069	0.2286157569721115	1.035727383885172	145.4921409083806
268	1.13602032150884	0.3048150317547723	-0.8312052897540679	0.2449938591407696	0.7309964549802205	0.8290064986269808	1.002982795388345	1442.363238992029
269	2.841176959234666	0.2091846586045063	-2.631992300630159	0.1346278487903929	0.8487479531101713	0.3974524803620186	1.000707971058627	4144.175146382448
270	0.7572214470881745	0.2515335397320337	-0.5056879073561408	0.2478371452061622	0.7218614081870541	0.841797702196404	1.001860923751257	2124.146766868302
271	1.865331097221259	0.1876211781608866	-1.677709919060372	0.07278923001888329	0.9175233439625649	0.2005588718689079	1.034594702930204	149.9430155070399
272	1.725787841554272	0.2146542774483611	-1.511133564105911	0.08988583599139141	0.8987576303815598	0.252318218083815	1.033479357380013	154.6158139913534
273	1.20057018091884	0.2908807167534736	-0.9096894641653667	0.2320936099538452	0.7445330749345539	0.7721614615434922	1.002986141448965	1440.986089460845
274	1.642758505453895	0.2193696265076706	-1.423388878946224	0.09465576836633881	0.8934482550992586	0.2671077977136688	1.03319413236883	155.8604643379739
275	1.143248575132654	0.2952568072215633	-0.8479917679110907	0.2387350416233505	0.7373674240350092	0.8011863666232892	1.003071504321302	1406.725609043669
276	6.348569327980624	0.1929126874227353	-6.155656640557889	0.002726086512496051	0.9965684225895194	0.006983584547389117	1.068056574467427	80.47875293791948
277	1.207764408455184	0.2823005080621252	-0.9254639003930591	0.2261983520786397	0.7505483309147116	0.7468149558364642	1.003077566629359	1404.354671759125
278	0.7316181799098821	0.2692927984815932	-0.4623253814282889	0.2656607833978876	0.7037029431679808	0.9242382699247458	1.002040363160924	1974.644499991458
279	1.719392516864765	0.2432251060795431	-1.476167410785222	0.1038893928614811	0.8837051236667041	0.2961848295820856	1.033351225820328	155.1723524803635
280	1.093167918531236	0.2889608509827917	-0.8042070675484438	0.2386008699142473	0.7370300676861035	0.8005949875443233	1.003181092756908	1365.071471271049
281	0.7307134509095503	0.2963832383226429	-0.4343302125869075	0.2870207793501009	0.6826619426745907	1.028465402918738	1.002116606751797	1917.328091477707
282	2.957967271067328	0.2109089360112299	-2.747058335056098	0.05857571235039098	0.9340086968218545	0.1589591020066127	1.002160027199032	1886.154949590664
283	3.027460529923831	0.1494491311052311	-2.878011398818599	0.02337241224325247	0.9728993662032067	0.06114032880762027	1.011645606454002	418.9764717517058
284	0.7245812944725083	0.5798597589418339	-0.1447215355306744	0.4826722839141627	0.4874909179031078	2.383635446473443	1.012206361264429	400.8188050720166
285	6.379468424790197	0.2102874017069877	-6.169181023083209	0.009323353726093568	0.9889986888668731	0.02404326574177756	1.035455030330788	146.5367397570122
286	1.723518482279438	0.1941408735188422	-1.529377608760596	0.07855602865372199	0.9110287982788605	0.2178029748092099	1.042248855571473	124.4557012941102
287	0.7809414110629131	0.6920232496134814	-0.08891816144943177	0.5272850991409244	0.4433556595916168	2.849701864106746	1.010357940424411	467.7703888511494
288	3.002237564279634	0.2160559888454946	-2.786181575434139	0.06106294155166656	0.9312496193529494	0.1661477488637996	1.002837111790395	1505.000327398927
289	2.917056334894232	0.2077890225125782	-2.709267312381654	0.0591878977225619	0.9332899032575879	0.1607249278746802	1.003456784931656	1270.485239631421
290	2.948856712015964	0.1384255924756953	-2.810431119540268	0.02116414156970224	0.9753997461244739	0.05523877098926452	1.019524368645877	257.0941195870809
291	1.093167918531236	0.2889608509827917	-0.8042070675484438	0.2386008699142473	0.7370300676861035	0.8005949875443233	1.003181092756908	1365.071471271049
292	1.667980892250827	0.1963210119541265	-1.4716598802967	0.08157150739377414	0.9076046867007628	0.2269061983970962	1.037097452118225	140.4669348294974
293	1.873449000891199	0.210716485017866	-1.662732515873333	0.08398903839300718	0.9053885188776905	0.2342476045697394	1.032081586161222	160.9236698712412
294	1.07634031751197	0.2656074286831622	-0.8107328888288079	0.2236674188777271	0.7518712922492374	0.7360513833494196	1.003486353523534	1261.117472709812
295	1.761278222787943	0.2089505898527237	-1.552327632935219	0.08549738532109985	0.9035836748148786	0.2388477211820078	1.038029716776136	137.2519180412668
296	0.9974605744611047	0.270728982870183	-0.7267315915909217	0.233904442506308	0.7405975577039745	0.7800254032912622	1.003144945186068	1378.534196894812
297	0.7336153208784342	0.2659784567328204	-0.4676368641456138	0.2627286741115327	0.7066345816766049	0.9104023095916806	1.002018997929197	1991.328228132671
298	2.594770884200036	0.1756991224297214	-2.419071761770315	0.05132805886834755	0.9418135841778745	0.138226720720133	1.008777498909781	546.1731062848567
299	0.7286689806418879	0.3004434690552761	-0.4282255115866118	0.2903035477329144	0.6793847587036813	1.045040037227853	1.002141228550717	1899.52538554207
300	2.906942423110533	0.2680737314486906	-2.638868691661842	0.1710253126012755	0.8111333528095427	0.5270749102939772	1.000390968120676	5615.780325152057
301	1.604310077589205	0.2188246782302448	-1.38548539935896	0.0953195488843793	0.8926391324395242	0.2691782669271232	1.033969401449264	152.5254941371653
302	1.866560685486955	0.1838829368563721	-1.682677748630583	0.0689779880492607	0.9217426612105829	0.1892795932148914	1.049917985902525	106.682617958983
303	2.691819426090439	0.1531454386234565	-2.538673987466982	0.02809332383597273	0.9674801175116071	0.07384681691777008	1.038608923432679	135.3316838496932
304	1.880503616531081	0.1762879777720415	-1.704215638759039	0.06690756943660876	0.9238672744866061	0.183190862484975	1.035643111814663	145.813679854305
305	2.551567832491766	0.1572315063030874	-2.394336326188678	0.04494888365731252	0.9487826711956474	0.1202390437910782	1.012306329872028	397.7487615627642
306	1.778954224194953	0.2090671906821956	-1.569887033512758	0.08528541619625425	0.9038453371188544	0.2382003471537164	1.036162806992122	143.8543468069706
307	1.402427317831292	0.2542212526811508	-1.148206065150142	0.1202113126949577	0.865497111540369	0.349076157323112	1.03087624736584	166.8145151272086
308	0.725586753659625	0.2798541395697192	-0.4457326140899058	0.2749903352922468	0.6943783593345417	0.969006867225416	1.002111180782953	1921.296463214233
309	1.180961322703276	0.3174885525486859	-0.8634727701545906	0.2489429228223336	0.7273647799586285	0.8467984642415354	1.002753408977985	1543.525911948149
310	0.9619593330249643	0.3166760637076236	-0.6452832693173407	0.2678662227635525	0.7061690578648784	0.9347182673739342	1.002721421965519	1558.777162718936
311	1.701244723727651	0.1851106583058605	-1.516134065421791	0.07485165647944544	0.914902680441498	0.2067013249687535	1.03885295926247	134.5395667369021
312	14.46764943910966	0.3635867028127462	-14.10406273629691	0.001085025763391017	0.9984701416363263	0.002775011244174152	1.023175521963814	218.6111128037836
313	1.20057018091884	0.2908807167534736	-0.9096894641653667	0.2320936099538452	0.7445330749345539	0.7721614615434922	1.002986141448965	1440.986089460845
314	0.9619593330249643	0.3166760637076236	-0.6452832693173407	0.2678662227635525	0.7061690578648784	0.9347182673739342	1.002721421965519	1558.777162718936
315	1.761959174362691	0.1911442049857965	-1.570814969376894	0.0757464624030835	0.9141689568011037	0.2093748211841832	1.045292176121952	116.6900384144388
316	3.039328524332217	0.2315545562247779	-2.807773968107439	0.0640402265287468	0.9280282034533229	0.1748030057527254	1.001428316014426	2598.973538306024
317	0.7189124932708377	0.2925996213179858	-0.4263128719528519	0.2857470348067743	0.6836403427456972	1.022075317965048	1.002197203667357	1860.262107215569
318	1.968362902618958	0.1725413024487472	-1.795821600170211	0.06365752866501891	0.9275098250784397	0.1736873830290211	1.032574595930891	158.6379404718602
319	1.904219375807747	0.2244839829897956	-1.679735392817952	0.09128118541244505	0.8974633241220911	0.2566285508860265	1.026642038054935	191.6565958821924
320	1.677185042397791	0.2367135150072205	-1.44047152739057	0.1020170579399932	0.8856362386045324	0.2902404428960808	1.03500210950169	148.3093949201336
321	1.43594912038569	0.2534517926406243	-1.182497327745066	0.1175544365982175	0.8685046751396405	0.340333202696678	1.034652304824593	149.7097440837297
322	1.492900309469926	0.7161374377020047	-0.7767628717679209	0.3148692198688913	0.6552665587332969	1.174113142418175	1.013975950844251	352.74270248913
323	2.836572520884594	0.1299824523446164	-2.706590068539978	0.02028988909369482	0.9763840038128848	0.05290970051262679	1.029558017108489	173.7981210760266
324	3.627306519588816	0.1591945922784263	-3.46811192731039	0.01794538471854151	0.9790965820195501	0.04668424639510262	1.004044332951717	1107.196625750949
325	1.008621515520163	0.2582880545800294	-0.750333460940134	0.223991385350742	0.7506669664467186	0.7374252321298783	1.003290834073882	1325.77253579628
326	1.200554205785875	0.2908804560387935	-0.9096737497470816	0.2320939590655201	0.7445326766704343	0.7721629740638447	1.002986224037748	1440.952131543894
327	0.7340152454071062	0.2899776111873208	-0.4440376342197854	0.2817367411466033	0.687938971852655	1.002104599362252	1.002077800310934	1946.07732527401
328	2.591642447915303	0.1564613982424856	-2.435181049672817	0.04396148677355304	0.9498996579540515	0.1174762850088448	1.010789139935002	450.1911645516944
329	8.579176599309614	0.2327895677043724	-8.346387031605241	0.00220475695077694	0.9972286807043146	0.005645111333853912	1.053682980729417	99.79950934484027
330	1.000744786673043	0.2669593077822265	-0.7337854788908165	0.2309369925133419	0.7436107182283861	0.76715797480034	1.003187227856676	1362.812728964938
331	1.851373676279179	0.2149683250048993	-1.63640535127428	0.0874623425121039	0.9015311545215235	0.2448632050502925	1.030398437013203	169.2769521533961
332	2.254083728180243	0.2232783560055616	-2.030805372174682	0.07789209446171501	0.9125382652533011	0.21580666667253	1.017223034825387	289.4976115142958
333	4.003871362419948	0.1160545732199601	-3.887816789199988	0.006625212700363313	0.9921657305051765	0.0170388356123247	1.024092969898496	210.7378028706724
334	3.959019645146867	0.1285163877555545	-3.830503257391312	0.009704748340829692	0.9886082968321463	0.02503645303565453	1.015610922669964	317.7108243963778
335	0.701810056069282	0.2588835854986242	-0.4429264705706578	0.261557909395706	0.7069288498256131	0.9049084309865305	1.002278896195776	1805.798233543308
336	0.5537673715139382	0.6137583943336452	0.05999102281970703	0.5580461261461659	0.4117430243566561	3.225866369958181	1.008614252637839	555.820791527921
337	1.640760607435401	0.2171795174847996	-1.423581089950601	0.09363922027377085	0.8945164813576307	0.2639428516967813	1.032708546402922	158.0286368226171
338	0.9619547680164784	0.3166757868968914	-0.6452789811195869	0.2678664332923005	0.706168811516829	0.9347192707965046	1.002721455258258	1558.761131456955
339	1.040872481802469	0.3072500381584281	-0.7336224436440413	0.2543490128765544	0.7206670837124352	0.8714604450909644	1.003003429335964	1433.912759927198
340	3.972323369938189	0.1175435947387345	-3.854779775199454	0.004337533228549004	0.9947373166383023	0.01112971130130816	1.018731559449586	267.3814221042488
341	2.828228661471477	0.1354341630262052	-2.692794498445272	0.02123588349801163	0.9753015410373405	0.05543008129080956	1.027875648686938	183.6535142281138
342	1.048445306009668	0.2955722044941301	-0.7528731015155377	0.2465487855842706	0.7285674049476969	0.8359897463495818	1.003093497512723	1398.162316860362
343	2.841176505950765	0.2091841853114615	-2.631992320639304	0.1346275708238805	0.8487482386523879	0.3974515320751668	1.000707971543251	4144.173486969375
344	2.804416397114504	0.1437703571089537	-2.660646040005551	0.02354938005616583	0.9726552939484338	0.06161442692452685	1.028496411104814	179.8838956415666
345	0.5503435476142498	0.7480430860616744	0.1976995384474246	0.604953484482656	0.3660653234631639	3.912253316155474	1.00778387634782	610.7815057246786
346	2.906942031593267	0.2680731089214142	-2.638868922671852	0.1710250817188161	0.8111335890423108	0.5270740519497312	1.000390968091931	5615.780506062992
347	2.841176505950765	0.2091841853114615	-2.631992320639304	0.1346275708238805	0.8487482386523879	0.3974515320751668	1.000707971543251	4144.173486969375
348	0.7930496208210981	0.291519905503439	-0.5015297153176591	0.2747514603324531	0.6961109969894556	0.9678462388389314	1.001821076481066	2160.48241506929
349	2.88718826204967	0.1482833111666867	-2.738904950882983	0.02475393267587458	0.9713100667721937	0.06484600388787326	1.020302026518346	247.7652900640826
350	0.7340152454071062	0.2899776111873208	-0.4440376342197854	0.2817367411466033	0.687938971852655	1.002104599362252	1.002077800310934	1946.07732527401
351	0.6872833256758238	0.5803995630344637	-0.1068837626413601	0.4915030224397937	0.4784665433948174	2.469397688009225	1.011631042866196	419.4704172305716
352	1.143237893853918	0.295256563765361	-0.847981330088557	0.2387353280806854	0.7373670946083291	0.8011876294438728	1.003071576173594	1406.697460853323
353	2.191568868566267	0.2046545026174358	-1.986914365948831	0.07155802319218041	0.9193832995105907	0.1969050194664743	1.022349419482055	226.241556942948
354	6.999687685138641	0.2186010601037057	-6.781086625034935	0.002055112545385109	0.9973776704650262	0.00526116924930823	1.07411545193577	74.56658137137475
355	2.136495576764702	0.2297558432718572	-1.906739733492845	0.08433776920563434	0.9054272179188223	0.23530980768429	1.021108964875561	238.7951228724787
356	6.814160610038371	0.2156161328181273	-6.598544477220244	0.002051041051891883	0.9973869816728677	0.005250724642911908	1.079046532984349	70.42043172921868
357	1.566220675866559	0.2225983248319311	-1.343622351034628	0.09771625406256086	0.8900174847848572	0.2766794453313459	1.038165923010568	136.7951803462776
358	1.54204892456807	0.2248213110625367	-1.317227613505533	0.0999936075781554	0.88749599019695	0.2838440947453394	1.035155455712218	147.7041798045921
359	0.798336478390965	0.2828557223998146	-0.5154807559911504	0.2676432437751201	0.7032405267619461	0.9336558283232663	1.001799089664024	2181.070793822003
360	5.63733543600293	0.1635004071815979	-5.473835028821332	0.00369729036148486	0.9954651478339744	0.009480810528560254	1.04138330310362	126.8705588250138
361	8.113107112186977	0.24469459416599	-7.868412518020987	0.0008325958788173559	0.9987645510270788	0.002128870380425925	1.07004741517372	78.42396827057627
362	1.665669325937697	0.2470634673167714	-1.418605858620926	0.1074734917755033	0.8797582712169941	0.3076333790607625	1.033783196887959	153.31272244766
363	0.7765494799885164	0.321543831902165	-0.4550056480863515	0.2980650740771876	0.6727567188111501	1.084844417805475	1.001913551136677	2077.995890649464
364	1.000744786673043	0.2669593077822265	-0.7337854788908165	0.2309369925133419	0.7436107182283861	0.76715797480034	1.003187227856676	1362.812728964938
365	0.798336478390965	0.2828557223998146	-0.5154807559911504	0.2676432437751201	0.7032405267619461	0.9336558283232663	1.001799089664024	2181.070793822003
366	1.421496971796597	0.223556703554415	-1.197940268242182	0.1730164607400302	0.8062195017492104	0.5344951623437982	1.003376088063972	1296.7784699643
367	2.309636401644759	0.1753644729432219	-2.134271928701537	0.05672292218231193	0.935668704839992	0.1536287636438016	1.02127352840539	237.0474163301095
368	1.919198094444396	0.1748858497592005	-1.744312244685195	0.06569709835944733	0.9251977520105441	0.1796435840949162	1.036214822500824	143.6612947646598
369	2.906942031593267	0.2680731089214142	-2.638868922671852	0.1710250817188161	0.8111335890423108	0.5270740519497312	1.000390968091931	5615.780506062992
370	0.7227810025170928	0.3119494204850451	-0.4108315820320476	0.2997556350822824	0.6699472649634673	1.093631356428878	1.002215357554131	1847.875833532129
371	1.116249310511906	0.3355069235101797	-0.780742387001726	0.2629958038576654	0.7127025038703584	0.9116582764150821	1.00275866027804	1541.050728882216
372	6.002303072184962	0.2038062800520589	-5.798496792132903	0.001299529966434948	0.9981509329180597	0.003324331038500902	1.075907906009084	72.99745992595896
373	0.6832142805381959	0.2955273160393667	-0.3876869644988292	0.2938080809207894	0.6747950826046645	1.062904420160217	1.0026095944917	1614.561782495033
374	1.630209732916464	0.1998750784194555	-1.430334654497008	0.08384987685183194	0.9050964942419197	0.2338239565946283	1.041220385836811	127.3363012232514
375	0.7930496208210981	0.291519905503439	-0.5015297153176591	0.2747514603324531	0.6961109969894556	0.9678462388389314	1.001821076481066	2160.48241506929
376	0.9543686900437083	0.2935462228834157	-0.6608224671602926	0.2536865390619877	0.7202403948790801	0.8684191044531193	1.002822330543392	1511.662508041429
377	1.076334967008205	0.2656068506040429	-0.8107281164041622	0.2236673368215825	0.7518713403358067	0.7360510355181226	1.003486409533351	1261.099859836719
378	0.7765494799885164	0.321543831902165	-0.4550056480863515	0.2980650740771876	0.6727567188111501	1.084844417805475	1.001913551136677	2077.995890649464
379	1.021926379457414	0.2448138609336209	-0.7771125185237931	0.2128027858072824	0.7620499700548786	0.6906324508827912	1.003480768279619	1262.876300006524
380	0.7765494799885164	0.321543831902165	-0.4550056480863515	0.2980650740771876	0.6727567188111501	1.084844417805475	1.001913551136677	2077.995890649464
381	3.722101221538149	0.1266368956604876	-3.595464325877662	0.01448378123656161	0.983073703039574	0.03754666786517007	1.008852177364992	541.8719678324169
382	3.328257264673068	0.2000145174854556	-3.128242747187612	0.04983711760961419	0.9436965748435252	0.1340010112298598	1.001114521840694	3102.605575426674
383	1.180944955752808	0.3174882914985342	-0.863456664254274	0.2489433559521132	0.7273642971088715	0.8468004259100858	1.002753484626352	1543.490198617955
384	2.841176505950765	0.2091841853114615	-2.631992320639304	0.1346275708238805	0.8487482386523879	0.3974515320751668	1.000707971543251	4144.173486969375
385	0.7150246353072258	0.3298961036314275	-0.3851285316757984	0.3130738668664029	0.6566744689686007	1.164367296189435	1.002323158095871	1777.605600066011
386	1.040872481802469	0.3072500381584281	-0.7336224436440413	0.2543490128765544	0.7206670837124352	0.8714604450909644	1.003003429335964	1433.912759927198
387	0.7022783628365393	0.2589790490577847	-0.4432993137787546	0.2615667409131704	0.7069334404515416	0.904949808163809	1.002274254991074	1808.806558966843
388	1.421867291509693	0.2236659843221134	-1.19820130718758	0.1730796976627095	0.8061572488500216	0.534731407780169	1.003371185639929	1298.411132101971
389	0.7770953022522817	0.3216093587198937	-0.4554859435323881	0.2980322678836992	0.6727992410181549	1.084674321429316	1.001911793930181	2079.504348542846
390	0.7666386229551666	0.703794173307794	-0.06284444964737257	0.5284394698103361	0.4421790277727978	2.862931922596236	1.010462185772793	463.3937363265353
391	1.136499300797562	0.304893108245828	-0.8316061925517337	0.2450029558195655	0.7309913717360071	0.8290472685925731	1.002981211882612	1443.015890672735
392	0.7770953022522817	0.3216093587198937	-0.4554859435323881	0.2980322678836992	0.6727992410181549	1.084674321429316	1.001911793930181	2079.504348542846
393	1.72500726994219	0.212800888603642	-1.512206381338548	0.08911427014758809	0.8995586506673172	0.2499404667041365	1.033672420795942	153.78512851093
394	1.093612977855765	0.2890388160922998	-0.804574161763465	0.2386161020594188	0.7370192803338327	0.8006621146970021	1.003180185089793	1365.40628398973
395	0.6960296823414585	0.2846632733709484	-0.41136640897051	0.2833549535624357	0.6853896543424414	1.010136179449599	1.00241939025422	1719.260164519959
396	3.020361880717184	0.1345513898592226	-2.885810490857961	0.01889423908419896	0.9779954555789653	0.0492001923833127	1.014345154500036	344.1573824115666
397	1.740979196982935	0.2047413567788658	-1.536237840204069	0.08462533101056122	0.9044393624827471	0.23618630427311	1.03291795157783	157.0858999369862
398	1.136499300797562	0.304893108245828	-0.8316061925517337	0.2450029558195655	0.7309913717360071	0.8290472685925731	1.002981211882612	1443.015890672735
399	2.90705584974296	0.2681834912002373	-2.638872358542723	0.1710869866828525	0.8110697706146264	0.5273042111540528	1.000390757589799	5617.105657620599
400	0.6832142805381959	0.2955273160393667	-0.3876869644988292	0.2938080809207894	0.6747950826046645	1.062904420160217	1.0026095944917	1614.561782495033
401	0.6946622949479628	0.2721574885134436	-0.4225048064345193	0.2735157860872089	0.6950054484611501	0.9618546200995337	1.002397247011844	1732.342281177864
402	0.7286544414410459	0.3004437294772232	-0.4282107119638227	0.2903048304322665	0.6793833121538405	1.045046543520777	1.002141312175303	1899.465486602754
403	0.7922655266702966	0.2929172246648154	-0.4993483020054812	0.2758575132233331	0.6950024404545398	0.9732266841742649	1.001824870046851	2156.969522337431
404	0.6946622949479628	0.2721574885134436	-0.4225048064345193	0.2735157860872089	0.6950054484611501	0.9618546200995337	1.002397247011844	1732.342281177864
405	2.685000891381088	0.2000746361990469	-2.484926255182041	0.05940742344230358	0.9329921218604165	0.1613587015376736	1.005650949296011	819.9672628766332
406	1.143237893853918	0.295256563765361	-0.847981330088557	0.2387353280806854	0.7373670946083291	0.8011876294438728	1.003071576173594	1406.697460853323
407	0.7765494799885164	0.321543831902165	-0.4550056480863515	0.2980650740771876	0.6727567188111501	1.084844417805475	1.001913551136677	2077.995890649464
408	0.6730905637207243	0.312658478091584	-0.3604320856291403	0.3071060924435947	0.6616183777591743	1.13233494350478	1.002764867205228	1538.135381336351
409	0.6993864570728802	0.335432765212353	-0.3639536918605272	0.3193204068326097	0.6501808135871842	1.198497585827647	1.002491644449548	1677.919640190569
410	0.9974561454145743	0.2707284107844065	-0.7267277346301678	0.233904353733065	0.7405976111451811	0.780025016862568	1.003144983178687	1378.519906829641
411	1.136009589374721	0.3048146839703506	-0.8311949054043705	0.2449941400508816	0.7309961311378803	0.8290077576097516	1.002982864966445	1442.334575558322
412	1.136009589374721	0.3048146839703506	-0.8311949054043705	0.2449941400508816	0.7309961311378803	0.8290077576097516	1.002982864966445	1442.334575558322
413	0.6892124735895837	0.2827492102029266	-0.4064632633866571	0.2829472190546829	0.6856061060898204	1.008109078107929	1.002494829260754	1676.14333684088
414	1.952228678775749	0.179770649251468	-1.772458029524281	0.06632760546746171	0.9247118010697669	0.1814901337522387	1.038191844924633	136.7086212574159
415	0.5462033239986596	0.6286498392388399	0.08244651524018032	0.5668764406391141	0.4030544709091789	3.343719369149169	1.008410439199421	568.3621501921082
416	1.924914189420048	0.174711558469646	-1.750202630950402	0.06548702361867835	0.9254376738659147	0.1790288971029186	1.03541065489973	146.7084411775029
417	2.906942031593267	0.2680731089214142	-2.638868922671852	0.1710250817188161	0.8111335890423108	0.5270740519497312	1.000390968091931	5615.780506062992
418	1.143237893853918	0.295256563765361	-0.847981330088557	0.2387353280806854	0.7373670946083291	0.8011876294438728	1.003071576173594	1406.697460853323
419	2.326555500088419	0.1752259196818925	-2.151329580406526	0.05641002438986994	0.9360214834077558	0.1527306462240504	1.020648498916028	243.8299325770512
420	1.566220675866559	0.2225983248319311	-1.343622351034628	0.09771625406256086	0.8900174847848572	0.2766794453313459	1.038165923010568	136.7951803462776
421	2.318699800195409	0.1822276317288943	-2.136472168466514	0.05952978382323339	0.9326055049685591	0.1617120859974923	1.019920582352621	252.2523250220977
422	1.633678434710457	0.6108275772876209	-1.022850857422836	0.2767882247114475	0.6958706734690281	0.9777669238244827	1.016510255631861	301.3122481454889
423	2.490744316341661	0.1810143053454633	-2.309730010996198	0.05553661943009856	0.9371207375841145	0.1502268416307332	1.012135802719363	403.0149071646789
424	2.906942031593267	0.2680731089214142	-2.638868922671852	0.1710250817188161	0.8111335890423108	0.5270740519497312	1.000390968091931	5615.780506062992
425	1.641550319725652	0.2118297811521868	-1.429720538573465	0.09005980506849108	0.8984215275290752	0.2528548994997375	1.038505676968851	135.6697969080354
426	3.512496123570295	0.1718390574967937	-3.340657066073501	0.02293319983124711	0.9733633441952649	0.05996441746306305	1.003031506103823	1422.572727045419
427	2.841176959234666	0.2091846586045063	-2.631992300630159	0.1346278487903929	0.8487479531101713	0.3974524803620186	1.000707971058627	4144.175146382448
428	1.566958695427432	0.2216780055911824	-1.345280689836249	0.09808435273360946	0.8895654785622465	0.2778350476759949	1.031982828599649	161.3898806606914
429	4.446667505266143	0.1327264897838961	-4.313941015482247	0.003621354730740608	0.9955793372492842	0.009285384186787461	1.041145354312928	127.5520248917685
430	3.020181473198876	0.1755625285274185	-2.844618944671457	0.03005567893584441	0.9652578453431728	0.07916495303167979	1.015249797684591	324.8226472281723
431	0.6964431029527045	0.2688331398208964	-0.4276099631318081	0.2705517625698233	0.6979603188086501	0.9475652131611472	1.00236728760086	1750.363769299976
432	0.5524113042925778	0.661781784421243	0.1093704801286652	0.5779623744673394	0.3922986117112437	3.498659002477129	1.008252452530418	578.4854852906626
433	1.946319855912054	0.1724673794645	-1.773852476447555	0.06380347540810029	0.9273427509208622	0.1741127324839304	1.034291522863161	151.1835449455774
434	3.380705983699031	0.1388525613054179	-3.241853422393612	0.01685345002964624	0.9803678835438033	0.04379492414029774	1.00382475171982	1163.02950247478
435	1.07634031751197	0.2656074286831622	-0.8107328888288079	0.2236674188777271	0.7518712922492374	0.7360513833494196	1.003486353523534	1261.117472709812
436	0.7765731865623445	0.321543259374815	-0.4550299271875295	0.2980632656613259	0.6727587132916393	1.08483504096117	1.001913484448636	2078.053098292866
437	2.693514966294484	0.1792483040247293	-2.514266662269755	0.03519102482741397	0.9594069616463538	0.09318452587932397	1.03415088151195	151.7663835605912
438	7.109299538195688	0.2197982225027613	-6.889501315692927	0.00882607995217391	0.9895787608464965	0.02274946622686741	1.034378561961743	150.8251972787765
439	0.725586753659625	0.2798541395697192	-0.4457326140899058	0.2749903352922468	0.6943783593345417	0.969006867225416	1.002111180782953	1921.296463214233
440	3.176426740903546	0.1412322768947518	-3.035194464008794	0.01837876397145179	0.9785795550904517	0.04783277482698275	1.008100720048119	588.5581900363112
441	0.7307134509095503	0.2963832383226429	-0.4343302125869075	0.2870207793501009	0.6826619426745907	1.028465402918738	1.002116606751797	1917.328091477707
442	1.143248575132654	0.2952568072215633	-0.8479917679110907	0.2387350416233505	0.7373674240350092	0.8011863666232892	1.003071504321302	1406.725609043669
443	1.143248575132654	0.2952568072215633	-0.8479917679110907	0.2387350416233505	0.7373674240350092	0.8011863666232892	1.003071504321302	1406.725609043669
444	3.080473157538875	0.2058830022262334	-2.874590155312641	0.05519554137651445	0.9377462959583335	0.1492503243382536	1.001649552113934	2332.270064292943
445	0.7200943712436184	0.3179566751734028	-0.4021376960702157	0.3043297228215231	0.6653870114082265	1.117619941923722	1.002251746572061	1823.539952432921
446	0.6964431029527045	0.2688331398208964	-0.4276099631318081	0.2705517625698233	0.6979603188086501	0.9475652131611472	1.00236728760086	1750.363769299976
447	0.792289391218819	0.2929168019369062	-0.4993725892819128	0.2758559114264418	0.6950042391409764	0.9732188802751234	1.001824807736621	2157.027129842269
448	0.9619593330249643	0.3166760637076236	-0.6452832693173407	0.2678662227635525	0.7061690578648784	0.9347182673739342	1.002721421965519	1558.777162718936
449	1.566520112968219	0.2051389397030657	-1.361381173265153	0.0887771419390968	0.8995919053810371	0.248902795394693	1.035360633970283	146.9024962959456
450	2.841176959234666	0.2091846586045063	-2.631992300630159	0.1346278487903929	0.8487479531101713	0.3974524803620186	1.000707971058627	4144.175146382448
451	1.74884553602636	0.2001886671125092	-1.54865686891385	0.08072793209071139	0.9087518741967738	0.2243535696013043	1.043450210450513	121.2616606126658
452	0.9619593330249643	0.3166760637076236	-0.6452832693173407	0.2678662227635525	0.7061690578648784	0.9347182673739342	1.002721421965519	1558.777162718936
453	4.858550636398156	0.1493982134520621	-4.709152422946094	0.002983014819229038	0.9963116149330933	0.007643742955375033	1.062629716151948	86.73877054014032
454	1.0219307978383	0.2448143697247926	-0.7771164281135071	0.2128029365832933	0.7620498543118974	0.6906330724934538	1.003480727424475	1262.889183722757
455	0.9619593330249643	0.3166760637076236	-0.6452832693173407	0.2678662227635525	0.7061690578648784	0.9347182673739342	1.002721421965519	1558.777162718936
456	1.008625990430729	0.2582884755424736	-0.7503375148882551	0.2239914392905896	0.7506669480816219	0.7374254609687934	1.003290794498965	1325.786297668883
457	0.6892227443492602	0.2827491429626804	-0.4064736013865798	0.2829462920732104	0.6856071837511815	1.008104472134122	1.002494718307948	1676.205156378141
458	3.715124826942499	0.1488902025226157	-3.566234624419883	0.01690773937954794	0.9810351419628371	0.04393842527154788	1.021624133381397	233.4106150839096
459	2.057017782702391	0.1687973141664502	-1.888220468535941	0.06017533014327725	0.9314411480707191	0.1635779876219601	1.031182518612414	165.2751908909431
460	1.7368952769747	0.2436490551363012	-1.493246221838399	0.1037011337080134	0.8839384895664384	0.2955860115680253	1.031655343956205	162.95635533329
461	2.686134094562965	0.14157242074229	-2.544561673820675	0.02502733047312971	0.9709625598918299	0.06558058808626287	1.043849257981365	120.2390159228952
462	4.160953539350773	0.1515283752734816	-4.009425164077292	0.0120631931977274	0.9858736166538564	0.03119509680354066	1.01419298672988	347.6435631676757
463	3.328499873098919	0.2000172101339619	-3.128482662964957	0.04983638334275538	0.9436974048281719	0.1339989333966201	1.001114421401366	3102.798118611432
464	0.7395930866468327	0.2560581698744772	-0.4835349167723555	0.2538359314279199	0.7155283166552089	0.869104475917992	1.001957264494311	2041.164912311188
465	0.9974605744611047	0.270728982870183	-0.7267315915909217	0.233904442506308	0.7405975577039745	0.7800254032912622	1.003144945186068	1378.534196894812
466	1.421500793881672	0.2235572068360401	-1.197943587045632	0.1730167138481164	0.806219253140226	0.5344961078527452	1.003376063623876	1296.786599045817
467	0.6832243450972407	0.2955274049266439	-0.3876969401705969	0.2938071786164121	0.6747961321001033	1.062899797837724	1.002609479054737	1614.62144071192
468	2.906942423110533	0.2680737314486906	-2.638868691661842	0.1710253126012755	0.8111333528095427	0.5270749102939772	1.000390968120676	5615.780325152057
469	1.965011068377339	0.2186314928947407	-1.746379575482598	0.08410884129934196	0.9054537977322635	0.2346124223836964	1.032305828966713	159.8754986513416
470	1.20057018091884	0.2908807167534736	-0.9096894641653667	0.2320936099538452	0.7445330749345539	0.7721614615434922	1.002986141448965	1440.986089460845
471	2.841176959234666	0.2091846586045063	-2.631992300630159	0.1346278487903929	0.8487479531101713	0.3974524803620186	1.000707971058627	4144.175146382448
472	0.6575837036110863	0.3204997851965342	-0.3370839184145521	0.3156197328118212	0.6528389402753628	1.178202362156915	1.003051189947727	1414.729464284317
473	1.719279414818001	0.2432264596433452	-1.476052955174656	0.1038919959602162	0.8837022181679173	0.2961931113277096	1.033355627638394	155.1531633232244
474	1.116249310511906	0.3355069235101797	-0.780742387001726	0.2629958038576654	0.7127025038703584	0.9116582764150821	1.00275866027804	1541.050728882216
475	1.645857229102816	0.214938133090366	-1.43091909601245	0.09174381947517643	0.896614005602302	0.2580605836160716	1.03709423613788	140.4783015594249
476	0.580689159591408	0.6794476879440393	0.09875852835263133	0.5749815589798616	0.3954173898838648	3.456203951236318	1.008463137821163	565.0647469426086
477	0.6844612800488118	0.6265795589447307	-0.05788172110408107	0.5148788140446994	0.455251754616573	2.711489962068871	1.010803505402118	449.6285963660221
478	1.548221721232914	0.2607827575992976	-1.287438963633616	0.1191855329026606	0.8669279882133581	0.3456943835863795	1.028919156931301	177.4078205235909
479	4.742600464982117	1.062480226583069	-3.680120238399049	0.1346141931834609	0.8380572545544164	0.3974058947779698	1.001800624665855	2179.62064638074
480	1.421496971796597	0.223556703554415	-1.197940268242182	0.1730164607400302	0.8062195017492104	0.5344951623437982	1.003376088063972	1296.7784699643
481	1.736787051841658	0.2436504354407003	-1.493136616400958	0.1037037816306563	0.8839355348952456	0.2955944323825633	1.031659915289382	162.9342694223438
482	3.908156495026959	0.1162483725595859	-3.791908122467373	0.004624999102834705	0.9943932887780355	0.01187074959526817	1.013954755982458	353.2488714930539
483	3.450259093849901	0.1319063120507831	-3.318352781799118	0.008259648384570332	0.9899972431119153	0.02127731366583966	1.004587116252794	989.8657556172824
484	4.046735011982833	0.1624313302131333	-3.8843036817697	0.0135521572515729	0.9840984356138615	0.03509841665403498	1.012922660155257	379.8313095843897
485	3.334606937562356	0.2072455267950382	-3.127361410767318	0.05210823219685833	0.9411974048333714	0.1404432297873393	1.000992817221232	3354.918191862733
486	7.918624836177971	1.292055597008917	-6.626569239169053	0.1123527697615893	0.8621926631100558	0.3233676728916582	1.001400896969069	2636.35111635556
487	1.180944955752808	0.3174882914985342	-0.863456664254274	0.2489433559521132	0.7273642971088715	0.8468004259100858	1.002753484626352	1543.490198617955
488	2.317559075350266	0.1853129586187798	-2.132246116731487	0.06085635186978332	0.9311560659009231	0.1655492086405556	1.019303286780923	259.8799973049736
489	3.201374480582687	0.1496212470367407	-3.051753233545947	0.02158132742389872	0.9749451030632039	0.05635165061398981	1.008390856438543	569.5974239685302
490	0.8587615056835973	0.7218146576410902	-0.1369468480425071	0.5205893411908821	0.4502839686414206	2.774219414096825	1.01069425143732	453.943374757258
491	2.906942031593267	0.2680731089214142	-2.638868922671852	0.1710250817188161	0.8111335890423108	0.5270740519497312	1.000390968091931	5615.780506062992
492	2.841176505950765	0.2091841853114615	-2.631992320639304	0.1346275708238805	0.8487482386523879	0.3974515320751668	1.000707971543251	4144.173486969375
493	11.03373210158004	0.8112716436877825	-10.22246045789226	0.03993516044002301	0.9511599502692262	0.1062693658507557	1.00715502446886	660.3379834905729
494	2.675019018362455	0.2009083782579942	-2.474110640104461	0.06034190696461009	0.9319433535099509	0.1640598811474548	1.006538180590259	717.5517307744052
495	8.328002886113675	0.2629647376293039	-8.065038148484371	0.008817124763040522	0.9894955212029799	0.02272617864865736	1.032427062617489	159.3147671257086
496	1.492392111448915	0.2629520302450442	-1.229440081203871	0.1215305500482758	0.8643222156838675	0.3534370070730338	1.032333097834754	159.7490132672683
497	2.666174411696575	0.1620344941005445	-2.504139917596031	0.03015426812003423	0.9651248506866225	0.07943270522041675	1.039988289452387	130.9799855511091
498	1.62272131266351	0.2210003855773497	-1.40172092708616	0.09602657002969353	0.8919183633160186	0.2713869568584156	1.033533566047989	154.3816208678226
499	0.6832142805381959	0.2955273160393667	-0.3876869644988292	0.2938080809207894	0.6747950826046645	1.062904420160217	1.0026095944917	1614.561782495033
500	3.031338128798659	0.2010570732449242	-2.830281055553734	0.0541345301029011	0.9389056951015144	0.1462171182895012	1.001944390470556	2051.875161953142
501	9.515965105660566	0.2615325956705553	-9.254432509990011	0.006098393169573243	0.9927509006876128	0.0156756388005718	1.03439112381797	150.7736266838406
502	4.009239976839337	0.1802529223011801	-3.828987054538157	0.01704541054645826	0.98006174633513	0.0443023976962905	1.010627474525376	456.6223228100388
503	1.581070722373082	0.2113614347521862	-1.369709287620896	0.09118933811558008	0.8970701787739757	0.2563444211642515	1.039949037467218	131.0997155664525
504	2.906942031593267	0.2680731089214142	-2.638868922671852	0.1710250817188161	0.8111335890423108	0.5270740519497312	1.000390968091931	5615.780506062992
505	1.352518818860458	0.6627550831681541	-0.6897637356923039	0.3176462666736584	0.6525131735755604	1.189289004417477	1.013750539024943	358.2030637336889
506	8.303774879195512	0.1959488736239828	-8.107826005571528	0.001006832317397167	0.9987473332190765	0.002574825783526629	1.079739163284417	69.87892562869835
507	2.953936327006001	0.1457357643410425	-2.808200562664958	0.02264811536638682	0.9737034384954434	0.05920172130136061	1.017270664883914	288.7419064316082
508	0.6671439502292066	1.134664160416635	0.4675202101874282	0.6898495878558919	0.2823566548087436	5.682445338819342	1.002776863946559	1532.5319024171
509	1.564476475394876	0.2039398879498184	-1.360536587445057	0.08748506264281172	0.9010193713866957	0.2449329115488274	1.041018884851357	127.9174035586795
510	1.731287190069095	0.1937326333624277	-1.537554556706667	0.07882653716951844	0.9106844649586783	0.2186171611469482	1.036327465944107	143.2450960563501
511	12.82923226996261	0.6574541032847374	-12.17177816667788	0.003897119579851172	0.9945117116043874	0.009995229175169543	1.00653986980885	717.3813609060503
512	0.7515395485681358	0.7204928007268567	-0.03104674784127903	0.5356217358780679	0.4350163502559932	2.946724467102679	1.010238588847403	472.8856009267938
513	1.953975514814332	0.2284415391803292	-1.725533975634003	0.08882494417431183	0.9003382192049072	0.2490498826341688	1.031204182873403	165.167432490467
514	1.800735049140152	0.9987854822855302	-0.8019495668546219	0.3989206267586611	0.564923138504127	1.695539407599559	1.002185293480218	1868.479322913287
515	2.957838314805124	0.2109072612524557	-2.746931053552669	0.05857628938868033	0.9340080460707639	0.1589607653707026	1.002160320551088	1885.947801832455
516	0.6993864570728802	0.335432765212353	-0.3639536918605272	0.3193204068326097	0.6501808135871842	1.198497585827647	1.002491644449548	1677.919640190569
517	0.6446739596061992	0.3219679733756275	-0.3227059862305717	0.3193866381236893	0.6487613467165909	1.198862821543319	1.003315683145928	1317.187824063747
518	0.749523814910533	0.2782202057776711	-0.4713036091328619	0.2702706794626438	0.6996032116388691	0.9462161518420625	1.001949291134248	2047.784895381452
519	8.407983514636681	0.2065723034239983	-8.201411211212683	0.0012510892699631	0.9984395403685132	0.003200259540430348	1.071757437400306	76.74951686060473
520	1.665669325937697	0.2470634673167714	-1.418605858620926	0.1074734917755033	0.8797582712169941	0.3076333790607625	1.033783196887959	153.31272244766
521	1.639719404165731	0.2278451682823212	-1.41187423588341	0.09934517548164795	0.8883735766975785	0.2818004107205361	1.032380926875495	159.5276672979981
522	1.20774854905334	0.2823003126114808	-0.9254482364418593	0.2261987010335732	0.7505479327896695	0.7468164447293619	1.003077651790187	1404.321423028032
523	1.90427487666876	0.1750429501128223	-1.729231926555937	0.0659182115420382	0.9249492802096752	0.1802908686634558	1.036432485292156	142.8593546926618
524	0.7316053227306918	0.2692928450602267	-0.4623124776704651	0.2656617369717213	0.7037018180455729	0.9242427875964293	1.002040443580869	1974.582231592986
525	2.978707198081699	0.1711926032150446	-2.807514594866654	0.02774994429519103	0.9678337223391301	0.07291843837618484	1.012998943244904	377.727457722536
526	2.597307352539413	0.1779889654199832	-2.419318387119429	0.05197706008450415	0.9411131698906392	0.1400703085344077	1.008281728827789	576.5820485825495
527	3.245149740383026	0.2293202016696299	-3.015829538713396	0.06075589940101324	0.9316615912090059	0.1652582687082432	1.000962143036992	3425.137332344313
528	0.749523814910533	0.2782202057776711	-0.4713036091328619	0.2702706794626438	0.6996032116388691	0.9462161518420625	1.001949291134248	2047.784895381452
529	2.841176505950765	0.2091841853114615	-2.631992320639304	0.1346275708238805	0.8487482386523879	0.3974515320751668	1.000707971543251	4144.173486969375
530	0.9619547680164784	0.3166757868968914	-0.6452789811195869	0.2678664332923005	0.706168811516829	0.9347192707965046	1.002721455258258	1558.761131456955
531	2.728243903863558	0.1796223769899946	-2.548621526873564	0.05132863043397577	0.941849970882695	0.1382283432304788	1.006742347683927	697.5356980819204
532	1.237492078805116	0.6285237923852894	-0.6089682864198266	0.3119607783619492	0.6583667177060768	1.158350577825408	1.014443850737178	341.9342002384598
533	0.7286544414410459	0.3004437294772232	-0.4282107119638227	0.2903048304322665	0.6793833121538405	1.045046543520777	1.002141312175303	1899.465486602754
534	0.7679636849745853	1.302453880207301	0.5344901952327158	0.694825828623912	0.2774533837394108	5.816763416751257	1.002384201233305	1740.143692661853
535	4.676718876628909	1.599598623629091	-3.077120252999818	0.2346755689437186	0.7202471427244501	0.7833854885075446	1.00111564718788	3100.449910352729
536	0.7125400580342172	0.305038462173865	-0.4075015958603521	0.2961623031517738	0.6732466194369304	1.075004978491747	1.002285485053427	1801.544700269604
537	1.076334967008205	0.2656068506040429	-0.8107281164041622	0.2236673368215825	0.7518713403358067	0.7360510355181226	1.003486409533351	1261.099859836719
538	0.9930898846074079	0.573949481387708	-0.4191404032196999	0.4434903576826785	0.5278290243937573	2.035938751267047	1.014309869480867	344.9593859461853
539	1.929464775749286	0.208284095702943	-1.721180680046343	0.08105245894411711	0.9086794322841316	0.2253350216250664	1.03209338200585	160.868173440566
540	0.6832142805381959	0.2955273160393667	-0.3876869644988292	0.2938080809207894	0.6747950826046645	1.062904420160217	1.0026095944917	1614.561782495033
541	5.363902845980149	0.1428305285165625	-5.221072317463587	0.002212138037317199	0.9972861459195457	0.005664051939937421	1.070366909577309	78.10497413001703
542	2.420162862969612	0.1724898897781181	-2.247672973191494	0.05334296302742243	0.9394793559743023	0.1439586244864699	1.015719530578965	315.6338992740096
543	2.841176505950765	0.2091841853114615	-2.631992320639304	0.1346275708238805	0.8487482386523879	0.3974515320751668	1.000707971543251	4144.173486969375
544	1.728344979137069	0.1912992707545438	-1.537045708382525	0.07695781319485981	0.9127656848943131	0.2130023466984243	1.042713788567287	123.1985101864014
545	1.136009589374721	0.3048146839703506	-0.8311949054043705	0.2449941400508816	0.7309961311378803	0.8290077576097516	1.002982864966445	1442.334575558322
546	3.581539045570068	0.1694127542617802	-3.412126291308288	0.02386673926152261	0.9723448745028472	0.06246506520631382	1.005214217890031	882.0607565612709
547	0.7765494799885164	0.321543831902165	-0.4550056480863515	0.2980650740771876	0.6727567188111501	1.084844417805475	1.001913551136677	2077.995890649464
548	0.7208667531878106	0.2887290264410993	-0.4321377267467113	0.2825305005529005	0.686849962593771	1.006039692447219	1.002171092538327	1878.372775349715
549	1.701444900117502	0.2004356232506285	-1.501009276866874	0.0830305795840597	0.9061045780663637	0.2313323858109282	1.036001342026379	144.4571190604698
550	1.136009589374721	0.3048146839703506	-0.8311949054043705	0.2449941400508816	0.7309961311378803	0.8290077576097516	1.002982864966445	1442.334575558322
551	2.841176505950765	0.2091841853114615	-2.631992320639304	0.1346275708238805	0.8487482386523879	0.3974515320751668	1.000707971543251	4144.173486969375
552	2.841176505950765	0.2091841853114615	-2.631992320639304	0.1346275708238805	0.8487482386523879	0.3974515320751668	1.000707971543251	4144.173486969375
553	1.630209732916464	0.1998750784194555	-1.430334654497008	0.08384987685183194	0.9050964942419197	0.2338239565946283	1.041220385836811	127.3363012232514
554	1.778850266418069	0.2090684652790712	-1.569781801138998	0.08528758385408045	0.9038428929208477	0.2382069658700871	1.036167947791769	143.8352426783993
555	1.116249310511906	0.3355069235101797	-0.780742387001726	0.2629958038576654	0.7127025038703584	0.9116582764150821	1.00275866027804	1541.050728882216
556	1.143237893853918	0.295256563765361	-0.847981330088557	0.2387353280806854	0.7373670946083291	0.8011876294438728	1.003071576173594	1406.697460853323
557	3.581237535864365	0.1697032058331048	-3.41153433003126	0.02035252016869184	0.9762948512893466	0.05307641589411023	1.002631555759187	1603.292133810957
558	1.964853735148454	0.2186323563371211	-1.746221378811333	0.08411161776036682	0.9054506855883158	0.2346208782553945	1.032312815341005	159.8430726410112
559	0.696432642977561	0.2688331200201295	-0.4275995229574315	0.2705525695556409	0.6979593552532479	0.9475690877947853	1.002367391716637	1750.300488459853
560	0.8251173748647723	0.2449654422777675	-0.5801519325870048	0.2345366686698707	0.7365149124406146	0.7827797483672865	1.001746887036512	2231.567099680902
561	8.837948227012365	0.2455927748472126	-8.592355452165153	0.006964946888281634	0.9917460409868516	0.01791869801648291	1.035099947227539	147.9226541964993
562	3.091690041315696	0.2080131217456541	-2.883676919570042	0.0566898320299514	0.936080938397355	0.1535337560781617	1.002128291485582	1908.837901312861
563	1.000744786673043	0.2669593077822265	-0.7337854788908165	0.2309369925133419	0.7436107182283861	0.76715797480034	1.003187227856676	1362.812728964938
564	2.377400561601207	0.1825843106150654	-2.194816250986142	0.05818098157404787	0.9341562158379719	0.157821733091514	1.016175841021716	307.2034328274576
565	1.611528675860075	0.1904950702368507	-1.421033605623224	0.07896209014098328	0.9103264294333562	0.219025333267834	1.043769061262379	120.4430562239241
566	1.093160307551732	0.2889607332653268	-0.804199574286405	0.2386011497629465	0.7370297465867977	0.8005962207965829	1.003181158384597	1365.047269474017
567	4.050612801101891	0.1425133371157809	-3.90809946398611	0.01184554803264464	0.986139866089052	0.03062552530813521	1.010918481932822	445.1769874691246
568	2.374769751480017	0.1806523556178978	-2.194117395862119	0.05769949834318248	0.9346596463613773	0.1564356875251359	1.017126943037039	291.0346488778741
569	1.587601595866497	0.2313853648190339	-1.356216231047463	0.1020133275078646	0.8854477137173096	0.290228624068825	1.035992469404941	144.4903965069381
570	1.180944955752808	0.3174882914985342	-0.863456664254274	0.2489433559521132	0.7273642971088715	0.8468004259100858	1.002753484626352	1543.490198617955
571	2.343578449103866	0.2227122163387473	-2.120866232765119	0.07542840258937675	0.9153552889740603	0.2084239310289576	1.013793828413964	357.141062769134
572	0.725573970168012	0.2798543103651362	-0.4457196598028757	0.2749914217352513	0.6943771060050293	0.9690121477032878	1.002111266109032	1921.233930954655
573	1.572790360198882	0.2413061330703078	-1.331484227128574	0.1062854365615553	0.8808910656691953	0.3038282456657224	1.040204543990058	130.3244882795535
574	1.951117495287852	0.2125845158819983	-1.738532979405854	0.08437162731706359	0.9049843043871176	0.2354129795793349	1.026751011992078	190.920442934666
575	4.600714196477896	0.1667541163593902	-4.433960080118506	0.005730337859404492	0.9929335558724235	0.01472411703418052	1.028878343382194	177.643762194256
576	1.628225646144661	0.2304147808888293	-1.397810865255831	0.1009682462595195	0.8866278766256215	0.2869214401064818	1.031635215755692	163.0536773608739
577	2.841952379617553	0.2098704386692428	-2.632081940948311	0.1350747911244469	0.8482850116995484	0.3989780191095475	1.000701469876434	4166.55644839178
578	1.051836152620744	0.2961460147493367	-0.7556901378714076	0.2466202642798379	0.7285332120318824	0.8363114535393384	1.003092310441997	1398.621839066046
579	0.7029863116003392	0.335933652923893	-0.3670526586764462	0.3189862626010523	0.6505939077777976	1.196656014327735	1.002451682390621	1700.533957949822
580	8.382023704867946	0.2602008759540578	-8.121822828913889	0.0001345937564361066	0.9997264486764909	0.0003439034967907108	1.059318517800718	91.11681556611329
581	2.842257475637608	0.2101396277689908	-2.632117847868618	0.1352500875444218	0.8481034503437282	0.3995767851833135	1.00069894257177	4175.322588749008
582	1.424316733039066	0.2243860868306295	-1.199930646208436	0.1734957084052839	0.8057476807122497	0.5362864743959348	1.003338964439686	1309.245575073909
583	2.506335752983224	0.1714148621849172	-2.334920890798307	0.05130046775143902	0.9417957989242322	0.138148399803872	1.012291184224629	398.2108010431733
584	2.856074325789447	0.2226659027983723	-2.633408422991075	0.1433379904142015	0.8397316685184164	0.4274693925134762	1.000594850262911	4571.530583316066
585	1.011124444225314	0.3244440843157417	-0.6866803599095719	0.2671212734479738	0.7075122757555763	0.9311712984247438	1.002807316497006	1518.490577738643
586	0.8118183789739828	0.261463661903406	-0.5503547170705768	0.2492088727774809	0.7217499043338017	0.848003392160348	1.001760612991627	2218.063824555292
587	0.5793114486081328	0.7356990574785636	0.1563876088704308	0.5905272549791444	0.3802932723929445	3.684411821033829	1.008215650698213	580.896345075372
588	1.464006094705001	0.2353165935120593	-1.228689501192941	0.1796549630285064	0.7996783903877492	0.5594945809881628	1.00286801897346	1491.258855024364
589	0.786416997640155	0.2755065255631804	-0.5109104720769746	0.2630940120196291	0.707521322093593	0.9121202517161544	1.001807717282128	2172.945156838702
590	1.001474763246178	0.3020386325701265	-0.6994361306760513	0.2544062338619524	0.720145730594297	0.871723393584697	1.002962494313514	1450.775682561601
591	0.7469355993923422	0.2934824247135908	-0.4534531746787515	0.2821648163147265	0.6878358372225453	1.004225717529458	1.001989323293703	2014.975713679534
592	1.256154153703527	0.2998186969694178	-0.9563354567341088	0.2339341278415084	0.743056184546073	0.7801546281655679	1.002698666308013	1569.812627507665
593	3.438707375302911	0.2270585302360383	-3.211648845066873	0.05861421186078868	0.9340260030323309	0.1590700847333592	1.000907070653692	3558.890749553489
594	1.055179256536303	0.2678576907449629	-0.7873215657913401	0.2270881084295867	0.7481617100817619	0.7506156653455947	1.003364732232714	1300.566635480452
595	1.464006094705001	0.2353165935120593	-1.228689501192941	0.1796549630285064	0.7996783903877492	0.5594945809881628	1.00286801897346	1491.258855024364
596	1.814665577419432	0.2291459010763964	-1.585519676343035	0.09514045106827229	0.8932277587713496	0.2686193244302427	1.029243693570841	175.5547355606705
597	1.681792628477839	0.2226271412140711	-1.459165487263768	0.09432330190800317	0.893937783925294	0.266071906559746	1.038473935257468	135.774105295974
598	1.12276200468425	0.2751755846776185	-0.8475864200066312	0.226696801733936	0.7493265034774768	0.7489430706932099	1.003377641598992	1296.261955071268
599	0.775879084491918	0.3017553137888825	-0.4741237707030355	0.2839531403251335	0.6867041175633868	1.013114315068215	1.001874607021773	2111.950624999286
600	3.04877716725598	0.2156931661234267	-2.833084001132553	0.06234650465848851	0.9298234223948562	0.1698724513494872	1.001962039837055	2037.220652665106
601	2.473704802794483	0.1835795791888798	-2.290125223605604	0.05712338934702364	0.9353583226879728	0.1547791030298709	1.013099149246456	374.9996907396352
602	8.222691232077551	0.2125381379378012	-8.010153094139749	0.0005939939462957582	0.9991796054237746	0.001518424785057404	1.082075853465666	68.11918882007659
603	0.7520576299520429	0.2791388731785402	-0.4729187567735027	0.2704971975163087	0.6994440904652646	0.9473032462967491	1.001932326565077	2062.014346219137
604	2.027752151500861	0.2378027776543619	-1.789949373846499	0.0893949557992197	0.8998292636633506	0.2508049955383828	1.029757905182084	172.7000235749174
605	1.194361524184774	0.314124645464548	-0.8802368787202264	0.2458930535105013	0.7305457356574078	0.8330413112778255	1.002748486381686	1545.85342807872
606	0.808292095036007	0.2876547339205937	-0.5206373611154134	0.2696456777561033	0.7014849453122303	0.9432201710608996	1.00179218497194	2187.617812876935
607	0.808292095036007	0.2876547339205937	-0.5206373611154134	0.2696456777561033	0.7014849453122303	0.9432201710608996	1.00179218497194	2187.617812876935
608	0.7380951386153949	0.304814793995772	-0.4332803446196228	0.2916125903621414	0.6783326843110183	1.051692210331343	1.002065582696418	1955.308583956741
609	2.857136942981026	0.2236372371202676	-2.633499705860759	0.1439552278012488	0.8390932527663697	0.4296196945056786	1.000587959678396	4600.433497289494
610	3.502067816219657	0.2520546882477658	-3.250013127971892	0.06590496275634684	0.9260085476181269	0.1802520756670831	1.000808564363412	3826.207033228638
611	1.13763070381911	0.2638451574340513	-0.8737855463850591	0.2179831985866145	0.7582486650508675	0.7121314357466753	1.003518706282019	1251.025568642222
612	1.244371139395321	0.3269369977420482	-0.9174341416532723	0.2493181798638166	0.7274043204414116	0.8484988725932819	1.002488355599622	1679.757943860192
613	1.136839085603986	0.315972196887342	-0.820866888716644	0.2511434179993372	0.7248049873344122	0.8567939072470131	1.002878053019153	1486.851739903463
614	1.189549440249985	0.3186456326140373	-0.8709038076359477	0.2489816143916788	0.7273819770206201	0.846973709410154	1.002720345782828	1559.295549334296
615	1.111999229862125	0.5994735389638925	-0.5125256908982323	0.3147289878068505	0.6554089155310346	1.173350071854684	1.01406105997939	350.7249923666284
616	0.9686273418999425	0.3177124469215384	-0.650914894978404	0.2677668140273411	0.7063532306445608	0.9342445297021665	1.002737810462922	1550.92556422977
617	1.094616161191471	0.254596312537464	-0.8400198486540067	0.2144940159811953	0.7612964796154672	0.697619968121674	1.003648562191917	1212.102937956279
618	1.150762397986581	0.2964142411029341	-0.8543481568836465	0.2389215173555487	0.7372401266962758	0.8020086286954262	1.003042246164228	1418.282416734061
619	1.028176058682942	0.2462133982007025	-0.7819626604822393	0.2133693316359714	0.7615679847032036	0.6929698552106184	1.003497756096464	1257.5419909558
620	1.208844825154091	0.2920782956057772	-0.9167665295483141	0.2323388828496281	0.7443407439027889	0.7732244412014303	1.002946893050701	1457.307933924472
621	1.777403791722886	0.2181515260396577	-1.559252265683228	0.08986829991520626	0.8988983501464217	0.2522641320009317	1.035825381410481	145.12010940799
622	1.427064017823432	0.2251567601367843	-1.201907257686647	0.1739376481007675	0.8053125695333658	0.5379401803494159	1.00330458703315	1321.007387274972
623	0.6963649069568602	0.2839873582266768	-0.4123775487301833	0.2827863414589329	0.6859546581342651	1.007309889818625	1.002412533935036	1723.28958374298
624	0.7018574957182959	0.2734716753125604	-0.4283858204057355	0.2734770124715801	0.6952371554279251	0.961666941834898	1.00232104059648	1778.93419365712
625	1.11553661678546	0.336909274338676	-0.7786273424467839	0.2636942271397582	0.7119943366636566	0.9149463669159149	1.002751310439559	1544.517287101586
626	0.7150388609093625	0.3298956993072049	-0.3851431616021577	0.3130723950610674	0.656676093452229	1.164359327579197	1.002323065943705	1777.663378096247
627	0.8251416520212309	0.2449650949969497	-0.5801765570242812	0.2345353578851867	0.7365164385888405	0.7827740331196535	1.001746834351913	2231.619247390881
628	0.867623505480102	0.7216985083310582	-0.1459249971490438	0.51954763709337	0.4513444930971828	2.762665222270932	1.010718749600286	452.968556701781
629	0.7930496208210981	0.291519905503439	-0.5015297153176591	0.2747514603324531	0.6961109969894556	0.9678462388389314	1.001821076481066	2160.48241506929
630	1.021926379457414	0.2448138609336209	-0.7771125185237931	0.2128027858072824	0.7620499700548786	0.6906324508827912	1.003480768279619	1262.876300006524
631	1.842908068975113	0.2369371325506229	-1.60597093642449	0.09753901091380414	0.8907234892198244	0.2761233476228642	1.028951789178149	177.2196452028267
632	2.463502197033679	0.1585505906279985	-2.30495160640568	0.0468270128662738	0.9466599060466688	0.1255098899998701	1.015668015110982	316.6155582838012
633	0.739579899977706	0.2560583368760997	-0.4835215631016063	0.2538369119377999	0.7155271599665507	0.8691089751366651	1.00195733965866	2041.102710547948
634	0.9619547680164784	0.3166757868968914	-0.6452789811195869	0.2678664332923005	0.706168811516829	0.9347192707965046	1.002721455258258	1558.761131456955
635	1.758909571615036	0.1818279225576839	-1.577081649057352	0.0720309226269345	0.9180865427925171	0.1983072962476571	1.037613412856831	138.6681457166838
636	0.696432642977561	0.2688331200201295	-0.4275995229574315	0.2705525695556409	0.6979593552532479	0.9475690877947853	1.002367391716637	1750.300488459853
637	1.611528675860075	0.1904950702368507	-1.421033605623224	0.07896209014098328	0.9103264294333562	0.219025333267834	1.043769061262379	120.4430562239241
638	3.894710983118878	0.1850947439692094	-3.709616239149669	0.01786530053831476	0.9790586584276918	0.04647212070980938	1.012336479850451	396.8322393095267
639	1.610333324438332	0.2539834969731386	-1.356349827465193	0.113800134381331	0.8728072713052294	0.3280683356054259	1.029280922937627	175.3447409156922
640	1.75688260806639	0.1793509113116442	-1.577531696754745	0.0701369459097443	0.9201993243534565	0.1926997177825893	1.044634509227495	118.2794688772608
641	0.798336478390965	0.2828557223998146	-0.5154807559911504	0.2676432437751201	0.7032405267619461	0.9336558283232663	1.001799089664024	2181.070793822003
642	2.632947743425498	0.1542989334554316	-2.478648809970066	0.02921670690323649	0.9661959472426813	0.07688864198636972	1.045493723120756	116.2120492305359
643	1.665669325937697	0.2470634673167714	-1.418605858620926	0.1074734917755033	0.8797582712169941	0.3076333790607625	1.033783196887959	153.31272244766
644	3.302420244159445	0.1333508553714659	-3.169069388787979	0.01582963022283371	0.9815290413166322	0.04109166175028985	1.004535650830366	999.9053643243487
645	2.084216513891677	0.2047655891512225	-1.879450924740454	0.07692412972592669	0.9132842637810482	0.2129013490916765	1.023812167497624	213.0844675629018
646	2.344312420584458	0.1623886886825193	-2.181923731901939	0.05072710214812114	0.9422600142580503	0.1365218585312593	1.02176355876777	231.996201271164
647	2.781078958935211	0.7244845934733154	-2.056594365461896	0.2568685056992491	0.7171601281729691	0.8830766718517051	1.014007006526947	352.0037118623803
648	4.125968557877767	0.1807102456532298	-3.945258312224537	0.0153629613181817	0.9819747585801386	0.03986134870245854	1.016527580038934	301.013359082573
649	0.7862745195090228	0.8539653585780659	0.06769083906904305	0.5589500672127248	0.4121658944739502	3.237713922193046	1.009625441030051	501.0651899123415
650	0.6671334191227321	0.7406402394313414	0.07350682030860933	0.563792677399193	0.4069074466653323	3.302019999676185	1.009171668648994	524.2206775128944
651	0.7150246353072258	0.3298961036314275	-0.3851285316757984	0.3130738668664029	0.6566744689686007	1.164367296189435	1.002323158095871	1777.605600066011
652	1.20774854905334	0.2823003126114808	-0.9254482364418593	0.2261987010335732	0.7505479327896695	0.7468164447293619	1.003077651790187	1404.321423028032
653	9.230643182645911	0.2307792339631461	-8.999863948682766	0.00104754736322204	0.9986777247425425	0.002679057721508892	1.065865910881686	82.88239438205412
654	2.265895508047405	0.2230013276793275	-2.042894180368077	0.07746674689872531	0.9130114751100867	0.2145292476053278	1.01676710186149	296.9424846686676
655	2.906998114706975	0.2683085211400217	-2.638689593566953	0.1711622544864912	0.8109920858063118	0.5275840989646803	1.000390477725667	5618.86842640447
656	2.200957423067186	0.1788728616811266	-2.022084561386059	0.06161475834535468	0.930220133557021	0.1677477875544133	1.025740721489146	197.9797303364459
657	2.191285385391903	0.206351665280705	-1.984933720111198	0.07165514881385546	0.9192561614577082	0.1971929070479374	1.027972334128086	183.055576759243
658	2.502839228364218	0.1712708674476463	-2.331568360916572	0.03612182594640324	0.958352494772875	0.0957416195416687	1.056511362953971	95.22708364578109
659	0.7572062054321849	0.2515337440932141	-0.5056724613389708	0.2478381737685127	0.721860196914253	0.8418023469285402	1.00186098903968	2124.088238504504
660	3.69160763310573	0.1102890985291848	-3.581318534576545	0.004847624432170699	0.9941328266501899	0.01244493411824501	1.010086924610848	479.5520794278335
661	2.382130457948281	0.1736849863198167	-2.208445471628464	0.05466130538937251	0.93798837717565	0.147722205988021	1.017785066626832	280.8312187173796
662	2.556033741683568	0.1659693895960268	-2.390064352087542	0.03330657808203129	0.961563918931429	0.08802265673472337	1.052968636240843	101.0309053976208
663	4.210165186783053	0.1322351246957049	-4.077930062087348	0.008578144665334124	0.9899186210124515	0.0221048767567488	1.024871432324154	204.5038439632141
664	0.9619547680164784	0.3166757868968914	-0.6452789811195869	0.2678664332923005	0.706168811516829	0.9347192707965046	1.002721455258258	1558.761131456955
665	0.7572062054321849	0.2515337440932141	-0.5056724613389708	0.2478381737685127	0.721860196914253	0.8418023469285402	1.00186098903968	2124.088238504504
666	3.21967218852312	0.1321463391772281	-3.087525849345892	0.01705417150610471	0.9801303348757507	0.04432556320606012	1.006032972216313	772.4591558017395
667	8.349130392485225	0.7622299294529469	-7.586900463032278	0.05316628615275859	0.9359394506694301	0.1434550467198035	1.009899615935421	488.0536923017256
668	1.136009589374721	0.3048146839703506	-0.8311949054043705	0.2449941400508816	0.7309961311378803	0.8290077576097516	1.002982864966445	1442.334575558322
669	3.674344856623035	0.1312221327572566	-3.543122723865778	0.0163390129530261	0.9809358091825681	0.04243591688549877	1.014072870075814	350.4468687164925
670	1.143237893853918	0.295256563765361	-0.847981330088557	0.2387353280806854	0.7373670946083291	0.8011876294438728	1.003071576173594	1406.697460853323
671	2.615639968745192	0.7047971145182343	-1.910842854226958	0.2427810162017285	0.7319982579690115	0.8191179664058564	1.015262867880285	324.5595652086813
672	7.16659041281215	0.2300541381173899	-6.936536274694761	0.008065046123383008	0.9904399639978017	0.0207719314860516	1.039792247455726	131.5802987234431
673	1.123171813537856	0.3351411116590085	-0.7880307018788476	0.2622532517391385	0.7135055978261959	0.9081692609275533	1.002748916561128	1545.649748160416
674	2.593205529577388	0.2013885532915502	-2.391816976285838	0.0614566022369182	0.930715187729351	0.1672890084146937	1.007178860861939	658.3115637986498
675	1.076334967008205	0.2656068506040429	-0.8107281164041622	0.2236673368215825	0.7518713403358067	0.7360510355181226	1.003486409533351	1261.099859836719
676	1.570620430124929	0.2191821812968325	-1.351438248828096	0.09574155057978209	0.8921496083937696	0.2704961583593008	1.038688278711073	135.0730213423437
677	0.7372553724732036	0.6345162471126871	-0.1027391253605165	0.5067619160723602	0.4635844741669407	2.6248264142862	1.011279989989509	431.746442971738
678	1.048445306009668	0.2955722044941301	-0.7528731015155377	0.2465487855842706	0.7285674049476969	0.8359897463495818	1.003093497512723	1398.162316860362
679	6.672739850759937	0.2439145606813545	-6.428825290078582	0.01111676102567586	0.986781262352555	0.02872013481483861	1.032796359200275	157.6318617396956
680	2.790031559381978	0.1660202545418238	-2.624011304840155	0.04653571214671573	0.9470984074997013	0.1246910130990122	1.008384973952841	569.9695526467027
681	0.7823780793283501	0.3099993327043413	-0.4723787466240089	0.2895387432088383	0.6812893343163502	1.041164868341363	1.001876297004784	2110.454057605543
682	1.435923907906857	0.2534518226437138	-1.182472085263143	0.1175553889994307	0.8685035854994261	0.3403363273207981	1.034653136619227	149.7063811511082
683	2.309636401644759	0.1753644729432219	-2.134271928701537	0.05672292218231193	0.935668704839992	0.1536287636438016	1.02127352840539	237.0474163301095
684	2.734709390083705	0.1494083713561253	-2.58530101872758	0.02655254551433039	0.9692414717746607	0.06968621370109637	1.032351033960373	159.6659318890679
685	3.702413147447774	0.7706705030187562	-2.931742644429018	0.2286906778829434	0.747139109814461	0.7574833684361524	1.012873941542512	381.1875050476745
686	0.701810056069282	0.2588835854986242	-0.4429264705706578	0.261557909395706	0.7069288498256131	0.9049084309865305	1.002278896195776	1805.798233543308
687	0.7200800021798812	0.3179571718572531	-0.4021228303226281	0.304331190704591	0.665385387363402	1.117627690799536	1.002251836033795	1823.480916180919
688	1.617319110789456	0.2538544209307697	-1.363464689858686	0.1135939571752693	0.8730360064884461	0.3273977882060838	1.029022142846507	176.8153631416997
689	0.7930496208210981	0.291519905503439	-0.5015297153176591	0.2747514603324531	0.6961109969894556	0.9678462388389314	1.001821076481066	2160.48241506929
690	1.845496373045505	0.2408866483981666	-1.604609724647339	0.1006528366158667	0.8872923310374592	0.285924828851273	1.026590954944318	192.00371737993
691	1.539186291083266	0.2258685757658442	-1.313317715317422	0.1010549920197096	0.8863275677532922	0.2871956564409815	1.032277624914212	160.006543306759
692	1.143237893853918	0.295256563765361	-0.847981330088557	0.2387353280806854	0.7373670946083291	0.8011876294438728	1.003071576173594	1406.697460853323
693	1.136009589374721	0.3048146839703506	-0.8311949054043705	0.2449941400508816	0.7309961311378803	0.8290077576097516	1.002982864966445	1442.334575558322
694	1.975721687271543	0.2005243334226285	-1.775197353848914	0.07599670542819331	0.9142408592000203	0.2101234224557744	1.031758851222853	162.4578050637022
695	4.386764017068979	0.1540333490496189	-4.23273066801936	0.009877198328116035	0.9883966983706266	0.02548578015168148	1.029646464225927	173.3104348152248
696	0.9619547680164784	0.3166757868968914	-0.6452789811195869	0.2678664332923005	0.706168811516829	0.9347192707965046	1.002721455258258	1558.761131456955
697	1.901660073138292	0.2046702665723146	-1.696989806565977	0.08091068144261968	0.9087192856584139	0.224906165023213	1.029473159852016	174.268719217269
698	1.728344979137069	0.1912992707545438	-1.537045708382525	0.07695781319485981	0.9127656848943131	0.2130023466984243	1.042713788567287	123.1985101864014
699	4.563732003119473	0.1270896343891651	-4.436642368730308	0.002792444479151365	0.9965864505628652	0.00715405388388587	1.055150751510846	97.36862359765297
700	1.645428321622227	0.1980757086463613	-1.447352612975865	0.08297341617290221	0.9060288338587922	0.2311587119022205	1.037149559295751	140.2830351970177
701	2.933228372295331	0.1335360785054369	-2.799692293789894	0.0207178380383815	0.9759050264181163	0.0540492672026707	1.023279489872129	217.6883594849371
702	1.136009589374721	0.3048146839703506	-0.8311949054043705	0.2449941400508816	0.7309961311378803	0.8290077576097516	1.002982864966445	1442.334575558322
703	2.297288328074952	0.6700356038532522	-1.6272527242217	0.2453938089977545	0.7291856856134065	0.8307999430304138	1.016976357269322	293.4773462754882
704	0.7823780793283501	0.3099993327043413	-0.4723787466240089	0.2895387432088383	0.6812893343163502	1.041164868341363	1.001876297004784	2110.454057605543
705	5.375047541615238	0.1768342899505478	-5.198213251664691	0.001167408751554255	0.9983753391131069	0.002985956388325211	1.091036567229343	62.2050517566626
706	0.7823780793283501	0.3099993327043413	-0.4723787466240089	0.2895387432088383	0.6812893343163502	1.041164868341363	1.001876297004784	2110.454057605543
707	1.61076425125724	1.963960075502042	0.3531958242448021	0.5798726432058998	0.386815664411674	3.526183256422419	1.00147392416525	2539.100617175302
708	2.982544387089233	0.2153345033665447	-2.767209883722689	0.06069545507627313	0.931660150617153	0.1650832341306695	1.002628493800608	1604.853917368181
709	1.770141623059096	0.2176392144968545	-1.552502408562241	0.0906824338828424	0.8979487963698919	0.2547773448600222	1.030818652833909	167.1073500878961
710	3.380268692510699	0.2034836261790415	-3.176785066331658	0.04987472630117884	0.9436768430095622	0.1341074408502006	1.001021381022673	3292.075931855184
711	2.72527359509243	0.1777522853103901	-2.54752130978204	0.05005207571811282	0.9432778058235275	0.13460943923119	1.006043434815947	771.2360767342742
712	0.8251173748647723	0.2449654422777675	-0.5801519325870048	0.2345366686698707	0.7365149124406146	0.7827797483672865	1.001746887036512	2231.567099680902
713	1.136009589374721	0.3048146839703506	-0.8311949054043705	0.2449941400508816	0.7309961311378803	0.8290077576097516	1.002982864966445	1442.334575558322
714	1.617876612886742	0.2180766260687315	-1.39979998681801	0.09456666327756473	0.8934780238091445	0.2668300915569712	1.034022149661013	152.3040313447569
715	4.0106270486125	0.1261406920815099	-3.88448635653099	0.004614933616768076	0.9943810413228646	0.01184479524733387	1.023205591374141	218.3434037020138
716	10.11279349307967	0.7249180651470666	-9.387875427932604	0.03999352972237123	0.9520114457523345	0.1064311600135131	1.009145885932891	525.6017503866178
717	2.765534307812997	0.1309705032335702	-2.634563804579427	0.02129933769078719	0.9752195730679599	0.05559931451276139	1.038132849789559	136.9057879612624
718	3.105161212032908	0.2410921174914816	-2.864069094541427	0.06719784749664716	0.9245485646495935	0.1840428892277677	1.00161732067979	2367.657276347015
719	1.180944955752808	0.3174882914985342	-0.863456664254274	0.2489433559521132	0.7273642971088715	0.8468004259100858	1.002753484626352	1543.490198617955
720	3.012930251820929	0.1506022734321157	-2.862327978388814	0.02397797041469549	0.9722015095431999	0.06276333613654908	1.015262674779026	324.5634488510152
721	2.960737959093831	0.2349721563375542	-2.725765802756277	0.06634034409973302	0.9254893852013698	0.181527466753909	1.001771519870444	2207.450242440023
722	5.41465235507509	0.1598856270496795	-5.25476672802541	0.003746471835174717	0.99540307642452	0.009607398830510228	1.040475897960689	129.5117686033899
723	2.20870622008163	0.1662304976786879	-2.042475722402942	0.05510619869464615	0.9373095944371415	0.1489946499231442	1.028046209717722	182.601433891777
724	9.411716517164436	0.2473108494900828	-9.164405667674353	0.007323050426574001	0.9913387843958107	0.0188467863555095	1.030309777422106	169.7422698030657
725	2.461425849609108	0.1605153976505135	-2.300910451958594	0.04765435253656174	0.9457506374413164	0.1278383605096021	1.015474681520093	320.3561194936399
726	4.293307644599016	0.1608055067696832	-4.132502137829333	0.01017643036881702	0.9879345678150342	0.02626581581941135	1.017717808230468	281.8401581088186
727	1.017306284275477	0.8526421732484272	-0.1646641110270503	0.4648428604281825	0.4983104929216786	2.219106070534663	1.002690167856524	1573.974367720454
728	1.093160307551732	0.2889607332653268	-0.804199574286405	0.2386011497629465	0.7370297465867977	0.8005962207965829	1.003181158384597	1365.047269474017
729	3.772917730240921	0.1105947115660302	-3.66232301867489	0.00425015262190511	0.9948419004634254	0.01090454370521562	1.017865341045816	279.6367009659602
730	3.031338128798659	0.2010570732449242	-2.830281055553734	0.0541345301029011	0.9389056951015144	0.1462171182895012	1.001944390470556	2051.875161953142
731	3.791052286627301	0.1571282761592339	-3.633924010468067	0.01944095992326061	0.9774118700941534	0.05065206754148435	1.003740795159699	1185.905053192921
732	1.787484060514237	0.2115799835524302	-1.575904076961807	0.08688836553565231	0.9021042332791491	0.2431033657152362	1.031676883177045	162.8523457642283
733	3.895644424057858	0.1696973826945498	-3.725947041363309	0.01659707821335573	0.980781927704467	0.04311747960063426	1.013413677557445	366.6929504175632
734	4.206080904356769	0.1294702040359261	-4.076610700320843	0.004211387014593088	0.9948722945935924	0.0108046628141563	1.030736008349413	167.5294365903704
735	2.368373034036853	0.1757260774011305	-2.192646956635722	0.05618275388527348	0.9362840146982512	0.1520786800419498	1.018352975881841	272.5990814606955
736	8.322401349584041	0.2394222917668504	-8.082979057817191	0.007413814326475357	0.9912209795265593	0.01908212335087448	1.035486078228497	146.4168582947573
737	0.5456826174048965	2.771503005829872	2.225820388424975	0.8860989774618151	0.09750518480770021	19.87503182305235	1.000697508277033	4180.314000987729
738	12.21668220378141	0.3182292940175891	-11.89845290976382	0.0001555782392816762	0.9996694367776187	0.0003975297581154538	1.027738062218216	184.5114588723227
739	1.306748128906648	0.724633258878285	-0.5821148700283628	0.3419096211000326	0.6272302076414431	1.327330275259112	1.012434217645959	393.8905084635001
740	0.6955633544148595	0.2845780560382797	-0.4109852983765798	0.2833640705104773	0.6853681183049203	1.010181531822863	1.002424637928999	1716.188899464609
741	0.7336023347419494	0.2659785389472652	-0.4676237957946842	0.2627296372064406	0.7066334458300991	0.9104068361506983	1.002019077087603	1991.265892451364
742	1.136009589374721	0.3048146839703506	-0.8311949054043705	0.2449941400508816	0.7309961311378803	0.8290077576097516	1.002982864966445	1442.334575558322
743	1.20774854905334	0.2823003126114808	-0.9254482364418593	0.2261987010335732	0.7505479327896695	0.7468164447293619	1.003077651790187	1404.321423028032
744	0.5555804881448252	0.5810177558882491	0.02543726774342392	0.5390745408391687	0.4303549043058504	2.987936371767035	1.009043745248611	531.1463388829088
745	1.421101445869939	0.2529167607232182	-1.168184685146721	0.1189244152003713	0.8669165133216266	0.3448347924477549	1.031125240311755	165.5608054668752
746	1.021926379457414	0.2448138609336209	-0.7771125185237931	0.2128027858072824	0.7620499700548786	0.6906324508827912	1.003480768279619	1262.876300006524
747	0.7823780793283501	0.3099993327043413	-0.4723787466240089	0.2895387432088383	0.6812893343163502	1.041164868341363	1.001876297004784	2110.454057605543
748	2.57970100420127	0.5711896696157484	-2.008511334585521	0.3842239387023842	0.589999995429232	1.594097345211539	1.01398293345507	352.5762704293037
749	1.055752811974377	0.6147383705958874	-0.4410144413784897	0.3248375139855004	0.6447057271861607	1.229167573745245	1.013447859145576	365.8127797350231
750	1.180944955752808	0.3174882914985342	-0.863456664254274	0.2489433559521132	0.7273642971088715	0.8468004259100858	1.002753484626352	1543.490198617955
751	2.958318442762615	0.140465525423471	-2.817852917339144	0.02092374050472966	0.9756665887823696	0.05459791091361311	1.017377039807715	287.0686877286472
752	6.600175710309712	0.1853760843949787	-6.414799625914733	0.0007821013401067209	0.9989438305240432	0.001999659475834016	1.085977332910617	65.39328557525289
753	2.94160146874691	0.1455666111910711	-2.796034857555839	0.02272156362665478	0.9736191448024855	0.05939817737619701	1.017618456917713	283.3442272922908
754	1.093892271660768	0.2890870423707647	-0.8048052292900036	0.2386253434114904	0.7370128052748163	0.8007028420919136	1.003179583407159	1365.628318727904
755	2.9071261022417	0.2682516361101177	-2.638874466131582	0.171125194352268	0.8110303821012211	0.5274462822958645	1.000390628056378	5617.921406793206
756	3.904176730134801	0.1158352565358033	-3.788341473598998	0.004311754587577087	0.9947662863768277	0.01106327924093377	1.019180700936828	261.4516920205525
757	0.6899577250468784	0.2828887499577373	-0.4070689750891411	0.2829342096665793	0.6856395338907184	1.008044438314177	1.002485837417471	1681.168219897107
758	1.024577221449248	0.2429845822219996	-0.7815926392272481	0.2112213772536218	0.7636694591820949	0.6841257832469141	1.003510436383678	1253.589735126429
759	0.719676972736729	0.2927310222625107	-0.4269459504742183	0.285726206709521	0.6836797519018278	1.02197101754704	1.002190789404605	1864.678471979254
760	0.9626768227472946	0.3167902356270828	-0.6458865871202119	0.2678564110346414	0.7061882092847671	0.9346715033306997	1.002723538304884	1557.758752440292
761	0.6993552081509264	0.3355169288189063	-0.3638382793320202	0.3193783955165337	0.6501231495912893	1.198817363407635	1.002492171264018	1677.625552571177
762	0.7188999327080188	0.292599638478456	-0.4263002942295628	0.2857481004996716	0.6836391139917402	1.022080654776204	1.002197293201954	1860.200609260533
763	0.739579899977706	0.2560583368760997	-0.4835215631016063	0.2538369119377999	0.7155271599665507	0.8691089751366651	1.00195733965866	2041.102710547948
764	2.970015416031597	0.2395296499942842	-2.730485766037313	0.06808078227824652	0.9235722386205282	0.1866377498668533	1.00192184568307	2070.905064230032
765	1.934069984373299	0.1975772719499885	-1.73649271242331	0.07369227319547725	0.9167462504271559	0.2032450077703843	1.045046556746857	117.27827148996
766	2.888811589057551	0.1806750229802002	-2.70813656607735	0.03313322606948193	0.9617661561068133	0.08754882220177207	1.018813143900569	266.2838136914649
767	0.7255743242217643	0.2798543037431642	-0.4457200204786	0.2749914012411633	0.6943771289774326	0.969012048094991	1.002111265702899	1921.234228584596
768	2.758223025955308	0.1490326923364552	-2.609190333618852	0.02616506500490398	0.9696775619138005	0.06864196193537159	1.034725236958265	149.4154843270443
769	0.6849822928178597	0.2916451107948406	-0.3933371820230191	0.2905596785904839	0.6780274217006427	1.046339687857226	1.002574979537531	1632.6516070896
770	2.234345199790424	0.726120198092739	-1.508225001697685	0.271106150802023	0.7017783786800338	0.9502290551405796	1.014766900292518	334.8583784283416
771	1.207749232401772	0.2823003169874093	-0.9254489154143625	0.2261986939600394	0.7505479406285872	0.7468164145485623	1.003077650992016	1404.321734644814
772	5.581956579366468	0.1638258355837122	-5.418130743782755	0.003011266631792452	0.9962903634705412	0.007716354676159162	1.055038483225797	97.55001835832779
773	0.9619548244687899	0.3166757896073042	-0.6452790348614856	0.2678664315958058	0.7061688134388155	0.9347192627106654	1.002721454852596	1558.761326791113
774	2.838004268237767	0.1520362951502563	-2.685967973087511	0.02682890668282567	0.9689381222680824	0.07043150924806306	1.029282877147186	175.3337325757335
775	2.196327644642321	0.2016035278222363	-1.994724116820085	0.06953015927053321	0.921576142594535	0.1909080068797086	1.028497825588091	179.8754904360081
776	7.436084719418661	0.2039104078490942	-7.232174311569566	0.0005943920952224493	0.999195634171642	0.001519443177182663	1.084971719612703	66.07204942841936
777	0.5528647335088845	0.6456934723242955	0.09282873881541098	0.5722740530538553	0.3978380252563516	3.418154423944224	1.008340145863162	572.8216652787042
778	3.245166752080588	0.2293203667378905	-3.015846385342698	0.060755861887668	0.9316616333908954	0.1652581600701724	1.000962141883909	3425.140027349526
779	0.7495243146194099	0.2782201992997542	-0.4713041153196558	0.2702706558745246	0.6996032380700624	0.9462160386742489	1.001949290579827	2047.785357194993
780	3.294886053167691	0.1440467252820072	-3.150839327885683	0.01820224303705394	0.9788035568118504	0.04736484206057697	1.004566805831069	993.8034461561859
781	9.030407874672854	0.2253788665584265	-8.805029008114428	0.001309494615094373	0.9983526487661546	0.003349855056111502	1.064866411632515	84.03264311839827
782	4.886349146174308	0.1785087015458539	-4.707840444628454	0.005371171615227144	0.9933403619973424	0.01379625479092014	1.037036420297503	140.6829812696016
783	0.7208671059723851	0.2887290217624615	-0.4321380842099236	0.2825304800899321	0.6868499855074323	1.006039590889028	1.002171092181859	1878.373025012645
784	1.05107652710163	0.6763445650623989	-0.3747319620392313	0.3540405549012797	0.6142833666129698	1.400235165198261	1.01158254560886	421.1238579724788
785	3.183668025333239	0.2000646333981617	-2.983603391935078	0.05290614595368076	0.940256437346718	0.1427139174648436	1.001974679967731	2026.85383343171
786	1.040872562229266	0.3072500405622514	-0.7336225216670149	0.2543490108837763	0.7206670859539124	0.8714604359342227	1.003003428831284	1433.912965397654
787	2.689714397062391	0.1762886356783666	-2.513425761384025	0.03394564477459071	0.9608088814693101	0.08977092903783154	1.032315383387926	159.8311569804248
788	3.427975727497915	0.1480431649641859	-3.279932562533729	0.018118131089205	0.9788955920923301	0.04714193201815389	1.003995491077371	1119.143974549356
789	1.753925121311182	0.1807788496300895	-1.573146271681092	0.07124189973934911	0.9189697217168981	0.1959684229137402	1.041172112735964	127.4750024032124
790	1.935136429593442	0.1913193195628215	-1.743817110030621	0.07230750479096017	0.9181905910181806	0.1991281009631181	1.036211565460326	143.6733669900404
791	4.241456788683442	0.1290650101347423	-4.112391778548699	0.004438835374753017	0.9946061615000202	0.01139080223042218	1.023326221965537	217.2762187293409
792	0.9619548244687899	0.3166757896073042	-0.6452790348614856	0.2678664315958058	0.7061688134388155	0.9347192627106654	1.002721454852596	1558.761326791113
793	4.344340455201277	0.1859989105440178	-4.158341544657259	0.02128832254459148	0.9752840008627732	0.0555699353893525	1.001851176091835	2132.921608158124
794	1.200554897471239	0.2908804614062272	-0.9096744360650113	0.2320939518687004	0.7445326846419823	0.7721629428837324	1.002986223272438	1440.952446207656
795	4.127391191513338	0.1545782180675615	-3.972812973445776	0.01427411286352549	0.9840572523753499	0.03699526856901418	1.056356219183122	95.4660917388659
796	0.9619548244687899	0.3166757896073042	-0.6452790348614856	0.2678664315958058	0.7061688134388155	0.9347192627106654	1.002721454852596	1558.761326791113
797	0.7150251788877015	0.3298960974169035	-0.3851290814707979	0.3130738429080892	0.6566744952625665	1.164367166474681	1.002323157913799	1777.605714218472
798	1.435924406266514	0.2534518546338426	-1.182472551632671	0.1175553772267573	0.8685035992946197	0.3403362886971404	1.034653097162953	149.7065406686064
799	1.814536271722439	0.2010710763921404	-1.613465195330299	0.08101255537799872	0.9085069926306512	0.2252143056819145	1.031967914642815	161.4605324309193
800	2.735736318469069	0.1229906068327664	-2.612745711636302	0.01938417766395333	0.9774014316766001	0.05050120089228056	1.042044811296384	125.0161217577774
801	2.557128096315729	0.167439820013883	-2.389688276301846	0.03388809672361626	0.9608977614405496	0.0896134020951829	1.050654130997042	105.2570722039512
802	1.704428253326212	0.2208483509429339	-1.483579902383278	0.09399525066376271	0.8942608905582056	0.2650505174071524	1.031573040783	163.3550717021623
803	1.021926432780129	0.2448138647653208	-0.7771125680148087	0.2128027859109274	0.7620499701737162	0.6906324513100929	1.003480767745063	1262.876468577512
804	2.429422357673531	0.1709251438277558	-2.258497213845776	0.03701368751166078	0.9573584206457975	0.09819637598206686	1.068869499410457	79.62545496047176
805	1.076335043488767	0.2656068578140243	-0.8107281856747424	0.2236673368922061	0.751871340511856	0.7360510358174917	1.003486408954049	1261.10004200179
806	2.743058936120109	0.1396589099060915	-2.603400026214017	0.02371083202283979	0.9724701390688397	0.06204710790341204	1.037084646224459	140.5122082059708
807	0.6964328533251278	0.268833115897684	-0.4275997374274438	0.2705525558980496	0.6979593707625915	0.9475690222196301	1.002367391299965	1750.300741701153
808	1.758919243062151	0.1818279667241713	-1.57709127633798	0.072030868584028	0.9180866043034207	0.1983071359139316	1.037613261157741	138.6686674239374
809	4.6055502789295	0.1270187488079361	-4.478531530121564	0.002573672483104702	0.9968440518108647	0.006592128615426872	1.056528006207373	95.20152102945131
810	2.333355460506428	0.1749645286361203	-2.158390931870308	0.05615358549477041	0.9363094653783148	0.1519950280192357	1.020233919378075	248.5543449120752
811	2.521358132732273	0.1710365951251828	-2.350321537607091	0.03578106692884685	0.9587542815202434	0.09480491467513789	1.051589519874054	103.5038518917764
812	6.56995935712407	0.2450754551248839	-6.324883901999186	0.01153387335370603	0.9862821123086288	0.02981031789900365	1.031846757665412	162.0369034457436
813	1.627855619782234	0.2533317867222996	-1.374523833059935	0.1130281404234249	0.8736584383778689	0.325559191524353	1.029087826947921	176.4396501690275
814	0.7854924297241106	0.3041700554623639	-0.4813223742617467	0.2850777094505738	0.6857565002125938	1.018726592012762	1.001858207265327	2126.584856312665
815	3.039178635484499	0.231552551496186	-2.807626083988313	0.06404094202233497	0.9280274008379642	0.1748050923802469	1.001428536257964	2598.677605456793
816	1.093160469274453	0.2889607345072332	-0.8041997347672198	0.2386011465514892	0.7370297501584655	0.8005962066441558	1.003181157691741	1365.047524976723
817	1.200554897471239	0.2908804614062272	-0.9096744360650113	0.2320939518687004	0.7445326846419823	0.7721629428837324	1.002986223272438	1440.952446207656
818	1.200554897471239	0.2908804614062272	-0.9096744360650113	0.2320939518687004	0.7445326846419823	0.7721629428837324	1.002986223272438	1440.952446207656
819	2.841176507250996	0.2091841876225949	-2.631992319628401	0.1346275718415771	0.848748237611143	0.3974515355470525	1.000707971545041	4144.173480839719
820	1.136009919726158	0.3048146892095411	-0.831195230516617	0.2449941358914469	0.7309961357758874	0.8290077389679928	1.002982864345407	1442.334831396447
821	3.387195646072146	0.2110601331940923	-3.176135512878053	0.05217979327992981	0.941138490834712	0.140646720883115	1.000909061035838	3553.874650013767
822	1.143238220609323	0.295256567254448	-0.8479816533548754	0.2387353238756637	0.7373670992856195	0.8011876109064178	1.003071575525951	1406.697714562623
823	3.281524447767254	0.1562095774226346	-3.12531487034462	0.02103763225668165	0.9755561118376479	0.05490148379754479	1.004650786987904	977.7228308169601
824	1.901686978411883	0.2297095792299744	-1.671977399181909	0.09406483241010996	0.8944427792396332	0.2652670987047892	1.027356035999779	186.9380951731225
825	3.902546407553164	0.1417412785770388	-3.760805128976125	0.006600523993034272	0.9919546448329243	0.01697491888765226	1.012408289513747	394.6665568463715
826	1.810540123232143	0.20052217741517	-1.610017945816973	0.08062954997782704	0.9089008138324258	0.2240561738494216	1.033337991543176	155.2300756790178
827	4.96727209141426	0.1717383367136833	-4.795533754700577	0.005509862622436568	0.9932009215116228	0.01415446668263707	1.02913053018055	176.196281420917
828	3.08031821691893	0.2058811225286412	-2.874437094390289	0.05519615457216014	0.9377456037941935	0.1492520793042099	1.001649777510458	2332.026335164218
829	2.82824059830589	0.1354343445939963	-2.692806253711894	0.02123584501853998	0.9753015857150086	0.05542997867217642	1.027875246627651	183.6560092162824
830	1.614515084209213	0.2110083365276309	-1.403506747681582	0.09079080281407532	0.8975332659869297	0.2551122166853808	1.035101735419342	147.9156054760741
831	1.000744840861233	0.2669593131930663	-0.7337855276681664	0.2309369924826328	0.7436107184883071	0.7671579746676933	1.003187227368336	1362.812908456419
832	4.181904371296384	0.1476950639402583	-4.034209307356126	0.01067793844715096	0.9874719147799544	0.02757420115685703	1.020964071577197	240.3561145540239
833	2.343579680444216	0.2227122298500998	-2.120867450594116	0.0754283961481922	0.9153552962034904	0.2084239117786415	1.013793821037392	357.1412431875733
834	2.160344498076725	0.6186306952486105	-1.541713802828115	0.2332154166012403	0.7424982649269205	0.7770287779076456	1.019574502320356	256.4709153164877
835	1.023902285288862	0.2428294540161264	-0.7810728312727357	0.2111566043349213	0.7637248629049634	0.6838598327773704	1.003508187633065	1254.28881296389
836	2.013223835964442	0.1961735501683925	-1.81705028579605	0.07273102228320608	0.9178199221760442	0.2003859102556063	1.032376930225108	159.5461385596494
837	3.493020827126019	0.134205868224437	-3.358814958901582	0.008097422538008556	0.9901726779730755	0.02085599930116112	1.005026718086506	911.7300163380087
838	2.593207294749063	0.2013885736059883	-2.391818721143075	0.0614565954979784	0.9307151953299364	0.1672889888696756	1.007178856127556	658.3119650368974
839	2.192199475478183	0.2070575097034419	-1.985141965774741	0.07270576875115843	0.9182126416338283	0.2003108772988881	1.02233748360999	226.3558509044882
840	6.438851910593364	0.216794187241383	-6.22205772335198	0.009432305911956072	0.9888534592167085	0.02432690940312537	1.036234079054617	143.5899640776018
841	4.040346775158399	0.1395274014350366	-3.900819373723363	0.01221294790847734	0.9857258675847083	0.03158714658657544	1.008032336261075	593.2149358571166
842	2.597308440025181	0.1779889832132337	-2.419319456811948	0.05197705685945218	0.9411131736017785	0.1400702993668798	1.008281723857106	576.582370680738
843	1.207749232401772	0.2823003169874093	-0.9254489154143625	0.2261986939600394	0.7505479406285872	0.7468164145485623	1.003077650992016	1404.321734644814
844	4.375867978197669	0.1333562157835458	-4.242511762414123	0.00429158552328616	0.9947862225145709	0.01101130556750713	1.028422878842462	180.3219747938342
845	7.954732317819278	0.2557777919131725	-7.698954525906106	0.009417730645499004	0.9888018612377649	0.02428896086826036	1.03172152550283	162.6372177518068
846	3.304142765185054	0.120287562975727	-3.183855202209327	0.01228689208689488	0.985595058855942	0.03178077231372256	1.005531775981748	836.0190197335638
847	1.136009919726158	0.3048146892095411	-0.831195230516617	0.2449941358914469	0.7309961357758874	0.8290077389679928	1.002982864345407	1442.334831396447
848	1.564478217135734	0.203939869304394	-1.36053834783134	0.08748502844574797	0.9010194101611978	0.2449328066279153	1.041018757253154	127.9177733228482
849	1.797046045934255	0.198893289377871	-1.598152756556384	0.07900742574671062	0.9107036723892609	0.2191618729879421	1.041922698751861	125.3540912180288
850	3.571502082877411	0.1616586340338629	-3.409843448843548	0.01893670061359529	0.9779382636701326	0.04931289551854481	1.002902120044059	1476.387064229724
851	3.728924743287144	0.1399712074294369	-3.588953535857707	0.006978227877194302	0.9914848623282696	0.01795310608425212	1.012088993790168	404.4853966147461
852	1.694878307774334	0.2469829225604223	-1.447895385213911	0.1064854439401257	0.8808733559167662	0.3044681260119022	1.033291284416777	155.4341569824089
853	0.7271968615485968	0.2940116704691735	-0.4331851910794233	0.2855184844398884	0.6840675902112759	1.020931143915708	1.002131297356044	1906.666012959582
854	1.008176480872978	0.2684714285497605	-0.7397050523232176	0.2313740143515965	0.7432738741836161	0.769046746099521	1.003210049639606	1354.476075078334
855	0.9697149493982332	0.3179102538110937	-0.6518046955871395	0.2677591567163482	0.706376115325495	0.9342080437109986	1.002743189150057	1548.3659726543
856	2.675786384019081	0.1808536442605853	-2.494932739758496	0.05226793485208631	0.9408110427258893	0.1408974024929689	1.00675603715863	696.2339108469646
857	9.608224422001843	0.2166864617053896	-9.391537960296453	0.0005930010876411713	0.9992538450257114	0.001515885237766844	1.073997055033455	74.67288838673505
858	0.7285737072601607	0.3191520250796925	-0.4094216821804681	0.3037760164293041	0.666123419954624	1.11469928645288	1.002183133783208	1869.977179526967
859	0.7026798738118499	0.2737404955386585	-0.4289393782731915	0.2735195150591162	0.6952245551976588	0.9618726707226051	1.002311752900139	1784.785257538423
860	1.776712592811901	0.2182971938721838	-1.558415398939717	0.08991156967516094	0.8988537635985161	0.252397591617136	1.035970205512834	144.5739702526554
861	2.041036211704533	0.5707301356172091	-1.470306076087324	0.2211882621446282	0.7551520128838433	0.7255758316932596	1.022028120260528	229.3604666863644
862	2.960988222354739	0.1276052387149614	-2.833382983639778	0.01803088097237197	0.9789801065088612	0.04691074567974735	1.019177005207712	261.4993797366666
863	0.7044716643423603	0.2704343934315619	-0.4340372709107984	0.270594761563654	0.6981418484479132	0.947771678976835	1.002284084613767	1802.447089783096
864	0.7371939382186695	0.3017646021273285	-0.435429336091341	0.28997188253218	0.6799069345969226	1.043358505968487	1.002082009891311	1942.916928896213
865	1.245886181288712	0.73243811641476	-0.5134480648739523	0.3474463872031456	0.6213674464807266	1.360269066492168	1.012320295757762	397.3236798627217
866	1.427968338885103	0.2254567228842169	-1.202511616000886	0.1741124457450413	0.8051403891457485	0.5385947487632756	1.003291313061651	1325.605994269918
867	0.7917646102217361	0.3111851664296919	-0.4805794437920442	0.2891094293515958	0.6818886247131226	1.038993242637192	1.001853502903569	2130.820408502994
868	1.015993236851627	0.2598418587955679	-0.7561513780560588	0.2245165734315366	0.7502418401456838	0.7396548427190128	1.003313672006899	1317.878459961619
869	1.008176480872978	0.2684714285497605	-0.7397050523232176	0.2313740143515965	0.7432738741836161	0.769046746099521	1.003210049639606	1354.476075078334
870	1.144498286470174	0.3061837301146023	-0.8383145563555715	0.2451487917577617	0.730911271779477	0.8297010177983426	1.002953953193386	1454.344541278342
871	2.181767933506205	0.2157741268135603	-1.965993806692645	0.07581163413658354	0.9147220852646747	0.2095697431912496	1.02700055068288	189.2567109082821
872	1.606605433868998	0.2169206856501884	-1.389684748218809	0.09370140501481652	0.8944279994550998	0.2641362553348917	1.038254688137284	136.4992544769632
873	2.841176505950765	0.2091841853114615	-2.631992320639304	0.1346275708238805	0.8487482386523879	0.3974515320751668	1.000707971543251	4144.173486969375
874	2.32139428592216	0.182470797931955	-2.138923487990205	0.05964054790347263	0.932483585742688	0.162032058917908	1.019473965295441	257.7238301596655
875	0.7930496208210981	0.291519905503439	-0.5015297153176591	0.2747514603324531	0.6961109969894556	0.9678462388389314	1.001821076481066	2160.48241506929
876	0.5294858942887359	0.6396711959799247	0.1101853016911888	0.578893213740338	0.3911688951202091	3.512039877282314	1.008050356680148	591.9805672709575
877	1.950180618875557	0.2138539874788483	-1.736326631396708	0.08501692272564118	0.9042861969916289	0.237380772943571	1.026621516896387	191.7958847170669
878	1.000744786673043	0.2669593077822265	-0.7337854788908165	0.2309369925133419	0.7436107182283861	0.76715797480034	1.003187227856676	1362.812728964938
879	2.841176505950765	0.2091841853114615	-2.631992320639304	0.1346275708238805	0.8487482386523879	0.3974515320751668	1.000707971543251	4144.173486969375
880	3.232015220975302	4.258094282531285	1.026079061555984	0.6011630706220009	0.3140311574630864	3.850792793056148	1.000168989528613	7476.325221430866
881	1.695014518815066	0.2357326690753287	-1.459281849739737	0.102383077932803	0.8851836896307737	0.2914005522006947	1.028925366418085	177.3719810784601
882	2.410305774180436	0.2164831948407858	-2.19382257933965	0.07102010534209417	0.9201484455260225	0.1953116808066087	1.011284035535011	431.600807642187
883	0.7635487940049968	0.7059171730694237	-0.05763162093557306	0.5292573364165081	0.4413628451798272	2.87234463281663	1.010449673209104	463.9146645825518
884	0.7572062054321849	0.2515337440932141	-0.5056724613389708	0.2478381737685127	0.721860196914253	0.8418023469285402	1.00186098903968	2124.088238504504
885	2.308403510380589	0.1630748248509789	-2.14532868552961	0.05148139987107768	0.9414068560615444	0.1386620818101779	1.023606304459326	214.8396009877219
886	2.299394336649938	0.2230292876043706	-2.076365049045568	0.07679780599402826	0.913764322499045	0.2125226415610473	1.015437495162563	321.0859971546359
887	0.7572062054321849	0.2515337440932141	-0.5056724613389708	0.2478381737685127	0.721860196914253	0.8418023469285402	1.00186098903968	2124.088238504504
888	4.514465978574431	0.1343233336008645	-4.380142644973566	0.003160366703469177	0.9961260121947026	0.008099634117833716	1.052470260413584	101.9096937755913
889	3.301399917741649	0.2010697540715062	-3.100330163670143	0.05196708161743741	0.9413115665735132	0.1400419440571171	1.001600909865699	2386.092008357104
890	2.906942031593267	0.2680731089214142	-2.638868922671852	0.1710250817188161	0.8111335890423108	0.5270740519497312	1.000390968091931	5615.780506062992
891	1.011051523781782	0.5728000157214944	-0.4382515080602872	0.4413645617651605	0.5300179765084386	2.018469527300628	1.014395312449706	343.0238675992662
892	0.739579899977706	0.2560583368760997	-0.4835215631016063	0.2538369119377999	0.7155271599665507	0.8691089751366651	1.00195733965866	2041.102710547948
893	1.136009589374721	0.3048146839703506	-0.8311949054043705	0.2449941400508816	0.7309961311378803	0.8290077576097516	1.002982864966445	1442.334575558322
894	9.590966232091194	0.2434757422951121	-9.347490489796082	0.0008528339308696093	0.9989092776812217	0.002180661370136982	1.065306180558907	83.52223707091946
895	6.598208845369548	0.2116548886365062	-6.386553956733042	0.002215238584580885	0.9971883346293018	0.005672008337814351	1.08101628517983	68.90461861896482
896	9.841746162195157	0.2175575792229246	-9.624188582972232	0.0007221152771931603	0.9990952894801776	0.001846177600128203	1.071003318789962	77.47806558952253
897	0.7823780793283501	0.3099993327043413	-0.4723787466240089	0.2895387432088383	0.6812893343163502	1.041164868341363	1.001876297004784	2110.454057605543
898	1.671139507700786	0.2157613253547336	-1.455378182346052	0.09218943435558623	0.8961341260525604	0.2594413153616264	1.032476656496389	159.0865734048916
899	1.081874336186765	0.6206990883963521	-0.4611752477904127	0.3242987012013039	0.6453209743955576	1.226150207313975	1.013595804734047	362.0524275555426
900	2.191285385391903	0.206351665280705	-1.984933720111198	0.07165514881385546	0.9192561614577082	0.1971929070479374	1.027972334128086	183.055576759243
901	1.728344979137069	0.1912992707545438	-1.537045708382525	0.07695781319485981	0.9127656848943131	0.2130023466984243	1.042713788567287	123.1985101864014
902	0.7188999327080188	0.292599638478456	-0.4263002942295628	0.2857481004996716	0.6836391139917402	1.022080654776204	1.002197293201954	1860.200609260533
903	0.9619547680164784	0.3166757868968914	-0.6452789811195869	0.2678664332923005	0.706168811516829	0.9347192707965046	1.002721455258258	1558.761131456955
904	1.054427231961245	0.6323281796980902	-0.4220990522631547	0.3331430293093328	0.6360540966155728	1.27629555155537	1.012947376323993	379.1470351657234
905	2.535218016701515	0.2051215959539834	-2.330096420747532	0.06444529997724174	0.9273920516440791	0.1759848510432896	1.00904374826539	531.1461733679722
906	3.548603362832014	0.1285203069994764	-3.420083055832538	0.01239965188230071	0.9854907264944165	0.03207609407360044	1.007454120307994	635.7906743977435
907	3.415708095879799	0.1524178998308156	-3.263290196048984	0.02022460434645491	0.9764947633117735	0.05273594410542912	1.005388012682021	856.247570716352
908	0.6849820863825619	0.2916451129930957	-0.3933369733894662	0.2905596927444307	0.6780274057702711	1.04633975970264	1.00257497990773	1632.651411445169
909	0.7286544414410459	0.3004437294772232	-0.4282107119638227	0.2903048304322665	0.6793833121538405	1.045046543520777	1.002141312175303	1899.465486602754
910	1.683141629532216	0.2315055308141878	-1.451636098718028	0.0992192072680675	0.8886538534405176	0.2814037340185678	1.035665869617646	145.726700027202
911	6.401409452181868	0.1854753885101658	-6.215934063671702	0.001561741550717466	0.9980033654352797	0.003996144383429677	1.08885065327276	63.53819827405642
912	9.051835926650309	0.2375065487925733	-8.814329377857735	0.0004455222444212681	0.9993708361885505	0.001138717890564926	1.07567049569662	73.20104153461656
913	0.5297605588759796	0.6261828054425542	0.09642224656657461	0.5734195663939762	0.3964958520748368	3.434193776869727	1.008138403444805	586.0235640262258
914	1.116249310511906	0.3355069235101797	-0.780742387001726	0.2629958038576654	0.7127025038703584	0.9116582764150821	1.00275866027804	1541.050728882216
915	0.5839644043560354	0.728553915659598	0.1445895113035627	0.5877960837880909	0.382968587334103	3.643072339118138	1.008262710169856	577.8171239841752
916	1.076334967008205	0.2656068506040429	-0.8107281164041622	0.2236673368215825	0.7518713403358067	0.7360510355181226	1.003486409533351	1261.099859836719
917	3.883566459568044	0.7054369482196641	-3.17812951134838	0.200987931037744	0.7771785756585036	0.6426431171918064	1.014047093104325	351.0544902531731
918	0.6728979679982763	0.3194288878684893	-0.353469080129787	0.3118797964239323	0.6569283583012467	1.157913595490295	1.002786849813543	1527.898863065075
919	1.457004012602382	0.2496901068624985	-1.207313905739884	0.1159875826915402	0.8701529805532902	0.3352018078268542	1.032111466079207	160.7831704767142
920	2.136495576764702	0.2297558432718572	-1.906739733492845	0.08433776920563434	0.9054272179188223	0.23530980768429	1.021108964875561	238.7951228724787
921	3.334606937562356	0.2072455267950382	-3.127361410767318	0.05210823219685833	0.9411974048333714	0.1404432297873393	1.000992817221232	3354.918191862733
922	1.546401538222723	0.2213865451729415	-1.325014993049781	0.09798701997977069	0.8896605213267754	0.2775293912556171	1.035645000882719	145.8064557075417
923	2.906942031593267	0.2680731089214142	-2.638868922671852	0.1710250817188161	0.8111335890423108	0.5270740519497312	1.000390968091931	5615.780506062992
924	1.581823881285009	0.1923295379024448	-1.389494343382564	0.08061365867642613	0.9084685389337418	0.2240081425764604	1.043080742682867	122.2252052665365
925	1.720541024501637	0.1866034614494812	-1.533937563052155	0.07529580332936407	0.9144969347139804	0.2080276977538529	1.037548305769451	138.8924374178726
926	0.739579899977706	0.2560583368760997	-0.4835215631016063	0.2538369119377999	0.7155271599665507	0.8691089751366651	1.00195733965866	2041.102710547948
927	1.842575969916401	0.2040972119184614	-1.638478757997939	0.08163007591461265	0.9079157301350902	0.2270835987482945	1.032061840328338	161.0166589734269
928	1.232352092382069	0.2837813558843861	-0.9485707364976828	0.2257185940260281	0.7512024379364327	0.7447692319649659	1.002983143684673	1442.219766119672
929	0.6914003756248738	0.3227337171414886	-0.3686666584833851	0.3106173662443629	0.6586521925177224	1.151114737963705	1.002532295058393	1655.527205395181
930	0.7421826110130623	0.2921311194896175	-0.4500514915234448	0.2819717750668018	0.6878987905774832	1.003268882470785	1.002024348817252	1987.123308776406
931	1.164587048365864	0.2986233252558123	-0.8659637231100522	0.2392917249260528	0.7369771252909635	0.8036422482809907	1.002988978444421	1439.820526779756
932	1.223764028703384	0.2943626404152991	-0.9294013882880851	0.2328242544687575	0.743950522287212	0.7753299797210575	1.002876646881497	1487.467760284578
933	0.7527214330952166	0.2995512599398875	-0.4531701731553291	0.286208322156832	0.6839451290839157	1.024386857007237	1.00198604680977	2017.621323842035
934	0.7182838377742028	0.287941363962917	-0.4303424738112858	0.2824515026432447	0.6868435221418896	1.005647667127886	1.002203556300261	1855.908829915747
935	0.8251288510858794	0.2863417269540333	-0.5387871241318462	0.2672134677569056	0.7041507161020272	0.9316098773299581	1.001771881810414	2207.099782288355
936	1.020714871846688	0.2709635938062483	-0.7497512780404398	0.2320666880460548	0.7427419296955518	0.7720448269811624	1.003235666623193	1345.239685839385
937	1.707438677464396	0.2183222578963078	-1.489116419568088	0.09248008209414246	0.89589970692168	0.2603426141139809	1.03249277983218	159.0125337525046
938	1.777546120666778	0.2081186195542014	-1.569427501112576	0.08548290192399002	0.9035676811670317	0.2388034779466842	1.032895930462219	157.1844820417292
939	3.744578295214118	0.1412363725902946	-3.603341922623823	0.006754360893760182	0.9917327450434753	0.0173732398371726	1.014985858292505	330.230360360449
940	1.159652100797352	0.308464232827897	-0.8511878679694549	0.2453683036857088	0.7308057877724951	0.8306855160454277	1.002898260675974	1478.055192438483
941	1.443337351506205	0.6363105650165674	-0.8070267864896373	0.2924217229109853	0.6790422584825345	1.055816294942854	1.015932550279177	311.6400275479506
942	7.006696975742775	0.2145056371450274	-6.792191338597748	0.001868594688813534	0.9975802811983268	0.004782782261622581	1.079180546927384	70.31492255272805
943	0.744019386268317	0.3210177901090751	-0.4230015961592419	0.3027274397494747	0.6674765605275937	1.109181030244987	1.00208184877107	1943.037702314082
944	0.71804692544927	0.288407787632564	-0.4296391378167059	0.2828412118533399	0.6864547022518321	1.007582428045355	1.002206832775634	1853.671542064689
945	1.041422137302893	0.2491890798411759	-0.7922330574617172	0.2145566962996873	0.760555397799337	0.6978795175492895	1.00352797957949	1248.162810473647
946	2.271223480176632	0.2022715720442164	-2.068951908132416	0.07150234572774394	0.9194065785919709	0.1967400144715991	1.015624554006496	317.4486148258071
947	3.425741643055217	0.2137164992160599	-3.212025143839157	0.05468723531926446	0.9383447013456265	0.1477963355793223	1.001084961791572	3160.325664684833
948	1.166584980709691	0.2989207837280806	-0.8676641969816105	0.2393362002170802	0.7369472060494511	0.8038386119461725	1.002980816287706	1443.179030260963
949	1.690290738105716	0.1907690397437047	-1.499521698362011	0.07744974702295797	0.9121456019528738	0.2144782174481313	1.043542337861679	121.02391836406
950	0.7467698990703142	0.3150513611753588	-0.4317185378949554	0.298323319988037	0.6718733692733648	1.086183948836101	1.002052821838818	1965.044636997242
951	0.8520455201911883	0.2491805646076751	-0.6028649555835132	0.2353240715814895	0.7362410565558306	0.7862165022060519	1.001766015935906	2212.793401116981
952	1.099578948939332	0.2659976995705696	-0.8335812493687619	0.222184205491835	0.7536209057878613	0.7297761152390524	1.003502067688661	1256.195322111905
953	0.7113795645158649	0.2866236655940999	-0.4247558989217651	0.2824750040398546	0.6866509863673749	1.005764283250595	1.002262172667814	1816.685465142918
954	3.209083086752428	0.1277651169712538	-3.081317969781174	0.01530796713309781	0.982118115433865	0.03971644035667887	1.007147328487301	660.9949450015397
955	0.8090978913762038	0.3130241645796753	-0.4960737267965285	0.2882377296926807	0.683047100917819	1.034591928368595	1.001818447853956	2162.923301303821
956	1.017495191553357	0.2746968885161524	-0.7427983030372051	0.234935500653981	0.7398275177005331	0.7845196342245065	1.003193612918222	1360.469927050866
957	2.576142998498292	0.1845821994107121	-2.39156079908758	0.05549211209403698	0.9372180091117828	0.1500993757039284	1.009418255747625	511.3747646718311
958	1.677777701248189	0.1992072535754795	-1.478570447672709	0.08224689346703727	0.9069377905392726	0.2289532750710105	1.042013333312722	125.1030571919095
959	1.670283912955024	0.2000891040252047	-1.47019480892982	0.08314962403909959	0.9059346290508316	0.2316941362536303	1.039767586178394	131.6562297127818
960	10.50833186056986	0.2269759126026681	-10.28135594796719	0.0008526509355205953	0.998933787436321	0.002180193059231975	1.061173891473365	88.60569520328431
961	5.799551448672085	0.1542772568919975	-5.645274191780087	0.002059047591011935	0.9974627319489345	0.005271263906843576	1.074166895031429	74.52049649153808
962	7.170676408774912	0.2329652348733672	-6.937711173901545	0.009254759064341747	0.989037502443549	0.0238647199498241	1.034690801187649	149.5542705227296
963	4.352976427702129	0.1207915671915968	-4.232184860510532	0.003493131431956919	0.9957544740962863	0.008955459009694551	1.02995942804543	171.6075380514701
964	0.7243150119105839	0.2631671827994132	-0.4611478291111707	0.2618553589741103	0.7072386284441582	0.9063025782920188	1.002087325295067	1938.94101179934
965	2.912079117790916	0.273153932153738	-2.638925185637178	0.1738325278980786	0.8082399497319349	0.5375466678891907	1.000382288854323	5670.942351220689
966	1.650578491206624	0.2187408718002105	-1.431837619406414	0.09330491494946008	0.8949574596166793	0.2629035679205176	1.03867831047816	135.1054557313769
967	2.289858177015152	0.208290235258788	-2.081567941756364	0.07049205319669309	0.9206346749056884	0.1937493585861446	1.016916491302774	294.4601853787123
968	1.14071412551447	0.3391862549643554	-0.8015278705501148	0.2626859678427035	0.7132035129569758	0.9102016014420957	1.002689857608067	1574.126717697371
969	1.801504745913506	0.2164194143234788	-1.585085331590027	0.0893078567985936	0.8995025316049674	0.2505366683063319	1.028794331886967	178.1314995297697
970	1.226000829186402	0.2946703715265704	-0.9313304576598314	0.2328831076247567	0.7439047262199087	0.7755854654033353	1.002866287265936	1492.022107286384
971	4.53620433648315	0.1683171956199847	-4.367887140863166	0.01511300919171119	0.9823818453678606	0.03920286127595507	1.007711580858881	616.0925884119607
972	2.421266520397581	0.1851935652336488	-2.236072955163932	0.05895039669244841	0.9333125274778979	0.1600395922517026	1.015083283297067	328.212941306965
973	2.767793040322609	0.6136996763737048	-2.154093363948904	0.1386722019204508	0.8411166569189892	0.4113146404617585	1.021848022766759	231.1479335620316
974	1.643180759039053	0.2196707381053463	-1.423510020933707	0.09428980762102986	0.8938709488723393	0.265967588017857	1.036576697521991	142.3332176965212
975	4.357629308419661	0.5805175757710181	-3.777111732648643	0.09028198321130584	0.8957858861676055	0.2535406006956601	1.022457083396209	225.215974546816
976	1.232845116071496	0.2861482357249662	-0.9466968803465298	0.2272000541528695	0.7497043059535192	0.7510944758336501	1.002950462153352	1455.808339128383
977	0.7441623600872573	0.2924258801295395	-0.4517364799577179	0.2819136588310006	0.6879997186131706	1.00298092223851	1.002012944469404	1996.106840995453
978	4.926496952456787	0.1671904542407406	-4.759306498216046	0.009373263539868015	0.9889780901118812	0.02417319208016219	1.033492351031555	154.5596105360899
979	1.041422137302893	0.2491890798411759	-0.7922330574617172	0.2145566962996873	0.760555397799337	0.6978795175492895	1.00352797957949	1248.162810473647
980	1.14071412551447	0.3391862549643554	-0.8015278705501148	0.2626859678427035	0.7132035129569758	0.9102016014420957	1.002689857608067	1574.126717697371
981	0.7737609855558085	0.2819893043524843	-0.4917716812033243	0.2700013621384899	0.7003973758245846	0.9449245351029562	1.001854074581508	2130.304797144904
982	1.096144412090934	0.2697027304401842	-0.82644168165075	0.2249920530222537	0.7507601169917733	0.741676029382886	1.00345345088181	1271.550306526738
983	0.7187851997215035	0.2729776556412708	-0.4458075440802327	0.27055078915609	0.6985541644349723	0.9475605394577109	1.002158577065901	1887.179618781016
984	0.7421530805235693	0.2962624637331614	-0.4458906167904079	0.2850168654435418	0.6848987231719049	1.018422492032156	1.002033522092209	1979.955944935071
985	0.6859036017387591	0.702740325200042	0.01683672346128295	0.5483485457685703	0.4221673899714323	3.10174794658667	1.009621186905826	501.2726314703473
986	4.116772435015499	0.8538317333771056	-3.262940701638394	0.2282361567134273	0.7472946072067075	0.7555326511737906	1.011533137350061	422.822063923734
987	0.7113795645158649	0.2866236655940999	-0.4247558989217651	0.2824750040398546	0.6866509863673749	1.005764283250595	1.002262172667814	1816.685465142918
988	0.6930813370491761	0.3230268917910962	-0.3700544452580799	0.310502397202452	0.6588072680860142	1.150496805470026	1.002511706615549	1666.792827871134
989	1.973802734890628	0.2352164563520823	-1.738586278538546	0.09287021229120343	0.8959409862170986	0.2615533159292363	1.025639592963398	198.7164038336912
990	0.6772774965196657	0.324119209116932	-0.3531582874027338	0.31417801508451	0.6547934290512961	1.170354984078775	1.002730956332436	1554.199633682351
991	1.159652100797352	0.308464232827897	-0.8511878679694549	0.2453683036857088	0.7308057877724951	0.8306855160454277	1.002898260675974	1478.055192438483
992	0.6930813370491761	0.3230268917910962	-0.3700544452580799	0.310502397202452	0.6588072680860142	1.150496805470026	1.002511706615549	1666.792827871134
993	4.344965082886148	0.135369995320525	-4.209595087565623	0.01116160313449382	0.9869391014466805	0.0288372919951574	1.008459186721975	565.3106258340412
994	12.89481875927462	0.2700449751734434	-12.62477378410117	0.0004648696346887418	0.9993451263172426	0.001188191213429241	1.05037816251952	105.7866489736559
995	0.8122306100558339	0.3072444682035558	-0.5049861418522781	0.2839443793376979	0.6873513910600322	1.013070661668182	1.001806438291725	2174.145893944976
996	1.439137747775284	0.2285696379477238	-1.21056810982756	0.1758831755809125	0.8033963420778779	0.5452412918325523	1.003155187814348	1374.692418953864
997	2.847648898394785	0.2149440202641266	-2.632704878130659	0.1383659100013724	0.8448770998595501	0.4102602598234675	1.000655982144063	4330.196906263785
998	1.14071412551447	0.3391862549643554	-0.8015278705501148	0.2626859678427035	0.7132035129569758	0.9102016014420957	1.002689857608067	1574.126717697371
999	1.207367691076924	0.3211785697813302	-0.8861891212955934	0.2490946553315091	0.7273836282065816	0.8474858075700736	1.00265260992936	1592.635382086785
1000	0.7817536364653547	0.2557822425148625	-0.5259713939504922	0.2483946132915014	0.7218684156311004	0.8443169533345583	1.001788284495704	2191.333701662545
1001	1.121662833716708	0.2443696139306114	-0.8772932197860965	0.2050602493462204	0.7710922651716473	0.6590228715125894	1.003837100344281	1159.739595863837
1002	1.061787652183871	0.3106730262556594	-0.751114625928212	0.2544760638642762	0.720761843791361	0.872044339177838	1.002988331250892	1440.086255474891
1003	6.88304964327544	0.1933262451257769	-6.689723398149663	0.002809490322127975	0.9965106613516094	0.007197847217614842	1.057864741078082	93.19605400343393
1004	0.8251288510858794	0.2863417269540333	-0.5387871241318462	0.2672134677569056	0.7041507161020272	0.9316098773299581	1.001771881810414	2207.099782288355
1005	0.7187851997215035	0.2729776556412708	-0.4458075440802327	0.27055078915609	0.6985541644349723	0.9475605394577109	1.002158577065901	1887.179618781016
1006	1.567136131375822	0.2394831547681998	-1.327652976607622	0.1076750857510216	0.8792776242527893	0.3082800548877372	1.030399438026453	169.2717137212211
1007	1.14071412551447	0.3391862549643554	-0.8015278705501148	0.2626859678427035	0.7132035129569758	0.9102016014420957	1.002689857608067	1574.126717697371
1008	1.096144412090934	0.2697027304401842	-0.82644168165075	0.2249920530222537	0.7507601169917733	0.741676029382886	1.00345345088181	1271.550306526738
1009	1.14071412551447	0.3391862549643554	-0.8015278705501148	0.2626859678427035	0.7132035129569758	0.9102016014420957	1.002689857608067	1574.126717697371
1010	2.847648898394785	0.2149440202641266	-2.632704878130659	0.1383659100013724	0.8448770998595501	0.4102602598234675	1.000655982144063	4330.196906263785
1011	2.811985002575256	0.1356258810090346	-2.676359121566222	0.02185270578203767	0.9745976284949395	0.05707608564093514	1.030763219652409	167.3902150370554
1012	2.240432956081647	0.1832695982956283	-2.057163357786019	0.06292463324553141	0.9288297771183421	0.1715534244605065	1.023356022290172	217.0142462683661
1013	1.114591345670782	0.2925525116698048	-0.8220388340009773	0.2392537775125501	0.73657938073566	0.8034747241187246	1.003124739695131	1386.176478106652
1014	1.159652100797352	0.308464232827897	-0.8511878679694549	0.2453683036857088	0.7308057877724951	0.8306855160454277	1.002898260675974	1478.055192438483
1015	3.345420195978575	0.1484199674122969	-3.197000228566278	0.01875980045449652	0.9781639930459642	0.04884342418147986	1.003885052990008	1147.13978461586
1016	1.992431374485837	0.2268841741943822	-1.765547200291455	0.0906668020713587	0.8982144108033274	0.2547290474433648	1.024744398233203	205.4948831930608
1017	0.8190198458433328	0.2962918841853936	-0.5227279616579392	0.2751300178549038	0.6962018363922288	0.9696859011981993	1.001786409731921	2193.124254612646
1018	1.232845116071496	0.2861482357249662	-0.9466968803465298	0.2272000541528695	0.7497043059535192	0.7510944758336501	1.002950462153352	1455.808339128383
1019	3.41193578473012	0.1668700830123334	-3.245065701717787	0.02253740471620774	0.9738240264943633	0.05890565326750093	1.003575017573393	1233.842375660847
1020	0.7571521882009442	0.2700491111138317	-0.4871030770871125	0.2628463231996414	0.7070777749937455	0.9109553494160617	1.001896655702171	2092.591229017393
1021	1.926684253674344	0.242171695116156	-1.684512558558188	0.09907042208618722	0.8891023007287565	0.2809353490620468	1.024880024106449	204.4371745750286
1022	0.7388726244398136	0.3328906938690933	-0.4059819305707203	0.3111340789863827	0.659089352628256	1.153894498291131	1.002139040308772	1901.094137137378
1023	0.7548104118705876	0.299823884660197	-0.4549865272103906	0.2861261072400579	0.6840686111223986	1.023974654278907	1.001975921022679	2025.841686924791
1024	3.099650178013024	0.1630975641731576	-2.936552613839867	0.02610126481765605	0.9697805008550262	0.06847010145491661	1.011784030350575	414.3400939228498
1025	0.7230196676927084	1.088712632586799	0.3656929648940904	0.6736778412969205	0.2979856488777769	5.27422821461783	1.002752181381312	1544.105688290885
1026	1.114591345670782	0.2925525116698048	-0.8220388340009773	0.2392537775125501	0.73657938073566	0.8034747241187246	1.003124739695131	1386.176478106652
1027	1.978524963527631	0.1982650848937469	-1.780259878633884	0.07582373432424061	0.9143659601131706	0.2096059366441962	1.02771054925509	184.6840250345311
1028	3.226416651743311	0.2359242356470895	-2.990492416096222	0.06260598918698415	0.929635250184712	0.1706266749841806	1.000849665325273	3709.927944983118
1029	0.7388726244398136	0.3328906938690933	-0.4059819305707203	0.3111340789863827	0.659089352628256	1.153894498291131	1.002139040308772	1901.094137137378
1030	1.503638718746718	0.2456532886080374	-1.257985430138681	0.1120218990527119	0.8745253165439852	0.3222952430643842	1.034278732400573	151.2363556090952
1031	0.7817536364653547	0.2557822425148625	-0.5259713939504922	0.2483946132915014	0.7218684156311004	0.8443169533345583	1.001788284495704	2191.333701662545
1032	1.652416749896035	0.1929133186702782	-1.459503431225757	0.07939840775643822	0.9099555969150102	0.220339972957052	1.043538283472297	121.034360110387
1033	2.498876905740323	0.2119323903662075	-2.286944515374116	0.06798708987864939	0.9236917417048429	0.1863621637176702	1.009790468049301	493.1504458698437
1034	2.086656523059919	0.1696936932145444	-1.916962829845375	0.05941940126499343	0.9323813086095466	0.1613932901817116	1.032601618925462	158.5146231748042
1035	1.041422137302893	0.2491890798411759	-0.7922330574617172	0.2145566962996873	0.760555397799337	0.6978795175492895	1.00352797957949	1248.162810473647
1036	1.754890607061759	0.1970912008165637	-1.557799406245195	0.08016153047836	0.9092979256184541	0.2226422856863826	1.034465746952932	150.4680380031163
1037	1.677777701248189	0.1992072535754795	-1.478570447672709	0.08224689346703727	0.9069377905392726	0.2289532750710105	1.042013333312722	125.1030571919095
1038	1.232845116071496	0.2861482357249662	-0.9466968803465298	0.2272000541528695	0.7497043059535192	0.7510944758336501	1.002950462153352	1455.808339128383
1039	1.017495191553357	0.2746968885161524	-0.7427983030372051	0.234935500653981	0.7398275177005331	0.7845196342245065	1.003193612918222	1360.469927050866
1040	0.6990532968736864	0.6404031920768019	-0.05865010479688459	0.5170966169791182	0.453138289394213	2.735676053193139	1.010796896291746	449.8872390087365
1041	1.124588351740131	0.2416284365408153	-0.8829599151993157	0.2028571631840737	0.7733415873424138	0.6501407984604131	1.003881331599799	1148.107728383607
1042	1.166584980709691	0.2989207837280806	-0.8676641969816105	0.2393362002170802	0.7369472060494511	0.8038386119461725	1.002980816287706	1443.179030260963
1043	1.114591345670782	0.2925525116698048	-0.8220388340009773	0.2392537775125501	0.73657938073566	0.8034747241187246	1.003124739695131	1386.176478106652
1044	1.043358669498527	0.2472235512101893	-0.7961351182883377	0.2129580328235945	0.762182616255221	0.6912726204776261	1.003555252686915	1239.819209132931
1045	0.6930813370491761	0.3230268917910962	-0.3700544452580799	0.310502397202452	0.6588072680860142	1.150496805470026	1.002511706615549	1666.792827871134
1046	2.638965535825657	0.1714454717586044	-2.467520064067053	0.0339268142890251	0.9608467587031162	0.08971938206706473	1.040915377222751	128.2181051905671
1047	6.390708790418626	0.1718198327015232	-6.218888957717103	0.00213663854050157	0.9973522060850671	0.005470325907521659	1.072282965156941	76.25074490320365
1048	1.020714871846688	0.2709635938062483	-0.7497512780404398	0.2320666880460548	0.7427419296955518	0.7720448269811624	1.003235666623193	1345.239685839385
1049	1.226000829186402	0.2946703715265704	-0.9313304576598314	0.2328831076247567	0.7439047262199087	0.7755854654033353	1.002866287265936	1492.022107286384
1050	1.207367691076924	0.3211785697813302	-0.8861891212955934	0.2490946553315091	0.7273836282065816	0.8474858075700736	1.00265260992936	1592.635382086785
1051	1.06941619647496	0.2990504554415566	-0.7703657410334032	0.2469544241871406	0.7283837195580537	0.8378162313074368	1.003075216528245	1405.272829834126
1052	1.107831320007849	0.2574684785529258	-0.8503628414549231	0.2156054745942653	0.7603267444451058	0.7022284986017223	1.003620685930575	1220.251707449015
1053	1.114591345670782	0.2925525116698048	-0.8220388340009773	0.2392537775125501	0.73657938073566	0.8034747241187246	1.003124739695131	1386.176478106652
1054	0.7169505050425745	0.2762586640324087	-0.4406918410101658	0.2734145582205113	0.6956949331145446	0.9613646828823185	1.002182797412	1870.21068662685
1055	3.843575813934638	0.1784003849290751	-3.665175429005563	0.0225855114575433	0.9738076177350543	0.05903429451417791	1.001757898459207	2220.721295478095
1056	0.793941553946287	1.579970570757495	0.7860290168112084	0.7159558792818977	0.2571193822884503	6.439522656803039	1.002126054459028	1910.457489260038
1057	1.166584980709691	0.2989207837280806	-0.8676641969816105	0.2393362002170802	0.7369472060494511	0.8038386119461725	1.002980816287706	1443.179030260963
1058	0.7489696531351369	0.2836535526525393	-0.4653161004825976	0.2746439632277369	0.6952681111537693	0.9673241890857844	1.001966441370239	2033.598672081767
1059	0.7169505050425745	0.2762586640324087	-0.4406918410101658	0.2734145582205113	0.6956949331145446	0.9613646828823185	1.002182797412	1870.21068662685
1060	0.7388726244398136	0.3328906938690933	-0.4059819305707203	0.3111340789863827	0.659089352628256	1.153894498291131	1.002139040308772	1901.094137137378
1061	3.052990737295512	0.1542211740177347	-2.898769563277777	0.02283910304917136	0.9734685555044619	0.05971262793963447	1.010523673781792	460.851026530725
1062	3.799044667132767	0.2144134457918042	-3.584631221340962	0.0509252984028305	0.9425447123662331	0.1370838855378693	1.000804154423298	3839.118571833211
1063	1.166584980709691	0.2989207837280806	-0.8676641969816105	0.2393362002170802	0.7369472060494511	0.8038386119461725	1.002980816287706	1443.179030260963
1064	1.06941619647496	0.2990504554415566	-0.7703657410334032	0.2469544241871406	0.7283837195580537	0.8378162313074368	1.003075216528245	1405.272829834126
1065	1.166584980709691	0.2989207837280806	-0.8676641969816105	0.2393362002170802	0.7369472060494511	0.8038386119461725	1.002980816287706	1443.179030260963
1066	11.74657009847722	0.7713098580224164	-10.9752602404548	0.03172995342713539	0.9612707909063646	0.08371940974698411	1.007287170690152	649.2599998127658
1067	0.5587656957398062	1.146286332504213	0.587520636764407	0.7283386767536594	0.2457828278889465	6.84949860013561	1.002826871922353	1509.609324847636
1068	1.020714871846688	0.2709635938062483	-0.7497512780404398	0.2320666880460548	0.7427419296955518	0.7720448269811624	1.003235666623193	1345.239685839385
1069	0.8122306100558339	0.3072444682035558	-0.5049861418522781	0.2839443793376979	0.6873513910600322	1.013070661668182	1.001806438291725	2174.145893944976
1070	1.166584980709691	0.2989207837280806	-0.8676641969816105	0.2393362002170802	0.7369472060494511	0.8038386119461725	1.002980816287706	1443.179030260963
1071	0.7169505050425745	0.2762586640324087	-0.4406918410101658	0.2734145582205113	0.6956949331145446	0.9613646828823185	1.002182797412	1870.21068662685
1072	0.6772774965196657	0.324119209116932	-0.3531582874027338	0.31417801508451	0.6547934290512961	1.170354984078775	1.002730956332436	1554.199633682351
1073	2.428806532068905	0.1672534777895083	-2.261553054279396	0.05130128195379803	0.9416992648648597	0.1381507109562301	1.017040412481574	292.4331610094198
1074	0.7113795645158649	0.2866236655940999	-0.4247558989217651	0.2824750040398546	0.6866509863673749	1.005764283250595	1.002262172667814	1816.685465142918
1075	1.468406194804926	0.2540213556247582	-1.214384839180168	0.1177411817940526	0.86831122032976	0.3409460026541727	1.032036549488176	161.1359260936578
1076	2.778304776728377	0.1539904677683182	-2.624314308960059	0.09780196859412832	0.8870198853427184	0.2769484517652481	1.001546763441448	2449.012861791812
1077	2.001423158275566	0.1425901554501152	-1.858833002825451	0.03371438100960474	0.9608326032818966	0.08913800187679495	1.106447420338039	54.35546829802289
1078	1.94033334051346	0.1378284069603747	-1.802504933553085	0.03202645656147378	0.9626838996235701	0.08452761659208098	1.124912880536453	47.49591981380961
1079	0.5334345581188608	0.2412107182596082	-0.2922238398592526	0.2818371722192672	0.6801967123338083	1.002602009631972	1.00535157655429	861.5322800725324
1080	1.046927315948678	0.2162036784250801	-0.8307236375235982	0.1117425284517337	0.872987881064029	0.3213903592968241	1.006703673363632	701.2401280324956
1081	0.834379174327446	0.2173435525796206	-0.6170356217478254	0.2078974291433314	0.7634834895805196	0.6705341733540049	1.002024622788066	1986.908492361121
1082	0.5281699946472228	0.2388137015984201	-0.2893562930488027	0.2809914326937862	0.6807154422645912	0.998417612839222	1.005435375450132	849.4750437769496
1083	1.827003525829229	0.1514946742925367	-1.675508851536692	0.05405352549956631	0.937874687535149	0.145985822894752	1.056746348671119	94.86754324499528
1084	0.9687076705921305	0.2606116193162484	-0.708096051275882	0.2296465352583453	0.7443882567458238	0.7615932347494141	1.002922350769657	1467.704320988727
1085	0.549984031237021	0.2667850842693805	-0.2831989469676405	0.3007664076039315	0.6628229614262702	1.098905291031089	1.005264294586595	874.4633919519512
1086	1.287560905528468	0.1763669452046761	-1.111193960323792	0.1436995285037669	0.8348769468034749	0.4287285254611509	1.005420786660073	851.5495860705289
1087	0.8505036228606773	0.1997084287717205	-0.6507951940889567	0.1914096509053911	0.7801443911342327	0.6047675747003191	1.002108155762932	1923.516029778383
1088	0.5549067965841867	0.2822204314701423	-0.2726863651140444	0.3130284858633068	0.6512085001014414	1.164121611245052	1.005298750479091	869.3121344209844
1089	0.5549067965841867	0.2822204314701423	-0.2726863651140444	0.3130284858633068	0.6512085001014414	1.164121611245052	1.005298750479091	869.3121344209844
1090	0.6098631013820398	0.2678929888697683	-0.3419701125122716	0.2880036589827765	0.6777541634782318	1.033411913259993	1.003837210300204	1159.710385676389
1091	0.7836346355253891	0.2856100863005994	-0.4980245492247898	0.2686103889316283	0.7023572006611927	0.9382687215460654	1.00194592800232	2050.590119364037
1092	0.5549067965841867	0.2822204314701423	-0.2726863651140444	0.3130284858633068	0.6512085001014414	1.164121611245052	1.005298750479091	869.3121344209844
1093	0.6071931912532575	0.2746895109558166	-0.3325036802974409	0.2943299870647448	0.6715062093325729	1.065580020382478	1.003939893015756	1133.063879797918
1094	0.4938744517754103	0.4632413411511608	-0.03063311062424956	0.4911787281335157	0.4759350259341259	2.466195558381801	1.008414343424672	568.1165218950913
1095	0.53697611759079	0.2112439922232375	-0.3257321253675525	0.2522552391818285	0.7088501680713616	0.8618665716839343	1.004826388269614	945.737539489787
1096	1.140866972300645	0.1963347780715019	-0.9445321942291429	0.09489499313471239	0.8914666085606084	0.2678536394063308	1.011616030531532	419.9808255524753
1097	1.77929443902329	0.2093454129289193	-1.569949026094371	0.08468020377936604	0.9046132076472204	0.2363536206106593	1.04311154724338	122.1442451237865
1098	0.4641884947253317	0.6063550668701119	0.1421665721447801	0.6074124313498672	0.3625541655345169	3.952759150842393	1.006860809766877	686.4310060454105
1099	0.5485315589806123	0.2664018821716762	-0.2821296768089362	0.3008062895896527	0.6627136407539355	1.09911369702075	1.005297085643691	869.5596243575181
1100	1.037617272286181	0.229948202499431	-0.8076690697867496	0.1216973851784147	0.8623370101853766	0.3539894276996065	1.006344367333249	737.6575447713451
1101	1.291763447103019	0.9657820538342754	-0.3259813932687439	0.4207625011389583	0.5346771601294769	1.855810291018158	1.001109771614558	3111.738107018829
1102	0.5332355043109227	0.2226029905359971	-0.3106325137749256	0.264187927780611	0.6971627878094806	0.9172744141999534	1.005080994775498	902.936465594891
1103	0.966723249675612	0.2607111857534904	-0.7060120639221215	0.2298955758968799	0.7441102898526564	0.7626657013670961	1.002910565354029	1472.749931192372
1104	0.553331118142754	0.2515694447294344	-0.3017616734133196	0.2861836688120011	0.6770637799257931	1.024263242025064	1.005012618110158	914.0427357187915
1105	0.5281699946472228	0.2388137015984201	-0.2893562930488027	0.2809914326937862	0.6807154422645912	0.998417612839222	1.005435375450132	849.4750437769496
1106	1.195615384834627	0.5203338043696158	-0.6752815804650113	0.2521956522755244	0.7211900412927013	0.8615943249404852	1.020686727123216	243.4036079288545
1107	0.9317882447556487	0.3048469926224151	-0.6269412521332336	0.2643062512653199	0.7092611688373649	0.9178328332133798	1.002542573895082	1649.959870334821
1108	2.07170519760248	0.1600025953967442	-1.911702602205736	0.03959855846800259	0.9542734870217797	0.1053367205459861	1.088747593347313	63.60266746914628
1109	0.8223270739058393	0.231796826403017	-0.5905302475028222	0.2211789072673785	0.7500863867582186	0.7255364294343682	1.001980922557668	2021.772931639103
1110	0.5687523888185718	0.2092320450464289	-0.3595203437721429	0.243046756389975	0.7194596774500461	0.8203024250749127	1.004157633438804	1080.446663537078
1111	0.5687523888185718	0.2092320450464289	-0.3595203437721429	0.243046756389975	0.7194596774500461	0.8203024250749127	1.004157633438804	1080.446663537078
1112	0.5485315589806123	0.2664018821716762	-0.2821296768089362	0.3008062895896527	0.6627136407539355	1.09911369702075	1.005297085643691	869.5596243575181
1113	1.704455017233617	0.6348500305090717	-1.069604986724545	0.2707493181876016	0.7020283594653817	0.9485140057444561	1.016958950337029	293.7624265281401
1114	0.4619190336849342	0.7160658481311705	0.2541468144462363	0.6954874535866853	0.2770651321215177	5.834952555583717	1.003553303794585	1240.411704483374
1115	0.7507769889586923	0.5035883423395069	-0.2471886466191854	0.4293441317605307	0.5408662029701679	1.922137554609624	1.014663880573202	337.0820977199105
1116	0.5738041759175795	0.665231419582042	0.09142724366446253	0.5689327875621817	0.4012446459600714	3.371857342073311	1.008547206283288	559.8840225790126
1117	2.522810734993513	0.1669702687964514	-2.355840466197062	0.04921279257729395	0.9440849528650659	0.1322354508361506	1.012564427760366	390.0398018858145
1118	0.4896701160811692	0.5760713933788517	0.08640127729768249	0.5743748376225394	0.3949539828640251	3.447635399284037	1.007587111358486	625.4590381780985
1119	0.7755638365386548	2.180182748429424	1.40461891189077	0.8170380956676919	0.1529226390727257	11.40866571325104	1.000403923013168	5535.41442253465
1120	1.959242444156229	2.340419049685932	0.3811766055297023	0.584901618625987	0.3419429160980655	3.599854963220996	1.000116199144372	8116.056817274661
1121	2.778304776728377	0.1539904677683182	-2.624314308960059	0.09780196859412832	0.8870198853427184	0.2769484517652481	1.001546763441448	2449.012861791812
1122	0.553331118142754	0.2515694447294344	-0.3017616734133196	0.2861836688120011	0.6770637799257931	1.024263242025064	1.005012618110158	914.0427357187915
1123	0.9963426016711014	0.2851331040749192	-0.7112094975961822	0.2448601255942224	0.729559130440274	0.8284072380681476	1.002891869456472	1480.826006729326
1124	0.7836346355253891	0.2856100863005994	-0.4980245492247898	0.2686103889316283	0.7023572006611927	0.9382687215460654	1.00194592800232	2050.590119364037
1125	0.4396677368189169	0.6771927750676193	0.2375250382487024	0.6932877541560017	0.2790974764382153	5.774782521757489	1.003665497434867	1207.205694415976
1126	0.5485315589806123	0.2664018821716762	-0.2821296768089362	0.3008062895896527	0.6627136407539355	1.09911369702075	1.005297085643691	869.5596243575181
1127	0.6794603243071795	0.3447595717053563	-0.3347007526018232	0.3262145719613821	0.6431883135205483	1.236901063728689	1.002698186349941	1570.047076449057
1128	0.9186313058755313	0.2538028063938521	-0.6648284994816792	0.2291121024500723	0.7441202457632193	0.7592940966214662	1.002610932776436	1613.870475558013
1129	0.8637387540797897	0.2749654302043646	-0.5887733238754251	0.2507359151019049	0.7216679305100904	0.8549384525533809	1.002240016291615	1831.314214701235
1130	2.492239541865472	0.1813809146960576	-2.310858627169415	0.03877521794746418	0.95533194895891	0.1030581895151974	1.056341224184159	95.48926161271623
1131	0.6071931912532575	0.2746895109558166	-0.3325036802974409	0.2943299870647448	0.6715062093325729	1.065580020382478	1.003939893015756	1133.063879797918
1132	0.5198619989375	0.2685705334194108	-0.2512914655180892	0.3108047499172809	0.6515734567725282	1.152122324493906	1.006051341680663	770.3143550470766
1133	0.5643323690396891	0.2205532386608879	-0.3437791303788011	0.2547947481059896	0.7079030368358943	0.8735098070801118	1.004390856254309	1029.284565305471
1134	1.511088778430295	0.2611127803318349	-1.24997599809846	0.1188306849306375	0.8672927334988497	0.3445263596488425	1.037753859553167	138.1869123492353
1135	4.072253528246975	0.1367832129156255	-3.93547031533135	0.01045579552950976	0.9877432470928091	0.02699448847854764	1.015282065963939	324.1739287955142
1136	0.5687523888185718	0.2092320450464289	-0.3595203437721429	0.243046756389975	0.7194596774500461	0.8203024250749127	1.004157633438804	1080.446663537078
1137	1.920994451674205	0.19506584968726	-1.725928601986945	0.07387898875390336	0.9165012843270481	0.2038010537487925	1.039496966831764	132.4956084720648
1138	0.6098631013820398	0.2678929888697683	-0.3419701125122716	0.2880036589827765	0.6777541634782318	1.033411913259993	1.003837210300204	1159.710385676389
1139	2.234230238859854	0.207265365535245	-2.02696487332461	0.07206408183717326	0.9188714989169714	0.1984056760415815	1.019786166853614	253.8737039394807
1140	1.064051177129841	0.2149108569102983	-0.8491403202195428	0.1104532712243886	0.8744413901130464	0.3172218079174947	1.007259562568729	651.5432430512212
1141	0.5251776381780339	0.2491860704015423	-0.2759915677764915	0.2914924629809809	0.6704469382005518	1.051080733619897	1.005655817475158	819.3247679899345
1142	1.22840434485677	0.2073072197792271	-1.021097125077543	0.09926654833070249	0.8871912529270961	0.2815527990627428	1.017917932218078	278.8597676790323
1143	0.6098631013820398	0.2678929888697683	-0.3419701125122716	0.2880036589827765	0.6777541634782318	1.033411913259993	1.003837210300204	1159.710385676389
1144	1.17909610180531	0.2022993860455277	-0.9767967157597824	0.09827548383719574	0.8880094474739245	0.2784354533512006	1.014063724353511	350.6622078813726
1145	2.778304776728377	0.1539904677683182	-2.624314308960059	0.09780196859412832	0.8870198853427184	0.2769484517652481	1.001546763441448	2449.012861791812
1146	0.5332355043109227	0.2226029905359971	-0.3106325137749256	0.264187927780611	0.6971627878094806	0.9172744141999534	1.005080994775498	902.936465594891
1147	2.193540223206369	0.1789789692880664	-2.014561253918302	0.06073705485023657	0.9311516938276414	0.1652036962717645	1.026976953153731	189.4127471370302
1148	1.891669024586417	0.1424540687227652	-1.749214955863652	0.0343918697751139	0.9599693400318964	0.09099302312380678	1.105451180281381	54.79372449806543
1149	2.291387246556976	0.131057999801684	-2.160329246755292	0.03772459006856982	0.9565364994535843	0.1001563205756905	1.036517061926405	142.550292081194
1150	1.104152932070117	0.1886324043727629	-0.9155205276973537	0.09129712863509873	0.8951077015590145	0.2566778771146063	1.008813416572865	544.0958030865717
1151	0.9395205868444177	0.193110211287095	-0.7464103755573228	0.1782471471464496	0.7950836068280405	0.5541592507596635	1.002941430247188	1459.609210010755
1152	1.784390553109209	0.1949105962543311	-1.589479956854878	0.05740916668271653	0.9342020451821395	0.1556005942547682	1.08612002327982	65.29825201724157
1153	0.9055466499111577	0.226060711970901	-0.6794859379402567	0.2081868730149924	0.7646997183980713	0.6717131724139062	1.00258590058992	1626.90042939894
1154	0.5509714580661264	0.2959136400126401	-0.2550578180534862	0.3255649541738601	0.6389123943589313	1.233248907185778	1.005529902158168	836.2764763386276
1155	0.5786884557443949	0.235550738449991	-0.3431377172944039	0.265655418187467	0.6981145933387226	0.9242128518084179	1.00425062077115	1059.445885722897
1156	1.286424980332853	0.1759424491586163	-1.110482531174236	0.1434218995969117	0.8351457273534379	0.4277615292925877	1.005435404874124	849.4708699571574
1157	2.070316164599546	0.1747928173167315	-1.895523347282815	0.04469233188649093	0.9485821991485308	0.1195206569698966	1.098203313430851	58.24909454140108
1158	3.471982410858294	0.08149876316116536	-3.390483647697129	0.001936322051572937	0.9975787286122676	0.004956470901327377	1.008573676435469	558.272670015172
1159	0.8261545406092623	0.5029153349482882	-0.3232392056609741	0.3017439007932595	0.6683828167203039	1.104020106124669	1.012850527722715	381.8428046251865
1160	2.20277031278899	0.1864555058298403	-2.01631480695915	0.06382450399165696	0.9278103410775594	0.1741740294453832	1.024814203505326	204.9490755016332
1161	5.679693077063041	0.1351167985940486	-5.544576278468992	0.0003538297094746808	0.9995390733047793	0.0009042764268620689	1.130259975942944	45.8723315717469
1162	0.7719113482444028	1.31964071179256	0.5477293635481572	0.6824726514954734	0.2895978654626484	5.491074501233745	1.002213023893868	1849.4587897976
1163	6.759091888211681	0.1375631986674245	-6.621528689544256	0.0001577023317805793	0.9997960969190659	0.0004029580440021867	1.134272610188497	44.7388418100194
1164	4.112527885787213	0.1672042665725451	-3.945323619214668	0.01424757952143777	0.9833227439158703	0.03692550620928749	1.014027245249746	351.5238185291601
1165	3.646908388279796	0.09288983119542868	-3.554018557084368	0.002089614696767309	0.9973810006817543	0.005349681074556796	1.010187439947825	475.1127313990008
1166	0.8258871085008506	0.2274098895046249	-0.5984772189962257	0.2171726332300388	0.7541257894677662	0.708748769305895	1.00199228113067	2012.593370264153
1167	3.258049293269466	0.1057517802465396	-3.152297513022927	0.01061126363388067	0.9875315011007239	0.02740017666566098	1.007063139193805	668.2690112546907
1168	0.7836346355253891	0.2856100863005994	-0.4980245492247898	0.2686103889316283	0.7023572006611927	0.9382687215460654	1.00194592800232	2050.590119364037
1169	7.869116708723499	1.229807944534612	-6.639308764188886	0.009270856211101755	0.9742057980998888	0.02390661716819682	1.000100695737294	8325.287645495435
1170	0.5570086322342538	0.2752530577233512	-0.2817555745109026	0.3065052963658187	0.6576100952909274	1.129140682367573	1.005176796143634	887.8256877279847
1171	2.785231453499774	0.08475538632459592	-2.700476067175178	0.007300850768664037	0.9912350486097404	0.01878923256717484	1.113838810950574	51.343023905427
1172	1.388615327083213	0.1531648796713547	-1.235450447411858	0.06244763072907411	0.9274209068931147	0.1701663370397016	1.028947733154176	177.2430117460458
1173	3.358440746446494	0.08529789953486348	-3.27314284691163	0.003796417576474551	0.9954007653720318	0.009735967074428822	1.00934864668584	514.935872835772
1174	1.002346172304229	0.2850519315575382	-0.7172942407466907	0.2442693845137598	0.7302264978396049	0.8257626625477467	1.002912406594171	1471.959356454525
1175	3.033555665125681	0.08883408134432105	-2.944721583781361	0.006248639045253264	0.992485468012212	0.01606426730416	1.044665461421602	118.2036260207454
1176	6.210785558971381	1.412183690360563	-4.798601868610818	0.1626082806809754	0.8003170076139059	0.4960977029421259	1.000182100477896	7332.790040270065
1177	3.463499309176873	0.08920004778012568	-3.374299261396747	0.003766871695467884	0.995434722007252	0.00965990974256479	1.008382459950818	570.1287398763315
1178	3.026397378979464	0.0893737114631897	-2.937023667516275	0.009317493450296116	0.9889902856989773	0.02402801100015954	1.019434329674327	258.2212517369531
1179	15.84049645880095	0.5440713471856587	-15.29642511161529	9.417924907033904e-05	0.9998431485406358	0.0002406297650535741	1.004660405766411	975.9144441882468
1180	6.683922050104675	0.7515032170790148	-5.93241883302566	0.007878248247192115	0.9869961117601547	0.02028700379025674	1.001895535192209	2093.566475313582
1181	2.77995967983647	0.155513156286969	-2.6244465235495	0.0988313668855019	0.8859463687581185	0.2801831123853515	1.00151521449279	2487.23322207105
1182	1.702719007663307	0.5517177820253895	-1.151001225637917	0.1774638150231555	0.7989768153608626	0.5511984926742574	1.021521100546814	234.4673507945941
1183	1.607074858955319	0.2090943838899137	-1.397980475065406	0.08603065409996642	0.90275195442197	0.2404777031377873	1.052030980739251	102.6981126595405
1184	4.198846031460832	0.07584525222073461	-4.123000779240098	0.0002052317276325483	0.999728949564229	0.0005244291956716526	1.095473810471655	59.68595160487064
1185	0.8773852656896244	0.2625709201748947	-0.6148143455147297	0.2399525830054971	0.7326165676322532	0.8065623810386409	1.002318203734368	1780.717269708058
1186	1.080428793739873	0.2386850519347865	-0.8417437418050862	0.1242865702208708	0.8598824973450008	0.3625896588492485	1.009582356781733	503.1741750686434
1187	2.189047994316469	0.2144772079002476	-1.974570786416222	0.07626460671641468	0.91425577637626	0.2109252979075136	1.021073197945604	239.1785045013638
1188	2.200145014024068	0.2146606515127795	-1.985484362511289	0.07622659230057395	0.9142853977582697	0.210811485790662	1.020846985097071	241.6330149392741
1189	2.364974397598569	0.1997943947286159	-2.165180002869953	0.06643911562226226	0.9250751321673854	0.1818169701940612	1.016091252510928	308.7312138142207
1190	11.06070327573862	0.2241508963455894	-10.83655237939303	0.0001210095444320174	0.9998250955345066	0.0003091899742864565	1.064341294660634	84.65118420422409
1191	0.9717379504493104	0.2616908171449658	-0.7100471333043445	0.2301809854455583	0.7438993598450619	0.7638956400669532	1.002934079045966	1462.71755290804
1192	2.675326038018887	0.1032681886088184	-2.572057849410069	0.01125093721347091	0.9865843918470671	0.02907072323557082	1.127937804558669	46.56077095566645
1193	3.027715815891895	0.09733071417622967	-2.930385101715665	0.007673573213141638	0.9908038819044886	0.01975587656595066	1.043794342762124	120.378654049579
1194	0.541461717934566	0.2126821066052698	-0.3287796113292962	0.252550507875246	0.7088286384804341	0.863216265918189	1.004760012321797	957.5766847583453
1195	1.830045087935037	0.1669544579421789	-1.663090629992858	0.04473604814817338	0.9483481941772169	0.1196430423621282	1.101715809754795	56.51320325901352
1196	2.854116442196438	0.2208921478217087	-2.63322429437473	0.1422387220815935	0.8408676748261561	0.423647477788331	1.000606122787595	4525.023721047209
1197	3.876326308399483	0.137062867990896	-3.739263440408588	0.005243389238488714	0.9935536543775274	0.01346630617927498	1.029709192159313	172.9662921103161
1198	4.23283945185517	0.0817619754570387	-4.151077476398131	0.0002718513258302125	0.999640783475769	0.0006947087281087207	1.083210526623208	67.30016589072635
1199	0.6409823520221596	0.9168500930186816	0.275867740996522	0.6691611281299877	0.3022501396973366	5.167344230123262	1.003032080833186	1422.342480336359
1200	4.188524192724187	0.1358123882438097	-4.052711804480377	0.009783539393232898	0.9885230513399013	0.02524172766824868	1.017436163865996	286.1472807143928
1201	2.124609527205293	0.1207679319436642	-2.003841595261628	0.02474853982401175	0.9710322586836926	0.06483151814093019	1.127921131380574	46.56580428462536
1202	1.480890582235071	0.2687750026988599	-1.212115579536211	0.1238112777223653	0.8619519613836617	0.3610071195224498	1.036651553964349	142.0617259356549
1203	3.114888457685445	0.1081095227717926	-3.006778934913652	0.01241415831170755	0.9854375820113989	0.03211409180423416	1.012384335682533	395.3862887208679
1204	3.441190459999476	0.08322136507542034	-3.357969094924055	0.002125640432859247	0.9973409515939313	0.005442108036391339	1.00843984331995	566.5175121014908
1205	2.94000311156896	0.1080587213610034	-2.831944390207957	0.01376485063536602	0.9838662155996619	0.03565695448837604	1.023036246585914	219.8600096348893
1206	4.831968113349202	0.1180754656711077	-4.713892647678094	0.001612186840299796	0.9980246178479545	0.004125430935806368	1.085048525506924	66.019643596634
1207	2.926955096923813	0.141614460300507	-2.785340636623306	0.02137732708441728	0.9751478154740953	0.05580734338197824	1.017327167013113	287.8506726872748
1208	1.260704552338048	0.1673897364425411	-1.093314815895507	0.07364292626672235	0.9148073986392493	0.2030980882034083	1.018432861416895	271.4807233110287
1209	2.967686588116976	0.1413466848051496	-2.826339903311827	0.02077303783901671	0.9758402155513	0.05419632888263487	1.014254445608888	346.2268765073596
1210	0.6149552163010179	0.2689827976045395	-0.3459724186964784	0.2879003830435469	0.6780447126754066	1.03289151736796	1.003736991032258	1186.963028167565
1211	9.376489757883544	0.1979589301221749	-9.178530827761369	5.168109430390448e-05	0.9999249087640669	0.0001320405627358259	1.091382751436113	61.99974949093334
1212	2.107660926290815	0.1649535656716931	-1.942707360619122	0.04104241497729159	0.952675275724412	0.1093419283481566	1.083622428845436	67.00832359802672
1213	0.5629788619867857	0.2380423659939364	-0.3249364959928493	0.2714887761468446	0.6917264048864951	0.9520699391346198	1.004630338363935	981.5898226000475
1214	3.321597941138767	0.07140309642330353	-3.250194844715463	0.003212395652601756	0.9961045524812709	0.008233407697657666	1.017545660936288	284.4567919079412
1215	1.798184129051253	0.2065396504730648	-1.591644478578189	0.08259963731929862	0.9068351925543867	0.230023630220978	1.041920960836412	125.3589152752896
1216	1.198622106397359	0.1709567876783196	-1.027665318719039	0.0768260613305323	0.9111307445736998	0.212607339597141	1.0149287600467	331.4245591034712
1217	3.074728546078755	0.0875505863136533	-2.987177959765101	0.006405262777974104	0.9923083530815928	0.01646951800197571	1.050010285023902	106.5016009190392
1218	1.36097839474497	0.1903535518673458	-1.170624842877624	0.08615724061880467	0.9017442337232145	0.2408649051200318	1.028016227518498	182.7854627349125
1219	1.459065093412634	0.6970083856652309	-0.762056707747403	0.349855778900616	0.6180427868595003	1.374777974418461	1.003518994416278	1250.936419904174
1220	0.7885312408270789	0.2865172995504899	-0.502013941276589	0.268628696940284	0.7024442892973697	0.9383561610381677	1.001950585112218	2046.707625690433
1221	2.854116442196438	0.2208921478217087	-2.63322429437473	0.1422387220815935	0.8408676748261561	0.423647477788331	1.000606122787595	4525.023721047209
1222	1.495334546094619	0.1508231215967992	-1.344511424497819	0.05605876907490993	0.9349613885109491	0.1517231397397303	1.054584110540205	98.29171737253303
1223	0.8552653172473459	0.2033639887150968	-0.651901328532249	0.1940756985265093	0.7776181856965115	0.6152195486298677	1.002146665068095	1895.639171487706
1224	3.89764055688181	0.1313672603789228	-3.766273296502887	0.008010975388180457	0.9903979030002217	0.02063154495795291	1.003868874123263	1151.359951038248
1225	1.924541255894523	0.1307978492683338	-1.793743406626189	0.02958097041169592	0.9654080334439072	0.07787648353480386	1.116972467245202	50.18059264556794
1226	0.7699119554194357	0.493994296044784	-0.2759176593746517	0.3087191724683662	0.6609083016496941	1.140938695410661	1.011676336560035	417.938092153976
1227	1.234901398177633	0.2300714107045353	-1.004829987473098	0.1141718668451203	0.8712742207070342	0.3292781049116543	1.016892034476771	294.863647891787
1228	3.56694811855873	0.1115549330414032	-3.455393185517327	0.00612902977202581	0.9926208072646352	0.01575487441373837	1.005590820045434	827.9877146111191
1229	3.44973096189932	0.08582507218750655	-3.363905889711813	0.003736219677457131	0.9954845041278082	0.009581009748372497	1.009917365104723	487.234975873992
1230	1.873168613686932	0.1372813033057094	-1.735887310381222	0.04642365153632211	0.9463017721067125	0.124376132210558	1.059665465782803	90.63546273845689
1231	1.021388908947496	0.2642195354573317	-0.7571693734901646	0.1457815061323844	0.8367331859618696	0.4360001948638347	1.005941419608952	783.3311640605903
1232	1.395642566593494	0.2169890005527901	-1.178653566040704	0.1015217189222139	0.8853079596006633	0.2886719589115279	1.021870794349259	230.9203360821243
1233	0.5569364003358032	0.2972833136577964	-0.2596530866780068	0.3250694391453527	0.6396582951908261	1.230467844180053	1.005377572579739	857.755109729414
1234	1.180061245767588	0.1955764491742897	-0.9844847965932984	0.09352812186769452	0.8930958207880566	0.2635973854603442	1.013420447994792	366.5182693815686
1235	5.37187125634024	0.6755481762970466	-4.696323080043194	0.0812771692815784	0.9047358773566867	0.2260150093035186	1.015269754606473	324.421121919786
1236	10.13933033326762	0.220712429725009	-9.918617903542616	0.0002178426084799948	0.9996918162940964	0.0005566608354620604	1.05256874321667	101.7347291859371
1237	1.990419383499229	0.1283923517713584	-1.862027031727871	0.02817873760229558	0.9670566551598659	0.07407784785008166	1.130370431320085	45.84019637780406
1238	3.408987957472358	0.1032601965424679	-3.30572776092989	0.004987290742324088	0.9939413100803	0.01280528589509159	1.006944559023759	678.793553009368
1239	2.520381019705983	0.1845740631600266	-2.335806956545956	0.03901557852326186	0.9550484950813859	0.1037229652357862	1.051728002261277	103.249631420785
1240	2.545131169329748	0.1201652669537828	-2.424965902375965	0.02093671699300869	0.9755767011295809	0.05463249554213152	1.067500611284159	81.07408771771371
1241	2.780495913759051	0.1560061466866124	-2.624489767072439	0.09916455697092524	0.8855989641791833	0.281231673524475	1.001505137769844	2499.694199088234
1242	3.99229688955381	0.09084742605036025	-3.901449463503449	0.001041350056387659	0.9986794671571861	0.002663191851564265	1.041191870360959	127.4181947622117
1243	1.460821892231828	0.1854492425861206	-1.275372649645707	0.07897549682070285	0.9098831851224094	0.2190657094976891	1.038159959536168	136.8151101553302
1244	1.959960055670274	0.1872882624047364	-1.772671793265537	0.07051650255706624	0.9203867640908554	0.1938216565275666	1.040352082959193	129.8812613654108
1245	7.533364372343314	0.1448718131432232	-7.388492559200091	5.265593446601261e-05	0.9999263177597226	0.0001345313231088963	1.129286845063714	46.15782029449313
1246	1.16548875953471	0.1739339500174125	-0.9915548095172976	0.07956199759339636	0.9080372186820611	0.2208331959076122	1.012748430214476	384.7273534712559
1247	4.39984893676366	0.08379470894134133	-4.316054227822319	0.0005010149404792742	0.9993667351560823	0.001280623714249133	1.091459149075729	61.95465095771592
1248	2.780495913759051	0.1560061466866124	-2.624489767072439	0.09916455697092524	0.8855989641791833	0.281231673524475	1.001505137769844	2499.694199088234
1249	0.5609447337140889	0.283668038361245	-0.2772766953528439	0.3126878655253356	0.651811519327682	1.162278586970748	1.005152895295217	891.5476261360374
1250	2.90235007370249	0.103162321559919	-2.799187752142571	0.009405760151011168	0.9887542751439922	0.02425779501921653	1.066432672223519	82.24542910710042
1251	2.780495913759051	0.1560061466866124	-2.624489767072439	0.09916455697092524	0.8855989641791833	0.281231673524475	1.001505137769844	2499.694199088234
1252	1.169744422957427	0.2352164704217413	-0.9345279525356861	0.1195358725040744	0.8652978567405606	0.346848491306897	1.013271126165044	370.4107368065762
1253	2.293805228988766	0.2045558741103581	-2.089249354878408	0.06959624607306578	0.9216085185501244	0.1911030336394742	1.017535759584324	284.608811390801
1254	2.026266589188283	0.144211675383523	-1.88205491380476	0.04772871072875406	0.9451432299931559	0.1280478328817809	1.047440719615842	111.8015915192864
1255	1.17055204042818	0.1962476888977565	-0.9743043515304239	0.09423843207652521	0.892291719620909	0.2658075929799546	1.012851746577985	381.8086349287445
1256	1.970681544106217	0.150175206624706	-1.820506337481511	0.0369098689214569	0.9572143245586917	0.09791039226901886	1.0970382417921	58.85255090432109
1257	3.303709894005451	0.08618791703621405	-3.217521976969238	0.00294295184888942	0.9963377117864962	0.007540781706695702	1.01731956531823	287.9702486067345
1258	3.593002405510412	0.1106013190845992	-3.482401086425813	0.005426305264546585	0.9934406291036293	0.01393864231838444	1.006117543546775	762.6834729608536
1259	0.5931903024725994	0.2914854858121765	-0.3017048166604229	0.3134160600515847	0.6520605481934452	1.166220917002407	1.004302833445474	1048.010374416153
1260	1.431659325821068	0.1708151446341875	-1.26084418118688	0.0741160261323137	0.9148247770445407	0.2045072830808032	1.022035152912323	229.2912473197542
1261	1.972697638221743	0.1600351346604131	-1.81266250356133	0.05612960535311995	0.9358916545036143	0.1519262592471503	1.046190768997005	114.5907649278354
1262	1.311817372881619	0.5381326396361669	-0.7736847332454518	0.2539034728333088	0.7195911939630687	0.8694144275754367	1.020617942466981	244.1718110932807
1263	1.175658594801946	0.1993496050965535	-0.9763089897053927	0.09709069299950253	0.8892256480774448	0.2747177314478603	1.012063815460881	405.2808989808731
1264	1.180141773274758	0.1996872015941698	-0.9804545716805885	0.09782950470799869	0.888401050033343	0.2770348819366546	1.010341454761123	468.4702332466756
1265	2.517949095912403	0.1524326013162692	-2.365516494596134	0.03060282946803834	0.9646161547105374	0.08065161247492107	1.057493743182149	93.74337628612014
1266	0.9957630356767642	0.2635610141130202	-0.7322020215637439	0.2300614036855309	0.7442656716973561	0.763380205623561	1.002865470973536	1492.382161566492
1267	2.856188324014894	0.2243425618879204	-2.631845762126973	0.1444128708547539	0.8386223261729521	0.4312160123660916	1.0005862013861	4607.867464139309
1268	3.184239951461162	0.1113978970319698	-3.072842054429192	0.01177747510567408	0.9861228437034548	0.03044743180996269	1.027550278870973	185.6960000705137
1269	3.26967814295141	0.08590695431732528	-3.183771188634084	0.005143107947110159	0.9938098458762468	0.01320742785347122	1.020518575907158	245.2904391661046
1270	1.272437071611785	0.1924138814759047	-1.080023190135881	0.08980139170903371	0.8974648132973357	0.2520577878330815	1.018471015072316	270.9499146062162
1271	1.064741677791561	0.248196027441883	-0.8165456503496782	0.2133643091360121	0.7618623852881178	0.6929491190360285	1.003224814707395	1349.136913272655
1272	0.5363391278222555	0.3062667989337876	-0.2300723288884678	0.3404165761960369	0.6235960634028567	1.318542664427876	1.005837035237817	796.1102297757582
1273	1.297098641777219	0.2308116087673894	-1.06628703300983	0.1147768950584528	0.8707143775048085	0.3312492865152257	1.012807079596721	383.0649290006432
1274	0.8563623792594862	0.5001874817668155	-0.3561748974926707	0.2963658932177423	0.6741775259813877	1.076055222946806	1.013763305447988	357.8892000218859
1275	0.6432863785720347	0.2892861632129666	-0.3540002153590681	0.302121731625058	0.6647635998199849	1.106000977161031	1.003338130711056	1309.528332304698
1276	3.233686982413384	0.1589415783486582	-3.074745404064725	0.0275989823933622	0.9681002939043948	0.07251049752534727	1.018572492400147	269.5484586541747
1277	1.161122548483336	0.2088298969538951	-0.9522926515294412	0.1037981020131627	0.8819956866538791	0.2958944186333147	1.01131047142693	430.6515998778035
1278	2.567626811557473	0.1465903826305645	-2.421036428926909	0.02910937243769178	0.9663041319796399	0.0765977044103929	1.051702899873243	103.2956132398274
1279	0.6586635579048161	0.2564555307186692	-0.4022080271861469	0.271910956858456	0.6946892067017062	0.9541033768068891	1.002911473366266	1472.359950610617
1280	2.776624273763241	0.1512833376014695	-2.625340936161771	0.02672777853519948	0.9690462774780186	0.07015873601952778	1.03089886071217	166.6998330814895
1281	0.620569924496474	0.2079173555984279	-0.412652568898046	0.2345053059039689	0.7296159674900715	0.782643006659137	1.00314786023108	1377.438633300297
1282	0.4620052746980122	0.5313658961700207	0.0693606214720085	0.5639990060137114	0.4043839948181437	3.304791610514919	1.00729102050137	648.9428987834358
1283	4.548515787769762	0.1237068933035788	-4.424808894466183	0.002547181256417546	0.9968447048750958	0.006524101493112029	1.030451025561161	169.0022082569222
1284	4.724504176348629	0.1168317934453081	-4.607672382903321	0.00268406138311241	0.9967391310839144	0.006875636432979509	1.042224750938539	124.5216272409162
1285	1.35078482307073	0.2000503519364618	-1.150734471134268	0.09318124045727295	0.8940889799429022	0.2625192845434275	1.018770365166723	266.8581846089783
1286	1.2458536547485	0.2064920333135528	-1.039361621434947	0.09968313312652369	0.8867656210158295	0.2828651952414511	1.015967151626908	311.0010482714802
1287	2.413440356406496	0.1274539448906019	-2.285986411515895	0.02470318554330039	0.9712407714521436	0.0647096982829007	1.077942934228843	71.30302264080994
1288	3.041478185560899	0.07768008418249087	-2.963798101378408	0.005154552218685815	0.9937875363239981	0.01323696885026161	1.0503961625363	105.751932200699
1289	2.086600440996283	0.1356255199308102	-1.950974921065473	0.03064312705687628	0.9643489434002597	0.08076117116725443	1.100055254019597	57.31871017947229
1290	3.245242905642574	0.09047601883826832	-3.154766886804306	0.005725298742196641	0.9931177175374474	0.01471109445211501	1.021301082799518	236.7573607231694
1291	1.254066463767566	0.2490741463323173	-1.004992317435249	0.12779831363471	0.8567234728847983	0.3743358500209631	1.010852663417142	447.7142840280637
1292	5.010326624443111	0.1526989845452536	-4.857627639897858	0.003502991929402546	0.9956982954595196	0.00898082756581684	1.049996731643913	106.5281403330664
1293	0.5970617718639197	0.2592997327285512	-0.3377620391353685	0.2858196186118951	0.67895971470939	1.022438841877777	1.004014450275857	1114.475613903937
1294	0.8557619834325753	0.2211945165930517	-0.6345674668395236	0.2094166873147242	0.7623750438698391	0.6767322327692946	1.002090703980809	1936.422238750034
1295	0.8044636688788396	0.288116949954399	-0.5163467189244406	0.2681522087395866	0.7031827523973995	0.9360818666035841	1.001935184718336	2059.603113138176
1296	0.8691464755940356	0.8447528902984747	-0.0243935852955609	0.5113364991294497	0.4520948071345101	2.673314856679188	1.002598399261343	1620.368204602308
1297	0.5557111047821498	0.2424507716583704	-0.3132603331237794	0.27952787530859	0.6832218420939737	0.9911996984260741	1.004694251522084	969.6044892733788
1298	0.5557111047821498	0.2424507716583704	-0.3132603331237794	0.27952787530859	0.6832218420939737	0.9911996984260741	1.004694251522084	969.6044892733788
1299	0.620569924496474	0.2079173555984279	-0.412652568898046	0.2345053059039689	0.7296159674900715	0.782643006659137	1.00314786023108	1377.438633300297
1300	0.5903129150443227	0.2400229400949435	-0.3502899749493792	0.2696697522725598	0.6943484559156972	0.9433354786525616	1.003945219780064	1131.715153272229
1301	3.503468707080256	0.1016492142836017	-3.401819492796655	0.005981063224679399	0.9928315616918597	0.01537223289054351	1.006443157537503	727.2689832740618
1302	1.656666167327546	0.1679964278902631	-1.488669739437283	0.0666541476995223	0.9236812292290976	0.1824474500597471	1.039226069938743	133.3473059329181
1303	3.265521780149439	0.09434693718147077	-3.171174842967968	0.005874067342827994	0.9929314029823297	0.01509561247985664	1.019936681150458	252.0595645686092
1304	1.055273010142773	0.2578909881249513	-0.7973820220178217	0.2212506233822214	0.7538356274782692	0.7258385181879475	1.003101561754615	1395.048618887716
1305	2.855815687990514	0.2240032663309088	-2.631812421659605	0.1441973637799138	0.8388452368174375	0.4304640832710601	1.000588617697915	4597.657599979724
1306	0.927078266012059	0.2299885201677544	-0.6970897458443046	0.2097676278834669	0.7634604113600478	0.6781673399448445	1.002655925643726	1590.970063450043
1307	0.6139171763692424	0.2386531881474235	-0.3752639882218189	0.2638180125769556	0.7009918615149393	0.9155297843226883	1.003491259714345	1259.576544419374
1308	2.358100608828241	0.1890003522719623	-2.169100256556278	0.06265840152830547	0.929171217970497	0.1707790685795515	1.018538387700215	270.0177958124204
1309	0.6904694343601293	0.20155622195198	-0.4889132124081493	0.2181235983596417	0.7481277881926716	0.7127180673239427	1.00221501058305	1848.11101693518
1310	2.748129662190257	0.1776494253061017	-2.570480236884155	0.05054356520248141	0.9427184402365898	0.1360016103192051	1.007094323537479	665.5558373014123
1311	0.5674718010874493	0.3036935683775727	-0.2637782327098766	0.3298860800298209	0.6351343476552486	1.257675414173599	1.005001490758243	915.8762456781875
1312	0.5861771583593129	0.250405418568865	-0.3357717397904479	0.2798617078096408	0.6843133869336609	0.9928434975683641	1.00412614354442	1087.74987388452
1313	1.055273010142773	0.2578909881249513	-0.7973820220178217	0.2212506233822214	0.7538356274782692	0.7258385181879475	1.003101561754615	1395.048618887716
1314	2.975073606660754	0.1095786079747187	-2.865494998686036	0.009920446890525167	0.9881399143221421	0.02559849100623827	1.051394154269468	103.8648050141552
1315	1.800235758831714	0.2096895126879461	-1.590546246143768	0.0843384332492304	0.9049466961135885	0.2353118310739505	1.039902963675487	131.2405509962524
1316	3.08741361918046	0.110739803205336	-2.976673815975124	0.01364528352727202	0.9840144335173238	0.03534293880209367	1.015817091963201	313.7917930052481
1317	0.5507322590770567	0.2574107461764765	-0.2933215129005802	0.2943007001057675	0.6687400206726555	1.065429773264613	1.004979779499056	919.4751578369833
1318	3.318799064626618	0.07612173991987459	-3.242677324706744	0.003720652220202513	0.9954994571901352	0.009540940109093409	1.017239025382921	289.2434505730332
1319	0.4859264647720374	0.5241105457870274	0.03818408101499005	0.5440170048015356	0.4243206178409663	3.048014637522446	1.007912457560828	601.5610316961954
1320	0.5829666091419139	0.2977095447635913	-0.2852570643783225	0.3215116255459715	0.6438250338625221	1.210619014414701	1.00462062131781	983.4382155750905
1321	3.261765761198302	0.165275802219922	-3.09648995897838	0.03504133247469314	0.960107219477696	0.09277375202954777	1.002528807283179	1657.424878041749
1322	1.305557405561096	0.2379299079675282	-1.067627497593568	0.1171938306333421	0.868289468016013	0.3391506163980342	1.01807834997691	276.5170778130135
1323	2.539367836828554	0.1156309051408071	-2.423736931687747	0.01966173655489144	0.977009064397218	0.05123882230157527	1.076948445302452	72.11992978084038
1324	0.8175928790638629	0.5188359347556507	-0.2987569443082122	0.315957171973576	0.653630935492609	1.180043846077302	1.012145955742077	402.6973895166187
1325	3.140950488561392	0.09167115177661964	-3.049279336784772	0.009069105931087378	0.9892931739321469	0.02338160537461639	1.01266936507556	386.9919017733056
1326	3.777978788462209	0.1523153616332878	-3.625663426828921	0.02035283428343558	0.9763707037757154	0.05307725207845027	1.007065146161932	668.0937228152367
1327	3.907312109262514	0.09332480778955747	-3.813987301472957	0.002912151755720357	0.9964674477132685	0.007461631542670793	1.02065982357055	243.7034783472677
1328	2.411652485794442	0.1720950998077831	-2.239557385986659	0.04014220592535175	0.9538298036563357	0.1068433653648628	1.048106002062976	110.3755880072406
1329	0.620569924496474	0.2079173555984279	-0.412652568898046	0.2345053059039689	0.7296159674900715	0.782643006659137	1.00314786023108	1377.438633300297
1330	0.9597877616425011	0.3069485266040053	-0.6528392350384957	0.2633512514593675	0.7105117750287467	0.9133309006791301	1.002499851149785	1673.350079991056
1331	1.845317766542637	0.1961081151768188	-1.649209651365818	0.07078381621348148	0.9197506940351969	0.1946123641365624	1.061264244862529	88.48726371100909
1332	3.000758893684535	0.08533290423264919	-2.915425989451885	0.006288124133003561	0.9924449616119834	0.01616641959518083	1.054556603761634	98.33701155922914
1333	2.700866002171062	0.09833611102312229	-2.60252989114794	0.01460895628041634	0.982770204421717	0.03787597306312816	1.058885540601043	91.72542039115189
1334	2.105132323914212	0.1386688313223472	-1.966463492591864	0.03175136988805554	0.9630842579630237	0.08377777004983737	1.081827891267063	68.30118188196332
1335	0.5557111047821498	0.2424507716583704	-0.3132603331237794	0.27952787530859	0.6832218420939737	0.9911996984260741	1.004694251522084	969.6044892733788
1336	1.917329859158499	0.1389674420100478	-1.778362417148451	0.04688498590177721	0.9458627961471814	0.1256729180087109	1.054851600591726	97.85360251698958
1337	3.32356065409853	0.122322855021362	-3.201237799077168	0.009543849979410553	0.9885784125888444	0.02461736535768265	1.013927161838678	353.9100947786952
1338	1.959193769019987	0.1859994101386329	-1.773194358881354	0.05107733206749249	0.9413851151812473	0.1375151679680352	1.089274272905052	63.27476014666576
1339	2.226182539834924	0.1127259548345753	-2.113456585000349	0.02169399225979523	0.9745274190206855	0.05665235665701208	1.100079562587311	57.30672625760425
1340	2.855815687990514	0.2240032663309088	-2.631812421659605	0.1441973637799138	0.8388452368174375	0.4304640832710601	1.000588617697915	4597.657599979724
1341	1.636290193659121	0.202547164760744	-1.433743028898377	0.08522926501131796	0.9035686895023257	0.2380289063160613	1.036503485873273	142.5998069038949
1342	4.267576854564946	0.841096142179204	-3.426480712385742	0.106691265473606	0.8701171153165264	0.305126906636332	1.002198413006413	1859.431802295953
1343	15.21033528616498	1.833282024310511	-13.37705326185447	0.02957435511261926	0.9453802105399596	0.07785853697814309	1.000436630147203	5342.405447695929
1344	2.393857563075937	0.1410664299182928	-2.252791133157644	0.02987200305518479	0.9653574455064253	0.07866626435362586	1.067911279566925	80.63340222867332
1345	3.255618215443623	0.08201730631713355	-3.17360090912649	0.004504887596352049	0.9945673280872388	0.0115610704403931	1.016074574098006	309.0342887141868
1346	0.8557619834325753	0.2211945165930517	-0.6345674668395236	0.2094166873147242	0.7623750438698391	0.6767322327692946	1.002090703980809	1936.422238750034
1347	2.781960893872784	0.1588051248440741	-2.62315576902871	0.1010860776937506	0.8836020063159771	0.2872939357913661	1.00146592041979	2549.406710165934
1348	7.53029694496025	0.1865569278748918	-7.343740017085358	0.006096011800410394	0.992830973155448	0.01566948005703167	1.037796109273955	138.0428367208703
1349	2.781960893872784	0.1588051248440741	-2.62315576902871	0.1010860776937506	0.8836020063159771	0.2872939357913661	1.00146592041979	2549.406710165934
1350	0.5951990941252155	0.264057031877133	-0.3311420622480826	0.2903415827837182	0.67450509339534	1.045232974097729	1.004091699962305	1095.852813200431
1351	1.501620166976108	0.1977371635240637	-1.303883003452044	0.08857206113117433	0.8994674130433136	0.2482719378560846	1.021999015680299	229.6473907140625
1352	0.8854936846669874	0.2775065755752008	-0.6079871090917867	0.250617948395604	0.722111731099974	0.8544016995647439	1.002277728535101	1806.554138762121
1353	1.362893050728581	0.2435299240441823	-1.119363126684398	0.1211628705348226	0.8641085928178633	0.3522202956293121	1.012206832381178	400.8042237494826
1354	2.518873060866825	0.2019430113878679	-2.316930049478957	0.0651868622052296	0.9265148878923352	0.1781510923288606	1.012211552889695	400.6581810867532
1355	2.781960893872784	0.1588051248440741	-2.62315576902871	0.1010860776937506	0.8836020063159771	0.2872939357913661	1.00146592041979	2549.406710165934
1356	5.495040286662189	0.1312882985446069	-5.363751988117582	0.0002023765197738823	0.9997154245066096	0.0005171317983892015	1.13052090872768	45.79650492270132
1357	1.288136191789855	0.1780517018106075	-1.110084489979247	0.0803742441100052	0.9076565250494415	0.2232847157375297	1.019732542532956	254.5265563543648
1358	0.6904694343601293	0.20155622195198	-0.4889132124081493	0.2181235983596417	0.7481277881926716	0.7127180673239427	1.00221501058305	1848.11101693518
1359	16.44789140646657	0.2332430321567825	-16.21464837430979	1.496035946677238e-05	0.9999788579140798	3.822097366644177e-05	1.028742468686004	178.4339959778424
1360	0.5861771583593129	0.250405418568865	-0.3357717397904479	0.2798617078096408	0.6843133869336609	0.9928434975683641	1.00412614354442	1087.74987388452
1361	3.931997003283569	0.104542171183056	-3.827454832100513	0.004687562491711808	0.9943671922417362	0.01203208412414499	1.01218180247807	401.5804132789461
1362	3.594319237325752	0.1070485106385557	-3.487270726687197	0.006519771830249725	0.9921772687252908	0.01676588137543411	1.009412436514743	511.6705531337611
1363	5.014237136299377	0.1871637748555426	-4.827073361443834	0.01355447299999308	0.9841146993446435	0.03510449656698784	1.017314884586975	288.0439280512377
1364	1.17769062662496	0.207431234388595	-0.9702593922363654	0.1017140250024946	0.8843293194692707	0.2892806879697532	1.013043873964829	376.4993801165338
1365	1.468614762026844	0.1970557441457201	-1.271559017881124	0.08832611206247845	0.8996781233589928	0.2475157380713276	1.024429936717291	207.9915638939213
1366	3.501995121323016	0.111017013973802	-3.390978107349214	0.009910591714115754	0.9883556334785762	0.02557280638790159	1.007347233902146	644.3481562838762
1367	1.345990857290235	0.2043764478490515	-1.141614409441184	0.09519530049713892	0.8919407851738285	0.2687904793189889	1.021313121293846	236.6308656871421
1368	1.888759066048683	0.1533514605333843	-1.735407605515298	0.05427805045172256	0.9377342462400765	0.1466270144605017	1.051439455836323	103.7808648796324
1369	0.5091876101378183	0.5836860663330997	0.07449845619528139	0.5710773308625006	0.3984422244266467	3.401489552479474	1.00787180324025	604.4457075696059
1370	3.45718457923432	0.1058829724122502	-3.35130160682207	0.009026475098383195	0.9893752156688818	0.02327069514215237	1.008334917296182	573.1562089351405
1371	0.8701058387340671	0.2058993554115165	-0.6642064833225505	0.195281993161303	0.7766721503500806	0.6199714634323006	1.002183573342885	1869.672127766858
1372	0.8854936846669874	0.2775065755752008	-0.6079871090917867	0.250617948395604	0.722111731099974	0.8544016995647439	1.002277728535101	1806.554138762121
1373	0.8557619834325753	0.2211945165930517	-0.6345674668395236	0.2094166873147242	0.7623750438698391	0.6767322327692946	1.002090703980809	1936.422238750034
1374	4.94929560354768	0.871783737186354	-4.077511866361325	0.1239674902499285	0.8539173007170419	0.3615270570893994	1.002214793868275	1848.257940708383
1375	0.8434089631602918	0.2357322798875701	-0.6076766832727216	0.2225688092927526	0.7490986560846944	0.7314010206083602	1.002031165172695	1981.792520187946
1376	0.5557111047821498	0.2424507716583704	-0.3132603331237794	0.27952787530859	0.6832218420939737	0.9911996984260741	1.004694251522084	969.6044892733788
1377	3.34592090267325	0.1039433094572199	-3.24197759321603	0.007255145130430881	0.991308705510702	0.01867074638568924	1.017425002300793	286.3207604223891
1378	1.665510574140865	0.1829668662248906	-1.482543707915975	0.07390359095416861	0.9158744278741781	0.2038743367474928	1.040054112224928	130.7797272883743
1379	1.278639814331961	0.1822556510846846	-1.096384163247277	0.08384770956888869	0.9038395493204806	0.233817359776403	1.016859874714013	295.3959155847889
1380	14.80190493702832	0.2633342211306661	-14.53857071589766	0.0009516855890316647	0.9988131805420292	0.002433661781097722	1.036897149475645	141.1786272710735
1381	2.480788020416643	0.1683578386893491	-2.312430181727294	0.03830946446777291	0.9559083231375108	0.1017709806344866	1.04083288962513	128.458819980652
1382	2.36628148973992	0.1801867974283936	-2.186094692311526	0.05872074596010292	0.933476891275254	0.1593772384213921	1.019385047257193	258.8425051544285
1383	1.301139090707701	0.7579135487492531	-0.5432255419584483	0.3770490614589062	0.5894197629792881	1.546312404730997	1.003400103038524	1288.840022271668
1384	4.331492032115474	0.09449772555183801	-4.236994306563636	0.0009127867854332655	0.9988440782109796	0.002334098414745115	1.052011133006555	102.7340470222942
1385	4.145341792796743	0.1054999569556827	-4.03984183584106	0.0007696846655499705	0.9989773640036294	0.001967888342125862	1.075516067222253	73.33414891717251
1386	2.369042366739856	0.1811711339697366	-2.187871232770119	0.05934435459277	0.9327753756549914	0.1611765906480048	1.020271931654119	248.1133158137426
1387	1.058013178338174	0.7325328489008263	-0.3254803294373476	0.4363067115355529	0.5285922078267598	1.977435150815405	1.003124999610625	1386.077629912502
1388	3.171420834869554	0.1064708287368412	-3.064950006132713	0.01149775863852614	0.9865015218750612	0.02971589051358417	1.009134787635732	526.1985156788404
1389	3.724788362354301	0.5340205826801182	-3.190767779674182	0.05639043917100581	0.9326193996987516	0.1526744501471196	1.029351721353045	174.9468433343912
1390	0.620569924496474	0.2079173555984279	-0.412652568898046	0.2345053059039689	0.7296159674900715	0.782643006659137	1.00314786023108	1377.438633300297
1391	1.57283891413145	0.1510225938168982	-1.421816320314552	0.06002524816166671	0.9304286910543036	0.1631439586238549	1.02615439153386	195.0245491112196
1392	1.897265952378189	0.1605708641076442	-1.736695088270545	0.05775465049505599	0.9339639650106271	0.1565943821647009	1.04850824883767	109.5321809348023
1393	0.5844433341603066	0.2549417829752403	-0.3295015511850663	0.2842532600363932	0.6799915755573728	1.014610367854042	1.004204154624676	1069.836280714894
1394	5.605832802887756	0.1141909945935405	-5.491641808294215	0.001644359721709668	0.9979955234519806	0.004207893841064269	1.057221552087718	94.14940978980383
1395	1.029142316814223	0.2873473278466695	-0.7417949889675538	0.2442471496121723	0.7304628543533507	0.8256632041126435	1.002781377844721	1530.434143566401
1396	0.5674718010874493	0.3036935683775727	-0.2637782327098766	0.3298860800298209	0.6351343476552486	1.257675414173599	1.005001490758243	915.8762456781875
1397	1.305523286557363	0.2073970288394997	-1.098126257717863	0.09879761539827381	0.887908069900436	0.2800769384938313	1.017581075629732	283.9144185669082
1398	0.6024028926423682	0.2128078911615274	-0.3895950014808409	0.242102975983781	0.7215300566953132	0.8160995651010524	1.00346094972077	1269.157310635781
1399	0.56206060069748	0.2447766802784347	-0.3172839204190452	0.2802555581662846	0.6828164965212509	0.9947847867714629	1.0045897057466	989.3659753099597
1400	4.819682467148255	0.09958838048168364	-4.720094086666571	0.001602934932806328	0.998043145807765	0.004101718185119414	1.056664752923721	94.99205374438105
1401	3.507007686744211	0.1173282609510834	-3.389679425793127	0.005728159113297404	0.9930084702933459	0.01471848648810792	1.005285735395081	871.2507172236226
1402	0.6904694343601293	0.20155622195198	-0.4889132124081493	0.2181235983596417	0.7481277881926716	0.7127180673239427	1.00221501058305	1848.11101693518
1403	2.428838894240361	0.1306475798029244	-2.298191314437437	0.02576811258878297	0.9700462435279331	0.06757304494684514	1.066264806118661	82.43296024551877
1404	2.781960893872784	0.1588051248440741	-2.62315576902871	0.1010860776937506	0.8836020063159771	0.2872939357913661	1.00146592041979	2549.406710165934
1405	2.506325673353428	0.09976671553233732	-2.406558957821091	0.01596458714733091	0.9811794354605853	0.04144767599848553	1.082580357739654	67.75226420003654
1406	0.5522037392382831	0.2528603838629833	-0.2993433553752998	0.2898528023381998	0.673098848456494	1.042755156646888	1.004894018365266	933.9743759270398
1407	7.575104537949583	0.1640769595551199	-7.411027578394464	0.0009515685447671332	0.9987833820241475	0.002433362189020905	1.057004996280804	94.47519859971942
1408	2.421376836962565	0.1399675436091797	-2.281409293353386	0.02919576061958423	0.9661379817771755	0.0768318605672056	1.062044282944338	87.47906306744737
1409	0.8557619834325753	0.2211945165930517	-0.6345674668395236	0.2094166873147242	0.7623750438698391	0.6767322327692946	1.002090703980809	1936.422238750034
1410	1.503765834993604	0.2271050731785435	-1.276660761815061	0.1065897041161965	0.880068441656082	0.3048017974931487	1.016472376875491	301.9678764706634
1411	7.086754842489363	0.1486734411056896	-6.938081401383673	0.0006475089301027739	0.9991760774060181	0.001655313600124861	1.076352863979457	72.61929642090405
1412	2.778182281429763	0.1749533336835353	-2.603228947746227	0.05044940599562493	0.9427653486662402	0.13573478756677	1.007910634093594	601.6898206297445
1413	4.293307826023932	0.1341226591517802	-4.159185166872152	0.006758561462311749	0.9918702756734058	0.01738411785583805	1.005031267937507	910.986252663574
1414	8.198738532422743	0.1727161228894392	-8.026022409533304	0.0003359375044281519	0.9995574592686516	0.0008585342634939246	1.094116345445567	60.4314749978324
1415	2.213216088145589	0.1313663545767746	-2.081849733568814	0.02793445895755656	0.9674753078613392	0.07341722015349163	1.094541590743113	60.19563387374482
1416	2.135883944237853	0.1504570307477853	-1.985426913490068	0.03522476566655858	0.9592427698198167	0.09327713241078067	1.100466504832435	57.11674563589733
1417	0.5903129150443227	0.2400229400949435	-0.3502899749493792	0.2696697522725598	0.6943484559156972	0.9433354786525616	1.003945219780064	1131.715153272229
1418	1.880744526799966	0.2059581163438036	-1.674786410456162	0.08060760277960413	0.9091163622708315	0.2239898391359549	1.036521366610256	142.5345995469546
1419	4.02035866984887	0.1278043445836817	-3.892554325265189	0.005837876856338608	0.9929460568228162	0.01500206135244485	1.0094047237522	512.0631242964039
1420	1.369171936361582	0.1869426669490591	-1.182229269412523	0.08479544893366903	0.9031320507150292	0.2367050878641627	1.019273243113734	260.2633895189874
1421	0.5363391278222555	0.3062667989337876	-0.2300723288884678	0.3404165761960369	0.6235960634028567	1.318542664427876	1.005837035237817	796.1102297757582
1422	4.290799369960272	0.1431124709552761	-4.147686899004996	0.01058376664737563	0.9875973862762679	0.02732841503027209	1.01632163026275	304.6063492585803
1423	2.668614797799508	0.1314570087168769	-2.537157789082631	0.02474847976428478	0.9712000248815015	0.06483135681531546	1.065759380260936	83.00333862145916
1424	2.019665563068334	0.1306989365706892	-1.888966626497645	0.02915459976801987	0.9659756192515504	0.07672028841003567	1.113293188119985	51.55198576573235
1425	2.387748735120026	0.1740251345217614	-2.213723600598265	0.05529082240807308	0.9372842651160311	0.1495230459796861	1.018436746943696	271.4265684994711
1426	2.942320306928708	0.1246917104321346	-2.817628596496573	0.01893475445459143	0.9779237277217463	0.04930772973006296	1.028700277786524	178.6808707095756
1427	4.419249613767406	0.119164047014985	-4.30008556675242	0.005354359753712019	0.9935762329945546	0.01375283981163746	1.007560990328697	627.4613916133496
1428	2.63337463580143	0.1110630656574638	-2.522311570143967	0.01767378098041091	0.9793195632798828	0.04596496705481056	1.061969473100354	87.57466239564624
1429	1.029142316814223	0.2873473278466695	-0.7417949889675538	0.2442471496121723	0.7304628543533507	0.8256632041126435	1.002781377844721	1530.434143566401
1430	0.5674718010874493	0.3036935683775727	-0.2637782327098766	0.3298860800298209	0.6351343476552486	1.257675414173599	1.005001490758243	915.8762456781875
1431	1.282872603006903	0.1792597652037418	-1.103612837803161	0.08188806547445075	0.9059409685240123	0.227865302266386	1.015919135142797	311.8884879200871
1432	1.154499834837106	0.2134016825487872	-0.9410981522883186	0.10752591443407	0.8779623749969832	0.3078015130526058	1.010189049809872	475.0423097525598
1433	1.454275908908381	0.1810862407941268	-1.273189668114254	0.07743017185330865	0.9114912000990234	0.2144194591138977	1.03309582917964	156.2943331980301
1434	1.644655253086541	0.1965998907953227	-1.448055362291218	0.08177343109033512	0.9073150840648989	0.2275179080094124	1.037455233094218	139.2144063178061
1435	1.206828963878093	0.1834092564600165	-1.023419707418077	0.08527477418064008	0.902067015484975	0.2381678533275548	1.01484114931913	333.2742055337275
1436	3.487450812606312	0.4492914460532647	-3.038159366553047	0.03931351035313445	0.9529894804041976	0.1045474299888712	1.04636107042581	114.2019898823389
1437	1.502759998353846	0.1770439514169512	-1.325716046936895	0.07360431144119964	0.9157965406813713	0.2029831320165187	1.038192297054241	136.707112524648
1438	2.379311478318678	0.1107167688021342	-2.268594709516544	0.01988927029754585	0.9766870438750063	0.05184381193533193	1.096966994272601	58.88992309193129
1439	1.064894349837812	0.24804336540056	-0.8168509844372518	0.2132390173223332	0.7619899588383242	0.6924319179180191	1.003226830842888	1348.411145882055
1440	2.394692283220317	0.1028214080896857	-2.291870875130631	0.01745680671690365	0.9794344456104472	0.04539064690192192	1.099365073637689	57.66140305673843
1441	4.335219660358575	0.1416055636028881	-4.193614096755687	0.004267198509393217	0.9947800178416314	0.0109484654693467	1.045246767724187	116.7983106756164
1442	3.233760879396962	0.1096340917031061	-3.124126787693855	0.0116683384373619	0.9863116237402034	0.0301619578792911	1.007511416166164	631.2974919850217
1443	3.131050780589947	0.1104404310239812	-3.020610349565966	0.01305991622516641	0.9846921544590714	0.03380670340936033	1.012905715913445	380.30187378878
1444	1.305557405561096	0.2379299079675282	-1.067627497593568	0.1171938306333421	0.868289468016013	0.3391506163980342	1.01807834997691	276.5170778130135
1445	0.6448933505845924	0.6104026342744453	-0.03449071631014711	0.530436792494187	0.439546221194588	2.88597656359021	1.009775291494386	493.8677027582101
1446	0.8470527794765564	0.2313182784231497	-0.6157345010534068	0.218604809544449	0.7530985283588363	0.7147303087889728	1.00204730745536	1969.282086500056
1447	2.986272793293243	0.09801939036716231	-2.88825340292608	0.008249408096885069	0.9901297767476022	0.02125071468935396	1.046941041217679	112.8989446876334
1448	2.313930719589061	0.2154722431641612	-2.0984584764249	0.07443154086195425	0.9163295242178415	0.2054478890825805	1.016486471955614	301.723568724381
1449	2.172944152148419	0.1328980706756861	-2.040046081472733	0.02888708084190974	0.9663721998375033	0.07599537201250289	1.092803170378924	61.17335818394317
1450	2.709080779452897	0.1227636344481771	-2.58631714500472	0.02075560422890343	0.9758301137084588	0.05414988098174705	1.036426484121111	142.8813381706935
1451	1.055273010142773	0.2578909881249513	-0.7973820220178217	0.2212506233822214	0.7538356274782692	0.7258385181879475	1.003101561754615	1395.048618887716
1452	0.841635505196189	1.058210937184848	0.2165754319886593	0.6093126759025661	0.3529941155832372	3.984410837108202	1.001204200023317	2939.747518849253
1453	0.9909252263699951	0.5842303147051146	-0.4066949116648806	0.3325937043399353	0.6368002375024945	1.273142293120249	1.012372650854317	395.7383504585538
1454	1.205597441357778	0.2086505566516804	-0.9969468847060974	0.1014685325992948	0.8847394365114072	0.288503647984573	1.015345853789504	322.8993184971863
1455	2.064412707109388	0.1282681046067419	-1.936144602502646	0.02790445925889449	0.9674187717472762	0.07333611179468537	1.114869426100843	50.95372791426416
1456	1.964312988709553	0.1616324343410712	-1.802680554368481	0.04147810371247328	0.95210802701957	0.1105528836547216	1.097113262027501	58.81325886273365
1457	1.17082509617418	0.2251603934470056	-0.9456647027271747	0.1152724757847794	0.8697254489122761	0.3328658968421896	1.009047994745859	530.9132947885707
1458	0.6139171763692424	0.2386531881474235	-0.3752639882218189	0.2638180125769556	0.7009918615149393	0.9155297843226883	1.003491259714345	1259.576544419374
1459	0.5813306978851636	0.615295589340344	0.03396489145518045	0.5480203163604966	0.4218200094023787	3.097640155170441	1.009060598842914	530.2232996620904
1460	0.6794437966481597	0.7393138642860595	0.05987006763789982	0.5587965871675789	0.4118506283866057	3.235698906118014	1.009345437962235	515.1012410333868
1461	2.073916430279861	0.1746561353342764	-1.899260294945584	0.04522681574962865	0.9479913182341002	0.1210177346699444	1.082808445346248	67.58783767674015
1462	2.917676297796934	0.1126323751435618	-2.805043922653372	0.01542152051654363	0.9819549203520458	0.04001566856784684	1.028545804372129	179.5908736873105
1463	1.030723473803726	0.2810304299822916	-0.7496930438214346	0.2398258003509051	0.7348815531571546	0.8060017730938805	1.002823326513868	1511.211743780935
1464	0.7538231051610714	1.121352064249316	0.367528959088245	0.6796725100536394	0.2922620808394222	5.420741711831874	1.002649253097938	1594.324923828854
1465	3.959845000763805	0.1008321114732275	-3.859012889290578	0.00441987445161364	0.9946792281114336	0.01134192928284102	1.007541895330957	628.9333823009038
1466	0.9838424045728023	0.2636751427615172	-0.7201672618112851	0.2312512630531815	0.7428999815208044	0.76851600852343	1.002783940057957	1529.245963402306
1467	0.8859154318049569	0.239974479773858	-0.6459409520310989	0.2217619436124888	0.7507361887556612	0.727993958593293	1.002269844155024	1811.674907588472
1468	3.890842226207407	0.1215534577328826	-3.769288768474524	0.008929710614674992	0.9895029669882019	0.02301898385227376	1.01673498464474	297.4817744711825
1469	1.406856653219719	0.9061228597448956	-0.5007337934748233	0.4553885872454792	0.5086937300239793	2.136233023782816	1.002299853571154	1792.338321832608
1470	0.6307612651964337	0.2591667776588135	-0.3715944875376203	0.2792269641586055	0.6865804127015128	0.9897193096391694	1.003399975265344	1288.882000588157
1471	2.115853046571818	0.1428029651780669	-1.973050081393751	0.04613706584798873	0.9469833317128323	0.1235711870844632	1.041650864664849	126.1134777667343
1472	0.6209929431650163	0.5647701090914963	-0.05622283407352002	0.5003990659906467	0.4691448402398414	2.558859667436796	1.0108197032525	448.995982670685
1473	2.029075771258089	0.1573627171868108	-1.871713054071278	0.05418609650388991	0.9380476091903317	0.1463643783506821	1.042762218349399	123.0691094025268
1474	2.217611859746095	0.1842177455683483	-2.033394114177747	0.06287393864571272	0.928847791485388	0.1714059413182464	1.024617234665594	206.4969740007799
1475	1.743790993116645	0.1722071634336906	-1.571583829682955	0.06703038848758103	0.923508050579388	0.1835512973492364	1.042347864904089	124.1856900768765
1476	3.109342934884747	0.1144472204897532	-2.994895714394994	0.01256286720814047	0.9852045591404643	0.03250368006398503	1.029411726198309	174.6110822492752
