# Supplementary material for: The Discovery, Distribution, and Evolution of Viruses Associated with Drosophila melanogaster
Source: PLoS Biol. 2015 Jul 14;13(7):e1002210. doi: 10.1371/journal.pbio.1002210 (PMC4501690; doi:10.1371/journal.pbio.1002210)
Supplement: S9 Data — FUBAR (HyPhy) command batch files and output. Alignments were those provided in S7 Data, and trees were those provided in S8 Data. (ZIP) [file pbio.1002210.s009.zip › FUBAR_scripts_and_results/DMelSV.csv]

Codon	alpha	beta	beta-alpha	Prob[alpha<beta]	Prob[alpha>beta]	BayesFactor	PSRF	Neff
1	0.6122604496403437	0.5385703610170756	-0.07369008862326809	0.4583684147666262	0.5094604655259974	0.9912226059363647	1.000333593069379	6001.732405763651
2	4.352034280444776	0.520431415315276	-3.831602865129501	0.1651950289828992	0.8165049387552713	0.2317781246877459	0.9999518962292172	11063.39431582684
3	4.874184327301451	0.4586869825830165	-4.415497344718434	0.1548111658776943	0.8276404741299593	0.2145403708982243	0.9998799737658157	13155.39518549338
4	0.7118192525198477	0.4545571481091316	-0.2572621044107161	0.4022331216322313	0.5657198269941028	0.7881456421238068	1.000336049075844	5984.126182681416
5	0.8340694976201524	0.4887425857074638	-0.3453269119126886	0.4153813638736915	0.5530880323978402	0.8322136776189657	1.00031127523998	6166.605662414431
6	0.8334752905870623	0.475003617571686	-0.3584716730153762	0.4082402096032619	0.5601340724892093	0.808036210314962	1.000316065693631	6130.456146826353
7	2.732064874023399	0.4562080223692515	-2.275856851654147	0.1694317126640345	0.8113117213599222	0.2389350447297762	0.9999854363275212	10299.70974273632
8	0.6410695875023785	0.804613759833952	0.1635441723315735	0.6250900610836768	0.3457008004753311	1.952882603089878	1.000695274148683	4188.11273072851
9	2.076923610231797	0.6125845699340171	-1.46433904029778	0.2217060531040098	0.7555921189475706	0.3336525085863572	1.000083840424065	8565.368428337986
10	5.57728039669626	0.4453135120359889	-5.131966884660271	0.1220775745444964	0.8634642417707417	0.1628696811195303	0.9999078946920041	12255.68045499778
11	12.16107193404067	0.4691081320485071	-11.69196380199216	0.08576025406844529	0.9044973718481339	0.1098718551891321	0.9998327361928401	15021.26153718267
12	4.75499436580853	0.4519228066774995	-4.30307155913103	0.1464304871165116	0.836814056957224	0.2009338515060128	0.9998930333575621	12718.65996110726
13	0.7150962623593251	0.4485817647709073	-0.2665144975884178	0.3989886467571598	0.5689095329516403	0.777567962999351	1.000339714956229	5958.038370095503
14	0.7150962623593251	0.4485817647709073	-0.2665144975884178	0.3989886467571598	0.5689095329516403	0.777567962999351	1.000339714956229	5958.038370095503
15	0.8957337616199263	0.5171853506762687	-0.3785484109436577	0.4223871800562896	0.546457740507497	0.8565138724562058	1.000302292390026	6235.555189518233
16	2.278038140943818	1.071718025642958	-1.20632011530086	0.3732898316975604	0.5939556469549219	0.6976537220821559	1.000603125563541	4537.296564738372
17	0.8338578920703587	0.5170902023888103	-0.3167676896815483	0.4265110000038912	0.5421306411659146	0.8710952406299092	1.000308778034585	6185.61974072202
18	4.119094319632111	0.4371211446199648	-3.681973175012147	0.2982291887320588	0.6761199936198364	0.4977546698009889	1.000132564758009	7906.315047825877
19	4.167892204323642	0.4815937152346532	-3.686298489088989	0.1599149785866701	0.8221452406709954	0.2229597144912749	0.9999352962568997	11484.88842504492
20	0.8944979821320995	0.4829753855637308	-0.4115225965683688	0.4083739641264602	0.5602710625666376	0.8084836930094569	1.000306275174162	6204.795040563686
21	0.8336287753589764	0.4683242693566582	-0.3653045060023182	0.4053054873272187	0.5630245252652486	0.7982686045573933	1.000317753496073	6117.820607256995
22	0.8340694976201524	0.4887425857074638	-0.3453269119126886	0.4153813638736915	0.5530880323978402	0.8322136776189657	1.00031127523998	6166.605662414431
23	0.8168225284484008	0.4464095551530038	-0.370412973295397	0.3880638831585926	0.5803723401826083	0.7427756114852995	1.000325874818849	6057.743275107196
24	4.119094319632111	0.4371211446199648	-3.681973175012147	0.2982291887320588	0.6761199936198364	0.4977546698009889	1.000132564758009	7906.315047825877
25	0.5317140774569001	0.5643798708820432	0.03266579342514309	0.488006574863975	0.4793658965000126	1.116405033757139	1.000342746557834	5936.635756861804
26	0.8337872907055873	0.4788396265324382	-0.3549476641731492	0.4105779465769757	0.5578244716918389	0.8158864751713447	1.000314002016093	6145.976823135047
27	0.6369671568082879	0.4402908512251852	-0.1966763055831027	0.4059957866451848	0.5611980955911525	0.8005574395486886	1.000361520999271	5807.445620704711
28	0.8948254708981958	0.4934161316040666	-0.4014093392941291	0.4132132480243818	0.5554961690454334	0.824810979736825	1.000303982950199	6222.461303501294
29	0.6813882588394266	0.4490791714057354	-0.2323090874336911	0.401430851877809	0.5663135886067518	0.7855194001365825	1.000345128313506	5919.928639099302
30	6.108907478284445	0.4841655158332302	-5.624741962451215	0.1491096357378351	0.8342585592348659	0.2052544588771127	0.9998478513374028	14369.10477242441
31	1.458913538401611	0.5696603622700858	-0.889253176131525	0.2519450784925994	0.7230055951323212	0.3944871775307928	1.00006802215751	8803.635230293492
32	4.119094319632111	0.4371211446199648	-3.681973175012147	0.2982291887320588	0.6761199936198364	0.4977546698009889	1.000132564758009	7906.315047825877
33	4.119094319632111	0.4371211446199648	-3.681973175012147	0.2982291887320588	0.6761199936198364	0.4977546698009889	1.000132564758009	7906.315047825877
34	1.071712845294114	0.4897674745080307	-0.5819453707860829	0.3987395150527253	0.5705917282575116	0.7767604599757868	1.000286883433078	6357.495173913933
35	17.65603782701337	0.4946364811726135	-17.16140134584076	0.01976234236844081	0.9768387946532615	0.023613889836773	0.9999161538418426	12012.67138571745
36	0.6403367032556915	0.4568681053115662	-0.1834685979441253	0.4153205316243873	0.5520368935258069	0.832005226671769	1.000349981478409	5886.175245258938
37	0.8338578920703587	0.5170902023888103	-0.3167676896815483	0.4265110000038912	0.5421306411659146	0.8710952406299092	1.000308778034585	6185.61974072202
38	0.6756108733902362	0.4870745472901744	-0.1885363261000618	0.4248385336490089	0.543038440368395	0.8651563816621063	1.000331700125665	6015.373181219522
39	0.6754430018158599	0.4491528915015429	-0.226290110314317	0.4053784570540278	0.5621865166824265	0.7985103001028553	1.00034854892498	5896.098388262027
40	2.217453626883589	0.4554607092414446	-1.761992917642144	0.18810220667026	0.7909142904435168	0.2713644959837413	0.9999848943596957	10311.21040770001
41	0.8334752905870623	0.475003617571686	-0.3584716730153762	0.4082402096032619	0.5601340724892093	0.808036210314962	1.000316065693631	6130.456146826353
42	0.8340694976201524	0.4887425857074638	-0.3453269119126886	0.4153813638736915	0.5530880323978402	0.8322136776189657	1.00031127523998	6166.605662414431
43	0.68102247093597	0.4809285110067673	-0.2000939599292028	0.417942151535447	0.5500434838323669	0.8410281284655745	1.000331511912036	6016.732864902221
44	0.8334752905870623	0.475003617571686	-0.3584716730153762	0.4082402096032619	0.5601340724892093	0.808036210314962	1.000316065693631	6130.456146826353
45	0.6664956952627842	0.4745819642403595	-0.1919137310224246	0.4194671176660327	0.5483013219327403	0.8463141353117573	1.000335874166284	5985.37662485246
46	0.6827554170394917	0.8872186266571012	0.2044632096176094	0.6279251128699537	0.3431185929077786	1.976687383549897	1.000769419552693	3943.951960124602
47	1.326273057979949	0.5692032740825427	-0.757069783897406	0.2591301095718715	0.7152493548285499	0.4096721398351306	1.000099838657156	8337.17004615431
48	0.8331497684251425	0.440167883875437	-0.3929818845497055	0.3897636557542171	0.5783647562940031	0.7481070838680098	1.000333794009535	6000.288043094578
49	0.8948254708981958	0.4934161316040666	-0.4014093392941291	0.4132132480243818	0.5554961690454334	0.824810979736825	1.000303982950199	6222.461303501294
50	3.500657691904908	0.4536633002791949	-3.046994391625713	0.1555490060531143	0.8266256127904466	0.2157512327402508	0.9999534993440764	11024.32263805757
51	0.6813882588394266	0.4490791714057354	-0.2323090874336911	0.401430851877809	0.5663135886067518	0.7855194001365825	1.000345128313506	5919.928639099302
52	4.33782583048322	0.4855472470003934	-3.852278583482827	0.1559836580501849	0.8264588787315136	0.2164655265218291	0.9999364902621326	11453.50138990433
53	0.895291253790649	0.4440667076958721	-0.4512245460947769	0.388055015506978	0.5803401000274283	0.7427478750494417	1.000323701700119	6073.702810650952
54	0.6403925894966913	0.4873451653708784	-0.1530474241258129	0.4303438683023899	0.5372829158780152	0.8848371324322156	1.000337144907983	5976.303882833274
55	0.8334752905870623	0.475003617571686	-0.3584716730153762	0.4082402096032619	0.5601340724892093	0.808036210314962	1.000316065693631	6130.456146826353
56	0.6754052638845446	0.4406506560122831	-0.2347546078722615	0.4003639374002184	0.567125827148233	0.7820377267091834	1.00035475808824	5853.328501512194
57	0.8466209783424027	0.5052019261405906	-0.3414190522018121	0.4168287028349313	0.551920983170038	0.8371860306323912	1.000308430603723	6188.27443581806
58	0.8337872907055873	0.4788396265324382	-0.3549476641731492	0.4105779465769757	0.5578244716918389	0.8158864751713447	1.000314002016093	6145.976823135047
59	0.6403017751739782	0.4491712067088264	-0.1911305684651518	0.4107611352211958	0.5565208000104772	0.8165042657484679	1.000355469049034	5848.470878837776
60	0.8943202381800719	0.4718283406003581	-0.4224918975797138	0.4030601259037746	0.5655152940043514	0.7908602419203048	1.000309568497367	6179.588357535039
61	0.8338578920703587	0.5170902023888103	-0.3167676896815483	0.4265110000038912	0.5421306411659146	0.8710952406299092	1.000308778034585	6185.61974072202
62	0.6113566128146172	0.5170985322136568	-0.09425808060096041	0.446305958908402	0.521534473401097	0.9441115973667483	1.000331784785277	6014.761788006345
63	0.524686457645224	0.5651620829716965	0.04047562532647242	0.4898406733134896	0.4774774512290941	1.124629598538406	1.000343819438389	5929.098232539315
64	5.375952852250414	0.5613054711480889	-4.814647381102326	0.1572654053863594	0.8253468900154667	0.2185762009203813	0.9999406446251057	11345.62001525389
65	4.119094319632111	0.4371211446199648	-3.681973175012147	0.2982291887320588	0.6761199936198364	0.4977546698009889	1.000132564758009	7906.315047825877
66	1.547603058140756	0.5701866922680627	-0.9774163658726933	0.2539425194005006	0.7209838774054397	0.3986792488523138	1.000058884325856	8947.420990838245
67	0.8957337616199263	0.5171853506762687	-0.3785484109436577	0.4223871800562896	0.546457740507497	0.8565138724562058	1.000302292390026	6235.555189518233
68	1.071710307538608	0.4929504395042034	-0.5787598680344046	0.4001864227994719	0.5691599203964225	0.7814596432529054	1.00028639177762	6361.464585192738
69	1.469698173295718	1.608779160520092	0.1390809872243737	0.4857733179178766	0.47928019857955	1.106469751751647	1.000892491826589	3596.069000888428
70	0.7150962623593251	0.4485817647709073	-0.2665144975884178	0.3989886467571598	0.5689095329516403	0.777567962999351	1.000339714956229	5958.038370095503
71	4.33782583048322	0.4855472470003934	-3.852278583482827	0.1559836580501849	0.8264588787315136	0.2164655265218291	0.9999364902621326	11453.50138990433
72	4.119094319632111	0.4371211446199648	-3.681973175012147	0.2982291887320588	0.6761199936198364	0.4977546698009889	1.000132564758009	7906.315047825877
73	0.6403925894966913	0.4873451653708784	-0.1530474241258129	0.4303438683023899	0.5372829158780152	0.8848371324322156	1.000337144907983	5976.303882833274
74	2.174677766814948	0.5465556530176732	-1.628122113797274	0.2285734264177033	0.7480082370793489	0.3470496735599854	1.000032241283308	9394.832178344757
75	0.8944979821320995	0.4829753855637308	-0.4115225965683688	0.4083739641264602	0.5602710625666376	0.8084836930094569	1.000306275174162	6204.795040563686
76	7.679661162168709	0.5024961217216474	-7.177165040447061	0.1139705178596582	0.8727238743389834	0.1506623875025847	0.9998853321495291	12972.62142982218
77	0.6404040713165162	0.4483551830031136	-0.1920488883134027	0.4109394093754123	0.556340421729702	0.8171058514823477	1.000354624259542	5854.243786628102
78	0.6404040713165162	0.4483551830031136	-0.1920488883134027	0.4109394093754123	0.556340421729702	0.8171058514823477	1.000354624259542	5854.243786628102
79	0.6814993380055978	0.4561831373402651	-0.2253162006653328	0.4058684442181312	0.5619339139172369	0.800134808426753	1.000340208136689	5954.546078923636
80	0.6756970467229668	0.4567344244138248	-0.218962622309142	0.4098844888655324	0.5577482895753594	0.8135513128883043	1.000343393582793	5932.087786903709
81	0.6809064432909264	0.4600181800501805	-0.2208882632407459	0.408278980437519	0.5595549103877049	0.8081658993306445	1.000337736522415	5972.089309279025
82	4.352034280444776	0.520431415315276	-3.831602865129501	0.1651950289828992	0.8165049387552713	0.2317781246877459	0.9999518962292172	11063.39431582684
83	0.8948254708981958	0.4934161316040666	-0.4014093392941291	0.4132132480243818	0.5554961690454334	0.824810979736825	1.000303982950199	6222.461303501294
84	0.6755519569438951	0.4484290621805495	-0.2271228947633457	0.4055636485759478	0.5619994917208667	0.7991239710994672	1.000347735209483	5901.749840745386
85	1.500279902459314	0.6514257770198297	-0.8488541254394839	0.2545199135854136	0.7208058520774837	0.3998952236285041	1.000100037263577	8334.413582462927
86	1.071712845294114	0.4897674745080307	-0.5819453707860829	0.3987395150527253	0.5705917282575116	0.7767604599757868	1.000286883433078	6357.495173913933
87	0.7619438782177739	1.16721682891657	0.4052729506987958	0.6271123117742838	0.3445156763138907	1.969825610117693	1.000872426464898	3648.530321427634
88	1.259384843588577	0.6521795144523047	-0.6072053291362723	0.2706012746849095	0.7038522805018274	0.4345355722186944	1.000098426933308	8356.816111690499
89	1.071710307538608	0.4929504395042034	-0.5787598680344046	0.4001864227994719	0.5691599203964225	0.7814596432529054	1.00028639177762	6361.464585192738
90	0.6754430018158599	0.4491528915015429	-0.226290110314317	0.4053784570540278	0.5621865166824265	0.7985103001028553	1.00034854892498	5896.098388262027
91	4.119094319632111	0.4371211446199648	-3.681973175012147	0.2982291887320588	0.6761199936198364	0.4977546698009889	1.000132564758009	7906.315047825877
92	0.8320030754571693	0.4489378337702442	-0.3830652416869251	0.3950485441531978	0.573143072154514	0.7648749470464183	1.000327555082652	6045.460751037288
93	0.8937619564056357	0.4428371960542483	-0.4509247603513874	0.3874776809060599	0.5809072015230158	0.7409438033848303	1.000324508854018	6067.765197013046
94	0.8331497684251425	0.440167883875437	-0.3929818845497055	0.3897636557542171	0.5783647562940031	0.7481070838680098	1.000333794009535	6000.288043094578
95	0.8168225284484008	0.4464095551530038	-0.370412973295397	0.3880638831585926	0.5803723401826083	0.7427756114852995	1.000325874818849	6057.743275107196
96	3.376418779737131	0.4843468994405906	-2.89207188029654	0.1702346760139114	0.8107663284496688	0.2402997082840829	0.9999723367925685	10585.07277071346
97	0.6814993380055978	0.4561831373402651	-0.2253162006653328	0.4058684442181312	0.5619339139172369	0.800134808426753	1.000340208136689	5954.546078923636
98	3.813367233877109	0.4837606528150173	-3.329606581062092	0.1659076643374502	0.8155734730645303	0.2329768749190538	0.9999484261606555	11148.92458616347
99	2.304149744851547	0.5416895556199083	-1.762460189231639	0.2260248318947241	0.7507332357433349	0.3420500233615166	1.000023220931274	9556.631504223013
100	0.6813882588394266	0.4490791714057354	-0.2323090874336911	0.401430851877809	0.5663135886067518	0.7855194001365825	1.000345128313506	5919.928639099302
101	1.073105389274912	0.5442214399862551	-0.528883949288657	0.421398506415245	0.5481812402952879	0.8530489216089573	1.000286786530285	6358.277132246051
102	0.6756970467229668	0.4567344244138248	-0.218962622309142	0.4098844888655324	0.5577482895753594	0.8135513128883043	1.000343393582793	5932.087786903709
103	0.8990630848678389	0.8992316545046514	0.0001685696368124434	0.6107472990068865	0.3603730255323071	1.837766865014797	1.000778799796007	3915.080172180166
104	1.071712845294114	0.4897674745080307	-0.5819453707860829	0.3987395150527253	0.5705917282575116	0.7767604599757868	1.000286883433078	6357.495173913933
105	0.6754052638845446	0.4406506560122831	-0.2347546078722615	0.4003639374002184	0.567125827148233	0.7820377267091834	1.00035475808824	5853.328501512194
106	0.524686457645224	0.5651620829716965	0.04047562532647242	0.4898406733134896	0.4774774512290941	1.124629598538406	1.000343819438389	5929.098232539315
107	1.569689431889851	0.4437833610461529	-1.125906070843698	0.343473640488941	0.6276146628682856	0.6127759927468335	1.000246836559429	6697.937534194319
108	2.860716584285972	0.4413660975434371	-2.419350486742534	0.1551999939249797	0.8266888252730101	0.2151782089458862	0.9999831738361868	10347.89117388449
109	0.8337872907055873	0.4788396265324382	-0.3549476641731492	0.4105779465769757	0.5578244716918389	0.8158864751713447	1.000314002016093	6145.976823135047
110	4.167892204323642	0.4815937152346532	-3.686298489088989	0.1599149785866701	0.8221452406709954	0.2229597144912749	0.9999352962568997	11484.88842504492
111	3.562341487969166	0.4431371664919636	-3.119204321477203	0.1572728641671572	0.8247123289878771	0.2185885022070695	0.9999274847752335	11694.55479122519
112	0.8337872907055873	0.4788396265324382	-0.3549476641731492	0.4105779465769757	0.5578244716918389	0.8158864751713447	1.000314002016093	6145.976823135047
113	0.8334752905870623	0.475003617571686	-0.3584716730153762	0.4082402096032619	0.5601340724892093	0.808036210314962	1.000316065693631	6130.456146826353
114	0.6707979889854108	0.440259072084741	-0.2305389169006697	0.4006515879823958	0.5668316314127458	0.782975199456	1.000354302605975	5856.444821747718
115	0.6413183390695413	0.8875975101810823	0.2462791711115411	0.6379612872884911	0.333282092035394	2.06395303323124	1.000737304212894	4046.115691188007
116	0.8943202381800719	0.4718283406003581	-0.4224918975797138	0.4030601259037746	0.5655152940043514	0.7908602419203048	1.000309568497367	6179.588357535039
117	2.328740374072686	0.4881217268038994	-1.840618647268787	0.1917923858831622	0.7871626407442968	0.2779514352050851	1.000020949267693	9598.26167106653
118	0.7812150594331227	1.001416012239204	0.2202009528060814	0.6382572316551895	0.3333594168227861	2.066599800189999	1.000844357407816	3724.544843672586
119	0.6403017751739782	0.4491712067088264	-0.1911305684651518	0.4107611352211958	0.5565208000104772	0.8165042657484679	1.000355469049034	5848.470878837776
120	5.786063898642888	0.4988462563775357	-5.287217642265352	0.141824751232257	0.8421259330916261	0.1935693280973739	0.9998963269568466	12613.0596310431
121	0.6816048371583278	0.4859232839486055	-0.1956815532097223	0.4207456239025397	0.5472782721181725	0.8507672840403885	1.000329743181719	6029.540571127662
122	0.7276992825194036	0.8931897726345003	0.1654904901150966	0.6207360404162112	0.3502174460702471	1.917016643546592	1.00078315182797	3901.828238789662
123	0.8466209783424027	0.5052019261405906	-0.3414190522018121	0.4168287028349313	0.551920983170038	0.8371860306323912	1.000308430603723	6188.27443581806
124	5.774753804107654	0.5063142886035902	-5.268439515504063	0.1456083324132057	0.8380513237049165	0.1996134131137479	0.9998942606480842	12679.104052978
125	0.6756970467229668	0.4567344244138248	-0.218962622309142	0.4098844888655324	0.5577482895753594	0.8135513128883043	1.000343393582793	5932.087786903709
126	5.279373105003102	1.072143801643906	-4.207229303359195	0.2793675368726187	0.6944436071566944	0.4540697947131803	1.000122783079023	8030.352048883533
127	0.8340694976201524	0.4887425857074638	-0.3453269119126886	0.4153813638736915	0.5530880323978402	0.8322136776189657	1.00031127523998	6166.605662414431
128	0.6814993380055978	0.4561831373402651	-0.2253162006653328	0.4058684442181312	0.5619339139172369	0.800134808426753	1.000340208136689	5954.546078923636
129	3.353570894795303	0.4422851783250575	-2.911285716470245	0.1643931247825484	0.8168314754339322	0.23043165694381	0.9999311041834689	11596.46260739604
130	13.62570526940681	0.4852642919057594	-13.14044097750105	0.02202302536573826	0.9740726434863971	0.02637599463312367	1.000026620075493	9495.009918495645
131	0.7902643662089374	0.9953657750520541	0.2051014088431168	0.6364382557203913	0.3352252831138802	2.050400009106058	1.000820508455019	3791.669860893546
132	0.7696907542020643	0.8269450758925936	0.05725432169052924	0.6155976861984637	0.3553217403185546	1.875735001074456	1.000732201352144	4062.838920928002
133	0.8466312036544441	0.5014010217849086	-0.3452301818695355	0.4152949834456864	0.5534335777974778	0.8319176948880505	1.000308696735319	6186.240738369437
134	3.637024656131898	1.553363061788683	-2.083661594343215	0.6176723295465049	0.3561141642684538	1.892269164306113	1.000516869758902	4921.488313573373
135	0.8957337616199263	0.5171853506762687	-0.3785484109436577	0.4223871800562896	0.546457740507497	0.8565138724562058	1.000302292390026	6235.555189518233
136	1.071710307538608	0.4929504395042034	-0.5787598680344046	0.4001864227994719	0.5691599203964225	0.7814596432529054	1.00028639177762	6361.464585192738
137	1.212883356222192	0.5697030576186982	-0.6431802986034935	0.2681074895701936	0.7057703318716204	0.4290640619070537	1.000090167576037	8473.639476842216
138	0.8188525067301917	0.4802363609201666	-0.3386161458100251	0.4089221592199905	0.5595573646938907	0.8103198241017762	1.0003146996937	6140.7208753177
139	0.8466209783424027	0.5052019261405906	-0.3414190522018121	0.4168287028349313	0.551920983170038	0.8371860306323912	1.000308430603723	6188.27443581806
140	0.6809064432909264	0.4600181800501805	-0.2208882632407459	0.408278980437519	0.5595549103877049	0.8081658993306445	1.000337736522415	5972.089309279025
141	0.6814993380055978	0.4561831373402651	-0.2253162006653328	0.4058684442181312	0.5619339139172369	0.800134808426753	1.000340208136689	5954.546078923636
142	0.6403367032556915	0.4568681053115662	-0.1834685979441253	0.4153205316243873	0.5520368935258069	0.832005226671769	1.000349981478409	5886.175245258938
143	0.8408726156869942	0.9208686792522449	0.07999606356525069	0.6294167143951943	0.342036146026807	1.989357982047254	1.000782284559759	3904.461893626197
144	0.8957337616199263	0.5171853506762687	-0.3785484109436577	0.4223871800562896	0.546457740507497	0.8565138724562058	1.000302292390026	6235.555189518233
145	0.9481463748437531	0.9997407108626849	0.05159433601893182	0.623159628770013	0.3484448884525475	1.936878523643263	1.000797818840605	3857.821626452162
146	0.6755071283309755	0.4567483120480406	-0.2187588162829349	0.4098989491334988	0.5577336061554689	0.813599950631966	1.000343377818692	5932.198510614475
147	0.6664956952627842	0.4745819642403595	-0.1919137310224246	0.4194671176660327	0.5483013219327403	0.8463141353117573	1.000335874166284	5985.37662485246
148	0.6336923295089389	0.4744769793201168	-0.1592153501888221	0.424878638651103	0.5426316144888543	0.8652983886642143	1.000341554088061	5945.036003744018
149	0.6814993380055978	0.4561831373402651	-0.2253162006653328	0.4058684442181312	0.5619339139172369	0.800134808426753	1.000340208136689	5954.546078923636
150	0.8334752905870623	0.475003617571686	-0.3584716730153762	0.4082402096032619	0.5601340724892093	0.808036210314962	1.000316065693631	6130.456146826353
151	0.8957337616199263	0.5171853506762687	-0.3785484109436577	0.4223871800562896	0.546457740507497	0.8565138724562058	1.000302292390026	6235.555189518233
152	0.7150962623593251	0.4485817647709073	-0.2665144975884178	0.3989886467571598	0.5689095329516403	0.777567962999351	1.000339714956229	5958.038370095503
153	0.6405004042734275	0.4566636371533643	-0.1838367671200632	0.4152849970346241	0.552071531262642	0.8318834820676178	1.000349967526916	5886.271724480522
154	0.8941325690714728	0.4788269552774115	-0.4153056137940613	0.4060177387476849	0.5626001446413025	0.8006303137180677	1.00030814241609	6190.478189182682
155	0.6707979889854108	0.440259072084741	-0.2305389169006697	0.4006515879823958	0.5668316314127458	0.782975199456	1.000354302605975	5856.444821747718
156	5.124965154208068	0.4727640478850803	-4.652201106322988	0.1358914660674304	0.8483886834121611	0.1841977778148259	0.9999238086627145	11795.89828421849
157	4.143974765963732	0.5105350439979647	-3.633439721965767	0.3311703213966191	0.6431568460729824	0.5799577683214969	1.000080426930683	8615.686440529067
158	0.6809064432909264	0.4600181800501805	-0.2208882632407459	0.408278980437519	0.5595549103877049	0.8081658993306445	1.000337736522415	5972.089309279025
159	3.811667543245709	0.4723123804793909	-3.339355162766318	0.1622582439511932	0.8194832301850047	0.2268595704430842	0.999942757283694	11291.53437717308
160	0.6754052638845446	0.4406506560122831	-0.2347546078722615	0.4003639374002184	0.567125827148233	0.7820377267091834	1.00035475808824	5853.328501512194
161	0.8957337616199263	0.5171853506762687	-0.3785484109436577	0.4223871800562896	0.546457740507497	0.8565138724562058	1.000302292390026	6235.555189518233
162	1.569689431889851	0.4437833610461529	-1.125906070843698	0.343473640488941	0.6276146628682856	0.6127759927468335	1.000246836559429	6697.937534194319
163	0.8948254708981958	0.4934161316040666	-0.4014093392941291	0.4132132480243818	0.5554961690454334	0.824810979736825	1.000303982950199	6222.461303501294
164	0.8338578920703587	0.5170902023888103	-0.3167676896815483	0.4265110000038912	0.5421306411659146	0.8710952406299092	1.000308778034585	6185.61974072202
165	1.5854603468623	0.5888894796227004	-0.9965708672395992	0.2489854360271238	0.7262764002068469	0.3883167123911218	1.00010372947502	8283.499466322461
166	4.043862797406318	0.9169227493643055	-3.126940048042012	0.2854072841312184	0.6875475387550869	0.4678072678041962	1.000206733904813	7077.510044661536
167	3.435396819475768	0.4497914180420378	-2.985605401433731	0.1701379185316139	0.8107058785329965	0.2401351257089485	0.9999226953102104	11826.93898711941
168	0.576011204070608	0.5826266489714922	0.006615444900884171	0.4772505363153746	0.490635014200503	1.069333877456442	1.000338293202343	5968.129035366388
169	5.774753804107654	0.5063142886035902	-5.268439515504063	0.1456083324132057	0.8380513237049165	0.1996134131137479	0.9998942606480842	12679.104052978
170	5.913129994601876	0.5060172276431241	-5.407112766958752	0.1352708063095415	0.8493095190701077	0.1832248834925466	0.999913240260586	12097.28912540699
171	1.675967937482996	0.6121428179043108	-1.063825119578685	0.2428191944542355	0.7331714597208021	0.3756158539249969	1.00008853229882	8497.158222204827
172	3.820240166250247	0.5200046965072934	-3.300235469742953	0.1762733293516915	0.8044169220930844	0.250647845669684	0.9999672387328672	10700.45417598879
173	1.77197422953695	2.106369700427463	0.334395470890513	0.6868169900675347	0.285633376146141	2.568640541978488	1.000955448382311	3440.856138870469
174	1.073105389274912	0.5442214399862551	-0.528883949288657	0.421398506415245	0.5481812402952879	0.8530489216089573	1.000286786530285	6358.277132246051
175	0.714622462719441	0.4560637476066933	-0.2585587151127476	0.4032056545558548	0.5647471305084291	0.7913387108202576	1.000335645984839	5987.008698674881
176	0.714622462719441	0.4560637476066933	-0.2585587151127476	0.4032056545558548	0.5647471305084291	0.7913387108202576	1.000335645984839	5987.008698674881
177	0.7147971214372847	0.4855782257181627	-0.229218895719122	0.4180162992245175	0.5501471836570165	0.8412845066958323	1.00032544995289	6060.856912855408
178	1.071710307538608	0.4929504395042034	-0.5787598680344046	0.4001864227994719	0.5691599203964225	0.7814596432529054	1.00028639177762	6361.464585192738
179	0.868156096597424	0.5043357460705453	-0.3638203505268787	0.4153650257380768	0.5534289121924785	0.8321576882535094	1.00030667036396	6201.759442073421
180	1.125421152090533	1.095304101007999	-0.03011705108253349	0.6188289477294109	0.3530481470122925	1.901565137665592	1.000812970170539	3813.394198478745
181	3.710366702032472	0.4899971338395933	-3.220369568192879	0.1687545855870008	0.8124956447843917	0.2377862932865203	0.9999568649950455	10943.18569570439
182	0.8591686916614443	0.4812914418318534	-0.3778772498295909	0.4105851565638486	0.557893340693951	0.8159107830758189	1.00031114314627	6167.608510595333
183	1.10831325116649	0.5470846477064146	-0.5612286034600753	0.4211303587423004	0.548518993987704	0.8521111993932609	1.000284404891079	6377.556517383083
184	8.065919829644383	0.5058740203879506	-7.560045809256432	0.1118303998466325	0.8751095001720562	0.1474770596301762	0.9998768001304842	13266.09784603171
185	0.8592587879183664	0.5201785102634546	-0.3390802776549118	0.4263797854019061	0.5423350647381364	0.8706280510752842	1.00030652997712	6202.837464501308
186	0.6902729301239882	0.488490685609885	-0.2017822445141032	0.4209886065362576	0.547092286806012	0.8516158376764538	1.000328250981793	6040.388404627769
187	1.106788223244884	0.4956124804304791	-0.6111757428144051	0.4001651141140744	0.5692547328374276	0.7813902736606576	1.000283528157401	6384.683191808364
188	0.868156096597424	0.5043357460705453	-0.3638203505268787	0.4153650257380768	0.5534289121924785	0.8321576882535094	1.00030667036396	6201.759442073421
189	0.6197656903843589	0.5416674563936381	-0.0780982339907208	0.4582438569548045	0.5096439543806539	0.9907254144997073	1.000332761085287	6007.720144045777
190	3.445185442816543	0.4540141764985028	-2.991171266318041	0.1664654930572666	0.8147613100296827	0.2339166494105535	0.9999286928398458	11661.63005570865
191	8.789155001900856	0.4488833671110689	-8.340271634789787	0.1212474978793454	0.8648105262710679	0.1616094332130205	0.9997893568516943	17271.09828974804
192	4.434891564569135	0.4896477655049517	-3.945243799064183	0.1595287706509425	0.8226385134642618	0.2223190427077483	0.9999274949927658	11694.27554134718
193	0.6409219171606579	0.4768716376008026	-0.1640502795598553	0.4250838064836702	0.5424901387902762	0.8660251732821942	1.000339573735548	5959.039132257926
194	12.38509854097735	0.4598236329873068	-11.92527490799004	0.02856684605352271	0.9666959395602308	0.03444370569193223	0.9999871432528733	10263.65561997296
195	0.8588118554905899	0.4774916991299399	-0.38132015636065	0.4082834921099245	0.5601676998942164	0.8081809920456748	1.000313118385911	6152.646586789762
196	0.6750554074935113	0.4769902453812133	-0.1980651621122981	0.419686753790301	0.5481444069923137	0.8470777512077058	1.000333892703539	5999.578883097381
197	2.320947856811289	0.4908021499085075	-1.830145706902781	0.1931222977766751	0.7857215855099783	0.2803400862838568	1.000023649456431	9548.818900970886
198	0.7233225421665208	0.4903110857290148	-0.233011456437506	0.4235798726811558	0.5444609411788405	0.8607096559463812	1.000325138740075	6063.139675773703
199	6.082155888355791	0.5712186491657121	-5.510937239190079	0.1575308893110934	0.8252651550365115	0.2190141805554911	0.9999011229427198	12462.38952094027
200	4.434891564569135	0.4896477655049517	-3.945243799064183	0.1595287706509425	0.8226385134642618	0.2223190427077483	0.9999274949927658	11694.27554134718
201	3.655664474938599	0.4560296366449419	-3.199634838293657	0.154498999333874	0.8278129752123261	0.214028713832439	0.9999487883903562	11139.93453594599
202	0.9240066146816837	0.481381087313702	-0.4426255273679817	0.406009106681519	0.5626881130801171	0.8006016572940104	1.000305058765009	6214.157429258763
203	0.6800065661018702	0.4422722094697128	-0.2377343566321574	0.4010206835304382	0.5665302402805952	0.7841794257859405	1.000351245272067	5877.448808011461
204	0.868156096597424	0.5043357460705453	-0.3638203505268787	0.4153650257380768	0.5534289121924785	0.8321576882535094	1.00030667036396	6201.759442073421
205	2.561031440536095	0.4658426314730503	-2.095188809063045	0.1756767305237789	0.8046100565113052	0.2496187347056376	0.9999973131705018	10053.97281235513
206	1.106791496077842	0.4923984107994738	-0.6143930852783687	0.3987328478875899	0.5706720886821256	0.7767388590896599	1.000283974390839	6381.053918137459
207	0.868156096597424	0.5043357460705453	-0.3638203505268787	0.4153650257380768	0.5534289121924785	0.8321576882535094	1.00030667036396	6201.759442073421
208	4.14439403767375	0.512864375579582	-3.631529662094168	0.3319111587945134	0.6424159469607382	0.5818996986307016	1.000079977321666	8622.358224158741
209	5.616610310718452	0.4462059711968049	-5.170404339521648	0.1292383580519652	0.855810031221947	0.1738411710348318	0.9998929494873597	12721.37213740009
210	0.6857896580366271	0.4897623597630235	-0.1960272982736035	0.4249940029077746	0.5429464731703539	0.8657069901071557	1.000329898765262	6028.411772106263
211	0.924423743661432	0.4855206707310399	-0.4389030729303921	0.4083299655735767	0.5603936661034599	0.8083364712387523	1.000303272409898	6227.957934000331
212	8.438014166717439	0.4471240451179261	-7.990890121599513	0.1153269438946857	0.8712108234367308	0.1526892563147947	0.9998123882366881	15998.81783885499
213	2.186791412442202	0.4778104141047862	-1.708980998337415	0.1899965237154654	0.7889979767233721	0.274738339379641	1.0000224876155	9570.030581776969
214	0.5281743286411154	0.5686148883012897	0.04044055966017435	0.4895498347620039	0.4778264017265271	1.123321461356134	1.000343170689848	5933.653724299519
215	1.587595005531702	0.4460486181887026	-1.141546387343	0.344226641935335	0.6268943227505024	0.6148245606819138	1.000244413908278	6719.707505024122
216	1.053940919050921	1.032724051281536	-0.02121686776938514	0.6182798168009993	0.3534444596837839	1.897144637949892	1.000798773541559	3854.991611374062
217	1.106791496077842	0.4923984107994738	-0.6143930852783687	0.3987328478875899	0.5706720886821256	0.7767388590896599	1.000283974390839	6381.053918137459
218	0.8591686916614443	0.4812914418318534	-0.3778772498295909	0.4105851565638486	0.557893340693951	0.8159107830758189	1.00031114314627	6167.608510595333
219	0.924221514571626	0.4742117147661546	-0.4500097998054714	0.4030656887447643	0.565589256156622	0.790878527132756	1.000306352544104	6204.200499317006
220	0.6855459324187716	0.4427448110753283	-0.2428011213434433	0.4007368195704234	0.566821994137613	0.7832531478206209	1.000351658952962	5874.597985792206
221	0.5357101279386828	0.5677492279891958	0.03203910005051303	0.4877113716643165	0.4797195006187902	1.115086769558858	1.000342081362163	5941.318734716753
