# Supplementary material for: The Discovery, Distribution, and Evolution of Viruses Associated with Drosophila melanogaster
Source: PLoS Biol. 2015 Jul 14;13(7):e1002210. doi: 10.1371/journal.pbio.1002210 (PMC4501690; doi:10.1371/journal.pbio.1002210)
Supplement: S9 Data — FUBAR (HyPhy) command batch files and output. Alignments were those provided in S7 Data, and trees were those provided in S8 Data. (ZIP) [file pbio.1002210.s009.zip › FUBAR_scripts_and_results/Galbut.csv]

Codon	alpha	beta	beta-alpha	Prob[alpha<beta]	Prob[alpha>beta]	BayesFactor	PSRF	Neff
1	1.042230640217932	0.3969075679423965	-0.6453230722755359	0.089357752487113	0.8938544100158291	0.1420265148363725	1.000170181500248	7463.043797217947
2	0.4784996279932835	0.2700816165238315	-0.208418011469452	0.2438512066088323	0.714463053533158	0.4667696751547572	1.000909961084595	3551.611024538463
3	0.2095849090559161	0.2207700102177001	0.01118510116178401	0.536971890686018	0.3929327710713496	1.678530291054161	1.002335585883539	1769.847965667288
4	0.2574768261710748	0.07361892997609346	-0.1838578961949813	0.1717663568387051	0.696110103014081	0.3001720315481853	1.00327654333251	1330.76078338045
5	0.2590872571304298	0.5048010944365902	0.2457138373061604	0.7741504492800648	0.1975806839717107	4.961250173253661	1.000770720856551	3939.921167786075
6	0.7715479916624922	0.1135937455519352	-0.657954246110557	0.01607810567239333	0.9795419314166136	0.02365153009636934	1.000509792622648	4955.923740762053
7	0.2490703890802198	0.4069017912513139	0.1578314021710941	0.6983667816949812	0.2630723801402032	3.35111547777891	1.001339215426031	2724.50842390829
8	0.5383266442342152	0.9577488127603371	0.4194221685261219	0.8208260706280226	0.1515455068032407	6.630729505006615	1.000608311137833	4516.10492351088
9	0.9856373459715171	0.1489713539099304	-0.8366659920615866	0.01558717498341044	0.9807723451395963	0.02291791665213772	1.000605688594228	4526.797507815673
10	1.102697189068102	0.688081910167873	-0.4146152789002289	0.2886506448472842	0.6730175231004422	0.5873197128314854	1.000136785360881	7853.972122427001
11	0.6449471650947327	0.6441863298777963	-0.000760835216936373	0.4866121733449809	0.4726842642875139	1.371899793040277	1.000569952994077	4677.720807792919
12	0.5464499896065077	0.3594046243650622	-0.1870453652414455	0.2933159765202485	0.6684316476443026	0.6007522885468211	1.000775233613695	3926.006613638169
13	0.8062830012236981	0.2671957473824139	-0.5390872538412842	0.0591162120356845	0.9281009479885812	0.09094013626677598	1.000618853309599	4473.628268581767
14	0.9205676215078518	0.4946494892986979	-0.4259181322091539	0.1526356688079169	0.8219227280119027	0.2607178961346021	1.000196642175891	7179.909530762338
15	0.9900403298199839	0.4469092670534573	-0.5431310627665266	0.1050883059196419	0.8751941633910627	0.1699648814676866	1.000135357605941	7871.600985680015
16	0.8320380801237374	0.2804178014533177	-0.5516202786704196	0.06143488054015247	0.9256915661528298	0.09474048328730503	1.000572846271822	4665.127518721841
17	0.4457378822791568	0.08087078941535179	-0.364867092863805	0.05423415504641238	0.9225323165589767	0.08299926379983144	1.000989976269047	3361.300203769298
18	0.6445032640528185	0.2468473734850119	-0.3976558905678066	0.1027732438514934	0.8753233481876495	0.1657917196253675	1.000531592778016	4851.363805369721
19	1.082388563021857	0.2655899660250478	-0.8167985969968092	0.02627818859138584	0.9672434423476295	0.03906119402244609	1.000253075096542	6642.522608078956
20	1.295026361685235	0.2696921473894768	-1.025334214295758	0.02214593812394305	0.972381931467171	0.03277970387508992	1.000102616036633	8298.787645329143
21	0.532894500981836	0.5377777540698713	0.004883253088035278	0.492024203125387	0.4704373372263581	1.401936794712336	1.000876518932385	3637.706329016399
22	0.2396684116978613	0.2526531391281687	0.01298472743030737	0.5348986371421813	0.4029851634646011	1.664596078360116	1.002276326968828	1807.462306402002
23	0.8064936369062389	0.5582544006123759	-0.248239236293863	0.3014683002405824	0.6637849141593402	0.6246554316853208	1.000408151700124	5509.67798294007
24	1.197799567061618	0.8080024443601207	-0.3897971227014972	0.3662992185243018	0.5893378247276267	0.8366363644764545	1.000067145358471	8817.230935947451
25	0.7759456926893797	0.7552709273482209	-0.02067476534115886	0.5084319894900288	0.4482638348297391	1.49704288913056	1.000375574061163	5714.369172350637
26	0.2246391893571396	0.4485209600532854	0.2238817706961458	0.761464904812119	0.2048567480259357	4.620432125844746	1.001174368501661	2991.986166601566
27	0.479836500806108	0.2696039706896633	-0.2102325301164447	0.2423208258748361	0.7161382122911979	0.4629034079653828	1.000908209344951	3556.019319602725
28	0.4922801432734408	0.553774321253041	0.06149417797960022	0.5577565593945797	0.4041676636501148	1.825442990089227	1.000872827715104	3647.466218705397
29	0.5355356915671291	0.4222740931408014	-0.1132615984263277	0.3666664852661008	0.594343852406127	0.8379608581148921	1.000834445212272	3752.152263717466
30	0.6526655573323102	0.4190250993448397	-0.2336404579874705	0.2464283498551425	0.7209899529398384	0.4733159122611778	1.000672816111245	4268.15791360637
31	0.7120271642855864	0.5445946850593247	-0.1674324792262617	0.3336889218371333	0.6297494259788441	0.7248526694361787	1.000523600401984	4889.180546081489
32	0.6648376601998265	0.2680739028666831	-0.3967637573331434	0.1119322070988544	0.8662622670319994	0.182429024230488	1.000608130634098	4516.839248206727
33	0.664796041633284	0.104480056815407	-0.5603159848178769	0.02621952232431	0.9657983348345288	0.03897164157057133	1.000156988067088	7612.735216291728
34	0.956834492653844	0.5180171502718778	-0.4388173423819662	0.1777043724191704	0.7950035933458968	0.3127916281350184	1.000200507186892	7140.343217593909
35	0.6864615760860021	0.5932174698813576	-0.09324410620464452	0.3947407819946915	0.5656635103450743	0.9439643058177221	1.000522375511935	4895.028482931086
36	0.5244457997370481	0.6690858212382949	0.1446400215012468	0.6344405032676255	0.331423374640514	2.511989490343453	1.000766928932613	3951.689750652494
37	1.087002226027385	0.5156089135822238	-0.5713933124451617	0.1743308769202692	0.8008716710114581	0.3055999358286606	1.000065947382511	8835.87491742113
38	0.5172142345503103	0.09211113181773273	-0.4251031027325776	0.04991285477302525	0.9313848918621546	0.0760385726402846	1.000694897693719	4189.429702545438
39	0.6958542173144269	0.7563682580783123	0.06051404076388545	0.5525858339762063	0.4043871793337652	1.787619174877359	1.000460109910088	5211.955856885098
40	0.4084609267887004	0.2698922009122862	-0.1385687258764142	0.3863326029422248	0.5686489837845565	0.9111991319992626	1.001953196506101	2044.537034439352
41	1.215127845848381	0.4650992436020062	-0.7500286022463748	0.08126996743266179	0.9021365556573058	0.1280345443470781	0.9999432990470819	11277.74785550897
42	1.165238583944538	0.1031503688070318	-1.062088215137507	0.004065854621627199	0.9946926499715711	0.005908894167672325	1.000559152034628	4725.340865809686
43	0.9278787398217443	0.09148429812647949	-0.8363944416952648	0.00644823836044046	0.991396642398777	0.009393675919883226	1.000412864576539	5481.275607918797
44	0.938904549142755	0.07803921364530908	-0.8608653354974459	0.003682585869821138	0.9948700966017325	0.005349832061005157	1.000319570130713	6104.278724307625
45	0.6852305270896942	0.4452874287613087	-0.2399430983283856	0.2516504666614481	0.7164433599995768	0.4867189279445485	1.000633427148309	4416.208247339671
46	0.6712254817739748	0.5119544834443137	-0.1592709983296611	0.3232564868433124	0.6400954623128223	0.691366186245563	1.000585811095532	4609.520856890166
47	0.259798637396543	0.5304904669719704	0.2706918295754275	0.7906563108869142	0.1829478670082274	5.466544105620479	1.000735045200289	4053.501941529408
48	0.6699914661179276	0.1042012980208289	-0.5657901680970987	0.02620585281667042	0.9659561192323471	0.03895077699107542	1.000161036783731	7566.163509387352
49	0.2041873944461397	0.07166034153107169	-0.132527052915068	0.2002697192802197	0.6448060876544965	0.3624572045480323	1.003590274005256	1229.268383426389
50	0.4713914183837488	0.1034125899361703	-0.3679788284475785	0.07038020097974036	0.906174676565611	0.1095797047187141	1.000761413027868	3968.935173284692
51	0.6397186756986196	0.1098451091967246	-0.529873566501895	0.03179030688755344	0.9590075967898001	0.047523703981128	1.000169504704798	7470.579120809891
52	0.1737596816779223	0.08253103178124627	-0.09122864989667603	0.2447797838991319	0.589976757425093	0.4691232183622445	1.003809888733928	1167.014282922627
53	0.8295822905923383	0.9347358618145709	0.1051535712222326	0.5759402814560284	0.372238480609001	1.965782304814256	1.000337779339851	5971.784515167004
54	0.8633303384404364	0.1142044032863881	-0.7491259351540482	0.0130930716126656	0.9833191089886011	0.0192021710176706	1.000534063277104	4839.792649248954
55	0.698126211947665	0.0973185276815878	-0.6008076842660772	0.02013425856803804	0.9732917710427278	0.0297408964968714	1.000140005401406	7814.502116706103
56	0.1716226043747124	0.07187222646226828	-0.09975037791244411	0.2243524823081237	0.6044863649283915	0.4186503513146464	1.003817859068817	1164.874017665326
57	0.1695075955503586	0.06239672570980326	-0.1071108698405553	0.2049717011277124	0.6180810660602327	0.3731610494645073	1.003834236195033	1160.500989530746
58	0.8007996010937847	0.09422860664636253	-0.7065709944474221	0.01483130704053282	0.9801430649392693	0.0217898284704007	1.000148776738856	7708.973305164999
59	0.6751686710442899	0.1112632062627953	-0.5639054647814946	0.02879567863986209	0.9629615208021036	0.04291426709967907	1.000193046232404	7217.117610898146
60	0.2073344632234964	0.08488055074643451	-0.1224539124770619	0.2235564390203963	0.6279620385576319	0.4167372085796319	1.003569362504959	1235.54651961425
61	0.6644733075825526	0.1104617251459087	-0.5540115824366439	0.02897723678838788	0.9626900846568676	0.04319291817032483	1.000191966989941	7228.360224605501
62	1.237537946678645	0.427071018388491	-0.8104669282901537	0.07144817148369279	0.913866493159302	0.1113704455315927	0.9999944957673481	10111.19838592611
63	0.5990271923858629	0.0824582168067917	-0.5165689755790712	0.02982140868911138	0.9575622690326485	0.04448990265855938	1.000567563345757	4688.173463114747
64	0.2693982848749695	0.5342573719794296	0.26485908710446	0.782252342792187	0.1911159994598298	5.199700980252282	1.000729230500488	4072.639015849618
65	0.4691204170259624	0.1032468718401794	-0.3658735451857831	0.07150045069082989	0.9046082168690786	0.1114582114968357	1.000793638094954	3870.26378154155
66	0.634223343029757	0.2548108466838382	-0.3794124963459188	0.1129375462932331	0.8640023495152794	0.1842761534771484	1.00055661541272	4736.66566321243
67	1.363839238463627	0.2699458026799323	-1.093893435783694	0.02167581574267489	0.9729655828570459	0.0320684263573791	1.000093549293011	8425.414246454646
68	0.2615351916693788	0.3608382011742168	0.099303009504838	0.6427822929832987	0.3139930162032141	2.60444933861708	1.001541543925808	2455.254563063125
69	0.2010896478782824	0.05939007272797536	-0.141699575150307	0.1762018910378453	0.6624237042118456	0.3095813303793979	1.003627353684564	1218.292578895997
70	0.501277694714244	0.08980030101597515	-0.4114773936982689	0.05101710363663543	0.9293489677672785	0.07781125172910013	1.000751582586999	4000.046769806604
71	1.058953471817699	0.4485165929518068	-0.6104368788658919	0.09640465200714202	0.8851009982675853	0.1544219359519966	1.000063583590768	8872.894814619825
72	0.5180116426766533	0.5764500791166586	0.05843843644000524	0.5572613972558217	0.4051353372734342	1.821782631547727	1.00077912872201	3914.075442946159
73	0.4363797356549783	0.1560326360043014	-0.2803470996506769	0.1402462616121437	0.8288281853541362	0.2361033822680007	1.000756438731815	3984.617095511876
74	0.3177313405458344	0.6145218622210722	0.2967905216752378	0.7898623378352361	0.1863601866545956	5.440420869214707	1.000615193312363	4488.28417963312
75	0.1705822926027271	0.06712131411023201	-0.1034609784924951	0.2149001222164869	0.6111442008190003	0.3961838249816526	1.003822909923721	1163.521802417438
76	1.250475712134087	0.2391363877372565	-1.01133932439683	0.02450414401224882	0.96929644352342	0.03635792548660114	1.000284071816803	6380.262089629553
77	0.239559597220399	0.259406427571792	0.01984683035139301	0.5421171983319444	0.3966361373602238	1.713656772266292	1.002251561999824	1823.661764717932
78	0.2545162217085489	0.2643113153417619	0.009795093633213015	0.529851832331375	0.4108530067862694	1.631190489148285	1.00224319187639	1829.203027752043
79	0.4756260886396352	0.1026027362983146	-0.3730233523413206	0.06933749659038921	0.9073380160989627	0.1078352945548906	1.000780302958139	3910.492861029321
80	0.7573370892228671	0.08923459685241661	-0.6681024923704505	0.0141325588549453	0.980810267079265	0.02074852682458031	1.00011647295524	8112.456074974997
81	0.2254091361575563	0.05912539720847092	-0.1662837389490853	0.1613884639716762	0.6886286001878219	0.2785458188070885	1.003481498820831	1262.645967635146
82	0.1280281839691011	0.09808853929389036	-0.02993964467521071	0.3205650474739996	0.4947954434304853	0.6828939588777033	1.004212893262288	1067.8665728585
83	0.8061200014910567	0.1222451048669613	-0.6838748966240954	0.01416059631601661	0.9821919814367227	0.02079028090993471	1.000638077080216	4398.197228751362
84	0.5471040979102091	0.08285327344398127	-0.4642508244662278	0.03827853827002022	0.9455322741799688	0.05760909133586585	1.000723881144846	4090.405149553188
85	0.3006746682843653	0.1188269453453953	-0.18184772293897	0.1586882681410348	0.7954022931874232	0.2730064220449327	1.001845548007286	2138.021218868375
86	0.5464832569410378	0.08876700476454658	-0.4577162521764913	0.04338199165446215	0.9395989697479976	0.065638088047381	1.000690038805265	4206.502574623904
87	8.084188916553074	0.1206923399604185	-7.963496576592656	1.423135382225783e-06	0.9999979066405528	2.059832101908253e-06	0.9998203646040179	15600.82491687216
88	0.239559597220399	0.259406427571792	0.01984683035139301	0.5421171983319444	0.3966361373602238	1.713656772266292	1.002251561999824	1823.661764717932
89	0.3015221740189274	0.7377399831448053	0.4362178091258778	0.873387154201685	0.1097307024685767	9.984217140187049	1.00065137236696	4347.501900108263
90	0.8232499570057531	0.4276338602761814	-0.3956160967295717	0.1607493205194642	0.8147270719812857	0.2772314089778524	1.000412855024547	5481.332876901359
91	0.6385032780382307	0.7902383018039487	0.151735023765718	0.6537162861982455	0.309931852431831	2.732387098723562	1.000583091489041	4621.075036343522
92	0.2312565527279512	0.07900046823003309	-0.1522560844979181	0.1964193542584047	0.6634682369224854	0.3537853121040989	1.003407700030664	1286.349057123783
93	0.2752031404645129	0.2072355842450171	-0.06796755621949574	0.4355830780228297	0.4990549914334607	1.117007171349224	1.002455566067191	1698.309379197584
94	0.2981456621217812	0.4744859042666062	0.176340242144825	0.7081909203255066	0.2598203553111109	3.512663446400083	1.000795503422654	3864.702531287482
95	0.2073344632234964	0.08488055074643451	-0.1224539124770619	0.2235564390203963	0.6279620385576319	0.4167372085796319	1.003569362504959	1235.54651961425
96	0.2391463038982043	0.2528506271224109	0.01370432322420659	0.5357273821892304	0.4021267467276601	1.670151093556644	1.00227526941403	1808.148173388716
97	0.3705137897134566	0.05127180073982163	-0.319241988973635	0.09034619796124793	0.8073411093678224	0.1437536000712021	1.002967129230507	1448.84636836755
98	1.10565408139664	0.07732009960681023	-1.02833398178983	0.003065047486580389	0.9957065582796935	0.004449952473649366	1.000282114193873	6396.21048554087
99	0.4855707541027184	0.102686479034442	-0.3828842750682764	0.06694546858746273	0.9105853253695189	0.1038482415935782	1.000748560144698	4009.710720924978
100	0.6180604483297835	0.08985285469984516	-0.5282075936299383	0.02304032555005246	0.9687831787166677	0.03413476844710618	1.000093254345764	8429.598483649806
101	1.060895819653747	0.08445946551458003	-0.976436354139167	0.002465854470654118	0.9966502873772367	0.003577870845520205	1.000561485210275	4714.97214057068
102	0.8009803193009197	0.4891517299146469	-0.3118285893862728	0.1993007157898695	0.7709015750886912	0.3602669360913616	1.000382083790548	5672.258781464806
103	0.6532586753717989	0.5726655777292974	-0.08059309764250155	0.4020104647808072	0.5592238124097525	0.9730356727213937	1.000596147630168	4566.129353926152
104	0.1936248952758246	0.07696979995620729	-0.1166550953196173	0.2178806870290372	0.6245862635066602	0.4032094608669025	1.003658829004107	1209.129275446184
105	0.7485035511259805	0.08930089702109198	-0.6592026541048885	0.01444391217527308	0.9803971305218218	0.02121233523583643	1.000115382754328	8126.811747781959
106	0.2021980549255998	0.06416240869252324	-0.1380356462330765	0.1860952682057907	0.6548841928132864	0.3309380816617904	1.003612824951438	1222.569590024777
107	0.2041873944461397	0.07166034153107169	-0.132527052915068	0.2002697192802197	0.6448060876544965	0.3624572045480323	1.003590274005256	1229.268383426389
108	0.1951185398348667	0.07340219496587019	-0.1217163448689965	0.2095935832947299	0.6321837570352348	0.3838066658454573	1.003647526115501	1212.403843197339
109	0.192762310583032	0.0732528280960922	-0.1195094824869398	0.211029373230537	0.6294981133622327	0.3871391232009633	1.00366448884341	1207.496238141593
110	0.192762310583032	0.0732528280960922	-0.1195094824869398	0.211029373230537	0.6294981133622327	0.3871391232009633	1.00366448884341	1207.496238141593
111	0.2290008769372896	0.06687679435248192	-0.1621240825848077	0.1751353562417545	0.6791855297468364	0.3073096012993023	1.003443858595243	1274.624619040633
112	0.2568935288390112	0.07334602643727953	-0.1835475024017316	0.1715953425258377	0.6959812707765817	0.299811268499819	1.003280045259661	1329.534931244731
113	0.2797027500031194	0.2527542795526884	-0.02694847045043097	0.4857751209858915	0.45539300502938	1.367310572154982	1.00231046528156	1785.599483805236
114	0.1958131613299199	0.0761818804056355	-0.1196312809242844	0.2148585516697581	0.6284380635641164	0.3960862141732283	1.003639622742881	1214.704157813633
115	0.2292361224109419	0.07177594988546723	-0.1574601725254746	0.1841127819796263	0.6723948347600291	0.3266170100501511	1.003429428179592	1279.27781805131
116	0.2047549382657846	0.07393406263730457	-0.1308208756284801	0.2043012156235983	0.6419014197353491	0.3716269868062072	1.003587427808973	1230.119103581127
117	0.3043525749824708	0.3255618428774814	0.0212092678950106	0.5545862008491217	0.3994400423544008	1.80214769045854	1.001707574197495	2271.171304285091
118	0.1930029658635919	0.0740379424719395	-0.1189650233916524	0.2127287497901335	0.6283292296802765	0.391099070302767	1.003657996032173	1209.3699886917
119	0.2522766572039338	0.2772045067974581	0.02492784959352429	0.5467466885359661	0.3954971367262978	1.7459434114357	1.00219119028787	1864.40183807434
120	0.2021980549255998	0.06416240869252324	-0.1380356462330765	0.1860952682057907	0.6548841928132864	0.3309380816617904	1.003612824951438	1222.569590024777
121	0.1695075955503586	0.06239672570980326	-0.1071108698405553	0.2049717011277124	0.6180810660602327	0.3731610494645073	1.003834236195033	1160.500989530746
122	0.5154484766523841	0.3790356677670886	-0.1364128088852956	0.3395528921840574	0.6202362032846255	0.7441395360395414	1.000817556509189	3800.147367863833
123	0.3407204141121175	0.373196843889277	0.03247642977715953	0.5593192464593428	0.3995589022482718	1.837048694939183	1.001397527406787	2641.019021425203
124	0.2583153403718838	0.5777520974909292	0.3194367571190454	0.8206805876918326	0.1561378690788177	6.624175678802356	1.000707112105554	4147.118401716759
125	0.192762310583032	0.0732528280960922	-0.1195094824869398	0.211029373230537	0.6294981133622327	0.3871391232009633	1.00366448884341	1207.496238141593
126	0.4952607336585371	0.1306666004742841	-0.3645941331842529	0.07744300470096283	0.9036151215201281	0.121499356112155	1.000153687308527	7651.130084529704
127	0.1960584365095089	0.1280623217404483	-0.06799611476906056	0.3064467075782368	0.554622987350992	0.639528804319204	1.003702526718734	1196.635259674443
128	0.3612863711651571	0.1147886636020578	-0.2464977075630993	0.1227380147742796	0.8404344262049301	0.2025045436700366	1.001309301307961	2769.426954883189
129	2.637121307399223	0.1447671017269345	-2.492354205672289	0.0009432841641268102	0.9987553831816969	0.00136658732347913	1.000156554734494	7617.753789436959
130	0.2565537112684823	0.07223848528413715	-0.1843152259843451	0.1698040668217332	0.6972877599795148	0.2960414165943865	1.003284192768697	1328.0860273889
131	0.5787550110765944	0.1348375466335314	-0.443917464443063	0.05196581928284596	0.9361199535754157	0.07933754739127355	1.000437096976339	5339.748139072133
132	2.110703303758094	0.04731610499789626	-2.063387198760198	0.0521122310839476	0.8786041491602269	0.07957336713109474	1.002796198216549	1523.587021258106
133	0.2411858055573382	0.05933816514333753	-0.1818476404140006	0.1533320626412107	0.7035374549075227	0.2621228323641574	1.003397271423272	1289.770960252762
134	0.1678531918159091	0.06462114999732183	-0.1032320418185873	0.2114110566513662	0.6118086851548546	0.3880270491852268	1.003844206552065	1157.854846307944
135	0.4299893657442477	0.08001070350158571	-0.3499786622426621	0.05685423445128131	0.918612926933735	0.08725071301833318	1.001046308672504	3239.130460424132
136	0.4653847069147964	0.08066847511170812	-0.3847162318030883	0.04974533749382919	0.9288935146875559	0.07577001275222621	1.000916298792465	3535.75311740497
137	0.7211842457658301	0.09066261450269142	-0.6305216312631386	0.01561201026586887	0.9789235423767787	0.02295501123760034	1.000120539072151	8059.35860916651
138	0.3253658059014309	0.1202258276829746	-0.2051399782184563	0.1469433277797702	0.8110287442576997	0.2493199175792221	1.001562421508251	2430.47786642146
139	0.7912156583348637	0.1134155499173502	-0.6778001084175135	0.01547175890992819	0.9802980484486186	0.02274555293882706	1.000510773098401	4951.124239485164
140	0.647647430983129	0.08623699186223674	-0.5614104391208923	0.01837770884783586	0.9748381495792409	0.02709766957387565	1.000086445880095	8527.355726940792
141	0.7636904005068162	0.425682541036824	-0.3380078594699922	0.1656186214652117	0.8081799048158003	0.2872959807231986	1.000507515685535	4967.105547323329
142	1.04555138687616	0.1657515237408511	-0.8797998631353092	0.01842724209820749	0.9774238290416493	0.0271720767643662	1.000543839256093	4794.541709946004
143	0.4934418885319045	0.7239029596252169	0.2304610710933124	0.723276206029254	0.2450044738767181	3.783055063676281	1.000815043890254	3807.39318164859
144	7.371271415497725	0.2799572415575756	-7.09131417394015	0.0002531870835121973	0.9996601175471982	0.0003665527699150082	0.9999488514208387	11138.37168649509
145	0.6254591068192807	0.1636288569841449	-0.4618302498351358	0.07030536550654473	0.9156047912753851	0.1094543770942966	1.000347087071383	5906.259085083895
146	0.2284693430592505	0.06896403239753514	-0.1595053106617154	0.1793445763161772	0.6758678035074006	0.3163096132877188	1.003435151666346	1277.428152102341
147	0.5805259809150078	0.1352235250749983	-0.4453024558400096	0.05216238692928615	0.9360643312977148	0.0796541679354633	1.000445708741577	5291.198331799184
148	1.178298088952303	0.2743382145889149	-0.903959874363388	0.03315072032079883	0.9592149032962221	0.04962713219688886	1.000218664366434	6960.162099858356
149	0.8732339414337564	0.2851639309897049	-0.5880700104440515	0.05866546394955159	0.929138953512305	0.09020352407729477	1.000509440286766	4957.650727882747
150	1.110913279687555	0.2375123724442769	-0.8734009072432785	0.01857711415092052	0.9764685606278378	0.0273972552871386	1.000311679343591	6163.539756386635
151	0.1936248952758246	0.07696979995620729	-0.1166550953196173	0.2178806870290372	0.6245862635066602	0.4032094608669025	1.003658829004107	1209.129275446184
152	1.580970728421858	0.1196893961711904	-1.461281332250668	0.00286677660584212	0.9962820483352539	0.004161267675940756	1.000334788520746	5993.149708135974
153	6.488853715394486	1.124430180986988	-5.364423534407497	0.01875808061071394	0.9653264784223475	0.02766924395122156	1.000049843699063	9094.379295275467
154	0.3353935277463846	1.033544552619295	0.6981510248729108	0.9312722801962069	0.05653090992598835	19.61235422444195	1.000578943770922	4638.808657194591
155	0.297062175717638	0.242770876877935	-0.05429129883970302	0.4547189848420454	0.4868180734812061	1.207001187226694	1.002359013790359	1755.407268818921
156	0.4576949584951603	0.09442592240769335	-0.363269036087467	0.06530087399564796	0.9108319290563719	0.1011188554484804	1.000868139276101	3659.938767355922
157	0.8157074993421614	0.0946748716306938	-0.7210326277114676	0.01460115918094404	0.9804723609904883	0.0214466901044146	1.000153580867246	7652.374677187744
158	0.1958131613299199	0.0761818804056355	-0.1196312809242844	0.2148585516697581	0.6284380635641164	0.3960862141732283	1.003639622742881	1214.704157813633
159	0.2362032508765696	0.2514069947984902	0.01520374392192056	0.5373988140333757	0.3999149555939429	1.681415124836758	1.002278728396429	1805.906822251045
160	0.5747290804982235	0.2411806795477895	-0.333548400950434	0.1563075205482623	0.811842644294955	0.2681517799341487	1.000786452641034	3891.83705140054
161	1.508287891970912	0.2876775121720064	-1.220610379798905	0.02651278458084496	0.9674031058048145	0.03941940626163551	1.000024960303678	9524.999517103795
162	1.887344840971316	0.7749791967380198	-1.112365644233296	0.1441973325108335	0.8246058598075262	0.2438757278419871	0.9998444324898713	14511.60675422869
163	0.8419168953269262	2.240698472949582	1.398781577622656	0.9132779234547753	0.05346400804768055	15.24257284029936	1.000393834771909	5597.796321063667
164	0.2754065808837681	0.7626107721376718	0.4872041912539037	0.8999317091851081	0.08576471222107504	13.01661502077197	1.000669294019951	4280.990281456006
165	0.2030775443417599	0.1332437344682	-0.06983380987355994	0.3084709617974484	0.5568109459730269	0.6456376588275337	1.003652559649781	1210.943372892123
166	0.1194156203703951	0.1006318857962597	-0.0187837345741354	0.3352201562804132	0.4758494671098553	0.729856145198448	1.004288483583868	1051.128400853336
167	0.2145734343372983	0.08198000867530085	-0.1325934256619974	0.212973815726734	0.6405713290178318	0.3916715424534087	1.003522680483622	1249.797077380873
168	0.3876599163230905	0.2207316783576122	-0.1669282379654783	0.2893732023701768	0.6377028419007141	0.5893885813548475	1.002319826448104	1779.696893083939
169	4.137979614786355	0.5477675559089297	-3.590212058877425	0.04779476000747891	0.9429762494885818	0.07264984733571798	0.9999616378604447	10830.15247499361
170	0.3862120371649854	0.2195047719976553	-0.16670726516733	0.288838989652645	0.6379037712777678	0.5878585874818847	1.00232963245044	1773.555696301363
171	0.6806922319538447	0.2027482118077188	-0.4779440201461259	0.1031986456454486	0.8785529749715881	0.166556938781236	1.000446936395085	5284.34920090879
172	0.3178722112597828	0.1589604958651746	-0.1589117153946082	0.2589579138172243	0.6472650775516513	0.5057912383104756	1.002806209860828	1518.996306209966
173	0.3311952643685817	0.1750073518732271	-0.1561879124953545	0.27048965021547	0.6410212526542433	0.5366661243190016	1.002709936633302	1564.327473928721
174	1.647948072626982	0.588264547651848	-1.059683524975134	0.1444566713677746	0.8318914214573929	0.2443883966978566	0.9999558497971898	10967.5332738092
175	0.910124578682348	0.2642190384835131	-0.6459055401988348	0.08842115717227064	0.8979267181950474	0.1403934819256693	1.000478891344166	5112.11371082452
176	2.815822714117624	0.8111047061301836	-2.004718007987441	0.1371190907283173	0.8362405156894619	0.230002232749085	0.999821932528991	15524.90941935217
177	0.7107098703589992	0.9873267801397022	0.276616909780703	0.6989543573008415	0.2627991116718172	3.360481112845027	1.000518381458882	4914.194818600607
178	0.338742706681162	0.4222653060196809	0.08352259933851885	0.5879472418997963	0.3718184373470588	2.065239961245507	1.001492415762885	2515.606369131247
179	0.6235717994242791	0.1695539934802869	-0.4540178059439922	0.09044098534094432	0.8908916081474295	0.1439194168537879	1.000415736411663	5464.111686379872
180	1.334936129571941	0.5466367918300155	-0.7882993377419258	0.1846981625747139	0.7896889361896516	0.3278907323702051	1.000109079163562	8210.824311576494
181	1.034616778162469	0.400376674121994	-0.6342401040404746	0.1327454300952584	0.8470212408369961	0.2215429681035039	1.000266455259307	6526.712621186808
182	2.759979649703528	0.5176709049956776	-2.24230874470785	0.04663455171023396	0.9429273959692106	0.07080002090878558	0.9998431347871978	14566.43989888593
183	0.5383587875160631	0.3959309389101152	-0.142427848605948	0.3720732603908484	0.5779613470850661	0.8576388984693794	1.001355057681455	2701.306683549939
184	0.8555072336833301	0.1874728024375192	-0.668034431245811	0.05097561705838664	0.9393308954479498	0.07774457767726937	1.00052683885063	4873.786564604939
185	0.3531380278149027	0.4144726430870188	0.06133461527211614	0.566418895595896	0.3931276814120387	1.890829517919588	1.001514302029659	2488.356449890054
186	0.3620474978017628	0.4270216298185546	0.06497413201679186	0.568422247068942	0.3921043025039144	1.906325272905619	1.001454627258833	2564.092000986368
187	1.491155894660348	0.9095929395054645	-0.581562955154884	0.3330939146691681	0.6188870403158259	0.7229146172315633	0.9999805851521799	10403.57545376663
188	1.057698350799024	0.1777933893584653	-0.8799049614405583	0.03606631385619624	0.9566324296319471	0.05415512815863927	1.000453111085374	5250.167854634417
189	0.3424856654760878	0.1404346832611482	-0.2020509822149396	0.2214607113095272	0.6873075465990592	0.4117192229055701	1.002718692675298	1560.092510155712
190	0.3113419354045487	0.1439605755896374	-0.1673813598149113	0.2437514356035043	0.6584139795422326	0.4665171425202251	1.002863797051123	1493.121050100439
191	0.6292746497481367	0.1952141779756683	-0.4340604717724684	0.1100020972853391	0.8700314167236083	0.1788944923477254	1.000437026633002	5340.148381595844
192	0.3039520025397334	0.1558629649955422	-0.1480890375441912	0.2639834238551603	0.63831489573811	0.5191275170367089	1.002893692166103	1480.034735457878
193	0.6156256587406914	0.1947905675463835	-0.4208350911943078	0.1127327937530753	0.8668019231379105	0.1838996182107131	1.000436647328212	5342.307602137229
194	0.3670155193945422	0.1485325070884736	-0.2184830123060686	0.2188812454790004	0.6960292438431253	0.4055799467675972	1.00260068677809	1619.178372543755
195	0.2919313627080332	0.1662609573029055	-0.1256704054051277	0.2855064952888888	0.6156069805404742	0.5783659217523396	1.002957091603867	1453.031124893079
196	0.8806097148285879	0.1845447343240919	-0.6960649805044961	0.04770328261956515	0.9430829828302052	0.07250383286834711	1.000518159430021	4915.264683952424
197	0.3210249030614777	0.152335275985564	-0.1686896270759138	0.2487209272100238	0.657053565697381	0.4791770664029863	1.002803602921183	1520.189006748799
198	0.3096507750932899	0.1357705602964744	-0.1738802147968155	0.2339827357005096	0.6663212508593553	0.4421099045772114	1.002883739797645	1484.365618845632
199	0.8233379413959174	0.1891245622011511	-0.6342133791947663	0.05415321995910792	0.9356621195783317	0.08286831020896267	1.000535331407066	4833.874513631342
200	1.76747816198512	0.2646072209061842	-1.502870941078936	0.03592236536439088	0.9572167091902287	0.05393092953540399	1.000086803865104	8522.159220248068
201	0.5786493719342752	0.1667651337999026	-0.4118842381343726	0.09872690602552864	0.8806232310534977	0.1585492196152723	1.000430320805979	5378.581355701266
202	1.054873590780083	0.5385346625412853	-0.5163389282387979	0.2163638037747432	0.7557657345283534	0.3996272623741002	1.000106500937965	8245.689313715597
203	0.6568666982520859	0.1693069678441494	-0.4875597304079365	0.08443174558329665	0.8980865057041824	0.1334750309167249	1.000412781502463	5481.773718768133
204	0.6995987835316697	0.1684762419246934	-0.5311225416069764	0.07667710023442401	0.9072914545891158	0.1201979501950613	1.000411214020125	5491.189340194654
205	2.575761054740524	0.1844058826227223	-2.391355172117802	0.01047020588548885	0.9871510207091314	0.01531480017248434	1.000055802512158	8996.979904484968
206	0.8671757249006816	0.2033048537126902	-0.6638708711879915	0.05722958139082285	0.932421021852891	0.08786170160914088	1.000537807241103	4822.36191705765
207	0.6594830789070439	0.2902331463391889	-0.369249932567855	0.2931265112089979	0.6701646374194647	0.6002033196631767	1.001977402467864	2024.634817020583
208	0.3461844065400613	0.1601223251796383	-0.186062081360423	0.2434329421873589	0.669172720108334	0.4657114423483997	1.002658415958694	1589.721601089307
209	0.367402979179853	0.1503111540855731	-0.2170918250942799	0.2208085717919274	0.6944226109258108	0.4101632543880058	1.002594922770821	1622.179838690608
210	0.3089780856160815	0.1437695032456555	-0.165208582370426	0.2449905935097953	0.65654053328037	0.469658336195883	1.002877419207056	1487.129345646767
211	0.3241963800886433	0.1691374954575194	-0.1550588846311239	0.2677438776090281	0.6413880069237096	0.5292264300881729	1.002758919092427	1540.928943822382
212	0.3564819070084254	0.1419796416815347	-0.2145022653268907	0.2159127704417855	0.6961779431125831	0.3985647970656567	1.002651848050555	1593.018530995147
213	0.3866556605989763	0.7536907538870837	0.3670350932881075	0.7950269890532951	0.1818896862766093	5.613971185179714	1.000729789018883	4070.792989988696
214	0.9337195386154429	0.4549251305122431	-0.4787944081031997	0.1834797404343484	0.7915766392518852	0.3252416382790458	1.000281756225374	6399.135426242338
215	1.410418499212254	0.1902873859464531	-1.220131113265801	0.02238151848158438	0.9729003971448817	0.03313638540220051	1.000315348815225	6135.838800639903
216	0.3128504892022916	0.1517105636684046	-0.161139925533887	0.2527896368829634	0.6510411408158718	0.4896675983632747	1.002845641653516	1501.182547264419
217	0.8682390162165573	0.1911079428723583	-0.677131073344199	0.05089889907874261	0.9395030065931932	0.07762129777051996	1.000531364172193	4852.437335604314
218	1.120546668654023	0.1550151663714886	-0.9655315022825345	0.02648938667663983	0.9675694977857677	0.03938367149062898	1.000410691701171	5494.33402725353
219	0.3128504892022916	0.1517105636684046	-0.161139925533887	0.2527896368829634	0.6510411408158718	0.4896675983632747	1.002845641653516	1501.182547264419
220	0.3210249030614777	0.152335275985564	-0.1686896270759138	0.2487209272100238	0.657053565697381	0.4791770664029863	1.002803602921183	1520.189006748799
221	0.2215901960300298	0.1861353069959159	-0.03545488903411392	0.3669669871361325	0.518751861152287	0.8390457172167528	1.003512360141215	1252.992311047934
222	0.3521994911693374	0.1237378872078497	-0.2284616039614877	0.1953133128211682	0.7130662839421485	0.3513096002213383	1.002708530945514	1565.009504693419
223	0.3113419354045487	0.1439605755896374	-0.1673813598149113	0.2437514356035043	0.6584139795422326	0.4665171425202251	1.002863797051123	1493.121050100439
224	0.6670751501041742	0.1823783501892247	-0.4846967999149495	0.09220967478555196	0.8899065117875974	0.1470198340672124	1.000425246785745	5408.032179995957
225	0.3557852990475895	0.138977413284867	-0.2168078857627226	0.2125275409957083	0.6989569795367615	0.3906293144702832	1.002662012669298	1587.921943601471
226	0.2185105919873763	0.1860399305218584	-0.03247066146551794	0.3695325691080189	0.5152388233102509	0.8483499778497776	1.003540911279753	1244.192603792135
227	0.6818062986695614	0.1708472313073114	-0.5109590673622501	0.08097625915317222	0.9023410197621763	0.1275310593507813	1.000413489225572	5477.533123525021
228	1.160464028637743	0.1938663495614698	-0.9665976790762736	0.03901249779112971	0.9534404635630904	0.05875854124165265	1.000411874317897	5487.219089306359
229	0.339921063763875	0.1307670948337084	-0.2091539689301666	0.210368161049707	0.6964154691855658	0.385602949423975	1.002744792022356	1547.604844297405
230	0.3203553024529103	0.1488978732147458	-0.1714574292381644	0.2447984316541556	0.6602740150872466	0.4691705416656572	1.002811853242244	1516.420835363067
231	1.862832885372833	0.1998305606819307	-1.663002324690902	0.01811829723256748	0.9780114252196956	0.02670811274067141	1.000154877283571	7637.243528007608
232	0.6507863271165594	0.5646468407981453	-0.08613948631841406	0.4214949606615731	0.542367237515186	1.054557410971916	1.000693966803983	4192.689847568899
233	0.3638474216709129	0.4200679201249494	0.05622049845403648	0.5604752977481512	0.3996590127335313	1.845687520772239	1.001482214002617	2528.513873056943
234	0.6755111028823297	0.2311434966894856	-0.4443676061928442	0.1062607189510032	0.8772825110601928	0.1720865356388051	1.000535779401398	4831.787267808078
235	0.3749943044043108	0.561154590129946	0.1861602857256352	0.680586506153701	0.2890445575702725	3.084004924022386	1.000827968383905	3770.414117601131
236	0.3108483288600434	0.1532583971422157	-0.1575899317178277	0.2561656632799653	0.6474546794954316	0.4984592751347725	1.002854015682858	1497.453403964486
237	0.3039520025397334	0.1558629649955422	-0.1480890375441912	0.2639834238551603	0.63831489573811	0.5191275170367089	1.002893692166103	1480.034735457878
238	13.16848311334316	0.1898227354724261	-12.97866037787074	1.179093762731156e-06	0.9999982735165907	1.706608254740825e-06	1.000469481299052	5161.654044201629
239	1.00991974622339	0.1924820839062596	-0.8174376623171309	0.04467817228913901	0.946788228289547	0.06769096190153898	1.000478245619973	5115.482751875883
240	0.311336361564552	0.1303561981677894	-0.1809801633967625	0.2257500032283816	0.6740150843714245	0.4220185498797006	1.002881913317045	1485.163200269287
241	0.3557852990475895	0.138977413284867	-0.2168078857627226	0.2125275409957083	0.6989569795367615	0.3906293144702832	1.002662012669298	1587.921943601471
242	0.3128504892022916	0.1517105636684046	-0.161139925533887	0.2527896368829634	0.6510411408158718	0.4896675983632747	1.002845641653516	1501.182547264419
243	0.28897143605624	0.1496661590710728	-0.1393052769851673	0.2658268753345364	0.6315362672167825	0.5240652843582054	1.002991650408825	1438.724498061092
244	8.105412387566677	0.2275768543638952	-7.877835533202782	4.539683599852605e-06	0.999992008450778	6.570713701031674e-06	0.9997870195860575	17411.61845463123
245	5.954917939027856	0.2521702972224457	-5.702747641805411	1.700323122380541e-05	0.9999615067020837	2.461069244139494e-05	0.9996229437605917	40614.85502701737
246	0.6942341964795274	0.1608412255279072	-0.5333929709516203	0.07271952015814352	0.9114039478524429	0.1135075826893884	1.000404908441562	5529.395461269174
247	0.2919313627080332	0.1662609573029055	-0.1256704054051277	0.2855064952888888	0.6156069805404742	0.5783659217523396	1.002957091603867	1453.031124893079
248	0.6265979375726889	0.1787344093270289	-0.4478635282456599	0.09685889512861215	0.8840661118009336	0.1552275810189604	1.000422899981835	5421.763101698247
249	3.194208846603025	0.2336834561221273	-2.960525390480898	0.003323733647173421	0.9956383788690315	0.004826775335631589	1.00004696366913	9142.215192651494
250	0.8639155554498157	0.6139470253089725	-0.2499685301408432	0.3171207418699347	0.647266816065751	0.6721492448833992	1.000289232901483	6338.594866218351
251	0.8665715115893781	0.186446111565614	-0.680125400023764	0.04857848647209234	0.9420900328428023	0.0739019673729818	1.000528810619967	4864.46121051973
252	0.6238529235835231	0.1797244940872533	-0.4441284294962697	0.09849882013226742	0.8822421681252646	0.1581429066244477	1.000423471846726	5418.410745680266
253	1.020612541842428	0.2611538206298817	-0.7594587212125463	0.1020776254011983	0.8870266890986984	0.1645419928614256	1.000391706374204	5611.137821059602
254	4.632254618417631	0.2281554696922657	-4.404099148725366	0.0015777238137352	0.9979509174885972	0.002287187171275362	0.99986018390299	13877.53936934926
255	0.339102562981541	0.127207114098205	-0.2118954488833361	0.2062523543582371	0.6997695181998367	0.3760983710686807	1.002754707261985	1542.913226831645
256	0.3429341841580474	0.1442593840618938	-0.1986748000961536	0.2258124625239198	0.6837746931038593	0.422169368402004	1.002704975931608	1566.737044484034
257	2.434805502583974	0.1010364033969585	-2.333769099187016	0.09302149063985006	0.8495722885508604	0.1484469523497829	1.002354841027371	1757.961965712501
258	1.985432727929846	0.1574567632430633	-1.827975964686783	0.009970760765521312	0.9876355171619826	0.01457690296681956	1.000195839676548	7188.179852824391
259	0.7733665571274356	0.2432663341113526	-0.5301002230160831	0.1226054791964173	0.8585841037543782	0.2022553177341203	1.000475745069722	5128.571339199789
260	0.3589215173200964	0.1533227262979258	-0.2055987910221706	0.2283633563703324	0.6858347166304569	0.4283497936031683	1.002616691228121	1610.902651611119
261	0.3221537049876691	0.1582010088700327	-0.1639526961176364	0.2554162513088133	0.6515538823088691	0.4965008100258146	1.002788444451376	1527.161620790647
262	2.434805502583974	0.1010364033969585	-2.333769099187016	0.09302149063985006	0.8495722885508604	0.1484469523497829	1.002354841027371	1757.961965712501
263	0.6751046584689733	0.5435356407671326	-0.1315690177018407	0.3873899648797458	0.5771901170103356	0.9152700420202677	1.000666048310799	4292.884307986636
264	0.3113419354045487	0.1439605755896374	-0.1673813598149113	0.2437514356035043	0.6584139795422326	0.4665171425202251	1.002863797051123	1493.121050100439
265	0.3115855954587493	0.1573475200762698	-0.1542380753824796	0.2608169053772157	0.6436303605306403	0.5107033417809509	1.00284550757746	1501.242406181239
266	0.7139442028288985	0.2230387004419432	-0.4909055023869553	0.09107787732730116	0.8941899915095025	0.1450344639620625	1.000550100385697	4766.00281647963
267	0.3458322973140733	0.15836676465767	-0.1874655326564034	0.2415056494604355	0.6707761888435056	0.460850360959538	1.002663684465505	1587.086833209223
268	0.3139627467766418	0.1575502910162089	-0.1564124557604329	0.2595343156731781	0.6455229167193565	0.5073116547195482	1.002831260028057	1507.630755012764
269	1.387016866156156	0.2096617558358215	-1.177355110320335	0.02822862689603439	0.9661102480785282	0.04204464018847123	1.000287330636487	6353.888953762796
270	0.7145328896525842	0.2225689987922643	-0.4919638908603199	0.09050848404323424	0.8948228281832394	0.1440375171199751	1.000550784628212	4762.904578667475
271	0.3177656803891711	0.1363440939164408	-0.1814215864727304	0.2300916785719309	0.6722453780914445	0.432560527919546	1.002843870405497	1501.973716838876
272	6.950105926337363	0.2825808470258174	-6.667525079311545	0.005322588211805014	0.9933825600308207	0.007745074507574336	0.9998521826803791	14192.54029599942
273	0.4779987121898776	0.1096404321814997	-0.3683582800083778	0.1372368744006233	0.7890081301405344	0.2302312286154781	1.002445187334292	1704.26745091956
274	0.3150875924708848	0.2249290586803935	-0.0901585337904913	0.3396083650869111	0.5757213367666891	0.7443236243765495	1.002717988186477	1560.432392044121
275	0.3461844065400613	0.1601223251796383	-0.186062081360423	0.2434329421873589	0.669172720108334	0.4657114423483997	1.002658415958694	1589.721601089307
276	0.3605305680600273	0.1611626395110717	-0.1993679285489557	0.2368458348079011	0.6787436403031304	0.4491986688186326	1.002591825475349	1623.797302030546
277	0.3039520025397334	0.1558629649955422	-0.1480890375441912	0.2639834238551603	0.63831489573811	0.5191275170367089	1.002893692166103	1480.034735457878
278	0.3557852990475895	0.138977413284867	-0.2168078857627226	0.2125275409957083	0.6989569795367615	0.3906293144702832	1.002662012669298	1587.921943601471
279	0.2918922353200947	0.1660218690142185	-0.1258703663058762	0.2852325875619685	0.6158307357606888	0.57758962772885	1.002957526789783	1452.849188984186
280	0.3569009042722991	0.1439876011449301	-0.212913303127369	0.2180939640151671	0.6943573016698816	0.4037142400157998	1.00264645470688	1595.736149674436
281	0.3241963800886433	0.1691374954575194	-0.1550588846311239	0.2677438776090281	0.6413880069237096	0.5292264300881729	1.002758919092427	1540.928943822382
282	0.2215901960300298	0.1861353069959159	-0.03545488903411392	0.3669669871361325	0.518751861152287	0.8390457172167528	1.003512360141215	1252.992311047934
283	0.6019349143636361	0.158411048407221	-0.4435238659564151	0.0859298808508646	0.8951554136971562	0.1360660211603919	1.00041625021285	5461.052227596538
284	1.440262893597952	0.5363034671824031	-0.9039594264155487	0.1497110779564935	0.8277991409781722	0.2548428212693115	0.9998938089468773	12693.63384289733
285	0.342691157683634	0.1432500371242375	-0.1994411205593965	0.2246235476186688	0.6847368252471292	0.4193027031908181	1.002708860306978	1564.849647007875
286	0.339102562981541	0.127207114098205	-0.2118954488833361	0.2062523543582371	0.6997695181998367	0.3760983710686807	1.002754707261985	1542.913226831645
287	0.2919313627080332	0.1662609573029055	-0.1256704054051277	0.2855064952888888	0.6156069805404742	0.5783659217523396	1.002957091603867	1453.031124893079
288	0.3557852990475895	0.138977413284867	-0.2168078857627226	0.2125275409957083	0.6989569795367615	0.3906293144702832	1.002662012669298	1587.921943601471
289	4.19145640993489	0.2252857878749446	-3.966170622059945	0.002965650306510687	0.9961982739523757	0.004305214626718627	0.9999207093636665	11882.71572602224
290	0.3845893446261771	0.5929126460068499	0.2083233013806728	0.6941676263589701	0.2765820929470876	3.285230818393116	1.000798435464746	3855.993294836783
291	0.367402979179853	0.1503111540855731	-0.2170918250942799	0.2208085717919274	0.6944226109258108	0.4101632543880058	1.002594922770821	1622.179838690608
292	0.4654315655956522	0.3367996097247921	-0.1286319558708601	0.3995186653538271	0.5600363007208338	0.9629917127502359	1.001780858179032	2198.443704912982
293	0.339102562981541	0.127207114098205	-0.2118954488833361	0.2062523543582371	0.6997695181998367	0.3760983710686807	1.002754707261985	1542.913226831645
294	1.60378887998225	0.1837919057596289	-1.419996974222621	0.01702985439774015	0.9792315168100643	0.02507584605152715	1.000240975902916	6750.845771035296
295	0.2875342938026448	0.1420177183463974	-0.1455165754562474	0.2565749044640273	0.6389824882869937	0.4995304265866577	1.003006164733477	1432.799964857011
296	0.3670155193945422	0.1485325070884736	-0.2184830123060686	0.2188812454790004	0.6960292438431253	0.4055799467675972	1.00260068677809	1619.178372543755
297	0.7700559946016539	0.5798404831279771	-0.1902155114736768	0.3776588340591377	0.587691526467636	0.8783267440269448	1.000532662997792	4846.344386307418
298	0.3605305680600273	0.1611626395110717	-0.1993679285489557	0.2368458348079011	0.6787436403031304	0.4491986688186326	1.002591825475349	1623.797302030546
299	8.062784878188022	0.2968888476155969	-7.765896030572425	0.0003505315418482355	0.9994924552316757	0.0005075330772607114	0.9997762887430706	18087.27520951064
300	0.6209619324496799	0.1496410790553683	-0.4713208533943116	0.07520190660598	0.9072856485100562	0.1176974120541729	1.000407703938196	5512.391781250036
301	0.3159737112202325	0.1684376223005098	-0.1475360889197226	0.2719503477134551	0.6353249852347711	0.5406467635303078	1.002803173915196	1520.385461598608
302	0.6279865940623761	0.5983139947026278	-0.02967259935974831	0.4679512168187278	0.4954451748689418	1.273016739716538	1.000715844332929	4117.390628283975
303	0.9979595997433472	0.568666276912259	-0.4292933228310882	0.244970016595457	0.7239804671361985	0.4696060907215364	1.000200660814728	7138.779540253792
304	0.6258701424833976	0.1518504286782194	-0.4740197138051782	0.07571616865205194	0.9068977394185221	0.1185682095663974	1.000405110379291	5528.163650712369
305	0.3139627467766418	0.1575502910162089	-0.1564124557604329	0.2595343156731781	0.6455229167193565	0.5073116547195482	1.002831260028057	1507.630755012764
306	0.367402979179853	0.1503111540855731	-0.2170918250942799	0.2208085717919274	0.6944226109258108	0.4101632543880058	1.002594922770821	1622.179838690608
307	1.086309041375231	0.1932248786499197	-0.8930841627253111	0.04147226583438137	0.950549347112901	0.06262360551080952	1.000445072994768	5294.752182581153
308	0.4786811480335328	0.2196250428340544	-0.2590561051994784	0.1886210698546142	0.7815255825574712	0.336473965023428	1.00053464585761	4837.072049032867
309	0.3438090164391616	0.1485290875139882	-0.1952799289251735	0.2305600219849436	0.6798409800229946	0.4337048167095288	1.00269340845418	1572.384815794142
310	0.3243770682545009	0.1701266611222884	-0.1542504071322125	0.2688455192406304	0.6404763274709228	0.5322046253633618	1.002756220199441	1542.19985902066
311	0.2594257775134448	0.182135018205608	-0.07729075930783674	0.3304411941848016	0.5650797526074849	0.7143161097685575	1.003187232535471	1362.811009254458
312	0.5734226402660269	0.1749752591417249	-0.398447381124302	0.1072661334347479	0.8713243517135935	0.1739104198700467	1.000434540431577	5354.333169922246
313	0.3104788563367332	0.1515127671227656	-0.1589660892139676	0.2540540656211795	0.6491563767398801	0.4929510385409059	1.002859622914229	1494.966769085174
314	0.3203553024529103	0.1488978732147458	-0.1714574292381644	0.2447984316541556	0.6602740150872466	0.4691705416656572	1.002811853242244	1516.420835363067
315	2.174783561861827	0.2259366143550274	-1.9488469475068	0.01017436406715903	0.9872218830341885	0.01487762350186523	1.000028970946673	9452.855167471029
316	0.6256299088044153	0.1767408566648393	-0.448889052139576	0.09594814827671722	0.8849764084866099	0.1536130971220609	1.000421839606379	5427.990183334943
317	0.313587303839782	0.168224797393265	-0.145362506446517	0.2732636367723336	0.6334205786961087	0.54423935160516	1.002817908540692	1513.667121265663
318	0.3128504892022916	0.1517105636684046	-0.161139925533887	0.2527896368829634	0.6510411408158718	0.4896675983632747	1.002845641653516	1501.182547264419
319	0.3113419354045487	0.1439605755896374	-0.1673813598149113	0.2437514356035043	0.6584139795422326	0.4665171425202251	1.002863797051123	1493.121050100439
320	0.3039520025397334	0.1558629649955422	-0.1480890375441912	0.2639834238551603	0.63831489573811	0.5191275170367089	1.002893692166103	1480.034735457878
321	0.3670155193945422	0.1485325070884736	-0.2184830123060686	0.2188812454790004	0.6960292438431253	0.4055799467675972	1.00260068677809	1619.178372543755
322	2.945182710297078	0.1548656486132336	-2.790317061683844	0.005972435964482524	0.9925597495062538	0.0086963710674584	1.000011185097304	9781.410424743293
323	0.8373912068397356	0.1865971722288456	-0.65079403461089	0.05164615790169565	0.9385232136433566	0.07882293438820612	1.000530649911374	4855.79456405858
324	4.781455705303475	0.5715364316485585	-4.209919273654916	0.01163518050819177	0.9852297601523251	0.01703887177806832	1.000081512700644	8599.617145742086
325	12.38773848711269	0.2106342873936523	-12.17710419971904	4.764343361271512e-07	0.9999991954085253	6.895857015389843e-07	1.000308764270575	6185.724867182052
326	0.339102562981541	0.127207114098205	-0.2118954488833361	0.2062523543582371	0.6997695181998367	0.3760983710686807	1.002754707261985	1542.913226831645
327	0.313587303839782	0.168224797393265	-0.145362506446517	0.2732636367723336	0.6334205786961087	0.54423935160516	1.002817908540692	1513.667121265663
328	0.367402979179853	0.1503111540855731	-0.2170918250942799	0.2208085717919274	0.6944226109258108	0.4101632543880058	1.002594922770821	1622.179838690608
329	0.8899424343661069	0.6913235616247124	-0.1986188727413944	0.3835151627536103	0.5770865538172059	0.9004199887626801	1.000276827246368	6439.683896039702
330	2.416364248003789	0.2174089863260712	-2.198955261677718	0.01111967443695932	0.9862689999855559	0.01627546193109991	1.00003403998754	9363.222038906779
331	2.199209976079774	0.2488675074699148	-1.950342468609859	0.009568310663601646	0.9877000472704383	0.01398285094117203	0.999981796344481	10377.44744843075
332	0.3241963800886433	0.1691374954575194	-0.1550588846311239	0.2677438776090281	0.6413880069237096	0.5292264300881729	1.002758919092427	1540.928943822382
333	0.3583551254108671	0.5339392472154396	0.1755841218045725	0.6546421441159413	0.3117610326922317	2.743592513240084	1.001136618673356	3060.820206875641
334	0.3217250953119259	0.1495626725105592	-0.1721624228013667	0.2448210717240206	0.6606796348400973	0.4692279995993791	1.002803692753589	1520.14787622645
335	0.3256628471173555	0.1703528743486875	-0.155309972768668	0.2683101227108183	0.6413241074787519	0.5307561058593629	1.002748805767985	1545.702200969082
336	0.308758856408721	0.1367080628059299	-0.1720507936027911	0.2357916230943258	0.6644381416284671	0.4465823615214013	1.002887749472224	1482.617703863461
337	0.412289375765562	0.3817500830877055	-0.03053929267785649	0.4816301141629847	0.4778099487655184	1.344803583643435	1.001602378111668	2384.430964290937
338	0.3054354509478679	0.1570545413213512	-0.1483809096265168	0.2645444913285548	0.6383187534387791	0.5206277409351308	1.002883514852581	1484.463800608831
