# Supplementary material for: The Discovery, Distribution, and Evolution of Viruses Associated with Drosophila melanogaster
Source: PLoS Biol. 2015 Jul 14;13(7):e1002210. doi: 10.1371/journal.pbio.1002210 (PMC4501690; doi:10.1371/journal.pbio.1002210)
Supplement: S9 Data — FUBAR (HyPhy) command batch files and output. Alignments were those provided in S7 Data, and trees were those provided in S8 Data. (ZIP) [file pbio.1002210.s009.zip › FUBAR_scripts_and_results/Galbut_Fixed.bf]

inputRedirect = {}
inputRedirect["01"]="Universal"
inputRedirect["02"]="2"
inputRedirect["03"]="/media/DataDrive1/DmelVirusDiscovery_2013/PopGen/BEAST_runs/FixedClock/Galbut_Fixed/GalbutVirusLike_PartA.fasta$"
inputRedirect["04"]="/media/DataDrive1/DmelVirusDiscovery_2013/PopGen/BEAST_runs/FixedClock/Galbut_Fixed/GalbutVirusLike_PartA.newick.tre"
inputRedirect["05"]="/media/DataDrive1/DmelVirusDiscovery_2013/PopGen/BEAST_runs/FixedClock/Galbut_Fixed/GalbutVirusLike_PartB.fasta$"
inputRedirect["06"]="/media/DataDrive1/DmelVirusDiscovery_2013/PopGen/BEAST_runs/FixedClock/Galbut_Fixed/GalbutVirusLike_PartB.newick.tre"
inputRedirect["07"]="40"
inputRedirect["08"]="10"
inputRedirect["09"]="100000000"
inputRedirect["10"]="50000000"
inputRedirect["11"]="1000"
inputRedirect["12"]="0.5"
ExecuteAFile ("/usr/local/hyphy-master/res/TemplateBatchFiles/FUBAR.bf", inputRedirect)
