# Supplementary material for: The Discovery, Distribution, and Evolution of Viruses Associated with Drosophila melanogaster
Source: PLoS Biol. 2015 Jul 14;13(7):e1002210. doi: 10.1371/journal.pbio.1002210 (PMC4501690; doi:10.1371/journal.pbio.1002210)
Supplement: S9 Data — FUBAR (HyPhy) command batch files and output. Alignments were those provided in S7 Data, and trees were those provided in S8 Data. (ZIP) [file pbio.1002210.s009.zip › FUBAR_scripts_and_results/LaJolla.csv]

Codon	alpha	beta	beta-alpha	Prob[alpha<beta]	Prob[alpha>beta]	BayesFactor	PSRF	Neff
1	1.950800071060041	0.1328247674484934	-1.817975303611548	0.08522184705780268	0.9036348801067421	0.4509254933173226	1.0038134526502	1166.056290791215
2	1.380793279723988	0.1862329434482628	-1.194560336275725	0.1247062978328648	0.8617046620100043	0.6896110523705965	1.00499305389163	917.2713820372231
3	1.068430670611063	0.1484801138056204	-0.9199505568054425	0.1169263556503221	0.8686860255544421	0.6408923992753104	1.008352898949272	572.0073316076985
4	1.313754732129744	0.1445452026831432	-1.169209529446601	0.1074872030530429	0.8790823085894839	0.5829240060708705	1.006725001124434	699.1923380927103
5	0.9995748157361177	0.1597507157996216	-0.8398240999364961	0.122845652979894	0.8627419015557759	0.6778809097440543	1.00793196134694	600.1869908662838
6	1.368445608490155	0.1638951978281229	-1.204550410662032	0.1145064678527808	0.8722672873842553	0.6259134088397676	1.005206375063986	883.2627045476364
7	1.122342257367367	2.34363067089865	1.221288413531283	0.6420098716963534	0.3326237705860878	8.680410936164884	1.001920471572272	2072.076403077424
8	1.11384733396707	0.1561065085580568	-0.9577408254090127	0.1196066658885534	0.8660473792978763	0.6575795053588399	1.007890552724828	603.1118422943306
9	1.93947895608223	1.003896768611231	-0.9355821874709991	0.5010881140816302	0.4714193057315882	4.861383484666983	1.002968972429771	1448.080557483634
10	1.327765741743418	0.1622767023061276	-1.16548903943729	0.1183463864684508	0.8678044774982808	0.6497206058147844	1.00651772750697	719.6210802495316
11	1.950800071060041	0.1328247674484934	-1.817975303611548	0.08522184705780268	0.9036348801067421	0.4509254933173226	1.0038134526502	1166.056290791215
12	1.368445608490155	0.1638951978281229	-1.204550410662032	0.1145064678527808	0.8722672873842553	0.6259134088397676	1.005206375063986	883.2627045476364
13	1.948661634464918	1.573161771718456	-0.3754998627464621	0.5382482551056289	0.4348330700486477	5.642138150319237	1.002600167581489	1619.448274134366
14	1.040062957116624	0.1497587691383605	-0.8903041879782631	0.117974806834819	0.8675887005194062	0.6474077819984355	1.008341491589963	572.7356245710021
15	0.9745702402704068	0.1760318857742822	-0.7985383544961246	0.1412527961212363	0.8427065387824578	0.7961618216379657	1.011073986525641	439.2969380236477
16	1.327765741743418	0.1622767023061276	-1.16548903943729	0.1183463864684508	0.8678044774982808	0.6497206058147844	1.00651772750697	719.6210802495316
17	1.053083912176746	0.1686136315839793	-0.8844702805927666	0.1274688624786155	0.8580919060213954	0.707119487929788	1.00728377092606	649.5402921991312
18	1.179213355628746	0.9311447530915148	-0.2480686025372311	0.5273431584443584	0.4444331402810812	5.400288949757274	1.002964749428026	1449.836331812193
19	1.11384733396707	0.1561065085580568	-0.9577408254090127	0.1196066658885534	0.8660473792978763	0.6575795053588399	1.007890552724828	603.1118422943306
20	7.33131217620863	0.2125045699194588	-7.11880760628917	0.02454417514455744	0.9721742579883523	0.1217896732860878	1.008195499365689	582.2250897290095
21	0.8378424650527261	1.322672981342425	0.4848305162896991	0.5824218526622894	0.3901509831981345	6.751022087046318	1.002846319784277	1500.879865921491
22	1.073882515697079	1.096672337206215	0.02278982150913622	0.5451988923225151	0.4268938570783014	5.802338770466442	1.003012806845258	1430.105080987213
23	1.367529130916497	0.1618733181133458	-1.205655812803151	0.1136190040969133	0.8731858854973804	0.6204405477341491	1.005224031673132	880.5613898978517
24	0.9765392692276647	0.1622251418112581	-0.8143141274164066	0.1332478428224746	0.8509511146191187	0.7441061366196564	1.011177597436185	435.4660637183691
25	0.9168897862511995	0.1637358114555683	-0.7531539747956313	0.1363776862850224	0.8473677663410317	0.7643444101607939	1.012375927159261	395.6395715229286
26	0.7061649697625576	0.9971049289143089	0.2909399591517513	0.561039414849528	0.4105289323770692	6.186392594786951	1.003128505604238	1384.745652896527
27	1.367529130916497	0.1618733181133458	-1.205655812803151	0.1136190040969133	0.8731858854973804	0.6204405477341491	1.005224031673132	880.5613898978517
28	3.710965840743367	0.1630117509177242	-3.547954089825643	0.03240849706144323	0.9634010934894013	0.1621199554720325	1.01373539062323	358.5762189499872
29	0.978277211387271	0.1516111688829044	-0.8266660425043666	0.1258216060171391	0.8586257425123731	0.696666273781646	1.011265179532406	432.28045816877
30	8.431374553394265	0.2297107781577169	-8.201663775236549	0.02156444661574555	0.9754748000412473	0.1066782107827735	1.007126924363619	662.7431445197079
31	1.055246657894519	0.1443755483234187	-0.9108711095710998	0.1117378007793544	0.874411513954314	0.608875597997744	1.007585772644289	625.5613451394254
32	0.9168897862511995	0.1637358114555683	-0.7531539747956313	0.1363776862850224	0.8473677663410317	0.7643444101607939	1.012375927159261	395.6395715229286
33	0.9764999622301023	0.1622388530095084	-0.8142611092205938	0.1339027461665732	0.8502717739908088	0.7483287881747409	1.011164601972284	435.9428208203691
34	1.869099785178945	0.129554605557256	-1.739545179621689	0.04114571535147301	0.9538150406817799	0.2077024572529355	1.011314411194314	430.5105022118416
35	1.171527080434815	0.1559801724396632	-1.015546907995152	0.1151040462185257	0.8713828865613198	0.6296047730238532	1.005855777439363	793.7848329094678
36	15.24525829591256	2.005185504442941	-13.24007279146962	0.1817928446236684	0.7974538912925526	1.075432464857352	1.001257220720174	2851.279114342806
37	0.9756748817442494	0.1735481666389696	-0.8021267151052799	0.1391075910054289	0.8449249744751214	0.782116740899547	1.011114899173515	437.7760819790494
38	1.368445608490155	0.1638951978281229	-1.204550410662032	0.1145064678527808	0.8722672873842553	0.6259134088397676	1.005206375063986	883.2627045476364
39	1.067811570720802	0.1533290047149371	-0.9144825660058653	0.1198479265676666	0.8656587477592967	0.6590865347225846	1.008305647909015	575.0363129467215
40	1.765723103147153	1.052571936559682	-0.713151166587471	0.5239201414884391	0.4487503929734363	5.326659267861686	1.002850498871118	1499.017248881873
41	1.104447742232935	0.1713815583784657	-0.9330661838544689	0.1257010054836787	0.8600991587959772	0.6959025104358367	1.006770834323491	694.8323018836047
42	1.330482824386005	0.1675447112140739	-1.162938113171931	0.1210123383856922	0.8650469922110465	0.6663716384503449	1.006466261473846	724.8819355756023
43	2.908398085103792	0.1582212181165767	-2.750176866987215	0.0359918840865468	0.9595152550029648	0.1807147169234591	1.015607448529972	317.7777232072842
44	1.054109134618849	0.1534664355251085	-0.9006426990937408	0.1170240745706625	0.8689320090506332	0.6414989994130661	1.007499158326908	632.253348282868
45	1.053083912176746	0.1686136315839793	-0.8844702805927666	0.1274688624786155	0.8580919060213954	0.707119487929788	1.00728377092606	649.5402921991312
46	0.9709725687509847	0.2072652043518437	-0.763707364399141	0.1481289676675991	0.8364843994400062	0.8416582335244678	1.008116343679776	587.5046372236561
47	1.067892874568771	0.1680605819659261	-0.8998322926028451	0.1299682269252355	0.8551778794851185	0.7230556291911875	1.008119030621349	587.3238328521145
48	1.329175380041707	0.1679307392844717	-1.161244640757236	0.1206304546402397	0.8654513511062951	0.6639802694006219	1.006478477142181	723.6262273970895
49	0.9168897862511995	0.1637358114555683	-0.7531539747956313	0.1363776862850224	0.8473677663410317	0.7643444101607939	1.012375927159261	395.6395715229286
50	1.327765741743418	0.1622767023061276	-1.16548903943729	0.1183463864684508	0.8678044774982808	0.6497206058147844	1.00651772750697	719.6210802495316
51	1.200707958708726	0.1395458190591141	-1.061162139649612	0.1014561443674139	0.8858699803275411	0.546523329624892	1.00524423687368	877.4905367531966
52	0.9076522992638825	0.1547137927449564	-0.752938506518926	0.1318553872282581	0.8519520560015396	0.7351491076470397	1.012634255636325	388.0062323686877
53	0.978277211387271	0.1516111688829044	-0.8266660425043666	0.1258216060171391	0.8586257425123731	0.696666273781646	1.011265179532406	432.28045816877
54	1.104447742232935	0.1713815583784657	-0.9330661838544689	0.1257010054836787	0.8600991587959772	0.6959025104358367	1.006770834323491	694.8323018836047
55	0.9082460154054722	0.1519548596891554	-0.7562911557163169	0.1302481295501729	0.8536067506701899	0.7248460128995066	1.01263886405539	387.8727835762968
56	1.040062957116624	0.1497587691383605	-0.8903041879782631	0.117974806834819	0.8675887005194062	0.6474077819984355	1.008341491589963	572.7356245710021
57	0.9745702402704068	0.1760318857742822	-0.7985383544961246	0.1412527961212363	0.8427065387824578	0.7961618216379657	1.011073986525641	439.2969380236477
58	1.327765741743418	0.1622767023061276	-1.16548903943729	0.1183463864684508	0.8678044774982808	0.6497206058147844	1.00651772750697	719.6210802495316
59	1.05505143483372	0.1499537066553181	-0.9050977281784018	0.1157625277099428	0.8702234033823633	0.6336781263052329	1.007512758822468	631.1929704543719
60	0.9745702402704068	0.1760318857742822	-0.7985383544961246	0.1412527961212363	0.8427065387824578	0.7961618216379657	1.011073986525641	439.2969380236477
61	1.009261421835315	1.200299558078977	0.1910381362436615	0.5491595778135447	0.4229522433055798	5.895835329202877	1.002968926046662	1448.0998187172
62	1.024068474480631	0.1591612907815418	-0.8649071836990893	0.1230859400348034	0.8625593163481197	0.6793929625262151	1.00759860779291	624.5818522807469
63	1.104434556399375	0.1738666771197185	-0.9305678792796567	0.1267057656417946	0.859063172300665	0.7022721002286443	1.00675175793788	696.6403111185386
64	1.001490022705961	0.1494312036014458	-0.8520588191045149	0.117557312077776	0.8682060759478899	0.6448114922554523	1.008016996060942	594.2698297812252
65	1.345670467940177	0.1818573191095632	-1.163813148830614	0.05701734713793183	0.9369203695558802	0.2926664461020055	1.009244243788972	520.372370194899
66	1.054641807403489	0.1549857091266452	-0.8996560982768435	0.1183883949726805	0.8675081715834405	0.6499822020915375	1.007468631007884	634.6466250511392
67	1.783215115956045	1.347108709072604	-0.4361064068834408	0.5321396060213713	0.4408649758109798	5.505273913345471	1.002856467883097	1496.364906305257
68	1.054641807403489	0.1549857091266452	-0.8996560982768435	0.1183883949726805	0.8675081715834405	0.6499822020915375	1.007468631007884	634.6466250511392
69	0.8516989428915178	0.1980419326737997	-0.6536570102177182	0.1599117731144056	0.8226821792244854	0.9213511257212166	1.014044208023672	351.1226321593826
70	1.368445608490155	0.1638951978281229	-1.204550410662032	0.1145064678527808	0.8722672873842553	0.6259134088397676	1.005206375063986	883.2627045476364
71	0.9010092767399321	0.1618711710713877	-0.7391381056685444	0.1379429183627117	0.8456605828680036	0.7745206771199864	1.012566981456236	389.965048713434
72	1.313754732129744	0.1445452026831432	-1.169209529446601	0.1074872030530429	0.8790823085894839	0.5829240060708705	1.006725001124434	699.1923380927103
73	1.005623197958518	0.9436172623673477	-0.06200593559117029	0.5307747915448813	0.4408545757034757	5.475182288918665	1.003121684144234	1387.339595292302
74	1.171527080434815	0.1559801724396632	-1.015546907995152	0.1151040462185257	0.8713828865613198	0.6296047730238532	1.005855777439363	793.7848329094678
75	0.8743733629488467	0.1971969304143274	-0.6771764325345193	0.1578391986957198	0.8249721608479573	0.9071716608075209	1.013420142273808	366.5261534890529
76	1.125249141367798	0.9071069363903407	-0.218142204977457	0.5295733623158958	0.4422153735857972	5.448837508533111	1.003066459274568	1408.704845479315
77	0.9007155551822622	0.1562530669824388	-0.7444624881998234	0.1328797258476266	0.8508938001047595	0.7417354114908711	1.012632235634263	388.0647563221046
78	1.104447742232935	0.1713815583784657	-0.9330661838544689	0.1257010054836787	0.8600991587959772	0.6959025104358367	1.006770834323491	694.8323018836047
79	0.7271351115813823	0.850278404555719	0.1231432929743367	0.56403133495264	0.407392550072929	6.262065223452743	1.002926826142843	1465.797401212288
80	1.367529130916497	0.1618733181133458	-1.205655812803151	0.1136190040969133	0.8731858854973804	0.6204405477341491	1.005224031673132	880.5613898978517
81	0.7335532900166204	2.579647476106035	1.846094186089415	0.6222127604370081	0.3522033078341177	7.97188929723623	1.002937649991003	1461.205973119781
82	1.327765741743418	0.1622767023061276	-1.16548903943729	0.1183463864684508	0.8678044774982808	0.6497206058147844	1.00651772750697	719.6210802495316
83	0.9503207306976134	0.1627558688335555	-0.7875648618640578	0.1280800904580608	0.8569878266838264	0.7110082854206529	1.00909538770737	528.3282344413381
84	1.067776362781501	0.1637876559115687	-0.9039887068699326	0.1251208223936937	0.8602138992177272	0.6922311532588551	1.00822529505145	580.262584428134
85	1.327765741743418	0.1622767023061276	-1.16548903943729	0.1183463864684508	0.8678044774982808	0.6497206058147844	1.00651772750697	719.6210802495316
86	2.042057878085699	0.228166493263236	-1.813891384822463	0.05749024022237643	0.9373671663849678	0.2952418362731153	1.021233326161163	237.4719310077437
87	1.066494377201302	0.8165749651302148	-0.2499194120710873	0.5201049449606866	0.451407650647882	5.245831523056911	1.003249636705078	1340.25584854684
88	1.327765741743418	0.1622767023061276	-1.16548903943729	0.1183463864684508	0.8678044774982808	0.6497206058147844	1.00651772750697	719.6210802495316
89	1.040062957116624	0.1497587691383605	-0.8903041879782631	0.117974806834819	0.8675887005194062	0.6474077819984355	1.008341491589963	572.7356245710021
90	1.067811570720802	0.1533290047149371	-0.9144825660058653	0.1198479265676666	0.8656587477592967	0.6590865347225846	1.008305647909015	575.0363129467215
91	1.067744117930821	0.1580950126286285	-0.9096491053021929	0.1224691387376755	0.8629498605539151	0.6755132863615652	1.00826539716653	577.6423047712075
92	1.040062957116624	0.1497587691383605	-0.8903041879782631	0.117974806834819	0.8675887005194062	0.6474077819984355	1.008341491589963	572.7356245710021
93	0.978277211387271	0.1516111688829044	-0.8266660425043666	0.1258216060171391	0.8586257425123731	0.696666273781646	1.011265179532406	432.28045816877
94	0.9753510535304134	0.1703569890372295	-0.8049940644931839	0.1382213116073765	0.8458229867686157	0.7763345069897654	1.011112236824862	437.8747241234256
95	1.330482824386005	0.1675447112140739	-1.162938113171931	0.1210123383856922	0.8650469922110465	0.6663716384503449	1.006466261473846	724.8819355756023
96	2.074721200261144	0.1843193120718697	-1.890401888189274	0.1099789957861824	0.8778419867632937	0.5981073293038272	1.003337612852359	1309.704024796631
97	0.9995748157361177	0.1597507157996216	-0.8398240999364961	0.122845652979894	0.8627419015557759	0.6778809097440543	1.00793196134694	600.1869908662838
98	1.323010478325472	0.1561200489242801	-1.166890429401192	0.1154214241920866	0.8708361009534469	0.6315673097259673	1.006573160647978	714.0403447712362
99	0.9007101312670219	0.1749297271986094	-0.7257804040684125	0.1460850094125367	0.8372867193535299	0.828057787097664	1.012481747648642	392.4759501293113
100	1.067776362781501	0.1637876559115687	-0.9039887068699326	0.1251208223936937	0.8602138992177272	0.6922311532588551	1.00822529505145	580.262584428134
101	1.001490022705961	0.1494312036014458	-0.8520588191045149	0.117557312077776	0.8682060759478899	0.6448114922554523	1.008016996060942	594.2698297812252
102	1.11384733396707	0.1561065085580568	-0.9577408254090127	0.1196066658885534	0.8660473792978763	0.6575795053588399	1.007890552724828	603.1118422943306
103	1.040062957116624	0.1497587691383605	-0.8903041879782631	0.117974806834819	0.8675887005194062	0.6474077819984355	1.008341491589963	572.7356245710021
104	1.368445608490155	0.1638951978281229	-1.204550410662032	0.1145064678527808	0.8722672873842553	0.6259134088397676	1.005206375063986	883.2627045476364
105	1.104447742232935	0.1713815583784657	-0.9330661838544689	0.1257010054836787	0.8600991587959772	0.6959025104358367	1.006770834323491	694.8323018836047
106	1.380793279723988	0.1862329434482628	-1.194560336275725	0.1247062978328648	0.8617046620100043	0.6896110523705965	1.00499305389163	917.2713820372231
107	0.9059431601772007	0.1597430277390914	-0.7462001324381092	0.1350391592711327	0.8486687949894514	0.7556712678992004	1.012609477436636	388.7253582226088
108	2.960931723680162	0.1303159276601812	-2.830615796019981	0.02596698763941796	0.9704975517657779	0.1290379709161537	1.021033981472374	239.6003252699574
109	3.879951051979929	0.1876585929020134	-3.692292459077915	0.03787606129764436	0.957712733084208	0.1905475726397076	1.014125618945311	349.2101347563869
110	0.5495933549887914	0.1378660136366331	-0.4117273413521583	0.1916526386421386	0.7740887421989637	1.147589083683745	1.014223423967295	346.9404770542322
111	0.8910991428004731	0.09722187058155016	-0.7938772722189229	0.08981057739344347	0.895030514976823	0.4776011180117747	1.013224841888858	371.6344545396369
112	0.9078062907861962	0.07514761563967133	-0.8326586751465249	0.06934714184903404	0.9164374927845342	0.3606703832436821	1.012335846611906	396.8514447152344
113	3.142790146672682	2.848335286652967	-0.294454860019715	0.6185868602280801	0.3521380756366762	7.850090628180881	1.000080708486846	8611.513665836603
114	1.962251423310608	0.03817069898073898	-1.924080724329869	0.001978071345900125	0.9975948629007361	0.009593376710841844	1.095832784483458	59.49232184509295
115	1.289914554577645	0.03820153588997532	-1.25171301868767	0.006951734517311093	0.9917590940604452	0.03388382668151236	1.024386340418136	208.3426794033206
116	1.240743250449776	0.06599969081864153	-1.174743559631134	0.02393494875370967	0.9724784539834557	0.1186925252121138	1.006261945480637	746.5571180208531
117	0.8883938033920906	0.09659682970099526	-0.7917969736910954	0.0894863491082187	0.895313291195556	0.4757074567964624	1.013333658391323	368.7704422545793
118	0.7663463304054806	0.09212135986957043	-0.6742249705359102	0.1002764972756569	0.8798680373638476	0.539460586879089	1.018142572036823	275.590501443059
119	0.6046059432775224	0.1085161633449618	-0.4960897799325605	0.1480487093490604	0.8210904796136788	0.8411229657820813	1.01461501231045	338.1475379092925
120	0.8611518980130212	0.07283994707445821	-0.788311950938563	0.07128840979297363	0.9131219828177057	0.3715418097094012	1.014210372542097	347.2416026132054
121	0.5732699518165508	0.09010998803430027	-0.4831599637822506	0.1345943613063667	0.8308713665500088	0.7527950866200304	1.011985392438038	407.7792132580065
122	0.6890877809331983	0.1383928438792855	-0.5506949370539128	0.1558562459995592	0.8206128094366777	0.8936705174069361	1.021251185705466	237.2831498214073
123	1.197465294397728	0.04409438782720485	-1.153370906570523	0.0106153300628905	0.9875118137814797	0.05193234766638202	1.012975400624684	378.3742108353777
124	0.5662325467559789	0.1008010022981053	-0.4654315444578736	0.1482093123033899	0.8171609503608159	0.8421941779754176	1.012529626311895	391.0614495079668
125	0.9053434095392699	0.07451857928920598	-0.8308248302500639	0.06895624233620125	0.9167921532593251	0.3584867638059385	1.012408814456667	394.6508139918943
126	0.6890877809331983	0.1383928438792855	-0.5506949370539128	0.1558562459995592	0.8206128094366777	0.8936705174069361	1.021251185705466	237.2831498214073
127	0.8149632849474925	0.07801979306335936	-0.7369434918841331	0.08315234177290527	0.8985593215210125	0.4389822245358708	1.014256845037669	346.1718067048225
128	0.3658765296142662	0.3967965998023841	0.03092007018811788	0.5290446837057122	0.4331550581575465	5.437287301710881	1.002488114924093	1679.892628414303
129	0.933661715611359	0.06539795939781291	-0.8682637562135461	0.03414715751381645	0.9599961129710458	0.171124907387228	1.037590779812311	138.7460288131693
130	0.7554400639916615	0.08007091128881108	-0.6753691527028505	0.09005010476499865	0.88955390332269	0.4790009487177473	1.017642572511909	282.9776297400084
131	0.52093246137722	0.08541782394260693	-0.4355146374346131	0.1406897323363097	0.818956747551298	0.7924685445758621	1.009603082920003	502.1573799855728
132	0.7409412916968885	0.1135484942362911	-0.6273927974605974	0.1236701061110708	0.8553695287785017	0.683072398950107	1.020040619314375	250.8223247757171
133	0.5774280687894628	0.07172989355813829	-0.5056981752313245	0.1119401718967061	0.8529499339191127	0.6101173496724853	1.010682881183097	454.3972651515607
134	1.557679195319523	0.03440397840698884	-1.523275216912534	0.02100071573965974	0.9717490760251266	0.1038296410649133	1.004499292523254	1007.122549886863
135	0.7737694289916689	0.07664512194086878	-0.6971243070508001	0.0865691201990183	0.8932412182430826	0.458729790683165	1.015064686890839	328.5960742428111
136	0.7353706019110837	0.08524761550747692	-0.6501229864036068	0.09810196692130356	0.8803538275957624	0.5264897320186283	1.017909976365248	278.9770151017645
137	1.557679195319523	0.03440397840698884	-1.523275216912534	0.02100071573965974	0.9717490760251266	0.1038296410649133	1.004499292523254	1007.122549886863
138	1.021803707553094	0.05921293652420182	-0.9625907710288921	0.02041248298089825	0.9763335894538591	0.1008607571228153	1.05882194784205	91.81555699819232
139	0.8375284651877799	0.0657555792487447	-0.7717728859390351	0.06706993193370406	0.9165226956109986	0.3479752901276749	1.014714006764271	335.9963432055526
140	0.4282539348214817	0.3975429920546423	-0.03071094276683939	0.4747652579841501	0.4895260699626792	4.37517185283301	1.003387244614752	1293.078334935897
141	0.7710386664090237	0.3785250357856114	-0.3925136306234124	0.2173120529865795	0.7571350168887661	1.343893332349324	1.00687092377582	685.499452192002
142	1.106179464412016	0.0375546223237397	-1.068624842088276	0.008715873887089807	0.9895502316921659	0.04255811820534361	1.032242869924031	160.1683362043337
143	0.9720216268760449	0.04083120770156553	-0.9311904191744793	0.01652372127066348	0.9796560057503877	0.0813230393913236	1.031014905709703	166.1139087070802
144	0.7975747819074959	0.05300971495667717	-0.7445650669508187	0.06045264756431569	0.9205848893087758	0.3114341860546274	1.012839097224792	382.1635539767381
145	0.7641251312425694	0.08276308298924438	-0.681362048253325	0.09153162955052391	0.8885407278323714	0.4876755847394425	1.017728165658578	281.6843018747356
146	0.9619301675529911	0.04092296056959936	-0.9210072069833918	0.01608899288072039	0.9802042065686567	0.07914849676732395	1.038522174139044	135.615651584221
147	1.385614974838822	0.02555677997203954	-1.360058194866783	0.003075083229926507	0.9962186790530787	0.01493014599863182	1.016275226383103	305.4280883352595
148	0.7641251312425694	0.08276308298924438	-0.681362048253325	0.09153162955052391	0.8885407278323714	0.4876755847394425	1.017728165658578	281.6843018747356
149	0.9419957136866944	0.3399839171915081	-0.6020117964951863	0.1149503735572238	0.8676874638814805	0.628655029347574	1.008379557272288	570.3126503192112
150	0.7344590951482481	0.07568073111235819	-0.65877836403589	0.08863819789632711	0.8897143927891573	0.4707601865549714	1.017076867082003	291.8423008523761
151	2.007777483445532	0.03558748608578356	-1.972189997359749	0.0007905266630223298	0.9990093446761212	0.003829390099408317	1.16136460050131	38.56181114447539
152	0.5275507259741692	0.121579002423068	-0.4059717235511012	0.1802825656994444	0.7826687978863034	1.064533146270485	1.012603968606128	388.8856079200565
153	0.7409412916968885	0.1135484942362911	-0.6273927974605974	0.1236701061110708	0.8553695287785017	0.683072398950107	1.020040619314375	250.8223247757171
154	0.8821424184122207	0.06702891459234635	-0.8151135038198744	0.06420141205627836	0.9210333449889152	0.3320716691031864	1.01317931336422	372.8462703673783
155	1.395393507346416	0.02441441571171569	-1.3709790916347	0.002058706634939633	0.9974830239259302	0.009985253643734477	1.069063200790124	79.42507896900788
156	1.177374955884587	0.03178498318720049	-1.145589972697387	0.005884460341382695	0.9928954990655466	0.02865097516169594	1.019271123971425	260.2904762408915
157	1.121033216116501	0.04730070141482307	-1.073732514701678	0.01758141674791551	0.9791035920096274	0.08662174534692683	1.011624803072408	419.6824121260838
158	1.351074366325275	0.03857643397681235	-1.312497932348463	0.006655143931874189	0.99211463246427	0.03242851308306442	1.031973354926735	161.434752696195
159	0.9384550702962511	0.3650307279320472	-0.5734243423642039	0.1290545400318506	0.8521146905191614	0.7172192842350317	1.00735285561095	643.8922701306749
160	1.04983804308931	0.0405600273324393	-1.009278015756871	0.01510211414196452	0.9817510152488624	0.07421918373181666	1.021148996486399	238.3675311444491
161	1.18689191739288	0.3387563807794455	-0.848135536613435	0.1413090450928	0.8396183738009956	0.7965310388959315	1.01009435216743	479.2211524506035
162	1.00644351012721	0.4889592052336577	-0.5174843048935523	0.4020353730200044	0.5686594224649941	3.254306119401868	1.003237526108585	1344.574163574615
163	1.250466609786433	0.04380274134738237	-1.20666386843905	0.01305683263116582	0.9844976574749449	0.06403469169579261	1.005380142054455	857.3835838537674
164	0.6961992263673552	0.06464194115936059	-0.6315572852079946	0.08425229479360874	0.890701109818656	0.4453234142737238	1.013678605429267	359.9821229986919
165	0.8158191268952912	0.08376075788395838	-0.7320583690113328	0.05358337684588275	0.9380015430237088	0.2740421400016849	1.056491644625972	95.2573886513196
166	1.024376079099031	0.7589088604199444	-0.2654672186790866	0.4804094745006721	0.4826711439472824	4.475277511471482	1.0001121750721	8169.346716501648
167	1.306114220677417	0.02859283742194305	-1.277521383255473	0.004076278758436379	0.9950637725859572	0.01981104706080838	1.022087652839365	228.7758751973635
168	1.690558366944358	0.02432165411412851	-1.666236712830229	0.0009974326966096848	0.9987622007466594	0.004832664286674279	1.107152724209415	54.05011391471142
169	0.5307014827570263	0.4880042742325	-0.0426972085245263	0.4728534466278219	0.4956093577888809	4.341750051670348	1.004084206880379	1097.631705130599
170	1.184395341978518	0.3151504311215072	-0.8692449108570111	0.07938339861869489	0.9074287153495048	0.4173693150136401	1.010450213163121	463.8921604134167
171	1.350034053144636	0.05263697466174592	-1.29739707848289	0.01126981063590269	0.9868603461025127	0.05517069493160433	1.031734212903956	162.5761868849819
172	1.557679195319523	0.03440397840698884	-1.523275216912534	0.02100071573965974	0.9717490760251266	0.1038296410649133	1.004499292523254	1007.122549886863
173	0.8821424184122207	0.06702891459234635	-0.8151135038198744	0.06420141205627836	0.9210333449889152	0.3320716691031864	1.01317931336422	372.8462703673783
174	1.107235688273366	0.04850842634053833	-1.058727261932827	0.01839793556027736	0.9781749597633175	0.09072004579652666	1.012246514711852	399.5799028856353
175	0.7737694289916689	0.07664512194086878	-0.6971243070508001	0.0865691201990183	0.8932412182430826	0.458729790683165	1.015064686890839	328.5960742428111
176	1.218700677135566	0.03632215012585777	-1.182378527009708	0.005980155458366034	0.9928635726462099	0.02911971027803848	1.025000639819976	203.5059794961487
177	1.048568186544197	0.05360653423754046	-0.9949616523066569	0.02208214988879525	0.9739951079765465	0.1092970928539455	1.020798007479431	242.1713112585881
178	1.411047773867045	0.05209359258162709	-1.358954181285418	0.0101765137056847	0.9881101371378952	0.04976349771504658	1.039087089801293	133.7887840703181
179	1.452562745232966	0.03285520908225204	-1.419707536150714	0.003369747851433091	0.995941013922774	0.01636563910089834	1.076984186639847	72.09020685966699
180	1.485534497035491	0.03238585686624142	-1.45314864016925	0.003069906505083616	0.9962958282654976	0.01490493456422843	1.078178565007812	71.11249776648582
181	1.331323589801914	0.02744907922498561	-1.303874510576928	0.003647905040751872	0.9955664835310616	0.01772149337878782	1.025453357852672	200.0880620536777
182	1.291686015890988	0.0279656165101452	-1.263720399380843	0.004050130315460506	0.9950813692065431	0.01968344669824995	1.018486241048233	270.7386804285106
183	0.7409412916968885	0.1135484942362911	-0.6273927974605974	0.1236701061110708	0.8553695287785017	0.683072398950107	1.020040619314375	250.8223247757171
184	1.219140610484706	0.04146152442493679	-1.17767908605977	0.009402602454800377	0.9888684011288594	0.0459431239528889	1.01131563732793	430.4666090238343
185	1.032241918080952	0.04037555436683199	-0.9918663637141203	0.01478400707080766	0.9820240867785414	0.07263239066119455	1.024831082129272	204.817553163334
186	1.044453102434313	0.05094499846411961	-0.9935081039701935	0.02091785244011641	0.9752202661749785	0.1034112038074573	1.021794592355008	231.6837854898736
187	1.249781107566403	0.04206165048691647	-1.207719457079486	0.01191044382464501	0.9858488274058725	0.05834468059467794	1.006637852096854	707.6371336212728
188	1.06797462005435	0.04102561055509669	-1.026949009499253	0.0146124430226705	0.9823427795133746	0.0717770140154565	1.01792504430627	278.7550407518837
189	1.066562746684886	0.05218684979629616	-1.01437589688859	0.02088173280092769	0.9754398066469083	0.1032288315605292	1.017954432919443	278.3231435199787
190	1.121058104034681	0.04468378745323991	-1.076374316581441	0.01607777554272222	0.9807878799626109	0.07909241226800413	1.010245578358179	472.5829095861289
191	0.6931791082931827	0.0681263994186905	-0.6250527088744923	0.08850539867020733	0.8862964300779513	0.469986401652309	1.013958575046636	353.1575561945851
192	1.051224029155401	0.03843597488139307	-1.012788054274008	0.009577722109377105	0.9884744663440307	0.04680707063121947	1.048908476199573	108.706645106682
193	1.022835432526966	0.04193302453961603	-0.9809024079873495	0.01563444341768457	0.9810471982127265	0.0768768617677118	1.027953682118766	183.1706110730927
194	0.755887690172052	0.06266145980517833	-0.6932262303668737	0.0729293299328162	0.9065376202081274	0.3807667458598176	1.015557504078182	318.7426642670295
195	0.8375284651877799	0.0657555792487447	-0.7717728859390351	0.06706993193370406	0.9165226956109986	0.3479752901276749	1.014714006764271	335.9963432055526
196	1.622239115302613	0.03963247719672186	-1.582606638105892	0.005285460164737413	0.9936945660188895	0.0257189934823466	1.028948548004266	177.238316920269
197	1.841554846414806	0.02854968128333364	-1.813005165131473	0.0006375251434680472	0.9991992228079634	0.003087762653475851	1.175997892547419	36.01758693772104
198	2.125806614226624	0.04035796272339267	-2.085448651503231	0.0005855174968999472	0.9992505032309159	0.002835723416817331	1.161442757612978	38.54699407441369
199	1.069245765217158	0.07133033790083411	-0.9979154273163235	0.03190560046762615	0.9633881241559559	0.1595213606364645	1.015542434573367	319.0349913752276
200	0.7846463061973706	0.06487800093937467	-0.719768305257996	0.07370612741278834	0.9066388887791289	0.3851451495973064	1.013992621162076	352.3456274256326
201	2.477278888748504	0.3687849623203311	-2.108493926428173	0.03780841950329818	0.9548175642138175	0.1901939075625309	1.009695597013942	497.6691791355754
202	2.130606644902282	0.03446200826087786	-2.096144636641404	0.0002862810957078351	0.999629227885092	0.001386074741269606	1.154648692168618	39.89106347094336
203	5.457005264755106	0.4444031615508838	-5.012602103204221	0.01084656420140752	0.9864096830460645	0.05307599663279845	1.006038933118565	771.7618459364335
204	0.8821424184122207	0.06702891459234635	-0.8151135038198744	0.06420141205627836	0.9210333449889152	0.3320716691031864	1.01317931336422	372.8462703673783
205	0.8821424184122207	0.06702891459234635	-0.8151135038198744	0.06420141205627836	0.9210333449889152	0.3320716691031864	1.01317931336422	372.8462703673783
206	1.398593196600312	0.03274894339776302	-1.365844253202549	0.003738390116896569	0.995503405536042	0.01816271862378938	1.052641182832332	101.6064471389648
207	1.22098473483595	0.03024319846488431	-1.190741536371066	0.005284157024544904	0.9936242837538899	0.02571261873070903	1.014011783988125	351.8903097186882
208	0.661537907535818	0.7411691450942826	0.07963123755846457	0.5631506774856063	0.3998814464061815	6.239683696624399	1.000016274311243	9685.086693223066
209	0.7113176940047994	0.06860435767234603	-0.6427133363324533	0.0865015766604596	0.8895617056989602	0.458337985706356	1.014288643065065	345.4436910676877
210	1.31369469876918	0.02216156344682494	-1.291533135322355	0.001947483543966114	0.997600349696097	0.009444740569588491	1.032389616817712	159.4875206127348
211	0.8633835411291093	0.08902857312599791	-0.7743549680031114	0.08541102732148977	0.8988132504131953	0.4520199629401362	1.014572586484115	339.0781210500189
212	0.6961992263673552	0.06464194115936059	-0.6315572852079946	0.08425229479360874	0.890701109818656	0.4453234142737238	1.013678605429267	359.9821229986919
213	0.9195742242957523	0.04534552590078409	-0.8742286983949682	0.04145743215676935	0.9458608221298188	0.2093440515311109	1.01101074472326	441.6691138011109
214	0.7846463061973706	0.06487800093937467	-0.719768305257996	0.07370612741278834	0.9066388887791289	0.3851451495973064	1.013992621162076	352.3456274256326
215	1.639479668083262	0.02687374928070618	-1.612605918802556	0.001974165370509547	0.9975805567796565	0.009574395790525164	1.063168174737171	86.06990854428015
216	1.656984597774184	0.02897257581631735	-1.628012021957867	0.001694001840019357	0.9979272417831785	0.008213340499841539	1.103050494549908	55.88453951499242
217	1.179210204931594	0.03002700894526854	-1.149183195986325	0.005432896255545621	0.9934031320379748	0.02644033492026243	1.016465482918304	302.0875161566483
218	1.032071265619799	0.04083596756082464	-0.9912352980589744	0.01548181432253089	0.9811358332233973	0.07611456020820478	1.021537315584213	234.3003892479937
219	0.8821424184122207	0.06702891459234635	-0.8151135038198744	0.06420141205627836	0.9210333449889152	0.3320716691031864	1.01317931336422	372.8462703673783
220	1.240140493958287	0.02622023394411442	-1.213920260014172	0.003863643904510948	0.9952608258649226	0.01877361607300439	1.012336228307749	396.8398680870656
221	1.557679195319523	0.03440397840698884	-1.523275216912534	0.02100071573965974	0.9717490760251266	0.1038296410649133	1.004499292523254	1007.122549886863
222	1.120623793444631	0.03689686065819921	-1.083726932786432	0.008504054504735147	0.9897900190889676	0.04151496947554754	1.025312766453239	201.1366581391538
223	1.200616320480855	0.06117441965013489	-1.13944190083072	0.02247823003659238	0.9739868109416892	0.1113025985244031	1.005846513702155	794.9324938788383
224	0.7975747819074959	0.05300971495667717	-0.7445650669508187	0.06045264756431569	0.9205848893087758	0.3114341860546274	1.012839097224792	382.1635539767381
225	0.8821424184122207	0.06702891459234635	-0.8151135038198744	0.06420141205627836	0.9210333449889152	0.3320716691031864	1.01317931336422	372.8462703673783
226	1.068549307194712	0.03926463071224964	-1.029284676482462	0.0136856004542968	0.9833835861058449	0.0671611484150981	1.017874085595398	279.5072087880754
227	0.7113176940047994	0.06860435767234603	-0.6427133363324533	0.0865015766604596	0.8895617056989602	0.458337985706356	1.014288643065065	345.4436910676877
228	1.346881921890339	0.02781532141812795	-1.319066600472211	0.003657155001345795	0.9955553002978952	0.0177665945550263	1.024750354596178	205.4481925848445
229	1.12134502691819	0.04477376584361412	-1.076571261074576	0.01610547565772409	0.9807510753975986	0.07923090975351853	1.011109017537856	437.9940617111097
230	0.9720624834663093	0.0523233861256272	-0.919739097340682	0.02321981477865819	0.9723323346997421	0.1150618998431168	1.036320162293891	143.2720045951949
231	1.748857857886303	0.07559651276226219	-1.673261345124041	0.04899136391233191	0.9417237513503066	0.2493473172947225	1.004367583618902	1034.169684406629
232	1.557679195319523	0.03440397840698884	-1.523275216912534	0.02100071573965974	0.9717490760251266	0.1038296410649133	1.004499292523254	1007.122549886863
233	1.625051470309296	0.02716375514083246	-1.597887715168463	0.001459981481215874	0.9982080371988667	0.00707703759717001	1.121667542318624	48.55087671337974
234	1.05492804892057	0.03506032484330952	-1.01986772407726	0.008250124253578146	0.9899676702908284	0.04026502426901059	1.042811092017416	122.9388160949882
235	0.7000203863450996	0.06113821543594067	-0.6388821709091589	0.07995799092050129	0.895172700399025	0.4206528600230324	1.013315692662964	369.2401843937576
236	0.7846463061973706	0.06487800093937467	-0.719768305257996	0.07370612741278834	0.9066388887791289	0.3851451495973064	1.013992621162076	352.3456274256326
237	0.7113176940047994	0.06860435767234603	-0.6427133363324533	0.0865015766604596	0.8895617056989602	0.458337985706356	1.014288643065065	345.4436910676877
238	0.8821424184122207	0.06702891459234635	-0.8151135038198744	0.06420141205627836	0.9210333449889152	0.3320716691031864	1.01317931336422	372.8462703673783
239	0.9530336366395791	0.0502862775624915	-0.9027473590770876	0.02207528720939205	0.9735252686613665	0.1092623587942183	1.042663417670938	123.3334056869293
240	1.560813309933889	0.03693464578801366	-1.523878664145875	0.00413310630690333	0.9950558413697852	0.0200883798246871	1.067011728302131	81.60570244636762
241	0.755887690172052	0.06266145980517833	-0.6932262303668737	0.0729293299328162	0.9065376202081274	0.3807667458598176	1.015557504078182	318.7426642670295
242	0.6979292384307109	0.06326856359139395	-0.6346606748393169	0.08256010950676308	0.8924690169684897	0.4355743241159504	1.013522616389435	363.9027475164145
243	1.565058125328515	0.03855869935782185	-1.526499425970694	0.005216498681558981	0.9937758540444236	0.02538166797359805	1.032624290016833	158.4113206939812
244	0.9558169210220953	0.04717198673530999	-0.9086449342867853	0.02003391376368319	0.9757906558447098	0.09895195618789071	1.041385252413936	126.8650081459216
245	1.130230907846379	0.0328130725389827	-1.097417835307396	0.009914311447555169	0.9877061367642185	0.04846848056245123	1.010275646033286	471.2852614729523
246	0.778362962344196	0.07154507521543943	-0.7068178871287566	0.08101393086457691	0.8990182607184977	0.4266978037666631	1.014622386362044	337.9863255147086
247	0.6931791082931827	0.0681263994186905	-0.6250527088744923	0.08850539867020733	0.8862964300779513	0.469986401652309	1.013958575046636	353.1575561945851
248	0.7113176940047994	0.06860435767234603	-0.6427133363324533	0.0865015766604596	0.8895617056989602	0.458337985706356	1.014288643065065	345.4436910676877
249	0.8374687065782072	0.08026303585172763	-0.7572056707264795	0.04941304576294103	0.942592308415336	0.2516050796580256	1.05188433246409	102.9642627678277
250	1.189217518733245	0.06142704608228824	-1.127790472650956	0.022318146716576	0.9742183813839151	0.1104918396320429	1.006549413254851	716.4203692989579
251	0.6931791082931827	0.0681263994186905	-0.6250527088744923	0.08850539867020733	0.8862964300779513	0.469986401652309	1.013958575046636	353.1575561945851
252	0.7751326927925524	0.07525578964639121	-0.6998769031461611	0.0850378129742356	0.8948432531813925	0.4498612303190515	1.014975204307662	330.4525176079925
253	1.045454582130587	0.04806648136943544	-0.9973881007611513	0.01935138499717359	0.9769258613050695	0.09551427082341027	1.020042285055172	250.8025983834825
254	1.511759543924631	0.03222765591427362	-1.479531888010358	0.00245201204170463	0.9970002213031141	0.01189757447857546	1.148985656158299	41.10521227585825
255	0.7000203863450996	0.06113821543594067	-0.6388821709091589	0.07995799092050129	0.895172700399025	0.4206528600230324	1.013315692662964	369.2401843937576
256	1.355002711648861	0.02744930835538224	-1.327553403293479	0.003554805868836416	0.9956904239564585	0.01726760486407427	1.031103183199118	165.6710680161879
257	1.314780139101499	0.02256841056055485	-1.292211728540945	0.00204008092475918	0.9974899206598821	0.009894729509726745	1.029797729042194	172.4829800245433
258	1.304724312726903	0.02658618987540427	-1.278138122851499	0.003643262812118496	0.9955569827537992	0.01769885900641785	1.0204332618842	246.2593436440707
259	1.351533600377787	0.03135961471666929	-1.320173985661118	0.003776512341948073	0.9954550983028373	0.01834863502285936	1.039018067968839	134.0091902087871
260	0.7547079713126681	0.06398336965768121	-0.6907246016549868	0.07441671468707874	0.9049952231059883	0.389156797066068	1.015750498476416	315.046782319524
261	1.078742238328833	0.05341686197932512	-1.025325376349508	0.02121614015752649	0.9750815682683894	0.1049178076484163	1.015739602437573	315.253103779271
262	1.320703279958353	0.03478123381138847	-1.285922046146965	0.005922807422825168	0.9929170314211433	0.02883879651869836	1.015969911581829	310.9501961130495
263	1.115460893642163	0.5309526209128278	-0.5845082727293353	0.2177398415983145	0.7545771727839644	1.347275218567396	1.001715406580888	2263.16875630709
264	1.531956066068042	0.02354548355208687	-1.508410582515956	0.001175518216163368	0.9985437979743633	0.005696522477047145	1.140742861617652	43.04726811645146
265	1.695343810766624	0.0196882299690912	-1.675655580797533	0.0003478128757773006	0.9995546463425615	0.001684094142066318	1.229974005319302	29.44199891555801
266	1.575575247317148	0.03633786095048337	-1.539237386366665	0.00461884325718349	0.9944609585002538	0.0224601907335098	1.029514122853342	174.0412158672183
267	1.557679195319523	0.03440397840698884	-1.523275216912534	0.02100071573965974	0.9717490760251266	0.1038296410649133	1.004499292523254	1007.122549886863
268	1.557679195319523	0.03440397840698884	-1.523275216912534	0.02100071573965974	0.9717490760251266	0.1038296410649133	1.004499292523254	1007.122549886863
269	1.157228272535229	0.02792690018668529	-1.129301372348543	0.004645934978599388	0.9943062303115653	0.02259254538907158	1.024392704005714	208.2913517262776
270	1.813434550363029	0.02534441139537717	-1.788090138967652	0.0007516989027070674	0.9990630941061098	0.003641163060957533	1.127849036468506	46.58758353033146
271	0.8821424184122207	0.06702891459234635	-0.8151135038198744	0.06420141205627836	0.9210333449889152	0.3320716691031864	1.01317931336422	372.8462703673783
272	1.683897583965633	0.03753399702350863	-1.646363586942124	0.004355086722782663	0.9947742257447161	0.02117200357938585	1.032108774836347	160.7958145089117
273	1.14942781268053	0.03231926857426761	-1.117108544106262	0.009436380142352437	0.9883009677909941	0.04610974121285216	1.008655828142333	553.3310704118901
274	1.557679195319523	0.03440397840698884	-1.523275216912534	0.02100071573965974	0.9717490760251266	0.1038296410649133	1.004499292523254	1007.122549886863
275	0.7975747819074959	0.05300971495667717	-0.7445650669508187	0.06045264756431569	0.9205848893087758	0.3114341860546274	1.012839097224792	382.1635539767381
276	0.5070291022090962	0.1076551717228202	-0.399373930486276	0.1710616128130383	0.7886219462330579	0.9988492344019446	1.010479715037804	462.6659474924826
277	0.7641251312425694	0.08276308298924438	-0.681362048253325	0.09153162955052391	0.8885407278323714	0.4876755847394425	1.017728165658578	281.6843018747356
278	1.287715505509936	0.03625764322625752	-1.251457862283679	0.006666637549227497	0.9920572047667109	0.03248489389108976	1.015304387727436	323.7267243040248
279	0.8714887756032301	0.06555573390467133	-0.8059330416985588	0.03620820938165302	0.9572654669296752	0.1818416886546063	1.0495154508687	107.4798848239491
280	1.274128253981974	0.02905238020075801	-1.245075873781216	0.006400640410271563	0.9920888441811504	0.031180405342788	1.005434647113242	849.5783722118359
281	1.748857857886303	0.07559651276226219	-1.673261345124041	0.04899136391233191	0.9417237513503066	0.2493473172947225	1.004367583618902	1034.169684406629
282	0.7975747819074959	0.05300971495667717	-0.7445650669508187	0.06045264756431569	0.9205848893087758	0.3114341860546274	1.012839097224792	382.1635539767381
283	1.669132998453865	0.03751185915888335	-1.631621139294982	0.003991307687185724	0.9952200595523015	0.01939642584692185	1.057504263963876	93.72775875366295
284	0.7975747819074959	0.05300971495667717	-0.7445650669508187	0.06045264756431569	0.9205848893087758	0.3114341860546274	1.012839097224792	382.1635539767381
285	0.8814335087105135	0.05650509065850171	-0.8249284180520118	0.0296938629069514	0.9643524936557331	0.1481247230503735	1.042634529567883	123.4109115278893
286	1.364368145183189	0.0308586599805588	-1.333509485202631	0.004314933536368367	0.9948100331173118	0.02097595523785405	1.035518324924672	146.2925669249744
287	1.084686142608331	0.04282331201826616	-1.041862830590065	0.01120409913272135	0.9867014091269855	0.05484536308350601	1.038131586050386	136.9100180741798
288	0.9691049265821718	0.04715844947445454	-0.9219464771077173	0.02076041013009395	0.9748969384233048	0.1026163578156063	1.030636816664751	168.0389930343661
289	1.14166228508589	0.04305764126960721	-1.098604643816283	0.01463093424823189	0.9825178354527392	0.07186919245010694	1.008015557788988	594.36892977843
290	4.303953386061618	0.08826531039069252	-4.215688075670926	0.0006939659604269686	0.999141698500669	0.003361315585493029	1.020867125680995	241.4123727616699
291	1.166397701397418	0.03127994648978456	-1.135117754907633	0.008741085375691061	0.9891657384228292	0.0426823071286714	1.006068033012314	768.3758945656344
292	1.052256115340169	0.04184006344399925	-1.01041605189617	0.01552236014484822	0.9812237329515563	0.07631704207868455	1.020387548321933	246.7817659353312
293	1.306730885207211	0.03264092297364458	-1.274089962233566	0.00542375436574742	0.9934918098391922	0.02639560136255607	1.017689176368425	282.2719274938406
294	1.208952256934206	0.03970914595742354	-1.169243110976783	0.00863284281760251	0.9897669288318862	0.0421491612643772	1.013351651273527	368.3012114660375
295	0.8836028120738721	0.06547383174335998	-0.8181289803305122	0.06268496592466062	0.922629784650568	0.3237035346486242	1.013055424304107	376.1849937050452
296	0.6852811229561411	0.07706397903334679	-0.6082171439227942	0.09922432609182137	0.8752339129583515	0.5331766716258275	1.014745980704481	335.3075038159721
297	0.8364676639224202	0.08039380093940551	-0.7560738629830147	0.04957375198082094	0.9424071112511692	0.2524660576282184	1.05195613745585	102.8337587393335
298	1.273868116321813	0.03123461580974379	-1.242633500512069	0.005218768642378696	0.9937066864245852	0.0253927707561719	1.012952077545133	379.0171651083427
299	0.7846463061973706	0.06487800093937467	-0.719768305257996	0.07370612741278834	0.9066388887791289	0.3851451495973064	1.013992621162076	352.3456274256326
300	1.348629598270465	0.03231376037776258	-1.316315837892702	0.004966909647806033	0.9940361495066294	0.0241611925663047	1.023400543647137	216.624079512777
301	1.081235941162478	0.05196030446612678	-1.029275636696352	0.02033367101580357	0.976062455672389	0.1004632541665085	1.015451143661355	320.8177150320766
302	0.7751326927925524	0.07525578964639121	-0.6998769031461611	0.0850378129742356	0.8948432531813925	0.4498612303190515	1.014975204307662	330.4525176079925
303	1.044453102434313	0.05094499846411961	-0.9935081039701935	0.02091785244011641	0.9752202661749785	0.1034112038074573	1.021794592355008	231.6837854898736
304	1.050992210039011	0.0398200431762378	-1.011172166862773	0.01417923331368977	0.9827818891966167	0.06961846072274118	1.021347946990039	236.2657180905833
305	1.018268071082862	0.05012105469912145	-0.9681470163837406	0.02030617001628422	0.9758787822328644	0.1003245627593845	1.030300222559497	169.7925771267397
306	0.8633835411291093	0.08902857312599791	-0.7743549680031114	0.08541102732148977	0.8988132504131953	0.4520199629401362	1.014572586484115	339.0781210500189
307	1.151965067361744	0.03340414242446884	-1.118560924937275	0.006810535841716116	0.9917870587215981	0.03319088323369172	1.020518918489774	245.2865643399317
308	1.324658093803585	0.03693626107530764	-1.287721832728277	0.006525274003950005	0.9922357487517728	0.03179153959049066	1.018548282433339	269.881454815416
309	1.05153815433507	0.03916041752719408	-1.012377736807876	0.01389206123085799	0.9831196365988241	0.06818861417564791	1.021349097507731	236.2536747720443
310	1.086214221544425	0.03550143126306486	-1.05071279028136	0.008283336854066115	0.9899852895973836	0.04042847344923706	1.032712545797934	158.0105202622674
311	1.046197476899231	0.04357075936042736	-1.002626717538804	0.01646250294401011	0.9802138643939005	0.08101670463525866	1.021966783527591	229.9660151533192
312	0.778362962344196	0.07154507521543943	-0.7068178871287566	0.08101393086457691	0.8990182607184977	0.4266978037666631	1.014622386362044	337.9863255147086
313	1.040488733319226	0.03717498425867621	-1.00331374906055	0.01323395278575726	0.9837163566028396	0.06491499284845866	1.020193084937496	249.0299229459707
314	1.258314447847516	0.02496590172914044	-1.233348546118376	0.002725428651907633	0.996666452489916	0.01322786342561681	1.023163147324579	218.721482325259
315	1.056064799147382	0.03485039455872258	-1.021214404588659	0.01144413634022724	0.985860753962496	0.05603397566342063	1.01996524788083	251.7182647545159
316	0.6892089393936843	0.07249865506676907	-0.6167102843269152	0.09377961078358357	0.8808447715676019	0.5008921520215766	1.014349586913263	344.0569062646234
317	0.9769423251874884	0.0634001183540376	-0.9135422068334508	0.02365610512471821	0.9725383919942792	0.1172762463318322	1.066676059290754	81.97519619887197
318	0.5434835109250092	0.3388729951205371	-0.2046105158044721	0.3402611302542714	0.6269574126943571	2.496375425335392	1.005382965451476	856.9757170330016
319	0.8568455550782523	0.04855780139129307	-0.8082877536869593	0.02495789549992305	0.9692107816908482	0.1238951262477787	1.039136024943246	133.6329856000046
320	1.436372086930405	0.02841543441966994	-1.407956652510735	0.002570612105956156	0.9968797295338993	0.01247452503674779	1.078452175447429	70.89269245698299
321	1.528077898642987	0.02160205614791202	-1.506475842495075	0.001126385276669021	0.9986033971574972	0.005458157382978749	1.106882212655983	54.16675386250505
322	1.12904988058806	0.03958095271706962	-1.08946892787099	0.01331128692099131	0.983873334171218	0.06529944872706127	1.010829363074592	448.619575433136
323	1.002519912117566	0.04790767715203025	-0.9546122349655358	0.02033450585077826	0.9756034179911429	0.1004674644784364	1.026671616186393	191.4562024281933
324	1.557679195319523	0.03440397840698884	-1.523275216912534	0.02100071573965974	0.9717490760251266	0.1038296410649133	1.004499292523254	1007.122549886863
325	1.557679195319523	0.03440397840698884	-1.523275216912534	0.02100071573965974	0.9717490760251266	0.1038296410649133	1.004499292523254	1007.122549886863
326	1.701931118890224	0.03234391970745949	-1.669587199182765	0.001562416818627748	0.9980751667933315	0.007574354290844425	1.145100556713036	41.99305337776988
327	1.448466099953233	0.02039916616256598	-1.428066933790667	0.001065314897603634	0.9986751289626443	0.005161911303366503	1.106111172095507	54.50246940133281
328	1.049092114488789	0.04171315130871241	-1.007378963180077	0.01521585335846468	0.9816147779141435	0.07478679055698567	1.021667464065305	232.9691371899201
329	1.13066942511179	0.0350825464423089	-1.095586878669482	0.00760922412964136	0.9908466268782385	0.03711310480285578	1.024942689327967	203.9522752580692
330	3.62997692659969	0.06228858210081558	-3.567688344498874	0.0004860008136930242	0.999386162433358	0.002353519200179336	1.071474751825579	77.0208265401802
331	0.778362962344196	0.07154507521543943	-0.7068178871287566	0.08101393086457691	0.8990182607184977	0.4266978037666631	1.014622386362044	337.9863255147086
332	0.8821424184122207	0.06702891459234635	-0.8151135038198744	0.06420141205627836	0.9210333449889152	0.3320716691031864	1.01317931336422	372.8462703673783
333	1.243420897344823	0.03942900867101334	-1.20399188867381	0.008231529064028558	0.9902393851356053	0.04017351653780318	1.011956566611683	408.7054213208763
334	1.557679195319523	0.03440397840698884	-1.523275216912534	0.02100071573965974	0.9717490760251266	0.1038296410649133	1.004499292523254	1007.122549886863
335	0.5275507259741692	0.121579002423068	-0.4059717235511012	0.1802825656994444	0.7826687978863034	1.064533146270485	1.012603968606128	388.8856079200565
336	1.153705799803077	0.04056482972186264	-1.113140970081214	0.013413917881713	0.9838260423376173	0.06580975731846218	1.008633820153397	554.6461805752529
337	1.960966487213928	0.03672299614684089	-1.924243491067087	0.001323868816295325	0.9983762950555228	0.006416377582638267	1.110791746356979	52.53628609009995
338	1.243850471393863	0.02627342128404872	-1.217577050109815	0.003813365676926662	0.995332271055522	0.01852837676132356	1.01398183541516	352.6024318160625
339	1.147856082966701	0.03380301392709014	-1.114053069039611	0.009655096383011059	0.9881870613844932	0.04718889122087495	1.009480096137273	508.252761298405
340	2.273986974657366	0.1777801892792696	-2.096206785378096	0.04262407516920749	0.9524459124485736	0.2154974311458501	1.01075509913002	451.5299750123659
341	2.154212345404535	0.1005528933567416	-2.053659452047794	0.03183251695022914	0.9639125519141294	0.1591439441462537	1.004877450809218	936.8286720313085
342	3.50252844438394	0.1003154840642854	-3.402212960319655	0.01880422825722401	0.9784588532291485	0.09276186608747071	1.013200339718261	372.285618776657
343	4.863645679475902	0.1399861789025613	-4.723659500573341	0.008990615151059467	0.9894948841029126	0.0439118031644937	1.043377145309799	121.4509213198604
344	1.087350602372596	0.1123789283529855	-0.9749716740196106	0.09686997786989189	0.8877760968716488	0.5191687597876015	1.009933781022545	486.4802378958053
345	1.431365291018542	0.1006275690301458	-1.330737721988397	0.07809875166389449	0.908859716356813	0.4100429219166156	1.007324516735284	646.1970515506548
346	1.513775265572849	0.093505343330179	-1.42026992224267	0.0346965579468982	0.9606646526159363	0.1739771325755855	1.006135455889252	760.6449461651013
347	1.022483789492543	0.1122890016348566	-0.910194787857686	0.1000326751575018	0.8844143110981812	0.5380030923837935	1.009922440363333	487.0013819633585
348	1.474962469165933	0.1198999168823178	-1.355062552283615	0.09174517642564876	0.8945836267002181	0.4889282796899559	1.007231804244245	653.8553473045241
349	2.26913718315677	0.09973778181307885	-2.169399401343691	0.02361804305740213	0.9731046037953606	0.1170829874585217	1.011187315879659	435.110221707587
350	2.415687498495673	0.1028259913956453	-2.312861507100028	0.0202569147047722	0.9770393076796211	0.1000761807588897	1.023127610129651	219.0390816996216
351	1.248574766219439	0.08034241902328208	-1.168232347196157	0.03247703857489993	0.9629684764160593	0.1624743361167066	1.008923515431249	537.8268857368213
352	1.3391026627136	0.08793239220589169	-1.251170270507709	0.03542352634458752	0.9597667025068123	0.1777562000174563	1.008547164338063	559.8865834487181
353	1.474962469165933	0.1198999168823178	-1.355062552283615	0.09174517642564876	0.8945836267002181	0.4889282796899559	1.007231804244245	653.8553473045241
354	1.018658873939603	0.1129872255209821	-0.9056716484186206	0.0969768747001101	0.88806747511574	0.5198031921178312	1.011989637965462	407.643160636514
355	1.431950653481706	0.1397453577520648	-1.292205295729641	0.1041597176620603	0.8823403865617063	0.5627802363003673	1.007284583147233	649.4733066445009
356	1.480576312686417	0.1252482435352863	-1.35532806915113	0.09574635430383455	0.8904462349036433	0.5125091325353822	1.007225204904624	654.4074779751554
357	2.479228988260741	0.09447970943941356	-2.384749278821328	0.02059949563081016	0.9764323583386265	0.1018042465743894	1.019775648925041	254.0014828090013
358	1.018658873939603	0.1129872255209821	-0.9056716484186206	0.0969768747001101	0.88806747511574	0.5198031921178312	1.011989637965462	407.643160636514
359	1.403203917729091	0.1177072247860449	-1.285496692943046	0.08805896071774126	0.8991124464352855	0.46738678160708	1.007492096207002	632.80537787686
360	1.088405468435672	0.1172960693115235	-0.9711093991241483	0.1008683887209392	0.8836322200443227	0.5430020225841435	1.009968528099279	484.8905145986094
361	2.26913718315677	0.09973778181307885	-2.169399401343691	0.02361804305740213	0.9731046037953606	0.1170829874585217	1.011187315879659	435.110221707587
362	2.679950631919368	0.1210311237315308	-2.558919508187838	0.03298004596340413	0.962814968084755	0.1650765756990729	1.010190287904192	474.9881651054592
363	2.154212345404535	0.1005528933567416	-2.053659452047794	0.03183251695022914	0.9639125519141294	0.1591439441462537	1.004877450809218	936.8286720313085
364	1.022014896225267	0.114599600590372	-0.9074152956348953	0.09825019165437467	0.8867159108376214	0.5273718908961232	1.011956189376761	408.7175707453496
365	1.72968663745833	0.08529802672006498	-1.644388610738265	0.03098137376938762	0.9647300119847783	0.1547526792382324	1.005417323016796	852.043622618284
366	3.096210080986601	0.1150108483603033	-2.981199232626297	0.01854806017274447	0.9788239597152973	0.09147429876657825	1.02589609535721	196.8589053706349
367	2.59257818110232	0.1087214683353741	-2.483856712766946	0.02415243634531559	0.9725266005206963	0.1197977315571584	1.011241072965938	433.1525408850977
368	1.530178786593898	0.111831627712967	-1.418347158880931	0.0423982945530491	0.9523537460523649	0.2143053965182435	1.004934928522448	927.0008180886459
369	1.049099726236569	0.1215834229217744	-0.9275163033147946	0.1175521667521818	0.8641310890259242	0.6447795101579797	1.011960971360069	408.5636141411412
370	1.163091903595124	0.1156079273121189	-1.047483976283005	0.09619079190763587	0.8888529449542638	0.5151412992801537	1.009324680254526	516.173642058423
371	1.744926967478803	0.08090613880820144	-1.664020828670601	0.05201433930074458	0.9386075182889225	0.2655772983499283	1.004429336542037	1021.308421792088
372	3.864825923345879	0.09839650124557195	-3.766429422100308	0.01416380178572344	0.983678641191889	0.06954160506607567	1.022580865984161	224.0486745387409
373	1.084490349319392	0.1033669189487024	-0.9811234303706899	0.09075465555987575	0.8941357873263515	0.4831227151151425	1.009882432741358	488.8489687991775
374	1.358584667059324	0.07946799001692348	-1.279116677042401	0.02992723102162543	0.9658462869627747	0.1493247694996376	1.006433883190669	728.231662697295
375	1.3391026627136	0.08793239220589169	-1.251170270507709	0.03542352634458752	0.9597667025068123	0.1777562000174563	1.008547164338063	559.8865834487181
376	1.022014896225267	0.114599600590372	-0.9074152956348953	0.09825019165437467	0.8867159108376214	0.5273718908961232	1.011956189376761	408.7175707453496
377	1.505960437408311	0.08748242022929573	-1.418478017179015	0.032590364037385	0.9629499811628252	0.1630603736627575	1.006140758189765	760.0436235577203
378	1.022046341245625	0.1207647800920403	-0.9012815611535848	0.1023817161418384	0.8824303791412029	0.5520778781308422	1.012017579043329	406.7500603212314
379	1.917684589997658	0.09181475318034414	-1.825869836817314	0.02700979550254504	0.9692593777288041	0.1343638558990898	1.009923907586492	486.933893919031
380	1.801804563173495	0.08951053584360566	-1.712294027329889	0.02470921618713707	0.9718487839270897	0.1226293649896585	1.009591471694212	502.7264958171909
381	1.415075513501288	0.07043636725112185	-1.344639146250166	0.02368922381174397	0.9728565712312383	0.117444417617234	1.006955443822709	677.8135213353681
382	1.359069774354524	0.1064912195389945	-1.252578554815529	0.08579816694674394	0.9006712621689834	0.4542611040773328	1.007365092714828	642.9021692337288
383	1.539663388598292	0.09144952584991789	-1.448213862748374	0.03460014468384692	0.9607824621075197	0.1734763660065299	1.005677234111612	816.5102599429176
384	1.742510531482482	0.0795834506941748	-1.662927080788307	0.05149293943162756	0.9391555741336977	0.2627705840196768	1.004433790123634	1020.393322195551
385	0.9691997300939528	0.1343927393294701	-0.8348069907644826	0.1281308542740667	0.8531512120822657	0.7113315037554516	1.012352237100589	396.3549492982636
386	7.127999076931199	0.1362666673314317	-6.991732409599767	0.01652656943458047	0.9810503301188067	0.08133729245055003	1.005795308986713	801.3370484679177
387	0.8206488417594151	0.1230323820356438	-0.6976164597237713	0.1279444721321548	0.851857373400477	0.7101449744184594	1.013732745603158	358.6414559982657
388	1.400342870709384	0.07360914008345659	-1.326733730625928	0.02782597665155464	0.9681362180495915	0.1385402715039227	1.006431497224866	728.4797431420999
389	1.876935449098374	0.07628589716366015	-1.800649551934713	0.02433568665263829	0.9721377441459991	0.1207293368339186	1.005220246106594	881.139145769835
390	1.547087287819479	0.09348459717683023	-1.453602690642648	0.03557268432033952	0.9597072685892135	0.1785322861864326	1.005646408265805	820.5674985975758
391	2.054844074423992	0.09037976865011839	-1.964464305773874	0.02342835023274909	0.9732835647335463	0.1161200531149223	1.011032562760309	440.8477879679618
392	1.099357886028179	0.1121900137763604	-0.9871678722518186	0.09617201306571616	0.8887746088094828	0.5150300298433544	1.009483674092337	508.0733123549454
393	1.058050508197048	0.1282090968556204	-0.9298414113414277	0.1080237337905475	0.8768902742329319	0.5861861001906694	1.011349994610661	429.2403787533464
394	1.058050508197048	0.1282090968556204	-0.9298414113414277	0.1080237337905475	0.8768902742329319	0.5861861001906694	1.011349994610661	429.2403787533464
395	2.054844074423992	0.09037976865011839	-1.964464305773874	0.02342835023274909	0.9732835647335463	0.1161200531149223	1.011032562760309	440.8477879679618
396	1.359069774354524	0.1064912195389945	-1.252578554815529	0.08579816694674394	0.9006712621689834	0.4542611040773328	1.007365092714828	642.9021692337288
397	2.712368390050028	0.08484833242534387	-2.627520057624685	0.02116889287628029	0.9757288457629901	0.1046791079383559	1.006223196691933	750.8164587066825
398	0.8375345620806062	0.1214659013168743	-0.7160686607637319	0.1242210059590923	0.8557416415547324	0.6865468014750982	1.013707720006325	359.2598920628378
399	0.9879267761960776	0.1263979139539453	-0.8615288622421323	0.1108177751643393	0.8735559696830981	0.6032374353979785	1.012092397178901	404.3781115592101
400	1.742510531482482	0.0795834506941748	-1.662927080788307	0.05149293943162756	0.9391555741336977	0.2627705840196768	1.004433790123634	1020.393322195551
401	1.50997777002099	0.0791313984025003	-1.43084637161849	0.02656314686019932	0.9697163412748354	0.1320813106455392	1.007156021961955	660.2529299528974
402	1.547087287819479	0.09348459717683023	-1.453602690642648	0.03557268432033952	0.9597072685892135	0.1785322861864326	1.005646408265805	820.5674985975758
403	2.390883059901375	0.09876683143148053	-2.292116228469895	0.02626147881473959	0.9701838306573702	0.1305408563952421	1.01079836269256	449.8298263769153
404	2.058501959181608	0.08379663013078333	-1.974705329050824	0.02211689793077069	0.9747032975734105	0.1094729705034756	1.011390361359987	427.8087215760797
405	1.036213693220097	0.1014045079159835	-0.9348091853041137	0.09069146481329868	0.8941053839765918	0.4827527755656869	1.010040807650952	481.617209567822
406	2.073748773616399	0.09836413894931666	-1.975384634667082	0.02519947901132588	0.9713602792604851	0.1251253887790469	1.011319761086337	430.3190533481946
407	1.978800782075937	0.6792995593631773	-1.29950122271276	0.2676206628877392	0.7066803118297706	1.768695983977146	1.004729881901878	963.0500647985646
408	4.633285631088248	0.1434467501208702	-4.489838880967378	0.02396068768764185	0.9728063207669084	0.1188232970154108	1.012012625962629	406.9080882527528
409	1.7402861696945	0.07877229558021721	-1.661513874114283	0.05105650153352583	0.9396157083158292	0.2604235944296146	1.00443809447786	1019.510453649689
410	1.882109366821092	0.09617492844652988	-1.785934438374562	0.0292306684061293	0.9668819802600657	0.1457445518324329	1.009799688087142	492.7157311987552
411	4.839714657897973	0.1099843359742376	-4.729730321923736	0.008847971906846885	0.9896969678147277	0.04320888818745521	1.028913528987061	177.4403165409075
412	1.01216492163838	0.1132762807817388	-0.8988886408566409	0.1007714143659985	0.8835667707815876	0.5424214812334996	1.010246756374255	472.5319325899982
413	5.451310696660308	0.1438704965957101	-5.307440200064597	0.01035516808720337	0.9880434646260998	0.05064626491223725	1.026063874453385	195.6633184497671
414	0.9785863628669595	0.1113430745485096	-0.86724328831845	0.09771933106822547	0.8871609167974247	0.524213816175947	1.012150582677019	402.5528594520089
415	0.9895787241686522	0.6507331104839221	-0.3388456136847301	0.4917842124712198	0.4790898883904219	4.683775397537536	1.004095057038155	1095.057709888555
416	2.05132418575237	0.09650694904410058	-1.954817236708269	0.02555052607954139	0.9709546989451076	0.126914181021375	1.009695494269736	497.674118457176
417	1.014769643382393	0.1034041555296002	-0.9113654878527924	0.0927831086726135	0.8918653492658321	0.4950253302275289	1.010177610978186	475.5431494934538
418	1.7402861696945	0.07877229558021721	-1.661513874114283	0.05105650153352583	0.9396157083158292	0.2604235944296146	1.00443809447786	1019.510453649689
419	3.260764787225676	0.2092011382713557	-3.05156364895432	0.04246930551460776	0.9544886054695814	0.2146802464262085	1.103975513951275	55.45828185229455
420	1.320302782976361	0.1201446231137185	-1.200158159862642	0.09585476114502027	0.8901643023683086	0.5131509297860499	1.007416778528991	638.7540494647742
421	4.016266309112418	0.11752938832442	-3.898736920787998	0.01922454846169806	0.9780320689881951	0.09487596178369791	1.013546901760377	363.286636406212
422	1.408701079024809	0.08736327116202498	-1.321337807862784	0.03188904479970174	0.9638039175950034	0.1594358591835275	1.006458717197579	725.6596506906096
423	3.347468658869925	0.1011277109903628	-3.246340947879562	0.009974582310476331	0.9883868980714026	0.04876609768420217	1.042725639244129	123.1668192502867
424	1.315026535258798	0.1140553379241794	-1.200971197334619	0.08760942725716958	0.8995110988469298	0.4647717068747613	1.007609832439775	623.7278034503021
425	5.651710113607186	0.7380292779465808	-4.913680835660606	0.1741813327856026	0.8074892651910688	1.020907852224187	1.005340117584627	863.207923321656
426	1.305065122771964	0.1080554835050031	-1.197009639266961	0.08779157582285373	0.898558578111972	0.4658310106458979	1.007460230009403	635.3084663173454
427	0.9734523053833687	0.1255799382372096	-0.847872367146159	0.1106861980623135	0.8736475960720209	0.6024320492746978	1.012190322374314	401.3158633917976
428	1.37035666945043	0.08243372927168366	-1.287922940178747	0.0323930382308821	0.9631345938883978	0.162040035515815	1.006438120408307	727.7915191775114
429	1.456444444557933	0.08184354860326162	-1.374600895954671	0.03083467860335399	0.9648762507723193	0.1539966206645817	1.005883591907158	790.358983483256
430	1.315026535258798	0.1140553379241794	-1.200971197334619	0.08760942725716958	0.8995110988469298	0.4647717068747613	1.007609832439775	623.7278034503021
431	1.452802729352298	0.08932132246204219	-1.363481406890256	0.03463871906812581	0.9607247531563212	0.1736767077863694	1.005820950297953	798.1169286310347
432	1.7402861696945	0.07877229558021721	-1.661513874114283	0.05105650153352583	0.9396157083158292	0.2604235944296146	1.00443809447786	1019.510453649689
433	1.320302782976361	0.1201446231137185	-1.200158159862642	0.09585476114502027	0.8901643023683086	0.5131509297860499	1.007416778528991	638.7540494647742
434	1.877687231622016	0.09473854294737871	-1.782948688674638	0.02868208848745867	0.9674891760563054	0.142928555458951	1.009844619602435	490.6083493727505
435	1.359383633648271	0.07242844535834866	-1.286955188289922	0.02770238043345949	0.9682617191025296	0.1379073766308541	1.006558760773793	715.4816258949513
436	1.458414761067056	0.09140856970382408	-1.367006191363232	0.03561557412490747	0.9596451851909584	0.1787554912317365	1.005790672334993	801.9221369778476
437	1.320302782976361	0.1201446231137185	-1.200158159862642	0.09585476114502027	0.8901643023683086	0.5131509297860499	1.007416778528991	638.7540494647742
438	3.33974486739258	0.1042913832322155	-3.235453484160364	0.01724116387868515	0.980230882074053	0.08491594617040665	1.023492600335988	215.821925792111
439	1.036881485007499	0.1518293807481515	-0.8850521042593471	0.1273565225289226	0.8568210625868604	0.7064053434651526	1.011338411236424	429.6530004133016
440	1.186696185468848	0.08066513494710197	-1.106031050521746	0.03481128097125687	0.9603495919332687	0.1745731296471945	1.00921892166285	521.708551335329
441	1.01182831179421	0.1193118172707693	-0.8925164945234406	0.1050659136832724	0.8791245401661787	0.5682512795081501	1.010288984142113	470.7119368972818
442	2.411473368078638	0.1149491483115595	-2.296524219767078	0.03296016154103355	0.9628169903337962	0.1649736549807618	1.010268637457038	471.5870869646887
443	1.335924278820691	0.1366779951901748	-1.199246283630516	0.1039878526734394	0.882446181822055	0.5617438717250797	1.007412697247471	639.0796280087958
444	1.01182831179421	0.1193118172707693	-0.8925164945234406	0.1050659136832724	0.8791245401661787	0.5682512795081501	1.010288984142113	470.7119368972818
445	1.879517316948257	0.08522085385668757	-1.794296463091569	0.02738731698628654	0.9687689748742792	0.1362947697822574	1.00488379437992	935.7337119064739
446	0.797749951172056	0.155787242319409	-0.6419627088526469	0.1529122746078922	0.8267549312906362	0.8737427605423328	1.015584357893578	318.2230960291801
447	1.296219896833673	0.1020131392141071	-1.194206757619566	0.04117654934120958	0.9536216941800456	0.2078647907308944	1.005899005164028	788.473389511948
448	0.9807367642773757	0.09986240564786869	-0.8808743586295069	0.08824048195770916	0.897054114078616	0.4684434774868066	1.012005587273231	407.132872832742
449	1.75585639181195	0.09198155404047378	-1.663874837771476	0.02910264100680959	0.9670129179924238	0.1450870708633379	1.008452339081509	565.737271971172
450	1.7402861696945	0.07877229558021721	-1.661513874114283	0.05105650153352583	0.9396157083158292	0.2604235944296146	1.00443809447786	1019.510453649689
451	1.452802729352298	0.08932132246204219	-1.363481406890256	0.03463871906812581	0.9607247531563212	0.1736767077863694	1.005820950297953	798.1169286310347
452	1.425791177770328	0.07340813687865129	-1.352383040891677	0.02741652851692932	0.9686403866766931	0.1364442408480542	1.00614924477774	759.0831735507082
453	2.411473368078638	0.1149491483115595	-2.296524219767078	0.03296016154103355	0.9628169903337962	0.1649736549807618	1.010268637457038	471.5870869646887
454	2.015128442137639	0.08488844844841988	-1.930239993689219	0.02238299492513662	0.9744158195573505	0.1108202382434198	1.009478425218714	508.3366087172398
455	0.8146793159101863	0.1368923800464509	-0.6777869358637354	0.1413610609382643	0.8379924609539154	0.7968725130394515	1.014047234411897	351.0511534438343
456	1.01182831179421	0.1193118172707693	-0.8925164945234406	0.1050659136832724	0.8791245401661787	0.5682512795081501	1.010288984142113	470.7119368972818
457	2.079930944141698	0.1006851864661882	-1.97924575767551	0.0289569558565638	0.9672988684410218	0.1443391199181605	1.009799962943821	492.7027839542432
458	2.032887431581911	0.08892608925817908	-1.943961342323732	0.02376105811635066	0.972897160238938	0.1178092197023194	1.009450923776829	509.7206888020258
459	2.498660235374127	0.08535498268798627	-2.413305252686141	0.01908344756694656	0.9781013148339401	0.09416606084888048	1.014049114368089	351.0067666942047
460	1.873556822829055	0.09509696131345327	-1.778459861515601	0.03252646511893954	0.963140564033812	0.1627299176676918	1.004930085177161	927.8209326349449
461	2.498660235374127	0.08535498268798627	-2.413305252686141	0.01908344756694656	0.9781013148339401	0.09416606084888048	1.014049114368089	351.0067666942047
462	2.122585897535217	0.09742070169499598	-2.025165195840221	0.02194449828541209	0.9750669666954476	0.1086004903501262	1.021300025815678	236.7684737021563
463	1.012945873363831	0.1003689624356678	-0.9125769109281633	0.09054274698945911	0.8941927705877102	0.4818823350573296	1.010139029126131	477.2403662859503
464	3.074450581878649	0.197451702498831	-2.876998879379818	0.0559087917962167	0.9404622940199779	0.28663933284228	1.075609233450742	73.25378091659459
465	2.387689978094546	0.1106470172600071	-2.277042960834539	0.03201801144917309	0.964064015366729	0.1601019825014325	1.00901391414216	532.788148779824
466	0.967647027871838	0.1048156266990156	-0.8628314011728223	0.09460119314441169	0.8899242350131628	0.5057388615213709	1.010332141138286	468.8665540531037
467	2.64568348709535	0.1002498793300657	-2.545433607765284	0.02197569261528017	0.9749379239977589	0.1087583358270857	1.016846572689416	295.6166508891079
468	1.982877639495235	0.07667508155970104	-1.906202557935534	0.02033549774247202	0.9766770644174197	0.1004724668817173	1.009530256150301	505.7487169788105
469	1.59728070002627	0.1018719207045488	-1.495408779321721	0.024151093685192	0.9726926578344324	0.1197909070521103	1.025403115204447	200.4614878516693
470	1.37035666945043	0.08243372927168366	-1.287922940178747	0.0323930382308821	0.9631345938883978	0.162040035515815	1.006438120408307	727.7915191775114
471	1.036881485007499	0.1518293807481515	-0.8850521042593471	0.1273565225289226	0.8568210625868604	0.7064053434651526	1.011338411236424	429.6530004133016
472	1.757324880732955	0.07566116039307853	-1.681663720339877	0.02090387996276192	0.9760333250642399	0.1033406535531455	1.012913119799546	380.0961117389551
473	2.015128442137639	0.08488844844841988	-1.930239993689219	0.02238299492513662	0.9744158195573505	0.1108202382434198	1.009478425218714	508.3366087172398
474	0.9335324292190641	0.1330354639996943	-0.8004969652193699	0.128329342680447	0.8528378777250921	0.7125956608310533	1.012464531138094	392.987139097996
475	1.509636164416575	0.09910697306881096	-1.410529191347764	0.02397537996188854	0.9728789736372532	0.1188979471463348	1.02591651473439	196.7125859098703
476	1.214112690045589	0.07306944090954418	-1.141043249136045	0.03030995130154968	0.965302190541893	0.1512940784454553	1.009471078118102	508.705622861573
477	2.715818896688134	0.1053441437649606	-2.610474752923173	0.02830773814158148	0.9678652662008116	0.1410087477659554	1.005903299486995	787.9496567015873
478	0.9337581585405983	0.1207149995324317	-0.8130431590081666	0.118443930486047	0.8629892394769898	0.6503280723218239	1.012297223086679	398.0264458793897
479	1.316368145934916	0.1159491832447028	-1.200418962690213	0.08895005887611464	0.8981157530640622	0.4725782023959528	1.007600909267423	624.4065472824141
480	0.9335324292190641	0.1330354639996943	-0.8004969652193699	0.128329342680447	0.8528378777250921	0.7125956608310533	1.012464531138094	392.987139097996
481	1.012945873363831	0.1003689624356678	-0.9125769109281633	0.09054274698945911	0.8941927705877102	0.4818823350573296	1.010139029126131	477.2403662859503
482	1.873556822829055	0.09509696131345327	-1.778459861515601	0.03252646511893954	0.963140564033812	0.1627299176676918	1.004930085177161	927.8209326349449
483	1.320302782976361	0.1201446231137185	-1.200158159862642	0.09585476114502027	0.8901643023683086	0.5131509297860499	1.007416778528991	638.7540494647742
484	0.9807367642773757	0.09986240564786869	-0.8808743586295069	0.08824048195770916	0.897054114078616	0.4684434774868066	1.012005587273231	407.132872832742
485	7.023766394894575	0.1427646776261993	-6.881001717268376	0.006902756689138588	0.9919845950284014	0.03364344187192822	1.030410835522627	169.2120930745353
486	1.729004653537935	0.07651272416958027	-1.652491929368355	0.02217931754643883	0.9745928035010867	0.1097889395649683	1.010248834469011	472.4420331909497
487	5.166695890364561	0.1373026832429694	-5.029393207121592	0.01720113602328533	0.9803328635433145	0.0847153510568044	1.012423507146912	394.2107042160868
488	0.967647027871838	0.1048156266990156	-0.8628314011728223	0.09460119314441169	0.8899242350131628	0.5057388615213709	1.010332141138286	468.8665540531037
489	0.931077522523941	0.1356215109988678	-0.7954560115250733	0.1311329151304947	0.8499291815069437	0.7305130877657093	1.012452236085509	393.3530330010978
490	1.099007436256704	0.09167596164020332	-1.007331474616501	0.07265378741451253	0.9151588208170021	0.3792154182934044	1.008397363892702	569.1863327686565
491	2.07118720030154	0.08697515664931957	-1.984212043652221	0.02157936544858827	0.9753476682808419	0.106753641224319	1.014340032015141	344.2735762139931
492	1.315026535258798	0.1140553379241794	-1.200971197334619	0.08760942725716958	0.8995110988469298	0.4647717068747613	1.007609832439775	623.7278034503021
493	1.068065516908168	0.1106369157900007	-0.957428601118167	0.09605785642698443	0.8888271781592325	0.5143537220629878	1.009584479599664	503.0698404988513
494	1.923154188055275	0.1288250756974654	-1.79432911235781	0.08310494732218834	0.9058867080395101	0.4387093391265515	1.003876410835742	1149.390159951159
495	2.001438983910317	0.1000227461287629	-1.901416237781554	0.02880645162115218	0.9674757770670694	0.1435666633293335	1.011406705483908	427.2318177823696
496	2.417558098189915	0.0770995630010585	-2.340458535188857	0.01676455448898249	0.9806964757977923	0.08252853214490655	1.015005423108423	329.8231892988094
497	5.279662337818274	0.1313307856389687	-5.148331552179306	0.00681989680433407	0.9920110143541795	0.03323681678534112	1.036092671121546	144.1155205534716
498	0.9734523053833687	0.1255799382372096	-0.847872367146159	0.1106861980623135	0.8736475960720209	0.6024320492746978	1.012190322374314	401.3158633917976
499	1.01216492163838	0.1132762807817388	-0.8988886408566409	0.1007714143659985	0.8835667707815876	0.5424214812334996	1.010246756374255	472.5319325899982
500	1.790137460685907	0.07448073929561215	-1.715656721390295	0.02421978629418055	0.9722551253628626	0.1201400835901168	1.005237035458088	878.5825509005568
501	2.502011829965793	0.09271050232374338	-2.409301327642049	0.01945569024506537	0.9778487459165282	0.09603931415498534	1.018353291630568	272.5946424766686
502	1.923154188055275	0.1288250756974654	-1.79432911235781	0.08310494732218834	0.9058867080395101	0.4387093391265515	1.003876410835742	1149.390159951159
503	1.315026535258798	0.1140553379241794	-1.200971197334619	0.08760942725716958	0.8995110988469298	0.4647717068747613	1.007609832439775	623.7278034503021
504	1.01216492163838	0.1132762807817388	-0.8988886408566409	0.1007714143659985	0.8835667707815876	0.5424214812334996	1.010246756374255	472.5319325899982
505	1.30543598497679	0.1053543959253431	-1.200081589051446	0.08574974004172617	0.9006656745025818	0.4539806581327347	1.007442053527479	636.7452244763688
506	1.014769643382393	0.1034041555296002	-0.9113654878527924	0.0927831086726135	0.8918653492658321	0.4950253302275289	1.010177610978186	475.5431494934538
507	1.012713109871719	0.1083100459140378	-0.9044030639576808	0.09672268708153617	0.8877634185905151	0.5182948354475134	1.010202943328645	474.4354333990056
508	1.316368145934916	0.1159491832447028	-1.200418962690213	0.08895005887611464	0.8981157530640622	0.4725782023959528	1.007600909267423	624.4065472824141
509	1.218866353496065	0.09150486696491959	-1.127361486531145	0.04045599350452027	0.9542066304721525	0.2040739658146802	1.008926553035003	537.6560035007838
510	2.001690958479772	0.08356747619170563	-1.918123482288066	0.02295361412420727	0.9739041445420249	0.1137117973919936	1.010420213421521	465.1458608395567
511	1.316368145934916	0.1159491832447028	-1.200418962690213	0.08895005887611464	0.8981157530640622	0.4725782023959528	1.007600909267423	624.4065472824141
512	3.074450581878649	0.197451702498831	-2.876998879379818	0.0559087917962167	0.9404622940199779	0.28663933284228	1.075609233450742	73.25378091659459
513	1.28913287993063	0.096363853014253	-1.192769026916377	0.07787043978005292	0.9089556221152512	0.4087429864265748	1.00751369673011	631.1199781004119
514	5.889851413011466	0.6635279386214012	-5.226323474390065	0.1742419507362088	0.8069471846020967	1.02133811459762	1.00463856726812	980.0299731236017
515	2.249778665698106	0.0895316781564067	-2.160246987541699	0.02218595921846221	0.9747859914363518	0.1098225621861798	1.012634816506778	387.9899858969611
516	1.214112690045589	0.07306944090954418	-1.141043249136045	0.03030995130154968	0.965302190541893	0.1512940784454553	1.009471078118102	508.705622861573
517	1.068065516908168	0.1106369157900007	-0.957428601118167	0.09605785642698443	0.8888271781592325	0.5143537220629878	1.009584479599664	503.0698404988513
518	1.882109366821092	0.09617492844652988	-1.785934438374562	0.0292306684061293	0.9668819802600657	0.1457445518324329	1.009799688087142	492.7157311987552
519	5.495219911736141	0.1158366479513279	-5.379383263784813	0.01521068515513639	0.9824966897571732	0.07476099619171314	1.005993507205703	777.1080918878465
520	2.341228061064388	0.08567264819516651	-2.255555412869222	0.01563008004514858	0.9821234135701788	0.07685506574855572	1.034834390031036	148.9773538428024
521	1.923154188055275	0.1288250756974654	-1.79432911235781	0.08310494732218834	0.9058867080395101	0.4387093391265515	1.003876410835742	1149.390159951159
522	1.632341069263826	0.08213414320815318	-1.550206926055673	0.02615597053534003	0.9702007559745225	0.1300023083992378	1.009066769082101	529.886180719399
523	1.452802729352298	0.08932132246204219	-1.363481406890256	0.03463871906812581	0.9607247531563212	0.1736767077863694	1.005820950297953	798.1169286310347
524	0.9749252183900252	0.1101851556220755	-0.8647400627679498	0.09998715351553644	0.8843094185489466	0.5377310653293459	1.010202511562637	474.4542694474556
525	5.269325905238655	2.373377170044931	-2.895948735193724	0.2806297948553038	0.6947874445901363	1.888212911674993	1.003372297307128	1298.040549378431
526	0.8535232701890993	0.6000263850496906	-0.2534968851394087	0.5238470547231648	0.446490896101458	5.325098702050143	1.003590602490894	1229.170276179785
527	1.923154188055275	0.1288250756974654	-1.79432911235781	0.08310494732218834	0.9058867080395101	0.4387093391265515	1.003876410835742	1149.390159951159
528	0.9785863628669595	0.1113430745485096	-0.86724328831845	0.09771933106822547	0.8871609167974247	0.524213816175947	1.012150582677019	402.5528594520089
529	2.079930944141698	0.1006851864661882	-1.97924575767551	0.0289569558565638	0.9672988684410218	0.1443391199181605	1.009799962943821	492.7027839542432
530	4.045830849804815	0.11308319853083	-3.932747651273985	0.008481441957764013	0.9900805134983441	0.04140363560115341	1.047074511852151	112.603569825664
531	1.38887571051467	0.06912725902968715	-1.319748451484983	0.02353004491406534	0.9730237360348666	0.1166362375119075	1.006873619856606	685.2515602628039
532	1.394460193877042	0.07651507957848622	-1.317945114298556	0.0268619293167649	0.9694573050244759	0.1336079711732819	1.007243062700379	652.9155861991393
533	1.359383633648271	0.07242844535834866	-1.286955188289922	0.02770238043345949	0.9682617191025296	0.1379073766308541	1.006558760773793	715.4816258949513
534	0.967647027871838	0.1048156266990156	-0.8628314011728223	0.09460119314441169	0.8899242350131628	0.5057388615213709	1.010332141138286	468.8665540531037
535	1.037748588315374	0.1293317957095791	-0.9084167926057951	0.1095004306877446	0.8753213980722381	0.5951846801554629	1.011445673276605	425.8627280084355
536	4.992480100128083	0.1279879173280145	-4.864492182800069	0.02981253173949511	0.9661946892672761	0.1487348804204084	1.002428539816045	1713.912407322984
537	1.068065516908168	0.1106369157900007	-0.957428601118167	0.09605785642698443	0.8888271781592325	0.5143537220629878	1.009584479599664	503.0698404988513
538	0.9768926796167376	0.1098073554298878	-0.8670853241868499	0.09636889857381585	0.8885925161970458	0.5161968567251282	1.012180586513614	401.6181989794318
539	1.658867028834434	0.07990312277415314	-1.578963906060281	0.02384747812311971	0.9729018312145781	0.1182481647144195	1.010284524918667	470.9034541173518
540	1.7402861696945	0.07877229558021721	-1.661513874114283	0.05105650153352583	0.9396157083158292	0.2604235944296146	1.00443809447786	1019.510453649689
541	0.9335324292190641	0.1330354639996943	-0.8004969652193699	0.128329342680447	0.8528378777250921	0.7125956608310533	1.012464531138094	392.987139097996
542	4.273483167321595	0.1385475139637774	-4.134935653357818	0.02424327944060786	0.9724837775305921	0.1202595146420059	1.012525963094596	391.169306195806
543	1.28913287993063	0.096363853014253	-1.192769026916377	0.07787043978005292	0.9089556221152512	0.4087429864265748	1.00751369673011	631.1199781004119
544	1.923154188055275	0.1288250756974654	-1.79432911235781	0.08310494732218834	0.9058867080395101	0.4387093391265515	1.003876410835742	1149.390159951159
545	1.014769643382393	0.1034041555296002	-0.9113654878527924	0.0927831086726135	0.8918653492658321	0.4950253302275289	1.010177610978186	475.5431494934538
546	1.218866353496065	0.09150486696491959	-1.127361486531145	0.04045599350452027	0.9542066304721525	0.2040739658146802	1.008926553035003	537.6560035007838
547	2.019795078787938	0.07575756671874394	-1.944037512069194	0.01848437559090737	0.9787800732919927	0.09115430783046984	1.014578362793199	338.9511134642314
548	1.764523814768558	0.07060424955848654	-1.693919565210072	0.0166650410742586	0.9808042752292403	0.082030345301792	1.021856003687327	231.0681130534423
549	1.316368145934916	0.1159491832447028	-1.200418962690213	0.08895005887611464	0.8981157530640622	0.4725782023959528	1.007600909267423	624.4065472824141
550	0.9079030706081413	0.117798817414338	-0.7901042531938033	0.1059516323619008	0.8781256395283759	0.5736094110282817	1.013781334232325	357.4469164702116
551	8.703920368880713	0.2462797164548874	-8.457640652425825	0.0349935170911884	0.9627924201749327	0.1755201550363819	1.027820393939029	183.9970630850304
552	1.779870344688158	0.09730660276997941	-1.682563741918178	0.02103583630613234	0.9761047748256189	0.1040070118034052	1.032198936357138	160.3733498955463
553	1.457768912004533	0.09364785745065603	-1.364121054553877	0.036794671741856	0.9583802626215793	0.1848994787898874	1.005767143461975	804.9045350852047
554	2.417558098189915	0.0770995630010585	-2.340458535188857	0.01676455448898249	0.9806964757977923	0.08252853214490655	1.015005423108423	329.8231892988094
555	1.975121479701863	0.09375105940030841	-1.881370420301555	0.0250495478842074	0.9715090518634206	0.124361793668757	1.011160529414978	436.0924470847447
556	0.8269617731425996	0.1149368646209021	-0.7120249085216975	0.1195599732403966	0.8604235895824308	0.6572879361811401	1.013697235102046	359.5196445955892
557	0.9324967978160542	0.1296755795527424	-0.8028212182633118	0.1260345016846692	0.8551633053880229	0.6980150568249784	1.012386029035235	395.3353212842255
558	0.9785863628669595	0.1113430745485096	-0.86724328831845	0.09771933106822547	0.8871609167974247	0.524213816175947	1.012150582677019	402.5528594520089
559	1.425791177770328	0.07340813687865129	-1.352383040891677	0.02741652851692932	0.9686403866766931	0.1364442408480542	1.00614924477774	759.0831735507082
560	0.9337581585405983	0.1207149995324317	-0.8130431590081666	0.118443930486047	0.8629892394769898	0.6503280723218239	1.012297223086679	398.0264458793897
561	1.012713109871719	0.1083100459140378	-0.9044030639576808	0.09672268708153617	0.8877634185905151	0.5182948354475134	1.010202943328645	474.4354333990056
562	0.8146793159101863	0.1368923800464509	-0.6777869358637354	0.1413610609382643	0.8379924609539154	0.7968725130394515	1.014047234411897	351.0511534438343
563	1.014769643382393	0.1034041555296002	-0.9113654878527924	0.0927831086726135	0.8918653492658321	0.4950253302275289	1.010177610978186	475.5431494934538
564	1.068065516908168	0.1106369157900007	-0.957428601118167	0.09605785642698443	0.8888271781592325	0.5143537220629878	1.009584479599664	503.0698404988513
565	1.7402861696945	0.07877229558021721	-1.661513874114283	0.05105650153352583	0.9396157083158292	0.2604235944296146	1.00443809447786	1019.510453649689
566	0.7758713654061024	0.1622954709192367	-0.6135758944868657	0.1654342825084006	0.8125114380711915	0.95947707402188	1.01534963043177	322.8241752273313
567	0.9768926796167376	0.1098073554298878	-0.8670853241868499	0.09636889857381585	0.8885925161970458	0.5161968567251282	1.012180586513614	401.6181989794318
568	3.374083330327759	0.09777300917824633	-3.276310321149513	0.008297022326273487	0.9902934318721229	0.04049582695252944	1.04918166948235	108.1507807559746
569	1.316368145934916	0.1159491832447028	-1.200418962690213	0.08895005887611464	0.8981157530640622	0.4725782023959528	1.007600909267423	624.4065472824141
570	1.28913287993063	0.096363853014253	-1.192769026916377	0.07787043978005292	0.9089556221152512	0.4087429864265748	1.00751369673011	631.1199781004119
571	0.9039134143375118	0.123967029441178	-0.7799463848963338	0.1124257371574348	0.8713635311802774	0.6130990933919053	1.013759627612739	357.979562314675
572	0.9749252183900252	0.1101851556220755	-0.8647400627679498	0.09998715351553644	0.8843094185489466	0.5377310653293459	1.010202511562637	474.4542694474556
573	0.8212849325195373	0.1256612183711311	-0.6956237141484062	0.1290942113932179	0.8506268525909636	0.7174724381206788	1.013916788884581	354.159310793244
574	1.014769643382393	0.1034041555296002	-0.9113654878527924	0.0927831086726135	0.8918653492658321	0.4950253302275289	1.010177610978186	475.5431494934538
575	0.9799152004336223	0.1061869844195877	-0.8737282160140347	0.09357516357343795	0.8914571380380458	0.4996874345937753	1.012068238069756	405.1409371093057
576	1.860064337321423	0.09075652940260673	-1.769307807918816	0.03061120551856614	0.9652298093187553	0.1528452928590332	1.004960203094394	922.7447283584266
577	1.01182831179421	0.1193118172707693	-0.8925164945234406	0.1050659136832724	0.8791245401661787	0.5682512795081501	1.010288984142113	470.7119368972818
578	1.316368145934916	0.1159491832447028	-1.200418962690213	0.08895005887611464	0.8981157530640622	0.4725782023959528	1.007600909267423	624.4065472824141
579	1.335924278820691	0.1366779951901748	-1.199246283630516	0.1039878526734394	0.882446181822055	0.5617438717250797	1.007412697247471	639.0796280087958
580	1.30543598497679	0.1053543959253431	-1.200081589051446	0.08574974004172617	0.9006656745025818	0.4539806581327347	1.007442053527479	636.7452244763688
581	1.011376170339754	0.1237710422963183	-0.8876051280434361	0.110992633947953	0.8729170971251042	0.6043081185077518	1.010227905495061	473.3490218503308
582	0.9768926796167376	0.1098073554298878	-0.8670853241868499	0.09636889857381585	0.8885925161970458	0.5161968567251282	1.012180586513614	401.6181989794318
583	1.394460193877042	0.07651507957848622	-1.317945114298556	0.0268619293167649	0.9694573050244759	0.1336079711732819	1.007243062700379	652.9155861991393
584	0.9335324292190641	0.1330354639996943	-0.8004969652193699	0.128329342680447	0.8528378777250921	0.7125956608310533	1.012464531138094	392.987139097996
585	1.012713109871719	0.1083100459140378	-0.9044030639576808	0.09672268708153617	0.8877634185905151	0.5182948354475134	1.010202943328645	474.4354333990056
586	2.306955128560518	0.09634392922593001	-2.210611199334588	0.02613955702033395	0.9703098757582417	0.1299185390589231	1.01076823238283	451.0124913326798
587	2.560816855141291	0.1060428091664361	-2.454774045974855	0.02185653595394812	0.9751837371579384	0.1081554490612232	1.018120457369322	275.9088435763424
588	1.790137460685907	0.07448073929561215	-1.715656721390295	0.02421978629418055	0.9722551253628626	0.1201400835901168	1.005237035458088	878.5825509005568
589	1.305860075858197	0.1067911427465948	-1.199068933111602	0.08603718671042143	0.9003976743844285	0.4556457311843867	1.007475305068701	634.1218279734383
590	0.967647027871838	0.1048156266990156	-0.8628314011728223	0.09460119314441169	0.8899242350131628	0.5057388615213709	1.010332141138286	468.8665540531037
591	0.9734523053833687	0.1255799382372096	-0.847872367146159	0.1106861980623135	0.8736475960720209	0.6024320492746978	1.012190322374314	401.3158633917976
592	1.31603485198102	0.114851970387757	-1.201182881593263	0.09186003467511365	0.8943169501036555	0.489602297421861	1.007437737256303	637.0873704727318
593	1.036881485007499	0.1518293807481515	-0.8850521042593471	0.1273565225289226	0.8568210625868604	0.7064053434651526	1.011338411236424	429.6530004133016
594	17.7205503945331	0.25076370999134	-17.46978668454176	0.004112701712242468	0.9951376441879292	0.01998879661637599	1.002935512252636	1462.110499534897
595	1.036970247095771	0.1096106134845435	-0.9273596336112272	0.09684074917402159	0.8877086944064458	0.5189953137212507	1.010099081025636	479.0107047931388
596	0.9915728814084593	0.1182287895039693	-0.87334409190449	0.1021058819741429	0.882655347513062	0.550421342143749	1.012129642869998	403.207794275032
597	1.359069774354524	0.1064912195389945	-1.252578554815529	0.08579816694674394	0.9006712621689834	0.4542611040773328	1.007365092714828	642.9021692337288
598	1.339228385324951	0.09778661748734638	-1.241441767837605	0.07803484655732605	0.9088397137693327	0.4096790016147373	1.007440990339747	636.8294676556973
599	2.197449304512066	0.1021032827567669	-2.095346021755299	0.02563067588471801	0.9708863881074835	0.127322772376183	1.009823102501884	491.6152572392157
600	2.688798633245496	0.8251380611519685	-1.863660572093527	0.3787159702897344	0.5962642201881757	2.950482614464546	1.004350880457465	1037.70470969784
601	7.158600845650374	0.1191460070964413	-7.039454838553933	0.006227873305083895	0.9926837341563353	0.03033350448538711	1.03182993128876	162.1172920295271
602	1.376017681480065	0.1220698960875931	-1.253947785392472	0.0959073931765024	0.8901882169662422	0.5134625808731559	1.007354474635915	643.7610981557616
603	1.099357886028179	0.1121900137763604	-0.9871678722518186	0.09617201306571616	0.8887746088094828	0.5150300298433544	1.009483674092337	508.0733123549454
604	1.376017681480065	0.1220698960875931	-1.253947785392472	0.0959073931765024	0.8901882169662422	0.5134625808731559	1.007354474635915	643.7610981557616
605	1.973270892936419	0.09741461151965189	-1.875856281416767	0.03257169606264183	0.9631022555679213	0.16296382691766	1.004906548394171	931.8272919142917
606	2.154264139169068	0.0892871518465598	-2.064976987322508	0.02245509066643355	0.9743532315353722	0.1111853903214288	1.00959436222063	502.5846963571931
607	0.9915728814084593	0.1182287895039693	-0.87334409190449	0.1021058819741429	0.882655347513062	0.550421342143749	1.012129642869998	403.207794275032
608	1.924907310888709	0.1295960861736617	-1.795311224715047	0.08348750125958299	0.90548764667715	0.4409127946331437	1.003869455154538	1151.207851284275
609	0.990777637314373	0.1109823507627713	-0.8797952865516017	0.1000669739498993	0.8842902567460571	0.5382080724024229	1.010094640501655	479.2083153782128
610	1.619897356615036	0.08227402353364111	-1.537623333081394	0.02831185882025094	0.9676920223128913	0.1410298720857428	1.004668598146682	974.3795363114671
611	2.154264139169068	0.0892871518465598	-2.064976987322508	0.02245509066643355	0.9743532315353722	0.1111853903214288	1.00959436222063	502.5846963571931
612	5.620098602254838	0.1302572334440742	-5.489841368810763	0.01458960585482654	0.9832795606270854	0.07166317590946095	1.012348376927821	396.471766371505
613	0.9933113814838732	0.10726658243101	-0.8860447990528632	0.09383982116007586	0.8912275160800538	0.5012470488930285	1.011986334052133	407.7490302083718
614	1.037177166455841	0.1208689794732405	-0.9163081869826009	0.1051527722051991	0.8791029007540473	0.5687762587342806	1.010177824469635	475.5337921207682
615	0.8409857129419362	0.1125520822294718	-0.7284336307124645	0.1168158487148596	0.8633595612355901	0.6402065779652195	1.013528324983677	363.7577307478182
616	1.339228385324951	0.09778661748734638	-1.241441767837605	0.07803484655732605	0.9088397137693327	0.4096790016147373	1.007440990339747	636.8294676556973
617	1.359069774354524	0.1064912195389945	-1.252578554815529	0.08579816694674394	0.9006712621689834	0.4542611040773328	1.007365092714828	642.9021692337288
618	0.9915728814084593	0.1182287895039693	-0.87334409190449	0.1021058819741429	0.882655347513062	0.550421342143749	1.012129642869998	403.207794275032
619	1.218520450244349	0.121610959344439	-1.09690949089991	0.0537619680797207	0.9401517545355571	0.2750074060011649	1.010926825640378	444.8574260637823
620	0.8206488417594151	0.1230323820356438	-0.6976164597237713	0.1279444721321548	0.851857373400477	0.7101449744184594	1.013732745603158	358.6414559982657
621	0.9933113814838732	0.10726658243101	-0.8860447990528632	0.09383982116007586	0.8912275160800538	0.5012470488930285	1.011986334052133	407.7490302083718
622	1.37201749519241	0.116485369396432	-1.255532125795978	0.0918914851502126	0.894341643548928	0.4897868866290727	1.007357558732692	643.5113769140227
623	1.152443511707072	0.125633464187238	-1.026810047519834	0.05713162142672761	0.9364991954236255	0.293288550659853	1.013124675761353	374.3112310590527
624	1.558027970455815	0.8861313489767065	-0.6718966214791083	0.512444977810276	0.4597921852161906	5.087368977411143	1.003432676191313	1278.22749357534
625	1.414299502932522	0.08398664285670125	-1.330312860075821	0.03250316875088165	0.9630253687006585	0.1626094503599868	1.006314612315981	740.8455391792473
626	1.359069774354524	0.1064912195389945	-1.252578554815529	0.08579816694674394	0.9006712621689834	0.4542611040773328	1.007365092714828	642.9021692337288
627	1.036941426179112	0.1145908448850717	-0.9223505812940404	0.100869160188871	0.8835333427191389	0.5430066415137965	1.010139080704824	477.2380891204378
628	3.139570509825407	0.1006465638283382	-3.038923945997069	0.01034626019753286	0.987964330386402	0.05060224168984267	1.048553360326275	109.4384569474759
629	1.359069774354524	0.1064912195389945	-1.252578554815529	0.08579816694674394	0.9006712621689834	0.4542611040773328	1.007365092714828	642.9021692337288
630	1.037658387114008	0.1246826682969145	-0.9129757188170939	0.1109568908551935	0.8730209471382979	0.6040892246480518	1.010112203804168	478.4276861865543
631	1.368612215508072	0.137827526424771	-1.230784689083301	0.1041159267232013	0.882342125313842	0.5625161344257151	1.007355415519608	643.6848934301503
632	1.511954662366394	0.08374912529138771	-1.428205537075007	0.03095200859469201	0.9647596200431435	0.1546013144670874	1.005794852715002	801.3945861193655
633	0.9670310375518204	0.1199610686864207	-0.8470699688653998	0.1180066736722784	0.8635078142797076	0.6476060544181159	1.012126267837001	403.3135585476521
634	0.9933113814838732	0.10726658243101	-0.8860447990528632	0.09383982116007586	0.8912275160800538	0.5012470488930285	1.011986334052133	407.7490302083718
635	1.742510531482482	0.0795834506941748	-1.662927080788307	0.05149293943162756	0.9391555741336977	0.2627705840196768	1.004433790123634	1020.393322195551
636	1.074337685714842	0.1097433059541897	-0.9645943797606524	0.09043153321338016	0.8959645948252465	0.4812315905205892	1.009019521450777	532.4787549142571
637	0.9922684056441172	0.1124633244928763	-0.879805081151241	0.09797386378985123	0.8869423648938465	0.5257275603250349	1.012064541555627	405.2579135707201
638	13.88277270951489	0.2084000942778511	-13.67437261523704	0.005687627108688992	0.9933293643179258	0.0276871276080256	1.00634637281189	737.4436717482971
639	0.990072180531304	0.1109265663833368	-0.8791456141479671	0.09665282280835456	0.8883434359336121	0.5178804075509525	1.012095965907562	404.2656767627259
640	1.50997777002099	0.0791313984025003	-1.43084637161849	0.02656314686019932	0.9697163412748354	0.1320813106455392	1.007156021961955	660.2529299528974
641	1.036941426179112	0.1145908448850717	-0.9223505812940404	0.100869160188871	0.8835333427191389	0.5430066415137965	1.010139080704824	477.2380891204378
642	0.9665365304844193	0.1106385786666076	-0.8558979518178118	0.1078586569643857	0.8740534154234088	0.5851820191274488	1.012054926303771	405.5625115498065
643	1.345054944707732	0.1153172938877528	-1.22973765081998	0.08784965723711921	0.8992886592558417	0.4661688780608465	1.007557252520656	627.748981683032
644	0.9915728814084593	0.1182287895039693	-0.87334409190449	0.1021058819741429	0.882655347513062	0.550421342143749	1.012129642869998	403.207794275032
645	1.074337685714842	0.1097433059541897	-0.9645943797606524	0.09043153321338016	0.8959645948252465	0.4812315905205892	1.009019521450777	532.4787549142571
646	1.037177166455841	0.1208689794732405	-0.9163081869826009	0.1051527722051991	0.8791029007540473	0.5687762587342806	1.010177824469635	475.5337921207682
647	2.420796627427315	0.0881907713305355	-2.332605856096779	0.01957353624593882	0.9776967504917151	0.09663265224701799	1.016815330882402	296.1364147308202
648	1.37201749519241	0.116485369396432	-1.255532125795978	0.0918914851502126	0.894341643548928	0.4897868866290727	1.007357558732692	643.5113769140227
649	1.345054944707732	0.1153172938877528	-1.22973765081998	0.08784965723711921	0.8992886592558417	0.4661688780608465	1.007557252520656	627.748981683032
650	0.8207319004287695	0.1177041207072089	-0.7030277797215606	0.1214170079977144	0.8586042650619016	0.6689079619925765	1.013737053865207	358.5352089922849
651	0.9915728814084593	0.1182287895039693	-0.87334409190449	0.1021058819741429	0.882655347513062	0.550421342143749	1.012129642869998	403.207794275032
652	2.115811570631646	0.07979288735931205	-2.036018683272334	0.02039767501702152	0.9766222615557544	0.100786065494502	1.00963037045501	500.8250369376789
653	0.9149809607307249	0.1188587672057859	-0.796122193524939	0.1062046888397513	0.8779107527411606	0.5751422198913652	1.013689196496479	359.7190526289128
654	1.368612215508072	0.137827526424771	-1.230784689083301	0.1041159267232013	0.882342125313842	0.5625161344257151	1.007355415519608	643.6848934301503
655	2.266063428143651	0.08657965689630032	-2.179483771247351	0.02176666614284673	0.9751111356396287	0.1077008396266518	1.011288441050726	431.4423274659595
656	0.9149809607307249	0.1188587672057859	-0.796122193524939	0.1062046888397513	0.8779107527411606	0.5751422198913652	1.013689196496479	359.7190526289128
657	1.037177166455841	0.1208689794732405	-0.9163081869826009	0.1051527722051991	0.8791029007540473	0.5687762587342806	1.010177824469635	475.5337921207682
658	1.058666217102753	0.1527635211413589	-0.9059026959613945	0.1273580289794868	0.8568609868346355	0.7064149187471005	1.011238524762386	433.2449344022504
659	1.377344743141563	0.1217686224104058	-1.255576120731157	0.09585643668720975	0.8902203273015628	0.5131608506479362	1.007334675512695	645.3689279334934
660	1.099357886028179	0.1121900137763604	-0.9871678722518186	0.09617201306571616	0.8887746088094828	0.5150300298433544	1.009483674092337	508.0733123549454
661	1.368612215508072	0.137827526424771	-1.230784689083301	0.1041159267232013	0.882342125313842	0.5625161344257151	1.007355415519608	643.6848934301503
662	2.073748773616399	0.09836413894931666	-1.975384634667082	0.02519947901132588	0.9713602792604851	0.1251253887790469	1.011319761086337	430.3190533481946
663	1.644921559279489	0.07444841853397866	-1.57047314074551	0.0216205791313774	0.9752088164570381	0.1069620318325102	1.010944292590954	444.1899560871389
664	2.525703547506816	0.104828429501031	-2.420875118005785	0.01786578778401992	0.9796441063760634	0.08804829726541447	1.034703269071936	149.5039899477902
665	0.9665365304844193	0.1106385786666076	-0.8558979518178118	0.1078586569643857	0.8740534154234088	0.5851820191274488	1.012054926303771	405.5625115498065
666	1.099357886028179	0.1121900137763604	-0.9871678722518186	0.09617201306571616	0.8887746088094828	0.5150300298433544	1.009483674092337	508.0733123549454
667	0.8206488417594151	0.1230323820356438	-0.6976164597237713	0.1279444721321548	0.851857373400477	0.7101449744184594	1.013732745603158	358.6414559982657
668	2.175412524294724	0.09334320853932079	-2.082069315755403	0.02381643799311946	0.9728528348322115	0.11809049655744	1.009553369245458	504.6032949534805
669	2.175412524294724	0.09334320853932079	-2.082069315755403	0.02381643799311946	0.9728528348322115	0.11809049655744	1.009553369245458	504.6032949534805
670	1.377344743141563	0.1217686224104058	-1.255576120731157	0.09585643668720975	0.8902203273015628	0.5131608506479362	1.007334675512695	645.3689279334934
671	2.154264139169068	0.0892871518465598	-2.064976987322508	0.02245509066643355	0.9743532315353722	0.1111853903214288	1.00959436222063	502.5846963571931
672	2.711398004138386	0.0809332131644304	-2.630464790973955	0.01663888785884643	0.980848842792469	0.08189943307431882	1.014789324990896	334.3783045444446
673	2.036633528176628	0.08612559855399837	-1.95050792962263	0.02205796778652697	0.974792814395134	0.1091747022161605	1.011046483369315	440.3253777026721
674	0.9820731820906664	0.1059234727283667	-0.8761497093622997	0.0947720654445878	0.8898107061209399	0.5067479829555729	1.010228339000362	473.3301993535208
675	1.926376642545061	0.08531322969217958	-1.841063412852881	0.02795860877208466	0.9681465944947398	0.1392196152361964	1.005028493322492	911.4396730533259
676	0.9670310375518204	0.1199610686864207	-0.8470699688653998	0.1180066736722784	0.8635078142797076	0.6476060544181159	1.012126267837001	403.3135585476521
677	1.400342870709384	0.07360914008345659	-1.326733730625928	0.02782597665155464	0.9681362180495915	0.1385402715039227	1.006431497224866	728.4797431420999
678	2.420796627427315	0.0881907713305355	-2.332605856096779	0.01957353624593882	0.9776967504917151	0.09663265224701799	1.016815330882402	296.1364147308202
679	1.742510531482482	0.0795834506941748	-1.662927080788307	0.05149293943162756	0.9391555741336977	0.2627705840196768	1.004433790123634	1020.393322195551
680	1.886416048102139	0.07462154417748501	-1.811794503924654	0.01960961024779481	0.9774762075560895	0.09681430830396427	1.013184635075165	372.7042081786832
681	1.539663388598292	0.09144952584991789	-1.448213862748374	0.03460014468384692	0.9607824621075197	0.1734763660065299	1.005677234111612	816.5102599429176
682	1.742510531482482	0.0795834506941748	-1.662927080788307	0.05149293943162756	0.9391555741336977	0.2627705840196768	1.004433790123634	1020.393322195551
683	1.688749821314097	0.1062490904036858	-1.582500730910411	0.02418259787410272	0.9726712487037842	0.1199510422478518	1.026113994913846	195.3090867784101
684	1.37201749519241	0.116485369396432	-1.255532125795978	0.0918914851502126	0.894341643548928	0.4897868866290727	1.007357558732692	643.5113769140227
685	1.50997777002099	0.0791313984025003	-1.43084637161849	0.02656314686019932	0.9697163412748354	0.1320813106455392	1.007156021961955	660.2529299528974
686	1.34658952339021	0.1172189482396078	-1.229370575150603	0.08918577928066677	0.8978982543635912	0.473953177457153	1.007547750938425	628.4812440184633
687	1.368612215508072	0.137827526424771	-1.230784689083301	0.1041159267232013	0.882342125313842	0.5625161344257151	1.007355415519608	643.6848934301503
688	1.430617443027568	0.08697788821350275	-1.343639554814065	0.03007032223894866	0.9659166521805445	0.1500608715835724	1.007216470128352	655.1397211776026
689	0.9691997300939528	0.1343927393294701	-0.8348069907644826	0.1281308542740667	0.8531512120822657	0.7113315037554516	1.012352237100589	396.3549492982636
690	1.414299502932522	0.08398664285670125	-1.330312860075821	0.03250316875088165	0.9630253687006585	0.1626094503599868	1.006314612315981	740.8455391792473
691	1.152443511707072	0.125633464187238	-1.026810047519834	0.05713162142672761	0.9364991954236255	0.293288550659853	1.013124675761353	374.3112310590527
692	1.368612215508072	0.137827526424771	-1.230784689083301	0.1041159267232013	0.882342125313842	0.5625161344257151	1.007355415519608	643.6848934301503
693	0.9666934881077273	0.1368974144126295	-0.8297960736950978	0.1308847147870583	0.8502929037614926	0.7289221936504038	1.012337847462446	396.7907676561267
694	2.784625660855091	0.08175388128010469	-2.702871779574986	0.01609039580646809	0.9814831922408617	0.07915551121205111	1.017545213851901	284.4636525797503
695	5.518253247156629	0.1176104225286643	-5.400642824627965	0.005583875115897799	0.9934308294002298	0.02717923127654647	1.035333130605682	147.0094259169165
696	1.255406996624619	0.09251525117063845	-1.162891745453981	0.04041257362632876	0.9542675632104405	0.2038457168661942	1.008595468295473	556.9531443258584
697	3.182085353392422	0.9757796226613964	-2.206305730731025	0.3057047929940485	0.6677168007999189	2.131217193747169	1.003443315742619	1274.799049600015
698	1.376017681480065	0.1220698960875931	-1.253947785392472	0.0959073931765024	0.8901882169662422	0.5134625808731559	1.007354474635915	643.7610981557616
699	0.9935542950836107	0.1008912165589982	-0.8926630785246125	0.08854629474576169	0.8967817108714737	0.4702246679131951	1.011929665534574	409.5736602814768
700	1.644921559279489	0.07444841853397866	-1.57047314074551	0.0216205791313774	0.9752088164570381	0.1069620318325102	1.010944292590954	444.1899560871389
701	2.398993901560107	0.1001779735602622	-2.298815927999845	0.02675616605416476	0.9696352016648355	0.1330674554324281	1.010743471764596	451.9891318491889
702	2.880102288443788	0.09987117151199898	-2.780231116931789	0.02103930598904003	0.9759612919172339	0.1040245355662914	1.013996447057387	352.2546261844219
703	2.183999837024866	0.08685635384331966	-2.097143483181546	0.01946963818502933	0.9777037561431797	0.09610953263594567	1.0209190580086	240.845363318529
704	1.038787161268157	0.1045613986812627	-0.934225762586894	0.09292621023534545	0.8917842340682298	0.4958670359140616	1.010077227064294	479.9848429685838
705	1.057883055968285	0.1305068382092292	-0.9273762177590559	0.1096578527373719	0.8752002252133055	0.5961457269770198	1.011354928666612	429.0648632569565
706	5.104322495704139	0.173962485033098	-4.930360010671041	0.01338259069493818	0.9845840578849515	0.06565397890807778	1.029550283567025	173.8408993599301
707	1.781499775824524	0.07864668720464398	-1.70285308861988	0.02549582493101052	0.9708169969934988	0.1266353615843303	1.004756573302915	958.1982320446813
708	4.34891950504831	0.1230253128366362	-4.225894192211674	0.01909701592822955	0.9781848634161969	0.09423431654663471	1.01309744068106	375.0458636900436
709	1.099357886028179	0.1121900137763604	-0.9871678722518186	0.09617201306571616	0.8887746088094828	0.5150300298433544	1.009483674092337	508.0733123549454
710	1.420352883125152	0.07824588914057289	-1.34210699398458	0.02689547547090347	0.9693398945925342	0.1337794373300189	1.007028048453152	671.3489370022809
711	3.67848670348074	0.2276234727258365	-3.450863230754903	0.04221192649287205	0.9547836961028338	0.2133218684020476	1.100194608359796	57.25008831144469
712	2.369595049190922	0.08754848342290182	-2.28204656576802	0.0186527985954947	0.9786305213986439	0.09200066004622279	1.018635025025893	268.6922525425632
713	2.994954321010245	0.1055712665758743	-2.889383054434371	0.02170483951634919	0.9752514517451699	0.1073881360719709	1.016457007824301	302.2347286530077
714	1.92599497282896	0.08370343231211017	-1.84229154051685	0.02762639190365433	0.9684864159153233	0.1375183446654824	1.004869090744295	938.2756498401335
715	2.756689433754405	0.1020050155729666	-2.654684418181438	0.01856749417178239	0.9787725634627694	0.09157195553111687	1.025176101568268	202.1669769153525
716	1.872185672141269	0.1336373185225912	-1.738548353618678	0.04123727033514547	0.954130974340386	0.2081845025649045	1.008713085516159	549.9390338338227
717	1.34658952339021	0.1172189482396078	-1.229370575150603	0.08918577928066677	0.8978982543635912	0.473953177457153	1.007547750938425	628.4812440184633
718	1.400342870709384	0.07360914008345659	-1.326733730625928	0.02782597665155464	0.9681362180495915	0.1385402715039227	1.006431497224866	728.4797431420999
719	0.9879267761960776	0.1263979139539453	-0.8615288622421323	0.1108177751643393	0.8735559696830981	0.6032374353979785	1.012092397178901	404.3781115592101
720	1.036941426179112	0.1145908448850717	-0.9223505812940404	0.100869160188871	0.8835333427191389	0.5430066415137965	1.010139080704824	477.2380891204378
721	0.9149809607307249	0.1188587672057859	-0.796122193524939	0.1062046888397513	0.8779107527411606	0.5751422198913652	1.013689196496479	359.7190526289128
722	1.368612215508072	0.137827526424771	-1.230784689083301	0.1041159267232013	0.882342125313842	0.5625161344257151	1.007355415519608	643.6848934301503
723	1.419655849388769	0.08916515619332464	-1.330490693195444	0.03459626403834286	0.9607523316379633	0.17345621218549	1.006300561139688	742.360699429888
724	1.40761668500678	0.07632658792754174	-1.331290097079238	0.02890063028541019	0.9669625550005572	0.1440500032829283	1.006427768530532	728.8677757745692
725	3.468054461593496	0.09480699886859052	-3.373247462724906	0.0146035408863441	0.983182475121225	0.07173263825587399	1.023827973612656	212.9509368849656
726	1.058050508197048	0.1282090968556204	-0.9298414113414277	0.1080237337905475	0.8768902742329319	0.5861861001906694	1.011349994610661	429.2403787533464
727	1.924907310888709	0.1295960861736617	-1.795311224715047	0.08348750125958299	0.90548764667715	0.4409127946331437	1.003869455154538	1151.207851284275
728	1.742510531482482	0.0795834506941748	-1.662927080788307	0.05149293943162756	0.9391555741336977	0.2627705840196768	1.004433790123634	1020.393322195551
729	3.931666923819576	0.1212955164824202	-3.810371407337156	0.02393366358707427	0.9728006217012093	0.118685995846688	1.008661238673104	553.0087261857185
730	2.571663137310644	0.1048967947624835	-2.466766342548161	0.01945572221185873	0.9778955227801551	0.09603947508396984	1.033314550285353	155.3324290111454
731	0.7530441014999413	0.9509345453785916	0.1978904438786503	0.5867518098126672	0.3851764102674853	6.872474040836671	1.002810717497356	1516.93844974998
732	0.9933113814838732	0.10726658243101	-0.8860447990528632	0.09383982116007586	0.8912275160800538	0.5012470488930285	1.011986334052133	407.7490302083718
733	2.233375026004942	0.07783989738482903	-2.155535128620113	0.01906550210771822	0.978097292256488	0.09407578904193818	1.011224602519731	433.7504403323497
734	1.377344743141563	0.1217686224104058	-1.255576120731157	0.09585643668720975	0.8902203273015628	0.5131608506479362	1.007334675512695	645.3689279334934
735	2.50317247046594	0.1170552803138396	-2.386117190152101	0.03300484086305368	0.9627749577966191	0.1652049187177412	1.010262525386048	471.8506252047145
736	1.511954662366394	0.08374912529138771	-1.428205537075007	0.03095200859469201	0.9647596200431435	0.1546013144670874	1.005794852715002	801.3945861193655
737	1.058666217102753	0.1527635211413589	-0.9059026959613945	0.1273580289794868	0.8568609868346355	0.7064149187471005	1.011238524762386	433.2449344022504
738	1.37201749519241	0.116485369396432	-1.255532125795978	0.0918914851502126	0.894341643548928	0.4897868866290727	1.007357558732692	643.5113769140227
739	1.414299502932522	0.08398664285670125	-1.330312860075821	0.03250316875088165	0.9630253687006585	0.1626094503599868	1.006314612315981	740.8455391792473
740	2.419747228361047	0.09492232868648769	-2.32482489967456	0.0222636766248051	0.9747193252660644	0.1102160306322046	1.012739957749769	384.9687241317385
741	2.311216519312415	3.154037220534709	0.8428207012222941	0.2657647069035749	0.7234476641015004	1.751990234527862	1.019304971053222	259.8585384628514
742	1.596111170894265	0.07261813228301923	-1.523493038611246	0.02186130267496499	0.9749730836056708	0.1081795640112843	1.008741497538539	548.2714545141152
743	1.302303177920585	0.06384017610954922	-1.238463001811036	0.02372005170198802	0.9728567880715218	0.1176009668639411	1.006975075583895	676.0531578272168
744	1.593275154525473	0.07541824165949909	-1.517856912865974	0.02779073741800754	0.9681981826767974	0.1383598067816318	1.005547969358167	833.8007546263849
745	1.545232559287032	0.07803274325085555	-1.467199816036176	0.0262612186511575	0.9700809920262694	0.1305395282935932	1.006974143697405	676.1365102394285
746	1.232646586236781	0.07917216185359885	-1.153474424383182	0.03481761947420272	0.960254404673519	0.1746060629058034	1.010505833436857	461.5858513262589
747	0.9366715680315684	0.0907874348157261	-0.8458841332158422	0.08501214542205203	0.8993265296976322	0.4497128297355352	1.012257595874353	399.2393756830664
748	0.8018356474269703	0.1080937974061832	-0.6937418500207871	0.1204427687026254	0.8575719054311008	0.6628057347319024	1.010839991301859	448.2061740032425
749	0.9343741220609406	0.08871808120231381	-0.8456560408586268	0.08501654100563849	0.8989118802767482	0.4497382428329476	1.009942652516529	486.0733499348805
750	1.232324217115297	0.08683740504197784	-1.14548681207332	0.07352758443497891	0.9129992189771144	0.3841381457732151	1.006836365272043	688.6930793072944
751	0.9718553651638631	0.08702466897927355	-0.8848306961845895	0.08288403848976764	0.9012235590656784	0.4374377733536156	1.009591486809808	502.7257540858458
752	1.593275154525473	0.07541824165949909	-1.517856912865974	0.02779073741800754	0.9681981826767974	0.1383598067816318	1.005547969358167	833.8007546263849
753	6.741423232035267	0.1008044381606514	-6.640618793874616	0.004228847181465649	0.9950088422652984	0.0205556910194857	1.03077784657864	167.3154792246785
754	0.8778104413452628	0.1181936745194818	-0.7596167668257809	0.12410384373569	0.8555193139749756	0.6858075195459801	1.009871820335971	489.3414508617578
755	2.02754846462883	0.6216990984904652	-1.405849366138364	0.2794224464044248	0.694829382539768	1.876939143917969	1.005244902372953	877.3897594192572
756	0.9708083729057988	0.08404188347833334	-0.8867664894274655	0.08045525394356356	0.9037535895602152	0.423497814171754	1.009529237253022	505.7993322498573
757	1.081023649711146	1.522252992019463	0.4412293423083171	0.5612387924633434	0.407299821544153	6.191403224106175	1.000383211690285	5665.025665179603
758	3.223996429927426	0.6172890946391768	-2.606707335288249	0.2195997414646843	0.7585749847538308	1.36202177365545	1.006129297173014	761.3446005513678
759	1.244900805537269	0.1012451032743485	-1.143655702262921	0.0845313091878323	0.9015310789835251	0.4469343451456567	1.006862397119757	686.284633105157
760	1.375725792367844	0.05660669926858821	-1.319119093099256	0.01782746037839473	0.9793763293511601	0.08785597904748066	1.007218494000029	654.969910900012
761	4.066197972027314	0.1029207204394638	-3.96327725158785	0.02269233916627565	0.9740754686425163	0.1123873920272077	1.00403206578006	1110.173117467543
762	2.473108962730389	0.07369132177566709	-2.399417640954722	0.01256279227088169	0.9854618437660992	0.06158094104603205	1.025042419547983	203.185476593919
763	4.846230903037071	0.6674770201505538	-4.178753882886517	0.1751762487740152	0.8057328262013579	1.027977702015898	1.005403587534728	854.0084898822254
764	2.049527916416641	0.0709784784863822	-1.978549437930259	0.02075686008123504	0.9760501835380578	0.1025984383745248	1.005243559256496	877.5931731119306
765	1.495757640258117	0.6537370676268431	-0.8420205726312743	0.3172105503997242	0.6547433625090874	2.248694471532892	1.004257224100845	1057.985772743062
766	0.8832775513656876	0.7927207502779602	-0.09055680108772746	0.6236521240551451	0.3485400222218381	8.020890122856509	1.001015564125514	3304.681430718644
767	0.9708083729057988	0.08404188347833334	-0.8867664894274655	0.08045525394356356	0.9037535895602152	0.423497814171754	1.009529237253022	505.7993322498573
768	1.269822840905394	0.9703732116134812	-0.299449629291913	0.3472035816727599	0.6249953190535342	2.57440022186857	1.00457132702649	992.9241686952457
769	2.834943538513755	0.5670267214847048	-2.267916817029051	0.1809748621346788	0.7997011256328741	1.069524292826021	1.007617864458738	623.1181215374492
770	1.542808020750734	0.07660686290466466	-1.466201157846069	0.02565204877079003	0.970756526106148	0.1274317394082708	1.007010627689577	672.888653452993
771	3.682285004847159	0.564851452055111	-3.117433552792048	0.1866241328733294	0.7936470199665123	1.110570544609769	1.00678693339134	693.3138403650345
772	1.241115299880463	0.09827494366554397	-1.142840356214919	0.07837464598850634	0.9087870673042749	0.4116146361294861	1.007905388715988	602.0606058593415
773	1.232324217115297	0.08683740504197784	-1.14548681207332	0.07352758443497891	0.9129992189771144	0.3841381457732151	1.006836365272043	688.6930793072944
774	0.963874831048703	0.1068242306331169	-0.8570506004155861	0.1015951242004219	0.8816891885063939	0.5473566462321127	1.009732765568788	495.8888476240509
775	1.016992962210468	0.09326873066332668	-0.9237242315471417	0.08599735698989729	0.8984908418348514	0.4554149497266862	1.009020822812594	532.4070019179776
776	1.879687512281182	0.06327158712734796	-1.816415925153834	0.01613838880323846	0.9814611446550318	0.07939548194842511	1.015004689668775	329.8384346592873
777	1.636084421022594	0.06866782061861257	-1.567416600403981	0.02056450895559517	0.9763646961229144	0.1016277094112467	1.007349703040533	644.1478438667938
778	0.9343354516292066	0.0959938351804577	-0.8383416164487489	0.08967191414555957	0.8944929548253328	0.4767910876963618	1.012429515736188	394.0310090937929
779	3.029920872406181	0.06626082141529048	-2.96366005099089	0.007307389756082178	0.9914464039765013	0.03563010593558365	1.026961596489558	189.514435561575
780	3.13628892761843	0.09245876342555377	-3.043830164192876	0.02552347161673866	0.9707646627551343	0.1267762767122224	1.002585506111672	1627.107458421352
781	1.562551581032139	0.05794063288940379	-1.504610948142735	0.01667779010586342	0.9806984736137736	0.08209416422915683	1.008630756453484	554.8297578341959
782	1.106780860055088	0.07238747136814241	-1.034393388686945	0.03322576606286716	0.9619042140432923	0.1663487593498747	1.016564663119749	300.3756237420465
783	0.9331662457387081	0.09481001702581798	-0.8383562287128901	0.08864451238859071	0.8956034304826144	0.4707969849969204	1.012483915324461	392.4116840518254
784	1.955413495442973	0.5902439763479626	-1.365169519095011	0.2534437787020639	0.7216453024475833	1.643193644887574	1.005272401671804	873.2458264132454
785	1.24470327070166	0.1018494092882845	-1.142853861413376	0.08491367008817255	0.9011615534100358	0.4491435579031006	1.006893643042183	683.4161798028642
786	1.245030836584764	0.06094800568176377	-1.184082830903	0.02446851483185474	0.971736041163475	0.1214048256128377	1.009722794057669	496.3652009645139
787	1.853036112695257	0.1100927019026139	-1.742943410792643	0.07203926268718956	0.9175071528385207	0.3757589109061997	1.004104983860869	1092.713383417688
788	1.755100386449707	0.7508183044891981	-1.004282081960509	0.2986254669234292	0.6757518233144255	2.060850460915687	1.005408398325143	853.3192645195144
789	1.593275154525473	0.07541824165949909	-1.517856912865974	0.02779073741800754	0.9681981826767974	0.1383598067816318	1.005547969358167	833.8007546263849
790	2.76851664768811	0.5917985512800514	-2.176718096408059	0.2558342811284811	0.7197430200173028	1.664020641227504	1.005334324657956	864.0575268452084
791	0.9746241312425408	0.136349791601444	-0.8382743396410968	0.1219950889622435	0.8614754814239847	0.672535220955373	1.012045320013074	405.8672919255083
792	1.5359163938388	0.0735784084344548	-1.462337985404345	0.02433247491819429	0.9721131275091123	0.1207130060516046	1.00665119314039	706.3310355599164
793	3.742110876340786	0.08456712247338823	-3.657543753867398	0.005188017316521285	0.9939170258064853	0.02524236485184236	1.05591058151112	96.15993985502743
794	1.364747480232255	0.0875472113052945	-1.277200268926961	0.03168502266512715	0.9641936386683272	0.1583824305143136	1.006991346973525	674.6011086164356
795	1.016992962210468	0.09326873066332668	-0.9237242315471417	0.08599735698989729	0.8984908418348514	0.4554149497266862	1.009020822812594	532.4070019179776
796	0.9366715680315684	0.0907874348157261	-0.8458841332158422	0.08501214542205203	0.8993265296976322	0.4497128297355352	1.012257595874353	399.2393756830664
797	0.8807101276005485	0.1158862461356958	-0.7648238814648526	0.1214208575915751	0.8583158707044891	0.6689321010808539	1.009894183977279	488.3048111942951
798	0.8806162201253406	0.1120831979805204	-0.7685330221448202	0.1183056941503626	0.861468572557839	0.649467229489496	1.009796626816682	492.8599804098774
799	1.375725792367844	0.05660669926858821	-1.319119093099256	0.01782746037839473	0.9793763293511601	0.08785597904748066	1.007218494000029	654.969910900012
800	0.7903630645451346	0.09941669896356356	-0.6909463655815711	0.1134741480922321	0.8643174974240262	0.6195482818410012	1.010984345371916	442.6670727698
801	1.289907266108876	0.06937657320566713	-1.220530692903208	0.02832945481011794	0.9674608706763328	0.1411200784945041	1.009367146918527	513.9845228654749
802	1.579302106053248	0.09880855686178729	-1.48049354919146	0.04182978394983607	0.9527401251421266	0.211306367819671	1.005523988447574	837.0900492354962
803	1.109160394990076	0.062681675290535	-1.046478719699541	0.02766034627184052	0.9679894638713871	0.1376921704202887	1.016591187087793	299.9211761863709
804	1.562551581032139	0.05794063288940379	-1.504610948142735	0.01667779010586342	0.9806984736137736	0.08209416422915683	1.008630756453484	554.8297578341959
805	1.602424010748715	0.07970593093983987	-1.522718079808876	0.02992520673036883	0.965865997811061	0.1493143575251264	1.005490177225699	841.7724418961499
806	1.244900805537269	0.1012451032743485	-1.143655702262921	0.0845313091878323	0.9015310789835251	0.4469343451456567	1.006862397119757	686.284633105157
807	1.258589831418847	0.07815416607517417	-1.180435665343673	0.03325013175478513	0.9620679577005198	0.1664749447735825	1.009233721384972	520.926765196386
808	1.256384135038854	0.1189586342786017	-1.137425500760252	0.09459382797598745	0.8918378439376665	0.5056953735704863	1.007808591819522	608.9870195853034
809	0.8838961703693859	0.1035212511674565	-0.7803749192019294	0.1101996672821601	0.8698344394242451	0.599456053192771	1.009714350931552	496.7692683282504
810	0.9659273194879112	0.1023620839577747	-0.8635652355301365	0.09615819611033002	0.8874282878852112	0.5149481638046337	1.009805360207007	492.4486834401891
811	1.256017825991133	0.07118391243157272	-1.18483391355956	0.02732811304976767	0.9688305638817953	0.1359918595649323	1.006995992865802	674.1876688435182
812	1.299469620667168	0.08877707765508047	-1.210692543012088	0.03147913436342398	0.9643462052377803	0.1573198161779196	1.006178483656214	755.7928229607046
813	0.9708083729057988	0.08404188347833334	-0.8867664894274655	0.08045525394356356	0.9037535895602152	0.423497814171754	1.009529237253022	505.7993322498573
814	1.602424010748715	0.07970593093983987	-1.522718079808876	0.02992520673036883	0.965865997811061	0.1493143575251264	1.005490177225699	841.7724418961499
815	1.219172214684499	0.07869271651576877	-1.14047949816873	0.06641037159831402	0.9205533472772316	0.3443099097389953	1.006919777364035	681.0355380536469
816	1.241115299880463	0.09827494366554397	-1.142840356214919	0.07837464598850634	0.9087870673042749	0.4116146361294861	1.007905388715988	602.0606058593415
817	1.455015010279837	0.06961496838676631	-1.385400041893071	0.02592186280272194	0.9702197743504708	0.1288077642998464	1.00382467935957	1163.048835978975
818	0.9810252965188765	0.1109413474821221	-0.8700839490367543	0.1001042356693555	0.8841759630060146	0.5384307774829109	1.011941140127863	409.2028557012164
819	1.240099409691321	0.09639154914977656	-1.143707860541545	0.07689890071443702	0.9103263759950051	0.4032185410165917	1.007900628052874	602.3975284272167
820	1.602424010748715	0.07970593093983987	-1.522718079808876	0.02992520673036883	0.965865997811061	0.1493143575251264	1.005490177225699	841.7724418961499
821	2.103402195777086	0.06671278860962057	-2.036689407167465	0.01239657059219293	0.9856418353556254	0.06075591963934871	1.030016688128317	171.2997555021558
822	2.147247807915009	0.07810351677414648	-2.069144291140862	0.0198057291685193	0.9772717551891723	0.09780212854273794	1.012556509148368	390.2717857222025
823	9.619650138748217	0.156055009163046	-9.463595129585171	0.006950067121192179	0.991903325772203	0.03387564265602512	1.011086130692686	438.8443789282902
824	1.853036112695257	0.1100927019026139	-1.742943410792643	0.07203926268718956	0.9175071528385207	0.3757589109061997	1.004104983860869	1092.713383417688
825	1.593275154525473	0.07541824165949909	-1.517856912865974	0.02779073741800754	0.9681981826767974	0.1383598067816318	1.005547969358167	833.8007546263849
826	1.635878705924128	0.06269714176942091	-1.573181564154707	0.01704737848359004	0.9803229291857208	0.08394496427861571	1.011453493217399	425.5890585608803
827	0.8479817874934046	0.5319336047246831	-0.3160481827687215	0.4657527729290905	0.5041637530287946	4.219711923383224	1.004649678286545	977.9317073643364
828	2.067707836320229	1.09763234879403	-0.9700754875261992	0.3629010150682827	0.6082897846905647	2.757089728712973	1.002455353473171	1698.431002275045
829	1.226558758141733	0.06706056684311994	-1.159498191298613	0.02795679691556107	0.9678076442366359	0.1392103336306359	1.010987589746691	442.5441803856225
830	1.437787204739907	0.06928329836401116	-1.368503906375895	0.02110460740241128	0.975985203238339	0.1043543659593715	1.015462578261332	320.5933036846486
831	0.9384651161279196	0.09354919171512346	-0.8449159244127962	0.0898593946822238	0.8938555625174436	0.4778863531409341	1.009670763960391	498.8659053731087
832	2.147247807915009	0.07810351677414648	-2.069144291140862	0.0198057291685193	0.9772717551891723	0.09780212854273794	1.012556509148368	390.2717857222025
833	0.9384651161279196	0.09354919171512346	-0.8449159244127962	0.0898593946822238	0.8938555625174436	0.4778863531409341	1.009670763960391	498.8659053731087
834	0.8807101276005485	0.1158862461356958	-0.7648238814648526	0.1214208575915751	0.8583158707044891	0.6689321010808539	1.009894183977279	488.3048111942951
835	2.256572498505141	0.07318558071018555	-2.183386917794955	0.014907311778353	0.9828062432278818	0.07324734198296771	1.021223409708926	237.5768851697517
836	1.480275612171568	0.06480030680275706	-1.415475305368811	0.01808252902368013	0.9793438740592662	0.08913613809836146	1.018580674428519	269.4361099534786
837	0.9366715680315684	0.0907874348157261	-0.8458841332158422	0.08501214542205203	0.8993265296976322	0.4497128297355352	1.012257595874353	399.2393756830664
838	1.24470327070166	0.1018494092882845	-1.142853861413376	0.08491367008817255	0.9011615534100358	0.4491435579031006	1.006893643042183	683.4161798028642
839	1.369074319089761	0.06703639376948803	-1.302037925320273	0.02517526855302981	0.9709891396821482	0.1250020696781509	1.00372110164357	1191.402680489854
840	1.573098438905752	0.6533103184647402	-0.9197881204410119	0.2888183950055265	0.6850256466099074	1.965685191132428	1.005234822282973	878.9187050954786
841	1.542284074383434	0.0606844765040047	-1.481599597879429	0.02128304398808841	0.9753834470163124	0.105255854350001	1.005915719952924	786.4388112596289
842	1.244900805537269	0.1012451032743485	-1.143655702262921	0.0845313091878323	0.9015310789835251	0.4469343451456567	1.006862397119757	686.284633105157
843	1.016992962210468	0.09326873066332668	-0.9237242315471417	0.08599735698989729	0.8984908418348514	0.4554149497266862	1.009020822812594	532.4070019179776
844	0.9263632380516686	0.1102153682321173	-0.8161478698195513	0.1032118084814522	0.8803415323099495	0.5570691872274449	1.012600847391292	388.9764626354557
845	0.963874831048703	0.1068242306331169	-0.8570506004155861	0.1015951242004219	0.8816891885063939	0.5473566462321127	1.009732765568788	495.8888476240509
846	0.9263632380516686	0.1102153682321173	-0.8161478698195513	0.1032118084814522	0.8803415323099495	0.5570691872274449	1.012600847391292	388.9764626354557
847	0.8812038875623234	0.8145148641049846	-0.06668902345733874	0.6282610658516095	0.3440565748447793	8.180347029765954	1.000986523602681	3369.089226550378
848	1.853036112695257	0.1100927019026139	-1.742943410792643	0.07203926268718956	0.9175071528385207	0.3757589109061997	1.004104983860869	1092.713383417688
849	1.661269602589601	0.06161774476264546	-1.599651857826956	0.03994643639527388	0.9514617186033381	0.2013966343956145	1.00462318506204	982.9498548887482
850	1.244900805537269	0.1012451032743485	-1.143655702262921	0.0845313091878323	0.9015310789835251	0.4469343451456567	1.006862397119757	686.284633105157
851	0.9746241312425408	0.136349791601444	-0.8382743396410968	0.1219950889622435	0.8614754814239847	0.672535220955373	1.012045320013074	405.8672919255083
852	1.298845207737631	0.057261626930679	-1.241583580806952	0.0202298336881631	0.9765925503515968	0.09993962872417703	1.006695363847848	702.0412543744949
853	1.255585818344875	0.06609971797666801	-1.189486100368207	0.02466285851188809	0.9716868128358594	0.1223934788645903	1.006828713539847	689.4042653121091
854	1.219172214684499	0.07869271651576877	-1.14047949816873	0.06641037159831402	0.9205533472772316	0.3443099097389953	1.006919777364035	681.0355380536469
855	1.586990610649849	0.0672470259905833	-1.519743584659266	0.02000938807547229	0.9769943603313953	0.09882834497385826	1.008515755167724	561.8108880188558
856	1.9467881703396	0.095250088740502	-1.851538081599098	0.03071764760553948	0.9652177904823169	0.1533936136462717	1.007362391967061	643.1204209936423
857	1.661269602589601	0.06161774476264546	-1.599651857826956	0.03994643639527388	0.9514617186033381	0.2013966343956145	1.00462318506204	982.9498548887482
858	2.501268097124097	0.07781549406278745	-2.42345260306131	0.01363996544399874	0.9842542714410139	0.06693410080094789	1.024776103638339	205.2466047740922
859	2.148057245130729	0.07857757251583095	-2.069479672614898	0.01985861144022769	0.9772101167203704	0.09806855591743177	1.012416991129834	394.405763621031
860	0.7745775429808882	0.1212493649438653	-0.6533281780370229	0.1368904161035824	0.8402301078165625	0.7676738288409872	1.011317373003997	430.4044907846485
861	1.917067559131942	0.07636666438684984	-1.840700894745092	0.01882816211824583	0.9784966164735447	0.09288219823097488	1.017598343103459	283.6507383570365
862	1.240099409691321	0.09639154914977656	-1.143707860541545	0.07689890071443702	0.9103263759950051	0.4032185410165917	1.007900628052874	602.3975284272167
863	1.241115299880463	0.09827494366554397	-1.142840356214919	0.07837464598850634	0.9087870673042749	0.4116146361294861	1.007905388715988	602.0606058593415
864	2.501268097124097	0.07781549406278745	-2.42345260306131	0.01363996544399874	0.9842542714410139	0.06693410080094789	1.024776103638339	205.2466047740922
865	0.9689460673720116	0.09148598524253995	-0.8774600821294717	0.08690323141136561	0.8970254594181665	0.4606687477169988	1.00963710689601	500.4972269834986
866	1.256969635897516	0.0798745486353902	-1.177095087262126	0.03433992205616089	0.9608971399745683	0.172125279421754	1.009213176093694	522.0126994435735
867	0.9387323713974304	0.0847380255294341	-0.8539943458679963	0.07972936555192046	0.9049036127522261	0.4193458743485384	1.012152384848235	402.4965942204988
868	1.302303177920585	0.06384017610954922	-1.238463001811036	0.02372005170198802	0.9728567880715218	0.1176009668639411	1.006975075583895	676.0531578272168
869	1.545232559287032	0.07803274325085555	-1.467199816036176	0.0262612186511575	0.9700809920262694	0.1305395282935932	1.006974143697405	676.1365102394285
870	0.9366715680315684	0.0907874348157261	-0.8458841332158422	0.08501214542205203	0.8993265296976322	0.4497128297355352	1.012257595874353	399.2393756830664
871	0.8880763683862541	0.09256733126274941	-0.7955090371235047	0.09922777986823382	0.8812134628818947	0.5331972747090307	1.009591554345628	502.7224400898477
872	1.576452761968449	0.09454814753675519	-1.481904614431694	0.03391047645805643	0.9616839479890775	0.1698971719441416	1.006598001515147	711.5677716586401
873	1.879687512281182	0.06327158712734796	-1.816415925153834	0.01613838880323846	0.9814611446550318	0.07939548194842511	1.015004689668775	329.8384346592873
874	1.709227303809912	0.06892358548810379	-1.640303718321808	0.01659270145047424	0.9808727928100799	0.08166825993816983	1.016244142331902	305.9810850643231
875	1.226558758141733	0.06706056684311994	-1.159498191298613	0.02795679691556107	0.9678076442366359	0.1392103336306359	1.010987589746691	442.5441803856225
876	1.241998306054325	0.09596530789075461	-1.146032998163571	0.08022833781333509	0.9060171237145441	0.4221991941130542	1.006867246587582	685.8378448133358
877	1.437787204739907	0.06928329836401116	-1.368503906375895	0.02110460740241128	0.975985203238339	0.1043543659593715	1.015462578261332	320.5933036846486
878	1.320476921083312	1.494648955875772	0.17417203479246	0.6366215846871175	0.3370697918595117	8.479922109866767	1.000805701925821	3834.577821478063
879	3.13628892761843	0.09245876342555377	-3.043830164192876	0.02552347161673866	0.9707646627551343	0.1267762767122224	1.002585506111672	1627.107458421352
880	1.755100386449707	0.7508183044891981	-1.004282081960509	0.2986254669234292	0.6757518233144255	2.060850460915687	1.005408398325143	853.3192645195144
881	1.256384135038854	0.1189586342786017	-1.137425500760252	0.09459382797598745	0.8918378439376665	0.5056953735704863	1.007808591819522	608.9870195853034
882	0.9366715680315684	0.0907874348157261	-0.8458841332158422	0.08501214542205203	0.8993265296976322	0.4497128297355352	1.012257595874353	399.2393756830664
883	2.630791967605851	0.6387584177575131	-1.992033549848338	0.2289133991393451	0.7485000950157891	1.436936869716847	1.006147675943632	759.2605379688869
884	1.878509517797748	0.07849190957001265	-1.800017608227736	0.02379118676764614	0.9728347564014262	0.1179622405028947	1.007756766378292	612.7622010028109
885	2.206996806552395	0.0651354193042625	-2.141861387248133	0.0128740014353683	0.9850684582819549	0.06312633756576679	1.020861584043961	241.4730404736215
886	2.41643388253268	0.06700018346421852	-2.349433699068462	0.01117930766038441	0.9870219260732387	0.05472263392770038	1.02564456388783	198.6800597975291
887	1.016992962210468	0.09326873066332668	-0.9237242315471417	0.08599735698989729	0.8984908418348514	0.4554149497266862	1.009020822812594	532.4070019179776
888	1.183687007499663	0.06857127906233054	-1.115115728437333	0.02918141952936316	0.9664147976619493	0.1454916151412659	1.010875753613771	446.8208160260908
889	1.766790921893712	0.06676385647571843	-1.700027065417993	0.01897113456384799	0.9782926421814835	0.09360114231779532	1.010510351325583	461.3995391360168
890	1.240099409691321	0.09639154914977656	-1.143707860541545	0.07689890071443702	0.9103263759950051	0.4032185410165917	1.007900628052874	602.3975284272167
891	1.256969635897516	0.0798745486353902	-1.177095087262126	0.03433992205616089	0.9608971399745683	0.172125279421754	1.009213176093694	522.0126994435735
892	1.289907266108876	0.06937657320566713	-1.220530692903208	0.02832945481011794	0.9674608706763328	0.1411200784945041	1.009367146918527	513.9845228654749
893	0.7547282983414169	0.1425570073710605	-0.6121712909703563	0.1530773877250891	0.8243240954996585	0.8748567448932896	1.013940521982614	353.5896374234118
894	1.567156646885047	0.09693976999794045	-1.470216876887107	0.03637376247421391	0.9593563135975541	0.1827044984941709	1.006904252421832	682.4477180901803
895	1.183687007499663	0.06857127906233054	-1.115115728437333	0.02918141952936316	0.9664147976619493	0.1454916151412659	1.010875753613771	446.8208160260908
896	1.854640036662125	0.05884150492661751	-1.795798531735507	0.01380243286540381	0.9840035015261621	0.06774251982349953	1.016471626009917	301.9809024876071
897	1.647011004639388	0.07433800171858267	-1.572673002920806	0.02246870385731525	0.9742894525470982	0.1112543447519042	1.007546784380345	628.5558310514749
898	1.251734361849665	0.0688159329355431	-1.182918428914122	0.02855268042639665	0.9671797664157035	0.1422647354956358	1.009258568984075	519.6195389385304
899	1.016992962210468	0.09326873066332668	-0.9237242315471417	0.08599735698989729	0.8984908418348514	0.4554149497266862	1.009020822812594	532.4070019179776
900	0.9323418958720804	0.1015997894682335	-0.8307421064038468	0.09432607980288558	0.8896567638925976	0.5041149233038709	1.012577825796225	389.6479325283124
901	1.762685737912076	0.06158891887881417	-1.701096819033262	0.01327015613999101	0.9847805272636172	0.0650949652776647	1.035456275269114	146.531928842917
902	1.251659676815307	0.06908139109635034	-1.182578285718956	0.02869502441022627	0.9670706426449218	0.1429949221299514	1.009456748961745	509.4268832945849
903	1.219172214684499	0.07869271651576877	-1.14047949816873	0.06641037159831402	0.9205533472772316	0.3443099097389953	1.006919777364035	681.0355380536469
904	1.241998306054325	0.09596530789075461	-1.146032998163571	0.08022833781333509	0.9060171237145441	0.4221991941130542	1.006867246587582	685.8378448133358
905	0.9247560541957129	0.5417456544122645	-0.3830103997834484	0.4649120480839293	0.5052776515363304	4.205476969541846	1.004649537287084	977.9582777547795
906	0.9387323713974304	0.0847380255294341	-0.8539943458679963	0.07972936555192046	0.9049036127522261	0.4193458743485384	1.012152384848235	402.4965942204988
907	0.9673528878171915	0.09647705990845304	-0.8708758279087385	0.09135001414890601	0.892408808074648	0.4866106674687904	1.009720628734047	496.4687644050065
908	1.24470327070166	0.1018494092882845	-1.142853861413376	0.08491367008817255	0.9011615534100358	0.4491435579031006	1.006893643042183	683.4161798028642
909	0.9384651161279196	0.09354919171512346	-0.8449159244127962	0.0898593946822238	0.8938555625174436	0.4778863531409341	1.009670763960391	498.8659053731087
910	1.241998306054325	0.09596530789075461	-1.146032998163571	0.08022833781333509	0.9060171237145441	0.4221991941130542	1.006867246587582	685.8378448133358
911	1.667789575012728	0.07187869484204118	-1.595910880170687	0.0186938402178983	0.9786386677453779	0.09220694470812942	1.020205094952899	248.8898536391348
912	0.9673528878171915	0.09647705990845304	-0.8708758279087385	0.09135001414890601	0.892408808074648	0.4866106674687904	1.009720628734047	496.4687644050065
913	1.586990610649849	0.0672470259905833	-1.519743584659266	0.02000938807547229	0.9769943603313953	0.09882834497385826	1.008515755167724	561.8108880188558
914	1.607568495180722	0.07916696590972938	-1.528401529270992	0.02563750424772027	0.970922299677234	0.1273575854258116	1.008989890115842	534.1178589163669
915	1.636084421022594	0.06866782061861257	-1.567416600403981	0.02056450895559517	0.9763646961229144	0.1016277094112467	1.007349703040533	644.1478438667938
916	1.107840631492758	0.06854554043064463	-1.039295091062113	0.0309146854450588	0.9644224889696285	0.1544089430171349	1.016563776092934	300.3908460026752
917	1.547841206333469	0.08414427503912342	-1.463696931294346	0.02232805768202932	0.9746640551189423	0.110542027053933	1.014027003744431	351.529537133356
918	1.232324217115297	0.08683740504197784	-1.14548681207332	0.07352758443497891	0.9129992189771144	0.3841381457732151	1.006836365272043	688.6930793072944
919	1.780968370951923	0.07454020337696683	-1.706428167574956	0.02145106370534581	0.9753988721580477	0.1061050156992585	1.007496628007195	632.451025437876
920	1.593275154525473	0.07541824165949909	-1.517856912865974	0.02779073741800754	0.9681981826767974	0.1383598067816318	1.005547969358167	833.8007546263849
921	1.223328606337704	0.06128643300180904	-1.162042173335895	0.02498227864747153	0.9710752768986236	0.1240192696141901	1.011060646247527	439.7951667695284
922	0.8880763683862541	0.09256733126274941	-0.7955090371235047	0.09922777986823382	0.8812134628818947	0.5331972747090307	1.009591554345628	502.7224400898477
923	1.219172214684499	0.07869271651576877	-1.14047949816873	0.06641037159831402	0.9205533472772316	0.3443099097389953	1.006919777364035	681.0355380536469
924	8.27882962672876	0.1355842491342364	-8.143245377594523	0.005101450302580522	0.9939851672963437	0.02481901222185498	1.027153403025586	188.2524408609857
925	1.60713316919212	0.05879371580835575	-1.548339453383764	0.01712181824823798	0.9801850223355194	0.08431790717730352	1.007432311095143	637.5180244873455
926	0.8832533799390324	0.103554293697969	-0.7796990862410634	0.1108333382705292	0.8691655756164339	0.603332713252239	1.009703493562639	497.2898583269575
927	1.24211845120611	0.08859852773958082	-1.153519923466529	0.03564191983992151	0.959643059947252	0.1788926081703492	1.007506534089421	631.6778416356174
928	1.109160394990076	0.062681675290535	-1.046478719699541	0.02766034627184052	0.9679894638713871	0.1376921704202887	1.016591187087793	299.9211761863709
929	1.562551581032139	0.05794063288940379	-1.504610948142735	0.01667779010586342	0.9806984736137736	0.08209416422915683	1.008630756453484	554.8297578341959
930	0.7903630645451346	0.09941669896356356	-0.6909463655815711	0.1134741480922321	0.8643174974240262	0.6195482818410012	1.010984345371916	442.6670727698
931	0.8838961703693859	0.1035212511674565	-0.7803749192019294	0.1101996672821601	0.8698344394242451	0.599456053192771	1.009714350931552	496.7692683282504
932	1.661269602589601	0.06161774476264546	-1.599651857826956	0.03994643639527388	0.9514617186033381	0.2013966343956145	1.00462318506204	982.9498548887482
933	1.444462222436316	0.06374387048737992	-1.380718351948936	0.01968484953072648	0.9774459687618267	0.09719323003997166	1.009340890449947	515.335791191106
934	1.302303177920585	0.06384017610954922	-1.238463001811036	0.02372005170198802	0.9728567880715218	0.1176009668639411	1.006975075583895	676.0531578272168
935	24.51916816694807	0.2801730026558079	-24.23899516429226	0.001400319173157341	0.9983200292571619	0.006787428111063806	0.9999043650333748	12362.56043225255
936	1.392152204411789	0.07699754756981084	-1.315154656841978	0.02712666931043663	0.9692426456572193	0.134961471681577	1.007395211626866	640.4783293611056
937	0.9689460673720116	0.09148598524253995	-0.8774600821294717	0.08690323141136561	0.8970254594181665	0.4606687477169988	1.00963710689601	500.4972269834986
938	1.319806799135508	0.7605070524176055	-0.5592997467179023	0.5328614130603417	0.4391021025174466	5.521259505133795	1.002987025469013	1440.622691683564
939	0.9343354516292066	0.0959938351804577	-0.8383416164487489	0.08967191414555957	0.8944929548253328	0.4767910876963618	1.012429515736188	394.0310090937929
940	2.12781551336708	0.07440611098223961	-2.05340940238484	0.01838493983582858	0.9788380254203617	0.09065476379686033	1.012423497929799	394.2109799948751
941	0.8912975133467974	0.1005609756477067	-0.7907365376990907	0.09620982364542627	0.8872737414085379	0.5152540719073176	1.013237966796285	371.2866052989732
942	1.618633927766128	0.0648495779154027	-1.553784349850725	0.01948685529072951	0.9775378399044385	0.09619621191890719	1.008163373740237	584.3561813892591
943	1.542284074383434	0.0606844765040047	-1.481599597879429	0.02128304398808841	0.9753834470163124	0.105255854350001	1.005915719952924	786.4388112596289
944	1.62573853159042	0.06493243218158282	-1.560806099408838	0.01910303093143694	0.9779804243730489	0.09426457564934022	1.007357622500151	643.5062156915627
945	1.60713316919212	0.05879371580835575	-1.548339453383764	0.01712181824823798	0.9801850223355194	0.08431790717730352	1.007432311095143	637.5180244873455
946	1.087704197387732	0.06644254974247185	-1.02126164764526	0.02997959130120856	0.9654417702344607	0.1495941005358857	1.017482967054872	285.4221825642058
947	1.879687512281182	0.06327158712734796	-1.816415925153834	0.01613838880323846	0.9814611446550318	0.07939548194842511	1.015004689668775	329.8384346592873
948	0.963874831048703	0.1068242306331169	-0.8570506004155861	0.1015951242004219	0.8816891885063939	0.5473566462321127	1.009732765568788	495.8888476240509
949	2.325465010500422	0.07257570646526211	-2.25288930403516	0.01029004340335905	0.9880368899102049	0.05032443385043618	1.028236096004775	181.4448432369017
950	15.66462911446495	0.1933810516978982	-15.47124806276705	0.001630735774654258	0.9980221622825312	0.007906094969754706	1.003428644544271	1279.531485850712
951	1.589407917925573	0.06216577221565926	-1.527242145709914	0.01646110604695979	0.9810016803668493	0.08100971504737027	1.013500315131411	364.470405110261
952	1.251659676815307	0.06908139109635034	-1.182578285718956	0.02869502441022627	0.9670706426449218	0.1429949221299514	1.009456748961745	509.4268832945849
953	0.9689460673720116	0.09148598524253995	-0.8774600821294717	0.08690323141136561	0.8970254594181665	0.4606687477169988	1.00963710689601	500.4972269834986
954	1.233385315130511	0.08853948218971805	-1.144845832940793	0.07440513602189909	0.9121276423016835	0.3890913799059396	1.006894140657899	683.3706935607208
955	1.087704197387732	0.06644254974247185	-1.02126164764526	0.02997959130120856	0.9654417702344607	0.1495941005358857	1.017482967054872	285.4221825642058
956	0.9343741220609406	0.08871808120231381	-0.8456560408586268	0.08501654100563849	0.8989118802767482	0.4497382428329476	1.009942652516529	486.0733499348805
957	2.148057245130729	0.07857757251583095	-2.069479672614898	0.01985861144022769	0.9772101167203704	0.09806855591743177	1.012416991129834	394.405763621031
958	0.7547282983414169	0.1425570073710605	-0.6121712909703563	0.1530773877250891	0.8243240954996585	0.8748567448932896	1.013940521982614	353.5896374234118
959	0.8880763683862541	0.09256733126274941	-0.7955090371235047	0.09922777986823382	0.8812134628818947	0.5331972747090307	1.009591554345628	502.7224400898477
960	0.819777809100883	0.1503863854369885	-0.6693914236638945	0.1458101152516263	0.8350478762746288	0.8262336138448581	1.015214224616475	325.5408924579825
961	1.219172214684499	0.07869271651576877	-1.14047949816873	0.06641037159831402	0.9205533472772316	0.3443099097389953	1.006919777364035	681.0355380536469
962	1.853036112695257	0.1100927019026139	-1.742943410792643	0.07203926268718956	0.9175071528385207	0.3757589109061997	1.004104983860869	1092.713383417688
963	1.183687007499663	0.06857127906233054	-1.115115728437333	0.02918141952936316	0.9664147976619493	0.1454916151412659	1.010875753613771	446.8208160260908
964	0.963874831048703	0.1068242306331169	-0.8570506004155861	0.1015951242004219	0.8816891885063939	0.5473566462321127	1.009732765568788	495.8888476240509
965	1.629773234507575	0.06444745572732329	-1.565325778780252	0.01852956848397492	0.9788328004283855	0.09138138074636569	1.013108917075301	374.7359436638492
966	1.576452761968449	0.09454814753675519	-1.481904614431694	0.03391047645805643	0.9616839479890775	0.1698971719441416	1.006598001515147	711.5677716586401
967	1.7517749077344	0.07330045884149082	-1.678474448892909	0.01446105763923417	0.9836004781561183	0.07102249061695824	1.055429066185052	96.92208599956764
968	1.24470327070166	0.1018494092882845	-1.142853861413376	0.08491367008817255	0.9011615534100358	0.4491435579031006	1.006893643042183	683.4161798028642
969	1.226969533780554	0.0637373882746108	-1.163232145505943	0.0261871618841343	0.969755150767012	0.1301615068671888	1.011078487196798	439.1291073038848
970	1.879687512281182	0.06327158712734796	-1.816415925153834	0.01613838880323846	0.9814611446550318	0.07939548194842511	1.015004689668775	329.8384346592873
971	1.766790921893712	0.06676385647571843	-1.700027065417993	0.01897113456384799	0.9782926421814835	0.09360114231779532	1.010510351325583	461.3995391360168
972	1.232324217115297	0.08683740504197784	-1.14548681207332	0.07352758443497891	0.9129992189771144	0.3841381457732151	1.006836365272043	688.6930793072944
973	1.573420861743491	0.06898399377536321	-1.504436867968128	0.02497956930113458	0.9712915768807979	0.124005475051734	1.005686449502528	815.3051982587468
974	0.819777809100883	0.1503863854369885	-0.6693914236638945	0.1458101152516263	0.8350478762746288	0.8262336138448581	1.015214224616475	325.5408924579825
975	0.9247560541957129	0.5417456544122645	-0.3830103997834484	0.4649120480839293	0.5052776515363304	4.205476969541846	1.004649537287084	977.9582777547795
976	0.7696589829665351	0.6099997905518947	-0.1596591924146404	0.4809822260176637	0.4890287449158714	4.48555749513805	1.004538479825975	999.3481714165149
977	2.951324015582744	0.08353397405478674	-2.867790041527958	0.007139491487271074	0.9916617844182071	0.03480556385849683	1.066490053370868	82.18154168128051
978	1.106780860055088	0.07238747136814241	-1.034393388686945	0.03322576606286716	0.9619042140432923	0.1663487593498747	1.016564663119749	300.3756237420465
979	1.438047020655902	0.06016902908503947	-1.377877991570862	0.02150951026121006	0.9750674721875846	0.1064004693743884	1.003860918059707	1153.446730653473
980	1.766790921893712	0.06676385647571843	-1.700027065417993	0.01897113456384799	0.9782926421814835	0.09360114231779532	1.010510351325583	461.3995391360168
981	1.24470327070166	0.1018494092882845	-1.142853861413376	0.08491367008817255	0.9011615534100358	0.4491435579031006	1.006893643042183	683.4161798028642
982	0.9673528878171915	0.09647705990845304	-0.8708758279087385	0.09135001414890601	0.892408808074648	0.4866106674687904	1.009720628734047	496.4687644050065
983	1.370391275682597	1.408889283130108	0.0384980074475112	0.5171230983649471	0.4496924990782968	5.18354813613844	1.000324426023573	6068.373981964737
984	1.240000062353387	0.1234236022495959	-1.116576460103791	0.0997378814018493	0.8861471521665342	0.5362419592312971	1.007855610864197	605.6024737520866
985	0.9739514780714925	0.1219369173060804	-0.852014560765412	0.1080571424029331	0.8761553717398229	0.5863893535523695	1.01074115811471	452.0806096367261
986	0.959913043064762	0.1029916595297761	-0.8569213835349858	0.09068551831692204	0.894716060564989	0.482717965454232	1.011865177707583	411.6704043602473
987	0.8855570932171698	0.1241050019779608	-0.761452091239209	0.1214064045905767	0.860225451013525	0.6688414738435209	1.013320586311773	369.1121112451845
988	1.722583359523769	0.07400022774498236	-1.648583131778786	0.02016610574728347	0.9768570298877963	0.09961831975631553	1.014771258176028	334.7649733249528
989	1.921440092637922	0.1005308536370252	-1.820909239000897	0.03025064025953909	0.96585155828417	0.1509887883292184	1.010442716915195	464.2047871714465
990	0.9561019804411419	0.1142500958049395	-0.8418518846362024	0.1000284627464572	0.8849729352487307	0.5379779188110455	1.011976212882519	408.0736988171745
991	1.764469511322687	0.0835657818244567	-1.68090372949823	0.05433887821757862	0.9361258406463511	0.2781280330396038	1.004374997478366	1032.608391395864
992	1.23830721376268	0.1180734714016477	-1.120233742361032	0.09597040689698658	0.8900433636488924	0.5138357529913259	1.007859484643877	605.3253272325718
993	1.231076226524163	0.1120798055065957	-1.118996421017568	0.09193932180373889	0.894243403490427	0.4900676741505091	1.007883681520176	603.5999770783409
994	1.65446395688656	0.09187536939729313	-1.562588587489267	0.03051222157521961	0.9653642694404402	0.1523354996476076	1.007979341079174	596.8754197488948
995	1.369607414803611	0.07787569665006795	-1.291731718153543	0.02755971947752503	0.9686831900210185	0.1371770576334453	1.00791780072766	601.1839726059141
996	0.9739514780714925	0.1219369173060804	-0.852014560765412	0.1080571424029331	0.8761553717398229	0.5863893535523695	1.01074115811471	452.0806096367261
997	1.328275555781151	0.07987760391642938	-1.248397951864722	0.03130318342449122	0.9643391467207557	0.1564120701333609	1.005976876053948	779.0841916699935
998	0.8898460044801038	0.1126234874353615	-0.7772225170447422	0.1108058491303175	0.8711888820424202	0.6031644260777538	1.013157049470368	373.441801832854
999	1.590142072353441	0.08334027221499736	-1.506801800138444	0.03108168053383435	0.9645621048789474	0.1552697864087552	1.004442232948556	1018.663059622805
1000	0.957900014821945	0.1092857186236978	-0.8486142961982471	0.09606881142340667	0.889078762280711	0.5144186162602794	1.011916425493455	410.0023674462153
1001	1.524439475736477	9.011729945251549	7.487290469515072	0.7988197025944415	0.1789378803308186	19.2190958501367	1.000509156883148	4959.040716002834
1002	1.241085674387868	0.123293654139129	-1.117792020248739	0.09988299017500887	0.8859787101367887	0.5371087122359302	1.00783651103356	606.9727218446151
1003	1.548399299247808	0.09828000707545881	-1.450119292172349	0.02302810551208769	0.9738805240872427	0.1140895247522904	1.033712352002842	153.6144886502669
1004	2.710975936964803	0.09967267552588324	-2.61130326143892	0.02229361029770675	0.9745130390590504	0.11036759581091	1.009269742954989	519.0338464902546
1005	1.355043914241239	0.09389807552868912	-1.26114583871255	0.03793865535714482	0.9571369250243327	0.1908748899420622	1.005619935447293	824.0844220066604
1006	1.811397941656275	0.08186383415249474	-1.72953410750378	0.02295523051636663	0.9737711950849717	0.1137199931045628	1.011603649207663	420.4027342006538
1007	1.854837304987725	0.117160580338016	-1.737676724649709	0.0418188277438489	0.9530364895737241	0.2112486061791581	1.005252964022812	876.1708262296697
1008	1.767254365102435	0.08532441111564151	-1.681929953986794	0.02911650078009267	0.9668462871440031	0.1451582389543973	1.005307379588135	868.0316281414825
1009	1.323626425344804	0.07414509861398248	-1.249481326730822	0.02855513914829462	0.9673476366161804	0.1422773462663712	1.006049150169685	770.5696016573872
1010	2.257973326330258	0.08060345720548685	-2.177369869124771	0.0180656187673629	0.9792638198528522	0.0890512469581148	1.017141517709514	290.8004422200943
1011	8.167847623024631	0.1484191621340762	-8.019428460890555	0.01400792776741336	0.98392343839884	0.06876542018673713	1.005397769758877	854.8434846238501
1012	0.955649741734204	0.1125819838533094	-0.8430677578808946	0.09851294802931602	0.8865711189902179	0.5289363972816541	1.011998866086914	407.3477540770309
1013	1.338687715807874	0.07452522605816315	-1.264162489749711	0.02853426358427273	0.9674172807870212	0.1421702776461663	1.005940666891026	783.4218314753616
1014	2.232954755926519	0.09867289952744371	-2.134281856399075	0.02440419683229299	0.9722046236059108	0.121077717779258	1.0169519000465	293.8780537649113
1015	3.263183781607612	0.17529736014512	-3.087886421462492	0.01551923097761187	0.9824854035300519	0.07630141472968181	1.066255182565839	82.44373978365699
1016	1.741119639805529	0.08004422389004055	-1.661075415915489	0.02185641571749928	0.9750022886421486	0.1081548407853323	1.016644423575665	299.0132942531997
1017	0.8089053254748506	0.1232739589651975	-0.6856313665096531	0.126285384915569	0.8539669534207761	0.6996053506613789	1.014840199043413	333.2943836777411
1018	1.253812100544445	0.1191495527351159	-1.13466254780933	0.092207349604658	0.8947678085525214	0.4916414683543633	1.007494380906832	632.626681445855
1019	2.290235425858657	0.7875199455293209	-1.502715480329336	0.2555727982848209	0.7199512759504521	1.661735984605088	1.004842141242124	942.970956924128
1020	1.764469511322687	0.0835657818244567	-1.68090372949823	0.05433887821757862	0.9361258406463511	0.2781280330396038	1.004374997478366	1032.608391395864
1021	1.020827339460471	0.1135493187167279	-0.9072780207437435	0.09944591584216952	0.8854048974626364	0.534498858523908	1.010042013814651	481.562967120388
1022	0.959913043064762	0.1029916595297761	-0.8569213835349858	0.09068551831692204	0.894716060564989	0.482717965454232	1.011865177707583	411.6704043602473
1023	2.290362148631212	0.0895798263295722	-2.20078232230164	0.0239656074853273	0.9726412760306531	0.1188482938169931	1.009013764988586	532.7963835902366
1024	0.9739514780714925	0.1219369173060804	-0.852014560765412	0.1080571424029331	0.8761553717398229	0.5863893535523695	1.01074115811471	452.0806096367261
1025	0.882492018345185	0.1327265579795524	-0.7497654603656326	0.1289029980995561	0.8524981797062043	0.7162524656895148	1.013412377037108	366.7265240294982
1026	0.959913043064762	0.1029916595297761	-0.8569213835349858	0.09068551831692204	0.894716060564989	0.482717965454232	1.011865177707583	411.6704043602473
1027	0.976333101192618	0.1115776807297465	-0.8647554204628715	0.1000351284555384	0.8844603441744237	0.5380177535204592	1.010667756127317	455.0024763534789
1028	1.764469511322687	0.0835657818244567	-1.68090372949823	0.05433887821757862	0.9361258406463511	0.2781280330396038	1.004374997478366	1032.608391395864
1029	1.861320704868699	0.08286052951498016	-1.778460175353719	0.023980789792232	0.9727378237096106	0.1189254345764101	1.010885302612353	446.452379771233
1030	1.020827339460471	0.1135493187167279	-0.9072780207437435	0.09944591584216952	0.8854048974626364	0.534498858523908	1.010042013814651	481.562967120388
1031	4.309461971376609	0.1249379618376429	-4.184524009538967	0.01818260787714047	0.9792037274349965	0.08963860359321424	1.017023982315408	292.7002666566444
1032	1.750891312300678	0.08419648621236557	-1.666694826088312	0.02323738851231068	0.9734779543003651	0.1151510552737607	1.016721139764535	297.7148684971223
1033	1.790264357068496	0.07597038839296343	-1.714293968675533	0.02099830883116323	0.9759405372353231	0.1038174858289446	1.011744158254534	415.6648227722718
1034	2.657545071230998	0.1000163191970317	-2.557528752033967	0.02159098487155185	0.975352508091453	0.1068123912610571	1.018487427230439	270.722238419907
1035	1.765463617312269	0.09662810094955036	-1.668835516362718	0.03021215898586183	0.9657942874686751	0.1507907346875129	1.01086567845079	447.2102248956491
1036	1.328275555781151	0.07987760391642938	-1.248397951864722	0.03130318342449122	0.9643391467207557	0.1564120701333609	1.005976876053948	779.0841916699935
1037	2.238153616448967	0.09907420877866213	-2.139079407670304	0.02747531702995224	0.9688297594493571	0.1367450801612733	1.011761890568671	415.0746124375777
1038	2.33027748188691	0.09757779249159113	-2.232699689395318	0.02637710253625595	0.9699982142419487	0.1311311708858452	1.009129649363578	526.4752709915733
1039	2.636670458256742	0.09665554609734742	-2.540014912159394	0.02057316650913613	0.9764805708985366	0.1016713928663424	1.018454166630125	271.1840532818791
1040	1.942896427145115	0.1337363601535686	-1.809160066991547	0.08607718036864112	0.9027677241944883	0.4558774827700179	1.003812874969081	1166.211465814902
1041	1.811397941656275	0.08186383415249474	-1.72953410750378	0.02295523051636663	0.9737711950849717	0.1137199931045628	1.011603649207663	420.4027342006538
1042	0.7923644832973429	0.1579102794612241	-0.6344542038361187	0.1531913254343321	0.8269279124297295	0.8756257125747671	1.016158420826317	307.5167960194539
1043	1.764469511322687	0.0835657818244567	-1.68090372949823	0.05433887821757862	0.9361258406463511	0.2781280330396038	1.004374997478366	1032.608391395864
1044	4.487546375122445	0.1452256025217705	-4.342320772600675	0.02319355082172877	0.9736424362779234	0.1149286629709636	1.014624390974772	337.9425276096937
1045	1.348216695717483	0.08306027581498558	-1.265156419902498	0.03283824690891519	0.9626636800983153	0.1643427238108051	1.005651180078508	819.9367815909675
1046	1.253812100544445	0.1191495527351159	-1.13466254780933	0.092207349604658	0.8947678085525214	0.4916414683543633	1.007494380906832	632.626681445855
1047	1.23830721376268	0.1180734714016477	-1.120233742361032	0.09597040689698658	0.8900433636488924	0.5138357529913259	1.007859484643877	605.3253272325718
1048	1.942896427145115	0.1337363601535686	-1.809160066991547	0.08607718036864112	0.9027677241944883	0.4558774827700179	1.003812874969081	1166.211465814902
1049	1.765463617312269	0.09662810094955036	-1.668835516362718	0.03021215898586183	0.9657942874686751	0.1507907346875129	1.01086567845079	447.2102248956491
1050	0.9210908081841553	0.1196091652693104	-0.8014816429148449	0.1065278836444109	0.8779976961903471	0.5771011318877207	1.012616315196773	388.5266377296617
1051	1.23830721376268	0.1180734714016477	-1.120233742361032	0.09597040689698658	0.8900433636488924	0.5138357529913259	1.007859484643877	605.3253272325718
1052	1.338687715807874	0.07452522605816315	-1.264162489749711	0.02853426358427273	0.9674172807870212	0.1421702776461663	1.005940666891026	783.4218314753616
1053	1.858986220233173	0.08233543029058019	-1.776650789942593	0.02309713515202805	0.973613429529163	0.1144396083675848	1.011854347506446	412.0246821337897
1054	1.942896427145115	0.1337363601535686	-1.809160066991547	0.08607718036864112	0.9027677241944883	0.4558774827700179	1.003812874969081	1166.211465814902
1055	1.524193295184999	0.1087692314274242	-1.415424063757575	0.03608865546645247	0.9594189957039048	0.1812187961294804	1.010351644676431	468.0374030698343
1056	1.355043914241239	0.09389807552868912	-1.26114583871255	0.03793865535714482	0.9571369250243327	0.1908748899420622	1.005619935447293	824.0844220066604
1057	1.231632178123375	0.1103564588080208	-1.121275719315354	0.09010227296751765	0.8961644685296409	0.4793059245633729	1.007897814548588	602.5968258841178
1058	1.960552054118212	0.1004767933949747	-1.860075260723238	0.02783170542950299	0.968549426076836	0.1385696105611171	1.015826184361904	313.6212363698893
1059	1.797659241304272	0.09584637750433736	-1.701812863799934	0.03344143512717147	0.962144567969004	0.1674658907107829	1.005334852181649	863.9800892296611
1060	1.355580135741879	0.0916305786676422	-1.263949557074237	0.03668734431064708	0.9584800668733069	0.1843395997318978	1.00563853293195	821.6105698291902
1061	1.23830721376268	0.1180734714016477	-1.120233742361032	0.09597040689698658	0.8900433636488924	0.5138357529913259	1.007859484643877	605.3253272325718
1062	1.898997119921823	0.09327697030758648	-1.805720149614236	0.02662774016387591	0.9697383589068378	0.1324112775471473	1.010177702023844	475.5391588983831
1063	1.183542275566515	0.09311266487809754	-1.090429610688418	0.04139412666930115	0.9532169818067132	0.2090105794360214	1.007954785047747	598.5871120513475
1064	0.8855570932171698	0.1241050019779608	-0.761452091239209	0.1214064045905767	0.860225451013525	0.6688414738435209	1.013320586311773	369.1121112451845
1065	1.404739963309563	0.0825989211831559	-1.322141042126407	0.03160671363833621	0.9640442819746597	0.1579782149444806	1.005612127002137	825.1275949156907
1066	0.9545294486143581	0.1194596778749331	-0.8350697707394249	0.1039705909379264	0.8808827245539745	0.5616398035528778	1.012024268238758	406.5368400819609
1067	1.323920042149441	0.1040209486318042	-1.219899093517636	0.03933542913094891	0.955706831622499	0.1981900050269599	1.005737051169341	808.7516706044967
1068	1.942896427145115	0.1337363601535686	-1.809160066991547	0.08607718036864112	0.9027677241944883	0.4558774827700179	1.003812874969081	1166.211465814902
1069	1.76457753023114	0.08421333155621094	-1.680364198674929	0.02870905167547635	0.9673013872917859	0.1430668898401591	1.005295751022694	869.7581281888815
1070	1.253812100544445	0.1191495527351159	-1.13466254780933	0.092207349604658	0.8947678085525214	0.4916414683543633	1.007494380906832	632.626681445855
1071	1.253812100544445	0.1191495527351159	-1.13466254780933	0.092207349604658	0.8947678085525214	0.4916414683543633	1.007494380906832	632.626681445855
1072	1.184034808060436	0.08415754223915156	-1.099877265821284	0.03621668389459964	0.9588817977888515	0.1818858479109603	1.008282932447253	576.5040652649126
1073	1.22056148473944	0.09981089597088041	-1.120750588768559	0.08176094258665845	0.9048918787296805	0.4309826215492832	1.007934085513396	600.0377271871752
1074	2.295409083659106	0.08951027944262879	-2.205898804216477	0.02060742689815875	0.9765314644417827	0.1018442682336576	1.018143591342791	275.5758466731891
1075	1.348216695717483	0.08306027581498558	-1.265156419902498	0.03283824690891519	0.9626636800983153	0.1643427238108051	1.005651180078508	819.9367815909675
1076	1.241085674387868	0.123293654139129	-1.117792020248739	0.09988299017500887	0.8859787101367887	0.5371087122359302	1.00783651103356	606.9727218446151
1077	0.8201397855349131	0.126932960973384	-0.693206824561529	0.1282072593367084	0.8522181346486741	0.7118180534557899	1.014638852549701	337.6269066806018
1078	1.22056148473944	0.09981089597088041	-1.120750588768559	0.08176094258665845	0.9048918787296805	0.4309826215492832	1.007934085513396	600.0377271871752
1079	1.942896427145115	0.1337363601535686	-1.809160066991547	0.08607718036864112	0.9027677241944883	0.4558774827700179	1.003812874969081	1166.211465814902
1080	1.231514668364468	0.1095717651774037	-1.121942903187064	0.09008836640551446	0.8961531461663796	0.479224623241069	1.007869237782517	604.6286827413726
1081	0.9750791501947539	0.11641373545943	-0.8586654147353239	0.103956514264277	0.8803968597489314	0.5615549405643687	1.010705861753074	453.4808518140459
1082	2.232954755926519	0.09867289952744371	-2.134281856399075	0.02440419683229299	0.9722046236059108	0.121077717779258	1.0169519000465	293.8780537649113
1083	1.241085674387868	0.123293654139129	-1.117792020248739	0.09988299017500887	0.8859787101367887	0.5371087122359302	1.00783651103356	606.9727218446151
1084	1.241085674387868	0.123293654139129	-1.117792020248739	0.09988299017500887	0.8859787101367887	0.5371087122359302	1.00783651103356	606.9727218446151
1085	1.22056148473944	0.09981089597088041	-1.120750588768559	0.08176094258665845	0.9048918787296805	0.4309826215492832	1.007934085513396	600.0377271871752
1086	1.712786098461005	0.7603464890201458	-0.952439609440859	0.4388519012815072	0.5335468552013924	3.785385541262809	1.004199700527713	1070.843062032866
1087	0.892875453732883	0.8643654432377899	-0.02851001049509316	0.5434867444955602	0.428120745605109	5.762423784279132	1.003385369907312	1293.698607286517
1088	0.9992285536484514	0.1298473541502128	-0.8693811994982386	0.1101678967203699	0.8748006187960236	0.5992618332190743	1.011184656057561	435.2075525891372
1089	1.23830721376268	0.1180734714016477	-1.120233742361032	0.09597040689698658	0.8900433636488924	0.5138357529913259	1.007859484643877	605.3253272325718
1090	2.224576597586208	0.08074103287749411	-2.143835564708714	0.0209968825581913	0.9759342242258713	0.1038102829723861	1.00950925503893	506.7940618739103
1091	0.762496950550791	0.1641078545290134	-0.5983890960217776	0.1653655854366761	0.8131345241995842	0.958999708523636	1.016444261324535	302.4564128399504
1092	1.65446395688656	0.09187536939729313	-1.562588587489267	0.03051222157521961	0.9653642694404402	0.1523354996476076	1.007979341079174	596.8754197488948
1093	0.9780228848675977	0.1040626048293683	-0.8739602800382293	0.0939311458415211	0.8908069679829357	0.5017854322441389	1.010608650101844	457.3833382718749
1094	1.92355504930668	0.07668820337828838	-1.846866845928392	0.01802426927305587	0.9793094703547665	0.08884368076886827	1.020160276912774	249.4133834855388
1095	0.9780228848675977	0.1040626048293683	-0.8739602800382293	0.0939311458415211	0.8908069679829357	0.5017854322441389	1.010608650101844	457.3833382718749
1096	1.974444792752043	0.09417589204237305	-1.88026890070967	0.02284661061240649	0.9740295658886013	0.1131693098910637	1.020905724718567	240.9906768027225
1097	0.6514621719999059	0.8584290005720456	0.2069668285721398	0.5405793946935207	0.4305239661598341	5.695326791477091	1.003615780122624	1221.69719181312
1098	1.438196588342515	0.08104444257490009	-1.357152145767615	0.02786277056770173	0.9682775347567627	0.1387287119210429	1.007759686628905	612.5482182353974
1099	1.323626425344804	0.07414509861398248	-1.249481326730822	0.02855513914829462	0.9673476366161804	0.1422773462663712	1.006049150169685	770.5696016573872
1100	1.728878862116625	0.07603729933534342	-1.652841562781281	0.02513907441366908	0.9712480925054521	0.1248177215710269	1.005584989323915	828.7738866837747
1101	1.185276941734649	0.07698925179197334	-1.108287689942676	0.03237432731291152	0.9630719419906925	0.1619433061459634	1.008420357777771	567.7385588947741
1102	1.25293516816453	0.1173058924704439	-1.135629275694086	0.09091351564827814	0.8961141720641779	0.4840529618264047	1.00750595633636	631.7228835406462
1103	1.22056148473944	0.09981089597088041	-1.120750588768559	0.08176094258665845	0.9048918787296805	0.4309826215492832	1.007934085513396	600.0377271871752
1104	1.330673399704877	0.08349835465453033	-1.247175045050346	0.03312099815426809	0.96235705731343	0.1658062581423511	1.00594678748721	782.6851988641494
1105	1.133452620244968	0.1130897645390836	-1.020362855705884	0.05335750622490078	0.9402119904268071	0.2728218557093711	1.009672375126357	498.788084647729
1106	0.955649741734204	0.1125819838533094	-0.8430677578808946	0.09851294802931602	0.8865711189902179	0.5289363972816541	1.011998866086914	407.3477540770309
1107	1.355043914241239	0.09389807552868912	-1.26114583871255	0.03793865535714482	0.9571369250243327	0.1908748899420622	1.005619935447293	824.0844220066604
1108	1.23830721376268	0.1180734714016477	-1.120233742361032	0.09597040689698658	0.8900433636488924	0.5138357529913259	1.007859484643877	605.3253272325718
1109	1.764012739896913	0.08489235247813839	-1.679120387418775	0.02885881146751434	0.9671556802809604	0.1438353708558871	1.005432905794573	849.8255142029651
1110	0.9780228848675977	0.1040626048293683	-0.8739602800382293	0.0939311458415211	0.8908069679829357	0.5017854322441389	1.010608650101844	457.3833382718749
1111	6.62596560420787	0.1330395266236832	-6.492926077584187	0.007290784807131391	0.9914890516298345	0.0355485472284132	1.021381046362796	235.9197484560972
1112	0.7930270519102232	0.6957258279704913	-0.09730122393973184	0.5087940704679969	0.4619190576715019	5.013581407720692	1.003820844361337	1164.074412875573
1113	1.267141586130397	0.1399284387324789	-1.127213147397918	0.106959806863508	0.8794057014756504	0.5797212699287865	1.007289113732835	649.0999162059477
1114	1.764469511322687	0.0835657818244567	-1.68090372949823	0.05433887821757862	0.9361258406463511	0.2781280330396038	1.004374997478366	1032.608391395864
1115	0.9987140105165851	0.1320456557873901	-0.8666683547291951	0.1117295128640947	0.8731851256725369	0.6088247553079099	1.011184668066255	435.2071130553495
1116	1.241085674387868	0.123293654139129	-1.117792020248739	0.09988299017500887	0.8859787101367887	0.5371087122359302	1.00783651103356	606.9727218446151
1117	1.22056148473944	0.09981089597088041	-1.120750588768559	0.08176094258665845	0.9048918787296805	0.4309826215492832	1.007934085513396	600.0377271871752
1118	1.76457753023114	0.08421333155621094	-1.680364198674929	0.02870905167547635	0.9673013872917859	0.1430668898401591	1.005295751022694	869.7581281888815
1119	5.073223340679386	0.1110733688332367	-4.962149971846149	0.00631341529941559	0.9925794377319308	0.03075279280443209	1.035310734338842	147.0966211520195
1120	0.9210908081841553	0.1196091652693104	-0.8014816429148449	0.1065278836444109	0.8779976961903471	0.5771011318877207	1.012616315196773	388.5266377296617
1121	1.253812100544445	0.1191495527351159	-1.13466254780933	0.092207349604658	0.8947678085525214	0.4916414683543633	1.007494380906832	632.626681445855
1122	1.044985295700959	0.1130206426924583	-0.9319646530085011	0.0932835024233251	0.8930814765497652	0.4979697441483253	1.008917877099628	538.1443656938625
1123	0.9101465724247543	0.1042546912431707	-0.8058918811815836	0.09406533894159559	0.8907786839002829	0.5025767332875686	1.013198422611076	372.3366656558885
1124	1.231514668364468	0.1095717651774037	-1.121942903187064	0.09008836640551446	0.8961531461663796	0.479224623241069	1.007869237782517	604.6286827413726
1125	1.145323792101953	0.1187317880726366	-1.026592004029316	0.0537182919053546	0.9401678877248323	0.2747713074201358	1.010101872799422	478.8865510435921
1126	0.9750791501947539	0.11641373545943	-0.8586654147353239	0.103956514264277	0.8803968597489314	0.5615549405643687	1.010705861753074	453.4808518140459
1127	1.285862593127323	0.08185287513852824	-1.204009717988795	0.03279209096466705	0.962684911280508	0.1641038996185131	1.005869745285551	792.0607029410285
1128	0.9785911568696412	0.1068441762617715	-0.8717469806078696	0.09609443164759046	0.8885602758617879	0.5145703891220488	1.010643079159353	455.9934230522541
1129	0.8201397855349131	0.126932960973384	-0.693206824561529	0.1282072593367084	0.8522181346486741	0.7118180534557899	1.014638852549701	337.6269066806018
1130	1.574292386902214	0.6405664120810614	-0.9337259748211525	0.4686341606346085	0.5032321867681463	4.268840640271989	1.004013751293232	1114.647029510974
1131	1.355043914241239	0.09389807552868912	-1.26114583871255	0.03793865535714482	0.9571369250243327	0.1908748899420622	1.005619935447293	824.0844220066604
1132	1.077506125977625	0.6124280924074451	-0.4650780335701802	0.4654288098273346	0.5056669782717935	4.214221354395124	1.004123111928756	1088.458223358465
1133	1.212831546645154	0.08307329375113695	-1.129758252894017	0.03494210669098305	0.9603009957653164	0.1752529546898795	1.007596742656842	624.7239941694905
1134	0.955649741734204	0.1125819838533094	-0.8430677578808946	0.09851294802931602	0.8865711189902179	0.5289363972816541	1.011998866086914	407.3477540770309
1135	0.976333101192618	0.1115776807297465	-0.8647554204628715	0.1000351284555384	0.8844603441744237	0.5380177535204592	1.010667756127317	455.0024763534789
1136	1.323626425344804	0.07414509861398248	-1.249481326730822	0.02855513914829462	0.9673476366161804	0.1422773462663712	1.006049150169685	770.5696016573872
1137	1.505433852560938	0.07569334392341495	-1.429740508637523	0.02444280970563536	0.9720425813026118	0.1212740895667544	1.008574342111151	558.232268638475
1138	1.524453145140316	0.08268433712076359	-1.441768808019552	0.02607334058521317	0.9702962656361025	0.1295806201868872	1.009843986530659	490.6379145997225
1139	1.231076226524163	0.1120798055065957	-1.118996421017568	0.09193932180373889	0.894243403490427	0.4900676741505091	1.007883681520176	603.5999770783409
1140	0.9750791501947539	0.11641373545943	-0.8586654147353239	0.103956514264277	0.8803968597489314	0.5615549405643687	1.010705861753074	453.4808518140459
1141	1.855261147835853	0.10032791559741	-1.754933232238443	0.02988996874632787	0.96626152938451	0.1491331173514009	1.012220388395544	400.3851203289937
1142	0.9750791501947539	0.11641373545943	-0.8586654147353239	0.103956514264277	0.8803968597489314	0.5615549405643687	1.010705861753074	453.4808518140459
1143	1.716549189017579	0.847444310391454	-0.8691048786261255	0.3382956245273209	0.6328818164655431	2.474582884644227	1.003394332955497	1290.738459023443
1144	1.267141586130397	0.1399284387324789	-1.127213147397918	0.106959806863508	0.8794057014756504	0.5797212699287865	1.007289113732835	649.0999162059477
1145	0.8201397855349131	0.126932960973384	-0.693206824561529	0.1282072593367084	0.8522181346486741	0.7118180534557899	1.014638852549701	337.6269066806018
1146	1.790264357068496	0.07597038839296343	-1.714293968675533	0.02099830883116323	0.9759405372353231	0.1038174858289446	1.011744158254534	415.6648227722718
1147	0.8737672234424709	0.6406122924004924	-0.2331549310419785	0.4993229565592704	0.4714174195158291	4.827179904364147	1.003946455721716	1131.402677079162
1148	1.020827339460471	0.1135493187167279	-0.9072780207437435	0.09944591584216952	0.8854048974626364	0.534498858523908	1.010042013814651	481.562967120388
1149	1.379812443947728	0.08923553248551143	-1.290576911462217	0.0327299902744807	0.962894463175747	0.1637826086663387	1.007198487322005	656.65246586683
1150	3.681557262810396	0.9797214763701214	-2.701835786440275	0.2575935218858578	0.7188867136779933	1.679433510540644	1.004218866184889	1066.524460332983
1151	0.9561019804411419	0.1142500958049395	-0.8418518846362024	0.1000284627464572	0.8849729352487307	0.5379779188110455	1.011976212882519	408.0736988171745
1152	2.340578380111073	0.1003636330160907	-2.240214747094982	0.02294216724564424	0.9739361753910591	0.1136537582140235	1.017883501160084	279.3679177418409
1153	0.9561019804411419	0.1142500958049395	-0.8418518846362024	0.1000284627464572	0.8849729352487307	0.5379779188110455	1.011976212882519	408.0736988171745
1154	0.957900014821945	0.1092857186236978	-0.8486142961982471	0.09606881142340667	0.889078762280711	0.5144186162602794	1.011916425493455	410.0023674462153
1155	0.9496611134519337	0.1290333966896086	-0.820627716762325	0.112958000547585	0.8715126098982454	0.6163713499191726	1.011987570439439	407.7094052381526
1156	2.458361913188126	0.08587392290570554	-2.37248799028242	0.01819032940750068	0.9791968988011653	0.08967737530604332	1.020291573873756	247.8860532750163
1157	1.855261147835853	0.10032791559741	-1.754933232238443	0.02988996874632787	0.96626152938451	0.1491331173514009	1.012220388395544	400.3851203289937
1158	2.474419046125036	0.09236963571617132	-2.382049410408865	0.02524820766348925	0.9712082516691753	0.1253736130446089	1.006867553272595	685.8096092660004
1159	1.796492124615364	0.09451058758372448	-1.70198153703164	0.03267599676842979	0.9629642735407696	0.1635032954585691	1.005349217710207	861.8766768195668
1160	1.25293516816453	0.1173058924704439	-1.135629275694086	0.09091351564827814	0.8961141720641779	0.4840529618264047	1.00750595633636	631.7228835406462
1161	0.869581214109429	0.1431612014418353	-0.7264200126675937	0.1328864797115002	0.8492872790217783	0.7417788891982267	1.013706948407058	359.2789945574667
1162	0.9496611134519337	0.1290333966896086	-0.820627716762325	0.112958000547585	0.8715126098982454	0.6163713499191726	1.011987570439439	407.7094052381526
1163	0.957900014821945	0.1092857186236978	-0.8486142961982471	0.09606881142340667	0.889078762280711	0.5144186162602794	1.011916425493455	410.0023674462153
1164	0.976333101192618	0.1115776807297465	-0.8647554204628715	0.1000351284555384	0.8844603441744237	0.5380177535204592	1.010667756127317	455.0024763534789
1165	1.020827339460471	0.1135493187167279	-0.9072780207437435	0.09944591584216952	0.8854048974626364	0.534498858523908	1.010042013814651	481.562967120388
1166	1.885480523575514	0.08734414239414277	-1.798136381181371	0.02494506178262854	0.971569037955023	0.1238297876751556	1.009985351304648	484.1246169928299
1167	1.352537156025536	0.0896641224420871	-1.262873033583449	0.03583295490464569	0.9594258288477067	0.1798870791479432	1.005660057161551	818.7660479238765
1168	1.404739963309563	0.0825989211831559	-1.322141042126407	0.03160671363833621	0.9640442819746597	0.1579782149444806	1.005612127002137	825.1275949156907
1169	1.253812100544445	0.1191495527351159	-1.13466254780933	0.092207349604658	0.8947678085525214	0.4916414683543633	1.007494380906832	632.626681445855
1170	1.797659241304272	0.09584637750433736	-1.701812863799934	0.03344143512717147	0.962144567969004	0.1674658907107829	1.005334852181649	863.9800892296611
1171	1.312587635822859	0.6245812978042931	-0.6880063380185657	0.4604304636140655	0.5110065421462657	4.13034433413717	1.004101751198973	1093.475700929014
1172	1.834774356325998	0.09143653772652953	-1.743337818599468	0.02595075241294037	0.9704911133019571	0.1289551436379548	1.011816664988221	413.2622088467299
1173	0.8976435484999365	0.1273946662930378	-0.7702488822068988	0.114318046556442	0.8696930485425943	0.6247505247493024	1.01340953757312	366.7998480940423
1174	2.238153616448967	0.09907420877866213	-2.139079407670304	0.02747531702995224	0.9688297594493571	0.1367450801612733	1.011761890568671	415.0746124375777
1175	0.957900014821945	0.1092857186236978	-0.8486142961982471	0.09606881142340667	0.889078762280711	0.5144186162602794	1.011916425493455	410.0023674462153
1176	0.7996246280401017	0.7673621691993677	-0.03226245884073398	0.5242662116980714	0.4467192702432751	5.334055151006717	1.003608316272572	1223.90301842721
1177	1.352537156025536	0.0896641224420871	-1.262873033583449	0.03583295490464569	0.9594258288477067	0.1798870791479432	1.005660057161551	818.7660479238765
1178	1.23830721376268	0.1180734714016477	-1.120233742361032	0.09597040689698658	0.8900433636488924	0.5138357529913259	1.007859484643877	605.3253272325718
1179	0.9020471378484128	0.1204735095150503	-0.7815736283333625	0.1076363697934587	0.8766596272410812	0.5838305426166975	1.013431287171473	366.2389661248312
1180	1.786320777903847	0.09158455810729207	-1.694736219796555	0.0315777725438235	0.9641771038397723	0.1578288433340936	1.005352371872701	861.4162243081851
1181	3.353742958837405	0.6320465367658985	-2.721696422071507	0.258504164502769	0.7167547534217457	1.687440460832217	1.004054018144719	1104.857950011712
1182	1.133452620244968	0.1130897645390836	-1.020362855705884	0.05335750622490078	0.9402119904268071	0.2728218557093711	1.009672375126357	498.788084647729
1183	1.020827339460471	0.1135493187167279	-0.9072780207437435	0.09944591584216952	0.8854048974626364	0.534498858523908	1.010042013814651	481.562967120388
1184	0.8855570932171698	0.1241050019779608	-0.761452091239209	0.1214064045905767	0.860225451013525	0.6688414738435209	1.013320586311773	369.1121112451845
1185	2.33027748188691	0.09757779249159113	-2.232699689395318	0.02637710253625595	0.9699982142419487	0.1311311708858452	1.009129649363578	526.4752709915733
1186	3.842807433483862	0.1114650977221409	-3.731342335761721	0.01991217970421653	0.9772387239651812	0.09833846871834712	1.01032284039308	469.2630075876568
1187	1.241085674387868	0.123293654139129	-1.117792020248739	0.09988299017500887	0.8859787101367887	0.5371087122359302	1.00783651103356	606.9727218446151
1188	1.355043914241239	0.09389807552868912	-1.26114583871255	0.03793865535714482	0.9571369250243327	0.1908748899420622	1.005619935447293	824.0844220066604
1189	0.9475465152415584	0.1082803991020535	-0.839266116139505	0.09774451874719943	0.8868111298121205	0.5243635729919722	1.010762741743642	451.2286897206487
1190	8.185561173590026	0.6726759178575465	-7.512885255732479	0.1777738402247283	0.8039234170678263	1.046516775610811	1.003718346942815	1192.175772884398
1191	0.7190213882453318	0.605317320395778	-0.1137040678495538	0.5319036976665517	0.438354147175972	5.500060028203637	1.003497214259042	1257.711432195039
1192	1.764469511322687	0.0835657818244567	-1.68090372949823	0.05433887821757862	0.9361258406463511	0.2781280330396038	1.004374997478366	1032.608391395864
1193	0.8201397855349131	0.126932960973384	-0.693206824561529	0.1282072593367084	0.8522181346486741	0.7118180534557899	1.014638852549701	337.6269066806018
1194	1.25293516816453	0.1173058924704439	-1.135629275694086	0.09091351564827814	0.8961141720641779	0.4840529618264047	1.00750595633636	631.7228835406462
1195	1.267141586130397	0.1399284387324789	-1.127213147397918	0.106959806863508	0.8794057014756504	0.5797212699287865	1.007289113732835	649.0999162059477
1196	0.9992285536484514	0.1298473541502128	-0.8693811994982386	0.1101678967203699	0.8748006187960236	0.5992618332190743	1.011184656057561	435.2075525891372
1197	1.08316314335396	0.09503426565925574	-0.9881288776947041	0.07547524323196939	0.9122965294342944	0.3951441954535257	1.008022546642408	593.8876965346153
1198	0.955649741734204	0.1125819838533094	-0.8430677578808946	0.09851294802931602	0.8865711189902179	0.5289363972816541	1.011998866086914	407.3477540770309
1199	0.7933691969532649	0.5951960396207413	-0.1981731573325236	0.4839656285502308	0.4863399112365031	4.539473862564438	1.004105786252883	1092.524331288558
1200	1.537358845352657	0.09578403024468948	-1.441574815107967	0.03169783233368988	0.9642402523017104	0.1584485576893636	1.010360272328749	467.6715670813846
1201	0.9475465152415584	0.1082803991020535	-0.839266116139505	0.09774451874719943	0.8868111298121205	0.5243635729919722	1.010762741743642	451.2286897206487
1202	2.443727650637589	0.098073549443061	-2.345654101194528	0.02500250690771124	0.9715369061744792	0.1241222636685463	1.010984957027818	442.6438987875829
1203	0.8201397855349131	0.126932960973384	-0.693206824561529	0.1282072593367084	0.8522181346486741	0.7118180534557899	1.014638852549701	337.6269066806018
1204	1.732039583478685	0.07654178392584454	-1.65549779955284	0.02059006109244192	0.9764021589289966	0.1017566401618958	1.016624768686279	299.3478265411871
1205	0.882492018345185	0.1327265579795524	-0.7497654603656326	0.1289029980995561	0.8524981797062043	0.7162524656895148	1.013412377037108	366.7265240294982
1206	0.882492018345185	0.1327265579795524	-0.7497654603656326	0.1289029980995561	0.8524981797062043	0.7162524656895148	1.013412377037108	366.7265240294982
1207	1.020827339460471	0.1135493187167279	-0.9072780207437435	0.09944591584216952	0.8854048974626364	0.534498858523908	1.010042013814651	481.562967120388
1208	1.796492124615364	0.09451058758372448	-1.70198153703164	0.03267599676842979	0.9629642735407696	0.1635032954585691	1.005349217710207	861.8766768195668
1209	0.957900014821945	0.1092857186236978	-0.8486142961982471	0.09606881142340667	0.889078762280711	0.5144186162602794	1.011916425493455	410.0023674462153
1210	0.9750791501947539	0.11641373545943	-0.8586654147353239	0.103956514264277	0.8803968597489314	0.5615549405643687	1.010705861753074	453.4808518140459
1211	0.9739514780714925	0.1219369173060804	-0.852014560765412	0.1080571424029331	0.8761553717398229	0.5863893535523695	1.01074115811471	452.0806096367261
1212	0.9739514780714925	0.1219369173060804	-0.852014560765412	0.1080571424029331	0.8761553717398229	0.5863893535523695	1.01074115811471	452.0806096367261
1213	0.882492018345185	0.1327265579795524	-0.7497654603656326	0.1289029980995561	0.8524981797062043	0.7162524656895148	1.013412377037108	366.7265240294982
1214	1.338343222222892	0.09244208299829275	-1.245901139224599	0.03788973091837843	0.9571271870648204	0.1906190502830335	1.005680475479533	816.0859888673737
1215	0.8201397855349131	0.126932960973384	-0.693206824561529	0.1282072593367084	0.8522181346486741	0.7118180534557899	1.014638852549701	337.6269066806018
1216	1.020827339460471	0.1135493187167279	-0.9072780207437435	0.09944591584216952	0.8854048974626364	0.534498858523908	1.010042013814651	481.562967120388
1217	1.797659241304272	0.09584637750433736	-1.701812863799934	0.03344143512717147	0.962144567969004	0.1674658907107829	1.005334852181649	863.9800892296611
1218	1.354506086395808	0.1154458825358294	-1.239060203859978	0.04039488298124323	0.9546790582800682	0.2037527268772014	1.007273334618709	650.4022414754116
1219	4.150103847463158	0.1028373671618715	-4.047266480301286	0.008310239360859374	0.9902752380040931	0.0405608767892229	1.035474991055667	146.4596440834347
1220	0.957900014821945	0.1092857186236978	-0.8486142961982471	0.09606881142340667	0.889078762280711	0.5144186162602794	1.011916425493455	410.0023674462153
1221	1.352537156025536	0.0896641224420871	-1.262873033583449	0.03583295490464569	0.9594258288477067	0.1798870791479432	1.005660057161551	818.7660479238765
1222	1.764469511322687	0.0835657818244567	-1.68090372949823	0.05433887821757862	0.9361258406463511	0.2781280330396038	1.004374997478366	1032.608391395864
1223	0.8976435484999365	0.1273946662930378	-0.7702488822068988	0.114318046556442	0.8696930485425943	0.6247505247493024	1.01340953757312	366.7998480940423
1224	1.697201626791603	0.08414102856740852	-1.613060598224194	0.02196259998634656	0.9750257151215616	0.1086920849886586	1.025144022371711	202.4104141472865
1225	1.942896427145115	0.1337363601535686	-1.809160066991547	0.08607718036864112	0.9027677241944883	0.4558774827700179	1.003812874969081	1166.211465814902
1226	1.241085674387868	0.123293654139129	-1.117792020248739	0.09988299017500887	0.8859787101367887	0.5371087122359302	1.00783651103356	606.9727218446151
1227	1.22056148473944	0.09981089597088041	-1.120750588768559	0.08176094258665845	0.9048918787296805	0.4309826215492832	1.007934085513396	600.0377271871752
1228	1.25293516816453	0.1173058924704439	-1.135629275694086	0.09091351564827814	0.8961141720641779	0.4840529618264047	1.00750595633636	631.7228835406462
1229	0.9750791501947539	0.11641373545943	-0.8586654147353239	0.103956514264277	0.8803968597489314	0.5615549405643687	1.010705861753074	453.4808518140459
1230	1.08316314335396	0.09503426565925574	-0.9881288776947041	0.07547524323196939	0.9122965294342944	0.3951441954535257	1.008022546642408	593.8876965346153
1231	1.185276941734649	0.07698925179197334	-1.108287689942676	0.03237432731291152	0.9630719419906925	0.1619433061459634	1.008420357777771	567.7385588947741
1232	0.9475465152415584	0.1082803991020535	-0.839266116139505	0.09774451874719943	0.8868111298121205	0.5243635729919722	1.010762741743642	451.2286897206487
1233	2.39986021412308	0.09000834033622393	-2.309851873786856	0.02270154482630471	0.9740636290347215	0.1124340435739241	1.010863856823804	447.2807051793937
1234	1.020827339460471	0.1135493187167279	-0.9072780207437435	0.09944591584216952	0.8854048974626364	0.534498858523908	1.010042013814651	481.562967120388
1235	0.7923644832973429	0.1579102794612241	-0.6344542038361187	0.1531913254343321	0.8269279124297295	0.8756257125747671	1.016158420826317	307.5167960194539
1236	2.826519061816047	0.1093857659292645	-2.717133295886782	0.015033478471189	0.982859238922998	0.07387672610846152	1.058037770976553	92.94316226831373
1237	1.323920042149441	0.1040209486318042	-1.219899093517636	0.03933542913094891	0.955706831622499	0.1981900050269599	1.005737051169341	808.7516706044967
1238	2.08798462192654	0.08729844427121562	-2.000686177655325	0.02333616696599948	0.9734844391390203	0.1156522398771971	1.012989587120473	377.9842149823203
1239	2.08798462192654	0.08729844427121562	-2.000686177655325	0.02333616696599948	0.9734844391390203	0.1156522398771971	1.012989587120473	377.9842149823203
1240	2.33027748188691	0.09757779249159113	-2.232699689395318	0.02637710253625595	0.9699982142419487	0.1311311708858452	1.009129649363578	526.4752709915733
1241	0.8089053254748506	0.1232739589651975	-0.6856313665096531	0.126285384915569	0.8539669534207761	0.6996053506613789	1.014840199043413	333.2943836777411
1242	15.32325360365189	1.118910120383972	-14.20434348326792	0.05593937859872419	0.9338449496106402	0.2868054405837984	1.001926585281537	2066.875047703534
1243	1.352537156025536	0.0896641224420871	-1.262873033583449	0.03583295490464569	0.9594258288477067	0.1798870791479432	1.005660057161551	818.7660479238765
1244	1.936415072405967	0.09159804021577708	-1.84481703219019	0.02412562114213906	0.9725320421429737	0.1196614381575857	1.015294639356629	323.9218721746086
1245	2.124347423447658	0.07733856594153558	-2.047008857506122	0.01780386470621314	0.9795347711856157	0.08773758878709155	1.01804220833903	277.0413410129916
1246	2.147002657859118	0.09058774995051665	-2.056414907908601	0.02338656844493361	0.9732763606319941	0.1159080072321156	1.010063397356025	480.6033833107807
1247	0.957900014821945	0.1092857186236978	-0.8486142961982471	0.09606881142340667	0.889078762280711	0.5144186162602794	1.011916425493455	410.0023674462153
1248	0.955649741734204	0.1125819838533094	-0.8430677578808946	0.09851294802931602	0.8865711189902179	0.5289363972816541	1.011998866086914	407.3477540770309
1249	1.020827339460471	0.1135493187167279	-0.9072780207437435	0.09944591584216952	0.8854048974626364	0.534498858523908	1.010042013814651	481.562967120388
1250	0.9750791501947539	0.11641373545943	-0.8586654147353239	0.103956514264277	0.8803968597489314	0.5615549405643687	1.010705861753074	453.4808518140459
1251	0.8120819464903658	0.1181267408309433	-0.6939552056594225	0.1216276789209996	0.8587638578747127	0.6702292965558363	1.014739306857585	335.451044962194
1252	1.796492124615364	0.09451058758372448	-1.70198153703164	0.03267599676842979	0.9629642735407696	0.1635032954585691	1.005349217710207	861.8766768195668
1253	1.020827339460471	0.1135493187167279	-0.9072780207437435	0.09944591584216952	0.8854048974626364	0.534498858523908	1.010042013814651	481.562967120388
1254	0.9780228848675977	0.1040626048293683	-0.8739602800382293	0.0939311458415211	0.8908069679829357	0.5017854322441389	1.010608650101844	457.3833382718749
1255	1.253812100544445	0.1191495527351159	-1.13466254780933	0.092207349604658	0.8947678085525214	0.4916414683543633	1.007494380906832	632.626681445855
1256	1.22056148473944	0.09981089597088041	-1.120750588768559	0.08176094258665845	0.9048918787296805	0.4309826215492832	1.007934085513396	600.0377271871752
1257	0.9944396664374142	0.1548098148131447	-0.8396298516242695	0.129099375576104	0.8551957824787479	0.7175053938908522	1.011041422883691	440.5151409604416
1258	2.636670458256742	0.09665554609734742	-2.540014912159394	0.02057316650913613	0.9764805708985366	0.1016713928663424	1.018454166630125	271.1840532818791
1259	0.869581214109429	0.1431612014418353	-0.7264200126675937	0.1328864797115002	0.8492872790217783	0.7417788891982267	1.013706948407058	359.2789945574667
1260	0.8898460044801038	0.1126234874353615	-0.7772225170447422	0.1108058491303175	0.8711888820424202	0.6031644260777538	1.013157049470368	373.441801832854
1261	1.281932191034386	0.104112234816777	-1.177819956217609	0.04180977009942375	0.952950987305179	0.2112008548431602	1.006102672174315	764.3843233175356
1262	1.044985295700959	0.1130206426924583	-0.9319646530085011	0.0932835024233251	0.8930814765497652	0.4979697441483253	1.008917877099628	538.1443656938625
1263	0.8851654413301281	0.1232184455485676	-0.7619469957815606	0.1214672134848624	0.8601306533231934	0.6692227948494881	1.013266615199734	370.5296410604049
1264	1.366026285366365	0.0709365655695455	-1.29508971979682	0.02434392315654398	0.9721309969342737	0.120771217672128	1.007522863642978	630.4074646643543
1265	1.621950793518926	15.97534649627775	14.35339570275882	0.9472404857833494	0.04193104758526917	86.90186445773061	1.001262511222514	2842.743605951695
1266	0.9750791501947539	0.11641373545943	-0.8586654147353239	0.103956514264277	0.8803968597489314	0.5615549405643687	1.010705861753074	453.4808518140459
1267	1.807622060081663	0.1137731315702804	-1.693848928511383	0.03713868074399012	0.9582093958086915	0.1866948606021865	1.010577713393042	458.6396355697774
1268	0.9750791501947539	0.11641373545943	-0.8586654147353239	0.103956514264277	0.8803968597489314	0.5615549405643687	1.010705861753074	453.4808518140459
1269	1.253812100544445	0.1191495527351159	-1.13466254780933	0.092207349604658	0.8947678085525214	0.4916414683543633	1.007494380906832	632.626681445855
1270	2.351548163138489	0.1020727249151004	-2.249475438223389	0.02794911928151794	0.9682748688784226	0.1391710037641551	1.009112464224328	527.4030388842239
1271	0.905498351414003	0.1131682810279709	-0.7923300703860321	0.1013834522831174	0.8831770322453816	0.5460875739400926	1.013372901232331	367.7486080539134
1272	1.08316314335396	0.09503426565925574	-0.9881288776947041	0.07547524323196939	0.9122965294342944	0.3951441954535257	1.008022546642408	593.8876965346153
1273	1.253812100544445	0.1191495527351159	-1.13466254780933	0.092207349604658	0.8947678085525214	0.4916414683543633	1.007494380906832	632.626681445855
1274	1.267141586130397	0.1399284387324789	-1.127213147397918	0.106959806863508	0.8794057014756504	0.5797212699287865	1.007289113732835	649.0999162059477
1275	1.020827339460471	0.1135493187167279	-0.9072780207437435	0.09944591584216952	0.8854048974626364	0.534498858523908	1.010042013814651	481.562967120388
1276	0.955649741734204	0.1125819838533094	-0.8430677578808946	0.09851294802931602	0.8865711189902179	0.5289363972816541	1.011998866086914	407.3477540770309
1277	0.9987140105165851	0.1320456557873901	-0.8666683547291951	0.1117295128640947	0.8731851256725369	0.6088247553079099	1.011184668066255	435.2071130553495
1278	0.8120819464903658	0.1181267408309433	-0.6939552056594225	0.1216276789209996	0.8587638578747127	0.6702292965558363	1.014739306857585	335.451044962194
1279	7.786727780829469	0.1335887096744718	-7.653139071154997	0.0124666557762974	0.9856370458024288	0.061103745197822	1.006163387043121	757.4880906218028
1280	1.942896427145115	0.1337363601535686	-1.809160066991547	0.08607718036864112	0.9027677241944883	0.4558774827700179	1.003812874969081	1166.211465814902
1281	1.23830721376268	0.1180734714016477	-1.120233742361032	0.09597040689698658	0.8900433636488924	0.5138357529913259	1.007859484643877	605.3253272325718
1282	1.253812100544445	0.1191495527351159	-1.13466254780933	0.092207349604658	0.8947678085525214	0.4916414683543633	1.007494380906832	632.626681445855
1283	0.9944396664374142	0.1548098148131447	-0.8396298516242695	0.129099375576104	0.8551957824787479	0.7175053938908522	1.011041422883691	440.5151409604416
1284	1.23830721376268	0.1180734714016477	-1.120233742361032	0.09597040689698658	0.8900433636488924	0.5138357529913259	1.007859484643877	605.3253272325718
1285	4.230804846524412	0.1105689231189392	-4.120235923405473	0.02012729617403577	0.9769854727799423	0.09942266681573017	1.008214584247026	580.966511055055
1286	0.9992285536484514	0.1298473541502128	-0.8693811994982386	0.1101678967203699	0.8748006187960236	0.5992618332190743	1.011184656057561	435.2075525891372
1287	1.241085674387868	0.123293654139129	-1.117792020248739	0.09988299017500887	0.8859787101367887	0.5371087122359302	1.00783651103356	606.9727218446151
1288	0.9561019804411419	0.1142500958049395	-0.8418518846362024	0.1000284627464572	0.8849729352487307	0.5379779188110455	1.011976212882519	408.0736988171745
1289	1.728878862116625	0.07603729933534342	-1.652841562781281	0.02513907441366908	0.9712480925054521	0.1248177215710269	1.005584989323915	828.7738866837747
1290	4.463288150608861	0.1252638322788679	-4.338024318329992	0.02675364459839656	0.9696511912478739	0.1330545706663717	1.005874181724002	791.5146694642348
1291	0.9475465152415584	0.1082803991020535	-0.839266116139505	0.09774451874719943	0.8868111298121205	0.5243635729919722	1.010762741743642	451.2286897206487
1292	1.020827339460471	0.1135493187167279	-0.9072780207437435	0.09944591584216952	0.8854048974626364	0.534498858523908	1.010042013814651	481.562967120388
1293	0.8851734311269398	0.1245130176812375	-0.7606604134457022	0.1222795212167898	0.8593184181599611	0.6743216891876332	1.013322681502017	369.0573051192228
1294	0.955649741734204	0.1125819838533094	-0.8430677578808946	0.09851294802931602	0.8865711189902179	0.5289363972816541	1.011998866086914	407.3477540770309
1295	1.404739963309563	0.0825989211831559	-1.322141042126407	0.03160671363833621	0.9640442819746597	0.1579782149444806	1.005612127002137	825.1275949156907
1296	0.9545294486143581	0.1194596778749331	-0.8350697707394249	0.1039705909379264	0.8808827245539745	0.5616398035528778	1.012024268238758	406.5368400819609
1297	0.9496611134519337	0.1290333966896086	-0.820627716762325	0.112958000547585	0.8715126098982454	0.6163713499191726	1.011987570439439	407.7094052381526
1298	0.957900014821945	0.1092857186236978	-0.8486142961982471	0.09606881142340667	0.889078762280711	0.5144186162602794	1.011916425493455	410.0023674462153
1299	0.9561019804411419	0.1142500958049395	-0.8418518846362024	0.1000284627464572	0.8849729352487307	0.5379779188110455	1.011976212882519	408.0736988171745
1300	1.020827339460471	0.1135493187167279	-0.9072780207437435	0.09944591584216952	0.8854048974626364	0.534498858523908	1.010042013814651	481.562967120388
1301	0.9720537926757216	0.1277110005497846	-0.844342792125937	0.1143637454307273	0.8695704276660783	0.6250325201014718	1.010688287692547	454.1813270792528
1302	1.961497359413348	0.08753434638884779	-1.8739630130245	0.02102657803299287	0.9759865638663234	0.1039602531576686	1.020063530895558	250.5512767028644
1303	0.9020471378484128	0.1204735095150503	-0.7815736283333625	0.1076363697934587	0.8766596272410812	0.5838305426166975	1.013431287171473	366.2389661248312
1304	0.762496950550791	0.1641078545290134	-0.5983890960217776	0.1653655854366761	0.8131345241995842	0.958999708523636	1.016444261324535	302.4564128399504
1305	1.08316314335396	0.09503426565925574	-0.9881288776947041	0.07547524323196939	0.9122965294342944	0.3951441954535257	1.008022546642408	593.8876965346153
1306	0.8061912090270853	0.1284738296682014	-0.677717379358884	0.1308907829262428	0.8492431570017647	0.7289610778729816	1.014960728062139	330.7548674365524
1307	3.104031502987548	0.09012914843450939	-3.013902354553039	0.02067419324010994	0.9762884014317068	0.1021812009688487	1.00671934424488	699.7343057137127
1308	1.901696659459809	0.08433602812156139	-1.817360631338248	0.0224328758746025	0.9745016408410813	0.1110728706196818	1.01663341919206	299.2004976898601
1309	0.882492018345185	0.1327265579795524	-0.7497654603656326	0.1289029980995561	0.8524981797062043	0.7162524656895148	1.013412377037108	366.7265240294982
1310	2.773856333749017	0.1499441202278967	-2.623912213521121	0.03817912361730056	0.9589672261354927	0.1921327444984636	1.103687818960435	55.59004157186762
1311	1.884801524998738	0.07604795235015208	-1.808753572648586	0.01948943958643571	0.9776468882562221	0.0962092227830124	1.015265613597306	324.5043537868935
1312	5.387714769337538	0.1211428553046494	-5.266571914032889	0.01691499514759292	0.9806009322393967	0.08328186387181656	1.007906001541903	602.0172625502413
1313	1.241085674387868	0.123293654139129	-1.117792020248739	0.09988299017500887	0.8859787101367887	0.5371087122359302	1.00783651103356	606.9727218446151
1314	1.212831546645154	0.08307329375113695	-1.129758252894017	0.03494210669098305	0.9603009957653164	0.1752529546898795	1.007596742656842	624.7239941694905
1315	0.8201397855349131	0.126932960973384	-0.693206824561529	0.1282072593367084	0.8522181346486741	0.7118180534557899	1.014638852549701	337.6269066806018
1316	0.9992285536484514	0.1298473541502128	-0.8693811994982386	0.1101678967203699	0.8748006187960236	0.5992618332190743	1.011184656057561	435.2075525891372
1317	0.955649741734204	0.1125819838533094	-0.8430677578808946	0.09851294802931602	0.8865711189902179	0.5289363972816541	1.011998866086914	407.3477540770309
1318	1.020827339460471	0.1135493187167279	-0.9072780207437435	0.09944591584216952	0.8854048974626364	0.534498858523908	1.010042013814651	481.562967120388
1319	1.595794239994307	0.07281906453658182	-1.522975175457725	0.02003695208604818	0.9770080851931846	0.09896726997957034	1.017209839202811	289.707694207335
1320	0.957900014821945	0.1092857186236978	-0.8486142961982471	0.09606881142340667	0.889078762280711	0.5144186162602794	1.011916425493455	410.0023674462153
1321	0.9561019804411419	0.1142500958049395	-0.8418518846362024	0.1000284627464572	0.8849729352487307	0.5379779188110455	1.011976212882519	408.0736988171745
1322	1.427322645230189	0.07145535324810555	-1.355867291982083	0.02398764098600225	0.9725346081329571	0.1189602460332399	1.00774068637727	613.9431875057498
1323	1.338687715807874	0.07452522605816315	-1.264162489749711	0.02853426358427273	0.9674172807870212	0.1421702776461663	1.005940666891026	783.4218314753616
1324	1.524193295184999	0.1087692314274242	-1.415424063757575	0.03608865546645247	0.9594189957039048	0.1812187961294804	1.010351644676431	468.0374030698343
1325	0.957900014821945	0.1092857186236978	-0.8486142961982471	0.09606881142340667	0.889078762280711	0.5144186162602794	1.011916425493455	410.0023674462153
1326	1.909263636422164	0.08194910088160165	-1.827314535540562	0.02130522438563319	0.9756272688725971	0.1053679360150123	1.015044338968169	329.0163431927783
1327	0.976333101192618	0.1115776807297465	-0.8647554204628715	0.1000351284555384	0.8844603441744237	0.5380177535204592	1.010667756127317	455.0024763534789
1328	1.834774356325998	0.09143653772652953	-1.743337818599468	0.02595075241294037	0.9704911133019571	0.1289551436379548	1.011816664988221	413.2622088467299
1329	3.315134713017524	0.1044261779040967	-3.210708535113427	0.009136425267633724	0.9893112064352898	0.04463053297259874	1.049152582312533	108.209673077165
1330	1.316129781045827	0.1046507671441108	-1.211479013901717	0.0430109633486081	0.9516537274573389	0.2175413593045274	1.005121836428099	896.4315232745622
1331	1.330673399704877	0.08349835465453033	-1.247175045050346	0.03312099815426809	0.96235705731343	0.1658062581423511	1.00594678748721	782.6851988641494
1332	1.23830721376268	0.1180734714016477	-1.120233742361032	0.09597040689698658	0.8900433636488924	0.5138357529913259	1.007859484643877	605.3253272325718
1333	0.9496611134519337	0.1290333966896086	-0.820627716762325	0.112958000547585	0.8715126098982454	0.6163713499191726	1.011987570439439	407.7094052381526
1334	2.08798462192654	0.08729844427121562	-2.000686177655325	0.02333616696599948	0.9734844391390203	0.1156522398771971	1.012989587120473	377.9842149823203
1335	14.81963323500427	0.296227785081146	-14.52340544992312	0.002866220558076252	0.9964149068209179	0.0139131609216326	1.00262549308864	1606.387430219204
1336	1.44411685947126	0.08347044611559674	-1.360646413355663	0.02868537262380261	0.9673939821821627	0.1429454042786581	1.008859180957972	541.4721132913892
1337	1.728878862116625	0.07603729933534342	-1.652841562781281	0.02513907441366908	0.9712480925054521	0.1248177215710269	1.005584989323915	828.7738866837747
1338	0.8061912090270853	0.1284738296682014	-0.677717379358884	0.1308907829262428	0.8492431570017647	0.7289610778729816	1.014960728062139	330.7548674365524
1339	1.241085674387868	0.123293654139129	-1.117792020248739	0.09988299017500887	0.8859787101367887	0.5371087122359302	1.00783651103356	606.9727218446151
1340	2.458361913188126	0.08587392290570554	-2.37248799028242	0.01819032940750068	0.9791968988011653	0.08967737530604332	1.020291573873756	247.8860532750163
1341	3.456298093178744	0.1017984972276391	-3.354499595951105	0.01990292894363233	0.9772113304172503	0.09829185508151497	1.008860544552361	541.3943314972967
1342	0.8898460044801038	0.1126234874353615	-0.7772225170447422	0.1108058491303175	0.8711888820424202	0.6031644260777538	1.013157049470368	373.441801832854
1343	0.882492018345185	0.1327265579795524	-0.7497654603656326	0.1289029980995561	0.8524981797062043	0.7162524656895148	1.013412377037108	366.7265240294982
1344	0.8201397855349131	0.126932960973384	-0.693206824561529	0.1282072593367084	0.8522181346486741	0.7118180534557899	1.014638852549701	337.6269066806018
1345	1.404739963309563	0.0825989211831559	-1.322141042126407	0.03160671363833621	0.9640442819746597	0.1579782149444806	1.005612127002137	825.1275949156907
1346	2.231599932246687	0.09766498160149231	-2.133934950645195	0.02698844546850762	0.9693693206555996	0.1342547013759685	1.0118111898087	413.4426488619866
1347	1.267141586130397	0.1399284387324789	-1.127213147397918	0.106959806863508	0.8794057014756504	0.5797212699287865	1.007289113732835	649.0999162059477
1348	7.265097766208109	0.1538635712470688	-7.111234194961041	0.006234768150336853	0.9926655846783525	0.03036729723605968	1.021704875679404	232.5893523654431
1349	1.231076226524163	0.1120798055065957	-1.118996421017568	0.09193932180373889	0.894243403490427	0.4900676741505091	1.007883681520176	603.5999770783409
1350	1.589613650001759	0.0735466972189751	-1.516066952782784	0.02083506982667336	0.976108559778222	0.1029932447113433	1.015240331329628	325.0134625571654
1351	1.942896427145115	0.1337363601535686	-1.809160066991547	0.08607718036864112	0.9027677241944883	0.4558774827700179	1.003812874969081	1166.211465814902
1352	0.9739514780714925	0.1219369173060804	-0.852014560765412	0.1080571424029331	0.8761553717398229	0.5863893535523695	1.01074115811471	452.0806096367261
1353	0.8061912090270853	0.1284738296682014	-0.677717379358884	0.1308907829262428	0.8492431570017647	0.7289610778729816	1.014960728062139	330.7548674365524
1354	1.76457753023114	0.08421333155621094	-1.680364198674929	0.02870905167547635	0.9673013872917859	0.1430668898401591	1.005295751022694	869.7581281888815
1355	1.240000062353387	0.1234236022495959	-1.116576460103791	0.0997378814018493	0.8861471521665342	0.5362419592312971	1.007855610864197	605.6024737520866
1356	1.22056148473944	0.09981089597088041	-1.120750588768559	0.08176094258665845	0.9048918787296805	0.4309826215492832	1.007934085513396	600.0377271871752
1357	0.88033361223036	0.1385691745810944	-0.7417644376492656	0.1338140435498188	0.8474555196664812	0.7477564822227841	1.013476062103525	365.0897996088813
1358	3.066818048455657	0.0918376234137009	-2.974980425041956	0.01871140564181478	0.9785297139175594	0.09229523785377763	1.009007960837186	533.1170330536606
1359	0.8016789332883614	0.1263268784041537	-0.6753520548842076	0.1302426182213764	0.8498609455749619	0.7248107488277292	1.014883826626442	332.3705661457666
1360	2.340578380111073	0.1003636330160907	-2.240214747094982	0.02294216724564424	0.9739361753910591	0.1136537582140235	1.017883501160084	279.3679177418409
1361	12.25444435069098	0.2269657716296093	-12.02747857906137	0.003607055771437579	0.9956730218551859	0.01752232956166746	1.004557841451567	995.5514777593863
1362	1.212831546645154	0.08307329375113695	-1.129758252894017	0.03494210669098305	0.9603009957653164	0.1752529546898795	1.007596742656842	624.7239941694905
1363	0.9545294486143581	0.1194596778749331	-0.8350697707394249	0.1039705909379264	0.8808827245539745	0.5616398035528778	1.012024268238758	406.5368400819609
1364	0.9944396664374142	0.1548098148131447	-0.8396298516242695	0.129099375576104	0.8551957824787479	0.7175053938908522	1.011041422883691	440.5151409604416
1365	4.247774416895828	0.1239397833260354	-4.123834633569793	0.01890635734301952	0.9783944992647049	0.0932753808642396	1.015648705690168	316.9851250611197
1366	1.660233134982873	0.1145020498537503	-1.545731085129123	0.04283207060799376	0.9518457529368691	0.2165960645529517	1.004256660313238	1058.110277871658
1367	1.285862593127323	0.08185287513852824	-1.204009717988795	0.03279209096466705	0.962684911280508	0.1641038996185131	1.005869745285551	792.0607029410285
1368	0.9475465152415584	0.1082803991020535	-0.839266116139505	0.09774451874719943	0.8868111298121205	0.5243635729919722	1.010762741743642	451.2286897206487
1369	0.9944396664374142	0.1548098148131447	-0.8396298516242695	0.129099375576104	0.8551957824787479	0.7175053938908522	1.011041422883691	440.5151409604416
1370	0.8851654413301281	0.1232184455485676	-0.7619469957815606	0.1214672134848624	0.8601306533231934	0.6692227948494881	1.013266615199734	370.5296410604049
1371	1.848161230413066	0.07688416657524508	-1.771277063837821	0.02152697856421166	0.975340761644252	0.1064887803905961	1.010070279045634	480.2953941224608
1372	1.183836832736935	0.08846018683912515	-1.09537664589781	0.03834775186144408	0.9565712970378735	0.1930151896025843	1.008248000037209	578.776086093918
1373	4.977038445749034	0.1205270807516186	-4.856511364997416	0.01800831029326519	0.9794207582009706	0.08876357455821898	1.008762030384128	547.0726941434757
1374	1.352537156025536	0.0896641224420871	-1.262873033583449	0.03583295490464569	0.9594258288477067	0.1798870791479432	1.005660057161551	818.7660479238765
1375	0.88033361223036	0.1385691745810944	-0.7417644376492656	0.1338140435498188	0.8474555196664812	0.7477564822227841	1.013476062103525	365.0897996088813
1376	1.338687715807874	0.07452522605816315	-1.264162489749711	0.02853426358427273	0.9674172807870212	0.1421702776461663	1.005940666891026	783.4218314753616
1377	1.764469511322687	0.0835657818244567	-1.68090372949823	0.05433887821757862	0.9361258406463511	0.2781280330396038	1.004374997478366	1032.608391395864
1378	1.25293516816453	0.1173058924704439	-1.135629275694086	0.09091351564827814	0.8961141720641779	0.4840529618264047	1.00750595633636	631.7228835406462
1379	2.238153616448967	0.09907420877866213	-2.139079407670304	0.02747531702995224	0.9688297594493571	0.1367450801612733	1.011761890568671	415.0746124375777
1380	1.231514668364468	0.1095717651774037	-1.121942903187064	0.09008836640551446	0.8961531461663796	0.479224623241069	1.007869237782517	604.6286827413726
1381	2.322565773372584	0.1167131608589613	-2.205852612513623	0.03373241453501659	0.9619648868689881	0.1689739079343896	1.011395614046566	427.6231429341044
1382	1.020827339460471	0.1135493187167279	-0.9072780207437435	0.09944591584216952	0.8854048974626364	0.534498858523908	1.010042013814651	481.562967120388
1383	3.930990705071378	0.1459615432035009	-3.785029161867877	0.0100985983842129	0.9881612044578623	0.04937860224147322	1.049004335494662	108.5109018255082
1384	2.295409083659106	0.08951027944262879	-2.205898804216477	0.02060742689815875	0.9765314644417827	0.1018442682336576	1.018143591342791	275.5758466731891
1385	1.23830721376268	0.1180734714016477	-1.120233742361032	0.09597040689698658	0.8900433636488924	0.5138357529913259	1.007859484643877	605.3253272325718
1386	1.253812100544445	0.1191495527351159	-1.13466254780933	0.092207349604658	0.8947678085525214	0.4916414683543633	1.007494380906832	632.626681445855
1387	3.908944847735541	0.09942170538400721	-3.809523142351534	0.01047892452711091	0.9878161160654626	0.05125795723315836	1.031375017450006	164.3228313219263
1388	0.882492018345185	0.1327265579795524	-0.7497654603656326	0.1289029980995561	0.8524981797062043	0.7162524656895148	1.013412377037108	366.7265240294982
1389	0.8016789332883614	0.1263268784041537	-0.6753520548842076	0.1302426182213764	0.8498609455749619	0.7248107488277292	1.014883826626442	332.3705661457666
1390	1.804596101490658	0.08437425531851074	-1.720221846172148	0.02415290812060741	0.9725748220087806	0.1198001295123747	1.012839577835728	382.1500565603273
1391	1.823001660609157	0.08581412459086082	-1.737187536018297	0.02431220795350422	0.9722766784327768	0.1206099566152999	1.01160751539164	420.2708966283255
1392	1.764469511322687	0.0835657818244567	-1.68090372949823	0.05433887821757862	0.9361258406463511	0.2781280330396038	1.004374997478366	1032.608391395864
1393	1.912352028214013	0.1146209029188017	-1.797731125295212	0.03646543623787043	0.9590030438384106	0.1831824004165561	1.008030069881205	593.3705483014453
1394	2.20588992613986	0.06081014721887393	-2.145079778920986	0.008318538528337341	0.9902727535799581	0.04060172341020944	1.031130351466762	165.5352769758973
1395	1.088573585747789	0.06230036275091454	-1.026273222996874	0.02775613749373008	0.967856989123816	0.1381826287738318	1.017679487639204	282.418341837575
1396	1.507160582833446	0.0650955144140304	-1.442065068419415	0.02001243627988496	0.9769694589916913	0.09884370780433301	1.008332759170718	573.2944095120398
1397	1.509399677497691	0.05986180522939939	-1.449537872268291	0.02119824016372329	0.9754605854817745	0.1048273717264601	1.006116174254607	762.8397603678659
1398	1.164434428280588	0.06818960372687075	-1.096244824553717	0.02922586009940709	0.966354897396821	0.1457198557794879	1.011367675375216	428.6121096348619
1399	1.1907918530282	0.0858248788820983	-1.104966974146101	0.03610883590673027	0.9590849321245984	0.1813239281900884	1.008375917435718	570.5434362553184
1400	1.471075887888136	0.06408826027276321	-1.406987627615373	0.01691956703410536	0.9806520998327286	0.08330476120733789	1.026947749411017	189.6062254204542
1401	1.209138807775769	0.1013456396248618	-1.107793168150907	0.0858850267180675	0.9000140413439327	0.4547641937492158	1.007275668369079	650.2092929052568
1402	1.855666907152107	0.1101100848304261	-1.745556822321681	0.07209566635080453	0.9174412053492759	0.3760759728662054	1.004099050663189	1094.113355466919
1403	1.56452662589825	0.0664907758684001	-1.49803585002985	0.01916896939020055	0.9779545993697922	0.09459631029639869	1.011409713754114	427.1258064473633
1404	1.207154895872797	0.09563275994461953	-1.111522135928178	0.08127608811832002	0.904790231700677	0.4282007296412321	1.007240135813107	653.1596351202242
1405	0.8596350365471654	0.1027495137126779	-0.7568855228344875	0.09959013251401665	0.8833944479933242	0.5353597235286111	1.014700295675161	336.2926196752493
1406	1.20013484821148	0.07430918710465861	-1.125825661106822	0.03237095619009685	0.9629775857485994	0.1619258789334385	1.011423224944185	426.6503322828747
1407	1.20134510952366	0.09581337899636053	-1.1055317305273	0.07732386588697038	0.9098312015841403	0.4056335814958562	1.008063297161423	591.0973707590265
1408	1.08488511571606	0.07175957093743528	-1.013125544778625	0.03335387470414995	0.9617352330731963	0.167012281574168	1.017680688806011	282.4001815448403
1409	1.209138807775769	0.1013456396248618	-1.107793168150907	0.0858850267180675	0.9000140413439327	0.4547641937492158	1.007275668369079	650.2092929052568
1410	1.202071070556338	0.09766385887813382	-1.104407211678204	0.07879444880929379	0.9082969161243584	0.4140079740550283	1.00806925424416	590.6916924859588
1411	0.9886244010685979	0.09275636107912996	-0.895868039989468	0.08679770197752419	0.8975099145171562	0.4600561724793915	1.009443932686969	510.0737536570286
1412	1.871585362710393	0.09376381340131203	-1.777821549309081	0.03075458394443286	0.9651669553253411	0.1535839139210373	1.007527631871733	630.0374895682415
1413	1.138500489130982	0.07933335286579607	-1.059167136265186	0.03452202171542859	0.9606797952819293	0.1730706718377343	1.009713614221478	496.8045571593877
1414	0.9205601700458329	0.09371716756342691	-0.8268430024824061	0.09085355244381808	0.8926866686712776	0.4837017934359458	1.010104622243181	478.764343655762
1415	1.826090378880911	0.07086496611969859	-1.755225412761213	0.0181205796701501	0.9791636515472069	0.08932716675661384	1.014577381901183	338.9726741355432
1416	0.9886244010685979	0.09275636107912996	-0.895868039989468	0.08679770197752419	0.8975099145171562	0.4600561724793915	1.009443932686969	510.0737536570286
1417	2.178110172422071	0.08009411083128641	-2.098016061590785	0.02136993181996721	0.9755146434662303	0.1056949437199031	1.010615908880342	457.0895821145676
1418	0.9175596267311488	0.08841357434198417	-0.8291460523891646	0.08565941770652939	0.8981064302217474	0.45345767016254	1.01034082138286	468.4971636895559
1419	0.9218971979720481	0.08416748648662059	-0.8377297114854274	0.0797561165501082	0.90482278880555	0.4194987685865575	1.01237693214786	395.609281699732
1420	1.796873295875512	0.0858051248622136	-1.711068171013298	0.02914591792756643	0.9671413416134701	0.1453092988245889	1.007182056477892	658.0408486684308
1421	1.207154895872797	0.09563275994461953	-1.111522135928178	0.08127608811832002	0.904790231700677	0.4282007296412321	1.007240135813107	653.1596351202242
1422	0.9162684586960198	0.09535957740835546	-0.8209088812876644	0.08980011150419787	0.8943093791731027	0.4775399707233737	1.012681126129667	386.6533268581584
1423	0.913840779668471	0.1007760128736222	-0.8130647667948488	0.09441964509094991	0.8895088643464047	0.504667109486286	1.012836261023973	382.2432252903353
1424	1.318726581458389	0.06039619661544658	-1.258330384842943	0.020985203002571	0.975985113159523	0.1037513005480681	1.007636948693922	621.6743328050188
1425	0.9218971979720481	0.08416748648662059	-0.8377297114854274	0.0797561165501082	0.90482278880555	0.4194987685865575	1.01237693214786	395.609281699732
1426	2.894271824973762	0.07610317972898613	-2.818168645244776	0.008658033834822648	0.9899149312271518	0.04227322856028286	1.043306325477928	121.6349688091774
1427	2.372398570801653	0.1035853355175168	-2.268813235284136	0.03294913827875616	0.9645193720223453	0.1649166009818884	1.084118832073677	66.66039158094257
1428	1.273214854097404	0.07002779908406932	-1.203187055013335	0.0267050065418969	0.9695087921422625	0.1328060408105244	1.00674955426314	696.8497826383544
1429	1.796873295875512	0.0858051248622136	-1.711068171013298	0.02914591792756643	0.9671413416134701	0.1453092988245889	1.007182056477892	658.0408486684308
1430	1.663699381793599	0.06157357541112116	-1.602125806382478	0.03992721929552178	0.9514705996832703	0.2012957189008212	1.004608264326835	985.7989405172217
1431	1.198146977077818	0.08975399655567205	-1.108392980522146	0.07699372004745382	0.9092719346782114	0.4037571983818806	1.007240880747824	653.0975036672598
1432	0.9162684586960198	0.09535957740835546	-0.8209088812876644	0.08980011150419787	0.8943093791731027	0.4775399707233737	1.012681126129667	386.6533268581584
1433	1.209494240126345	0.1008829543842022	-1.108611285742143	0.08561665789253367	0.9002662319678073	0.4532101166253275	1.007243353420813	652.8913554994497
1434	1.438022807072134	0.06919536601336614	-1.368827441058768	0.02406603158246541	0.9723972041601112	0.1193585896369808	1.005961186235797	780.9577684791656
1435	1.792081383754169	0.06125643988562155	-1.730824943868547	0.01595520845149195	0.9816469746750218	0.07847968406231556	1.014885617167667	332.3327632229208
1436	1.20134510952366	0.09581337899636053	-1.1055317305273	0.07732386588697038	0.9098312015841403	0.4056335814958562	1.008063297161423	591.0973707590265
1437	0.8565150051949331	0.1035910511005433	-0.7529239540943898	0.1116213537779072	0.868148156996099	0.6081613341835377	1.010301984519941	470.1544918974935
1438	16.32980076121315	0.2366898105869621	-16.09311095062619	0.001048102317155108	0.9986856224416882	0.005078421402700997	1.001406718452819	2628.325399380582
1439	1.20134510952366	0.09581337899636053	-1.1055317305273	0.07732386588697038	0.9098312015841403	0.4056335814958562	1.008063297161423	591.0973707590265
1440	1.202071070556338	0.09766385887813382	-1.104407211678204	0.07879444880929379	0.9082969161243584	0.4140079740550283	1.00806925424416	590.6916924859588
1441	1.555662084970344	0.07436640123875277	-1.481295683731591	0.02783734550538653	0.9681319569662694	0.1385984956820877	1.005762284670884	805.5232020897409
1442	1.663699381793599	0.06157357541112116	-1.602125806382478	0.03992721929552178	0.9514705996832703	0.2012957189008212	1.004608264326835	985.7989405172217
1443	1.323597871184991	0.06417482087452106	-1.25942305031047	0.02173507346307504	0.9750087215672953	0.1075410468456471	1.006895838298099	683.2155610950874
1444	1.209494240126345	0.1008829543842022	-1.108611285742143	0.08561665789253367	0.9002662319678073	0.4532101166253275	1.007243353420813	652.8913554994497
1445	1.81819850388242	0.08052093794309889	-1.737677565939321	0.01393171770857683	0.9839708021869645	0.06838601652788284	1.050695956649689	105.1773083190479
1446	1.817860567112741	0.07013497929467108	-1.74772558781807	0.01848510591159972	0.9787012990696434	0.09115797718035056	1.01150149914002	423.9168410953246
1447	1.538327963190961	0.06848045255154359	-1.469847510639417	0.02509585366677359	0.9711125864516046	0.1245976026794011	1.005758956859529	805.9474845703431
1448	3.099564154118344	0.07500944912816365	-3.024554704990181	0.005640714903236916	0.9933944502944237	0.02745746552262848	1.057391101687964	93.89604010830465
1449	1.489315996055063	0.05633740613841851	-1.432978589916645	0.01664778038376759	0.980710412200283	0.08194394461115656	1.00841510358825	568.0687224005333
1450	0.9408397813272105	0.1017191095129106	-0.8391206718142999	0.09694561952180572	0.8864641160199176	0.5196176772012091	1.010251080070709	472.3449264286725
1451	0.9542756402466676	0.1103552990821823	-0.8439203411644852	0.100473264476315	0.8837455928310682	0.5406373774946026	1.012201095767395	400.9818487114328
1452	2.310727676155741	0.07678532954906345	-2.233942346606678	0.0166801531781408	0.9808022969369098	0.08210599344571221	1.018302051420693	273.3169591584723
1453	1.202071070556338	0.09766385887813382	-1.104407211678204	0.07879444880929379	0.9082969161243584	0.4140079740550283	1.00806925424416	590.6916924859588
1454	0.9218971979720481	0.08416748648662059	-0.8377297114854274	0.0797561165501082	0.90482278880555	0.4194987685865575	1.01237693214786	395.609281699732
1455	4.779437814560636	0.6103292419810987	-4.169108572579537	0.1816664945601301	0.798209809856792	1.074519084875976	1.005164400880116	889.7520084692791
1456	1.805089564010902	0.07242721566042928	-1.732662348350473	0.01892922848706229	0.9783509324910333	0.09339039380838292	1.016582332349441	300.0727316271202
1457	1.777877883223454	0.08027839954823152	-1.697599483675223	0.0143209019526776	0.9835371166599221	0.07032414402684267	1.049373195005833	107.7647184413471
1458	1.511245968420564	0.06603471347555376	-1.445211254945011	0.01968947302925301	0.9773636222839885	0.0972165169021684	1.01055275514003	459.658281558914
1459	1.039357712197121	0.07539625111804701	-0.9639614610790739	0.06249872227811807	0.9253457350914667	0.3226776615404786	1.0095617724649	504.1881587182083
1460	2.113973084560125	0.06926081875724152	-2.044712265802883	0.01770507018592468	0.9795677790575328	0.08724195333425991	1.01075529640457	451.5221929576199
1461	1.512326721857452	0.07012738823856053	-1.442199333618892	0.01970217947606922	0.9775388953048194	0.09728051573448035	1.020471513610057	245.8239468919282
1462	1.489315996055063	0.05633740613841851	-1.432978589916645	0.01664778038376759	0.980710412200283	0.08194394461115656	1.00841510358825	568.0687224005333
1463	0.9162684586960198	0.09535957740835546	-0.8209088812876644	0.08980011150419787	0.8943093791731027	0.4775399707233737	1.012681126129667	386.6533268581584
1464	0.9071988073746754	0.1100354338330997	-0.7971633735415757	0.1036705539027682	0.8798223331573622	0.5598315698165506	1.012889384221664	380.7565538918129
1465	0.9886244010685979	0.09275636107912996	-0.895868039989468	0.08679770197752419	0.8975099145171562	0.4600561724793915	1.009443932686969	510.0737536570286
1466	1.826094883426728	0.07659273469626482	-1.749502148730463	0.02108977052878763	0.9759920716233059	0.1042794226482997	1.016314620938785	304.7301824389831
1467	1.472666055801775	0.07496976428436841	-1.397696291517407	0.02571214243673791	0.9706736209132808	0.1277381451947221	1.007027355898889	671.4100116761035
1468	0.9158837028703039	0.09405494660818074	-0.8218287562621232	0.08862652863199409	0.8955696266358201	0.4706921838946092	1.01272527397217	385.3877803398061
1469	3.916820693979733	0.08842172577526566	-3.828398968204467	0.009012445967099172	0.9895089305576168	0.04401939854681882	1.024790394513573	205.1348994706902
1470	1.465990349607111	0.09022775610618354	-1.375762593500928	0.03462580394955787	0.9607737454907246	0.1736096294217451	1.004394792764264	1028.462852407397
1471	0.7639573707262078	0.1160276248047391	-0.6479297459214687	0.1310338772134635	0.8461255865437511	0.7298781737160902	1.011891472956989	410.812810777424
1472	1.198420772515649	0.06623685528534398	-1.132183917230305	0.02789615189751344	0.967857282320532	0.1388996870840549	1.011466119638388	425.147934863167
1473	1.537611889514938	0.06813695379684791	-1.46947493571809	0.02497984982164112	0.9712764249755184	0.1240069033106301	1.005899768824912	788.3802025506736
1474	0.9175596267311488	0.08841357434198417	-0.8291460523891646	0.08565941770652939	0.8981064302217474	0.45345767016254	1.01034082138286	468.4971636895559
1475	3.509142929153104	0.08483337741680803	-3.424309551736296	0.005062342053524922	0.99401713498391	0.02462777900265692	1.055989389735441	96.03643978147413
1476	1.805873631187073	0.07553644379850062	-1.730337187388572	0.02317088739245806	0.9735110920786516	0.1148136973094468	1.007903564466364	602.1896668924485
1477	1.202071070556338	0.09766385887813382	-1.104407211678204	0.07879444880929379	0.9082969161243584	0.4140079740550283	1.00806925424416	590.6916924859588
1478	1.663699381793599	0.06157357541112116	-1.602125806382478	0.03992721929552178	0.9514705996832703	0.2012957189008212	1.004608264326835	985.7989405172217
1479	1.123689654936053	0.09295661800696833	-1.030733036929085	0.04387731000673036	0.950498169701809	0.2221242631759709	1.009499121782083	507.3000223100506
1480	2.481874342455453	0.07510827868956813	-2.406766063765885	0.01707272808853058	0.9803005443549871	0.08407195934683828	1.01197591103027	408.0833897750011
1481	2.133751548559897	0.06407841932040015	-2.069673129239497	0.01044367212076929	0.9878572516525885	0.05108369919148436	1.023085775043823	219.4141926116008
1482	0.9886244010685979	0.09275636107912996	-0.895868039989468	0.08679770197752419	0.8975099145171562	0.4600561724793915	1.009443932686969	510.0737536570286
1483	1.577191743225632	0.07056361016305897	-1.506628133062573	0.02071314658358881	0.9762050728558063	0.1023777981323632	1.010705153219011	453.5090503936626
1484	1.183517233471204	0.08971962377530043	-1.093797609695903	0.04079376116362722	0.9538960861347821	0.2058502432652827	1.007474936670576	634.1507730787345
1485	1.77680322602252	0.06363861948024124	-1.713164606542279	0.01648992810457837	0.9810797732931805	0.08115393463918152	1.016835430164365	295.8018119568435
1486	0.9205601700458329	0.09371716756342691	-0.8268430024824061	0.09085355244381808	0.8926866686712776	0.4837017934359458	1.010104622243181	478.764343655762
1487	0.8621702453025787	0.0924311497917767	-0.769739095510802	0.1003289237224463	0.8798497080339069	0.5397740794338033	1.010141254132357	477.1421537823035
1488	1.213673683120629	0.1184733228510565	-1.095200360269573	0.09520413076159609	0.8911514019219047	0.5093013337194039	1.007984766691071	596.4985607386955
1489	1.199188134419633	0.08694809922986188	-1.112240035189771	0.07460158490472935	0.9117448217878661	0.3902014988309165	1.007195618949562	656.8944120822
1490	1.209494240126345	0.1008829543842022	-1.108611285742143	0.08561665789253367	0.9002662319678073	0.4532101166253275	1.007243353420813	652.8913554994497
1491	0.9475980859698279	0.08385371894034663	-0.8637443670294812	0.08117543369115744	0.9028568404834884	0.4276235846994467	1.009930733748077	486.6201597736335
1492	1.566629757371986	0.07149814151390584	-1.49513161585808	0.0225636160504734	0.974154172159729	0.1117351536184057	1.007214900440901	655.2714850743067
1493	1.537611889514938	0.06813695379684791	-1.46947493571809	0.02497984982164112	0.9712764249755184	0.1240069033106301	1.005899768824912	788.3802025506736
1494	1.671055367035081	0.0620255179043868	-1.609029849130694	0.01640498935714977	0.9810446984571245	0.08072894303171144	1.01287690568635	381.1047089956037
1495	0.9205601700458329	0.09371716756342691	-0.8268430024824061	0.09085355244381808	0.8926866686712776	0.4837017934359458	1.010104622243181	478.764343655762
1496	0.9479205344947493	0.08671755538340213	-0.8612029791113472	0.08359827023581981	0.9003332303201145	0.4415511514201012	1.009999768966465	483.4701878060074
1497	0.9427804680730413	0.09606993947291036	-0.846710528600131	0.09215678313647804	0.891424234926107	0.4913444832026688	1.010154534986	476.5567857111575
1498	1.493624402664189	0.07377977991843059	-1.419844622745759	0.02547034422696366	0.9708240385578222	0.1265054935430378	1.005811922393679	799.2476983278042
1499	1.496266832503975	0.0632650668341959	-1.433001765669779	0.02007952793252935	0.9770474993904834	0.09918187130063159	1.009463462634036	509.0886912000585
1500	1.20134510952366	0.09581337899636053	-1.1055317305273	0.07732386588697038	0.9098312015841403	0.4056335814958562	1.008063297161423	591.0973707590265
1501	1.537611889514938	0.06813695379684791	-1.46947493571809	0.02497984982164112	0.9712764249755184	0.1240069033106301	1.005899768824912	788.3802025506736
1502	1.855666907152107	0.1101100848304261	-1.745556822321681	0.07209566635080453	0.9174412053492759	0.3760759728662054	1.004099050663189	1094.113355466919
1503	1.213376240770291	0.07466539846352779	-1.138710842306764	0.03224538122376273	0.9631491905418812	0.1612767984473422	1.010093239637571	479.2706904996146
1504	1.500837523273167	0.06150384637271673	-1.439333676900451	0.01856941081136391	0.9785654729046677	0.09158158694520843	1.008311100376791	574.6851297726491
1505	1.215365063022957	0.07717332769674212	-1.138191735326215	0.03352967017519018	0.9617343813156072	0.1679230779050524	1.010037278290956	481.7759999215467
1506	0.9158837028703039	0.09405494660818074	-0.8218287562621232	0.08862652863199409	0.8955696266358201	0.4706921838946092	1.01272527397217	385.3877803398061
1507	0.8491990169921861	0.1182088939073569	-0.7309901230848292	0.1257603678049068	0.8535989477654782	0.6962784257648392	1.010496996379194	461.9507233240184
1508	1.213673683120629	0.1184733228510565	-1.095200360269573	0.09520413076159609	0.8911514019219047	0.5093013337194039	1.007984766691071	596.4985607386955
1509	0.9218971979720481	0.08416748648662059	-0.8377297114854274	0.0797561165501082	0.90482278880555	0.4194987685865575	1.01237693214786	395.609281699732
1510	0.9408397813272105	0.1017191095129106	-0.8391206718142999	0.09694561952180572	0.8864641160199176	0.5196176772012091	1.010251080070709	472.3449264286725
1511	1.566629757371986	0.07149814151390584	-1.49513161585808	0.0225636160504734	0.974154172159729	0.1117351536184057	1.007214900440901	655.2714850743067
1512	1.273214854097404	0.07002779908406932	-1.203187055013335	0.0267050065418969	0.9695087921422625	0.1328060408105244	1.00674955426314	696.8497826383544
1513	1.565094573092034	0.07769871435409484	-1.487395858737939	0.02932801224478751	0.9664902577636214	0.1462445743407151	1.005732239369673	809.3702781771867
1514	1.209494240126345	0.1008829543842022	-1.108611285742143	0.08561665789253367	0.9002662319678073	0.4532101166253275	1.007243353420813	652.8913554994497
1515	5.608445943914989	0.1102303268515001	-5.498215617063488	0.008269751623293011	0.9903669766625773	0.04036161512600066	1.02166533038256	232.9908359656548
1516	1.855666907152107	0.1101100848304261	-1.745556822321681	0.07209566635080453	0.9174412053492759	0.3760759728662054	1.004099050663189	1094.113355466919
1517	0.7137836616278002	0.1483339897976851	-0.565449671830115	0.1683658381112949	0.8066134572760596	0.9799214992191096	1.012725453793117	385.3826428521134
1518	0.852354327310622	0.1121154531806174	-0.7402388741300047	0.1199128453469628	0.8595963956108224	0.6594921894829217	1.010407587145336	465.6755797251676
1519	0.7837824662583206	0.1077625129651035	-0.6760199532932171	0.121545449894493	0.8562261238948174	0.6697134781432768	1.011386935235854	427.92985572007
1520	3.455772958984868	0.08060237837728125	-3.375170580607587	0.00477175772629541	0.9943772451630568	0.02320733781611474	1.059396194138239	91.00856316041606
1521	0.8562617246562747	0.1020921140113301	-0.7541696106449446	0.1108359467229333	0.868901173268454	0.6033486826110583	1.010209947083944	474.130102547077
1522	1.538334786884262	0.05552348995599123	-1.48281129692827	0.01529070125766261	0.9822709262187885	0.07516038478526905	1.011354423306788	429.0828333293634
1523	9.175255603695003	0.1461311093067282	-9.029124494388276	0.005952416378091468	0.9930242863315017	0.02898382905124157	1.019054726319501	263.0873667158472
1524	1.183517233471204	0.08971962377530043	-1.093797609695903	0.04079376116362722	0.9538960861347821	0.2058502432652827	1.007474936670576	634.1507730787345
1525	1.778431028039526	0.0703542832480368	-1.708076744791489	0.01826007638592559	0.9790047484806449	0.09002761976272472	1.01437148720301	343.5613386972775
1526	1.272362933691967	0.0652061875788163	-1.20715674611315	0.02413926741377379	0.9722619557833412	0.1197307970075496	1.006584114170089	712.9479321465885
1527	2.11169353355433	0.06813883948045506	-2.043554694073875	0.01731604714948188	0.979980844212881	0.0852912591763976	1.01033016300916	468.9508167664795
1528	0.9448299391813147	0.09114513508966425	-0.8536848040916505	0.08770087964954869	0.8960496607436849	0.4653035048214178	1.010059053798195	480.7979853809857
1529	1.980608672534693	0.07700191909753534	-1.903606753437157	0.01243698467825714	0.9856296795619256	0.06095648456465021	1.040474067138509	129.5172159305136
1530	1.555662084970344	0.07436640123875277	-1.481295683731591	0.02783734550538653	0.9681319569662694	0.1385984956820877	1.005762284670884	805.5232020897409
1531	1.202071070556338	0.09766385887813382	-1.104407211678204	0.07879444880929379	0.9082969161243584	0.4140079740550283	1.00806925424416	590.6916924859588
1532	1.310405774894373	0.08081088424109914	-1.229594890653274	0.0239395524338382	0.9729118209550019	0.1187159146235644	1.013988769851375	352.4372817288107
1533	0.8520431214982935	0.1156821542679044	-0.7363609672303891	0.1228863934594312	0.8565874668383424	0.6781372187692233	1.010511400887187	461.3562783871033
1534	1.213673683120629	0.1184733228510565	-1.095200360269573	0.09520413076159609	0.8911514019219047	0.5093013337194039	1.007984766691071	596.4985607386955
1535	1.619408925610099	0.07270002665816172	-1.546708898951938	0.02252927428341643	0.9741915903011288	0.1115611733454533	1.006954118015027	677.9327396412949
1536	1.805873631187073	0.07553644379850062	-1.730337187388572	0.02317088739245806	0.9735110920786516	0.1148136973094468	1.007903564466364	602.1896668924485
1537	2.978804001902545	0.07027855272467663	-2.908525449177869	0.007382645913402297	0.9913569974982188	0.03599977662436107	1.042896128049662	122.7128166472652
1538	1.211339584285424	0.0683992635761165	-1.142940320709308	0.0288709070052846	0.9668062385718004	0.1438974485352701	1.010064810814908	480.5400913861972
1539	1.477023978733286	0.06544045626324997	-1.411583522470035	0.021795992254977	0.9749081421234506	0.1078491775606166	1.006161065554275	757.7494628889619
1540	1.08640048629917	0.06798045330991334	-1.018420032989257	0.03104075153869863	0.9642560744852877	0.1550587739814881	1.017666998004209	282.6073134016989
1541	1.188117205231134	0.07832650855589272	-1.109790696675241	0.06707701806036889	0.9197176100489413	0.3480146980609676	1.007258138000704	651.6614983768214
1542	1.566629757371986	0.07149814151390584	-1.49513161585808	0.0225636160504734	0.974154172159729	0.1117351536184057	1.007214900440901	655.2714850743067
1543	1.730238697191931	0.05655998231469045	-1.673678714877241	0.01391322048415584	0.9838360893538465	0.06829393891102217	1.014245289853349	346.4371768894315
1544	1.810630274836875	0.07691535601981297	-1.733714918817062	0.02372421446719595	0.9728964949223332	0.1176221068481929	1.00786799223548	604.7175588799297
1545	3.067977306416963	0.1108472122170751	-2.957130094199888	0.02509004558539297	0.9715096014073781	0.124568024196084	1.011884403523456	411.0430154281339
1546	1.199156305150863	0.06994046730442192	-1.129215837846441	0.03000481316091623	0.9655535141219648	0.1497238472252701	1.011439161227135	426.0908996027201
1547	0.9427804680730413	0.09606993947291036	-0.846710528600131	0.09215678313647804	0.891424234926107	0.4913444832026688	1.010154534986	476.5567857111575
1548	0.9886244010685979	0.09275636107912996	-0.895868039989468	0.08679770197752419	0.8975099145171562	0.4600561724793915	1.009443932686969	510.0737536570286
1549	9.23337493431726	0.1487970919973201	-9.084577842319939	0.00559926569168971	0.9934310814357055	0.02725456594896621	1.017199000259303	289.8804914227414
1550	0.8491990169921861	0.1182088939073569	-0.7309901230848292	0.1257603678049068	0.8535989477654782	0.6962784257648392	1.010496996379194	461.9507233240184
1551	1.805873631187073	0.07553644379850062	-1.730337187388572	0.02317088739245806	0.9735110920786516	0.1148136973094468	1.007903564466364	602.1896668924485
1552	1.472666055801775	0.07496976428436841	-1.397696291517407	0.02571214243673791	0.9706736209132808	0.1277381451947221	1.007027355898889	671.4100116761035
1553	0.9886244010685979	0.09275636107912996	-0.895868039989468	0.08679770197752419	0.8975099145171562	0.4600561724793915	1.009443932686969	510.0737536570286
1554	1.20134510952366	0.09581337899636053	-1.1055317305273	0.07732386588697038	0.9098312015841403	0.4056335814958562	1.008063297161423	591.0973707590265
1555	0.9162684586960198	0.09535957740835546	-0.8209088812876644	0.08980011150419787	0.8943093791731027	0.4775399707233737	1.012681126129667	386.6533268581584
1556	1.752615279812407	0.06254294048751186	-1.690072339324895	0.01564275451249126	0.9819125192170957	0.07691837807478179	1.01432610257214	344.5899451071348
1557	2.645023258378481	0.06110389856345295	-2.583919359815027	0.007354958196357286	0.9913802059307386	0.03586376346235882	1.028484585233432	179.9541999685783
1558	1.155382509716053	0.09028914274844715	-1.065093366967606	0.03986958980058643	0.9548985942480599	0.2009931111402672	1.009027178864945	532.0568308654792
1559	2.92273298376733	0.1027794905794146	-2.819953493187915	0.01030683088882465	0.988018112210036	0.05040738965276373	1.057533267752025	93.68473354173895
1560	1.083404347816302	0.07622096231278763	-1.007183385503515	0.03594541428115784	0.9589215674053948	0.1804726930712302	1.017710632731595	281.948237356593
1561	1.039357712197121	0.07539625111804701	-0.9639614610790739	0.06249872227811807	0.9253457350914667	0.3226776615404786	1.0095617724649	504.1881587182083
1562	0.7662371880908868	0.1012360943263896	-0.6650010937644972	0.1166313020358658	0.860819256219999	0.6390616383253821	1.011698213859376	417.2020397940499
1563	4.65047500470234	0.1317937784569503	-4.518681226245389	0.01047020434120058	0.9878268242980128	0.05121485086336882	1.022734175291631	222.6201744920811
1564	1.198146977077818	0.08975399655567205	-1.108392980522146	0.07699372004745382	0.9092719346782114	0.4037571983818806	1.007240880747824	653.0975036672598
1565	1.555662084970344	0.07436640123875277	-1.481295683731591	0.02783734550538653	0.9681319569662694	0.1385984956820877	1.005762284670884	805.5232020897409
1566	0.852354327310622	0.1121154531806174	-0.7402388741300047	0.1199128453469628	0.8595963956108224	0.6594921894829217	1.010407587145336	465.6755797251676
1567	1.230015592707891	0.0649973698168919	-1.165018222890999	0.02451303375694828	0.9718358141298824	0.1216312647745703	1.006844737899653	687.9165878836769
1568	1.565094573092034	0.07769871435409484	-1.487395858737939	0.02932801224478751	0.9664902577636214	0.1462445743407151	1.005732239369673	809.3702781771867
1569	1.268385368484033	0.05639265618664604	-1.211992712297387	0.020076496308805	0.9767482442185695	0.0991665899436143	1.006698944106772	701.6958523010832
1570	1.213821136365211	0.07896280908766365	-1.134858327277547	0.03470074780387521	0.9604750834780832	0.1739988967904267	1.010018325315149	482.6305408525917
1571	1.228389723553712	0.06312247172418055	-1.165267251829532	0.0238005082861408	0.9726319729898087	0.1180095855981581	1.006952649114865	678.0648745355495
1572	0.9408397813272105	0.1017191095129106	-0.8391206718142999	0.09694561952180572	0.8864641160199176	0.5196176772012091	1.010251080070709	472.3449264286725
1573	0.9175596267311488	0.08841357434198417	-0.8291460523891646	0.08565941770652939	0.8981064302217474	0.45345767016254	1.01034082138286	468.4971636895559
1574	1.7975232549939	0.06299029362021852	-1.734532961373681	0.01552424709691477	0.9820486313765006	0.0763264657388843	1.014539528831728	339.8068587815413
1575	1.555662084970344	0.07436640123875277	-1.481295683731591	0.02783734550538653	0.9681319569662694	0.1385984956820877	1.005762284670884	805.5232020897409
1576	1.663699381793599	0.06157357541112116	-1.602125806382478	0.03992721929552178	0.9514705996832703	0.2012957189008212	1.004608264326835	985.7989405172217
1577	1.273214854097404	0.07002779908406932	-1.203187055013335	0.0267050065418969	0.9695087921422625	0.1328060408105244	1.00674955426314	696.8497826383544
1578	1.53650242283322	0.06707354192403976	-1.46942888090918	0.0244441604525033	0.9718335114348484	0.1212809592819517	1.005752080134821	806.8256701505094
1579	1.538327963190961	0.06848045255154359	-1.469847510639417	0.02509585366677359	0.9711125864516046	0.1245976026794011	1.005758956859529	805.9474845703431
1580	1.20134510952366	0.09581337899636053	-1.1055317305273	0.07732386588697038	0.9098312015841403	0.4056335814958562	1.008063297161423	591.0973707590265
1581	1.209494240126345	0.1008829543842022	-1.108611285742143	0.08561665789253367	0.9002662319678073	0.4532101166253275	1.007243353420813	652.8913554994497
1582	0.9427804680730413	0.09606993947291036	-0.846710528600131	0.09215678313647804	0.891424234926107	0.4913444832026688	1.010154534986	476.5567857111575
1583	0.8596350365471654	0.1027495137126779	-0.7568855228344875	0.09959013251401665	0.8833944479933242	0.5353597235286111	1.014700295675161	336.2926196752493
1584	1.565094573092034	0.07769871435409484	-1.487395858737939	0.02932801224478751	0.9664902577636214	0.1462445743407151	1.005732239369673	809.3702781771867
1585	1.002020937864055	0.09225692801539777	-0.9097640098486575	0.08021584753839178	0.9059637843958749	0.4221277320283511	1.009793831217995	492.9917859323682
1586	1.138500489130982	0.07933335286579607	-1.059167136265186	0.03452202171542859	0.9606797952819293	0.1730706718377343	1.009713614221478	496.8045571593877
1587	1.074637328201659	0.070143184959555	-1.004494143242104	0.03247288850550324	0.9626423658343572	0.1624528775571672	1.017546087881538	284.4502405958344
1588	1.202071070556338	0.09766385887813382	-1.104407211678204	0.07879444880929379	0.9082969161243584	0.4140079740550283	1.00806925424416	590.6916924859588
1589	0.9175596267311488	0.08841357434198417	-0.8291460523891646	0.08565941770652939	0.8981064302217474	0.45345767016254	1.01034082138286	468.4971636895559
1590	1.54995345427114	0.06291779806478812	-1.487035656206352	0.01922146519238365	0.9778226332819397	0.0948604471848138	1.007049488341884	669.4637483743863
1591	0.913840779668471	0.1007760128736222	-0.8130647667948488	0.09441964509094991	0.8895088643464047	0.504667109486286	1.012836261023973	382.2432252903353
1592	1.211277561014811	0.06842413944183326	-1.142853421572978	0.0289519569042753	0.9667615498332104	0.1443134591635723	1.010260907449911	471.920436949395
1593	1.538327963190961	0.06848045255154359	-1.469847510639417	0.02509585366677359	0.9711125864516046	0.1245976026794011	1.005758956859529	805.9474845703431
1594	1.791715187031663	0.06671440453461644	-1.725000782497047	0.01693096752850755	0.9805014071355895	0.08336185912216583	1.015674179896751	316.4977550868263
1595	3.819551048650626	0.1378839729084495	-3.681667075742177	0.03828331673947994	0.9591822892902661	0.1926779589179794	1.066738971369775	81.9056633770869
1596	1.20134510952366	0.09581337899636053	-1.1055317305273	0.07732386588697038	0.9098312015841403	0.4056335814958562	1.008063297161423	591.0973707590265
1597	1.19658864638863	0.06066231211022492	-1.135926334278405	0.02490930722517042	0.9711396236761443	0.1236477643933408	1.011533789018503	422.7995747451012
1598	1.47444918371333	0.07636453641178165	-1.398084647301549	0.02632599915876414	0.9699931718863191	0.1308702463725017	1.006994418756569	674.3276920250097
1599	1.209138807775769	0.1013456396248618	-1.107793168150907	0.0858850267180675	0.9000140413439327	0.4547641937492158	1.007275668369079	650.2092929052568
1600	0.9533784763576246	0.1126137398036934	-0.8407647365539311	0.1023571458686405	0.8817957081601129	0.5519302788138827	1.012235975671135	399.9043203395352
1601	1.207154895872797	0.09563275994461953	-1.111522135928178	0.08127608811832002	0.904790231700677	0.4282007296412321	1.007240135813107	653.1596351202242
1602	0.8803826878552078	0.1004801284457521	-0.7799025594094556	0.09656165167588451	0.8868773711919389	0.5173396858906988	1.013500953140038	364.4541400709099
1603	2.288154953751284	0.07314938381812719	-2.215005569933156	0.01550805795448159	0.9821024569496764	0.07624561643508219	1.018196511072706	274.8172040912812
1604	1.502103438705587	0.09675436839783806	-1.405349070307749	0.0412056102010088	0.9534230644694137	0.2080177986674044	1.005231543308653	879.4172183643127
1605	1.36680559627665	0.06317782158518884	-1.303627774691461	0.02165009828470797	0.9750128049698235	0.1071113016536543	1.005724190367008	810.4072004331993
1606	6.66661751382671	0.1242505187922077	-6.542366995034502	0.01420228421489405	0.9836523933274364	0.06973326862186907	1.00569208850299	814.5695765068637
1607	1.663699381793599	0.06157357541112116	-1.602125806382478	0.03992721929552178	0.9514705996832703	0.2012957189008212	1.004608264326835	985.7989405172217
1608	1.199188134419633	0.08694809922986188	-1.112240035189771	0.07460158490472935	0.9117448217878661	0.3902014988309165	1.007195618949562	656.8944120822
1609	1.213821136365211	0.07896280908766365	-1.134858327277547	0.03470074780387521	0.9604750834780832	0.1739988967904267	1.010018325315149	482.6305408525917
1610	1.202071070556338	0.09766385887813382	-1.104407211678204	0.07879444880929379	0.9082969161243584	0.4140079740550283	1.00806925424416	590.6916924859588
1611	0.9533784763576246	0.1126137398036934	-0.8407647365539311	0.1023571458686405	0.8817957081601129	0.5519302788138827	1.012235975671135	399.9043203395352
1612	1.199188134419633	0.08694809922986188	-1.112240035189771	0.07460158490472935	0.9117448217878661	0.3902014988309165	1.007195618949562	656.8944120822
1613	0.7435069038393575	0.1421360220978856	-0.6013708817414718	0.153916447156758	0.823335531582288	0.8805244255596822	1.014450777779791	341.7792675314918
1614	1.542884916210662	0.06247288924248865	-1.480412026968174	0.02000144313899911	0.97709947287383	0.09878830325536631	1.007878724345721	603.9526350822741
1615	1.663699381793599	0.06157357541112116	-1.602125806382478	0.03992721929552178	0.9514705996832703	0.2012957189008212	1.004608264326835	985.7989405172217
1616	1.558915585505094	0.06421327485124886	-1.494702310653845	0.01842231376634428	0.9787803058381896	0.09084251058423023	1.011248790800535	432.8729498830058
1617	1.537611889514938	0.06813695379684791	-1.46947493571809	0.02497984982164112	0.9712764249755184	0.1240069033106301	1.005899768824912	788.3802025506736
1618	2.046368074196051	0.07790298469566889	-1.968465089500382	0.01236047459986834	0.9857162356779605	0.06057679820235779	1.040279750042555	130.0981582825166
1619	0.5884904799876912	0.6849555183259918	0.09646503833830056	0.5237358286608267	0.4464943472431576	5.322724696081409	1.00401900799295	1113.359198366729
1620	1.188117205231134	0.07832650855589272	-1.109790696675241	0.06707701806036889	0.9197176100489413	0.3480146980609676	1.007258138000704	651.6614983768214
1621	0.8803826878552078	0.1004801284457521	-0.7799025594094556	0.09656165167588451	0.8868773711919389	0.5173396858906988	1.013500953140038	364.4541400709099
1622	1.213673683120629	0.1184733228510565	-1.095200360269573	0.09520413076159609	0.8911514019219047	0.5093013337194039	1.007984766691071	596.4985607386955
1623	0.8491990169921861	0.1182088939073569	-0.7309901230848292	0.1257603678049068	0.8535989477654782	0.6962784257648392	1.010496996379194	461.9507233240184
1624	9.10217001518302	4.00943416318782	-5.0927358519952	0.3841417942173349	0.6013157542832024	3.019120580337497	1.00179061303995	2189.113831969271
1625	1.576802788880296	0.07608657207338163	-1.500716216806915	0.02374727999655438	0.9730188278776142	0.1177392449769708	1.011961862893322	408.5349241745913
1626	1.188117205231134	0.07832650855589272	-1.109790696675241	0.06707701806036889	0.9197176100489413	0.3480146980609676	1.007258138000704	651.6614983768214
1627	1.564061048863774	0.07859598926904776	-1.485465059594727	0.02997812147312975	0.9657926221201751	0.1495865396311054	1.00570581753041	812.7841799630203
1628	6.762240142328594	0.1075042474375643	-6.654735894891029	0.01184079008920888	0.986262296093687	0.05799938518030873	1.006600494615434	711.3205724552801
1629	1.663699381793599	0.06157357541112116	-1.602125806382478	0.03992721929552178	0.9514705996832703	0.2012957189008212	1.004608264326835	985.7989405172217
1630	0.852354327310622	0.1121154531806174	-0.7402388741300047	0.1199128453469628	0.8595963956108224	0.6594921894829217	1.010407587145336	465.6755797251676
1631	1.183517233471204	0.08971962377530043	-1.093797609695903	0.04079376116362722	0.9538960861347821	0.2058502432652827	1.007474936670576	634.1507730787345
1632	1.228389723553712	0.06312247172418055	-1.165267251829532	0.0238005082861408	0.9726319729898087	0.1180095855981581	1.006952649114865	678.0648745355495
1633	1.805873631187073	0.07553644379850062	-1.730337187388572	0.02317088739245806	0.9735110920786516	0.1148136973094468	1.007903564466364	602.1896668924485
1634	1.472666055801775	0.07496976428436841	-1.397696291517407	0.02571214243673791	0.9706736209132808	0.1277381451947221	1.007027355898889	671.4100116761035
1635	0.9162684586960198	0.09535957740835546	-0.8209088812876644	0.08980011150419787	0.8943093791731027	0.4775399707233737	1.012681126129667	386.6533268581584
1636	0.9408397813272105	0.1017191095129106	-0.8391206718142999	0.09694561952180572	0.8864641160199176	0.5196176772012091	1.010251080070709	472.3449264286725
1637	1.230231110990331	0.07377256016105758	-1.156458550829274	0.02907827130240772	0.9667653894730581	0.1449619406019907	1.006427641346144	728.8810187913144
1638	1.215365063022957	0.07717332769674212	-1.138191735326215	0.03352967017519018	0.9617343813156072	0.1679230779050524	1.010037278290956	481.7759999215467
1639	0.9448299391813147	0.09114513508966425	-0.8536848040916505	0.08770087964954869	0.8960496607436849	0.4653035048214178	1.010059053798195	480.7979853809857
1640	1.202071070556338	0.09766385887813382	-1.104407211678204	0.07879444880929379	0.9082969161243584	0.4140079740550283	1.00806925424416	590.6916924859588
1641	4.441688464926175	0.08105288457527565	-4.360635580350899	0.01093826668464938	0.9872558197077488	0.05352969128848088	1.011780974446155	414.4413203167281
1642	1.805873631187073	0.07553644379850062	-1.730337187388572	0.02317088739245806	0.9735110920786516	0.1148136973094468	1.007903564466364	602.1896668924485
1643	1.472666055801775	0.07496976428436841	-1.397696291517407	0.02571214243673791	0.9706736209132808	0.1277381451947221	1.007027355898889	671.4100116761035
1644	1.188117205231134	0.07832650855589272	-1.109790696675241	0.06707701806036889	0.9197176100489413	0.3480146980609676	1.007258138000704	651.6614983768214
1645	1.08488511571606	0.07175957093743528	-1.013125544778625	0.03335387470414995	0.9617352330731963	0.167012281574168	1.017680688806011	282.4001815448403
1646	1.78967131788206	0.6037786554574223	-1.185892662424638	0.3582384686837385	0.6162947762871895	2.701893144611541	1.005459472160681	846.0707076645205
1647	1.202071070556338	0.09766385887813382	-1.104407211678204	0.07879444880929379	0.9082969161243584	0.4140079740550283	1.00806925424416	590.6916924859588
1648	1.269084151943183	0.06345522421228458	-1.205628927730898	0.0235382607621855	0.9729354766106084	0.1166779444124807	1.006691255880934	702.437990272599
1649	1.207619879486908	0.06028333091270187	-1.147336548574206	0.02459368097287072	0.9715692793831094	0.1220415179715749	1.0105122606472	461.3208470097847
1650	1.472666055801775	0.07496976428436841	-1.397696291517407	0.02571214243673791	0.9706736209132808	0.1277381451947221	1.007027355898889	671.4100116761035
1651	1.47444918371333	0.07636453641178165	-1.398084647301549	0.02632599915876414	0.9699931718863191	0.1308702463725017	1.006994418756569	674.3276920250097
1652	1.565094573092034	0.07769871435409484	-1.487395858737939	0.02932801224478751	0.9664902577636214	0.1462445743407151	1.005732239369673	809.3702781771867
1653	1.213821136365211	0.07896280908766365	-1.134858327277547	0.03470074780387521	0.9604750834780832	0.1739988967904267	1.010018325315149	482.6305408525917
1654	3.916820693979733	0.08842172577526566	-3.828398968204467	0.009012445967099172	0.9895089305576168	0.04401939854681882	1.024790394513573	205.1348994706902
1655	3.707021619656496	0.1126135047698447	-3.594408114886651	0.01885902151726663	0.9784408664141733	0.09303735852905923	1.018125946304478	275.8297594498811
1656	1.202071070556338	0.09766385887813382	-1.104407211678204	0.07879444880929379	0.9082969161243584	0.4140079740550283	1.00806925424416	590.6916924859588
1657	1.164434428280588	0.06818960372687075	-1.096244824553717	0.02922586009940709	0.966354897396821	0.1457198557794879	1.011367675375216	428.6121096348619
1658	1.155382509716053	0.09028914274844715	-1.065093366967606	0.03986958980058643	0.9548985942480599	0.2009931111402672	1.009027178864945	532.0568308654792
1659	1.555662084970344	0.07436640123875277	-1.481295683731591	0.02783734550538653	0.9681319569662694	0.1385984956820877	1.005762284670884	805.5232020897409
1660	1.566629757371986	0.07149814151390584	-1.49513161585808	0.0225636160504734	0.974154172159729	0.1117351536184057	1.007214900440901	655.2714850743067
1661	0.7634087327700613	0.107046222248679	-0.6563625105213823	0.1233952668712437	0.853839273235969	0.681340681907507	1.011630143561993	419.5009573363874
1662	1.49767484874275	0.09308955732249526	-1.404585291420255	0.03414555809067913	0.9614132876371377	0.1711166086815718	1.006673107745161	704.1961243052735
1663	1.422167997023605	0.07348035202998558	-1.348687644993619	0.02618297032509127	0.9701318517950558	0.1301401128491399	1.006152026573478	758.7688835378334
1664	1.862746545511418	0.1218175043205881	-1.74092904119083	0.03876641779087926	0.9582645037686323	0.1952074405379136	1.114000875402941	51.28134136486948
1665	1.209494240126345	0.1008829543842022	-1.108611285742143	0.08561665789253367	0.9002662319678073	0.4532101166253275	1.007243353420813	652.8913554994497
1666	1.20134510952366	0.09581337899636053	-1.1055317305273	0.07732386588697038	0.9098312015841403	0.4056335814958562	1.008063297161423	591.0973707590265
1667	1.155734292675779	0.06400279502718548	-1.091731497648593	0.02703187453048564	0.9688000944875104	0.1344767425265618	1.012172281408529	401.8764713302941
1668	1.663699381793599	0.06157357541112116	-1.602125806382478	0.03992721929552178	0.9514705996832703	0.2012957189008212	1.004608264326835	985.7989405172217
1669	1.081061234186572	0.08058347301493045	-1.000477761171642	0.03879087157483828	0.9557514275238773	0.1953355463635497	1.017168163960656	290.3732512541847
1670	0.8520431214982935	0.1156821542679044	-0.7363609672303891	0.1228863934594312	0.8565874668383424	0.6781372187692233	1.010511400887187	461.3562783871033
1671	1.939652676709087	0.05939105326262412	-1.880261623446463	0.01546415837038915	0.9820516781723494	0.07602639332268329	1.010562640773354	459.2542596466958
1672	0.8562617246562747	0.1020921140113301	-0.7541696106449446	0.1108359467229333	0.868901173268454	0.6033486826110583	1.010209947083944	474.130102547077
1673	0.7108841318584503	0.5711132013889529	-0.1397709304694974	0.488604121937641	0.4812513720362894	4.624550578936829	1.004274531449673	1054.177976710608
1674	1.54995345427114	0.06291779806478812	-1.487035656206352	0.01922146519238365	0.9778226332819397	0.0948604471848138	1.007049488341884	669.4637483743863
1675	1.489315996055063	0.05633740613841851	-1.432978589916645	0.01664778038376759	0.980710412200283	0.08194394461115656	1.00841510358825	568.0687224005333
1676	1.538327963190961	0.06848045255154359	-1.469847510639417	0.02509585366677359	0.9711125864516046	0.1245976026794011	1.005758956859529	805.9474845703431
1677	1.213821136365211	0.07896280908766365	-1.134858327277547	0.03470074780387521	0.9604750834780832	0.1739988967904267	1.010018325315149	482.6305408525917
1678	1.256321555869479	0.06834069375393244	-1.187980862115547	0.02825779512790849	0.9675210595509369	0.1407527332644352	1.009793474014747	493.0086323352037
1679	1.002020937864055	0.09225692801539777	-0.9097640098486575	0.08021584753839178	0.9059637843958749	0.4221277320283511	1.009793831217995	492.9917859323682
1680	1.209494240126345	0.1008829543842022	-1.108611285742143	0.08561665789253367	0.9002662319678073	0.4532101166253275	1.007243353420813	652.8913554994497
1681	0.9475980859698279	0.08385371894034663	-0.8637443670294812	0.08117543369115744	0.9028568404834884	0.4276235846994467	1.009930733748077	486.6201597736335
1682	1.509399677497691	0.05986180522939939	-1.449537872268291	0.02119824016372329	0.9754605854817745	0.1048273717264601	1.006116174254607	762.8397603678659
1683	0.9427804680730413	0.09606993947291036	-0.846710528600131	0.09215678313647804	0.891424234926107	0.4913444832026688	1.010154534986	476.5567857111575
1684	0.9408397813272105	0.1017191095129106	-0.8391206718142999	0.09694561952180572	0.8864641160199176	0.5196176772012091	1.010251080070709	472.3449264286725
1685	1.207619879486908	0.06028333091270187	-1.147336548574206	0.02459368097287072	0.9715692793831094	0.1220415179715749	1.0105122606472	461.3208470097847
1686	1.565094573092034	0.07769871435409484	-1.487395858737939	0.02932801224478751	0.9664902577636214	0.1462445743407151	1.005732239369673	809.3702781771867
1687	1.47444918371333	0.07636453641178165	-1.398084647301549	0.02632599915876414	0.9699931718863191	0.1308702463725017	1.006994418756569	674.3276920250097
1688	1.577376411720822	0.07773978076108531	-1.499636630959736	0.02621611101194508	0.9702361881024439	0.1303092703209294	1.007382388351768	641.5080267787116
1689	1.198146977077818	0.08975399655567205	-1.108392980522146	0.07699372004745382	0.9092719346782114	0.4037571983818806	1.007240880747824	653.0975036672598
1690	1.432830038744744	0.06508495502681774	-1.367745083717926	0.02224325824657948	0.9743977044826855	0.1101126502089387	1.005898283260964	788.5615013602319
1691	1.188117205231134	0.07832650855589272	-1.109790696675241	0.06707701806036889	0.9197176100489413	0.3480146980609676	1.007258138000704	651.6614983768214
1692	1.199156305150863	0.06994046730442192	-1.129215837846441	0.03000481316091623	0.9655535141219648	0.1497238472252701	1.011439161227135	426.0908996027201
1693	1.379447370846372	0.5738587597852454	-0.8055886110611263	0.3616530776466397	0.6129191763740596	2.742237256227734	1.00605434367038	769.9649885339051
1694	3.400281669334966	0.109248830776662	-3.291032838558304	0.01950080303329435	0.9777178261938237	0.0962664338698293	1.018735353870125	267.33016684472
1695	1.209494240126345	0.1008829543842022	-1.108611285742143	0.08561665789253367	0.9002662319678073	0.4532101166253275	1.007243353420813	652.8913554994497
1696	3.978829524800109	0.09321607157916978	-3.88561345322094	0.00981145513240717	0.9886027368900171	0.04796066043365123	1.024307120200499	208.9838617476333
1697	1.663699381793599	0.06157357541112116	-1.602125806382478	0.03992721929552178	0.9514705996832703	0.2012957189008212	1.004608264326835	985.7989405172217
1698	1.538334786884262	0.05552348995599123	-1.48281129692827	0.01529070125766261	0.9822709262187885	0.07516038478526905	1.011354423306788	429.0828333293634
1699	1.287112057622558	0.08173477492050085	-1.205377282702057	0.02497073380856712	0.971772410273968	0.1239604899166671	1.013186838492649	372.6454206561501
1700	0.7634087327700613	0.107046222248679	-0.6563625105213823	0.1233952668712437	0.853839273235969	0.681340681907507	1.011630143561993	419.5009573363874
1701	1.542884916210662	0.06247288924248865	-1.480412026968174	0.02000144313899911	0.97709947287383	0.09878830325536631	1.007878724345721	603.9526350822741
1702	1.202071070556338	0.09766385887813382	-1.104407211678204	0.07879444880929379	0.9082969161243584	0.4140079740550283	1.00806925424416	590.6916924859588
1703	1.663699381793599	0.06157357541112116	-1.602125806382478	0.03992721929552178	0.9514705996832703	0.2012957189008212	1.004608264326835	985.7989405172217
1704	0.7435069038393575	0.1421360220978856	-0.6013708817414718	0.153916447156758	0.823335531582288	0.8805244255596822	1.014450777779791	341.7792675314918
1705	1.450205917780894	0.61978259786488	-0.8304233199160144	0.4055009807413962	0.5666955629483057	3.301493122623299	1.005161456955481	890.2107569058134
1706	1.199982406924214	0.08828045133010484	-1.111701955594109	0.07530587000190389	0.9110514740514113	0.3941852414986899	1.007254209726925	651.9878148208107
1707	1.202071070556338	0.09766385887813382	-1.104407211678204	0.07879444880929379	0.9082969161243584	0.4140079740550283	1.00806925424416	590.6916924859588
1708	0.9886244010685979	0.09275636107912996	-0.895868039989468	0.08679770197752419	0.8975099145171562	0.4600561724793915	1.009443932686969	510.0737536570286
1709	1.927413515676344	0.075224739261087	-1.852188776415257	0.01468214598294916	0.9833140256520565	0.07212450010780271	1.052506939452174	101.8444537524799
1710	1.213673683120629	0.1184733228510565	-1.095200360269573	0.09520413076159609	0.8911514019219047	0.5093013337194039	1.007984766691071	596.4985607386955
1711	0.913840779668471	0.1007760128736222	-0.8130647667948488	0.09441964509094991	0.8895088643464047	0.504667109486286	1.012836261023973	382.2432252903353
1712	1.507160582833446	0.0650955144140304	-1.442065068419415	0.02001243627988496	0.9769694589916913	0.09884370780433301	1.008332759170718	573.2944095120398
1713	1.577376411720822	0.07773978076108531	-1.499636630959736	0.02621611101194508	0.9702361881024439	0.1303092703209294	1.007382388351768	641.5080267787116
1714	1.438022807072134	0.06919536601336614	-1.368827441058768	0.02406603158246541	0.9723972041601112	0.1193585896369808	1.005961186235797	780.9577684791656
1715	1.864012673025568	0.06063585979483503	-1.803376813230733	0.01431395490010529	0.9834831104895517	0.07028953446822196	1.019096542122925	262.5420916848132
1716	1.202071070556338	0.09766385887813382	-1.104407211678204	0.07879444880929379	0.9082969161243584	0.4140079740550283	1.00806925424416	590.6916924859588
1717	2.425542021134279	0.605506232716884	-1.820035788417395	0.2242007712023547	0.751789110928944	1.398805686303381	1.004865370746715	938.9209645596751
1718	1.272362933691967	0.0652061875788163	-1.20715674611315	0.02413926741377379	0.9722619557833412	0.1197307970075496	1.006584114170089	712.9479321465885
1719	1.986800103415237	0.06971497104282406	-1.917085132372413	0.01789264599111291	0.9793143059588504	0.08818307459458065	1.010035894851228	481.8382716419543
1720	0.9158837028703039	0.09405494660818074	-0.8218287562621232	0.08862652863199409	0.8955696266358201	0.4706921838946092	1.01272527397217	385.3877803398061
1721	1.209494240126345	0.1008829543842022	-1.108611285742143	0.08561665789253367	0.9002662319678073	0.4532101166253275	1.007243353420813	652.8913554994497
1722	1.207154895872797	0.09563275994461953	-1.111522135928178	0.08127608811832002	0.904790231700677	0.4282007296412321	1.007240135813107	653.1596351202242
1723	6.917200874638381	0.7275009687031252	-6.189699905935256	0.1688778308402231	0.8124886821896414	0.983506887842893	1.003954712789441	1129.319537531767
1724	1.199156305150863	0.06994046730442192	-1.129215837846441	0.03000481316091623	0.9655535141219648	0.1497238472252701	1.011439161227135	426.0908996027201
1725	1.786406207986472	0.127589637679385	-1.658816570307087	0.05457223412685545	0.9417708824288609	0.2793913855455501	1.059400901258574	91.00201218577591
1726	2.156902590551886	0.07582073628814398	-2.081081854263742	0.01979663925219199	0.9772482693532852	0.0977563353241514	1.010609409043309	457.3526066315936
1727	2.805961970148478	0.09824215577984591	-2.707719814368632	0.008993605455438123	0.9894825694752576	0.04392654090152978	1.064919435141463	83.97073863219235
1728	1.542884916210662	0.06247288924248865	-1.480412026968174	0.02000144313899911	0.97709947287383	0.09878830325536631	1.007878724345721	603.9526350822741
1729	0.9408397813272105	0.1017191095129106	-0.8391206718142999	0.09694561952180572	0.8864641160199176	0.5196176772012091	1.010251080070709	472.3449264286725
1730	1.199982406924214	0.08828045133010484	-1.111701955594109	0.07530587000190389	0.9110514740514113	0.3941852414986899	1.007254209726925	651.9878148208107
1731	1.555662084970344	0.07436640123875277	-1.481295683731591	0.02783734550538653	0.9681319569662694	0.1385984956820877	1.005762284670884	805.5232020897409
1732	1.088573585747789	0.06230036275091454	-1.026273222996874	0.02775613749373008	0.967856989123816	0.1381826287738318	1.017679487639204	282.418341837575
1733	1.855666907152107	0.1101100848304261	-1.745556822321681	0.07209566635080453	0.9174412053492759	0.3760759728662054	1.004099050663189	1094.113355466919
1734	0.9158837028703039	0.09405494660818074	-0.8218287562621232	0.08862652863199409	0.8955696266358201	0.4706921838946092	1.01272527397217	385.3877803398061
1735	1.47444918371333	0.07636453641178165	-1.398084647301549	0.02632599915876414	0.9699931718863191	0.1308702463725017	1.006994418756569	674.3276920250097
1736	1.810630274836875	0.07691535601981297	-1.733714918817062	0.02372421446719595	0.9728964949223332	0.1176221068481929	1.00786799223548	604.7175588799297
1737	1.805089564010902	0.07242721566042928	-1.732662348350473	0.01892922848706229	0.9783509324910333	0.09339039380838292	1.016582332349441	300.0727316271202
1738	0.8977836301925439	0.5728452325674096	-0.3249383976251343	0.4867402156010769	0.4837493130440474	4.590179018047589	1.004109695715896	1091.604161548076
1739	1.558915585505094	0.06421327485124886	-1.494702310653845	0.01842231376634428	0.9787803058381896	0.09084251058423023	1.011248790800535	432.8729498830058
1740	1.213673683120629	0.1184733228510565	-1.095200360269573	0.09520413076159609	0.8911514019219047	0.5093013337194039	1.007984766691071	596.4985607386955
1741	1.663699381793599	0.06157357541112116	-1.602125806382478	0.03992721929552178	0.9514705996832703	0.2012957189008212	1.004608264326835	985.7989405172217
1742	1.039357712197121	0.07539625111804701	-0.9639614610790739	0.06249872227811807	0.9253457350914667	0.3226776615404786	1.0095617724649	504.1881587182083
1743	2.133751548559897	0.06407841932040015	-2.069673129239497	0.01044367212076929	0.9878572516525885	0.05108369919148436	1.023085775043823	219.4141926116008
1744	1.202071070556338	0.09766385887813382	-1.104407211678204	0.07879444880929379	0.9082969161243584	0.4140079740550283	1.00806925424416	590.6916924859588
1745	0.9427804680730413	0.09606993947291036	-0.846710528600131	0.09215678313647804	0.891424234926107	0.4913444832026688	1.010154534986	476.5567857111575
1746	1.558101515396093	0.06650775725227379	-1.491593758143819	0.02069616275811506	0.9761924422903183	0.1022920789996412	1.007051407980889	669.2954785179393
1747	1.211339584285424	0.0683992635761165	-1.142940320709308	0.0288709070052846	0.9668062385718004	0.1438974485352701	1.010064810814908	480.5400913861972
1748	0.6896192225349896	0.9310073353304495	0.2413881127954599	0.5318702630706491	0.4391581345195262	5.499321504789073	1.004152026906426	1081.739709249769
1749	1.438912904178812	0.06558113640102477	-1.373331767777787	0.02464293794590235	0.9715322136114304	0.1222921220604554	1.003478310731619	1263.651761339744
1750	2.557490991760681	0.6456938824698353	-1.911797109290845	0.2453561324282926	0.7314736959239598	1.573709260716295	1.005886806393924	789.9649854006402
1751	1.566629757371986	0.07149814151390584	-1.49513161585808	0.0225636160504734	0.974154172159729	0.1117351536184057	1.007214900440901	655.2714850743067
1752	0.9071988073746754	0.1100354338330997	-0.7971633735415757	0.1036705539027682	0.8798223331573622	0.5598315698165506	1.012889384221664	380.7565538918129
1753	0.9448299391813147	0.09114513508966425	-0.8536848040916505	0.08770087964954869	0.8960496607436849	0.4653035048214178	1.010059053798195	480.7979853809857
1754	1.504752954921432	0.06208273764528371	-1.442670217276148	0.01814146796229874	0.9790750828386774	0.08943204019030687	1.010458370213164	463.5524612192438
1755	0.7822504021471257	0.5090156714198509	-0.2732347307272748	0.4645542613030209	0.5050578735607532	4.19943256835578	1.004529996464253	1001.02091437991
1756	1.69692304904371	0.6907278290599677	-1.006195219983742	0.3846223923682724	0.5890822295699989	3.02525861454682	1.004648501859757	978.1534415821282
1757	0.9071988073746754	0.1100354338330997	-0.7971633735415757	0.1036705539027682	0.8798223331573622	0.5598315698165506	1.012889384221664	380.7565538918129
1758	1.799406060276628	0.07555065409704184	-1.723855406179586	0.02041741145933994	0.9765708138802275	0.1008856169549781	1.013370288348059	367.816464589321
1759	0.7435069038393575	0.1421360220978856	-0.6013708817414718	0.153916447156758	0.823335531582288	0.8805244255596822	1.014450777779791	341.7792675314918
1760	1.215365063022957	0.07717332769674212	-1.138191735326215	0.03352967017519018	0.9617343813156072	0.1679230779050524	1.010037278290956	481.7759999215467
1761	1.328395925500771	0.5381413871614014	-0.79025453833937	0.2911554857564796	0.6813080853688102	1.988124718718959	1.004879867347515	936.4112502628039
1762	1.211339584285424	0.0683992635761165	-1.142940320709308	0.0288709070052846	0.9668062385718004	0.1438974485352701	1.010064810814908	480.5400913861972
1763	0.7435069038393575	0.1421360220978856	-0.6013708817414718	0.153916447156758	0.823335531582288	0.8805244255596822	1.014450777779791	341.7792675314918
1764	1.164434428280588	0.06818960372687075	-1.096244824553717	0.02922586009940709	0.966354897396821	0.1457198557794879	1.011367675375216	428.6121096348619
1765	1.472666055801775	0.07496976428436841	-1.397696291517407	0.02571214243673791	0.9706736209132808	0.1277381451947221	1.007027355898889	671.4100116761035
1766	1.862746545511418	0.1218175043205881	-1.74092904119083	0.03876641779087926	0.9582645037686323	0.1952074405379136	1.114000875402941	51.28134136486948
1767	1.577376411720822	0.07773978076108531	-1.499636630959736	0.02621611101194508	0.9702361881024439	0.1303092703209294	1.007382388351768	641.5080267787116
1768	0.7105925224456082	0.6590613399042782	-0.05153118254133005	0.5226341480162957	0.4478461991515913	5.299270200916503	1.003804387780569	1168.496070792458
1769	4.943805936845425	0.1082213653457877	-4.835584571499637	0.01540404044333351	0.9822829560297295	0.07572621173705892	1.010674669344634	454.7256488619051
1770	1.213376240770291	0.07466539846352779	-1.138710842306764	0.03224538122376273	0.9631491905418812	0.1612767984473422	1.010093239637571	479.2706904996146
1771	0.9427804680730413	0.09606993947291036	-0.846710528600131	0.09215678313647804	0.891424234926107	0.4913444832026688	1.010154534986	476.5567857111575
1772	1.210937231889523	0.06734951389263896	-1.143587717996884	0.02834542047299039	0.9673881982027728	0.1412019298065264	1.010069211287361	480.343155227799
1773	1.202071070556338	0.09766385887813382	-1.104407211678204	0.07879444880929379	0.9082969161243584	0.4140079740550283	1.00806925424416	590.6916924859588
1774	0.9071988073746754	0.1100354338330997	-0.7971633735415757	0.1036705539027682	0.8798223331573622	0.5598315698165506	1.012889384221664	380.7565538918129
1775	1.123689654936053	0.09295661800696833	-1.030733036929085	0.04387731000673036	0.950498169701809	0.2221242631759709	1.009499121782083	507.3000223100506
1776	1.47444918371333	0.07636453641178165	-1.398084647301549	0.02632599915876414	0.9699931718863191	0.1308702463725017	1.006994418756569	674.3276920250097
1777	0.7675683348704216	0.109722197835254	-0.6578461370351676	0.1250926952668276	0.8521883220329499	0.6920532905592739	1.011736165146221	415.9314283442603
1778	1.49767484874275	0.09308955732249526	-1.404585291420255	0.03414555809067913	0.9614132876371377	0.1711166086815718	1.006673107745161	704.1961243052735
1779	1.538327963190961	0.06848045255154359	-1.469847510639417	0.02509585366677359	0.9711125864516046	0.1245976026794011	1.005758956859529	805.9474845703431
1780	1.213376240770291	0.07466539846352779	-1.138710842306764	0.03224538122376273	0.9631491905418812	0.1612767984473422	1.010093239637571	479.2706904996146
1781	0.9886244010685979	0.09275636107912996	-0.895868039989468	0.08679770197752419	0.8975099145171562	0.4600561724793915	1.009443932686969	510.0737536570286
1782	0.8558589516585776	0.1038650792108221	-0.7519938724477555	0.1123438479303649	0.8673898902350992	0.6125960019441606	1.010294425487562	470.4784533024925
1783	0.9175596267311488	0.08841357434198417	-0.8291460523891646	0.08565941770652939	0.8981064302217474	0.45345767016254	1.01034082138286	468.4971636895559
1784	1.202071070556338	0.09766385887813382	-1.104407211678204	0.07879444880929379	0.9082969161243584	0.4140079740550283	1.00806925424416	590.6916924859588
1785	2.25591416387361	0.06040532227661508	-2.195508841596995	0.006677436527165148	0.9921601518398246	0.0325378684027216	1.05854446937052	92.21112971813487
1786	0.9448299391813147	0.09114513508966425	-0.8536848040916505	0.08770087964954869	0.8960496607436849	0.4653035048214178	1.010059053798195	480.7979853809857
1787	1.20134510952366	0.09581337899636053	-1.1055317305273	0.07732386588697038	0.9098312015841403	0.4056335814958562	1.008063297161423	591.0973707590265
1788	1.039357712197121	0.07539625111804701	-0.9639614610790739	0.06249872227811807	0.9253457350914667	0.3226776615404786	1.0095617724649	504.1881587182083
1789	1.211277561014811	0.06842413944183326	-1.142853421572978	0.0289519569042753	0.9667615498332104	0.1443134591635723	1.010260907449911	471.920436949395
1790	1.209138807775769	0.1013456396248618	-1.107793168150907	0.0858850267180675	0.9000140413439327	0.4547641937492158	1.007275668369079	650.2092929052568
1791	1.566629757371986	0.07149814151390584	-1.49513161585808	0.0225636160504734	0.974154172159729	0.1117351536184057	1.007214900440901	655.2714850743067
1792	1.198146977077818	0.08975399655567205	-1.108392980522146	0.07699372004745382	0.9092719346782114	0.4037571983818806	1.007240880747824	653.0975036672598
1793	1.835390459584112	0.07926314051784263	-1.75612731906627	0.02563911186298748	0.9706453288529531	0.1273657816032283	1.004592153909571	988.8939397282834
1794	1.08488511571606	0.07175957093743528	-1.013125544778625	0.03335387470414995	0.9617352330731963	0.167012281574168	1.017680688806011	282.4001815448403
1795	0.9479205344947493	0.08671755538340213	-0.8612029791113472	0.08359827023581981	0.9003332303201145	0.4415511514201012	1.009999768966465	483.4701878060074
1796	1.209138807775769	0.1013456396248618	-1.107793168150907	0.0858850267180675	0.9000140413439327	0.4547641937492158	1.007275668369079	650.2092929052568
1797	1.542884916210662	0.06247288924248865	-1.480412026968174	0.02000144313899911	0.97709947287383	0.09878830325536631	1.007878724345721	603.9526350822741
1798	1.663699381793599	0.06157357541112116	-1.602125806382478	0.03992721929552178	0.9514705996832703	0.2012957189008212	1.004608264326835	985.7989405172217
1799	1.310405774894373	0.08081088424109914	-1.229594890653274	0.0239395524338382	0.9729118209550019	0.1187159146235644	1.013988769851375	352.4372817288107
1800	1.213673683120629	0.1184733228510565	-1.095200360269573	0.09520413076159609	0.8911514019219047	0.5093013337194039	1.007984766691071	596.4985607386955
1801	2.111805972306391	0.06059889037490814	-2.051207081931483	0.009581151029628978	0.9888329849152127	0.04682399013873505	1.023278729529388	217.6950785118578
1802	1.262340865934135	0.07169690395919721	-1.190643961974937	0.02715745244889906	0.9690293153937555	0.1351189002954812	1.006470520406158	724.4436393988484
1803	1.228389723553712	0.06312247172418055	-1.165267251829532	0.0238005082861408	0.9726319729898087	0.1180095855981581	1.006952649114865	678.0648745355495
1804	0.9899000110021564	0.1117354868983133	-0.878164524103843	0.06160536152656757	0.9313273595315195	0.3177624850936213	1.028002999334202	182.8667796065029
1805	1.202071070556338	0.09766385887813382	-1.104407211678204	0.07879444880929379	0.9082969161243584	0.4140079740550283	1.00806925424416	590.6916924859588
1806	0.9071988073746754	0.1100354338330997	-0.7971633735415757	0.1036705539027682	0.8798223331573622	0.5598315698165506	1.012889384221664	380.7565538918129
1807	1.229655293297418	0.06975867391106531	-1.159896619386352	0.02711225415000936	0.969047286985407	0.1348877542697396	1.007004166687138	673.4615199153377
1808	1.211277561014811	0.06842413944183326	-1.142853421572978	0.0289519569042753	0.9667615498332104	0.1443134591635723	1.010260907449911	471.920436949395
1809	1.805873631187073	0.07553644379850062	-1.730337187388572	0.02317088739245806	0.9735110920786516	0.1148136973094468	1.007903564466364	602.1896668924485
1810	1.188117205231134	0.07832650855589272	-1.109790696675241	0.06707701806036889	0.9197176100489413	0.3480146980609676	1.007258138000704	651.6614983768214
1811	0.8558589516585776	0.1038650792108221	-0.7519938724477555	0.1123438479303649	0.8673898902350992	0.6125960019441606	1.010294425487562	470.4784533024925
1812	0.8101382199124079	0.1503560934939356	-0.6597821264184722	0.1462909928903183	0.8345264485500017	0.8294254451149896	1.015553090542936	318.8282237819407
1813	1.500837523273167	0.06150384637271673	-1.439333676900451	0.01856941081136391	0.9785654729046677	0.09158158694520843	1.008311100376791	574.6851297726491
1814	1.198146977077818	0.08975399655567205	-1.108392980522146	0.07699372004745382	0.9092719346782114	0.4037571983818806	1.007240880747824	653.0975036672598
1815	1.513714194102449	0.06985917943825153	-1.443855014664197	0.02182205090879287	0.9749913319158925	0.107980995433949	1.008531061320156	560.8714739207985
1816	4.392906937255877	0.1010456925955881	-4.291861244660289	0.02151748669625233	0.975316571774167	0.1064407938553103	1.003394275603843	1290.757356742833
1817	1.164434428280588	0.06818960372687075	-1.096244824553717	0.02922586009940709	0.966354897396821	0.1457198557794879	1.011367675375216	428.6121096348619
1818	2.158757748117314	0.574860569796587	-1.583897178320727	0.1934068429474408	0.7852199699805449	1.16061167000307	1.006519642227864	719.4268459371048
1819	1.213673683120629	0.1184733228510565	-1.095200360269573	0.09520413076159609	0.8911514019219047	0.5093013337194039	1.007984766691071	596.4985607386955
1820	1.496266832503975	0.0632650668341959	-1.433001765669779	0.02007952793252935	0.9770474993904834	0.09918187130063159	1.009463462634036	509.0886912000585
1821	1.273214854097404	0.07002779908406932	-1.203187055013335	0.0267050065418969	0.9695087921422625	0.1328060408105244	1.00674955426314	696.8497826383544
1822	1.521711824516796	0.07007156248998354	-1.451640262026813	0.02127837596528871	0.9755641506818467	0.1052322666115864	1.009899489412087	488.0595384790108
1823	1.242159445189701	0.6220514586394895	-0.6201079865502114	0.2922422146814939	0.6809974369944395	1.998609399663793	1.005142457310929	893.1829639636877
1824	1.855666907152107	0.1101100848304261	-1.745556822321681	0.07209566635080453	0.9174412053492759	0.3760759728662054	1.004099050663189	1094.113355466919
1825	1.491184615700403	0.05644740280905167	-1.434737212891351	0.01496441807498138	0.9828152788034734	0.07353219748557933	1.021449158533003	235.2110924478673
1826	1.198146977077818	0.08975399655567205	-1.108392980522146	0.07699372004745382	0.9092719346782114	0.4037571983818806	1.007240880747824	653.0975036672598
1827	0.9162684586960198	0.09535957740835546	-0.8209088812876644	0.08980011150419787	0.8943093791731027	0.4775399707233737	1.012681126129667	386.6533268581584
1828	2.372350097184517	0.07888741503417007	-2.293462682150347	0.01963579114255342	0.9774326114536196	0.09694615450549035	1.009798193581063	492.7861426592009
1829	1.999876643181334	0.06804825094137534	-1.931828392239958	0.01833750295488986	0.9788373025304622	0.09041648667612191	1.010073871925577	480.134754505323
1830	1.414554585701239	0.06305685057331016	-1.351497735127929	0.01834803090087451	0.9790215595709771	0.09046936693063495	1.017357555738581	287.3736700203773
1831	1.213376240770291	0.07466539846352779	-1.138710842306764	0.03224538122376273	0.9631491905418812	0.1612767984473422	1.010093239637571	479.2706904996146
1832	8.473071351779012	0.1337578588328387	-8.339313492946173	0.01069336180893568	0.9876294536004373	0.05231822107842261	1.00760122179942	624.3827491727916
1833	0.9427804680730413	0.09606993947291036	-0.846710528600131	0.09215678313647804	0.891424234926107	0.4913444832026688	1.010154534986	476.5567857111575
1834	2.876485393810712	2.181771161329651	-0.6947142324810609	0.5768222435430583	0.3965076532410171	6.597642788329674	1.000700917306134	4168.469927444279
1835	1.535231181861517	0.05732238607259545	-1.477908795788921	0.01721183400823546	0.980059752551913	0.08476896121007944	1.007122182600177	663.1507531088388
1836	1.083404347816302	0.07622096231278763	-1.007183385503515	0.03594541428115784	0.9589215674053948	0.1804726930712302	1.017710632731595	281.948237356593
1837	1.422209341234729	0.07233703411892013	-1.349872307115809	0.0264453345703261	0.9697401194829529	0.1314795938951794	1.005048057708848	908.2521870182277
1838	0.913840779668471	0.1007760128736222	-0.8130647667948488	0.09441964509094991	0.8895088643464047	0.504667109486286	1.012836261023973	382.2432252903353
1839	1.663699381793599	0.06157357541112116	-1.602125806382478	0.03992721929552178	0.9514705996832703	0.2012957189008212	1.004608264326835	985.7989405172217
1840	2.157845980845297	0.8028215216530283	-1.355024459192269	0.2514781974730312	0.7251544233360353	1.626168388810292	1.005389815534958	855.987781914326
1841	1.213673683120629	0.1184733228510565	-1.095200360269573	0.09520413076159609	0.8911514019219047	0.5093013337194039	1.007984766691071	596.4985607386955
1842	6.33564256740451	0.1059567034968057	-6.229685863907704	0.004929570759950184	0.9942221626348158	0.02397866029213393	1.032270672248782	160.0388821821796
1843	1.663699381793599	0.06157357541112116	-1.602125806382478	0.03992721929552178	0.9514705996832703	0.2012957189008212	1.004608264326835	985.7989405172217
1844	2.170575840509533	0.07489484425987106	-2.095680996249662	0.0172952912839982	0.9801036673289953	0.08518722558846513	1.017427363913156	286.2840368146925
1845	3.199954310079401	0.08989682182110423	-3.110057488258297	0.01493370509272245	0.9827960034271543	0.07337899202621588	1.020102121744837	250.0961031110609
1846	0.9479205344947493	0.08671755538340213	-0.8612029791113472	0.08359827023581981	0.9003332303201145	0.4415511514201012	1.009999768966465	483.4701878060074
1847	1.374692725073087	0.06145023281392477	-1.313242492259162	0.01995238009673411	0.9771134484713407	0.09854104460739539	1.008730520753336	548.9144951399852
1848	4.200387403985828	0.6411192153303177	-3.55926818865551	0.3352562561018045	0.6426073413895586	2.441137614141368	1.005054120454213	907.2689846554321
1849	0.9320033918696501	0.5364258002395286	-0.3955775916301215	0.3092144680872383	0.6621973741831964	2.166637241638936	1.004943227408902	925.5989760292724
1850	1.155734292675779	0.06400279502718548	-1.091731497648593	0.02703187453048564	0.9688000944875104	0.1344767425265618	1.012172281408529	401.8764713302941
1851	2.953850872391732	0.08159304635983021	-2.872257826031902	0.02058321413513452	0.9762518218330378	0.1017220911842409	1.003461884727899	1268.859570497762
1852	2.278536097463221	1.343065807547415	-0.9354702899158061	0.4260685305563182	0.5418577679604089	3.593263372611553	1.000597009123511	4562.549822333937
1853	1.183517233471204	0.08971962377530043	-1.093797609695903	0.04079376116362722	0.9538960861347821	0.2058502432652827	1.007474936670576	634.1507730787345
1854	1.211277561014811	0.06842413944183326	-1.142853421572978	0.0289519569042753	0.9667615498332104	0.1443134591635723	1.010260907449911	471.920436949395
1855	1.20134510952366	0.09581337899636053	-1.1055317305273	0.07732386588697038	0.9098312015841403	0.4056335814958562	1.008063297161423	591.0973707590265
1856	0.9427804680730413	0.09606993947291036	-0.846710528600131	0.09215678313647804	0.891424234926107	0.4913444832026688	1.010154534986	476.5567857111575
1857	1.318726581458389	0.06039619661544658	-1.258330384842943	0.020985203002571	0.975985113159523	0.1037513005480681	1.007636948693922	621.6743328050188
1858	1.213376240770291	0.07466539846352779	-1.138710842306764	0.03224538122376273	0.9631491905418812	0.1612767984473422	1.010093239637571	479.2706904996146
1859	1.855666907152107	0.1101100848304261	-1.745556822321681	0.07209566635080453	0.9174412053492759	0.3760759728662054	1.004099050663189	1094.113355466919
1860	1.765166404124852	0.06560100269944255	-1.69956540142541	0.01673938734854687	0.9806788362781738	0.0824025301752538	1.014103174365646	349.7352714789378
1861	0.9448299391813147	0.09114513508966425	-0.8536848040916505	0.08770087964954869	0.8960496607436849	0.4653035048214178	1.010059053798195	480.7979853809857
1862	1.207154895872797	0.09563275994461953	-1.111522135928178	0.08127608811832002	0.904790231700677	0.4282007296412321	1.007240135813107	653.1596351202242
1863	0.9408397813272105	0.1017191095129106	-0.8391206718142999	0.09694561952180572	0.8864641160199176	0.5196176772012091	1.010251080070709	472.3449264286725
1864	11.23049782383872	0.1467835836703718	-11.08371424016835	0.003653915737626762	0.9957046696984138	0.01775080038123039	1.013333449489264	368.7758973149974
1865	1.512326721857452	0.07012738823856053	-1.442199333618892	0.01970217947606922	0.9775388953048194	0.09728051573448035	1.020471513610057	245.8239468919282
1866	1.555662084970344	0.07436640123875277	-1.481295683731591	0.02783734550538653	0.9681319569662694	0.1385984956820877	1.005762284670884	805.5232020897409
1867	1.207619879486908	0.06028333091270187	-1.147336548574206	0.02459368097287072	0.9715692793831094	0.1220415179715749	1.0105122606472	461.3208470097847
1868	0.9886244010685979	0.09275636107912996	-0.895868039989468	0.08679770197752419	0.8975099145171562	0.4600561724793915	1.009443932686969	510.0737536570286
1869	3.916820693979733	0.08842172577526566	-3.828398968204467	0.009012445967099172	0.9895089305576168	0.04401939854681882	1.024790394513573	205.1348994706902
1870	9.23337493431726	0.1487970919973201	-9.084577842319939	0.00559926569168971	0.9934310814357055	0.02725456594896621	1.017199000259303	289.8804914227414
1871	1.188117205231134	0.07832650855589272	-1.109790696675241	0.06707701806036889	0.9197176100489413	0.3480146980609676	1.007258138000704	651.6614983768214
1872	1.564061048863774	0.07859598926904776	-1.485465059594727	0.02997812147312975	0.9657926221201751	0.1495865396311054	1.00570581753041	812.7841799630203
1873	3.102711662115044	0.09612758897430497	-3.006584073140739	0.01254427654770521	0.9855086106541595	0.06148902672353398	1.037735089968815	138.2510206268987
1874	2.836444963715615	1.19121033575659	-1.645234627959025	0.3347801996432282	0.6387729614851817	2.435926763013479	1.003169930791945	1369.200308395412
1875	0.9408397813272105	0.1017191095129106	-0.8391206718142999	0.09694561952180572	0.8864641160199176	0.5196176772012091	1.010251080070709	472.3449264286725
1876	1.699505970745367	0.07093510263888989	-1.628570868106478	0.01680719803056857	0.9807916258151167	0.08274204630371323	1.032473608174642	159.1005796840231
1877	0.9408397813272105	0.1017191095129106	-0.8391206718142999	0.09694561952180572	0.8864641160199176	0.5196176772012091	1.010251080070709	472.3449264286725
1878	1.805873631187073	0.07553644379850062	-1.730337187388572	0.02317088739245806	0.9735110920786516	0.1148136973094468	1.007903564466364	602.1896668924485
1879	1.207154895872797	0.09563275994461953	-1.111522135928178	0.08127608811832002	0.904790231700677	0.4282007296412321	1.007240135813107	653.1596351202242
1880	1.855666907152107	0.1101100848304261	-1.745556822321681	0.07209566635080453	0.9174412053492759	0.3760759728662054	1.004099050663189	1094.113355466919
1881	0.9071988073746754	0.1100354338330997	-0.7971633735415757	0.1036705539027682	0.8798223331573622	0.5598315698165506	1.012889384221664	380.7565538918129
1882	1.663699381793599	0.06157357541112116	-1.602125806382478	0.03992721929552178	0.9514705996832703	0.2012957189008212	1.004608264326835	985.7989405172217
1883	1.188117205231134	0.07832650855589272	-1.109790696675241	0.06707701806036889	0.9197176100489413	0.3480146980609676	1.007258138000704	651.6614983768214
1884	1.287112057622558	0.08173477492050085	-1.205377282702057	0.02497073380856712	0.971772410273968	0.1239604899166671	1.013186838492649	372.6454206561501
1885	1.786406207986472	0.127589637679385	-1.658816570307087	0.05457223412685545	0.9417708824288609	0.2793913855455501	1.059400901258574	91.00201218577591
1886	2.964752388807436	0.08102454056552656	-2.883727848241909	0.009387492555689667	0.989044316128876	0.04586859411007463	1.039399031807024	132.802180063646
1887	1.211339584285424	0.0683992635761165	-1.142940320709308	0.0288709070052846	0.9668062385718004	0.1438974485352701	1.010064810814908	480.5400913861972
1888	2.471769448213417	0.07408107933431807	-2.397688368879099	0.01714301394067937	0.9802539689525039	0.08442410783738738	1.009083824381039	528.9566008047474
1889	1.215365063022957	0.07717332769674212	-1.138191735326215	0.03352967017519018	0.9617343813156072	0.1679230779050524	1.010037278290956	481.7759999215467
1890	0.9886244010685979	0.09275636107912996	-0.895868039989468	0.08679770197752419	0.8975099145171562	0.4600561724793915	1.009443932686969	510.0737536570286
1891	1.53650242283322	0.06707354192403976	-1.46942888090918	0.0244441604525033	0.9718335114348484	0.1212809592819517	1.005752080134821	806.8256701505094
1892	1.199188134419633	0.08694809922986188	-1.112240035189771	0.07460158490472935	0.9117448217878661	0.3902014988309165	1.007195618949562	656.8944120822
1893	1.108070058201857	0.07014781472666164	-1.037922243475195	0.03181641876071829	0.9634668885715618	0.1590608178443049	1.015875020475997	312.7084018203161
1894	1.207154895872797	0.09563275994461953	-1.111522135928178	0.08127608811832002	0.904790231700677	0.4282007296412321	1.007240135813107	653.1596351202242
1895	0.8664408851635755	0.09195733617564619	-0.7744835489879294	0.08976332734509679	0.8935703097110028	0.4773250692683186	1.014238329280643	346.5972305124205
1896	0.9205601700458329	0.09371716756342691	-0.8268430024824061	0.09085355244381808	0.8926866686712776	0.4837017934359458	1.010104622243181	478.764343655762
1897	0.8596350365471654	0.1027495137126779	-0.7568855228344875	0.09959013251401665	0.8833944479933242	0.5353597235286111	1.014700295675161	336.2926196752493
1898	1.389597331717084	0.06665468945727367	-1.322942642259811	0.02288695935425084	0.9737189007926779	0.1133738564017446	1.006351352884723	736.9131164725757
1899	1.869390162624831	0.1274395252937268	-1.741950637331104	0.05185181757585326	0.944590647549975	0.2647021068956096	1.070033636475081	78.43779047057123
1900	10.35176166237092	0.5561923194124746	-9.795569342958443	0.07961529676527584	0.9093684252117941	0.4186940186052318	1.004155069916808	1081.037507235624
1901	1.446400268337673	0.0733643543501511	-1.373035913987522	0.02599299817009797	0.9702313650837651	0.1291706746333472	1.005562334962788	831.8427881745185
1902	6.935189819974608	0.8589673312833493	-6.076222488691259	0.2334558299227837	0.7432802417565746	1.474134699896164	1.001061802639173	3207.073461611644
1903	9.467530928565385	0.6250462568149721	-8.842484671750412	0.1255418484232483	0.8600035535230347	0.6948948910130603	1.004212377679345	1067.982583583939
1904	1.519853676171485	0.5338475738691126	-0.9860061023023721	0.4331467121748416	0.5382734631399227	3.698571193031598	1.004804670133342	949.5786836570976
1905	1.209138807775769	0.1013456396248618	-1.107793168150907	0.0858850267180675	0.9000140413439327	0.4547641937492158	1.007275668369079	650.2092929052568
1906	0.9218971979720481	0.08416748648662059	-0.8377297114854274	0.0797561165501082	0.90482278880555	0.4194987685865575	1.01237693214786	395.609281699732
1907	1.215365063022957	0.07717332769674212	-1.138191735326215	0.03352967017519018	0.9617343813156072	0.1679230779050524	1.010037278290956	481.7759999215467
1908	1.310405774894373	0.08081088424109914	-1.229594890653274	0.0239395524338382	0.9729118209550019	0.1187159146235644	1.013988769851375	352.4372817288107
1909	1.663699381793599	0.06157357541112116	-1.602125806382478	0.03992721929552178	0.9514705996832703	0.2012957189008212	1.004608264326835	985.7989405172217
1910	10.4627120063767	0.1403031330459791	-10.32240887333072	0.00387151096175698	0.9954526651608845	0.0188119910200351	1.015981206716873	310.7422607828439
1911	1.209138807775769	0.1013456396248618	-1.107793168150907	0.0858850267180675	0.9000140413439327	0.4547641937492158	1.007275668369079	650.2092929052568
1912	1.207154895872797	0.09563275994461953	-1.111522135928178	0.08127608811832002	0.904790231700677	0.4282007296412321	1.007240135813107	653.1596351202242
1913	1.507160582833446	0.0650955144140304	-1.442065068419415	0.02001243627988496	0.9769694589916913	0.09884370780433301	1.008332759170718	573.2944095120398
1914	0.7064865454467627	0.6755528745963109	-0.03093367085045184	0.5038852533118106	0.4664867737764383	4.916082275745555	1.004404974318567	1026.34365693626
1915	5.586930424752976	0.1034525539509441	-5.483477870802032	0.004671582280033827	0.9944915543812065	0.02271785007386047	1.032297926827201	159.9121916759538
1916	0.9162684586960198	0.09535957740835546	-0.8209088812876644	0.08980011150419787	0.8943093791731027	0.4775399707233737	1.012681126129667	386.6533268581584
1917	0.9886244010685979	0.09275636107912996	-0.895868039989468	0.08679770197752419	0.8975099145171562	0.4600561724793915	1.009443932686969	510.0737536570286
1918	1.422209341234729	0.07233703411892013	-1.349872307115809	0.0264453345703261	0.9697401194829529	0.1314795938951794	1.005048057708848	908.2521870182277
1919	0.9158837028703039	0.09405494660818074	-0.8218287562621232	0.08862652863199409	0.8955696266358201	0.4706921838946092	1.01272527397217	385.3877803398061
1920	0.7105925224456082	0.6590613399042782	-0.05153118254133005	0.5226341480162957	0.4478461991515913	5.299270200916503	1.003804387780569	1168.496070792458
1921	1.576163626158208	0.06854999949738053	-1.507613626660827	0.0186659995894032	0.9786407251835378	0.09206700940448738	1.019488198665652	257.5456847769699
1922	4.728758945998365	3.53606370944179	-1.192695236556575	0.6307268593824406	0.3439019466512772	8.267291220588566	1.000376399922239	5708.992167257694
1923	2.04363306171538	0.05690324599419948	-1.986729815721181	0.01210908892607719	0.9859043148891484	0.05932969411487083	1.018132835760148	275.7305626875307
1924	3.214237419834603	0.06559831353910243	-3.148639106295501	0.006006998909046569	0.9929387567949519	0.02925121144058328	1.04273296504473	123.1472373766802
1925	1.781040507962289	0.6570736163535049	-1.123966891608784	0.3700801488271926	0.6028843094399358	2.843676085683115	1.005143351173144	893.0426841184309
1926	0.7435069038393575	0.1421360220978856	-0.6013708817414718	0.153916447156758	0.823335531582288	0.8805244255596822	1.014450777779791	341.7792675314918
1927	0.8520431214982935	0.1156821542679044	-0.7363609672303891	0.1228863934594312	0.8565874668383424	0.6781372187692233	1.010511400887187	461.3562783871033
1928	1.422167997023605	0.07348035202998558	-1.348687644993619	0.02618297032509127	0.9701318517950558	0.1301401128491399	1.006152026573478	758.7688835378334
1929	1.509399677497691	0.05986180522939939	-1.449537872268291	0.02119824016372329	0.9754605854817745	0.1048273717264601	1.006116174254607	762.8397603678659
1930	3.292580612039731	0.06922361683915337	-3.223356995200577	0.007879137693609687	0.990784347880512	0.03844003182767507	1.023816161256737	213.0507117374567
1931	1.388970328421307	0.1016926640186534	-1.287277664402654	0.03877437122469955	0.956713830588886	0.1952491054073602	1.006520263088513	719.3638869511648
1932	1.287112057622558	0.08173477492050085	-1.205377282702057	0.02497073380856712	0.971772410273968	0.1239604899166671	1.013186838492649	372.6454206561501
1933	0.9189754331254993	0.09025967009612031	-0.828715763029379	0.08517683425350006	0.8991065172044843	0.4506651462060602	1.012502601014796	391.8585893329073
1934	1.268385368484033	0.05639265618664604	-1.211992712297387	0.020076496308805	0.9767482442185695	0.0991665899436143	1.006698944106772	701.6958523010832
1935	22.72558653201702	0.2417876584134933	-22.48379887360353	0.001995308138793579	0.9976356783963455	0.00967713994302408	0.9997819455926372	17724.69029422971
1936	0.8664408851635755	0.09195733617564619	-0.7744835489879294	0.08976332734509679	0.8935703097110028	0.4773250692683186	1.014238329280643	346.5972305124205
1937	0.7634087327700613	0.107046222248679	-0.6563625105213823	0.1233952668712437	0.853839273235969	0.681340681907507	1.011630143561993	419.5009573363874
1938	0.9448299391813147	0.09114513508966425	-0.8536848040916505	0.08770087964954869	0.8960496607436849	0.4653035048214178	1.010059053798195	480.7979853809857
1939	1.565094573092034	0.07769871435409484	-1.487395858737939	0.02932801224478751	0.9664902577636214	0.1462445743407151	1.005732239369673	809.3702781771867
1940	0.9886244010685979	0.09275636107912996	-0.895868039989468	0.08679770197752419	0.8975099145171562	0.4600561724793915	1.009443932686969	510.0737536570286
1941	1.564061048863774	0.07859598926904776	-1.485465059594727	0.02997812147312975	0.9657926221201751	0.1495865396311054	1.00570581753041	812.7841799630203
1942	2.844033804811585	0.0980734781851635	-2.745960326626422	0.009073063093158754	0.9893942048665044	0.04431818103397624	1.065129859536923	83.72605708518418
1943	7.884351914527609	0.5627390827409584	-7.32161283178665	0.134448331065793	0.8505112320939627	0.7518514610244728	1.005809120959496	799.5992435120389
1944	0.7634087327700613	0.107046222248679	-0.6563625105213823	0.1233952668712437	0.853839273235969	0.681340681907507	1.011630143561993	419.5009573363874
1945	1.198420772515649	0.06623685528534398	-1.132183917230305	0.02789615189751344	0.967857282320532	0.1388996870840549	1.011466119638388	425.147934863167
1946	1.472666055801775	0.07496976428436841	-1.397696291517407	0.02571214243673791	0.9706736209132808	0.1277381451947221	1.007027355898889	671.4100116761035
1947	1.072313084422258	0.06594478903230187	-1.006368295389956	0.03003298999857554	0.9653563150234465	0.1498688029386156	1.018555514060498	269.7818987159172
1948	0.9886244010685979	0.09275636107912996	-0.895868039989468	0.08679770197752419	0.8975099145171562	0.4600561724793915	1.009443932686969	510.0737536570286
1949	1.209494240126345	0.1008829543842022	-1.108611285742143	0.08561665789253367	0.9002662319678073	0.4532101166253275	1.007243353420813	652.8913554994497
1950	1.207154895872797	0.09563275994461953	-1.111522135928178	0.08127608811832002	0.904790231700677	0.4282007296412321	1.007240135813107	653.1596351202242
1951	4.373846744491409	0.08975534193514201	-4.284091402556268	0.01361098532615472	0.9842516926576511	0.0667899270878472	1.012524578378676	391.2100924081038
1952	1.088573585747789	0.06230036275091454	-1.026273222996874	0.02775613749373008	0.967856989123816	0.1381826287738318	1.017679487639204	282.418341837575
1953	1.491184615700403	0.05644740280905167	-1.434737212891351	0.01496441807498138	0.9828152788034734	0.07353219748557933	1.021449158533003	235.2110924478673
1954	1.188117205231134	0.07832650855589272	-1.109790696675241	0.06707701806036889	0.9197176100489413	0.3480146980609676	1.007258138000704	651.6614983768214
1955	2.628663380237014	0.5128443324541913	-2.115819047782823	0.2455951692186652	0.7299868950311377	1.575741560969805	1.005366507374803	859.3587699769677
1956	0.71864315563465	0.7028067835592798	-0.01583637207537014	0.5468790364556433	0.4239206677665955	5.841800898504393	1.00321105577014	1354.110901699074
1957	1.683461379576191	0.5717198298163472	-1.111741549759844	0.4096008294365137	0.5624125516213703	3.358031140483159	1.00499302290745	917.2765135386642
1958	1.507160582833446	0.0650955144140304	-1.442065068419415	0.02001243627988496	0.9769694589916913	0.09884370780433301	1.008332759170718	573.2944095120398
1959	1.47444918371333	0.07636453641178165	-1.398084647301549	0.02632599915876414	0.9699931718863191	0.1308702463725017	1.006994418756569	674.3276920250097
1960	0.511787174977485	1.857115169351759	1.345327994374274	0.8056827716989108	0.1744153078129326	20.06884599901889	1.000467912614758	5170.006236359692
1961	0.9886244010685979	0.09275636107912996	-0.895868039989468	0.08679770197752419	0.8975099145171562	0.4600561724793915	1.009443932686969	510.0737536570286
1962	1.256502911211735	0.6030212591274273	-0.6534816520843072	0.3158545571396581	0.6557967578471537	2.234643966943961	1.004455262341049	1016.004401758404
1963	0.6018448373051722	0.6538692085386673	0.05202437123349501	0.5369314667108134	0.4333289470170685	5.612330221186875	1.00365963763137	1208.895689571708
1964	0.7634087327700613	0.107046222248679	-0.6563625105213823	0.1233952668712437	0.853839273235969	0.681340681907507	1.011630143561993	419.5009573363874
1965	1.108070058201857	0.07014781472666164	-1.037922243475195	0.03181641876071829	0.9634668885715618	0.1590608178443049	1.015875020475997	312.7084018203161
1966	1.406075629036132	0.05615835329750764	-1.349917275738624	0.01630608607967794	0.9811026955522812	0.08023417228676151	1.010514908370523	461.2117670231348
1967	1.47444918371333	0.07636453641178165	-1.398084647301549	0.02632599915876414	0.9699931718863191	0.1308702463725017	1.006994418756569	674.3276920250097
1968	1.565094573092034	0.07769871435409484	-1.487395858737939	0.02932801224478751	0.9664902577636214	0.1462445743407151	1.005732239369673	809.3702781771867
1969	4.569104827832872	0.09110820888003708	-4.477996618952835	0.009462937944058536	0.9889995596526218	0.0462407524811194	1.021894176662489	230.6871161782899
1970	1.213376240770291	0.07466539846352779	-1.138710842306764	0.03224538122376273	0.9631491905418812	0.1612767984473422	1.010093239637571	479.2706904996146
1971	2.910733279701954	3.039064921503154	0.1283316418011999	0.5910029234958181	0.3796774741287097	6.99421625203233	1.000321792229883	6087.795749062735
1972	0.913840779668471	0.1007760128736222	-0.8130647667948488	0.09441964509094991	0.8895088643464047	0.504667109486286	1.012836261023973	382.2432252903353
1973	1.318726581458389	0.06039619661544658	-1.258330384842943	0.020985203002571	0.975985113159523	0.1037513005480681	1.007636948693922	621.6743328050188
1974	3.896657362242982	0.8812270968991791	-3.015430265343803	0.2075089012006969	0.7707399495414906	1.267394938189956	1.00526216910927	874.7831743976775
1975	3.916820693979733	0.08842172577526566	-3.828398968204467	0.009012445967099172	0.9895089305576168	0.04401939854681882	1.024790394513573	205.1348994706902
1976	3.938970792175235	0.7929186525788405	-3.146052139596395	0.3521853411839047	0.6243558628971509	2.63141978101095	1.003918620011839	1138.48258794204
1977	1.188117205231134	0.07832650855589272	-1.109790696675241	0.06707701806036889	0.9197176100489413	0.3480146980609676	1.007258138000704	651.6614983768214
1978	1.685927963450417	0.06656171930187564	-1.619366244148541	0.0150428229875865	0.9827285693913075	0.07392334775876783	1.032889102129462	157.2150769129282
1979	0.9218971979720481	0.08416748648662059	-0.8377297114854274	0.0797561165501082	0.90482278880555	0.4194987685865575	1.01237693214786	395.609281699732
1980	1.202071070556338	0.09766385887813382	-1.104407211678204	0.07879444880929379	0.9082969161243584	0.4140079740550283	1.00806925424416	590.6916924859588
1981	0.9162684586960198	0.09535957740835546	-0.8209088812876644	0.08980011150419787	0.8943093791731027	0.4775399707233737	1.012681126129667	386.6533268581584
1982	1.270118213973076	0.06265848861505843	-1.207459725358018	0.02352194447892189	0.9730546016321849	0.1165951171804405	1.006970359118575	676.4752349030184
1983	1.262340865934135	0.07169690395919721	-1.190643961974937	0.02715745244889906	0.9690293153937555	0.1351189002954812	1.006470520406158	724.4436393988484
1984	0.5117801487641251	1.052118767461156	0.5403386186970309	0.7467257713687244	0.2295456475091369	14.27051903954699	1.000607698085792	4518.599913576911
1985	1.288201037498884	9.085977231932789	7.797776194433904	0.8042133796947905	0.177769279817835	19.88190137269406	1.000599172506353	4553.585633773506
1986	0.9899000110021564	0.1117354868983133	-0.878164524103843	0.06160536152656757	0.9313273595315195	0.3177624850936213	1.028002999334202	182.8667796065029
1987	1.202071070556338	0.09766385887813382	-1.104407211678204	0.07879444880929379	0.9082969161243584	0.4140079740550283	1.00806925424416	590.6916924859588
1988	1.002020937864055	0.09225692801539777	-0.9097640098486575	0.08021584753839178	0.9059637843958749	0.4221277320283511	1.009793831217995	492.9917859323682
1989	8.616746004501085	0.1402655548298903	-8.476480449671195	0.0114889947993035	0.9867458657200361	0.05625616911553108	1.007385320472004	641.272284831612
1990	0.9886244010685979	0.09275636107912996	-0.895868039989468	0.08679770197752419	0.8975099145171562	0.4600561724793915	1.009443932686969	510.0737536570286
1991	0.928023625287854	0.5689403406035046	-0.3590832846843494	0.3224130708978231	0.6486464920614297	2.303123628657281	1.004737844008954	961.5975766298537
1992	1.202071070556338	0.09766385887813382	-1.104407211678204	0.07879444880929379	0.9082969161243584	0.4140079740550283	1.00806925424416	590.6916924859588
1993	0.9175596267311488	0.08841357434198417	-0.8291460523891646	0.08565941770652939	0.8981064302217474	0.45345767016254	1.01034082138286	468.4971636895559
1994	2.170187629311416	1.24135123797546	-0.9288363913359556	0.2992582315069975	0.6770507161764917	2.067082121578248	1.00532497423399	865.432445944036
1995	1.2751252099699	0.06656445216076505	-1.208560757809135	0.02439795764411084	0.9720072153162634	0.121045988873772	1.006078341357171	767.1836406326142
1996	4.98968006768764	0.6298871804220999	-4.359792887265541	0.1859230445659367	0.7936626923837082	1.105445642070621	1.004605182376638	986.3895081630815
1997	1.002020937864055	0.09225692801539777	-0.9097640098486575	0.08021584753839178	0.9059637843958749	0.4221277320283511	1.009793831217995	492.9917859323682
1998	1.155734292675779	0.06400279502718548	-1.091731497648593	0.02703187453048564	0.9688000944875104	0.1344767425265618	1.012172281408529	401.8764713302941
1999	0.9378999908882493	0.106985706132118	-0.8309142847561313	0.1028203092362658	0.8802806601304513	0.5547139685077246	1.010197666528974	474.6657411794415
[truncated: 746 more rows]
