# Supplementary material for: The Discovery, Distribution, and Evolution of Viruses Associated with Drosophila melanogaster
Source: PLoS Biol. 2015 Jul 14;13(7):e1002210. doi: 10.1371/journal.pbio.1002210 (PMC4501690; doi:10.1371/journal.pbio.1002210)
Supplement: S9 Data — FUBAR (HyPhy) command batch files and output. Alignments were those provided in S7 Data, and trees were those provided in S8 Data. (ZIP) [file pbio.1002210.s009.zip › FUBAR_scripts_and_results/LaJolla_Fixed.bf]

inputRedirect = {}
inputRedirect["01"]="Universal"
inputRedirect["02"]="7"
inputRedirect["03"]="/media/DataDrive1/DmelVirusDiscovery_2013/PopGen/BEAST_runs/FixedClock/LaJolla_Fixed/LaJolla_Iflavirus_462-945.fasta$"
inputRedirect["04"]="/media/DataDrive1/DmelVirusDiscovery_2013/PopGen/BEAST_runs/FixedClock/LaJolla_Fixed/LaJolla_Iflavirus_462-945.newick.tre"
inputRedirect["05"]="/media/DataDrive1/DmelVirusDiscovery_2013/PopGen/BEAST_runs/FixedClock/LaJolla_Fixed/LaJolla_Iflavirus_946-1635.fasta$"
inputRedirect["06"]="/media/DataDrive1/DmelVirusDiscovery_2013/PopGen/BEAST_runs/FixedClock/LaJolla_Fixed/LaJolla_Iflavirus_946-1635.newick.tre"
inputRedirect["07"]="/media/DataDrive1/DmelVirusDiscovery_2013/PopGen/BEAST_runs/FixedClock/LaJolla_Fixed/LaJolla_Iflavirus_1636-2839.fasta$"
inputRedirect["08"]="/media/DataDrive1/DmelVirusDiscovery_2013/PopGen/BEAST_runs/FixedClock/LaJolla_Fixed/LaJolla_Iflavirus_1636-2839.newick.tre"
inputRedirect["09"]="/media/DataDrive1/DmelVirusDiscovery_2013/PopGen/BEAST_runs/FixedClock/LaJolla_Fixed/LaJolla_Iflavirus_2840-3566.fasta$"
inputRedirect["10"]="/media/DataDrive1/DmelVirusDiscovery_2013/PopGen/BEAST_runs/FixedClock/LaJolla_Fixed/LaJolla_Iflavirus_2840-3566.newick.tre"
inputRedirect["11"]="/media/DataDrive1/DmelVirusDiscovery_2013/PopGen/BEAST_runs/FixedClock/LaJolla_Fixed/LaJolla_Iflavirus_3567-4794.fasta$"
inputRedirect["12"]="/media/DataDrive1/DmelVirusDiscovery_2013/PopGen/BEAST_runs/FixedClock/LaJolla_Fixed/LaJolla_Iflavirus_3567-4794.newick.tre"
inputRedirect["13"]="/media/DataDrive1/DmelVirusDiscovery_2013/PopGen/BEAST_runs/FixedClock/LaJolla_Fixed/LaJolla_Iflavirus_4795-7649.fasta$"
inputRedirect["14"]="/media/DataDrive1/DmelVirusDiscovery_2013/PopGen/BEAST_runs/FixedClock/LaJolla_Fixed/LaJolla_Iflavirus_4795-7649.newick.tre"
inputRedirect["15"]="/media/DataDrive1/DmelVirusDiscovery_2013/PopGen/BEAST_runs/FixedClock/LaJolla_Fixed/LaJolla_Iflavirus_7650-8853.fasta$"
inputRedirect["16"]="/media/DataDrive1/DmelVirusDiscovery_2013/PopGen/BEAST_runs/FixedClock/LaJolla_Fixed/LaJolla_Iflavirus_7650-8853.newick.tre"
inputRedirect["17"]="40"
inputRedirect["18"]="10"
inputRedirect["19"]="100000000"
inputRedirect["20"]="50000000"
inputRedirect["21"]="1000"
inputRedirect["22"]="0.5"
ExecuteAFile ("/usr/local/hyphy-master/res/TemplateBatchFiles/FUBAR.bf", inputRedirect)
