# Supplementary material for: The Discovery, Distribution, and Evolution of Viruses Associated with Drosophila melanogaster
Source: PLoS Biol. 2015 Jul 14;13(7):e1002210. doi: 10.1371/journal.pbio.1002210 (PMC4501690; doi:10.1371/journal.pbio.1002210)
Supplement: S9 Data — FUBAR (HyPhy) command batch files and output. Alignments were those provided in S7 Data, and trees were those provided in S8 Data. (ZIP) [file pbio.1002210.s009.zip › FUBAR_scripts_and_results/MottsMill.csv]

Codon	alpha	beta	beta-alpha	Prob[alpha<beta]	Prob[alpha>beta]	BayesFactor	PSRF	Neff
1	0.5288703590333768	0.3428366110643286	-0.1860337479690481	0.3405111587294728	0.6229704738223305	0.9131813943911956	1.001534178873446	2464.116465516005
2	0.5537861941449395	0.3171383477608537	-0.2366478463840858	0.310870914480564	0.6535879851830358	0.7978342350186823	1.001502635675954	2502.807746920019
3	0.4334330245277556	0.2855234505818728	-0.1479095739458828	0.33667359040592	0.6208752743288256	0.8976662958622655	1.001996721526507	2009.027520188587
4	0.482805406983373	0.285250385328978	-0.1975550216543951	0.3136951929840676	0.646826439330739	0.8083956730913192	1.001823241076737	2158.476565115135
5	0.5537861941449395	0.3171383477608537	-0.2366478463840858	0.310870914480564	0.6535879851830358	0.7978342350186823	1.001502635675954	2502.807746920019
6	1.285018583879233	0.3177483514799224	-0.9672702323993103	0.1381921373125391	0.8447691678502138	0.2835998776433826	1.000124382346223	8009.806765582864
7	0.5286972215726493	0.2614483142231211	-0.2672489073495282	0.2779645791140315	0.6839495293422836	0.6808698630011045	1.001799032477157	2181.124856831523
8	0.8804972199622473	0.2526560745873003	-0.6278411453749471	0.1227341600930695	0.8604145073576465	0.2474385680903337	1.00062549757398	4447.265864894573
9	0.5287331352244875	0.2773213054535628	-0.2514118297709247	0.2918043891100609	0.6704448740219253	0.7287385539478208	1.001739389833319	2239.012569678079
10	0.4831367557775138	0.2270278376562871	-0.2561089181212267	0.2595193877023773	0.6994230968321425	0.6198538074921129	1.002043532001209	1972.193876156921
11	1.73801867299932	0.2850902716982218	-1.452928401301098	0.06551590861015719	0.9244089695183447	0.1239960965100764	0.9999714010005905	10606.06504964691
12	2.138296026723512	0.2864274701293774	-1.851868556594134	0.05873179049868077	0.9320942588576248	0.1103552521290502	0.9999300968543258	11623.59720521695
13	1.020888411995065	0.2666236249262369	-0.7542647870688277	0.1214354492153517	0.8622677202289546	0.2444584001321969	1.000419967206477	5439.020947659127
14	0.4953911692778249	0.2329843081201224	-0.2624068611577025	0.2611806019275963	0.6985984155802518	0.6252242097552911	1.001989112171609	2015.145975138926
15	0.5938929492808341	0.2537583096628273	-0.3401346396180069	0.249811668987307	0.7149191343330734	0.5889461319295028	1.001678172783982	2301.724965793588
16	0.5286972215726493	0.2614483142231211	-0.2672489073495282	0.2779645791140315	0.6839495293422836	0.6808698630011045	1.001799032477157	2181.124856831523
17	0.4690837496227599	0.2846238558158211	-0.1844598938069388	0.3177087423894236	0.6421398674890035	0.8235548256416163	1.001869774345195	2116.241988838554
18	0.4831743980781441	0.2401619647901335	-0.2430124332880105	0.2721971761305134	0.687123197223532	0.6614591621909786	1.001991056265556	2013.579232381686
19	22.15696014710518	1.254867490185169	-20.90209265692001	0.00586194677597055	0.9897251430581193	0.01042865572145002	0.9996976426804519	25277.03763043216
20	1.15710422425941	0.6521529017406644	-0.5049513225187459	0.3292352568777503	0.6401524334925613	0.8680990216129423	0.9999231942099792	11813.00927677067
21	2.039280334273948	0.2562969406484989	-1.782983393625449	0.05078182053106804	0.9410145020472755	0.09461835132988836	1.000032103541198	9397.261643328689
22	2.942254217092017	0.2134996116189761	-2.72875460547304	0.05124614998141225	0.9402950992833921	0.09553023573551193	1.000292715012593	6310.789045622239
23	0.6611833323918253	0.2814658034547385	-0.3797175289370868	0.2649906877606956	0.7011205044764226	0.637633209794746	1.00149289316774	2515.005581962024
24	0.4334330245277556	0.2855234505818728	-0.1479095739458828	0.33667359040592	0.6208752743288256	0.8976662958622655	1.001996721526507	2009.027520188587
25	0.4883374945638968	0.3368424768194631	-0.1514950177444337	0.347458182528776	0.6149689160443285	0.9417320538729712	1.001619353441587	2365.393688024287
26	0.9647461429655191	0.2490282710440077	-0.7157178719215114	0.1132906443645673	0.8708638656768823	0.2259674650513501	1.000543091098791	4797.974803096505
27	0.8249834871592041	0.2869403009673143	-0.5380431861918897	0.149157438733276	0.8322063798070168	0.3100479529864215	1.000549869738576	4767.048092481975
28	0.4953911692778249	0.2329843081201224	-0.2624068611577025	0.2611806019275963	0.6985984155802518	0.6252242097552911	1.001989112171609	2015.145975138926
29	0.5003552750769675	0.2396262336030213	-0.2607290414739462	0.261966554686908	0.6988415470980802	0.6277734764245252	1.001934816391947	2059.913527784192
30	1.433414793094619	0.2799546891429688	-1.15346010395165	0.1125563941563809	0.8724354485696354	0.2243171943838949	1.000225622434737	6893.503812510659
31	0.4650380818646503	0.227100918608732	-0.2379371632559183	0.2666920802140695	0.6910756209327773	0.6432160917173658	1.002092483069781	1935.098586042983
32	1.590727491783855	0.2837072453605194	-1.307020246423336	0.1091422120599871	0.8763213383567374	0.2166793519912109	1.000174575555108	7414.488837854336
33	0.6820315737801906	0.7807509859454943	0.09871941216530367	0.5801333592415359	0.3903717785274456	2.443709776202646	1.000124857171387	8003.727079350831
34	1.286009653961566	0.2385374390733702	-1.047472214888196	0.08968322330842221	0.8971153398923208	0.1742415876513902	1.000385341480641	5651.417766624045
35	1.320616635206578	0.2625116095200797	-1.058105025686498	0.1122581115908423	0.8723939930950604	0.2236475664689295	1.000405255437865	5527.279139429872
36	1.50310218765994	0.2414067903227857	-1.261695397337155	0.08731586150117747	0.8998512856966402	0.1692021190391358	1.000346497546279	5910.366541317612
37	0.6616291612371356	0.290235751935403	-0.3713934093017325	0.2718299376312562	0.6943668205752247	0.660233601548999	1.001459760189226	2557.396311185317
38	0.886216398828266	0.2831919696799291	-0.6030244291483369	0.1432556985882537	0.8385337714073607	0.295728948992913	1.000489345513847	5058.181362111405
39	0.8804724364390963	0.2540847594475653	-0.6263876769915311	0.1237740148345755	0.8592854252338684	0.2498311041214968	1.000612744530332	4498.143786758425
40	5.631217433060153	0.5771821958952652	-5.054035237164888	0.07152569379916085	0.9177189038653293	0.1362464974868048	0.9998887332236052	12859.22450177395
41	0.6616291612371356	0.290235751935403	-0.3713934093017325	0.2718299376312562	0.6943668205752247	0.660233601548999	1.001459760189226	2557.396311185317
42	0.4715739530256827	0.5268125549456689	0.0552386019199862	0.5516255525469402	0.4158310266514083	2.175888708090363	1.000211341450783	7031.723788373368
43	10.75063267373396	0.3196637846481312	-10.43096888908583	0.002116517426371562	0.9973802616402925	0.00375124277484717	0.9997742147677722	18223.95607613609
44	1.265787391572665	0.2644467461997874	-1.001340645372878	0.107316724922383	0.8779470333332557	0.2126195378163614	1.000301509160092	6241.640256183927
45	0.4650380818646503	0.227100918608732	-0.2379371632559183	0.2666920802140695	0.6910756209327773	0.6432160917173658	1.002092483069781	1935.098586042983
46	0.6611833323918253	0.2814658034547385	-0.3797175289370868	0.2649906877606956	0.7011205044764226	0.637633209794746	1.00149289316774	2515.005581962024
47	0.4830147285845586	0.2568523964934001	-0.2261623320911585	0.2883079514139676	0.6714411855753418	0.7164694285080848	1.001926391711377	2067.039329438261
48	0.5298786710820541	0.6137139468706301	0.08383527578857597	0.5749611917738111	0.394237272989766	2.392451289540498	1.000157738714434	7604.057358351658
49	2.692018844798488	0.2586445670486434	-2.433374277749844	0.04346365675509302	0.9493922407703572	0.0803633336882965	0.999995602766345	10088.63604030609
50	0.5938706266110904	0.2499995362717652	-0.3438710903393252	0.2465413842347955	0.7181414632077854	0.5787134607400559	1.001694377082474	2284.78435000677
51	0.5285673606249817	0.2187113017279852	-0.3098560588969965	0.238114489324966	0.7228559479616072	0.5527506553734303	1.001980387820527	2022.207157659063
52	0.5942454218549875	0.2832325562440937	-0.3110128656108938	0.2749859242577172	0.6901170336569946	0.6708063781005601	1.001549289285756	2446.00377363443
53	0.4830498977303977	0.2540072436509134	-0.2290426540794843	0.2850994397149717	0.674607349995192	0.7053162402343359	1.001940040628771	2055.519456277083
54	0.5285673606249817	0.2187113017279852	-0.3098560588969965	0.238114489324966	0.7228559479616072	0.5527506553734303	1.001980387820527	2022.207157659063
55	0.5287331352244875	0.2773213054535628	-0.2514118297709247	0.2918043891100609	0.6704448740219253	0.7287385539478208	1.001739389833319	2239.012569678079
56	0.5285673606249817	0.2187113017279852	-0.3098560588969965	0.238114489324966	0.7228559479616072	0.5527506553734303	1.001980387820527	2022.207157659063
57	2.711365145986919	0.5299270593062707	-2.181438086680648	0.1243302896116298	0.8579719024933476	0.2511133345230526	0.9997563222481248	19494.93172228078
58	3.511421277038198	0.2980689255113873	-3.213352351526811	0.04051883883396111	0.9528716328096474	0.07468849295699248	0.9998519500295338	14201.91375492214
59	5.563315419361302	0.2665326717163284	-5.296782747644974	0.008853920585895313	0.9892782412818519	0.01579905504855254	0.9998133527734281	15949.61431933057
60	2.25018199412348	0.2887304337689316	-1.961451560354548	0.05734616309534012	0.933665934808951	0.1075933137142866	0.9999252274975658	11756.57610682985
61	1.214191288003571	0.255021242164724	-0.9591700458388475	0.1102443701377921	0.8744489425072499	0.2191385750354556	1.000457802920549	5224.489805049868
62	0.474232329353876	0.2333121840787829	-0.2409201452750931	0.2690918853584708	0.6894808307700011	0.6511349027311176	1.00204181614661	1973.520074465463
63	0.7470290565751958	0.538611624307025	-0.2084174322681708	0.4693433980920919	0.4998293738327479	1.564264895149336	1.000153272038454	7655.988034063629
64	0.8590544917764336	0.23367818067132	-0.6253763111051135	0.1117621463136218	0.8720552569149354	0.2225351473620385	1.000761898688046	3967.410709278312
65	0.4830839408127006	0.2502636289936988	-0.2328203118190018	0.2816118310623384	0.677990459844825	0.693305878302065	1.001954251343922	2043.661562674593
66	0.9018079893727717	0.2320174484307003	-0.6697905409420715	0.105659834701602	0.8788732986055783	0.2089490248854585	1.000694180878323	4191.9396703451
67	0.4690837496227599	0.2846238558158211	-0.1844598938069388	0.3177087423894236	0.6421398674890035	0.8235548256416163	1.001869774345195	2116.241988838554
68	0.4830498977303977	0.2540072436509134	-0.2290426540794843	0.2850994397149717	0.674607349995192	0.7053162402343359	1.001940040628771	2055.519456277083
69	0.5285673606249817	0.2187113017279852	-0.3098560588969965	0.238114489324966	0.7228559479616072	0.5527506553734303	1.001980387820527	2022.207157659063
70	0.3970851380180159	0.2857577133986112	-0.1113274246194047	0.3591711027701338	0.5954875327358994	0.9912711305456394	1.002153280860625	1890.9314510623
71	2.672561922191441	0.308791393741941	-2.363770528449499	0.2230765285690811	0.7496962066544284	0.5078188211205537	1.001144865420812	3045.513171911427
72	2.672561922191441	0.308791393741941	-2.363770528449499	0.2230765285690811	0.7496962066544284	0.5078188211205537	1.001144865420812	3045.513171911427
73	0.4690837496227599	0.2846238558158211	-0.1844598938069388	0.3177087423894236	0.6421398674890035	0.8235548256416163	1.001869774345195	2116.241988838554
74	0.5938706266110904	0.2499995362717652	-0.3438710903393252	0.2465413842347955	0.7181414632077854	0.5787134607400559	1.001694377082474	2284.78435000677
75	0.4650406829863226	0.2303180792727912	-0.2347226037135314	0.2698584999315992	0.6880138332116589	0.6536755268167155	1.002080299513341	1944.199773389523
76	0.5286643876538211	0.2502881115376174	-0.2783762761162037	0.2677843000663195	0.6938868829797693	0.6468137326128787	1.001845502914319	2138.062176454968
77	0.5002833729710952	0.250115125372495	-0.2501682475986001	0.2717543865549173	0.6892982807895658	0.6599816232636415	1.001890785824401	2097.710280352872
78	0.4953911692778249	0.2329843081201224	-0.2624068611577025	0.2611806019275963	0.6985984155802518	0.6252242097552911	1.001989112171609	2015.145975138926
79	0.6546991748567283	0.9142245474450817	0.2595253725883534	0.6790431720469438	0.2928922241067381	3.741828899207531	0.9999661786145144	10724.76407592635
80	0.5285673606249817	0.2187113017279852	-0.3098560588969965	0.238114489324966	0.7228559479616072	0.5527506553734303	1.001980387820527	2022.207157659063
81	0.4649370713916336	0.2402327729460553	-0.2247042984455783	0.2795467525838921	0.6786450192209584	0.6862491281153295	1.002041931636142	1973.430755448537
82	0.4690837496227599	0.2846238558158211	-0.1844598938069388	0.3177087423894236	0.6421398674890035	0.8235548256416163	1.001869774345195	2116.241988838554
83	0.5285673606249817	0.2187113017279852	-0.3098560588969965	0.238114489324966	0.7228559479616072	0.5527506553734303	1.001980387820527	2022.207157659063
84	0.4830839408127006	0.2502636289936988	-0.2328203118190018	0.2816118310623384	0.677990459844825	0.693305878302065	1.001954251343922	2043.661562674593
85	0.6247432841122712	0.2631756568781128	-0.3615676272341584	0.2539156426748121	0.711513405306218	0.601914325547828	1.001595437553452	2392.303404476912
86	0.4999228692191527	0.2871377509491434	-0.2127851182700093	0.3048758103209828	0.657018392626644	0.7756998781186787	1.001742462339419	2235.955244562153
87	0.4829912921789333	0.2594397326979053	-0.223551559481028	0.2908782664102073	0.6689471132530125	0.7254769767696402	1.001913255400056	2078.249609317225
88	0.4830839408127006	0.2502636289936988	-0.2328203118190018	0.2816118310623384	0.677990459844825	0.693305878302065	1.001954251343922	2043.661562674593
89	0.4829912921789333	0.2594397326979053	-0.223551559481028	0.2908782664102073	0.6689471132530125	0.7254769767696402	1.001913255400056	2078.249609317225
90	1.299944337879127	0.2380313690136465	-1.061912968865481	0.08900610032169795	0.8978667659010586	0.172797502843005	1.000383558696948	5662.804057828867
91	0.5285673606249817	0.2187113017279852	-0.3098560588969965	0.238114489324966	0.7228559479616072	0.5527506553734303	1.001980387820527	2022.207157659063
92	0.4830839408127006	0.2502636289936988	-0.2328203118190018	0.2816118310623384	0.677990459844825	0.693305878302065	1.001954251343922	2043.661562674593
93	0.8634759996188961	0.5355345608760491	-0.327941438742847	0.3215136005897618	0.6476628582350978	0.8380913533512765	1.000001420648036	9971.695852596291
94	0.4597825806424254	0.2505307427480475	-0.2092518378943779	0.2915530477571531	0.6666292860984483	0.727852548201222	1.002020709598312	1989.981195424661
95	0.5870612545153912	0.2362430915450217	-0.3508181629703694	0.23565974976926	0.7286735243535259	0.545295406706477	1.001761984855944	2216.723223967673
96	2.665455881708093	0.3054650871116819	-2.359990794596412	0.221111363950673	0.7516543799488724	0.5020752965384162	1.001155445842456	3026.097865322599
97	0.5357809203570769	0.2608732082871227	-0.2749077120699542	0.2699972281996069	0.692968567638913	0.6541358539545499	1.001748628915556	2229.84434737756
98	0.4600461327917373	0.223399169136348	-0.2366469636553893	0.2651933403664651	0.6920908360998201	0.6382968297312752	1.002120402860933	1914.561514947143
99	4.271479676055241	0.2287715986127925	-4.042708077442449	0.02196661403978055	0.974106264580343	0.03972305089999705	1.000026166579703	9503.185129467118
100	0.4600385056941961	0.2266338829905888	-0.2334046227036073	0.2684099137124698	0.6889835998428691	0.6488792674405898	1.002108262863115	1923.437358592761
101	1.249973186822667	0.2346483398909108	-1.015324846931756	0.08857664207004709	0.8982611552580426	0.1718827189991471	1.0004148471987	5469.414675351327
102	2.427101316509668	0.2126736346969136	-2.214427681812754	0.1590262699848877	0.8135144190382165	0.3344410669287141	1.001510778834301	2492.703014751452
103	0.4776581764070604	0.2504542006093884	-0.227203975797672	0.2839145728904887	0.6753869486924675	0.7012227644644359	1.001967747814113	2032.526098135547
104	0.8218076744463287	0.2283143098875919	-0.5934933645587368	0.1101714035956654	0.8736330649344669	0.2189755779571599	1.000830619721726	3762.917001828829
105	3.44385418586358	0.2718896779673547	-3.171964507896225	0.03609900840383716	0.9578868204342333	0.06623629060238106	0.9999179271101957	11961.74858222512
106	0.459763689118878	0.2520557415778719	-0.2077079475410061	0.2933035453722972	0.6649365073549304	0.7340363339206324	1.00200929007263	1999.002788903854
107	0.5478956824034125	0.3140809175351838	-0.2338147648682287	0.3101959695443309	0.6540559633515358	0.7953230703461869	1.001523947659565	2476.534061167064
108	3.366204047743339	0.2616644242193967	-3.104539623523942	0.03298304650703332	0.9614180248841306	0.06032395904868849	0.9999628660352207	10801.44326778859
109	1.485394364812023	0.2516185842336329	-1.23377578057839	0.09366461341500265	0.8929491217393837	0.1827762512356963	1.000310441222394	6172.942961214442
110	0.4776581764070604	0.2504542006093884	-0.227203975797672	0.2839145728904887	0.6753869486924675	0.7012227644644359	1.001967747814113	2032.526098135547
111	0.4953262287322329	0.2839357454130879	-0.2113904833191451	0.304013838692262	0.6575827454892902	0.7725487713199242	1.001767262688207	2211.580795303868
112	0.8972518991143967	0.2628406361951688	-0.6344112629192279	0.1279082464943656	0.8549578309356907	0.2593997318317109	1.000554405497038	4746.576283094997
113	1.14848770996567	0.2646364518439289	-0.8838512581217409	0.1181936830991344	0.8658351924592129	0.2370577826983243	1.000431793536966	5370.093324107122
114	0.6495511932759095	0.2869506551180301	-0.3626005381578794	0.2704872156391082	0.6955380491191301	0.6557631279658175	1.001480529779203	2530.657579354114
115	0.6495511932759095	0.2869506551180301	-0.3626005381578794	0.2704872156391082	0.6955380491191301	0.6557631279658175	1.001480529779203	2530.657579354114
116	0.5212247603878548	0.2149562544744237	-0.3062685059134311	0.2362035787908399	0.7243943176199434	0.5469429285759274	1.00200816981115	1999.892236499873
117	0.5212024754975036	0.2740229104821655	-0.2471795650153381	0.2908656551724394	0.6710718720536547	0.725432621874644	1.001765344090208	2213.447399464273
118	0.4640842968272472	0.2812613968579626	-0.1828228999692846	0.3171420478111732	0.6423193861170943	0.821403619460331	1.001896947947751	2092.337020261713
119	0.5868523501288856	0.2263847790325202	-0.3604675710963653	0.2267415530991242	0.7374608938159561	0.518608465437096	1.001808225776308	2172.468143852102
120	0.4773753788138936	0.2648256214188131	-0.2125497573950805	0.2976775076339876	0.6619964582580822	0.7496224784564678	1.001913353442823	2078.165489475152
121	0.4776392298329623	0.251981804878266	-0.2256574249546963	0.2856362651030427	0.6737161074173761	0.7071753334562517	1.001956065445068	2042.157692395714
122	17.23907242859832	1.162730513778201	-16.07634191482012	0.00764937305463948	0.9858555073852078	0.01363307584011869	0.9997606823742916	19169.14477696947
123	1.745866169147626	0.2883374966601992	-1.457528672487427	0.1055873830800142	0.8803736366442264	0.2087888329623784	1.000114629844487	8136.755724626591
124	2.192679676669834	0.2543142672270965	-1.938365409442738	0.05116954197076198	0.9405932247368766	0.09537972579865525	1.000033426378625	9373.981551834835
125	0.5870612545153912	0.2362430915450217	-0.3508181629703694	0.23565974976926	0.7286735243535259	0.545295406706477	1.001761984855944	2216.723223967673
126	2.098253807195821	0.2321528137564934	-1.866100993439327	0.04203416539160073	0.9508808161064465	0.07760426065022945	1.00012198391035	8040.658299171509
127	2.6926467798041	0.2567155781154525	-2.435931201688647	0.03806424132987307	0.9555366902515209	0.06998488708048572	1.00002092598481	9598.690228980178
128	1.985420643235194	0.2854836798874696	-1.699936963347725	0.06187662084454597	0.9284946129055438	0.1166540406692396	0.999947022952266	11183.8878161479
129	0.9175886610074964	0.2301281263347136	-0.6874605346727828	0.1049456213961639	0.8796722106705183	0.2073710178434361	1.00072043631944	4101.928441273478
130	0.521121608660134	0.2512173600343903	-0.2699042486257437	0.2704797609386608	0.6909518584120693	0.6557383541387245	1.001854693289879	2129.747049895249
131	0.4895897102498264	0.2293253265345109	-0.2602643837153156	0.2596083567388249	0.6997615935411666	0.6201408173701866	1.002016928044656	1992.959613007388
132	6.683175904900398	0.3623782255220149	-6.320797679378383	0.03088866528603472	0.9639295750209591	0.05637137483850047	0.9996910134067306	26153.46339223658
133	7.686091179552345	0.2810395776243025	-7.405051601928042	0.001421531643154218	0.9981720199010136	0.002517720357332635	0.9996957189113697	25525.25948428837
134	0.4640842968272472	0.2812613968579626	-0.1828228999692846	0.3171420478111732	0.6423193861170943	0.821403619460331	1.001896947947751	2092.337020261713
135	2.164639690265116	0.2824440239929819	-1.882195666272135	0.09187950551738794	0.8955655026027225	0.1789403694456838	1.000081644091964	8597.676634769161
136	0.9342794528046119	0.2253331535580546	-0.7089462992465573	0.09970757368634488	0.8853647788493418	0.1958744134014443	1.000693538819312	4194.19043399955
137	2.414987778082177	0.2868953528291135	-2.128092425253064	0.05073342891039696	0.9411165099771515	0.09452336762835736	0.9999349117224376	11495.03343143848
138	1.440836512538628	0.2349363610055161	-1.205900151533112	0.08508363051937635	0.9022213463897899	0.1644741961147254	1.000386689962909	5642.835683749321
139	1.179218546859983	0.2648160404409933	-0.9144025064189892	0.1175828236553581	0.8665213251587918	0.235669342141522	1.000426419548504	5401.196523912855
140	0.8218422559444738	0.2490073859866229	-0.5728348699578509	0.1245920474546057	0.8582053497291531	0.2517172581844651	1.000715908495383	4117.173775327524
141	0.4778702946452955	0.2296423538860883	-0.2482279407592072	0.2640524410471606	0.694638960440502	0.634565526660205	1.002047392230846	1969.216803139021
142	0.5212109438188577	0.2493435683457851	-0.2718673754730725	0.2688785492835632	0.6925133668043384	0.650428836976098	1.001859041000924	2125.835968137517
143	0.5871075521451186	0.2463977439956818	-0.3407098081494367	0.2445948934727357	0.7198726033105162	0.5726649816359235	1.001719186316	2259.327109950708
144	0.5212247603878548	0.2149562544744237	-0.3062685059134311	0.2362035787908399	0.7243943176199434	0.5469429285759274	1.00200816981115	1999.892236499873
145	1.376570094658979	0.2693066749438854	-1.107263419715093	0.1052447277021724	0.8803654762134284	0.2080315668429292	1.000238685823171	6771.748001406078
146	4.682620208245371	0.2260296005967724	-4.456590607648598	0.01738733211185397	0.9794160359723343	0.0312956335746087	1.000002534882594	9949.608455191747
147	0.5212247603878548	0.2149562544744237	-0.3062685059134311	0.2362035787908399	0.7243943176199434	0.5469429285759274	1.00200816981115	1999.892236499873
148	1.594413059143154	0.2738829590775361	-1.320530100065618	0.09870405857044495	0.887762499088366	0.1936871249299259	1.000150701546703	7686.196342901509
149	0.459763689118878	0.2520557415778719	-0.2077079475410061	0.2933035453722972	0.6649365073549304	0.7340363339206324	1.00200929007263	1999.002788903854
150	0.5212024754975036	0.2740229104821655	-0.2471795650153381	0.2908656551724394	0.6710718720536547	0.725432621874644	1.001765344090208	2213.447399464273
151	0.6651026109701894	0.6633872199824177	-0.001715390987771737	0.5501898289302894	0.4195351553313598	2.163298471949531	1.000128025290128	7963.397575760851
152	0.9071030427852348	0.2636676788282316	-0.6434353639570032	0.1304839730506841	0.8521217398493253	0.2654072230122834	1.000580596915798	4631.724300745715
153	2.427101316509668	0.2126736346969136	-2.214427681812754	0.1590262699848877	0.8135144190382165	0.3344410669287141	1.001510778834301	2492.703014751452
154	2.6926467798041	0.2567155781154525	-2.435931201688647	0.03806424132987307	0.9555366902515209	0.06998488708048572	1.00002092598481	9598.690228980178
155	0.477329779705023	0.265183326977272	-0.212146452727751	0.298221327036727	0.6614675574135743	0.7515739000791293	1.001908400074127	2082.42400421604
156	0.6512540244718983	0.3300572795606328	-0.3211967449112655	0.3021464072363625	0.664300748804592	0.7657487088208439	1.001327605082378	2741.767726888777
157	1.675377049691149	0.2822943091966149	-1.393082740494534	0.06805996770204842	0.9214996402241799	0.1291626445511657	0.9999770103545705	10481.46500055997
158	0.4777929699503203	0.2365472657788137	-0.2412457041715066	0.2707982334683918	0.688099212891532	0.6567971691209588	1.002018909830809	1991.397608478979
159	1.213050146780292	0.2153351838140404	-0.9977149629662516	0.08587610906585838	0.9007161319092983	0.1661500425271363	1.000658330524278	4321.434093762458
160	0.8218356742186146	0.2452572907744957	-0.5765783834441188	0.1219728507739196	0.8610031077803132	0.2456905129008985	1.000736157362454	4049.86215279192
161	0.4594932061582311	0.2803302321435014	-0.1791629740147296	0.3193236865713566	0.6398139139005096	0.8297048980498015	1.001909327459184	2081.625379665423
162	0.4640842968272472	0.2812613968579626	-0.1828228999692846	0.3171420478111732	0.6423193861170943	0.821403619460331	1.001896947947751	2092.337020261713
163	0.4774000101243424	0.2802282407097237	-0.1971717694146187	0.311350161769013	0.6488018938442607	0.7996202857550002	1.001852473741024	2131.749268870118
164	0.4777352382022381	0.2203318436218498	-0.2574033945803882	0.25524498891972	0.7031187572712644	0.6061455873945369	1.002085178709094	1940.544688075229
165	2.665455881708093	0.3054650871116819	-2.359990794596412	0.221111363950673	0.7516543799488724	0.5020752965384162	1.001155445842456	3026.097865322599
166	1.010203497337832	0.2492294521861567	-0.7609740451516748	0.1086834247852841	0.8760191307439428	0.2156574619730154	1.000488929696657	5060.304762340465
167	0.5212024754975036	0.2740229104821655	-0.2471795650153381	0.2908656551724394	0.6710718720536547	0.725432621874644	1.001765344090208	2213.447399464273
168	0.4776949840328663	0.2466837156703616	-0.2310112683625046	0.2803628561739725	0.6788291796121617	0.6890330629885617	1.001982017820674	2020.884122273941
169	0.4953262287322329	0.2839357454130879	-0.2113904833191451	0.304013838692262	0.6575827454892902	0.7725487713199242	1.001767262688207	2211.580795303868
170	2.851686582982897	0.2900839203874163	-2.561602662595481	0.05489136805054242	0.9365761413821273	0.1027201115765494	0.9998858183647807	12956.28784603108
171	1.521904654229854	0.2719023576568527	-1.250002296573001	0.1043221722855764	0.8814570905051431	0.2059956054853979	1.000224910600584	6900.264433607979
172	0.4708366297420922	0.230819156484429	-0.2400174732576632	0.2680834862578916	0.6901842703366998	0.647801089410128	1.002060860212961	1958.900351423919
173	0.393783355055339	0.2834985758784844	-0.1102847791768546	0.3593797231248027	0.5948831158730585	0.9921698974432919	1.00217484865963	1875.745758880799
174	0.65441690094057	0.2792062509363861	-0.375210650004184	0.2639516305815625	0.7020440347712061	0.6342363829548795	1.001507498194239	2496.764055628103
175	1.855727599507894	0.2779367589353274	-1.577790840572566	0.09668237207123072	0.8901022268216157	0.1892953601913397	1.000129653509831	7942.828526257958
176	0.4968115544481745	0.2849483054919042	-0.2118632489562703	0.3042842609592145	0.6574066476168654	0.7735365125304364	1.001759523748279	2219.129404207486
177	0.8600203821084778	0.5641871523630385	-0.2958332297454392	0.3414729358825713	0.6270489153551078	0.9170981505392664	0.9999995881966693	10008.23461093223
178	0.4797196128063509	0.2215166075670472	-0.2582030052393037	0.2557511174641914	0.7027583404580415	0.6077605496007701	1.002076330401331	1947.183311389269
179	0.4708366297420922	0.230819156484429	-0.2400174732576632	0.2680834862578916	0.6901842703366998	0.647801089410128	1.002060860212961	1958.900351423919
180	0.4973082533313929	0.2375189616807289	-0.259789291650664	0.2613047951264042	0.6992753255007255	0.6256266740907394	1.001947813375384	2049.016560364482
181	0.9567301066460189	0.2502320244794242	-0.7064980821665947	0.1130113949243021	0.8712005746050118	0.225339513500468	1.000533206823895	4843.797780984282
182	0.4793153078490265	0.2812440901871657	-0.1980712176618609	0.311506615562981	0.6487640650821697	0.8002038934844478	1.001843886900058	2139.531029623373
183	0.4794303889588498	0.2544894132238221	-0.2249409757350277	0.2875433982959764	0.6719350321642258	0.7138026294536823	1.001945143939157	2051.245223940788
184	0.479335079464971	0.2662320891695309	-0.2131029902954401	0.2984590270015374	0.6613553623269803	0.7524278041189163	1.001899694318274	2089.951124666006
185	0.8597220602724139	0.2294679386051676	-0.6302541216672464	0.1078890019269838	0.8762577805441867	0.2138904722935976	1.000772571037327	3934.204418777505
186	2.430446537973105	0.2139035792023136	-2.216542958770791	0.1598980863445577	0.8126456996779077	0.3366235142413985	1.00150585719727	2498.800397935711
187	0.5008583091539994	0.622943947281004	0.1220856381270046	0.5850903748655707	0.3841286829852415	2.494035330260958	1.000156063922059	7623.446061747855
188	0.524282414950175	0.2750678311251191	-0.2492145838250559	0.2911140087636264	0.6709281001177184	0.7263063950100068	1.001756900435023	2221.699947582175
189	0.4795989707431626	0.2478319293870732	-0.2317670413560894	0.2807439015588462	0.6785822950481851	0.6903350682500122	1.001973150422068	2028.10265689286
190	0.589568340135773	0.2475539200006042	-0.3420144201351688	0.2452084964443365	0.7193292835692231	0.5745683098807366	1.00171134912507	2267.307287039401
191	0.4371997471622203	0.2739494993319976	-0.1632502478302227	0.3242757523920523	0.6331544501234904	0.8487467605354855	1.002016602287155	1993.21660402248
192	0.65441690094057	0.2792062509363861	-0.375210650004184	0.2639516305815625	0.7020440347712061	0.6342363829548795	1.001507498194239	2496.764055628103
193	1.209187920513069	0.2595417198101976	-0.9496462007028716	0.1137587470951234	0.8706378439606203	0.2270209809146859	1.000445435077523	5292.727539299907
194	0.4971355413562294	0.2514715799463033	-0.2456639614099261	0.2741996651916893	0.6867117318490281	0.6681637550362181	1.001893919429845	2094.974376481754
195	0.9074839427618372	0.2639181652463806	-0.6435657775154566	0.1280012085643768	0.8548875852535021	0.2596159344157313	1.000541582158624	4804.913927418617
196	0.524282414950175	0.2750678311251191	-0.2492145838250559	0.2911140087636264	0.6709281001177184	0.7263063950100068	1.001756900435023	2221.699947582175
197	0.4797879353436952	0.2277373258952241	-0.2520506094484711	0.2615542933339597	0.6971885215729009	0.6264356148859225	1.002049825767214	1967.344651863409
198	0.4796937614342259	0.2376981409957898	-0.2419956204384362	0.2712224361430801	0.6878130934919751	0.658208938811838	1.002010026342509	1998.418649277712
199	0.5190623904912469	0.3691378061012847	-0.1499245843899623	0.3559255327708737	0.6079076981184808	0.9773637298578188	1.001477419305607	2534.626238557147
200	0.653358794406308	0.2820496368045857	-0.3713091576017222	0.26311456876989	0.7032204766857618	0.6315068750195973	1.001482917804891	2527.619141107804
201	12.79497916188966	0.3593100763854208	-12.43566908550424	0.002983132866094891	0.9962902826655882	0.005291797888764996	0.999773691615404	18258.76031760617
202	0.6074465918691386	0.3079569376702614	-0.2994896541988772	0.2913029967712824	0.6743832307892488	0.7269717147569466	1.001441060862076	2581.959261915487
203	0.653358794406308	0.2820496368045857	-0.3713091576017222	0.26311456876989	0.7032204766857618	0.6315068750195973	1.001482917804891	2527.619141107804
204	0.7335601608395635	0.3110671586686983	-0.4224930021708653	0.2777953133509977	0.6896188920851201	0.6802957683836621	1.00131539347152	2760.159033432576
205	0.5784394535872415	0.2815498907396119	-0.2968895628476296	0.2804035590051926	0.6837747548460623	0.6891720759190062	1.0016141226434	2371.227270505087
206	0.7341975585192009	0.319685435881104	-0.4145121226380969	0.2835514349335405	0.6839222811839061	0.6999709068061728	1.001288054612701	2802.243413815689
207	1.148000191899774	0.2717972250274018	-0.8762029668723724	0.1157357706933618	0.8687201075704956	0.2314827900848446	1.000313490493385	6149.836101906922
208	2.731155338714645	0.3385956202193288	-2.392559718495316	0.2396112054081803	0.7332197339496085	0.5573199289376281	1.001056875535635	3217.198448426386
209	0.7370747795073026	0.3617934406657829	-0.3752813388415197	0.308992762248399	0.6587590967378961	0.7908586478256801	1.001167637524434	3004.031334467556
210	1.217122888661684	0.5914451874678515	-0.6256777011938328	0.2958243326281808	0.6750307522821382	0.7429952491110715	0.9998962011364403	12617.06147728832
211	0.5137019298073711	0.3144135932682099	-0.1992883365391612	0.3224533453050814	0.6403202163750109	0.8417068061644517	1.001635410626423	2347.664623764059
212	0.6074465918691386	0.3079569376702614	-0.2994896541988772	0.2913029967712824	0.6743832307892488	0.7269717147569466	1.001441060862076	2581.959261915487
213	0.509011471085395	0.3124307241672525	-0.1965807469181425	0.3237286139670992	0.6388106320123302	0.846629180383435	1.001647140135306	2334.881424443514
214	0.529538461808186	0.2984669945672597	-0.2310714672409263	0.3062928999847815	0.6566821132319981	0.780897347582266	1.001649725062045	2332.083044902115
215	1.549371610580625	0.3091408431081183	-1.240230767472506	0.1266008297380522	0.8574571671755067	0.2563639381740233	1.000123606185322	8019.764702492097
216	1.919385562914189	0.2834952305610484	-1.635890332353141	0.06075440604319322	0.9297386173369006	0.1144015135714897	0.9999613332871418	10837.2956779741
217	0.5091986734094881	0.2821421722108844	-0.2270565011986037	0.2987726109509583	0.6631196842803055	0.7535551964373871	1.001759556170378	2219.097671640533
218	0.578494131458576	0.2983764930981926	-0.2801176383603833	0.2937569836455918	0.6706705500459926	0.735643142911954	1.001553425177624	2441.092587854758
219	0.5295700476856766	0.2574075395828058	-0.2721625081028708	0.2714466844047143	0.6907204468182017	0.6589559135410851	1.001807980977482	2172.697760793514
220	0.5157069663034614	0.5837050150995819	0.06799804879612059	0.5618674942799925	0.4068368114130549	2.268096819793024	1.000165948818161	7510.421333736678
221	0.5093273408613661	0.2632821282760562	-0.2460452125853099	0.2825414561172779	0.6789356383402024	0.6964958365179478	1.001829689286444	2152.523339479686
222	1.147948074392396	0.3139076198437767	-0.8340404545486191	0.1443434568385563	0.8380059771503318	0.298353257227754	1.000198518405654	7160.647796303767
223	0.607884389256816	0.3452841535137571	-0.2626002357430589	0.3163874677438009	0.6496895583684954	0.8185447251575699	1.001323872937127	2747.362397107927
224	0.5443079218728202	0.2633735126758586	-0.2809344091969616	0.2691206795977779	0.694218110731103	0.651230232888399	1.001732270392959	2246.129176578273
225	0.5092676130728518	0.2724478470139117	-0.2368197660589402	0.2906572855236944	0.671025643514592	0.7246999947652262	1.001793193321163	2186.659239332326
226	0.5092676130728518	0.2724478470139117	-0.2368197660589402	0.2906572855236944	0.671025643514592	0.7246999947652262	1.001793193321163	2186.659239332326
227	0.5092676130728518	0.2724478470139117	-0.2368197660589402	0.2906572855236944	0.671025643514592	0.7246999947652262	1.001793193321163	2186.659239332326
228	0.6073595585330772	0.3002008912374486	-0.3071586672956286	0.28561320887691	0.6799877226840033	0.70709542944805	1.001467530310368	2547.326984310743
229	0.4830790728007531	0.3062508222723991	-0.176828250528354	0.3282169932451577	0.6330511067771014	0.8641023897203626	1.001749777229722	2228.710101212765
230	0.509011471085395	0.3124307241672525	-0.1965807469181425	0.3237286139670992	0.6388106320123302	0.846629180383435	1.001647140135306	2334.881424443514
231	0.653358794406308	0.2820496368045857	-0.3713091576017222	0.26311456876989	0.7032204766857618	0.6315068750195973	1.001482917804891	2527.619141107804
232	1.199967375022257	0.2721797385904544	-0.9277876364318022	0.1128958877653904	0.8718989440680283	0.2250798867568865	1.00027813295783	6428.892393117709
233	0.7335601608395635	0.3110671586686983	-0.4224930021708653	0.2777953133509977	0.6896188920851201	0.6802957683836621	1.00131539347152	2760.159033432576
234	0.653431066120467	0.2855982362424704	-0.3678328298779965	0.2659002061772706	0.7004674115566448	0.6406144482271056	1.001468988624195	2545.446007267258
235	0.6073595585330772	0.3002008912374486	-0.3071586672956286	0.28561320887691	0.6799877226840033	0.70709542944805	1.001467530310368	2547.326984310743
236	0.5295561274792806	0.2858871492782447	-0.2436689782010359	0.2962990866972412	0.6664394268597379	0.7446897145858413	1.001692150136399	2287.097644090645
237	0.5093273408613661	0.2632821282760562	-0.2460452125853099	0.2825414561172779	0.6789356383402024	0.6964958365179478	1.001829689286444	2152.523339479686
238	0.5443066736646578	0.2854919527548206	-0.2588147209098372	0.2877475122325058	0.6759535976645837	0.7145140287415352	1.001644523558851	2337.720937337829
239	0.5785651055793768	0.2916795877960944	-0.2868855177832824	0.2887882692987736	0.6755444133950744	0.7181477335161617	1.001573251998899	2417.821228283704
240	0.6907906301067628	0.2934779708211225	-0.3973126592856403	0.2686409107753642	0.6982528431526998	0.6496428238735763	1.001400528643061	2636.860558178892
241	0.5137019298073711	0.3144135932682099	-0.1992883365391612	0.3224533453050814	0.6403202163750109	0.8417068061644517	1.001635410626423	2347.664623764059
242	0.5914809510897927	0.2942015359154916	-0.2972794151743011	0.2839032158956319	0.6813061054422905	0.7011835938821501	1.001510174834072	2493.449699441968
243	1.149545783780241	0.2716847294050994	-0.8778610543751413	0.1136761769841668	0.8710074119946093	0.226835067108934	1.000283945754237	6381.286699242537
244	0.5310825977019225	0.3652872879743188	-0.1657953097276036	0.3469645957438467	0.6175314784600302	0.9396834801128127	1.001424413753281	2604.228089493976
245	0.7341975585192009	0.319685435881104	-0.4145121226380969	0.2835514349335405	0.6839222811839061	0.6999709068061728	1.001288054612701	2802.243413815689
246	0.509172117396296	0.2856475127289539	-0.2235246046673421	0.3017204951994835	0.6602478005446539	0.7642028869147762	1.001746778200183	2231.674829591779
247	5.764822169348096	0.3133459037767449	-5.451476265571351	0.02675757337413966	0.96872971010778	0.04862491436859383	0.9997451206084587	20385.02360547484
248	2.530057980404813	0.2517258099813788	-2.278332170423434	0.1862603881905759	0.7863759448236106	0.4048258195272241	1.00135529854184	2700.95698971355
249	0.5091986734094881	0.2821421722108844	-0.2270565011986037	0.2987726109509583	0.6631196842803055	0.7535551964373871	1.001759556170378	2219.097671640533
250	1.160095333464227	0.2531188265276874	-0.9069765069365401	0.1045938035134935	0.880741391434	0.2065946249508914	1.000396733902589	5579.725483046092
251	0.5441916996859302	0.3159562252620878	-0.2282354744238423	0.3119766474926099	0.6522082819384104	0.8019588144711954	1.001528390352469	2471.126590491941
252	0.5310825977019225	0.3652872879743188	-0.1657953097276036	0.3469645957438467	0.6175314784600302	0.9396834801128127	1.001424413753281	2604.228089493976
253	8.340648371543516	0.3613086086203987	-7.979339762923117	0.009166993124459547	0.988730755861851	0.01636287442803722	0.999649310295861	33450.04971591372
254	2.62845878201175	0.2920114495417369	-2.336447332470013	0.08361184514772445	0.9049621951359406	0.1613695166107569	1.000012898471861	9748.767931510642
255	0.5914809510897927	0.2942015359154916	-0.2972794151743011	0.2839032158956319	0.6813061054422905	0.7011835938821501	1.001510174834072	2493.449699441968
256	0.5092676130728518	0.2724478470139117	-0.2368197660589402	0.2906572855236944	0.671025643514592	0.7246999947652262	1.001793193321163	2186.659239332326
257	0.7370747795073026	0.3617934406657829	-0.3752813388415197	0.308992762248399	0.6587590967378961	0.7908586478256801	1.001167637524434	3004.031334467556
258	0.5441916996859302	0.3159562252620878	-0.2282354744238423	0.3119766474926099	0.6522082819384104	0.8019588144711954	1.001528390352469	2471.126590491941
259	2.530057980404813	0.2517258099813788	-2.278332170423434	0.1862603881905759	0.7863759448236106	0.4048258195272241	1.00135529854184	2700.95698971355
260	1.022647871520435	0.3090992835819839	-0.7135485879384511	0.1461177079044033	0.8359466539626377	0.302648134411525	1.000253673350014	6637.25671189861
261	0.5784583231831889	0.2834380616311334	-0.2950202615520555	0.2822186180091424	0.6819913954657524	0.6953870984732069	1.001602741088566	2384.020681819395
262	0.5093211059826427	0.2662357243301861	-0.2430853816524566	0.2851095570622524	0.676432923411414	0.7053512520542751	1.001819068963515	2162.346053171713
263	2.530057980404813	0.2517258099813788	-2.278332170423434	0.1862603881905759	0.7863759448236106	0.4048258195272241	1.00135529854184	2700.95698971355
264	1.506149796279642	0.3126214329913399	-1.193528363288302	0.1221732927602496	0.8623613176815106	0.2461504570733139	1.000053956090426	9026.936470239203
265	1.60578103602468	0.3102815184790479	-1.295499517545632	0.1153039207837121	0.8698502253040712	0.2305064753793238	1.000026233514228	9501.977608356989
266	5.082249835470091	0.2952709003518172	-4.786978935118274	0.02791058795514817	0.9673620010981052	0.05078037805738809	0.9998003781943887	16637.93368879506
267	0.5285376619665049	0.2820927810625783	-0.2464448809039265	0.2925045141710774	0.6701728041595799	0.7312098904104168	1.001711985531378	2266.657160368679
268	2.850259696792813	0.307081893569229	-2.543177803223584	0.0520133660996866	0.9397351938665832	0.09703890870870137	0.9998570325667401	13999.91994151444
269	2.93883414585086	0.2910195563178204	-2.64781458953304	0.0441167892636297	0.9486929989501773	0.08162669667419646	0.9998990898088237	12525.82016403382
270	0.652775236710575	0.2705534858889195	-0.3822217508216555	0.2538500510011448	0.712380849864274	0.6017059398915934	1.001531606090835	2467.227274271715
271	0.529538461808186	0.2984669945672597	-0.2310714672409263	0.3062928999847815	0.6566821132319981	0.780897347582266	1.001649725062045	2332.083044902115
272	2.530057980404813	0.2517258099813788	-2.278332170423434	0.1862603881905759	0.7863759448236106	0.4048258195272241	1.00135529854184	2700.95698971355
273	0.5441916996859302	0.3159562252620878	-0.2282354744238423	0.3119766474926099	0.6522082819384104	0.8019588144711954	1.001528390352469	2471.126590491941
274	0.5092676130728518	0.2724478470139117	-0.2368197660589402	0.2906572855236944	0.671025643514592	0.7246999947652262	1.001793193321163	2186.659239332326
275	4.619642060219382	0.2928876665751444	-4.326754393644237	0.02520705211931644	0.9704639236556725	0.04573438444369122	0.999798029669434	16768.92938525449
276	0.5285376619665049	0.2820927810625783	-0.2464448809039265	0.2925045141710774	0.6701728041595799	0.7312098904104168	1.001711985531378	2266.657160368679
277	0.5441916996859302	0.3159562252620878	-0.2282354744238423	0.3119766474926099	0.6522082819384104	0.8019588144711954	1.001528390352469	2471.126590491941
278	0.5284390989771126	0.3123109822274803	-0.2161281167496323	0.3171987222123715	0.6460552620145985	0.8216185981448794	1.001597484676696	2389.976005022755
279	0.5295700476856766	0.2574075395828058	-0.2721625081028708	0.2714466844047143	0.6907204468182017	0.6589559135410851	1.001807980977482	2172.697760793514
280	0.5784583231831889	0.2834380616311334	-0.2950202615520555	0.2822186180091424	0.6819913954657524	0.6953870984732069	1.001602741088566	2384.020681819395
281	0.5441916996859302	0.3159562252620878	-0.2282354744238423	0.3119766474926099	0.6522082819384104	0.8019588144711954	1.001528390352469	2471.126590491941
282	0.5286303871263207	0.2661645864578174	-0.2624658006685033	0.2789710187053976	0.6833941056279667	0.6842889460165266	1.001772719438744	2206.289149472216
283	0.5093273408613661	0.2632821282760562	-0.2460452125853099	0.2825414561172779	0.6789356383402024	0.6964958365179478	1.001829689286444	2152.523339479686
284	0.578494131458576	0.2983764930981926	-0.2801176383603833	0.2937569836455918	0.6706705500459926	0.735643142911954	1.001553425177624	2441.092587854758
285	0.8128088604335357	0.2389151489115794	-0.5738937115219563	0.2109443517955162	0.7574062073268203	0.472817373061526	1.001525562710897	2474.565540335706
286	0.5443066736646578	0.2854919527548206	-0.2588147209098372	0.2877475122325058	0.6759535976645837	0.7145140287415352	1.001644523558851	2337.720937337829
287	0.509011471085395	0.3124307241672525	-0.1965807469181425	0.3237286139670992	0.6388106320123302	0.846629180383435	1.001647140135306	2334.881424443514
288	2.381119636932223	0.3019885963860066	-2.079131040546216	0.05858651704347374	0.932261596957682	0.1100653004564341	0.9998905008779234	12801.06808604076
289	1.475427867482541	0.3000711709336608	-1.17535669654888	0.1233752370494184	0.8608639677131249	0.2489129105422764	1.000158293693123	7597.654250165872
290	0.653431066120467	0.2855982362424704	-0.3678328298779965	0.2659002061772706	0.7004674115566448	0.6406144482271056	1.001468988624195	2545.446007267258
291	1.024032238027082	0.2972880492930178	-0.7267441887340642	0.1377778058091589	0.8448613807380798	0.2826137083777108	1.000277330840716	6435.517472626188
292	0.5284390989771126	0.3123109822274803	-0.2161281167496323	0.3171987222123715	0.6460552620145985	0.8216185981448794	1.001597484676696	2389.976005022755
293	0.5285376619665049	0.2820927810625783	-0.2464448809039265	0.2925045141710774	0.6701728041595799	0.7312098904104168	1.001711985531378	2266.657160368679
294	0.5784394535872415	0.2815498907396119	-0.2968895628476296	0.2804035590051926	0.6837747548460623	0.6891720759190062	1.0016141226434	2371.227270505087
295	0.5091986734094881	0.2821421722108844	-0.2270565011986037	0.2987726109509583	0.6631196842803055	0.7535551964373871	1.001759556170378	2219.097671640533
296	0.5441916996859302	0.3159562252620878	-0.2282354744238423	0.3119766474926099	0.6522082819384104	0.8019588144711954	1.001528390352469	2471.126590491941
297	0.5093211059826427	0.2662357243301861	-0.2430853816524566	0.2851095570622524	0.676432923411414	0.7053512520542751	1.001819068963515	2162.346053171713
298	0.5285816307944484	0.2724014214297933	-0.2561802093646551	0.2844718534709849	0.6780187350027951	0.7031463677454578	1.001746372227017	2232.076767766513
299	0.607884389256816	0.3452841535137571	-0.2626002357430589	0.3163874677438009	0.6496895583684954	0.8185447251575699	1.001323872937127	2747.362397107927
300	0.7341975585192009	0.319685435881104	-0.4145121226380969	0.2835514349335405	0.6839222811839061	0.6999709068061728	1.001288054612701	2802.243413815689
301	0.607884389256816	0.3452841535137571	-0.2626002357430589	0.3163874677438009	0.6496895583684954	0.8185447251575699	1.001323872937127	2747.362397107927
302	0.509011471085395	0.3124307241672525	-0.1965807469181425	0.3237286139670992	0.6388106320123302	0.846629180383435	1.001647140135306	2334.881424443514
303	1.246292164930252	0.2637299276589627	-0.9825622372712889	0.1078133217490534	0.8776397926305247	0.2137223053333017	1.000321379571696	6090.85000204259
304	0.509011471085395	0.3124307241672525	-0.1965807469181425	0.3237286139670992	0.6388106320123302	0.846629180383435	1.001647140135306	2334.881424443514
305	1.30896684674963	0.3135147036457838	-0.9954521431038467	0.09362439701590891	0.893020509269121	0.1826896669266375	0.9999620548221939	10820.38867571325
306	17.42883444607035	0.4231561880639743	-17.00567825800637	0.0004153902784236434	0.9993850188358874	0.0007349705288325868	0.9999177998348645	11965.38914258231
307	2.530057980404813	0.2517258099813788	-2.278332170423434	0.1862603881905759	0.7863759448236106	0.4048258195272241	1.00135529854184	2700.95698971355
308	0.509011471085395	0.3124307241672525	-0.1965807469181425	0.3237286139670992	0.6388106320123302	0.846629180383435	1.001647140135306	2334.881424443514
309	0.5295700476856766	0.2574075395828058	-0.2721625081028708	0.2714466844047143	0.6907204468182017	0.6589559135410851	1.001807980977482	2172.697760793514
310	2.864979200383673	0.2907894842221078	-2.574189716161565	0.04759166282690848	0.9447619295034245	0.08837732414295515	0.9998968892523866	12595.20624607517
311	9.069988507762913	0.3548716067655749	-8.715116900997337	0.004700436876187541	0.9941398218346815	0.008352520855908138	0.9996809638423855	27604.43873999423
312	2.530057980404813	0.2517258099813788	-2.278332170423434	0.1862603881905759	0.7863759448236106	0.4048258195272241	1.00135529854184	2700.95698971355
313	0.7335601608395635	0.3110671586686983	-0.4224930021708653	0.2777953133509977	0.6896188920851201	0.6802957683836621	1.00131539347152	2760.159033432576
314	0.9333429463304203	0.2589248518711236	-0.6744180944592967	0.1198038694883512	0.8638657128279087	0.2407268581946094	1.000513727340639	4936.719128821702
315	0.5914809510897927	0.2942015359154916	-0.2972794151743011	0.2839032158956319	0.6813061054422905	0.7011835938821501	1.001510174834072	2493.449699441968
316	0.5285191129472493	0.2856006328259716	-0.2429184801212776	0.2954237435767254	0.6673214080982147	0.7415672655267128	1.001698947539058	2280.051352937119
317	0.5282515214764594	0.2601966167902347	-0.2680549046862247	0.2737847194197813	0.6884584470479178	0.6667714257631669	1.001795854147112	2184.133803483412
318	0.5274483596169538	0.6258878312156039	0.09843947159865007	0.5744281904302856	0.3948403425437423	2.387239822157874	1.00015777526807	7603.635285711881
319	0.5310825977019225	0.3652872879743188	-0.1657953097276036	0.3469645957438467	0.6175314784600302	0.9396834801128127	1.001424413753281	2604.228089493976
320	2.530057980404813	0.2517258099813788	-2.278332170423434	0.1862603881905759	0.7863759448236106	0.4048258195272241	1.00135529854184	2700.95698971355
321	0.7335601608395635	0.3110671586686983	-0.4224930021708653	0.2777953133509977	0.6896188920851201	0.6802957683836621	1.00131539347152	2760.159033432576
322	0.7341975585192009	0.319685435881104	-0.4145121226380969	0.2835514349335405	0.6839222811839061	0.6999709068061728	1.001288054612701	2802.243413815689
323	0.6074465918691386	0.3079569376702614	-0.2994896541988772	0.2913029967712824	0.6743832307892488	0.7269717147569466	1.001441060862076	2581.959261915487
324	0.5286303871263207	0.2661645864578174	-0.2624658006685033	0.2789710187053976	0.6833941056279667	0.6842889460165266	1.001772719438744	2206.289149472216
325	0.544297520093296	0.2723120914733429	-0.2719854286199531	0.2766939656564666	0.6867915093875282	0.6765669158051829	1.001697779646476	2281.258907316068
326	0.5286303871263207	0.2661645864578174	-0.2624658006685033	0.2789710187053976	0.6833941056279667	0.6842889460165266	1.001772719438744	2206.289149472216
327	0.5787082172002397	0.3067593378742489	-0.2719488793259908	0.3003603975959766	0.6641918031839994	0.7592790965603134	1.001521025055084	2480.104303270856
328	2.731155338714645	0.3385956202193288	-2.392559718495316	0.2396112054081803	0.7332197339496085	0.5573199289376281	1.001056875535635	3217.198448426386
329	1.005522896850155	0.2593085927497371	-0.7462143041004174	0.1179507129488755	0.865964815947601	0.2365052982970051	1.000477375358233	5120.030350764681
330	0.5285816307944484	0.2724014214297933	-0.2561802093646551	0.2844718534709849	0.6780187350027951	0.7031463677454578	1.001746372227017	2232.076767766513
331	0.5785651055793768	0.2916795877960944	-0.2868855177832824	0.2887882692987736	0.6755444133950744	0.7181477335161617	1.001573251998899	2417.821228283704
332	0.7341975585192009	0.319685435881104	-0.4145121226380969	0.2835514349335405	0.6839222811839061	0.6999709068061728	1.001288054612701	2802.243413815689
333	0.7699546418871132	0.313791801087399	-0.4561628407997141	0.1751731586555876	0.8043144499609263	0.3756106807634447	1.000497333660923	5017.733005932196
334	2.405262658475251	0.2704600197042513	-2.134802638771	0.04818068316632303	0.9440141414911609	0.08952649802288487	0.9999786567144462	10445.44877233893
335	0.6907906301067628	0.2934779708211225	-0.3973126592856403	0.2686409107753642	0.6982528431526998	0.6496428238735763	1.001400528643061	2636.860558178892
336	0.653431066120467	0.2855982362424704	-0.3678328298779965	0.2659002061772706	0.7004674115566448	0.6406144482271056	1.001468988624195	2545.446007267258
337	0.5285816307944484	0.2724014214297933	-0.2561802093646551	0.2844718534709849	0.6780187350027951	0.7031463677454578	1.001746372227017	2232.076767766513
338	2.123685583055195	0.3155676127278025	-1.808117970327392	0.1090740906031802	0.8769248881741539	0.2165275536190428	1.000003401536136	9932.496424887826
339	0.5441916996859302	0.3159562252620878	-0.2282354744238423	0.3119766474926099	0.6522082819384104	0.8019588144711954	1.001528390352469	2471.126590491941
340	0.7335601608395635	0.3110671586686983	-0.4224930021708653	0.2777953133509977	0.6896188920851201	0.6802957683836621	1.00131539347152	2760.159033432576
341	0.6073595585330772	0.3002008912374486	-0.3071586672956286	0.28561320887691	0.6799877226840033	0.70709542944805	1.001467530310368	2547.326984310743
342	0.7335601608395635	0.3110671586686983	-0.4224930021708653	0.2777953133509977	0.6896188920851201	0.6802957683836621	1.00131539347152	2760.159033432576
343	0.5194526665244112	0.2659511226029118	-0.2535015439214995	0.2817822910636499	0.6801893852387045	0.6938901843267299	1.001793419304757	2186.444526703103
344	0.509172117396296	0.2856475127289539	-0.2235246046673421	0.3017204951994835	0.6602478005446539	0.7642028869147762	1.001746778200183	2231.674829591779
345	13.74722399103618	0.3849238430601515	-13.36230014797602	0.00310805983178987	0.9961375799014325	0.005514097528430277	0.9998139401134082	15919.80063299147
346	0.7335601608395635	0.3110671586686983	-0.4224930021708653	0.2777953133509977	0.6896188920851201	0.6802957683836621	1.00131539347152	2760.159033432576
347	0.6074465918691386	0.3079569376702614	-0.2994896541988772	0.2913029967712824	0.6743832307892488	0.7269717147569466	1.001441060862076	2581.959261915487
348	0.5295700476856766	0.2574075395828058	-0.2721625081028708	0.2714466844047143	0.6907204468182017	0.6589559135410851	1.001807980977482	2172.697760793514
349	0.509011471085395	0.3124307241672525	-0.1965807469181425	0.3237286139670992	0.6388106320123302	0.846629180383435	1.001647140135306	2334.881424443514
350	6.681031252615099	0.5720157807849602	-6.109015471830139	0.3217381644341923	0.655714011617239	0.8389544003859386	0.9999414469922282	11325.01786494204
351	0.5787082172002397	0.3067593378742489	-0.2719488793259908	0.3003603975959766	0.6641918031839994	0.7592790965603134	1.001521025055084	2480.104303270856
352	1.524960485308084	0.3089772792227201	-1.215983206085364	0.1268765385881418	0.8571483883729238	0.2570033717415908	1.000124079808112	8013.68530356655
353	2.057361436648184	0.2872608197499774	-1.770100616898206	0.09809174421449808	0.8886981014219911	0.1923548991869607	1.000099080016023	8347.716066884399
354	0.8128088604335357	0.2389151489115794	-0.5738937115219563	0.2109443517955162	0.7574062073268203	0.472817373061526	1.001525562710897	2474.565540335706
355	1.033326266602875	0.2812429329486023	-0.7520833336542729	0.1303018410672322	0.8528069555477751	0.2649812586828256	1.000364806301717	5785.415469836485
356	0.5787082172002397	0.3067593378742489	-0.2719488793259908	0.3003603975959766	0.6641918031839994	0.7592790965603134	1.001521025055084	2480.104303270856
357	5.967877465320496	0.3147954769852627	-5.653081988335233	0.02599544130461988	0.96961377309598	0.0472029740406221	0.9997410791232454	20726.45821868591
358	0.654397147303498	0.3124703761300163	-0.3419267711734817	0.2865666739730395	0.6800430523204174	0.7104040818856606	1.001361613543845	2691.820821555178
359	2.826616722041402	0.3240489168392943	-2.502567805202108	0.05751476073231788	0.9335865158121468	0.107928941450734	0.9998320791800173	15050.95481630946
360	2.123685583055195	0.3155676127278025	-1.808117970327392	0.1090740906031802	0.8769248881741539	0.2165275536190428	1.000003401536136	9932.496424887826
361	3.226830508580744	0.3314876636975432	-2.895342844883201	0.09164647738088452	0.8964157961869743	0.1784407456229946	0.999907370570673	12271.43407684381
362	3.942108926926986	0.2819372130896031	-3.660171713837383	0.03753366596664678	0.9563221794289987	0.06897132904569256	0.999866251276021	13647.84468538856
363	0.5286595291804514	0.5907350512206403	0.06207552204018885	0.5594126333905148	0.4094091786661139	2.245605107016925	1.000164291056203	7529.141612260543
364	0.7346637095770117	0.6261007183587342	-0.1085629912182775	0.5375409364444099	0.4320727877411831	2.055755238101577	1.000132040525568	7912.865252933409
365	1.024318601457832	0.312239622876901	-0.7120789785809313	0.1465850509727875	0.8354857969639695	0.3037823894309523	1.000226086364093	6889.104792678482
366	1.504886812470951	0.287584501953315	-1.217302310517636	0.1099534289186903	0.8755020417566625	0.218488812097822	1.000121947202058	8041.132333269435
367	0.5441916996859302	0.3159562252620878	-0.2282354744238423	0.3119766474926099	0.6522082819384104	0.8019588144711954	1.001528390352469	2471.126590491941
368	0.7639625150691695	0.7376373877981598	-0.02632512727100966	0.5529140737718041	0.4173878822513714	2.187256938852747	1.000121770068648	8043.420539655099
369	1.470008051190449	0.2561993220382749	-1.213808729152174	0.09441821153579598	0.8922325444113381	0.1844001402632566	1.000260486363532	6577.872106749987
370	1.595148729304982	0.2943676335757843	-1.300781095729198	0.1167970315618297	0.8680475629777791	0.233886116341478	1.00015578962742	7626.630946539975
371	1.14764805512747	0.3139228387176027	-0.8337252164098676	0.1443854525006399	0.8379598295827394	0.2984547090738494	1.000198728075042	7158.501714855103
372	0.9850412740102563	0.3176628303345364	-0.66737844367572	0.1505524813971419	0.8312370054070672	0.3134617279479636	1.000246169879792	6703.914229151003
373	0.578494131458576	0.2983764930981926	-0.2801176383603833	0.2937569836455918	0.6706705500459926	0.735643142911954	1.001553425177624	2441.092587854758
374	0.5294135849848335	0.3143080332518243	-0.2151055517330092	0.3186326494777646	0.6446356208861953	0.8270697042493722	1.001594316522403	2393.579846282567
375	2.690621126472042	0.3028547660557755	-2.387766360416267	0.09624577041043017	0.8909978632035562	0.1883494983339346	1.000032874788901	9383.674714450672
376	10.0115890458546	0.3130598231600681	-9.698529222694534	0.002911602600854413	0.9964099141812094	0.005164539381514412	0.9997281077854447	21903.99511002784
377	0.5785651055793768	0.2916795877960944	-0.2868855177832824	0.2887882692987736	0.6755444133950744	0.7181477335161617	1.001573251998899	2417.821228283704
378	4.769981595178145	0.3332816613368653	-4.43669993384128	0.04262900890078713	0.9505773578813178	0.07875137206129834	0.9997490435359061	20064.19849053062
379	0.5285816307944484	0.2724014214297933	-0.2561802093646551	0.2844718534709849	0.6780187350027951	0.7031463677454578	1.001746372227017	2232.076767766513
380	2.045312583417183	0.4096321062918166	-1.635680477125366	0.1841063035689312	0.8036857616319404	0.3990876036548065	1.000170951383955	7454.490523682964
381	0.7696600442157228	1.506098078700947	0.7364380344852245	0.7293803079441503	0.2447146210821815	4.76680949556339	1.000020356136082	9609.191140114877
382	0.7667980914994259	0.8090232372445889	0.04222514574516301	0.5648194268482581	0.4057903918564662	2.29547878503213	1.000124128607712	8013.059438496431
383	2.13084298958687	0.2849992970811556	-1.845843692505714	0.0571244999973989	0.9338651719275672	0.1071522310741802	0.9999483723742104	11150.26073106089
384	3.529362301397435	0.3256521865659378	-3.203710114831498	0.09646797437310527	0.891049540140453	0.1888307708525831	0.9999721237258306	10589.84510412961
385	8.049502521553753	0.3557959459774614	-7.693706575576292	0.02419528106369245	0.9717010759104783	0.04385316215386496	0.9997038418072677	24509.02532832421
386	1.160095333464227	0.2531188265276874	-0.9069765069365401	0.1045938035134935	0.880741391434	0.2065946249508914	1.000396733902589	5579.725483046092
387	0.9432434376550682	0.5800190803886405	-0.3632243572664278	0.3264103549672407	0.6426841958962333	0.8570411663666038	0.9999558807214082	10966.79001475773
388	0.9802803858486809	0.2650074479464168	-0.7152729379022641	0.1206026641819479	0.8631433002397438	0.2425520299020569	1.000445084166751	5294.68968946693
389	11.42822273751101	0.3357444345441045	-11.09247830296691	0.0008425992582640374	0.9988805779109168	0.001491489912282298	0.9998212355018546	15558.56648897638
390	1.526128801712475	0.2740940966194184	-1.252034705093056	0.09576663638461887	0.891122169538759	0.1873125447884603	1.000138583991816	7831.876139087718
391	1.166904771787739	0.2979765406187778	-0.8689282311689615	0.1306260750782833	0.8527642300540297	0.2657396905373939	1.000209673351464	7048.231432968194
392	0.5294135849848335	0.3143080332518243	-0.2151055517330092	0.3186326494777646	0.6446356208861953	0.8270697042493722	1.001594316522403	2393.579846282567
393	0.5780410154793804	0.2523938359076501	-0.3256471795717302	0.2553562948992539	0.7083680004553699	0.6065005557976274	1.001737014535737	2241.381886791524
394	2.129676883484911	0.324173363973894	-1.805503519511017	0.1126992253956144	0.8730113112397179	0.2246380020489915	0.9999830791138004	10349.91819779116
395	0.6695094215346211	0.6012117737538218	-0.06829764778079928	0.5182492407514946	0.4510160872429723	1.902608462691471	1.000139796443191	7817.051393266933
396	0.529538461808186	0.2984669945672597	-0.2310714672409263	0.3062928999847815	0.6566821132319981	0.780897347582266	1.001649725062045	2332.083044902115
397	0.5955275588127191	0.6847487992378762	0.08922124042515711	0.5709047273822118	0.3989014808709728	2.353114536401099	1.000135019799401	7875.783565697358
398	0.5294135849848335	0.3143080332518243	-0.2151055517330092	0.3186326494777646	0.6446356208861953	0.8270697042493722	1.001594316522403	2393.579846282567
399	0.5286303871263207	0.2661645864578174	-0.2624658006685033	0.2789710187053976	0.6833941056279667	0.6842889460165266	1.001772719438744	2206.289149472216
400	3.322662880135761	0.333293085712942	-2.989369794422819	0.1015209589565104	0.8855165545753166	0.1998393084296475	0.9999566415141941	10948.53616621068
401	0.5092676130728518	0.2724478470139117	-0.2368197660589402	0.2906572855236944	0.671025643514592	0.7246999947652262	1.001793193321163	2186.659239332326
402	0.4765763706972166	0.315286096680236	-0.1612902740169805	0.3381534521537896	0.6229593856045119	0.9036279901975059	1.001747273184166	2231.184961745872
403	0.5443079218728202	0.2633735126758586	-0.2809344091969616	0.2691206795977779	0.694218110731103	0.651230232888399	1.001732270392959	2246.129176578273
404	0.6073595585330772	0.3002008912374486	-0.3071586672956286	0.28561320887691	0.6799877226840033	0.70709542944805	1.001467530310368	2547.326984310743
405	0.5294615235192319	0.2982856818558636	-0.2311758416633684	0.3064963786729261	0.6564802355582524	0.7816453917026304	1.001645973005372	2336.147140261924
406	0.653358794406308	0.2820496368045857	-0.3713091576017222	0.26311456876989	0.7032204766857618	0.6315068750195973	1.001482917804891	2527.619141107804
407	0.7370747795073026	0.3617934406657829	-0.3752813388415197	0.308992762248399	0.6587590967378961	0.7908586478256801	1.001167637524434	3004.031334467556
408	0.509011471085395	0.3124307241672525	-0.1965807469181425	0.3237286139670992	0.6388106320123302	0.846629180383435	1.001647140135306	2334.881424443514
409	0.6524359649031404	0.2634352273333594	-0.3890007375697809	0.2481093159885777	0.7180565209356138	0.5836083875852855	1.001560039847159	2433.278952792203
410	0.5914809510897927	0.2942015359154916	-0.2972794151743011	0.2839032158956319	0.6813061054422905	0.7011835938821501	1.001510174834072	2493.449699441968
411	0.653358794406308	0.2820496368045857	-0.3713091576017222	0.26311456876989	0.7032204766857618	0.6315068750195973	1.001482917804891	2527.619141107804
412	0.5294791448097835	0.2895855963097305	-0.2398935485000531	0.2996000889158158	0.6632131413415818	0.7565349794642086	1.001675086277361	2304.980338565937
413	0.654397147303498	0.3124703761300163	-0.3419267711734817	0.2865666739730395	0.6800430523204174	0.7104040818856606	1.001361613543845	2691.820821555178
414	0.6524359649031404	0.2634352273333594	-0.3890007375697809	0.2481093159885777	0.7180565209356138	0.5836083875852855	1.001560039847159	2433.278952792203
415	0.5294615235192319	0.2982856818558636	-0.2311758416633684	0.3064963786729261	0.6564802355582524	0.7816453917026304	1.001645973005372	2336.147140261924
416	1.249906849455199	0.2634074119160551	-0.9864994375391444	0.1071780380010894	0.8780948929802426	0.2123117819061272	1.000317724262477	6118.039017390972
417	0.5420899189475772	0.265665811981805	-0.2764241069657722	0.2750810742467781	0.6877564700164285	0.6711265668173608	1.001744651997347	2233.781513141989
418	1.392937841384494	0.2638513590064359	-1.129086482378058	0.09799420087478382	0.8883521488629496	0.1921428390261697	1.000220934895415	6938.269029061609
419	0.7016196996535644	1.685025583675553	0.9834058840219888	0.7962124574706	0.1792949749768946	6.910102563312361	1.000006029085542	9880.973750942025
420	0.7667548651162434	0.7763624259213782	0.009607560805134807	0.5648176959440619	0.4057029357327774	2.295462620413562	1.000120229488521	8063.376832511116
421	0.653358794406308	0.2820496368045857	-0.3713091576017222	0.26311456876989	0.7032204766857618	0.6315068750195973	1.001482917804891	2527.619141107804
422	1.515470817821196	0.3514212141295735	-1.164049603691623	0.139950294693903	0.843289386200949	0.2877951185266859	0.999965696388982	10735.85875135933
423	0.7890755450148752	1.319635422659484	0.5305598776446085	0.7061261620774308	0.2669582181253556	4.249663424621303	1.000018107214603	9650.858646113411
424	0.6073595585330772	0.3002008912374486	-0.3071586672956286	0.28561320887691	0.6799877226840033	0.70709542944805	1.001467530310368	2547.326984310743
425	0.886347201635042	0.3075383155342468	-0.5788088861007952	0.1557917582568425	0.8253541390565331	0.3263833896337706	1.000365895603563	5778.14787002381
426	0.5810923944325211	0.9014617826447952	0.320369388212274	0.6957694259589736	0.2766147801185602	4.044786858408142	0.9999643146719479	10767.77581901581
427	1.143405245615419	0.2850609419926716	-0.8583443036227473	0.1214460333292196	0.8626539228246243	0.2444826520194792	1.000237424143327	6783.319179251995
428	0.5286123026920051	0.2632357895613406	-0.2653765131306645	0.276445654887761	0.6858617753420571	0.6757277737877807	1.001783614829872	2195.799073132933
429	0.653358794406308	0.2820496368045857	-0.3713091576017222	0.26311456876989	0.7032204766857618	0.6315068750195973	1.001482917804891	2527.619141107804
430	0.5137019298073711	0.3144135932682099	-0.1992883365391612	0.3224533453050814	0.6403202163750109	0.8417068061644517	1.001635410626423	2347.664623764059
431	0.6074465918691386	0.3079569376702614	-0.2994896541988772	0.2913029967712824	0.6743832307892488	0.7269717147569466	1.001441060862076	2581.959261915487
432	0.5389190080458952	0.8877315434099072	0.348812535364012	0.7060275388750337	0.2668890643683789	4.247644385729058	0.9999687981905391	10664.89354321963
433	0.654397147303498	0.3124703761300163	-0.3419267711734817	0.2865666739730395	0.6800430523204174	0.7104040818856606	1.001361613543845	2691.820821555178
434	0.6074465918691386	0.3079569376702614	-0.2994896541988772	0.2913029967712824	0.6743832307892488	0.7269717147569466	1.001441060862076	2581.959261915487
435	0.7370747795073026	0.3617934406657829	-0.3752813388415197	0.308992762248399	0.6587590967378961	0.7908586478256801	1.001167637524434	3004.031334467556
436	0.5785651055793768	0.2916795877960944	-0.2868855177832824	0.2887882692987736	0.6755444133950744	0.7181477335161617	1.001573251998899	2417.821228283704
437	0.653358794406308	0.2820496368045857	-0.3713091576017222	0.26311456876989	0.7032204766857618	0.6315068750195973	1.001482917804891	2527.619141107804
438	0.5092676130728518	0.2724478470139117	-0.2368197660589402	0.2906572855236944	0.671025643514592	0.7246999947652262	1.001793193321163	2186.659239332326
439	0.5285376619665049	0.2820927810625783	-0.2464448809039265	0.2925045141710774	0.6701728041595799	0.7312098904104168	1.001711985531378	2266.657160368679
440	0.5285191129472493	0.2856006328259716	-0.2429184801212776	0.2954237435767254	0.6673214080982147	0.7415672655267128	1.001698947539058	2280.051352937119
441	0.607884389256816	0.3452841535137571	-0.2626002357430589	0.3163874677438009	0.6496895583684954	0.8185447251575699	1.001323872937127	2747.362397107927
442	0.5091986734094881	0.2821421722108844	-0.2270565011986037	0.2987726109509583	0.6631196842803055	0.7535551964373871	1.001759556170378	2219.097671640533
443	0.5294898933232031	0.287639699705066	-0.241850193618137	0.2976921182601518	0.6650786590354497	0.749674867186001	1.001686452972922	2293.037157376411
444	0.5785651055793768	0.2916795877960944	-0.2868855177832824	0.2887882692987736	0.6755444133950744	0.7181477335161617	1.001573251998899	2417.821228283704
445	0.5294898933232031	0.287639699705066	-0.241850193618137	0.2976921182601518	0.6650786590354497	0.749674867186001	1.001686452972922	2293.037157376411
446	0.5443079218728202	0.2633735126758586	-0.2809344091969616	0.2691206795977779	0.694218110731103	0.651230232888399	1.001732270392959	2246.129176578273
447	0.7335601608395635	0.3110671586686983	-0.4224930021708653	0.2777953133509977	0.6896188920851201	0.6802957683836621	1.00131539347152	2760.159033432576
448	0.4765763706972166	0.315286096680236	-0.1612902740169805	0.3381534521537896	0.6229593856045119	0.9036279901975059	1.001747273184166	2231.184961745872
449	0.5914809510897927	0.2942015359154916	-0.2972794151743011	0.2839032158956319	0.6813061054422905	0.7011835938821501	1.001510174834072	2493.449699441968
450	0.6073595585330772	0.3002008912374486	-0.3071586672956286	0.28561320887691	0.6799877226840033	0.70709542944805	1.001467530310368	2547.326984310743
451	0.5092305266804951	0.2602550870878902	-0.2489754395926048	0.2798441572865844	0.6815635462111336	0.6872629197355201	1.001841523344127	2141.683001177307
452	0.5093211059826427	0.2662357243301861	-0.2430853816524566	0.2851095570622524	0.676432923411414	0.7053512520542751	1.001819068963515	2162.346053171713
453	0.5294791448097835	0.2895855963097305	-0.2398935485000531	0.2996000889158158	0.6632131413415818	0.7565349794642086	1.001675086277361	2304.980338565937
454	0.5270131710049621	1.18440669646445	0.6573935254594878	0.7497094753246274	0.2254119621469518	5.297631533294711	0.9999823187998097	10366.21747102751
455	0.5284390989771126	0.3123109822274803	-0.2161281167496323	0.3171987222123715	0.6460552620145985	0.8216185981448794	1.001597484676696	2389.976005022755
456	1.22514442055236	0.3150633222875666	-0.9100810982647936	0.1345032770959724	0.8487531416356046	0.2748530720058683	1.000102889081698	8295.033347390947
457	0.5472714052153423	0.9716596905296226	0.4243882853142803	0.71724722540677	0.2562119642417897	4.4863707352712	0.9999744167041204	10538.7113861503
458	2.551788224626743	0.260438195205467	-2.291350029421276	0.1921131272708926	0.7805438149260671	0.420571314295833	1.001322603647284	2749.270346278819
459	0.6262551845960642	0.3155025353382185	-0.3107526492578457	0.2936607145593795	0.6724163484738698	0.7353018301879711	1.001394978455514	2644.561149612539
460	0.6926232503879668	1.320845088292277	0.6282218379043105	0.7273439132238917	0.2465717013621004	4.717998178424923	1.000004717586578	9906.623424076519
461	0.6001251557973978	0.2910313230927328	-0.309093832704665	0.2846528099691132	0.6800996867670913	0.703771632203737	1.001547767514651	2447.815800709085
462	0.6978718938282984	0.650834506782435	-0.04703738704586335	0.5329546272429893	0.4366947826958203	2.0182005534885	1.000134600885649	7880.976565187069
463	0.5435407603711636	0.2901722627746334	-0.2533684975965302	0.2948859311637423	0.6684345076416187	0.7396526719598611	1.001653119052006	2328.41899528019
464	0.5225846704817306	0.3197870652607835	-0.2027976052209471	0.3245155085697964	0.6386485064476137	0.8496757655922534	1.001591386426335	2396.922609589036
465	0.557214130244463	0.271671992665156	-0.285542137579307	0.2728062972827773	0.69109863339276	0.6634946710306273	1.001674605558466	2305.488189784944
466	0.557214130244463	0.271671992665156	-0.285542137579307	0.2728062972827773	0.69109863339276	0.6634946710306273	1.001674605558466	2305.488189784944
467	0.6746477484541229	0.2789217906158763	-0.3957259578382466	0.2579696830723255	0.7086343411973892	0.6148655743163994	1.0014809702925	2530.096535039632
468	0.5435511094329382	0.2804597265669198	-0.2630913828660184	0.2871761133959181	0.6759754045184323	0.7125235557459355	1.001686470035782	2293.019322475066
469	0.543543028762619	0.2714693376470692	-0.2720736911155498	0.2795342559847466	0.6834537311799712	0.6862065480957269	1.001722561688889	2255.90749292499
470	0.5435407603711636	0.2901722627746334	-0.2533684975965302	0.2948859311637423	0.6684345076416187	0.7396526719598611	1.001653119052006	2328.41899528019
471	0.4884633105581856	0.3231793223867456	-0.16528398817144	0.3385082805694403	0.6233346881089366	0.9050613982156334	1.001688236121415	2291.17483116242
472	0.5572349324465591	0.28056308251998	-0.2766718499265791	0.2800849912098861	0.6839527294643825	0.688084486953208	1.001641139196407	2341.403945674475
473	0.5453701986898283	0.2970532888776033	-0.248316909812225	0.3014141749229757	0.6620250802509101	0.7630922813675535	1.001617899137682	2367.012690443641
474	0.5571901231479164	0.663761478395935	0.1065713552480186	0.570394241950882	0.3991491030904681	2.348216830688475	1.000148241298766	7715.333407943238
475	0.5436601860856833	0.6668168839192049	0.1231566978335216	0.5805960273294438	0.389079090786334	2.448356627688474	1.000154154303875	7645.674404413544
476	0.527364339538189	0.3223154431409327	-0.2050488963972563	0.3234755909692412	0.6399089601041968	0.8456510681930647	1.001579810238489	2410.221265878992
477	0.7753558838859542	0.3699061138468137	-0.4054497700391405	0.3100491974478471	0.6579869217723664	0.7947776481555016	1.001136687159938	3060.692451728868
478	0.5227849005541152	0.2744504352398354	-0.2483344653142798	0.2878930670616048	0.6743827150738306	0.7150215807927397	1.001757454654441	2221.156378965871
479	2.551788224626743	0.260438195205467	-2.291350029421276	0.1921131272708926	0.7805438149260671	0.420571314295833	1.001322603647284	2749.270346278819
480	0.5226012879156365	0.2685189268688314	-0.2540823610468051	0.2828450823264547	0.6793089719818269	0.6975395051294764	1.001779403130857	2199.842204990087
481	0.6262551845960642	0.3155025353382185	-0.3107526492578457	0.2936607145593795	0.6724163484738698	0.7353018301879711	1.001394978455514	2644.561149612539
482	0.5435812322590853	0.2743851187247214	-0.2691961135343639	0.2819617081657954	0.6810783310864544	0.6945054933458643	1.001711940497751	2266.70315258238
483	0.527364339538189	0.3223154431409327	-0.2050488963972563	0.3234755909692412	0.6399089601041968	0.8456510681930647	1.001579810238489	2410.221265878992
484	0.5453701986898283	0.2970532888776033	-0.248316909812225	0.3014141749229757	0.6620250802509101	0.7630922813675535	1.001617899137682	2367.012690443641
485	0.7707945074598028	0.3187520739551968	-0.452042433504606	0.2803771980720546	0.6873482797298139	0.6890820432729305	1.001276174979946	2820.93421588718
486	0.5435017014814059	0.2937910822003712	-0.2497106192810347	0.2984544260020235	0.6649386569691018	0.7524112701767197	1.00163158768495	2351.861386219611
487	3.154099512641477	0.5705013804025897	-2.583598132238887	0.4013630835986001	0.5718481735638068	1.185788097880995	0.9999881143009721	10243.25738915502
488	0.6006007031211518	0.3142909856941835	-0.2863097174269683	0.3019833222689361	0.6630779717928774	0.7651565789495984	1.001469490793834	2544.798938470926
489	0.7753558838859542	0.3699061138468137	-0.4054497700391405	0.3100491974478471	0.6579869217723664	0.7947776481555016	1.001136687159938	3060.692451728868
490	0.6269504298022159	0.35295447523455	-0.273995954567666	0.3175115132038502	0.6489210721641444	0.822805726666772	1.00128386490242	2808.806873672901
491	0.5453701986898283	0.2970532888776033	-0.248316909812225	0.3014141749229757	0.6620250802509101	0.7630922813675535	1.001617899137682	2367.012690443641
492	0.5227849005541152	0.2744504352398354	-0.2483344653142798	0.2878930670616048	0.6743827150738306	0.7150215807927397	1.001757454654441	2221.156378965871
493	0.5226675096743032	0.2938217482092562	-0.228845761465047	0.3045450608044508	0.6581270211668964	0.77448983463361	1.001678294734737	2301.59653241988
494	0.6746477484541229	0.2789217906158763	-0.3957259578382466	0.2579696830723255	0.7086343411973892	0.6148655743163994	1.0014809702925	2530.096535039632
495	0.5338495842588036	0.2740850603952547	-0.2597645238635489	0.284627125719544	0.6780467656312814	0.7036828653770392	1.001732380268416	2246.019000002647
496	0.7707945074598028	0.3187520739551968	-0.452042433504606	0.2803771980720546	0.6873482797298139	0.6890820432729305	1.001276174979946	2820.93421588718
497	0.8422515126600452	0.2475663998278313	-0.5946851128322139	0.2165205525139901	0.7520575578147001	0.4887701507882427	1.001478401418533	2533.371810820999
498	0.7716248679202368	0.327505767143468	-0.4441191007767688	0.2858873175693798	0.6818932953026038	0.7080457186695681	1.001250254495758	2862.596872760003
499	0.8155961261839847	0.8307623003399097	0.01516617415592503	0.3894856078205343	0.5787243739689552	1.128310592697692	1.00106494960632	3200.639940913293
500	6.088189195549342	0.2806808885861935	-5.807508306963149	0.01105960693221449	0.9866348153781201	0.01977892727122986	0.999832996770065	15009.51735316606
501	0.7956051570927717	0.2204756842475221	-0.5751294728452496	0.1102514680582387	0.8732162312553717	0.2191544322265584	1.000936386416443	3486.415432769499
502	1.232572334640665	0.2214954045242828	-1.011076930116382	0.08388014449118994	0.9032075653655294	0.1619347411448329	1.000526881398038	4873.584961422495
503	0.4465250612157335	0.2257299018459896	-0.220795159369744	0.2747969958794193	0.681304115057136	0.6701708652724132	1.002160888696119	1885.546741519339
504	1.746970235117082	0.2094043295411482	-1.537565905575934	0.0374233205202678	0.9560107425295843	0.0687606765105052	1.000266303777485	6528.00111903665
505	0.5156488239225058	0.2431778351118251	-0.2724709888106807	0.2609682714784846	0.7006247474437179	0.6245364384349308	1.001876582514812	2110.201433856892
506	1.03080214417176	0.224456203186057	-0.8063459409857028	0.09116254911147451	0.895024994363441	0.1774039980423127	1.00058855223074	4597.93362711625
507	0.4465715721828145	0.2217766772298675	-0.224794894952947	0.270808029483564	0.685143063774267	0.6568297522671239	1.002175116701057	1875.558573753395
508	1.436321860147236	0.4642777522700289	-0.972044107877207	0.2414205872434532	0.7321978702836722	0.5628678033713197	0.9999416945603243	11318.67623606936
509	0.7737385389624288	0.4883599228695105	-0.2853786160929184	0.3018438049744669	0.6677000759756476	0.7646502382844256	1.000048791552144	9111.796750598249
510	0.4876758529261624	0.2505198582344377	-0.2371559946917247	0.282337410431495	0.6772366959833334	0.6957949568613633	1.001945733978067	2050.752192420034
511	0.7469226099146462	0.2567901750021575	-0.4901324349124888	0.1419983075876347	0.8390951931389476	0.2927036790246396	1.000805802331945	3834.283577156667
512	0.6036735158283778	0.2547147997401619	-0.3489587160882159	0.2514234015021243	0.7132359898565481	0.5940221080916802	1.001672703707915	2307.499586099676
513	1.526013137445726	0.2003056828019164	-1.325707454643809	0.03990741625218343	0.9530401986813792	0.07351460927678814	1.000342839776231	5935.980089734823
514	1.257327611316596	0.4987209379354722	-0.7586066733811236	0.178788165986641	0.7973755569586316	0.3850496453224123	0.9998254583277515	15356.86872171969
515	1.198865072356826	0.2082519893679938	-0.9906130829888319	0.07704790857723169	0.9105885234461051	0.1476436773748109	1.000604891417787	4530.057798828212
516	0.4464776132550394	0.1944430982824457	-0.2520345149725937	0.2429785653434735	0.7118493318216651	0.5676660799478781	1.00227466983066	1808.537259641112
517	0.551664696285202	0.2005779005605986	-0.3510867957246033	0.2106517700897207	0.7517850532677481	0.4719865585900826	1.001992364305843	2012.526459860578
518	0.4459884838257259	0.2408386468353607	-0.2051498369903652	0.2903181931236987	0.6662952440351249	0.7235086665462469	1.002105400851804	1925.54189178342
519	0.6886511608065574	0.247917176208162	-0.4407339845983954	0.1453657650989437	0.8349617552878417	0.3008257513387418	1.000953413293557	3445.663151386946
520	0.4283817106559617	0.2572690649420025	-0.1711126457139592	0.3151369311862339	0.6408106804344805	0.8138206610093769	1.002104963677172	1925.86376811845
521	0.5517690632165853	0.2107807649962257	-0.3409882982203595	0.2203283485788287	0.7422828251504228	0.4997948686992595	1.001943962899936	2052.232805441635
522	0.43317645320788	0.2582175251526676	-0.1749589280552123	0.3127353307049283	0.6436410805949564	0.8047965141713854	1.002091684078071	1935.692815801803
523	0.8238016577267302	0.2028763884758689	-0.6209252692508613	0.09576178828203459	0.888899898226209	0.1873020580225102	1.000999729494566	3339.491200257969
524	1.691527420510428	0.2543706595310826	-1.437156760979345	0.09053627074783906	0.8965429289465551	0.1760639234681331	1.000260471541766	6578.00014372659
525	0.4653757354896705	0.2610793379858808	-0.2042963975037896	0.2974375287167625	0.6617183859229524	0.7487623076036379	1.001949997300747	2047.196852700409
526	0.4464776132550394	0.1944430982824457	-0.2520345149725937	0.2429785653434735	0.7118493318216651	0.5676660799478781	1.00227466983066	1808.537259641112
527	0.6038766690611813	0.264002602636698	-0.3398740664244833	0.2593570031729048	0.7054234608417758	0.6193301405052432	1.001634690660159	2348.453842113924
528	0.4465074339800527	0.2272885047475301	-0.2192189292325226	0.276612105055705	0.6795555804233087	0.6762902122369944	1.002148522143121	1894.315324423198
529	1.033722796606926	0.2400662300998206	-0.7936565665071058	0.1089836951124807	0.8754223397142338	0.2163261567643747	1.000608000599681	4517.368402038865
530	1.11115341176705	0.5454401696519534	-0.5657132421150964	0.2857780062866779	0.6854215728092454	0.7076666672022627	0.9999117124670721	12142.13860731838
531	2.609760893550722	0.2822708040029199	-2.327490089547802	0.2066165350290576	0.7660957135397956	0.4605906170867501	1.001236823043418	2884.674699345047
532	0.5761725750647184	0.2353329116888426	-0.3408396633758758	0.2385367341117275	0.7252338810039046	0.5540378931666519	1.001788901768946	2190.7447969963
533	0.8540494732658184	0.2060181055764924	-0.648031367689326	0.09400227953365478	0.8911245707965912	0.1835035361871383	1.000933164551354	3494.235614064135
534	2.346506237555272	0.1854163163527894	-2.161089921202482	0.1395161897172964	0.8329497524769012	0.2867576816841806	1.001630480178803	2353.080001803477
535	9.006496633992548	0.2618951044918983	-8.744601529500649	0.0002731318926107257	0.9996291344017052	0.000483196975650878	0.9998006933246877	16620.51203664062
536	0.8160410022950277	0.2026034886914255	-0.6134375136036022	0.09233307040926739	0.8928163408312578	0.1799135705626614	1.000986337774128	3369.509471548108
537	0.8812930234789832	0.222588379720787	-0.6587046437581962	0.1017060012834016	0.8829893382523624	0.2002447962272186	1.00078747114324	3888.764502287892
538	2.250196062707671	0.2438604940376592	-2.006335568670012	0.04176181533461014	0.9512119905278456	0.07707952915208488	1.000083535298029	8569.842311095215
539	0.6036735158283778	0.2547147997401619	-0.3489587160882159	0.2514234015021243	0.7132359898565481	0.5940221080916802	1.001672703707915	2307.499586099676
540	0.4468185582012644	0.2008533931393719	-0.2459651650618925	0.2493506272692522	0.7057961494540094	0.5874981406317623	1.002249649172043	1824.925138089558
541	0.8086682137125626	0.2024905555986435	-0.6061776581139191	0.09360337991612606	0.891352905783436	0.182644421002908	1.001005371700841	3327.003786843475
542	0.4658366284178288	0.2216323296541822	-0.2442042987636466	0.2592185522782505	0.6987211348657241	0.6188838374027182	1.002106782704873	1924.525191800332
543	0.4283817106559617	0.2572690649420025	-0.1711126457139592	0.3151369311862339	0.6408106804344805	0.8138206610093769	1.002104963677172	1925.86376811845
544	0.5517690632165853	0.2107807649962257	-0.3409882982203595	0.2203283485788287	0.7422828251504228	0.4997948686992595	1.001943962899936	2052.232805441635
545	0.8534456027522588	0.2098846208349038	-0.643560981917355	0.09676842215380613	0.8880785003122155	0.1894818885423367	1.000895648331409	3587.953554354404
546	0.4287201736038469	0.2258214266595254	-0.2028987469443215	0.2836093100218755	0.6710166864499281	0.7001703365235842	1.002217873946386	1846.171973297938
547	0.4657771262742397	0.2256056183118368	-0.2401715079624029	0.2631520103453655	0.6949122549947879	0.6316288327683284	1.002091526387158	1935.810137699374
548	0.4653757354896705	0.2610793379858808	-0.2042963975037896	0.2974375287167625	0.6617183859229524	0.7487623076036379	1.001949997300747	2047.196852700409
549	0.885660302059032	0.2242208048992781	-0.6614394971597539	0.1005252974857153	0.8843969631064861	0.19766035496728	1.000750675880234	4002.940968401459
550	0.5517065523349861	0.2213865092244374	-0.3303200431105486	0.2302127327052543	0.7325792532379282	0.5289221737982915	1.001898957299577	2090.590869688553
551	0.5517690632165853	0.2107807649962257	-0.3409882982203595	0.2203283485788287	0.7422828251504228	0.4997948686992595	1.001943962899936	2052.232805441635
552	0.43317645320788	0.2582175251526676	-0.1749589280552123	0.3127353307049283	0.6436410805949564	0.8047965141713854	1.002091684078071	1935.692815801803
553	0.5516348193920096	0.2567775357596317	-0.2948572836323779	0.262653535977087	0.7007363774274716	0.630006176677924	1.0017377404015	2240.657314939343
554	0.8255812022523671	0.2204862294585311	-0.605094972793836	0.1078528459752846	0.8759423049849315	0.2138101275318782	1.000889414212506	3604.017117214211
555	0.4876758529261624	0.2505198582344377	-0.2371559946917247	0.282337410431495	0.6772366959833334	0.6957949568613633	1.001945733978067	2050.752192420034
556	2.609760893550722	0.2822708040029199	-2.327490089547802	0.2066165350290576	0.7660957135397956	0.4605906170867501	1.001236823043418	2884.674699345047
557	0.4288921875425101	0.2112706529098798	-0.2176215346326303	0.2686727589858324	0.6853298215319206	0.6497481353686272	1.002265343886082	1814.61084408388
558	0.487781589317055	0.2336195546591273	-0.2541620346579277	0.2663171850384167	0.6927734027459669	0.641983701373114	1.002009314405721	1998.983478111025
559	1.199883451959342	0.2107951099102431	-0.989088342049099	0.07842377354726029	0.9090854064125429	0.1505045501820998	1.000588895813039	4596.485362127961
560	0.6038766690611813	0.264002602636698	-0.3398740664244833	0.2593570031729048	0.7054234608417758	0.6193301405052432	1.001634690660159	2348.453842113924
561	2.148531437831695	0.2322546926576163	-1.916276745174079	0.03961740996373127	0.9536626220692845	0.07295834242730891	1.000125541434508	7994.981969531845
562	8.732631904707011	0.2783357537230825	-8.454296150983929	0.007946573033593899	0.9904393135720133	0.01416700264159667	0.9997472580545038	20208.95720109468
563	0.5517690632165853	0.2107807649962257	-0.3409882982203595	0.2203283485788287	0.7422828251504228	0.4997948686992595	1.001943962899936	2052.232805441635
564	0.5298900788401431	0.2317700345817908	-0.2981200442583523	0.2455369593303799	0.7165429077191007	0.5755884374613592	1.001892081510059	2096.578167526637
565	2.200476408395435	0.2584371136977388	-1.942039294697696	0.0792403875465111	0.9093225846605693	0.1522066007304398	1.000156205472706	7621.803532863099
566	4.099633248854985	0.2764316548409075	-3.823201594014078	0.03221826826136669	0.9623670141502341	0.05887866180245387	0.9998932420416394	12711.91659986904
567	0.6677809541955513	0.1739904051092085	-0.4937905490863427	0.1652409595559606	0.8009569985455014	0.3500980844177493	1.001931352071791	2062.837757013603
568	0.4287201736038469	0.2258214266595254	-0.2028987469443215	0.2836093100218755	0.6710166864499281	0.7001703365235842	1.002217873946386	1846.171973297938
569	0.5516787255645781	0.2253490475622962	-0.3263296780022819	0.2338985145232872	0.728961031814378	0.539975824914986	1.001881430285906	2105.921295483909
570	0.752964221692025	0.2566823959567584	-0.4962818257352666	0.14108847656059	0.8401071050203305	0.290520158258753	1.000797415762617	3859.017718750289
571	1.238491915529789	0.2113693443927927	-1.027122571136996	0.07824786042623423	0.9093679684089258	0.1501382931481832	1.000577046801967	4646.964684957034
572	0.845373642299538	0.1995503060586073	-0.6458233362409307	0.08898066024939043	0.8965291132453077	0.1727432892197544	1.000966647138825	3414.642607889871
573	1.247544928319393	0.2215671547084763	-1.025977773610917	0.0832711574956396	0.9039064659540657	0.1606522688711929	1.000514159388548	4934.619463667689
574	0.43317645320788	0.2582175251526676	-0.1749589280552123	0.3127353307049283	0.6436410805949564	0.8047965141713854	1.002091684078071	1935.692815801803
575	17.38778229766631	0.3532312742578392	-17.03455102340847	0.0001039807485186317	0.9998506384629413	0.0001839209736887006	1.000025927749791	9507.496204838661
576	0.5517690632165853	0.2107807649962257	-0.3409882982203595	0.2203283485788287	0.7422828251504228	0.4997948686992595	1.001943962899936	2052.232805441635
577	0.7581205936196549	0.1995858169772277	-0.5585347766424271	0.09685911093553763	0.887461076906631	0.1896785105415493	1.001111488905111	3108.430322417836
578	0.7865338438404629	0.2203276753711191	-0.5662061684693438	0.1078088012337015	0.8759757586358228	0.2137122613163528	1.000934460239984	3491.086467729545
579	2.609760893550722	0.2822708040029199	-2.327490089547802	0.2066165350290576	0.7660957135397956	0.4605906170867501	1.001236823043418	2884.674699345047
580	0.5152853299391198	0.2927051313607923	-0.2225801985783274	0.3045558784840999	0.6580611153419017	0.774529392789476	1.001682843428087	2296.816290782495
581	0.3966341716485135	0.2591986664289934	-0.1374355052195201	0.3352671741664967	0.6179810995636059	0.89202508133549	1.002235720432326	1834.177980177374
582	5.251812240688035	0.2477325033472354	-5.0040797373408	0.004488533591755011	0.9943761765345869	0.007974277972561155	0.9999779161014004	10461.61993233263
583	0.6036735158283778	0.2547147997401619	-0.3489587160882159	0.2514234015021243	0.7132359898565481	0.5940221080916802	1.001672703707915	2307.499586099676
584	1.198066088845682	0.210092418733307	-0.9879736701123755	0.05217427936614728	0.9390323418609263	0.09735564243084999	1.00043205997075	5368.560607574886
585	1.228927856683531	0.2109113261196261	-1.018016530563905	0.07781591572953271	0.9097795900446849	0.1492395625525781	1.0005801528413	4633.625199468544
586	0.65800954332488	0.2577755580572127	-0.4002339852676673	0.1599889972503482	0.8191381141927426	0.3368513554069544	1.000956624560367	3438.084053806414
587	0.8523115794309886	0.1995650697157932	-0.6527465097151954	0.08772606216706144	0.897978745584761	0.170073451206669	1.000955281065094	3441.25084587052
588	8.940190738503357	0.2708312694704735	-8.669359469032884	0.001508198927453609	0.9980944483135824	0.002671451425617912	0.9997227101902398	22434.37983367327
589	1.319620756833799	0.2240184939336995	-1.0956022629001	0.05289717013857394	0.9383277217154523	0.09877987270957124	1.000263663049694	6550.545150807089
590	1.030536897093288	0.2355984568358975	-0.7949384402573902	0.0989567777721152	0.8865631445731339	0.1942374994994258	1.000535781689386	4831.776612497013
591	0.4467658484714909	0.1975195164284659	-0.249246332043025	0.2458664158052181	0.7091483431220352	0.5766125435617341	1.002261723057169	1816.979987473133
592	0.487781589317055	0.2336195546591273	-0.2541620346579277	0.2663171850384167	0.6927734027459669	0.641983701373114	1.002009314405721	1998.983478111025
593	0.4467914222965324	0.2040470074506961	-0.2427444148458363	0.2526483778480532	0.7026217822373158	0.5978946812609015	1.00223890968814	1832.051055145115
594	0.4465074339800527	0.2272885047475301	-0.2192189292325226	0.276612105055705	0.6795555804233087	0.6762902122369944	1.002148522143121	1894.315324423198
595	0.6036735158283778	0.2547147997401619	-0.3489587160882159	0.2514234015021243	0.7132359898565481	0.5940221080916802	1.001672703707915	2307.499586099676
596	0.6038766690611813	0.264002602636698	-0.3398740664244833	0.2593570031729048	0.7054234608417758	0.6193301405052432	1.001634690660159	2348.453842113924
597	0.8741622864999699	0.2392725435735085	-0.6348897429264614	0.1126519305684319	0.8712444820847534	0.2245317635488267	1.000693378681096	4194.752182266654
598	2.346506237555272	0.1854163163527894	-2.161089921202482	0.1395161897172964	0.8329497524769012	0.2867576816841806	1.001630480178803	2353.080001803477
599	3.95065945905425	0.2361495185224744	-3.714509940531775	0.02231100398111642	0.9737011586946134	0.04036003590457934	1.000007550816343	9851.378554841947
600	1.3045799705604	0.2096323533770457	-1.094947617183354	0.04763443214053098	0.9442128933867858	0.08846071886473648	1.000349459493325	5889.787104330518
601	0.9976069331195727	0.2564587197058064	-0.7411482134137664	0.1148957334880302	0.8692981843120595	0.2295845323090033	1.00047084959617	5154.390815707418
602	1.37603676664267	0.2112634820937157	-1.164773284548954	0.07024009063535215	0.9184710029349421	0.1336125968685799	1.000459553532124	5214.973162087377
603	0.8746335757647457	0.2529499303289762	-0.6216836454357695	0.1218780943999677	0.8613622027102977	0.2454731532966887	1.000619629057442	4470.534207895082
604	0.4657771262742397	0.2256056183118368	-0.2401715079624029	0.2631520103453655	0.6949122549947879	0.6316288327683284	1.002091526387158	1935.810137699374
605	0.487781589317055	0.2336195546591273	-0.2541620346579277	0.2663171850384167	0.6927734027459669	0.641983701373114	1.002009314405721	1998.983478111025
606	0.4876758529261624	0.2505198582344377	-0.2371559946917247	0.282337410431495	0.6772366959833334	0.6957949568613633	1.001945733978067	2050.752192420034
607	0.9870912925011446	0.2253386140950455	-0.7617526784060991	0.09486563618991638	0.8908355482619983	0.1853655514678008	1.000640361783683	4389.401480946126
608	0.44619538512256	0.2571531194941042	-0.1890422656284558	0.3058741146638329	0.6514003139205318	0.7793591567162877	1.002042159556447	1973.254506853667
609	1.323437089025583	0.1994313577980113	-1.124005731227572	0.04290192656724719	0.9495519366733072	0.07927815063329578	1.000397238439249	5576.592537593498
610	1.352426400861496	0.2555090322863537	-1.096917368575142	0.06574138629454515	0.9239677040363864	0.1244528666447925	1.000112935318257	8159.225345699774
611	1.255429674979669	0.2496525591604068	-1.005777115819262	0.096874510848005	0.8893041471253345	0.1897119029546898	1.000337422415092	5974.326221900868
612	1.507616638277947	0.257546470157666	-1.250070168120281	0.0626544823451317	0.9275038443761447	0.1182185413926701	1.000080494321879	8614.687307706958
613	0.4877475285997374	0.2264381804275347	-0.2613093481722027	0.2592950075626136	0.6995845302515823	0.6191302740525828	1.002039690542972	1975.165456094487
614	4.181460989402664	0.2364004352911008	-3.945060554111564	0.008942606235272443	0.9891196606976287	0.01595873486857691	1.000094646279889	8409.888380993614
615	1.224564243638132	0.2199198239109962	-1.004644419727136	0.05466468264767337	0.936277249514634	0.1022713774496034	1.000339990506777	5956.086646320763
616	1.237778381789016	0.2215203592391526	-1.016258022549863	0.08351993748011791	0.9036219871965295	0.1611759714068741	1.000518136858567	4915.373472592463
617	0.4466956353474269	0.2111827213507475	-0.2355129139966794	0.2600866474724036	0.6954615630379235	0.6216849434259085	1.002211162243131	1850.723528997069
618	0.9308848311157524	0.2593419348656581	-0.6715428962500942	0.1187966117603803	0.8650157532459151	0.2384300847818886	1.000507862055501	4965.401301799917
619	4.42974290967816	0.2426403529579918	-4.187102556720168	0.009121534329257729	0.988930427474856	0.01628098455021823	1.000002767208153	9945.015412626177
620	4.261804827383786	0.7236763515758614	-3.538128475807925	0.1015466671807742	0.8801007999024874	0.1998956335025406	0.9998227165781035	15487.22403766476
621	0.8290544325989027	0.2594886361542102	-0.5695657964446925	0.1307462836059779	0.851675379433806	0.2660210200339061	1.000646343401129	4366.53923738625
622	0.5517690632165853	0.2107807649962257	-0.3409882982203595	0.2203283485788287	0.7422828251504228	0.4997948686992595	1.001943962899936	2052.232805441635
623	0.7789849353965795	0.220353972210532	-0.5586309631860475	0.1090559430275907	0.8745618709993774	0.2164871184049249	1.000949585202761	3454.741921914406
624	0.5516348193920096	0.2567775357596317	-0.2948572836323779	0.262653535977087	0.7007363774274716	0.630006176677924	1.0017377404015	2240.657314939343
625	0.4876758529261624	0.2505198582344377	-0.2371559946917247	0.282337410431495	0.6772366959833334	0.6957949568613633	1.001945733978067	2050.752192420034
626	0.4467658484714909	0.1975195164284659	-0.249246332043025	0.2458664158052181	0.7091483431220352	0.5766125435617341	1.002261723057169	1816.979987473133
627	2.609760893550722	0.2822708040029199	-2.327490089547802	0.2066165350290576	0.7660957135397956	0.4605906170867501	1.001236823043418	2884.674699345047
628	2.102378109584646	0.2053394241319471	-1.897038685452699	0.03028746183813398	0.9642380663122587	0.05523991814516929	1.000277664221643	6432.762256245793
629	3.142254190448563	0.3048851101324893	-2.837369080316074	0.05102582657763747	0.9409119287497972	0.09509743713740215	0.9998481774464503	14355.65827448499
630	0.4459884838257259	0.2408386468353607	-0.2051498369903652	0.2903181931236987	0.6662952440351249	0.7235086665462469	1.002105400851804	1925.54189178342
631	0.4460803706048114	0.2287759764895933	-0.2173043941152181	0.2784451711061776	0.6777168780457326	0.6825013433486978	1.002146420780018	1895.813454609581
632	0.7000697918863067	0.2199987705235754	-0.4800710213627313	0.1211987473212417	0.8607635710444106	0.2439161863563373	1.001096411035136	3137.715826109917
633	0.8648844978879422	0.2573110854286131	-0.6075734124593291	0.1301843125484325	0.8522696210432757	0.264706481520969	1.000636969127948	4402.475396596836
634	2.346506237555272	0.1854163163527894	-2.161089921202482	0.1395161897172964	0.8329497524769012	0.2867576816841806	1.001630480178803	2353.080001803477
635	0.4876634806056954	0.2406522134014467	-0.2470112672042487	0.2729126888165378	0.6863765648640523	0.6638505510063361	1.001986605276801	2017.16989450784
636	8.24047041783713	0.3092686832048748	-7.931201734632255	0.002470179076186031	0.9968451232816292	0.004379612719439217	0.9996879210611392	26583.42361466413
637	2.071145246895268	0.2127697126307637	-1.858375534264505	0.03239144879643496	0.9618476860975427	0.05920574265180639	1.000256042755012	6616.482785990075
638	0.4877475285997374	0.2264381804275347	-0.2613093481722027	0.2592950075626136	0.6995845302515823	0.6191302740525828	1.002039690542972	1975.165456094487
639	0.9630535872476992	0.2579112684454955	-0.7051423188022037	0.1176009187411819	0.8662787027999093	0.235710443370151	1.000487461231404	5067.817892728671
640	2.609760893550722	0.2822708040029199	-2.327490089547802	0.2066165350290576	0.7660957135397956	0.4605906170867501	1.001236823043418	2884.674699345047
641	0.4283817106559617	0.2572690649420025	-0.1711126457139592	0.3151369311862339	0.6408106804344805	0.8138206610093769	1.002104963677172	1925.86376811845
642	0.551664696285202	0.2005779005605986	-0.3510867957246033	0.2106517700897207	0.7517850532677481	0.4719865585900826	1.001992364305843	2012.526459860578
643	0.487781589317055	0.2336195546591273	-0.2541620346579277	0.2663171850384167	0.6927734027459669	0.641983701373114	1.002009314405721	1998.983478111025
644	0.4290175626357525	0.2009383992830607	-0.2280791633526917	0.2577554108355775	0.6957936971342694	0.614177507884653	1.002301674475751	1791.178350345919
645	0.4653757354896705	0.2610793379858808	-0.2042963975037896	0.2974375287167625	0.6617183859229524	0.7487623076036379	1.001949997300747	2047.196852700409
646	0.551664696285202	0.2005779005605986	-0.3510867957246033	0.2106517700897207	0.7517850532677481	0.4719865585900826	1.001992364305843	2012.526459860578
647	0.5517065523349861	0.2213865092244374	-0.3303200431105486	0.2302127327052543	0.7325792532379282	0.5289221737982915	1.001898957299577	2090.590869688553
648	0.4290175626357525	0.2009383992830607	-0.2280791633526917	0.2577554108355775	0.6957936971342694	0.614177507884653	1.002301674475751	1791.178350345919
649	0.4660464104145213	0.2008307223646595	-0.2652156880498618	0.2383035070457582	0.7189780859231333	0.5533267104511274	1.002187705476605	1866.809329525653
650	2.37603891031238	0.2238986298847311	-2.152140280427649	0.0222514516928238	0.973371211545855	0.04024985566705647	1.000235526975999	6800.793281956618
651	0.551664696285202	0.2005779005605986	-0.3510867957246033	0.2106517700897207	0.7517850532677481	0.4719865585900826	1.001992364305843	2012.526459860578
652	0.88801322015245	0.1995006977137665	-0.6885125224386835	0.08419531003181562	0.9020409611906282	0.1625991214120815	1.000887360008303	3609.341840058099
653	1.259252232547212	0.4726731698534677	-0.7865790626937444	0.2272586856503682	0.7472562663802871	0.5201391166073801	0.9999121891290262	12128.11017905118
654	1.028843057019283	0.1997018366274096	-0.8291412203918737	0.07627249125019574	0.9111707474676729	0.1460350864165502	1.000724676894069	4087.75250342612
655	0.9604765124626841	0.1996387223181344	-0.7608377901445497	0.08052606630475312	0.9062708778822606	0.1548924395260557	1.000807522370517	3829.249949913316
656	0.9604765124626841	0.1996387223181344	-0.7608377901445497	0.08052606630475312	0.9062708778822606	0.1548924395260557	1.000807522370517	3829.249949913316
657	0.4660464104145213	0.2008307223646595	-0.2652156880498618	0.2383035070457582	0.7189780859231333	0.5533267104511274	1.002187705476605	1866.809329525653
658	0.4468185582012644	0.2008533931393719	-0.2459651650618925	0.2493506272692522	0.7057961494540094	0.5874981406317623	1.002249649172043	1824.925138089558
659	0.4468185582012644	0.2008533931393719	-0.2459651650618925	0.2493506272692522	0.7057961494540094	0.5874981406317623	1.002249649172043	1824.925138089558
660	0.4468185582012644	0.2008533931393719	-0.2459651650618925	0.2493506272692522	0.7057961494540094	0.5874981406317623	1.002249649172043	1824.925138089558
661	0.6038766690611813	0.264002602636698	-0.3398740664244833	0.2593570031729048	0.7054234608417758	0.6193301405052432	1.001634690660159	2348.453842113924
662	0.551664696285202	0.2005779005605986	-0.3510867957246033	0.2106517700897207	0.7517850532677481	0.4719865585900826	1.001992364305843	2012.526459860578
663	0.4653757354896705	0.2610793379858808	-0.2042963975037896	0.2974375287167625	0.6617183859229524	0.7487623076036379	1.001949997300747	2047.196852700409
664	0.4380122268671903	0.2040352509952005	-0.2339769758719898	0.2567186591460943	0.6977957381136013	0.6108539163946617	1.002262222966736	1816.652522251325
665	0.6036735158283778	0.2547147997401619	-0.3489587160882159	0.2514234015021243	0.7132359898565481	0.5940221080916802	1.001672703707915	2307.499586099676
666	0.5516348193920096	0.2567775357596317	-0.2948572836323779	0.262653535977087	0.7007363774274716	0.630006176677924	1.0017377404015	2240.657314939343
667	0.5516787255645781	0.2253490475622962	-0.3263296780022819	0.2338985145232872	0.728961031814378	0.539975824914986	1.001881430285906	2105.921295483909
668	0.9906234799111594	0.2239755509744063	-0.7666479289367532	0.100927566647462	0.8839099238779374	0.1985401191211398	1.000734436791693	4055.495863885639
669	1.509320071511188	0.4527485388544797	-1.056571532656709	0.3712061955621673	0.5995103295642882	1.044095249128342	1.000167456541188	7493.476102335563
670	0.4380122268671903	0.2040352509952005	-0.2339769758719898	0.2567186591460943	0.6977957381136013	0.6108539163946617	1.002262222966736	1816.652522251325
671	0.6048245426297706	0.3090247720149996	-0.295799770614771	0.2957263067646307	0.6696250021991669	0.7426456652668956	1.001458583402139	2558.928279493342
672	0.4288921875425101	0.2112706529098798	-0.2176215346326303	0.2686727589858324	0.6853298215319206	0.6497481353686272	1.002265343886082	1814.61084408388
673	0.8812930234789832	0.222588379720787	-0.6587046437581962	0.1017060012834016	0.8829893382523624	0.2002447962272186	1.00078747114324	3888.764502287892
674	0.9741080660639071	0.2192638319545023	-0.7548442341094048	0.06440187169782917	0.9251818403139056	0.1217425242837593	1.000603908853222	4534.082767866186
675	0.4659361849156484	0.2106084756665097	-0.2553277092491387	0.2481644538086034	0.7094271237350613	0.5837808939765248	1.002151416695434	1892.255592007204
676	1.606035956487073	0.2368188405914767	-1.369217115895596	0.03623968930683191	0.9570518256428835	0.06650412530106088	1.000091937563721	8448.32972187178
677	0.8340666051495507	0.2202566240902668	-0.6138099810592839	0.1018593241832347	0.882725453367539	0.2005809030419885	1.000852778099078	3701.409367648671
678	0.6048245426297706	0.3090247720149996	-0.295799770614771	0.2957263067646307	0.6696250021991669	0.7426456652668956	1.001458583402139	2558.928279493342
679	0.4466956353474269	0.2111827213507475	-0.2355129139966794	0.2600866474724036	0.6954615630379235	0.6216849434259085	1.002211162243131	1850.723528997069
680	0.9772585284615294	0.2101304333356644	-0.767128095125865	0.08465127735368075	0.9019815508778969	0.1635611266422384	1.000709921619613	4137.506948056946
681	0.487781589317055	0.2336195546591273	-0.2541620346579277	0.2663171850384167	0.6927734027459669	0.641983701373114	1.002009314405721	1998.983478111025
682	0.9457419448025407	0.2370909554502124	-0.7086509893523283	0.07683785668342305	0.9113616418787942	0.1472076611866587	1.000566451993167	4693.050631236017
683	4.720846711922361	0.2708467840961421	-4.449999927826219	0.002911170349879844	0.9961031933808695	0.005163770425275362	1.000003069494092	9939.045612747199
684	0.4464776132550394	0.1944430982824457	-0.2520345149725937	0.2429785653434735	0.7118493318216651	0.5676660799478781	1.00227466983066	1808.537259641112
685	0.5156488239225058	0.2431778351118251	-0.2724709888106807	0.2609682714784846	0.7006247474437179	0.6245364384349308	1.001876582514812	2110.201433856892
686	0.7791105501764394	0.2027379519974498	-0.5763725981789896	0.09652177088728497	0.8880180311951292	0.1889473245487867	1.001055840190203	3219.334191878244
687	0.6036735158283778	0.2547147997401619	-0.3489587160882159	0.2514234015021243	0.7132359898565481	0.5940221080916802	1.001672703707915	2307.499586099676
688	0.9976069331195727	0.2564587197058064	-0.7411482134137664	0.1148957334880302	0.8692981843120595	0.2295845323090033	1.00047084959617	5154.390815707418
689	1.197693705907509	0.2107637846759975	-0.9869299212315119	0.0785163413414084	0.9089742444132005	0.1506973355956227	1.000591664830961	4584.846698643782
690	1.37393733883151	0.2045138813501975	-1.169423457481313	0.04297723134369327	0.9495475068509345	0.07942355483912368	1.000341321103948	5946.680019871752
691	0.5188019436882479	0.6284186650284214	0.1096167213401734	0.580702365246493	0.3886029968603725	2.449426092141587	1.000149891585252	7695.764477403668
692	1.686125505557466	0.2285380791175728	-1.457587426439893	0.04586323111934644	0.9464108903457691	0.08501335842411588	1.000167958363556	7487.853107855774
693	0.5516787255645781	0.2253490475622962	-0.3263296780022819	0.2338985145232872	0.728961031814378	0.539975824914986	1.001881430285906	2105.921295483909
694	1.314791427086949	0.2096282649931017	-1.105163162093847	0.04709678235166261	0.9448275149573593	0.08741291460864253	1.000340984197975	5949.058955176311
695	0.8340647315295125	0.2241842226211391	-0.6098805089083734	0.1045403206833449	0.8798425958178078	0.206476652281232	1.000829821753578	3765.17025019931
696	2.609760893550722	0.2822708040029199	-2.327490089547802	0.2066165350290576	0.7660957135397956	0.4605906170867501	1.001236823043418	2884.674699345047
697	1.345344425267442	0.3053280107499889	-1.040016414517453	0.1262149921906855	0.8577822894686353	0.2554697677893349	1.000115330790555	8127.497272165421
698	0.4581446851316022	0.2036744645712993	-0.2544702205603029	0.2475421609920572	0.7086195441450572	0.5818354312289824	1.002206766625161	1853.716658266793
699	2.609760893550722	0.2822708040029199	-2.327490089547802	0.2066165350290576	0.7660957135397956	0.4605906170867501	1.001236823043418	2884.674699345047
700	1.931987179668534	0.2052331151039816	-1.726754064564552	0.03613642607454392	0.9574707602260328	0.06630752043293033	1.000266146420496	6529.340130267147
701	0.4876758529261624	0.2505198582344377	-0.2371559946917247	0.282337410431495	0.6772366959833334	0.6957949568613633	1.001945733978067	2050.752192420034
702	0.4876758529261624	0.2505198582344377	-0.2371559946917247	0.282337410431495	0.6772366959833334	0.6957949568613633	1.001945733978067	2050.752192420034
703	0.9810397003923003	0.1884002746728409	-0.7926394257194593	0.07795305692150152	0.9087200847738245	0.1495248156850899	1.000945803074898	3463.758895652429
704	0.6107011758842055	0.5625165627084485	-0.04818461317575695	0.5170263881463928	0.4516677307693679	1.893313204452009	1.000155537974998	7629.55527236032
705	0.4467914222965324	0.2040470074506961	-0.2427444148458363	0.2526483778480532	0.7026217822373158	0.5978946812609015	1.00223890968814	1832.051055145115
706	0.4880750395773531	0.1889032148986494	-0.2991718246787037	0.2216323112336414	0.7361272162983841	0.5035950276968751	1.002193629484989	1862.720417907626
707	0.7870836322228102	0.2555232677407306	-0.5315603644820797	0.1325326890568718	0.8495523360454234	0.2702110151658874	1.000724579933643	4088.075538545287
708	1.084399977810599	0.2503684544364274	-0.8340315233741719	0.1107098869091155	0.8737956506318844	0.2201791042562663	1.000490324290666	5053.190205927268
709	0.4287667979834297	0.2218678316716031	-0.2068989663118266	0.2795602667213647	0.6748966356098283	0.686295176884854	1.002231343293462	1837.105194507199
710	0.4465715721828145	0.2217766772298675	-0.224794894952947	0.270808029483564	0.685143063774267	0.6568297522671239	1.002175116701057	1875.558573753395
711	0.4466956353474269	0.2111827213507475	-0.2355129139966794	0.2600866474724036	0.6954615630379235	0.6216849434259085	1.002211162243131	1850.723528997069
712	0.4459478151406929	0.2412022647084084	-0.2047455504322845	0.2908645238301663	0.6657677354442331	0.7254286429158625	1.002099977514545	1929.542561953377
713	0.4287201736038469	0.2258214266595254	-0.2028987469443215	0.2836093100218755	0.6710166864499281	0.7001703365235842	1.002217873946386	1846.171973297938
714	0.4539129027697788	0.3131617449659061	-0.1407511578038727	0.347878507263311	0.6121154790800049	0.9434790069600949	1.001814781709846	2166.336860471362
715	0.4465715721828145	0.2217766772298675	-0.224794894952947	0.270808029483564	0.685143063774267	0.6568297522671239	1.002175116701057	1875.558573753395
716	0.4467658484714909	0.1975195164284659	-0.249246332043025	0.2458664158052181	0.7091483431220352	0.5766125435617341	1.002261723057169	1816.979987473133
717	0.4877475285997374	0.2264381804275347	-0.2613093481722027	0.2592950075626136	0.6995845302515823	0.6191302740525828	1.002039690542972	1975.165456094487
718	0.4876758529261624	0.2505198582344377	-0.2371559946917247	0.282337410431495	0.6772366959833334	0.6957949568613633	1.001945733978067	2050.752192420034
719	0.822730330957851	0.1917557335872549	-0.6309745973705961	0.08571120517856905	0.8999268167656191	0.1658010825706789	1.001054655881906	3221.780708408677
720	1.621573262260167	0.2579004718329554	-1.363672790427211	0.06056764778929842	0.9298700023165469	0.1140271718067233	1.000060420546881	8922.920411026371
721	0.4880750395773531	0.1889032148986494	-0.2991718246787037	0.2216323112336414	0.7361272162983841	0.5035950276968751	1.002193629484989	1862.720417907626
722	0.5155768762499158	0.2517337969185489	-0.2638430793313669	0.2687942565865568	0.6929800843450674	0.6501499719908379	1.00184250397965	2140.789624593696
723	0.4431366970513889	0.5657809647954297	0.1226442677440408	0.597780842165495	0.3706432810597214	2.628526728781594	1.000198583522463	7159.981152075238
724	2.346506237555272	0.1854163163527894	-2.161089921202482	0.1395161897172964	0.8329497524769012	0.2867576816841806	1.001630480178803	2353.080001803477
725	0.4876758529261624	0.2505198582344377	-0.2371559946917247	0.282337410431495	0.6772366959833334	0.6957949568613633	1.001945733978067	2050.752192420034
726	0.6192232321622635	0.2579849722379558	-0.3612382599243077	0.1726044942233944	0.805133384027361	0.3689538948993489	1.001015491978064	3304.838385248021
727	0.5517065523349861	0.2213865092244374	-0.3303200431105486	0.2302127327052543	0.7325792532379282	0.5289221737982915	1.001898957299577	2090.590869688553
728	0.551664696285202	0.2005779005605986	-0.3510867957246033	0.2106517700897207	0.7517850532677481	0.4719865585900826	1.001992364305843	2012.526459860578
729	1.302012136378613	0.2007952940229925	-1.101216842355621	0.06900887909332756	0.9195667095520914	0.1310969511389925	1.000579170381139	4637.836262420302
730	5.423692859879347	0.2307306158083825	-5.192962244070965	0.01595355735273095	0.9811234536542578	0.02867312973021522	0.9999378420999034	11418.171947761
731	3.364902920811522	0.2695731254775608	-3.095329795333962	0.03492190128164144	0.9592158724181162	0.06399832061602903	0.999940886935926	11339.39036865969
732	0.4877475285997374	0.2264381804275347	-0.2613093481722027	0.2592950075626136	0.6995845302515823	0.6191302740525828	1.002039690542972	1975.165456094487
733	0.5152853299391198	0.2927051313607923	-0.2225801985783274	0.3045558784840999	0.6580611153419017	0.774529392789476	1.001682843428087	2296.816290782495
734	4.604631366925955	0.2073447460641697	-4.397286620861785	0.009478353321988436	0.9885233830851412	0.01692396350620006	1.000125467376349	7995.927534177342
735	1.071560169740373	0.565691678378618	-0.5058684913617554	0.3026686249953439	0.6676354318757599	0.7676466435360402	0.9999204709215156	11889.44796274373
736	0.4283817106559617	0.2572690649420025	-0.1711126457139592	0.3151369311862339	0.6408106804344805	0.8138206610093769	1.002104963677172	1925.86376811845
737	1.211394897622786	0.2001951730571889	-1.011199724565597	0.06893831936020692	0.9196342111977595	0.1309529830980664	1.000583507639594	4619.303273022539
738	0.8340641642190079	0.2097306089937836	-0.6243335552252243	0.09470561511595428	0.8904228618007066	0.1850201632979307	1.000912657077999	3544.847851247907
739	0.4878336649352848	0.2244349797229597	-0.2633986852123251	0.2574327090966265	0.7013911622550206	0.6131420042978819	1.002043833531211	1971.961005923286
740	5.955012418896497	0.2807904548142773	-5.67422196408222	0.009945998419882668	0.9879449242888242	0.01776735009197363	0.9998155792482699	15837.18406896451
741	0.6036735158283778	0.2547147997401619	-0.3489587160882159	0.2514234015021243	0.7132359898565481	0.5940221080916802	1.001672703707915	2307.499586099676
742	0.680898495588847	0.2576973511172796	-0.4232011444715673	0.1550869369105397	0.8245808348329954	0.3246357551976384	1.000916004222129	3536.487031798277
743	0.4747318776898571	0.7750297633858141	0.3002978856959569	0.7097331298302771	0.2633129867851784	4.324448859275391	0.9999870147167393	10266.36179691091
744	0.816365969170225	0.2242626270787892	-0.5921033420914358	0.1077467753174825	0.8762172469030108	0.2135744578047618	1.000865896790111	3665.934670780464
745	0.6677809541955513	0.1739904051092085	-0.4937905490863427	0.1652409595559606	0.8009569985455014	0.3500980844177493	1.001931352071791	2062.837757013603
746	0.9516835476542773	0.2098770625033745	-0.7418064851509028	0.08699160739737173	0.8992530450263105	0.1685139052562911	1.000753922650108	3992.59665129269
747	2.004852544674513	0.1920946486747084	-1.812757895999804	0.02913366022167481	0.9654703657237217	0.05307240447462654	1.000342336577544	5939.521143943103
748	0.994556380683453	0.71310632570221	-0.281450054981243	0.3633535078395138	0.6062047755144842	1.009402007551764	0.9999817676112346	10378.06576499271
749	0.8860908734961068	0.1995826697767467	-0.6865082037193601	0.08534870786000168	0.9007163045526394	0.1650344292761582	1.000907654433257	3557.418056350519
750	2.364405566799608	0.1916965879839506	-2.172708978815657	0.1440494337977982	0.8284329566104077	0.2976432441258777	1.00160384604758	2382.772588567433
751	0.4550591099524987	0.2467773607447293	-0.2082817492077694	0.2922799923759863	0.665161772967787	0.7304168295506325	1.002053487249508	1964.534549040374
752	0.7807930547718284	0.2316192071321259	-0.5491738476397026	0.1172450936565396	0.8657727664095477	0.2349025304909036	1.000874509164436	3643.013824842999
753	6.890763393067973	0.3022263412315911	-6.588537051836381	0.01587536818487439	0.9813117292844318	0.02853033438496361	0.9997277098843707	21942.23612095335
754	0.4370399179547532	0.2317716361472389	-0.2052682818075143	0.2854035163711967	0.670158077674754	0.7063689526040616	1.002171511740528	1878.079220781007
755	0.5889511483073026	0.2409914251942648	-0.3479597231130378	0.2415501900100171	0.7226098295954314	0.5632662035556688	1.001748105886915	2230.361352451126
756	0.8453480835836931	0.2630227342000621	-0.582325349383631	0.1375167183662861	0.8443021458805546	0.2819927689186961	1.000658715579935	4320.000675264831
757	0.8272266081085504	0.2024779319529956	-0.6247486761555548	0.09501472285342623	0.8897390642437191	0.1856874488061437	1.001001344093831	3335.908159960854
758	0.4731942852622804	0.2167088760495846	-0.2564854092126957	0.251159312501774	0.7071601653752699	0.5931888917283334	1.002108930029442	1922.947432355058
759	0.4528610897900367	0.4823505012938421	0.02948941150380541	0.5328537849253713	0.4332972285499969	2.017383098087463	1.000259855923457	6583.322538753005
760	0.5617462907153429	0.2313334885706484	-0.3304128021446945	0.2372396714649851	0.7260538313631526	0.5500882573219198	1.001839331336899	2143.68266732016
761	2.650386421532447	0.2998106341796879	-2.350575787352759	0.2162653346099432	0.7564865177584299	0.4880350487443406	1.001200131044411	2946.764835798479
