# Supplementary material for: The Discovery, Distribution, and Evolution of Viruses Associated with Drosophila melanogaster
Source: PLoS Biol. 2015 Jul 14;13(7):e1002210. doi: 10.1371/journal.pbio.1002210 (PMC4501690; doi:10.1371/journal.pbio.1002210)
Supplement: S9 Data — FUBAR (HyPhy) command batch files and output. Alignments were those provided in S7 Data, and trees were those provided in S8 Data. (ZIP) [file pbio.1002210.s009.zip › FUBAR_scripts_and_results/Nora.csv]

Codon	alpha	beta	beta-alpha	Prob[alpha<beta]	Prob[alpha>beta]	BayesFactor	PSRF	Neff
1	1.576127307583916	0.1589560251257166	-1.417171282458199	0.1136647507242468	0.8496429296949518	0.5726114806840148	1.005137020814798	894.0371081961467
2	0.8313907763838195	0.1759809142322074	-0.6554098621516121	0.1467542984439045	0.8094902094404516	0.767978373518819	1.005313449358924	867.1331891557486
3	0.6911213403212368	0.1958802125343694	-0.4952411277868675	0.1682582409367999	0.7842498169254026	0.9032752415024804	1.005587393281036	828.4495721328143
4	0.8801933769424307	0.1933213929559823	-0.6868719839864484	0.1539082339034015	0.8034378230364509	0.812225564905682	1.005076094582384	903.7233326468572
5	0.9659460477462689	0.2483009972883549	-0.7176450504579139	0.1644418781940263	0.7953401087491349	0.878755451597457	1.00464245072226	979.2955695938446
6	0.8947364116344196	0.1671126757430449	-0.7276237358913747	0.1370053399843695	0.8209268585858803	0.7088619337552133	1.005235852089649	878.762257803981
7	0.6911213403212368	0.1958802125343694	-0.4952411277868675	0.1682582409367999	0.7842498169254026	0.9032752415024804	1.005587393281036	828.4495721328143
8	0.961443740216288	0.1961955034269857	-0.7652482367893022	0.1496247898873082	0.8096968829395909	0.7856429742277907	1.004874323580737	937.3694123755163
9	0.7996389868741909	0.1999173922784276	-0.5997215945957632	0.1598212530563231	0.7966370474918547	0.84936646242874	1.0050852892863	902.2479935120198
10	0.89534250721535	0.1795914696184065	-0.7157510375969436	0.1446231430403743	0.813566096174559	0.7549402292138923	1.005077938965261	903.427001636839
11	0.8942313018202463	0.1583832311418092	-0.7358480706784372	0.131320240239068	0.8264164284316596	0.6750007180281247	1.005357031677603	860.736881882654
12	0.9659460477462689	0.2483009972883549	-0.7176450504579139	0.1644418781940263	0.7953401087491349	0.878755451597457	1.00464245072226	979.2955695938446
13	0.6467434663718447	0.2079502687751574	-0.4387931975966873	0.1774755511952026	0.7733113917732031	0.9634340398389742	1.005821503989062	798.0476824214218
14	0.7997360448628719	0.1965520463867385	-0.6031839984761334	0.1584829020316627	0.7979264470439681	0.8409143032265971	1.005106838534859	898.8092612637622
15	0.9374915211460502	0.1793641819916023	-0.7581273391544479	0.1425976881472784	0.8162228248168185	0.7426088203187734	1.005037460166157	909.9759732977441
16	0.8951246130138397	0.1753162200810158	-0.7198083929328239	0.1417517554349948	0.8163400083542205	0.7374758291825376	1.005140179381763	893.5406558343713
17	0.879025180750966	0.1796539950953107	-0.6993711856556554	0.1469670726397201	0.810133174945121	0.7692836764765322	1.005203525082102	883.7002957890962
18	0.8780958498886291	0.1703377259062829	-0.7077581239823462	0.1412401225057432	0.81565237719674	0.7343762260722637	1.005318452952261	866.3939737643642
19	0.8244210167026852	0.1793896513161334	-0.6450313653865518	0.1496242538550478	0.8065810549012931	0.7856396644278764	1.005272587243693	873.2179962682612
20	0.8787880269219357	0.1767730977637662	-0.7020149291581695	0.1455856856628094	0.8114660058230697	0.7608208913302732	1.005227457521381	880.0391928042427
21	0.7620443686902426	1.985206783425173	1.223162414734931	0.7322788638438974	0.2423694726184146	12.21310549436395	0.9999330885724506	11543.37792652316
22	0.7985818801354877	0.257532044610045	-0.5410498355254427	0.1757553629368923	0.7812913961320569	0.9521047339760546	1.004861970010855	939.5116797914043
23	0.8244081128600499	0.175778706731885	-0.6486294061281649	0.1470160374230318	0.8090902508879637	0.7695841522380412	1.005326705724576	865.1775085886455
24	0.7913914895550461	0.1754685643843953	-0.6159229251706508	0.1480740237605823	0.807682324869193	0.7760849941026643	1.005329324174907	864.7922667141273
25	0.89534250721535	0.1795914696184065	-0.7157510375969436	0.1446231430403743	0.813566096174559	0.7549402292138923	1.005077938965261	903.427001636839
26	3.317141317449533	0.2067217147343021	-3.110419602715231	0.04547581370365759	0.9483801004583874	0.2127285648681277	1.000412179431163	5485.386439897056
27	0.8787880269219357	0.1767730977637662	-0.7020149291581695	0.1455856856628094	0.8114660058230697	0.7608208913302732	1.005227457521381	880.0391928042427
28	0.6797075276401379	0.1685933191592167	-0.5111142084809213	0.1537507699581827	0.7975022601259223	0.8112435962124422	1.00590877641991	787.2827119707893
29	0.961443740216288	0.1961955034269857	-0.7652482367893022	0.1496247898873082	0.8096968829395909	0.7856429742277907	1.004874323580737	937.3694123755163
30	0.8676383421272936	0.2146865664270388	-0.6529517757002548	0.1613943555138661	0.7968261537525434	0.859335650878337	1.004842389359907	942.9275122726124
31	0.8676383421272936	0.2146865664270388	-0.6529517757002548	0.1613943555138661	0.7968261537525434	0.859335650878337	1.004842389359907	942.9275122726124
32	0.9659460477462689	0.2483009972883549	-0.7176450504579139	0.1644418781940263	0.7953401087491349	0.878755451597457	1.00464245072226	979.2955695938446
33	0.6795221284033114	0.1705013033216248	-0.5090208250816866	0.1552832781917023	0.7960430302313396	0.8208161035360897	1.005880670096152	790.7174528459318
34	0.89534250721535	0.1795914696184065	-0.7157510375969436	0.1446231430403743	0.813566096174559	0.7549402292138923	1.005077938965261	903.427001636839
35	1.657463186423762	0.156823322966479	-1.500639863457283	0.05444922369990896	0.9381418517560268	0.2571219218501354	1.001056616987936	3217.731522702812
36	0.961443740216288	0.1961955034269857	-0.7652482367893022	0.1496247898873082	0.8096968829395909	0.7856429742277907	1.004874323580737	937.3694123755163
37	0.8311510399007268	0.7646840092315069	-0.06646703066921988	0.5146325112171043	0.4554679000579022	4.734333032888252	1.000581567312346	4627.575867441645
38	0.6480267599461083	1.221362257104164	0.573335497158056	0.5911849635350498	0.380317057593139	6.456970277287795	1.000324521041259	6067.675633885487
39	0.8313907763838195	0.1759809142322074	-0.6554098621516121	0.1467542984439045	0.8094902094404516	0.767978373518819	1.005313449358924	867.1331891557486
40	1.107709857170624	1.122728567678376	0.01501871050775283	0.5327405662655672	0.4386187650949434	5.090845986165431	1.000521344528337	4899.961531465543
41	0.8801779381616743	0.1944415289359876	-0.6857364092256867	0.1540069728680807	0.8033421243117852	0.8128415023203712	1.005077596107669	903.4820726238271
42	0.8243693035117386	0.1675652610995247	-0.6568040424122139	0.1421490923109641	0.8137742554091976	0.739885548186783	1.005418835530768	851.8278141637148
43	0.8244081128600499	0.175778706731885	-0.6486294061281649	0.1470160374230318	0.8090902508879637	0.7695841522380412	1.005326705724576	865.1775085886455
44	1.161253207375419	4.540354130531434	3.379100923156015	0.7897230676837346	0.188101142872473	16.76932030518952	0.9999651115534784	10749.34505960761
45	0.7919222424627363	0.1798782686122287	-0.6120439738505077	0.151044403683769	0.8048417485509664	0.7944232248670544	1.005267373509104	874.0005797197925
46	0.6911213403212368	0.1958802125343694	-0.4952411277868675	0.1682582409367999	0.7842498169254026	0.9032752415024804	1.005587393281036	828.4495721328143
47	0.9486119538013108	1.100240431181515	0.151628477380204	0.5479457930282685	0.4232717436172522	5.412268709590282	1.000463004070693	5196.316703592709
48	0.9248225534250236	0.7714083662141942	-0.1534141872108294	0.5025627601837046	0.4677852636240828	4.511118944011889	1.000633207211706	4417.063809044438
49	0.9231436857988019	0.7044982330914544	-0.2186454527073475	0.4897547559274271	0.48040131749352	4.285800640961757	1.000704199625011	4157.12944724426
50	0.961443740216288	0.1961955034269857	-0.7652482367893022	0.1496247898873082	0.8096968829395909	0.7856429742277907	1.004874323580737	937.3694123755163
51	0.7997360448628719	0.1965520463867385	-0.6031839984761334	0.1584829020316627	0.7979264470439681	0.8409143032265971	1.005106838534859	898.8092612637622
52	0.7985818801354877	0.257532044610045	-0.5410498355254427	0.1757553629368923	0.7812913961320569	0.9521047339760546	1.004861970010855	939.5116797914043
53	1.185815811996196	1.20069368253734	0.01487787054114365	0.5331941588630214	0.4383512177135726	5.100131455650246	1.000529119743942	4863.002468782568
54	0.6926032209302786	0.1721821923558375	-0.5204210285744411	0.1546855266480732	0.7972074939236302	0.8170782388223983	1.005807096849098	799.8534385524365
55	1.550427515687032	0.1968220551461276	-1.353605460540905	0.07051415163970572	0.9206809491692713	0.3387394453987298	1.001429604971742	2597.2425746443
56	0.8694239477304097	2.878444681570685	2.009020733840275	0.7564819496539121	0.2198351881889478	13.87074157791346	0.9999492241532696	11129.13869732437
57	0.8946479042287475	0.1665252328972162	-0.7281226713315313	0.1364743748004048	0.8214391058129582	0.7056805579391295	1.005248710484636	876.8135413618492
58	0.9610721624523035	0.1931658021684069	-0.7679063602838966	0.1483769260838435	0.8109059531369406	0.7779491644385996	1.004896688070236	933.5160726094737
59	0.8313907763838195	0.1759809142322074	-0.6554098621516121	0.1467542984439045	0.8094902094404516	0.767978373518819	1.005313449358924	867.1331891557486
60	0.8780958498886291	0.1703377259062829	-0.7077581239823462	0.1412401225057432	0.81565237719674	0.7343762260722637	1.005318452952261	866.3939737643642
61	0.8801122119979107	0.1923081086203014	-0.6878041033776092	0.1534664703638819	0.8038640861244801	0.8094715866636935	1.005083660905076	902.5089218839802
62	0.9610721624523035	0.1931658021684069	-0.7679063602838966	0.1483769260838435	0.8109059531369406	0.7779491644385996	1.004896688070236	933.5160726094737
63	1.245427694237528	0.1355469272839973	-1.109880766953531	0.05550018040401739	0.9364658744059218	0.2623764092979236	1.002562260371025	1639.401402937641
64	0.4194103860158743	0.1484338831013114	-0.270976502914563	0.1779195055214054	0.7508473706299927	0.9663656579875602	1.010259598837558	471.9769171516926
65	0.5996459212409599	0.1350114528721125	-0.4646344683688474	0.1366698819236383	0.8084968730404312	0.7068515197526569	1.006974416888313	676.1120725765193
66	0.6953509335012221	0.1378049084477352	-0.5575460250534869	0.129444800415838	0.8213527565470764	0.6639273588741287	1.006227113917438	750.3836403341863
67	1.729441537471625	0.1642928265316986	-1.565148710939927	0.05565957462249754	0.9368777602667452	0.2631743568978923	1.000961446677297	3426.765649507233
68	0.998801484845476	0.1001568621491961	-0.8986446226962799	0.08241033132273877	0.8762748942325638	0.4010194286411692	1.006265124600562	746.209828886739
69	0.6953509335012221	0.1378049084477352	-0.5575460250534869	0.129444800415838	0.8213527565470764	0.6639273588741287	1.006227113917438	750.3836403341863
70	0.5648521813538139	0.5821136479639126	0.01726146661009875	0.5190978082481309	0.4489641512740368	4.819752170609005	1.000662850437624	4304.667966554715
71	0.5612750718984005	0.1397838469546669	-0.4214912249437336	0.144714462141587	0.7984600599405783	0.7554975757070008	1.007217534135191	655.0504359869147
72	2.210468224863967	0.1154475902548672	-2.095020634609099	0.01887855048310648	0.9779912625700191	0.08591681003885628	1.002576490970856	1631.853230994147
73	0.5610960136242183	0.1427539984034659	-0.4183420152207525	0.1472800521897941	0.7960578168737222	0.77120489167083	1.00718810106892	657.5293993713177
74	0.6917084198226434	0.1762085451560022	-0.5154998746666413	0.1577583766506079	0.7943652480463852	0.8363498766222492	1.005730185731222	809.6345859832153
75	4.005942414742004	0.1299789915005706	-3.875963423241434	0.001310285332109498	0.9982728038435906	0.005858245546087357	1.002081187358045	1943.533645995079
76	0.6008389799262345	0.1212216561212325	-0.4796173238050019	0.1243645453553256	0.8200431483014498	0.6341697429413605	1.0071342719836	662.1125330711162
77	1.253235276905871	0.1022170528477816	-1.151018224058089	0.03778970411860732	0.9557593210495818	0.1753621093289979	1.002000610939116	2005.914539807542
78	0.6019386544162645	0.1098157027359262	-0.4921229516803383	0.1138193235663642	0.8299073355731137	0.5734901898647676	1.007266387305229	650.9773141671649
79	0.5714326655410413	0.1166657912202926	-0.4547668743207487	0.1232081357585513	0.8188830490013037	0.627444250225097	1.007441832033355	636.762773015624
80	0.6953509335012221	0.1378049084477352	-0.5575460250534869	0.129444800415838	0.8213527565470764	0.6639273588741287	1.006227113917438	750.3836403341863
81	0.5556337950397652	0.09741041170204648	-0.4582233833377187	0.1061324337473557	0.83364631497741	0.53016031150891	1.007705718769718	616.5273400920114
82	0.6953509335012221	0.1378049084477352	-0.5575460250534869	0.129444800415838	0.8213527565470764	0.6639273588741287	1.006227113917438	750.3836403341863
83	2.32791478358173	0.106610462421359	-2.221304321160372	0.01196801568210355	0.9857192183823077	0.05408581953322163	1.007521830350516	630.4876975931545
84	0.5641963103465154	0.9785293397885113	0.4143330294419959	0.6990423740028976	0.2736903847978623	10.37123365485531	0.9998127450559122	15980.58020921261
85	0.9565203828885732	0.146400634641083	-0.8101197482474902	0.07120751575420228	0.9187992569685732	0.342325625984825	1.006299850747515	742.4374684187674
86	0.5665506562452693	0.1165203747635776	-0.4500302814816917	0.1236034667147353	0.8181187887681247	0.6297414350007559	1.007489870753927	632.9795386137783
87	0.5374469068722831	1.044095630022944	0.5066487231506609	0.7661107454359473	0.2083614408908875	14.6255953278117	0.9999520094602207	11060.62551624074
88	0.6424073522104978	0.9834876149472519	0.3410802627367541	0.6735347034539316	0.2982720748894035	9.212027460470216	0.9998250794559149	15374.75113994916
89	0.6954911862623405	0.1349846154092527	-0.5605065708530879	0.1271334989984381	0.8235472014725003	0.6503459534327222	1.006268686327771	745.8211309655544
90	0.6954911862623405	0.1349846154092527	-0.5605065708530879	0.1271334989984381	0.8235472014725003	0.6503459534327222	1.006268686327771	745.8211309655544
91	0.6915161967575665	0.1761931671694514	-0.515323029588115	0.1577635694386382	0.7943568572946494	0.8363825626496794	1.005730112774188	809.6439789197185
92	1.158485666624108	0.7510932809331929	-0.4073923856909152	0.399719150374572	0.5655714462815534	2.973258957014801	0.9999954246684328	10092.25914602005
93	3.389629510632298	0.5155669873431477	-2.87406252328915	0.07937176973414144	0.9082185364590962	0.3849586162464416	1.004218194431602	1066.675233349344
94	0.5381435386266404	0.4829358318487875	-0.05520770677785292	0.4727927819375853	0.493582040500378	4.004255297588943	1.001116230861384	3099.333033475125
95	1.263860090637924	0.1351806877718014	-1.128679402866123	0.05479935503985602	0.9372610026901335	0.2588711819487642	1.002410777100271	1724.325120444343
96	1.232377986280712	0.1358332089464148	-1.096544777334298	0.05600591140705894	0.9358924549748279	0.2649090914681457	1.002673423438631	1582.239427628484
97	0.5663657516495322	0.1165127124271283	-0.4498530392224039	0.1236072781076	0.8181085451562768	0.6297635922872001	1.007489981170649	632.9708952734692
98	0.4731763603669489	0.1455293559507172	-0.3276470044162317	0.1637393044698633	0.7715837076402328	0.8742658704889239	1.008737156732757	548.5255643575572
99	0.6829441680370948	0.121107776046977	-0.5618363919901177	0.1164779230254337	0.8329359811983899	0.5886518060792288	1.00654329076003	717.0365836553555
100	0.5659523204993714	0.1220363293713261	-0.4439159911280453	0.1288111992013131	0.8132630415709722	0.6601970939875871	1.007434197552723	637.368236644895
101	5.992306306034193	0.1988334531802621	-5.793472852853931	0.0006099306129196167	0.9991446926527882	0.00272507005004206	1.006111906874859	763.3272430929251
102	0.6955128753050621	0.1349850456732978	-0.5605278296317643	0.1271331536227489	0.8235477288653772	0.6503439293502282	1.006268690105478	745.820718914576
103	0.6236189543586618	0.1573463092942091	-0.4662726450644527	0.1517642447829931	0.796355192903774	0.7988866407774387	1.006395811256457	732.2106717953175
104	0.5671265287457234	0.1068272793095325	-0.4602992494361909	0.1144325718411095	0.8266445140560155	0.5769793804631195	1.007578871166786	626.0893064934277
105	1.38638274517917	0.477948194224006	-0.9084345509551637	0.2089526875696951	0.7674590046182062	1.179445209856125	1.002391651525828	1735.679776362994
106	0.5670749129180932	0.1074780335990259	-0.4595968793190673	0.1150549391371527	0.8260662000925093	0.5805253997064127	1.007573045038192	626.5357065842627
107	1.371997182756681	0.1140021581281497	-1.257995024628531	0.04161433520801992	0.9517737853148421	0.1938808526027542	1.001570195129232	2421.380108723738
108	0.5671265287457234	0.1068272793095325	-0.4602992494361909	0.1144325718411095	0.8266445140560155	0.5769793804631195	1.007578871166786	626.0893064934277
109	0.6017237608117574	0.1098080988083539	-0.4919156620034035	0.1138231092717929	0.8298968566205149	0.5735117145292374	1.00726643984323	650.972961406685
110	1.418581481699374	0.09264369693282554	-1.325937784766548	0.0693021765896934	0.8923882984847266	0.3324837662175302	1.006379269792107	733.9531931200333
111	2.206472916273514	0.1154787594837669	-2.090994156789747	0.0189440797331466	0.9779161800349693	0.08622079418421534	1.002560271228589	1640.462072480601
112	0.6955128753050621	0.1349850456732978	-0.5605278296317643	0.1271331536227489	0.8235477288653772	0.6503439293502282	1.006268690105478	745.820718914576
113	1.467960117253228	0.4419190577473071	-1.026041059505921	0.3390694379674939	0.6321167572511845	2.290683463770933	1.002531864552006	1655.761204541286
114	1.289915747754099	0.1101829171333908	-1.179732830620708	0.04124351575531916	0.9520536669054959	0.192078888420801	1.001918944092133	2073.380040973623
115	0.6450088639590076	0.5733445199120172	-0.0716643440469904	0.4887589059478493	0.479729060223824	4.268754680896998	1.000788221729424	3886.50329349302
116	0.5673378453675874	0.1042559499237983	-0.4630818954437891	0.1119537696625812	0.8289451103705749	0.5629054004992533	1.007602478095448	624.287105584267
117	5.536914664582616	0.175727554036537	-5.361187110546079	0.0003266371645857818	0.9994947992646178	0.001458947773910914	1.00517553659292	888.0210476892119
118	0.5342881240341313	0.5936202351978549	0.05933211116372361	0.5349497815536728	0.4330711990811867	5.136241441617094	1.000596218793961	4565.8334530006
119	1.047059865796802	0.4664723794192779	-0.5805874863775242	0.3727534585049243	0.5974053327531238	2.653479123181904	1.002027359098027	1984.765548004522
120	0.691540427322117	0.1761950212580149	-0.5153454060641021	0.1577632049820024	0.7943574080536031	0.8363802685626077	1.005730119223201	809.6431486253497
121	0.5381081333563195	0.4487226875136322	-0.08938544584268726	0.4476226546931331	0.5181274660958068	3.618332464998848	1.001380035857818	2665.519181970159
122	0.6008561686976968	0.1186138432857542	-0.4822423254119426	0.1220188140559074	0.8222355851225454	0.6205458261017571	1.00716299588527	659.6589009586075
123	1.57732516717524	0.1593794596145998	-1.417945707560641	0.1140124490945261	0.8493070361870574	0.5745884925815201	1.005126398104609	895.710837688457
124	0.5646488894291183	0.5742230263874201	0.009574136958301782	0.5158913887910562	0.4520813750056051	4.758255296686462	1.00068403460891	4227.793299808573
125	1.259646980262757	0.1107729084788222	-1.148874071783935	0.0422221004174678	0.9509220918182522	0.1968372511765316	1.002147801283249	1894.828980964314
126	0.6955128753050621	0.1349850456732978	-0.5605278296317643	0.1271331536227489	0.8235477288653772	0.6503439293502282	1.006268690105478	745.820718914576
127	1.677492512655315	0.1165307790088819	-1.560961733646433	0.02696116817001612	0.9687433118490544	0.1237202536718977	1.002023967669809	1987.422238348418
128	0.6955128753050621	0.1349850456732978	-0.5605278296317643	0.1271331536227489	0.8235477288653772	0.6503439293502282	1.006268690105478	745.820718914576
129	0.6951893335476714	0.1377973768866789	-0.5573919566609926	0.1294471879964971	0.8213471721689988	0.6639414257898191	1.006227083554223	750.3869932593266
130	0.6955128753050621	0.1349850456732978	-0.5605278296317643	0.1271331536227489	0.8235477288653772	0.6503439293502282	1.006268690105478	745.820718914576
131	1.059576391141289	0.469379706984333	-0.590196684156956	0.3738264778728723	0.5963907057269794	2.665677635105103	1.002004212094001	2003.040894074988
132	0.5994300302316296	0.13500667347774	-0.4644233567538895	0.1366787611534173	0.8084817804356914	0.7069047132134346	1.006974460270469	676.108192090122
133	0.5612138221369828	0.1397766214126519	-0.4214372007243309	0.1447138784176781	0.7984583081033182	0.7554940126957203	1.007217596867049	655.0451726672378
134	0.5663836074964455	0.1165129279340796	-0.4498706795623658	0.1236067188873332	0.8181094800892316	0.6297603412842053	1.007490001390542	632.9693125009775
135	0.5994300302316296	0.13500667347774	-0.4644233567538895	0.1366787611534173	0.8084817804356914	0.7069047132134346	1.006974460270469	676.108192090122
136	0.414324369861749	0.1468258833546609	-0.2674984865070882	0.1777377866550335	0.7501463338017904	0.96516530877766	1.01042956128192	464.7544720913529
137	0.6017237608117574	0.1098080988083539	-0.4919156620034035	0.1138231092717929	0.8298968566205149	0.5735117145292374	1.00726643984323	650.972961406685
138	0.6017237608117574	0.1098080988083539	-0.4919156620034035	0.1138231092717929	0.8298968566205149	0.5735117145292374	1.00726643984323	650.972961406685
139	1.418581481699374	0.09264369693282554	-1.325937784766548	0.0693021765896934	0.8923882984847266	0.3324837662175302	1.006379269792107	733.9531931200333
140	0.5342644036369657	0.5934928159540822	0.05922841231711651	0.5349281911611488	0.4330914416268383	5.135795710514782	1.000596317746391	4565.422070028315
141	1.251728342642582	0.1353847724234227	-1.11634357021916	0.05524273921613927	0.9367569573035446	0.2610881948019045	1.002509205980816	1668.171628152805
142	0.6951893335476714	0.1377973768866789	-0.5573919566609926	0.1294471879964971	0.8213471721689988	0.6639414257898191	1.006227083554223	750.3869932593266
143	1.241881372492804	0.4812071580093215	-0.7606742144834829	0.1661046490298581	0.8114512727114997	0.889411015790822	1.002330293537222	1773.143209114539
144	9.566611208874285	0.6546449096816346	-8.911966299192651	0.01143925389054717	0.9849293552953394	0.05166858956949064	1.001442498488889	2580.054052494259
145	0.5679237341409029	0.09726587036308833	-0.4706578637778146	0.1051827966390712	0.8352237448727402	0.5248590107796338	1.007662863232059	619.7246155526458
146	0.4518166424524211	0.1117259274498694	-0.3400907150025518	0.1349368540826601	0.7951701544176959	0.6964902470008856	1.009212144102021	522.0673671965819
147	0.6519844378723046	0.1056323884955271	-0.5463520493767775	0.1052246060974586	0.8416684996272668	0.5250921731451583	1.006936254808724	679.5431667224738
148	0.5659702700327187	0.1220363316133535	-0.4439339384193652	0.1288104752257805	0.8132641307656892	0.6601928347562496	1.007434217796719	637.3666296245033
149	0.6017237608117574	0.1098080988083539	-0.4919156620034035	0.1138231092717929	0.8298968566205149	0.5735117145292374	1.00726643984323	650.972961406685
150	0.5673378453675874	0.1042559499237983	-0.4630818954437891	0.1119537696625812	0.8289451103705749	0.5629054004992533	1.007602478095448	624.287105584267
151	0.5712595476549593	0.116658292201713	-0.4546012554532464	0.1232115568474087	0.8188734950793753	0.6274641205649493	1.007441951156956	636.7533349677539
152	0.561034844378098	0.1427459907223225	-0.4182888536557755	0.147279259836678	0.7960562718106082	0.7712000260552855	1.007188164633119	657.5240253044767
153	0.6955128753050621	0.1349850456732978	-0.5605278296317643	0.1271331536227489	0.8235477288653772	0.6503439293502282	1.006268690105478	745.820718914576
154	0.4731818601877384	0.1455302517814306	-0.3276516084063077	0.1637392221379341	0.7715839907861084	0.8742653448141369	1.008737167716525	548.5249210687416
155	0.6829596955041943	0.1211079872046999	-0.5618517082994944	0.1164776220843879	0.8329364459557963	0.5886500846913721	1.006543294518768	717.0362050188743
156	0.5994300302316296	0.13500667347774	-0.4644233567538895	0.1366787611534173	0.8084817804356914	0.7069047132134346	1.006974460270469	676.108192090122
157	0.6008561686976968	0.1186138432857542	-0.4822423254119426	0.1220188140559074	0.8222355851225454	0.6205458261017571	1.00716299588527	659.6589009586075
158	0.414324369861749	0.1468258833546609	-0.2674984865070882	0.1777377866550335	0.7501463338017904	0.96516530877766	1.01042956128192	464.7544720913529
159	0.5712595476549593	0.116658292201713	-0.4546012554532464	0.1232115568474087	0.8188734950793753	0.6274641205649493	1.007441951156956	636.7533349677539
160	0.5541839199916408	0.1166628942231838	-0.4375210257684571	0.1246668322370284	0.8164465516691287	0.6359307246565908	1.007539431691896	629.1238080109238
161	0.5589874925874851	0.1844994105767202	-0.3744880820107649	0.1786773032651686	0.7665864671646185	0.9713770388302175	1.006819761132987	690.2382292766132
162	0.6519844378723046	0.1056323884955271	-0.5463520493767775	0.1052246060974586	0.8416684996272668	0.5250921731451583	1.006936254808724	679.5431667224738
163	0.4520808469076134	0.1375170245031817	-0.3145638224044318	0.1604930277257627	0.7718552699420236	0.8536191149041916	1.009241695720468	520.5065106515074
164	0.5994300302316296	0.13500667347774	-0.4644233567538895	0.1366787611534173	0.8084817804356914	0.7069047132134346	1.006974460270469	676.108192090122
165	0.6951893335476714	0.1377973768866789	-0.5573919566609926	0.1294471879964971	0.8213471721689988	0.6639414257898191	1.006227083554223	750.3869932593266
166	0.4520899034315342	0.1385072530454662	-0.3135826503860679	0.1614225614616294	0.7710044692758856	0.8595147411565345	1.009241737545916	520.5043082271625
167	1.418581481699374	0.09264369693282554	-1.325937784766548	0.0693021765896934	0.8923882984847266	0.3324837662175302	1.006379269792107	733.9531931200333
168	0.6519201654119906	0.1060839504148431	-0.5458362149971475	0.1056456012291128	0.8412741806163273	0.5274411874557876	1.006929159723401	680.1849609961728
169	0.5589874925874851	0.1844994105767202	-0.3744880820107649	0.1786773032651686	0.7665864671646185	0.9713770388302175	1.006819761132987	690.2382292766132
170	0.6532702542778787	0.09657352146568553	-0.5566967328121931	0.09689635606498737	0.849487517243892	0.4790734677597735	1.007061829841148	668.3834201666425
171	0.4486383347393921	0.4829860326597298	0.03434769792033776	0.5232809476146465	0.4417012314613043	4.901225476198737	1.001084853040681	3160.54199080741
172	0.5541839199916408	0.1166628942231838	-0.4375210257684571	0.1246668322370284	0.8164465516691287	0.6359307246565908	1.007539431691896	629.1238080109238
173	1.418581481699374	0.09264369693282554	-1.325937784766548	0.0693021765896934	0.8923882984847266	0.3324837662175302	1.006379269792107	733.9531931200333
174	0.6008561686976968	0.1186138432857542	-0.4822423254119426	0.1220188140559074	0.8222355851225454	0.6205458261017571	1.00716299588527	659.6589009586075
175	0.6519844378723046	0.1056323884955271	-0.5463520493767775	0.1052246060974586	0.8416684996272668	0.5250921731451583	1.006936254808724	679.5431667224738
176	0.4493371007964889	0.5158933644943063	0.06655626369781742	0.5446563911642648	0.4212585285668696	5.340914525832434	1.000910072168646	3551.331848115231
177	0.5640579777897068	0.9554326760439424	0.3913746982542357	0.6953832160876119	0.2771805490173814	10.1930145573227	0.9998068706639561	16286.22657899706
178	0.6955128753050621	0.1349850456732978	-0.5605278296317643	0.1271331536227489	0.8235477288653772	0.6503439293502282	1.006268690105478	745.820718914576
179	1.307844948290807	0.1099147525096437	-1.197930195781163	0.04084401847396299	0.9525318145094728	0.1901391259915165	1.001821804553704	2159.807319943271
180	0.5382105228373064	0.507548588966297	-0.03066193387100946	0.4890973179940273	0.4776954139179624	4.274539824510584	1.000962663747881	3423.920752714781
181	0.6518351957670008	0.1067294939313955	-0.5451057018356052	0.1062333584932551	0.8407215258410939	0.5307243810030033	1.006920128542766	681.0036624754813
182	5.505792601765434	0.4745225842840849	-5.03127001748135	0.002302402761988149	0.9967030905157108	0.01030420855394088	1.004263525100353	1056.59628456668
183	0.5387637522120297	0.4871581914540323	-0.05160556075799733	0.4757701939088682	0.4906917370471703	4.052357852214572	1.001082226229152	3165.776249915862
184	2.204240115867094	0.1129879990334322	-2.091252116833662	0.01833010234572385	0.97861725120539	0.08337420097731593	1.002608748044271	1614.999332276137
185	0.5612138221369828	0.1397766214126519	-0.4214372007243309	0.1447138784176781	0.7984583081033182	0.7554940126957203	1.007217596867049	655.0451726672378
186	1.077935744773043	0.4663928879443741	-0.6115428568286689	0.3706229492805016	0.5996560982752851	2.62938192722357	1.002052221784558	1965.50485233835
187	0.451916137591832	0.1207198211772372	-0.3311963164145948	0.1441396065280936	0.786795672784207	0.7519910503173484	1.009227990174164	521.2292306247598
188	0.5663836074964455	0.1165129279340796	-0.4498706795623658	0.1236067188873332	0.8181094800892316	0.6297603412842053	1.007490001390542	632.9693125009775
189	1.3338117206113	0.0979446389078573	-1.235867081703443	0.03412528298854933	0.9599316345133901	0.1577566706931948	1.001429211019784	2597.771374302483
190	0.5671265287457234	0.1068272793095325	-0.4602992494361909	0.1144325718411095	0.8266445140560155	0.5769793804631195	1.007578871166786	626.0893064934277
191	0.442192756171373	0.1173957299845398	-0.3247970261868332	0.1425522983540883	0.7868090751218967	0.7423331448117367	1.009449867303214	509.7740111351341
192	0.5673378453675874	0.1042559499237983	-0.4630818954437891	0.1119537696625812	0.8289451103705749	0.5629054004992533	1.007602478095448	624.287105584267
193	0.6462838804186384	0.9612107281444647	0.3149268477258264	0.6683962629683518	0.3032484697663692	9.000090275729956	0.9998204628244038	15596.04749896421
194	0.691540427322117	0.1761950212580149	-0.5153454060641021	0.1577632049820024	0.7943574080536031	0.8363802685626077	1.005730119223201	809.6431486253497
195	0.741584946507419	0.1538863301837587	-0.5876986163236604	0.08811587555933729	0.89973549720399	0.4314661950828557	1.010476281990032	462.8082994422145
196	0.6519201654119906	0.1060839504148431	-0.5458362149971475	0.1056456012291128	0.8412741806163273	0.5274411874557876	1.006929159723401	680.1849609961728
197	2.371447946635847	0.07343209022006447	-2.298015856415782	0.005809673398727923	0.993002392507368	0.02609242561694033	1.011050368945594	440.1797852504134
198	0.827777215543383	0.1527758214199078	-0.6750013941234753	0.08157816704812895	0.9071704968481684	0.3966103218110076	1.008564067387159	558.8565261862848
199	1.418581481699374	0.09264369693282554	-1.325937784766548	0.0693021765896934	0.8923882984847266	0.3324837662175302	1.006379269792107	733.9531931200333
200	1.236603948540818	0.132850887581808	-1.10375306095901	0.05430318073343787	0.9377481903742325	0.2563926723655532	1.002598040663163	1620.554885652139
201	0.6829596955041943	0.1211079872046999	-0.5618517082994944	0.1164776220843879	0.8329364459557963	0.5886500846913721	1.006543294518768	717.0362050188743
202	0.5663836074964455	0.1165129279340796	-0.4498706795623658	0.1236067188873332	0.8181094800892316	0.6297603412842053	1.007490001390542	632.9693125009775
203	5.863822490207736	0.9546292173439299	-4.909193272863806	0.03058478989743452	0.951843164115201	0.1408730575500111	1.000504527975111	4981.854776284726
204	0.6951893335476714	0.1377973768866789	-0.5573919566609926	0.1294471879964971	0.8213471721689988	0.6639414257898191	1.006227083554223	750.3869932593266
205	0.91297757986901	0.1075700397485089	-0.8054075401205011	0.04871508797579543	0.942911524135478	0.2286573423195978	1.005949472040156	782.3625457454947
206	0.5612138221369828	0.1397766214126519	-0.4214372007243309	0.1447138784176781	0.7984583081033182	0.7554940126957203	1.007217596867049	655.0451726672378
207	0.561034844378098	0.1427459907223225	-0.4182888536557755	0.147279259836678	0.7960562718106082	0.7712000260552855	1.007188164633119	657.5240253044767
208	1.418581481699374	0.09264369693282554	-1.325937784766548	0.0693021765896934	0.8923882984847266	0.3324837662175302	1.006379269792107	733.9531931200333
209	10.51704868268738	0.2463728160135321	-10.27067586667385	0.0004426363861546679	0.9993917185074578	0.001977295861578836	1.004507484085462	1005.487364726472
210	0.5671265287457234	0.1068272793095325	-0.4602992494361909	0.1144325718411095	0.8266445140560155	0.5769793804631195	1.007578871166786	626.0893064934277
211	0.5671265287457234	0.1068272793095325	-0.4602992494361909	0.1144325718411095	0.8266445140560155	0.5769793804631195	1.007578871166786	626.0893064934277
212	0.8278088385184758	0.1527787370497475	-0.6750301014687283	0.08157897935128434	0.9071697017004645	0.3966146217906009	1.008563428732159	558.8953754312482
213	2.256042397921104	0.1125918188756118	-2.143450579045492	0.01751952622169769	0.9795467301872414	0.079621562956411	1.002780876706957	1530.66675414155
214	0.6955128753050621	0.1349850456732978	-0.5605278296317643	0.1271331536227489	0.8235477288653772	0.6503439293502282	1.006268690105478	745.820718914576
215	0.6955128753050621	0.1349850456732978	-0.5605278296317643	0.1271331536227489	0.8235477288653772	0.6503439293502282	1.006268690105478	745.820718914576
216	2.313543165087574	0.1119948984456826	-2.201548266641892	0.01683571248503531	0.9803347336698932	0.07646059519157476	1.002470141259675	1690.012559416504
217	0.5307870903532658	0.9447046336114452	0.4139175432581794	0.7051862523097887	0.2677227817306445	10.68042105663355	0.9997989042318141	16719.90771681015
218	0.5589874925874851	0.1844994105767202	-0.3744880820107649	0.1786773032651686	0.7665864671646185	0.9713770388302175	1.006819761132987	690.2382292766132
219	2.121212577626394	0.1087562945600072	-2.012456283066387	0.01477360740902904	0.9824777640965905	0.06695496470499676	1.004924376157565	928.7895107288845
220	0.561034844378098	0.1427459907223225	-0.4182888536557755	0.147279259836678	0.7960562718106082	0.7712000260552855	1.007188164633119	657.5240253044767
221	1.232254940940397	0.1358356297813643	-1.096419311159032	0.05601239788847849	0.9358850401046844	0.2649415931535273	1.002675332449726	1581.292735724994
222	0.5612138221369828	0.1397766214126519	-0.4214372007243309	0.1447138784176781	0.7984583081033182	0.7554940126957203	1.007217596867049	655.0451726672378
223	1.600920224634756	0.1119422285824964	-1.488977996052259	0.03594450034579248	0.9583223903081413	0.1664802361736268	1.00082993964233	3764.837193722722
224	1.66895127322022	0.1252783718725618	-1.543672901347658	0.0407210698142678	0.9531422793094126	0.1895424728626932	1.000861718184986	3677.16000060663
225	0.5282139460313109	0.7378419560086595	0.2096280099773487	0.6539830380579137	0.3168978856783108	8.439201657094559	0.9997657427673414	18804.43178870603
226	0.5670749129180932	0.1074780335990259	-0.4595968793190673	0.1150549391371527	0.8260662000925093	0.5805253997064127	1.007573045038192	626.5357065842627
227	0.5712595476549593	0.116658292201713	-0.4546012554532464	0.1232115568474087	0.8188734950793753	0.6274641205649493	1.007441951156956	636.7533349677539
228	0.561034844378098	0.1427459907223225	-0.4182888536557755	0.147279259836678	0.7960562718106082	0.7712000260552855	1.007188164633119	657.5240253044767
229	0.6519844378723046	0.1056323884955271	-0.5463520493767775	0.1052246060974586	0.8416684996272668	0.5250921731451583	1.006936254808724	679.5431667224738
230	0.5663836074964455	0.1165129279340796	-0.4498706795623658	0.1236067188873332	0.8181094800892316	0.6297603412842053	1.007490001390542	632.9693125009775
231	2.168665448772567	0.1153889792931941	-2.053276469479373	0.01943922735281715	0.9773486497816318	0.08851905168511966	1.002505643861729	1670.139671444086
232	7.87184317234964	0.6402948233201129	-7.231548349029527	0.01376717642807711	0.9818850068546923	0.06233008143168268	1.001671699791448	2308.562748264626
233	2.178987855956895	0.1129615495604783	-2.066026306396417	0.01865994259255715	0.9782386721485258	0.0849030018258403	1.002567108049018	1636.822239517758
234	1.451290832169131	0.7383211651817022	-0.7129696669874285	0.3542862438152149	0.6129422539989715	2.449889633919849	1.000120717690891	8057.042060331845
235	5.174911141097188	2.321962559719094	-2.852948581378094	0.5036978349535329	0.4708456754402174	4.531648155774475	1.000257290638255	6605.59413328934
236	0.5292804364107077	0.5280364859851439	-0.0012439504255638	0.5049599527237495	0.4620913629108159	4.55458563282535	1.000826748512964	3773.873577207713
237	1.095116615618219	0.4797639583454922	-0.6153526572727273	0.2382262558514918	0.7358387050623987	1.396355159371184	1.001602217303496	2384.61277534374
238	0.6951893335476714	0.1377973768866789	-0.5573919566609926	0.1294471879964971	0.8213471721689988	0.6639414257898191	1.006227083554223	750.3869932593266
239	0.691540427322117	0.1761950212580149	-0.5153454060641021	0.1577632049820024	0.7943574080536031	0.8363802685626077	1.005730119223201	809.6431486253497
240	0.5535122491880236	0.5831016941095266	0.02958944492150306	0.521936702320154	0.4460665955381646	4.874888683722927	1.000641041319312	4386.79217148073
241	0.561034844378098	0.1427459907223225	-0.4182888536557755	0.147279259836678	0.7960562718106082	0.7712000260552855	1.007188164633119	657.5240253044767
242	0.5679237341409029	0.09726587036308833	-0.4706578637778146	0.1051827966390712	0.8352237448727402	0.5248590107796338	1.007662863232059	619.7246155526458
243	0.5589874925874851	0.1844994105767202	-0.3744880820107649	0.1786773032651686	0.7665864671646185	0.9713770388302175	1.006819761132987	690.2382292766132
244	0.5525394726512456	0.7730643990429573	0.2205249263917117	0.6560571198800974	0.3150238070493186	8.51701864954329	0.999768524186915	18609.82059122505
245	0.5291555919212949	0.4785966146247776	-0.05055897729651732	0.4724799629306992	0.493712483358726	3.999232969340845	1.001124253378322	3084.063038638949
246	0.5617834650281781	0.1429297529770668	-0.4188537120511113	0.1473394195600524	0.7960617139539997	0.7715694755592488	1.007177343191118	658.4402115126749
247	0.6959615499414756	0.1379812045608888	-0.5579803453805868	0.1295327932488488	0.821304116362872	0.6644458374803309	1.006220718639046	751.0905219229591
248	0.5555723191420944	0.1078211370183708	-0.4477511821237236	0.116168788846775	0.8244128420210306	0.5868841712372174	1.007609951451755	623.7187608609263
249	1.606781934276157	0.1646086637588661	-1.442173270517291	0.05883449502683309	0.9333374573266529	0.279124718313248	1.001156419360449	3024.323898221695
250	3.958871530708676	0.1131265026603093	-3.845745028048367	0.001227660424761713	0.9984217444575443	0.005488378046950834	1.003075628907493	1405.111630592038
251	0.5617834650281781	0.1429297529770668	-0.4188537120511113	0.1473394195600524	0.7960617139539997	0.7715694755592488	1.007177343191118	658.4402115126749
252	0.6016763271620738	0.1188093974029945	-0.4828669297590793	0.1221159825186419	0.8222035764801007	0.6211087312863753	1.007154264616495	660.402788921353
253	0.4739084825322594	0.1457228558778014	-0.3281856266544579	0.1637744420589191	0.771641169983842	0.8744902272211655	1.008720113257491	549.5255998002974
254	0.6506421017258707	0.1220772480558425	-0.5285648536700281	0.1199783964168109	0.8278216620436547	0.6087542245726805	1.006697362660407	701.8483784642184
255	2.670250506240151	0.09765833486629835	-2.572592171373853	0.009945653248972706	0.9882724618713097	0.04485455450610148	1.003072801728658	1406.21752305633
256	0.6001691920699591	0.1361562293381957	-0.4640129627317635	0.1375872447194754	0.8076851296717855	0.7123530224314896	1.006954198773793	677.9254764978625
257	0.5680269563698689	0.1057906998686368	-0.4622362565012321	0.1133443923042085	0.8277217449727848	0.570791296126842	1.00758153448526	625.8854564284663
258	0.6959615499414756	0.1379812045608888	-0.5579803453805868	0.1295327932488488	0.821304116362872	0.6644458374803309	1.006220718639046	751.0905219229591
259	0.9028868399976264	0.1194331879003087	-0.7834536520973178	0.05659884129498749	0.9343275622463174	0.2678819204843784	1.006512265677663	720.1757253907007
260	0.9066714376529987	0.1098325148152303	-0.7968389228377684	0.05034436792254739	0.9411164359602905	0.2367102222582692	1.006119748266384	762.4319679230045
261	0.5617834650281781	0.1429297529770668	-0.4188537120511113	0.1473394195600524	0.7960617139539997	0.7715694755592488	1.007177343191118	658.4402115126749
262	0.441286282972166	0.1081219589902967	-0.3331643239818693	0.1331338726103856	0.7952450240203344	0.6857547120765389	1.009427238758191	510.9188439348567
263	0.6959615499414756	0.1379812045608888	-0.5579803453805868	0.1295327932488488	0.821304116362872	0.6644458374803309	1.006220718639046	751.0905219229591
264	0.6050004082356779	0.5085694107254313	-0.09643099751024664	0.4636848929759131	0.5038657477129567	3.86042558318931	1.001064089951444	3202.394811525203
265	0.540043725910991	0.5086544754101457	-0.03138925050084529	0.4889046972635298	0.4779252459372956	4.271246039701315	1.000960592119451	3428.766007416868
266	0.5667682879644819	0.122231536809741	-0.4445367511547408	0.12889924529984	0.8132472633002157	0.6607151320988814	1.007424139192742	638.1677106341876
267	0.5597253310498156	0.1846711454118684	-0.3750541856379472	0.1786695586026772	0.76665170972004	0.97132577594794	1.006808343538167	691.3048030222446
268	0.6962843705995587	0.135170523647645	-0.5611138469519138	0.1272226847250837	0.8235011622399988	0.6508686821355953	1.006262314502044	746.516789130008
269	0.6923216862033609	0.1763630706696727	-0.5159586155336882	0.1577915517703925	0.7943665207459432	0.8365587044998464	1.005724272217974	810.3966423889898
270	1.396527039882332	0.1108084676345259	-1.285718572247807	0.03950254506160519	0.9541235436921781	0.1836373967406411	1.001405019072351	2630.663160246614
271	0.4200278985974803	0.1486172987868548	-0.2714105998106254	0.1779323736404767	0.7509433756977347	0.9664506788390552	1.010238112529231	472.9062429479358
272	0.6962843705995587	0.135170523647645	-0.5611138469519138	0.1272226847250837	0.8235011622399988	0.6508686821355953	1.006262314502044	746.516789130008
273	0.5720623816432332	0.1168579968920128	-0.4552043847512204	0.1233097542283803	0.8188474632056986	0.6280345358865478	1.007432326541784	637.5167977092954
274	0.6962843705995587	0.135170523647645	-0.5611138469519138	0.1272226847250837	0.8235011622399988	0.6508686821355953	1.006262314502044	746.516789130008
275	1.138628098290086	0.9673885554925933	-0.171239542797493	0.4670738388120403	0.4961269883151129	3.913368739129013	0.9999240833460854	11788.26506285911
276	0.5386919429528801	0.4811311973889413	-0.05756074556393886	0.4713069101296422	0.495043763072581	3.980452465674345	1.001129532543788	3074.096734166914
277	0.5597253310498156	0.1846711454118684	-0.3750541856379472	0.1786695586026772	0.76665170972004	0.97132577594794	1.006808343538167	691.3048030222446
278	0.6014431397295215	0.1214121509848271	-0.4800309887446943	0.1244662670756814	0.8199996619324732	0.634762190267852	1.007125481944976	662.8670831869952
279	2.175338082125274	0.1155474015278179	-2.059790680597456	0.01938841615741745	0.977407049195125	0.08828310159547229	1.002515204480965	1664.868011161063
280	0.6959615499414756	0.1379812045608888	-0.5579803453805868	0.1295327932488488	0.821304116362872	0.6644458374803309	1.006220718639046	751.0905219229591
281	0.6025459080889296	0.1100093991131702	-0.4925365089757594	0.1139326284162244	0.8298545240213745	0.5741344952305861	1.007258079977125	651.6663159133408
282	0.5671837093776204	0.1167128933940043	-0.4504708159836162	0.1237045599226108	0.8180849794020391	0.6303291990838111	1.007480209303043	633.7367560118262
283	0.5619634164294214	0.1399620738599186	-0.4220013425695028	0.1447788324221387	0.7984596149858841	0.75589051738977	1.007206865780758	655.9467771260983
284	0.5617834650281781	0.1429297529770668	-0.4188537120511113	0.1473394195600524	0.7960617139539997	0.7715694755592488	1.007177343191118	658.4402115126749
285	0.6540374726853717	0.09677470664081832	-0.5572627660445534	0.09702424982387541	0.8494167165862713	0.4797737416576415	1.007055265427913	668.9576047131734
286	0.4526293178371033	0.1209252803226394	-0.3317040375144638	0.1442121872043537	0.7868310668599838	0.7524335207476351	1.009212012754366	522.0743259167622
287	1.41913984459673	0.09285751058169184	-1.326282334015038	0.06945481029640714	0.8922422968300486	0.3332706970350208	1.006374829045241	734.4224207969543
288	1.519594388266148	0.08914277183809738	-1.43045161642805	0.02691252112144154	0.9681799132254539	0.1234908466490734	1.000663394785655	4302.657555352224
289	3.965914176729435	0.9673676196344425	-2.998546557094993	0.06914122833484374	0.9029731387556292	0.331654247773108	1.000297540827322	6272.654663912495
290	0.6959615499414756	0.1379812045608888	-0.5579803453805868	0.1295327932488488	0.821304116362872	0.6644458374803309	1.006220718639046	751.0905219229591
291	0.5549394932195215	0.1168635285014488	-0.4380759647180726	0.1247663182843978	0.8164209336069599	0.6365105497920017	1.007529348439756	629.9044056639826
292	2.395863669684897	0.514797451222041	-1.881066218462856	0.07742486394635638	0.9080968979567597	0.3747235379083434	1.005347422272665	862.1390011279774
293	0.5617834650281781	0.1429297529770668	-0.4188537120511113	0.1473394195600524	0.7960617139539997	0.7715694755592488	1.007177343191118	658.4402115126749
294	0.5348128667718038	0.5942850546745004	0.05947218790269659	0.5350007078355717	0.4330317142099621	5.137292972649691	1.000594665783865	4572.299650309122
295	2.03238640228627	0.4433158706977459	-1.589070531588524	0.3257089390551844	0.6464220595135806	2.156823190262141	1.002657143909149	1590.359067919709
296	0.5348412451018524	0.60556820836428	0.07072696326242767	0.5401254485438743	0.4280481119521489	5.244300048520219	1.000559004666823	4725.99730802212
297	0.6052280645491557	0.5272254581905302	-0.07800260635862544	0.4756256719453516	0.4921400722859762	4.050010366324323	1.000941102804644	3475.030766181622
298	0.6727503517228145	0.7683391423647205	0.09558879064190595	0.5382278420627942	0.4315899777297966	5.204400194890957	1.000463972836704	5191.102765328323
299	3.504006256365477	0.1595997201457225	-3.344406536219755	0.007046559325174529	0.9911820244375692	0.03168695422102643	1.002868475249235	1491.05788152647
300	0.4200278985974803	0.1486172987868548	-0.2714105998106254	0.1779323736404767	0.7509433756977347	0.9664506788390552	1.010238112529231	472.9062429479358
301	0.6959615499414756	0.1379812045608888	-0.5579803453805868	0.1295327932488488	0.821304116362872	0.6644458374803309	1.006220718639046	751.0905219229591
302	0.5610281564095133	0.142858427374369	-0.4181697290351443	0.147375678644046	0.795965971367282	0.7717921729839743	1.007187054189108	657.6179211317706
303	0.5670749129180932	0.1074780335990259	-0.4595968793190673	0.1150549391371527	0.8260662000925093	0.5805253997064127	1.007573045038192	626.5357065842627
304	0.5712595476549593	0.116658292201713	-0.4546012554532464	0.1232115568474087	0.8188734950793753	0.6274641205649493	1.007441951156956	636.7533349677539
305	0.5668426066092209	0.1103348320190769	-0.4565077745901441	0.1178064245311808	0.8235116559384297	0.5962623031507445	1.007545361913822	628.6656320709972
306	0.5670749129180932	0.1074780335990259	-0.4595968793190673	0.1150549391371527	0.8260662000925093	0.5805253997064127	1.007573045038192	626.5357065842627
307	1.57732516717524	0.1593794596145998	-1.417945707560641	0.1140124490945261	0.8493070361870574	0.5745884925815201	1.005126398104609	895.710837688457
308	0.5993601161968948	0.1359568650527448	-0.46340325114415	0.137461509964722	0.8077444014599428	0.7115982883663308	1.006965365462017	676.922699111878
309	0.6955128753050621	0.1349850456732978	-0.5605278296317643	0.1271331536227489	0.8235477288653772	0.6503439293502282	1.006268690105478	745.820718914576
310	0.6017237608117574	0.1098080988083539	-0.4919156620034035	0.1138231092717929	0.8298968566205149	0.5735117145292374	1.00726643984323	650.972961406685
311	1.347711433029966	0.1274321778447599	-1.220279255185206	0.04896800147935269	0.94371565828645	0.2299055836216731	1.001876871854896	2109.945483128678
312	2.374969951793255	0.06839636111045851	-2.306573590682796	0.00504162340094797	0.9939126033112901	0.02262547771791265	1.011261687773181	432.4065551627835
313	0.5673378453675874	0.1042559499237983	-0.4630818954437891	0.1119537696625812	0.8289451103705749	0.5629054004992533	1.007602478095448	624.287105584267
314	2.175417031403884	0.1153903646511228	-2.060026666752761	0.01934743225112671	0.9774538749265138	0.08809280394352119	1.002515045056836	1664.955642453089
315	0.4405383645713131	0.1060140221226022	-0.3345243424487109	0.1310429109369096	0.7970283099537322	0.6733602415997449	1.009432948319396	510.6294914024894
316	0.5663836074964455	0.1165129279340796	-0.4498706795623658	0.1236067188873332	0.8181094800892316	0.6297603412842053	1.007490001390542	632.9693125009775
317	2.652289542174779	0.1525688799931034	-2.499720662181675	0.02044704948626477	0.9760943463309169	0.09320409627212103	1.002440744170853	1706.830972745194
318	0.6006235579707264	0.1212169841426289	-0.4794065738280975	0.1243719346281235	0.8200293543252192	0.6342127748845665	1.007134314828368	662.1088594670889
319	0.691540427322117	0.1761950212580149	-0.5153454060641021	0.1577632049820024	0.7943574080536031	0.8363802685626077	1.005730119223201	809.6431486253497
320	0.645039884521918	0.5847770191472764	-0.06026286537464154	0.4938288556208297	0.4747503532366865	4.356235487382436	1.000747652245009	4012.622781447063
321	0.6955128753050621	0.1349850456732978	-0.5605278296317643	0.1271331536227489	0.8235477288653772	0.6503439293502282	1.006268690105478	745.820718914576
322	0.5541839199916408	0.1166628942231838	-0.4375210257684571	0.1246668322370284	0.8164465516691287	0.6359307246565908	1.007539431691896	629.1238080109238
323	0.4193548732307682	0.148418267568323	-0.2709366056624452	0.1779179032087461	0.7508444021677579	0.9663550715461422	1.010260289809693	471.947092822109
324	0.9353627769629098	0.1393170470739896	-0.7960457298889202	0.06792207019076456	0.9222324608471084	0.3253800776154545	1.006485652176815	722.8907178532301
325	0.6008561686976968	0.1186138432857542	-0.4822423254119426	0.1220188140559074	0.8222355851225454	0.6205458261017571	1.00716299588527	659.6589009586075
326	0.5663836074964455	0.1165129279340796	-0.4498706795623658	0.1236067188873332	0.8181094800892316	0.6297603412842053	1.007490001390542	632.9693125009775
327	0.5663836074964455	0.1165129279340796	-0.4498706795623658	0.1236067188873332	0.8181094800892316	0.6297603412842053	1.007490001390542	632.9693125009775
328	0.5670749129180932	0.1074780335990259	-0.4595968793190673	0.1150549391371527	0.8260662000925093	0.5805253997064127	1.007573045038192	626.5357065842627
329	0.4565420553520138	0.5795868883833986	0.1230448330313848	0.5735711392749895	0.3938625457680343	6.005829091620557	1.000667449098061	4287.742957768905
330	0.6518351957670008	0.1067294939313955	-0.5451057018356052	0.1062333584932551	0.8407215258410939	0.5307243810030033	1.006920128542766	681.0036624754813
331	2.612389996723671	0.07618375491890725	-2.536206241804763	0.004687976580084312	0.99433381384969	0.02103092873813247	1.012336271782985	396.8385495504019
332	0.4518166424524211	0.1117259274498694	-0.3400907150025518	0.1349368540826601	0.7951701544176959	0.6964902470008856	1.009212144102021	522.0673671965819
333	0.6519201654119906	0.1060839504148431	-0.5458362149971475	0.1056456012291128	0.8412741806163273	0.5274411874557876	1.006929159723401	680.1849609961728
334	1.59557472826792	0.1188762022840274	-1.476698525983893	0.02898040269510922	0.9664442282888018	0.1332627250216281	1.002763548026728	1538.75406172667
335	0.6951893335476714	0.1377973768866789	-0.5573919566609926	0.1294471879964971	0.8213471721689988	0.6639414257898191	1.006227083554223	750.3869932593266
336	0.8964669020091716	0.1189712149193382	-0.7774956870898334	0.0565270212517648	0.9343802435518003	0.2675216306079973	1.006595567714907	711.8092586270907
337	0.5668426066092209	0.1103348320190769	-0.4565077745901441	0.1178064245311808	0.8235116559384297	0.5962623031507445	1.007545361913822	628.6656320709972
338	0.6955128753050621	0.1349850456732978	-0.5605278296317643	0.1271331536227489	0.8235477288653772	0.6503439293502282	1.006268690105478	745.820718914576
339	1.272768848818928	0.1019108461939743	-1.170858002624954	0.03727126483597057	0.9563638141121068	0.1728631669885204	1.00186632473069	2119.315929631763
340	0.5659702700327187	0.1220363316133535	-0.4439339384193652	0.1288104752257805	0.8132641307656892	0.6601928347562496	1.007434217796719	637.3666296245033
341	0.9987523111703224	0.1001479906740737	-0.8986043204962487	0.08240440529862952	0.8762804888380733	0.4009880021533316	1.006265238053409	746.1974412555314
342	0.5679237341409029	0.09726587036308833	-0.4706578637778146	0.1051827966390712	0.8352237448727402	0.5248590107796338	1.007662863232059	619.7246155526458
343	0.6951893335476714	0.1377973768866789	-0.5573919566609926	0.1294471879964971	0.8213471721689988	0.6639414257898191	1.006227083554223	750.3869932593266
344	0.691540427322117	0.1761950212580149	-0.5153454060641021	0.1577632049820024	0.7943574080536031	0.8363802685626077	1.005730119223201	809.6431486253497
345	0.561034844378098	0.1427459907223225	-0.4182888536557755	0.147279259836678	0.7960562718106082	0.7712000260552855	1.007188164633119	657.5240253044767
346	0.5712595476549593	0.116658292201713	-0.4546012554532464	0.1232115568474087	0.8188734950793753	0.6274641205649493	1.007441951156956	636.7533349677539
347	1.217791530452228	0.1171746535778533	-1.100616876874375	0.04633628538599318	0.9463722922221198	0.2169492859665522	1.002515002037145	1664.979290844084
348	3.45478249850358	0.5801172740467389	-2.874665224456842	0.1012995224571951	0.8830465376803127	0.5032974087098252	1.003267248744727	1334.025411924338
349	0.537084908008254	1.037794645176122	0.5007097371678682	0.7654416609094727	0.2089879573301623	14.57113852906425	0.9999495603940717	11120.8227772004
350	0.6519201654119906	0.1060839504148431	-0.5458362149971475	0.1056456012291128	0.8412741806163273	0.5274411874557876	1.006929159723401	680.1849609961728
351	1.60486192423561	0.5827014997739621	-1.022160424461648	0.2473824972765976	0.7268762421312734	1.467664954755893	1.001691227733454	2288.057189507385
352	0.6532702542778787	0.09657352146568553	-0.5566967328121931	0.09689635606498737	0.849487517243892	0.4790734677597735	1.007061829841148	668.3834201666425
353	0.5962087146511081	0.4500821593389973	-0.1461265553121108	0.4256482530427369	0.5410857210876977	3.309064082987993	1.001505913147354	2498.730913623298
354	0.6018903724708078	0.4825067709889287	-0.119383601481879	0.4474906790479999	0.5197247885581145	3.616401605847412	1.001240508319959	2878.583141798419
355	2.173078203013791	0.11285337396433	-2.060224829049461	0.01870683181577915	0.9781846613951182	0.08512041557488663	1.002574086465365	1633.123718654122
356	0.5612138221369828	0.1397766214126519	-0.4214372007243309	0.1447138784176781	0.7984583081033182	0.7554940126957203	1.007217596867049	655.0451726672378
357	1.243032070915162	0.13534161156585	-1.107690459349312	0.05541096359338066	0.9365626422354987	0.2619298962206755	1.002563716003743	1638.626089239435
358	0.5542690347524372	0.1229312156543287	-0.4313378190981085	0.1305311564551844	0.8110330394910316	0.6703358253083521	1.00747329115745	634.280093989471
359	0.5577145971598115	2.205346885529117	1.647632288369305	0.8894375946979786	0.09256845076390811	35.92032626978866	1.000352657964138	5867.724849076886
360	1.540496254042675	0.1027626368604514	-1.437733617182223	0.02366547475644884	0.9723979324653935	0.1082302952018278	1.003737347462806	1186.863819763259
361	0.6006235579707264	0.1212169841426289	-0.4794065738280975	0.1243719346281235	0.8200293543252192	0.6342127748845665	1.007134314828368	662.1088594670889
362	2.841150754466228	0.09429005278231857	-2.74686070168391	0.008180970563584307	0.9903210801027156	0.03683024961212811	1.002988445156327	1440.039480332144
363	0.5993601161968948	0.1359568650527448	-0.46340325114415	0.137461509964722	0.8077444014599428	0.7115982883663308	1.006965365462017	676.922699111878
364	1.298217922906046	0.1154122869867732	-1.182805635919273	0.04383870331041392	0.949225165461437	0.2047193095780575	1.001966932893693	2033.19500422835
365	2.391871582877417	0.09841331968147736	-2.293458263195939	0.009779917417100482	0.9882980199173726	0.044099709273573	1.008602277907965	556.5421090113191
366	4.870962589350952	0.1672924649319388	-4.703670124419014	0.0008296027782748334	0.9988570343495823	0.003707344192036809	1.003972134559689	1124.94951207745
367	5.07310260820173	0.1242062186028821	-4.948896389598848	0.000320454943640686	0.9995861636366993	0.001431325599382744	1.005005603823694	915.1976516822702
368	1.671964044394118	0.127897166531863	-1.544066877862255	0.04181956937010167	0.951941829608707	0.1948787693601487	1.000877124214048	3636.11090596656
369	0.6498767089882289	0.1218845002189548	-0.5279922087692741	0.1198764648201219	0.827871133946342	0.6081665943450504	1.006704639983256	701.1470555321803
370	0.8985955643822561	0.1193356333495101	-0.779259931032746	0.05668545633204781	0.9342173812181104	0.2683165033794677	1.006575047199121	713.8519548294621
371	3.558364331495667	0.08140422768329049	-3.476960103812376	0.000772052923192892	0.999020860303486	0.003449965628651705	1.00523435176117	878.990205040937
372	3.718234703284916	0.1199816493349111	-3.598253053950005	0.001577176133346643	0.9979395809921172	0.007053391090488414	1.003238143442807	1344.353361917019
373	0.6951893335476714	0.1377973768866789	-0.5573919566609926	0.1294471879964971	0.8213471721689988	0.6639414257898191	1.006227083554223	750.3869932593266
374	3.144414807019719	0.5086597920032341	-2.635755015016485	0.05321121583342361	0.9362293773859325	0.2509471955342709	1.005593532572497	827.6224899600298
375	1.57732516717524	0.1593794596145998	-1.417945707560641	0.1140124490945261	0.8493070361870574	0.5745884925815201	1.005126398104609	895.710837688457
376	1.57732516717524	0.1593794596145998	-1.417945707560641	0.1140124490945261	0.8493070361870574	0.5745884925815201	1.005126398104609	895.710837688457
377	3.731055526714437	0.1206234912331449	-3.610432035481292	0.001604358874464315	0.9979063581690726	0.007175152128327401	1.003180199876484	1365.40082827445
378	1.57732516717524	0.1593794596145998	-1.417945707560641	0.1140124490945261	0.8493070361870574	0.5745884925815201	1.005126398104609	895.710837688457
379	0.4407493425196065	0.1169692111068192	-0.3237801314127873	0.1423976102835662	0.7867308853849964	0.7413938639616219	1.009482834056311	508.1154320101227
380	0.8972496246926255	0.1098504417511498	-0.7873991829414756	0.05065295219077219	0.9407448391353436	0.2382385443756542	1.006258049863396	746.983123287883
381	0.5670749129180932	0.1074780335990259	-0.4595968793190673	0.1150549391371527	0.8260662000925093	0.5805253997064127	1.007573045038192	626.5357065842627
382	0.4408529893440915	0.1225072061617257	-0.3183457831823657	0.1480821956005644	0.7815690663403749	0.776135269159162	1.009499014531056	507.3053829115755
383	0.6518351957670008	0.1067294939313955	-0.5451057018356052	0.1062333584932551	0.8407215258410939	0.5307243810030033	1.006920128542766	681.0036624754813
384	2.389951225587162	0.08720052689365235	-2.30275069869351	0.01040204925417591	0.9877126455767489	0.04693452072277501	1.003155804768586	1374.461700759059
385	1.418581481699374	0.09264369693282554	-1.325937784766548	0.0693021765896934	0.8923882984847266	0.3324837662175302	1.006379269792107	733.9531931200333
386	0.4520808469076134	0.1375170245031817	-0.3145638224044318	0.1604930277257627	0.7718552699420236	0.8536191149041916	1.009241695720468	520.5065106515074
387	0.5671265287457234	0.1068272793095325	-0.4602992494361909	0.1144325718411095	0.8266445140560155	0.5769793804631195	1.007578871166786	626.0893064934277
388	0.5993601161968948	0.1359568650527448	-0.46340325114415	0.137461509964722	0.8077444014599428	0.7115982883663308	1.006965365462017	676.922699111878
389	0.6955128753050621	0.1349850456732978	-0.5605278296317643	0.1271331536227489	0.8235477288653772	0.6503439293502282	1.006268690105478	745.820718914576
390	1.681673125360483	0.1279154820117742	-1.553757643348709	0.04165400751156408	0.9521303781740749	0.1940737192126939	1.000866070146747	3665.470452102332
391	1.343609475167325	0.1002002535093727	-1.243409221657952	0.03508831109142807	0.958889107300225	0.1623705142444647	1.001425037029766	2603.387393239443
392	0.9356601080791048	0.1383243607063839	-0.7973357473727209	0.06729614403265349	0.9229066280153546	0.3221652375401071	1.006461431299653	725.3796685298546
393	0.5388219106038832	0.753218912000541	0.2143970013966578	0.6565317979875717	0.314495401533223	8.534960143811482	0.9997659484359349	18789.90220043514
394	0.5993601161968948	0.1359568650527448	-0.46340325114415	0.137461509964722	0.8077444014599428	0.7115982883663308	1.006965365462017	676.922699111878
395	1.830302744619285	0.1162959916396267	-1.714006752979658	0.01999880932669515	0.9764544629554655	0.09111918051103901	1.002521507129155	1661.411018597114
396	0.5993601161968948	0.1359568650527448	-0.46340325114415	0.137461509964722	0.8077444014599428	0.7115982883663308	1.006965365462017	676.922699111878
397	0.801864475570027	0.5251543885373237	-0.2767100870327034	0.3145447402127886	0.6552599246856161	2.048969920458406	1.000407228589378	5515.275709384743
398	1.671098126504318	0.1643531573337144	-1.506744969170604	0.05720978704779099	0.9351464681052282	0.2709489887892901	1.001056305592329	3218.37379403001
399	0.6017237608117574	0.1098080988083539	-0.4919156620034035	0.1138231092717929	0.8298968566205149	0.5735117145292374	1.00726643984323	650.972961406685
400	0.6951893335476714	0.1377973768866789	-0.5573919566609926	0.1294471879964971	0.8213471721689988	0.6639414257898191	1.006227083554223	750.3869932593266
401	0.6236189543586618	0.1573463092942091	-0.4662726450644527	0.1517642447829931	0.796355192903774	0.7988866407774387	1.006395811256457	732.2106717953175
402	3.132028310838745	0.1237914181838171	-3.008236892654927	0.01110314994497921	0.9869483969988717	0.05013343706812738	1.001800327608765	2179.901131234674
403	1.418581481699374	0.09264369693282554	-1.325937784766548	0.0693021765896934	0.8923882984847266	0.3324837662175302	1.006379269792107	733.9531931200333
404	1.418581481699374	0.09264369693282554	-1.325937784766548	0.0693021765896934	0.8923882984847266	0.3324837662175302	1.006379269792107	733.9531931200333
405	7.536786383581706	0.8090546678906192	-6.727731715691087	0.03021472292502758	0.9614809788334867	0.1391154286704438	1.000386879419131	5641.632026939459
406	0.9223877409883668	0.1381062818034945	-0.7842814591848724	0.06766587203929461	0.9224652496184603	0.3240636879799936	1.006677437110068	703.7759016176825
407	0.6829596955041943	0.1211079872046999	-0.5618517082994944	0.1164776220843879	0.8329364459557963	0.5886500846913721	1.006543294518768	717.0362050188743
408	1.348132356279918	0.1283588829061844	-1.219773473373734	0.04943463274004722	0.9432080375595346	0.2322103609960432	1.001888511945513	2099.700064252833
409	0.6951893335476714	0.1377973768866789	-0.5573919566609926	0.1294471879964971	0.8213471721689988	0.6639414257898191	1.006227083554223	750.3869932593266
410	1.57732516717524	0.1593794596145998	-1.417945707560641	0.1140124490945261	0.8493070361870574	0.5745884925815201	1.005126398104609	895.710837688457
411	0.4407493425196065	0.1169692111068192	-0.3237801314127873	0.1423976102835662	0.7867308853849964	0.7413938639616219	1.009482834056311	508.1154320101227
412	3.244748586279766	0.1165110857992595	-3.128237500480506	0.004838218509097417	0.9940833099548978	0.02170821221492809	1.004866857240132	938.6629925408739
413	0.6017237608117574	0.1098080988083539	-0.4919156620034035	0.1138231092717929	0.8298968566205149	0.5735117145292374	1.00726643984323	650.972961406685
414	0.6008561686976968	0.1186138432857542	-0.4822423254119426	0.1220188140559074	0.8222355851225454	0.6205458261017571	1.00716299588527	659.6589009586075
415	2.277584726598584	0.1152966381376923	-2.162288088460892	0.01791240933000929	0.9790982114060078	0.08143967847861489	1.002723057334643	1557.990084200648
416	0.5612138221369828	0.1397766214126519	-0.4214372007243309	0.1447138784176781	0.7984583081033182	0.7554940126957203	1.007217596867049	655.0451726672378
417	0.4518166424524211	0.1117259274498694	-0.3400907150025518	0.1349368540826601	0.7951701544176959	0.6964902470008856	1.009212144102021	522.0673671965819
418	0.5993523794990863	0.1359702267870032	-0.4633821527120831	0.1375148852464237	0.8076960001975445	0.7119186513695316	1.006963472897741	677.0924416882763
419	4.261889154233442	0.1030365090143019	-4.15885264521914	0.0004344921852085337	0.9994418711857905	0.001940899182013773	1.002711584123662	1563.528881992737
420	0.4520740549760326	0.1368547646420128	-0.3152192903340199	0.1598145019348435	0.7724740822455922	0.849323759140398	1.009243269741436	520.423639645839
421	1.345098132097341	0.1356529690732799	-1.209445163024061	0.03987681514373384	0.95417394542387	0.1854495470010618	1.00808822998269	589.4031932986659
422	2.133271096892332	0.08430817937821809	-2.048962917514114	0.01183992373687357	0.9860257978287214	0.05350001087989351	1.003494749649658	1258.482735048965
423	0.6450076750305591	0.5707420513513104	-0.07426562367924872	0.4877587878780362	0.480709553438518	4.251702368872472	1.000795168129664	3865.700986225493
424	0.5555752532378377	0.09740387436318992	-0.4581713788746478	0.1061294847423352	0.833646693587862	0.5301438314033434	1.007705773334757	616.5232905064987
425	0.6951893335476714	0.1377973768866789	-0.5573919566609926	0.1294471879964971	0.8213471721689988	0.6639414257898191	1.006227083554223	750.3869932593266
426	1.418581481699374	0.09264369693282554	-1.325937784766548	0.0693021765896934	0.8923882984847266	0.3324837662175302	1.006379269792107	733.9531931200333
427	1.471464379686495	0.1072873772095034	-1.364177002476991	0.03611682551895776	0.9579872857905316	0.1673082823509603	1.001029753956812	3274.099669883359
428	1.57732516717524	0.1593794596145998	-1.417945707560641	0.1140124490945261	0.8493070361870574	0.5745884925815201	1.005126398104609	895.710837688457
429	0.6955128753050621	0.1349850456732978	-0.5605278296317643	0.1271331536227489	0.8235477288653772	0.6503439293502282	1.006268690105478	745.820718914576
430	0.5612138221369828	0.1397766214126519	-0.4214372007243309	0.1447138784176781	0.7984583081033182	0.7554940126957203	1.007217596867049	655.0451726672378
431	0.5993523794990863	0.1359702267870032	-0.4633821527120831	0.1375148852464237	0.8076960001975445	0.7119186513695316	1.006963472897741	677.0924416882763
432	4.168634819057923	0.4953071666856898	-3.673327652372233	0.06123680058946906	0.9290022732707136	0.2912652709998498	1.004367325094847	1034.224213095297
433	1.57732516717524	0.1593794596145998	-1.417945707560641	0.1140124490945261	0.8493070361870574	0.5745884925815201	1.005126398104609	895.710837688457
434	0.6955128753050621	0.1349850456732978	-0.5605278296317643	0.1271331536227489	0.8235477288653772	0.6503439293502282	1.006268690105478	745.820718914576
435	1.360112893051344	0.1282092490794464	-1.231903643971897	0.04910660422783745	0.9435815446209395	0.2305899318552515	1.001840654114795	2142.475510526679
436	4.248163605424888	0.1440810846907843	-4.104082520734104	0.007662502909828418	0.9909387426065036	0.03447811541113266	1.001104173622604	3122.569928819585
437	0.5993601161968948	0.1359568650527448	-0.46340325114415	0.137461509964722	0.8077444014599428	0.7115982883663308	1.006965365462017	676.922699111878
438	0.6951893335476714	0.1377973768866789	-0.5573919566609926	0.1294471879964971	0.8213471721689988	0.6639414257898191	1.006227083554223	750.3869932593266
439	1.474780999605366	0.09879424084087736	-1.375986758764489	0.03204122184780971	0.9624737604023894	0.1478034172232121	1.000897244912977	3583.862668848545
440	1.58037314766227	0.1194822619020152	-1.460890885760255	0.02946000259312172	0.9659005257023159	0.1355350472552098	1.002974717138579	1445.698962700403
441	0.5382105228373064	0.507548588966297	-0.03066193387100946	0.4890973179940273	0.4776954139179624	4.274539824510584	1.000962663747881	3423.920752714781
442	1.538646673820941	0.08534790236099868	-1.453298771459942	0.01731103862303929	0.9795742949384854	0.07865735104861424	1.003911650988141	1140.269117370842
443	3.19594979487225	0.100002350153541	-3.095947444718708	0.002329028157443185	0.9970171437820026	0.01042364643037762	1.010469969003606	463.0703011389403
444	0.5993523794990863	0.1359702267870032	-0.4633821527120831	0.1375148852464237	0.8076960001975445	0.7119186513695316	1.006963472897741	677.0924416882763
445	1.48307753486812	0.102010321002726	-1.381067213865393	0.03365599457645219	0.9606632146754187	0.1555116541561102	1.000981859565064	3379.668662408586
446	0.5712595476549593	0.116658292201713	-0.4546012554532464	0.1232115568474087	0.8188734950793753	0.6274641205649493	1.007441951156956	636.7533349677539
447	0.4405383645713131	0.1060140221226022	-0.3345243424487109	0.1310429109369096	0.7970283099537322	0.6733602415997449	1.009432948319396	510.6294914024894
448	0.6951893335476714	0.1377973768866789	-0.5573919566609926	0.1294471879964971	0.8213471721689988	0.6639414257898191	1.006227083554223	750.3869932593266
449	1.57732516717524	0.1593794596145998	-1.417945707560641	0.1140124490945261	0.8493070361870574	0.5745884925815201	1.005126398104609	895.710837688457
450	0.8983617264842938	0.1127004707330154	-0.7856612557512784	0.05242984062777641	0.9388190140153748	0.2470582898110566	1.006333527555472	738.8157191021133
451	0.5589874925874851	0.1844994105767202	-0.3744880820107649	0.1786773032651686	0.7665864671646185	0.9713770388302175	1.006819761132987	690.2382292766132
452	0.4731818601877384	0.1455302517814306	-0.3276516084063077	0.1637392221379341	0.7715839907861084	0.8742653448141369	1.008737167716525	548.5249210687416
453	1.224200721282938	0.1110460770185346	-1.113154644264404	0.04286741714618678	0.9501797620568355	0.1999804241387134	1.002350022548221	1760.921296712641
454	0.5589874925874851	0.1844994105767202	-0.3744880820107649	0.1786773032651686	0.7665864671646185	0.9713770388302175	1.006819761132987	690.2382292766132
455	0.9076419830832659	0.1095972091930736	-0.7980447738901923	0.05006231011244319	0.9414354597274898	0.2353141460333555	1.006118776064922	762.5428518797717
456	1.595187108437137	0.1186473580894668	-1.47653975034767	0.02894807050169897	0.966481905408098	0.1331096173379122	1.002808039157098	1518.160507478114
457	1.243032070915162	0.13534161156585	-1.107690459349312	0.05541096359338066	0.9365626422354987	0.2619298962206755	1.002563716003743	1638.626089239435
458	1.270040875953646	0.09220390679584829	-1.177836969157798	0.03226861793212643	0.9618515945419572	0.14888735303082	1.001650461822207	2331.286677995246
459	0.9215812059874509	0.1399377094115162	-0.7816434965759347	0.06886768518785176	0.921166639917025	0.3302450793164525	1.006716528331509	700.0044061557969
460	0.6534352648498503	0.1071448987742632	-0.5462903660755871	0.1064815145509576	0.8405879419325156	0.5321118697417688	1.006905810431184	682.3057311447427
461	0.5994844715315112	0.4503646134077993	-0.1491198581237119	0.4248404491380525	0.541942984301154	3.29814535781971	1.001511422261131	2491.908082885929
462	0.4467834669929583	0.1187564556949644	-0.3280270112979938	0.1430518430589556	0.7870389653417174	0.7453687440768545	1.009345592343951	515.0932821845264
463	0.5637822693798056	0.1856168568142396	-0.378165412565566	0.1786261074208932	0.7670075138785067	0.9710381851091836	1.006746589761842	697.1317759167184
464	0.5723698984455466	0.1081395908939778	-0.4642303075515689	0.1151366199518299	0.8264272472650003	0.580991157142729	1.00751936794057	630.6789817550908
465	0.6047801682079513	0.1362146195805979	-0.4685655486273534	0.1371530288141191	0.8084046741679461	0.7097475346174318	1.006914933791099	681.4754845467214
466	1.579830336069344	0.1606215380962339	-1.41920879797311	0.1147401943698978	0.8486015586329587	0.5787314769802193	1.005107940136405	898.6341826512413
467	0.8103228667431113	0.5721011011100436	-0.2382217656330676	0.3387909779789884	0.630299426018621	2.287838344584282	1.000302061153674	6237.3504737932
468	0.7002322575714007	0.1389886413065788	-0.561243616264822	0.1299988656696302	0.8210693207842648	0.6671938166751986	1.006186098597798	754.9406110425674
469	0.4528654288995843	0.8059673285701869	0.3531018996706027	0.7194412896233835	0.2539609211693452	11.44995740663155	0.9997639531112463	18931.81847075706
470	1.266031613095453	0.1017114672143389	-1.164320145881114	0.03710498094529691	0.9565614970628979	0.1720622277482904	1.001849457729088	2134.47602677344
471	1.235385961775861	0.176540134119254	-1.058845827656607	0.07571364699519549	0.9146480434587975	0.3657631036920064	1.002951779664415	1455.255557094921
472	0.7002322575714007	0.1389886413065788	-0.561243616264822	0.1299988656696302	0.8210693207842648	0.6671938166751986	1.006186098597798	754.9406110425674
473	0.6966478528330298	0.1772890754789814	-0.5193587773540485	0.1579448124735433	0.794417002363778	0.8375236503291071	1.005692606720461	814.5020409538535
474	1.583241323621827	0.1651818183203905	-1.418059505301437	0.1156385102300934	0.8476977318442579	0.583854906517089	1.005124789753533	895.964802835829
475	1.422201078170629	0.09403194700787269	-1.328169131162756	0.07029257434786577	0.8914407493396628	0.3375945430739949	1.006350466541037	737.0074872417181
476	0.4779135378694301	0.1467777824060784	-0.3311357554633517	0.1639645296477042	0.7719528025635223	0.8757042809021913	1.008627340251643	555.0346023760496
477	0.5456554727790357	0.5116356646348039	-0.03401980814423178	0.4885535309932028	0.4783882710828847	4.265247535191371	1.000949590675446	3454.728908569936
478	0.7005506182083624	0.1361868694466763	-0.5643637487616862	0.1277102745833177	0.8232470974264086	0.6537283969541385	1.006227623065019	750.3274210945708
479	0.5419371400475164	0.7389951436755589	0.1970580036280425	0.6491894855955658	0.3216298569320695	8.26287427343974	0.999768529450431	18609.45613202378
480	0.9440616147146921	0.1138260353316964	-0.8302355793829957	0.0516985859148912	0.9397888821130997	0.2434246391397203	1.005732511189784	809.3353073812883
481	1.240346269763581	0.112461057375914	-1.127885212387667	0.04344536141415511	0.9495587447790295	0.2027990429543792	1.002300897126887	1791.673360670656
482	2.400597303308015	0.1143394640675889	-2.286257839240426	0.01657080359481277	0.9806435539775491	0.07523722016825656	1.00227200887026	1810.266061539845
483	0.5725883199595209	0.1055740340840902	-0.4670142858754307	0.1126775236025708	0.8287122920996494	0.5670065552035664	1.00754402572105	628.7688089413422
484	0.4237339592268495	0.1497079492514994	-0.2740260099753501	0.1780094184310621	0.7514819873803029	0.9669597765692887	1.010117148658952	478.208370114046
485	0.4237339592268495	0.1497079492514994	-0.2740260099753501	0.1780094184310621	0.7514819873803029	0.9669597765692887	1.010117148658952	478.208370114046
486	1.650003983756984	0.1659214166752705	-1.484082567081713	0.05831330489001224	0.9339328111700874	0.2764989523073809	1.001094013684485	3142.4232051924
487	0.604701628335561	0.1371746355690347	-0.4675269927665263	0.1379796386746	0.8076271344004583	0.7147098178314143	1.006903804272938	682.4885705626565
488	0.4186802559936279	0.1481218909550993	-0.2705583650385286	0.1778364292309115	0.7507963597884131	0.9658168293158552	1.010284595826196	470.9004075019555
489	0.5711756490135296	0.1232998991524098	-0.4478757498611198	0.129382055500213	0.8131552143454522	0.6635577121341273	1.007369260665296	642.5656444623697
490	0.4467834669929583	0.1187564556949644	-0.3280270112979938	0.1430518430589556	0.7870389653417174	0.7453687440768545	1.009345592343951	515.0932821845264
491	1.422201078170629	0.09403194700787269	-1.328169131162756	0.07029257434786577	0.8914407493396628	0.3375945430739949	1.006350466541037	737.0074872417181
492	1.422201078170629	0.09403194700787269	-1.328169131162756	0.07029257434786577	0.8914407493396628	0.3375945430739949	1.006350466541037	737.0074872417181
493	0.5725883199595209	0.1055740340840902	-0.4670142858754307	0.1126775236025708	0.8287122920996494	0.5670065552035664	1.00754402572105	628.7688089413422
494	0.456488784647412	0.113093396212823	-0.343395388434589	0.1355061560916064	0.7953162983174652	0.6998893573977855	1.009116603966808	527.1792449260695
495	0.5440509362743423	0.7656148460346243	0.221563909760282	0.6583720726868143	0.3127349006327059	8.604988675658065	0.999766545686114	18747.8361217991
496	0.4566692497368356	0.1387914178470032	-0.3178778318898324	0.1607738594555761	0.7722315090932972	0.8553989310143575	1.009125739590984	526.6860553612828
497	0.4186802559936279	0.1481218909550993	-0.2705583650385286	0.1778364292309115	0.7507963597884131	0.9658168293158552	1.010284595826196	470.9004075019555
498	0.5590907135511091	0.1179625680147447	-0.4411281455363644	0.1253094034757526	0.8162788477084059	0.6396780871791853	1.007474383306195	634.1942560408147
499	0.5597915779051298	0.1082876660175777	-0.4515039118875521	0.1161520157680357	0.8247986494700579	0.5867882978337724	1.007563892886647	627.2382502841646
500	1.652760609277235	0.1042292183487648	-1.54853139092847	0.02290567670927467	0.9733022141748041	0.1046740204657598	1.002295383738551	1795.192148407944
501	0.658256397413355	0.09787889875544935	-0.5603774986579056	0.09772448060272251	0.8490266527541085	0.4836113283874522	1.007019351321416	672.1167323395421
502	1.579830336069344	0.1606215380962339	-1.41920879797311	0.1147401943698978	0.8486015586329587	0.5787314769802193	1.005107940136405	898.6341826512413
503	1.003084277239573	0.1015108714863531	-0.9015734057532201	0.0833569652417159	0.8754317786958417	0.406044770058004	1.006235583107137	749.4495914655981
504	0.8371282209333296	0.1538344992450649	-0.6832937216882646	0.08169912606358987	0.9070851204772193	0.3972507100025123	1.008409195734521	568.4404260658301
505	0.4186802559936279	0.1481218909550993	-0.2705583650385286	0.1778364292309115	0.7507963597884131	0.9658168293158552	1.010284595826196	470.9004075019555
506	0.6063244484794055	0.5104601137263058	-0.09586433475309963	0.4644857057025908	0.5030992707214713	3.872875663044537	1.001054903471414	3221.268935665706
507	1.003084277239573	0.1015108714863531	-0.9015734057532201	0.0833569652417159	0.8754317786958417	0.406044770058004	1.006235583107137	749.4495914655981
508	0.5723698984455466	0.1081395908939778	-0.4642303075515689	0.1151366199518299	0.8264272472650003	0.580991157142729	1.00751936794057	630.6789817550908
509	1.069533112892702	0.4725446518224824	-0.5969884610702195	0.375357928935029	0.5948955605250463	2.68316037358729	1.001974143262135	2027.291859968814
510	0.935906452316642	0.1018411495504885	-0.8340653027661535	0.0444505396233446	0.9476380137093129	0.2077093921794221	1.005404324520386	853.9028316372388
511	0.86927827258966	0.1541634069535074	-0.7151148656361526	0.08014642251616388	0.9088817997414755	0.3890430923914627	1.007841321884214	606.6269935754469
512	1.453114459098798	0.1129594537185901	-1.340155005380208	0.03948246222039788	0.9542257195250509	0.1835401990590968	1.001236079170057	2885.90741744799
513	0.6165216106704995	0.7462373708664478	0.1297157601959483	0.6221451424481661	0.3481688537066893	7.351889547490076	0.9997827787033324	17672.51573200577
514	0.607102699764154	0.111113029071803	-0.4959896706923509	0.1145300636592992	0.8296224324383334	0.5775345236110351	1.007212469024843	655.4756907320912
515	1.308535282198978	0.485537272710278	-0.8229980094886999	0.1629650840613212	0.8149183489571007	0.8693271821066471	1.002523854580293	1660.127128474469
516	1.389023504985499	0.1126054585684009	-1.276418046417098	0.04056760549418249	0.9529430364010112	0.1887979459434631	1.00146956300555	2544.705917470979
517	0.6569655076763963	0.1069359974339018	-0.5500295102424945	0.1060090175775336	0.8412409499310745	0.5294707102979052	1.00689173657082	683.5905039238999
518	2.130044154954768	0.4830305581874194	-1.647013596767349	0.1089373562136722	0.8748443514178443	0.5458846257181603	1.004725596921068	963.8335848349368
519	0.5725693069965134	0.1055738917924403	-0.4669954152040731	0.1126780818039131	0.8287113410792383	0.5670097208357558	1.007544006840637	628.7702670767724
520	1.422200862625373	0.0940317823343398	-1.328169080291034	0.07029246777874276	0.8914408535188144	0.337593992556644	1.006350468012699	737.0073305307401
521	0.5715827045855157	0.1178080366039449	-0.4537746679815708	0.1242382729903585	0.8179494657089357	0.6334344992888128	1.00742682101512	637.9543515532743
522	0.5325024484715075	0.5307650792155315	-0.001737369255976007	0.5049671956107211	0.4621581955470829	4.55471760113802	1.00081841751176	3797.670787766565
523	0.564496610123159	0.1405880036684184	-0.4239086064547406	0.144997345387208	0.7984635856053265	0.757224848384662	1.007170778991365	658.9972222987833
524	1.421027804602478	0.0935812025023163	-1.327446602100161	0.069971197965397	0.8917482774533431	0.3359349426827275	1.006359805032792	736.0144245931631
525	0.5435107917608035	0.7377432632877498	0.1942324715269462	0.6478686123336485	0.3229181985525358	8.215130572824146	0.9997691228265972	18568.46061279307
526	0.4549630498124901	0.1126498768207064	-0.3423131729917837	0.1353222696838882	0.795269632170886	0.6987909442600415	1.009147522387652	525.513872914039
527	0.5703409020176231	0.1112132925064846	-0.4591276095111385	0.1182633698196063	0.8233799827821811	0.5988852754167101	1.007504118937907	631.8661712252865
528	0.6041834940012627	0.1220714530014787	-0.4821120409997841	0.1247853941637154	0.8198970491023587	0.6366217429989642	1.007095709497687	665.4357697804674
529	0.698551483025842	0.1386019001384289	-0.5599495828874131	0.129821671776851	0.8211579254559138	0.6661487284943287	1.006199289162754	753.4689981689856
530	1.3071333018669	0.1110067308163743	-1.196126571050526	0.04134560374506734	0.9519701979849531	0.192574836872142	1.001838176936338	2144.737280338051
531	0.657290009729443	0.1081350102176693	-0.5491549995117736	0.1070705882849654	0.8402693147663536	0.5354085836279682	1.006871749183948	685.423540543904
532	0.7011323907804384	0.1362884183059267	-0.5648439724745118	0.1277547270114102	0.8232262723444759	0.6539892694993282	1.006224252722956	750.6997270782761
533	0.6053855689678861	0.1372748877598658	-0.4681106812080202	0.1380095703409397	0.8076326845779848	0.7148896813959055	1.006899215421675	682.9071670140676
534	0.5770868957704105	0.1180584583875785	-0.459028437382832	0.1238910346934789	0.8186988452582782	0.6314137343400125	1.007375075603449	642.0967353163521
535	1.660445772058559	0.1259020036330286	-1.53454376842553	0.03017992491653482	0.9651090191882579	0.138950224920017	1.002170950124783	1878.472524197677
536	0.6508725298358404	0.5859388659320575	-0.06493366390378297	0.4930184821998053	0.4756010970679158	4.342135200574507	1.000750480419412	4003.565427175387
537	1.504511310403813	0.112270701513403	-1.39224060889041	0.03789651056604249	0.9560667121776915	0.1758772643645242	1.001014510898024	3306.974178431375
538	0.6494175939191195	0.1060363130504203	-0.5433812808686992	0.1058099512285419	0.8409555298573906	0.5283588066640931	1.006944605827288	678.7893328379427
539	0.6474677673864342	0.1212122100840125	-0.5262555573024217	0.1195097856330358	0.8280579552476448	0.6060538333985716	1.006730468250652	698.6693559738297
540	0.6021845808906032	0.5034921063628086	-0.09869247452779462	0.4613815188445485	0.5060816217144584	3.824821855350035	1.001092455342663	3145.490727384737
541	0.693281231612711	0.1343459812994323	-0.5589352503132787	0.1268079887350378	0.82372781021196	0.6484390031291425	1.006291365781621	743.3556432352899
542	0.6451284105782739	0.5682271507729729	-0.07690125980530094	0.4864046504971308	0.4820403441201135	4.228719756268883	1.000807935941063	3828.041625640541
543	0.8204624536999752	0.1523869552196008	-0.6680754984803744	0.08176859264077103	0.9069319913531798	0.3976185602294185	1.008694315428083	551.0463550797026
544	0.5994970485135518	0.1091130598253538	-0.490383988688198	0.1134210748006249	0.830077054046313	0.5712268643047201	1.007296175582878	648.5187757708305
545	0.5971596115389698	0.13532394936401	-0.4618356621749598	0.1372321896930664	0.8077760460724743	0.7102223394868132	1.006996580937948	674.135372610571
546	0.6508466208282846	0.09587576850805042	-0.5549708523202341	0.09644473163197877	0.8497433203607512	0.4766022137838148	1.007085023229462	666.3626700998242
547	0.4494046740079584	0.1109994877374492	-0.3384051862705092	0.1346305257360533	0.7950891311430583	0.6946631143694547	1.009263607329119	519.35528417197
548	2.124686962884796	0.09741047760936657	-2.027276485275429	0.01523498725625871	0.9821405634624707	0.06907831790987308	1.002880288546833	1485.873423846329
549	0.9965210329089977	0.09942515795412607	-0.8970958749548716	0.08189687006429891	0.8767314956110017	0.3982979811038657	1.006281166186303	744.4624025887974
550	0.5689324301819316	0.1159677561673147	-0.4529646740146169	0.1228513223432581	0.8189922967846981	0.6253726606402584	1.007476080691613	634.0608958861339
551	1.257238111113628	0.1103647230901376	-1.14687338802349	0.04206697741113553	0.9510849149062104	0.1960823179759462	1.002166196471973	1881.808176711849
552	0.6929578231927014	0.1371660106646272	-0.5557918125280742	0.1291361992965435	0.8215145539684986	0.6621098220719068	1.006249727526443	747.8948599158266
553	0.5971672045081288	0.1353129721938807	-0.4618542323142481	0.1371800583329213	0.8078232119516914	0.7099096471647307	1.006998473144049	673.9671576725801
554	0.9340664778382554	0.1119606605868985	-0.8221058172513568	0.05083007646029745	0.9406961370509077	0.2391162348169351	1.005816362930936	798.6911049557392
555	1.257306964586615	0.1003691834417012	-1.156937781144914	0.03675738331513502	0.9568971583929613	0.1703888482388975	1.001941913995647	2053.948359213774
556	0.5971672045081288	0.1353129721938807	-0.4618542323142481	0.1371800583329213	0.8078232119516914	0.7099096471647307	1.006998473144049	673.9671576725801
557	0.5995487225098279	0.1091136335488765	-0.4904350889609514	0.1134203476024388	0.8300781862723982	0.5712227333551568	1.007296175832613	648.5187552380249
558	0.6495125316059711	0.1053900139295506	-0.5441225176764205	0.1052196637342966	0.8415103848954674	0.5250646095121644	1.006953563284406	677.9826343065455
559	0.5689551955481955	0.1159680311593033	-0.4529871643888922	0.1228507953466121	0.8189931147035265	0.6253696022462577	1.00747608542408	634.0605241450342
560	0.8380465163291546	0.1517122577469927	-0.6863342585821619	0.08032836477779071	0.9085515558250894	0.3900034088317619	1.008355500871017	571.8414769669974
561	0.5972245813272623	0.1353138095894059	-0.4619107717378564	0.1371791330307151	0.8078245455184432	0.7099040973938661	1.006998474664375	673.9670225515181
562	0.5647924062451437	0.1061222704206121	-0.4586701358245316	0.114033084944142	0.8267903556882976	0.5747058767422755	1.007611492569416	623.6016899408687
563	1.36134454090569	0.1026609097650457	-1.258683631140645	0.03610268600453957	0.9577935834477023	0.1672403288878541	1.001432095978507	2593.903901623884
564	0.5399769322809551	0.5056607410915008	-0.03431619118945428	0.4872677116490499	0.4795115174315189	4.24335372381648	1.000976432425499	3392.063174683102
565	0.6427043391461779	0.57812638603452	-0.06457795311165782	0.4915857425797759	0.4769239832700579	4.317315891269914	1.000767966767796	3948.461738686129
566	1.368817102260291	0.1275208175078064	-1.241296284752485	0.04856670692052148	0.944180602186052	0.2279253243012273	1.001798066975747	2182.038023480857
567	0.5689551955481955	0.1159680311593033	-0.4529871643888922	0.1228507953466121	0.8189931147035265	0.6253696022462577	1.00747608542408	634.0605241450342
568	0.6318886429406199	0.8245154819058269	0.192626838965207	0.6433737517456958	0.3274816937191027	8.055310820931235	0.9997907770954598	17186.81387955937
569	0.5972171034165704	0.1353246501550479	-0.4618924532615226	0.1372312240044564	0.8077774183268713	0.7102165467869743	1.006996582169776	674.1352630748587
570	1.630730081990949	0.1184714005486188	-1.51225868144233	0.02834745718842879	0.967168114255891	0.130267292067327	1.002405915833894	1727.19703768218
571	0.5400760279763627	0.5047842931713745	-0.03529173480498815	0.4866754506282521	0.4800906957263179	4.233306115010375	1.000981520889535	3380.439473916193
572	0.4497239656558509	0.1378275992391218	-0.3118963664167291	0.1612705611771467	0.7708016544350008	0.8585497760506675	1.00930489835186	517.1998558640756
573	0.6006364269233819	0.5081944100176685	-0.09244201690571341	0.4648603746682391	0.502640226959268	3.878713363573558	1.001058733001776	3213.373918727325
574	0.9965223619592753	0.09942525300015818	-0.8970971089591172	0.08189691583491117	0.8767314526910296	0.398298223561619	1.006281165934323	744.4624299722769
575	0.5999837124865943	0.4780132854603875	-0.1219704270262069	0.4450122338297616	0.5221232241524107	3.580311465256377	1.001271496394385	2828.364060404159
576	1.675257464579986	0.1247017552455665	-1.55055570933442	0.04040899203339254	0.9534853147657889	0.1880286884025742	1.000854946289752	3695.498909505242
577	0.6428610471085141	0.5788221985342714	-0.06403884857424269	0.491918790759754	0.4765979510504171	4.32307278853374	1.000764828197972	3958.239944760245
578	6.612076561646536	0.5396235788293792	-6.072452982817158	0.01939891554991093	0.9761874421215661	0.08833185523606736	1.003247049905409	1341.175887838576
579	7.57855815591324	0.2137929432033442	-7.364765212709895	0.0002072627384996009	0.9996658175613418	0.0009256430043780549	1.007943014249133	599.4111325864918
580	0.5995487225098279	0.1091136335488765	-0.4904350889609514	0.1134203476024388	0.8300781862723982	0.5712227333551568	1.007296175832613	648.5187552380249
581	0.9965223619592753	0.09942525300015818	-0.8970971089591172	0.08189691583491117	0.8767314526910296	0.398298223561619	1.006281165934323	744.4624299722769
582	0.5367181543152549	0.1117235120652964	-0.4249946422499586	0.1221008202321136	0.8172114643444314	0.6210208866635348	1.007779652074382	611.0892844284714
583	0.6806849682862283	0.120436000467054	-0.5602489678191742	0.11609394376459	0.8331598448053802	0.5864563916127118	1.006566694797846	714.6867840938647
584	0.9870354109474702	0.7108437611848866	-0.2761916497625836	0.5453484183338964	0.4251094960456204	5.355840320504146	0.9998567522032514	14010.91241370635
585	4.349724987815758	0.1231240762819539	-4.226600911533804	0.001914036185484895	0.9976469436033305	0.008562773665015625	1.00178702506895	2192.536233737903
586	4.020921138642488	0.4869994399825056	-3.533921698659983	0.02978985899862177	0.9639189026877411	0.1370991956134287	1.005695366327068	814.1425915627974
587	2.371416106659013	0.09925238005012291	-2.27216372660889	0.0101329141142757	0.9878842393746149	0.0457077398295578	1.008291088597774	575.9761853958065
588	0.6508562507088299	0.09587589963582646	-0.5549803510730035	0.09644461428590542	0.8497435246423123	0.476601571996204	1.007085023095284	666.3626817544925
589	2.164637508679021	0.08611183703207032	-2.07852567164695	0.01206781889048983	0.9857657966524525	0.05454235932404641	1.002845204629855	1501.377676303441
590	0.6474784655130392	0.121212351543175	-0.5262661139698642	0.1195096062733928	0.828058221454147	0.6060528003806787	1.006730468401015	698.6693416010486
591	0.6494276661484741	0.1060364704064665	-0.5433911957420076	0.1058098216703215	0.8409557468498597	0.5283580831657931	1.006944605823114	678.7893332143365
592	0.6025992356583423	0.4761064195065526	-0.1264928161517896	0.4428569864990418	0.5242868527527197	3.549188620537086	1.001292144508457	2795.86591841925
593	1.513883624479535	0.1122303813310606	-1.401653243148475	0.03770410434505864	0.9562883572929639	0.1749493221009027	1.000993451584107	3353.49645333698
594	1.182081773240078	0.4843610882485088	-0.6977206849915694	0.2310309574943377	0.7436300830995883	1.341509000198251	1.001814548235466	2166.554615498357
595	0.6806849682862283	0.120436000467054	-0.5602489678191742	0.11609394376459	0.8331598448053802	0.5864563916127118	1.006566694797846	714.6867840938647
596	0.5636594936780992	0.1213513880050395	-0.4423081056730597	0.1284747101155743	0.8133588316919557	0.6582182526546206	1.007469967110798	634.5414937753881
597	1.211779651844807	0.1106348927894592	-1.101144759055348	0.04293044207307409	0.9500797070180766	0.2002876296593845	1.002453513100909	1699.484594072701
598	0.9525671594323889	0.1454747290009492	-0.8070924304314397	0.07100015207191059	0.918986402128558	0.3412525496189995	1.00632610864538	739.6105116197654
599	0.5512566616877451	0.121510891124363	-0.4297457705633821	0.1295856375263082	0.8116408670202031	0.6647572612589636	1.007522051870912	630.4704952720784
600	0.6211898219677404	0.1567569288866274	-0.464432893081113	0.151594671754828	0.7963527441763134	0.797834511557543	1.006424992125462	729.1569782881056
601	0.5987562201548797	0.1173141338709885	-0.4814420862838913	0.1210670732980846	0.8229335387512033	0.6150388905618067	1.007202058048655	656.3515281200631
602	0.6482582135921864	0.1150412122419204	-0.5332170013502661	0.113957686727507	0.8332878509334837	0.5742770109803604	1.006819710319392	690.2429686535135
603	0.6933211606270822	0.1343465625686279	-0.5589745980584542	0.1268076290154845	0.8237283266201356	0.6484368965555882	1.006291365644764	743.3556580633643
604	0.6893567552370212	0.1756469847268767	-0.5137097705101445	0.1576499375569928	0.7943450712724048	0.8356673983413822	1.005751077045734	806.9539301604682
605	1.528703910148278	0.1024233115602021	-1.426280598588075	0.02366563067031764	0.972391977494123	0.1082310255329231	1.003952742236409	1129.815977884512
606	5.826009446624079	0.5025643884744417	-5.323445058149638	0.1104729867581636	0.8761429362742789	0.5545353333090051	1.002702784714405	1567.803764983627
607	1.661669119572183	0.1246432934497192	-1.537025826122464	0.04056964037857873	0.9533031374498897	0.1888078165576167	1.000866153246111	3665.247968341616
608	1.533439817845786	0.124873680489929	-1.408566137355857	0.04318210101941385	0.9503161544377783	0.2015147067535049	1.001094426050698	3141.612485012104
609	1.499376433513215	0.08844868739601704	-1.410927746117198	0.02688540479014763	0.9681823153381384	0.123362982930849	1.000685729369632	4221.76188304485
610	0.6494276661484741	0.1060364704064665	-0.5433911957420076	0.1058098216703215	0.8409557468498597	0.5283580831657931	1.006944605823114	678.7893332143365
611	0.9256469916434128	0.1122053696072038	-0.813441622036209	0.05125081316579459	0.9402080804016764	0.2412023932408433	1.005944396430178	782.972803406965
612	0.5995487225098279	0.1091136335488765	-0.4904350889609514	0.1134203476024388	0.8300781862723982	0.5712227333551568	1.007296175832613	648.5187552380249
613	1.553543801026681	0.1017322237187667	-1.451811577307915	0.02312023460672111	0.9730188138141665	0.1056777094771447	1.003523529814717	1249.534849866907
614	2.381903946838514	0.08442506407648528	-2.297478882762028	0.009598976069124122	0.9886449106905996	0.04327589885601214	1.004659525570328	976.0796459323196
615	1.416661326540551	0.09190432451611391	-1.324757002024437	0.06877285228766886	0.8928944758258458	0.3297567370957011	1.006394744004376	732.3228466100998
616	0.4469261380665198	0.7972425846243937	0.3503164465578739	0.7212269874850156	0.2522356260340332	11.55190236727586	0.9997632704226598	18980.86796668021
617	0.449705431553571	0.1361735612481482	-0.3135318703054228	0.1596530316247162	0.7722787921053234	0.8483026054072347	1.009305809925213	517.1524757199535
618	0.6933211606270822	0.1343465625686279	-0.5589745980584542	0.1268076290154845	0.8237283266201356	0.6484368965555882	1.006291365644764	743.3556580633643
619	1.41277869619088	0.1326472525069858	-1.280131443683894	0.03736615193719811	0.9570028190469223	0.173320333474086	1.006205149534215	752.8170401303535
620	0.5564944347155605	0.1839524472775356	-0.3725419874380249	0.1787068359947819	0.7663568425828993	0.9715725285056624	1.006860322406947	686.4759591336096
621	1.639614337155356	0.1644678132117326	-1.475146523943623	0.05807594028440283	0.9341799010524354	0.2753040678716168	1.001113928757436	3103.74286891888
622	0.5689551955481955	0.1159680311593033	-0.4529871643888922	0.1228507953466121	0.8189931147035265	0.6253696022462577	1.00747608542408	634.0605241450342
623	1.232472318242061	0.1351592963769175	-1.097313021865144	0.0556455128229695	0.9362837714231818	0.2631039509189654	1.002664808033435	1586.52607436118
624	0.4497239656558509	0.1378275992391218	-0.3118963664167291	0.1612705611771467	0.7708016544350008	0.8585497760506675	1.00930489835186	517.1998558640756
625	0.6929982540247028	0.1371666438780479	-0.5558316101466549	0.129135837885902	0.8215150731412086	0.6621076942633684	1.006249727536216	747.8948588438999
626	3.127585248558345	0.1255342005624502	-3.002051047995895	0.01148851158426938	0.9865015464821532	0.05189366146079147	1.001791613314404	2188.161626044088
627	3.615991333029905	0.1210428384559915	-3.494948494573913	0.004257803722593973	0.9948078462789889	0.01909286028999517	1.00344912161598	1272.935980196555
628	0.5648997905116402	0.1048830350237848	-0.4600167554878554	0.1128304479665879	0.8279053817856997	0.5678739580460322	1.007623026936308	622.7268927974393
629	0.4398175450694626	0.1166725018965589	-0.3231450431729037	0.1422827745883171	0.7866832551123559	0.7406967896824003	1.009506063142939	506.9533248597712
630	1.228165762770093	0.1003916682947129	-1.12777409447538	0.03709194136861998	0.9565016724511999	0.1719994317455435	1.002090157701401	1936.82903872562
631	0.6930140118423891	0.137166978184049	-0.5558470336583401	0.1291355800094238	0.8215154641605086	0.6621061760142655	1.006249731546023	747.8944190163049
632	1.140035936730429	0.5040634283772439	-0.6359725083531848	0.2492841893548103	0.7243311604096723	1.482693695397811	1.001494960127969	2512.407746018568
633	0.5522399027371701	0.1069153739087636	-0.4453245288284064	0.1156759895090603	0.8245640929159455	0.5840688909876991	1.007653019563134	620.4637581852544
634	1.416661422451574	0.09190442500993734	-1.324756997441637	0.06877291776993207	0.8928944116701156	0.3297570742624388	1.006394743233587	732.3229276373116
635	0.9965241509064967	0.09942541587589168	-0.897098735030605	0.08189700639820298	0.8767313670213674	0.398298703296856	1.006281165057282	744.4625252832511
636	0.5987188816033341	0.1179285660348503	-0.4807903155684838	0.1216480002195295	0.8223917874173722	0.618398814478212	1.007194134794165	657.0196708903975
637	2.318308917794428	0.09666874674047998	-2.221640171053948	0.0132100536118935	0.9844819651625001	0.0597739743421584	1.002787245095075	1527.716047525252
638	0.5689690697252663	0.1159681738920802	-0.4530008958331861	0.1228503547814042	0.8189938400926051	0.6253670454548386	1.007476104158255	634.0590525571156
639	0.9082162598827438	0.1069571692489227	-0.8012590906338211	0.04840854861161124	0.9432322685178185	0.2271453228599469	1.006008662580586	775.3161369896234
640	2.521602850175487	0.1162631734603574	-2.40533967671513	0.01501918481467615	0.9824210457694399	0.06808490856561936	1.002838655537071	1504.307934404709
641	0.4708510050957921	0.1448849945191854	-0.3259660105766067	0.1636113475587616	0.7713951504381441	0.873449013180296	1.008796900332945	545.0490287583897
642	0.650862896411588	0.09587600634384891	-0.554986890067739	0.09644451057359768	0.8497437325265096	0.4766010047743446	1.007085026940259	666.3623477811692
643	0.5648997905116402	0.1048830350237848	-0.4600167554878554	0.1128304479665879	0.8279053817856997	0.5678739580460322	1.007623026936308	622.7268927974393
644	1.275160797808166	0.1151891942967147	-1.159971603511451	0.04423728387504802	0.9487463581056877	0.2066667632793292	1.00212244036127	1913.079902663483
645	2.294724605388325	0.09492475827508873	-2.199799847113236	0.01305943254156386	0.9846510742900465	0.05908341297037607	1.002638173577657	1599.927058623144
646	1.576014607791006	0.1587498457693763	-1.41726476202163	0.1136280014243382	0.8496795520083301	0.5724026149052496	1.005136425430565	894.1307509051586
647	7.518378195223645	0.2085253078386611	-7.309852887384984	0.001334537338303804	0.9983172068073374	0.005966820419430183	1.003529355889588	1247.73905293589
648	1.374693590585901	0.1109003390586172	-1.263793251527284	0.03999957149939923	0.9535403100102569	0.1860442195232373	1.001511429390108	2491.899278127452
649	0.5647547658197161	0.1067736867155146	-0.4579810791042014	0.1146574653997458	0.8262108476078713	0.5782601657247344	1.007605832860069	624.0318479098878
650	1.549140049259374	0.1060519735948962	-1.443088075664477	0.03416125508267075	0.9602290911122131	0.1579288466751815	1.000850990320036	3706.297098033078
651	1.460468319328911	0.1125403418958174	-1.347927977433094	0.03884135126151481	0.9549755409352045	0.1804394609114451	1.001125496486517	3081.71040269999
652	2.24292367304981	0.1041873809915911	-2.138736292058219	0.01562991938766591	0.981706301311176	0.0708974478529393	1.002825721253263	1510.129018500169
653	1.416661422451574	0.09190442500993734	-1.324756997441637	0.06877291776993207	0.8928944116701156	0.3297570742624388	1.006394743233587	732.3229276373116
654	1.338736256017199	0.1353464681016362	-1.203389787915563	0.03984340191994032	0.9542111028119609	0.1852877085845179	1.008312066259022	574.6229644303274
655	1.989577492907867	0.1119505598517528	-1.877626933056115	0.02115943540897858	0.9753727333477782	0.09652157175321835	1.001625306542582	2358.789501057671
656	0.6211952751896559	0.156757024915039	-0.4644382502746169	0.1515944600345342	0.7963530397665057	0.7978331981851785	1.006424997945825	729.1563717710565
657	2.13806765911184	0.07646865556674383	-2.061599003545096	0.009931093646382037	0.9882137773077595	0.04478823254899294	1.003685581669721	1201.449208510136
658	0.5522829097912991	0.1062670209979611	-0.446015888793338	0.1150504573452765	0.8251442038699824	0.5804998462804163	1.007658504801268	620.0516619117751
659	0.9965241509064967	0.09942541587589168	-0.897098735030605	0.08189700639820298	0.8767313670213674	0.398298703296856	1.006281165057282	744.4625252832511
660	1.597679265757805	0.1248359396251413	-1.472843326132664	0.04188434196431804	0.9518059492860045	0.1951938040117053	1.00095915910468	3432.125681704656
661	0.6474854855454201	0.1212124280434525	-0.5262730575019675	0.1195094200183728	0.8280585075096845	0.6060517276494606	1.006730473079775	698.6688943723441
662	0.6494344663970828	0.106036601399781	-0.5433978649973018	0.1058097085223406	0.8409559633398459	0.5283574513081665	1.006944609987545	678.7889577192989
663	0.693336780255124	0.1343468538326716	-0.5589899264224525	0.1268073666949238	0.8237287217000262	0.6484353603667511	1.006291369557241	743.3552341577559
664	0.693336780255124	0.1343468538326716	-0.5589899264224525	0.1268073666949238	0.8237287217000262	0.6484353603667511	1.006291369557241	743.3552341577559
665	1.416661422451574	0.09190442500993734	-1.324756997441637	0.06877291776993207	0.8928944116701156	0.3297570742624388	1.006394743233587	732.3229276373116
666	0.4171032980275363	0.1477589647040881	-0.2693443333234482	0.1778717440084504	0.7504968754310906	0.9660501165311388	1.010337690299523	468.6303396373754
667	1.694769144671567	0.1247539720458945	-1.570015172625672	0.04006754994363076	0.9538756614376052	0.1863735950976152	1.000831324622109	3760.92879861674
668	1.329345464245612	0.127288859489769	-1.202056604755843	0.04936062497128773	0.9432551981594688	0.2318446720826954	1.001990033834351	2014.40290337388
669	0.5640775093876746	0.1158216202860472	-0.4482558891016274	0.1232473770654596	0.8182235136877447	0.6276721805694013	1.007524724442131	630.2630297363289
670	0.4120715782594216	0.1461601737753941	-0.2659114044840276	0.1776886467964575	0.7497904949720967	0.9648408051532988	1.010507897475161	461.5007139432408
671	0.5655859768468874	0.09655795675457408	-0.4690280200923133	0.104752918746154	0.8353923790414797	0.5224629372493929	1.007693181277059	617.4592496202654
672	2.114244588300947	0.4408097400576957	-1.673434848243251	0.3218613309598084	0.6504010634608357	2.119251806822627	1.002710897982752	1563.861377138557
673	1.505156363418304	0.1064476328221873	-1.398708730596117	0.03514158670166025	0.9590939897108166	0.1626260252118009	1.000944635471137	3466.552117487397
674	1.511226667289302	0.09730261972978464	-1.413924047559518	0.03076968081188889	0.963910770221087	0.1417516976471137	1.000801203558801	3847.807059445162
675	1.416661422451574	0.09190442500993734	-1.324756997441637	0.06877291776993207	0.8928944116701156	0.3297570742624388	1.006394743233587	732.3229276373116
676	0.6474854855454201	0.1212124280434525	-0.5262730575019675	0.1195094200183728	0.8280585075096845	0.6060517276494606	1.006730473079775	698.6688943723441
677	0.8298262059129573	0.1518649241182163	-0.6779612817947409	0.08085600096897332	0.9079532269497637	0.3927904956503651	1.008513766678647	561.9331655702109
678	0.5522399027371701	0.1069153739087636	-0.4453245288284064	0.1156759895090603	0.8245640929159455	0.5840688909876991	1.007653019563134	620.4637581852544
679	0.5689690697252663	0.1159681738920802	-0.4530008958331861	0.1228503547814042	0.8189938400926051	0.6253670454548386	1.007476104158255	634.0590525571156
680	0.6494344663970828	0.106036601399781	-0.5433978649973018	0.1058097085223406	0.8409559633398459	0.5283574513081665	1.006944609987545	678.7889577192989
681	3.51655002366403	0.1240789915542343	-3.392471032109796	0.004139267106880068	0.9949170532048776	0.01855910858820498	1.003257328920067	1337.527465832236
682	0.5647547658197161	0.1067736867155146	-0.4579810791042014	0.1146574653997458	0.8262108476078713	0.5782601657247344	1.007605832860069	624.0318479098878
683	0.6893741809674987	0.1756482654960866	-0.5137259154714121	0.1576496643588422	0.7943454802420832	0.8356656791482869	1.005751082834642	806.9531898435424
684	0.5689690697252663	0.1159681738920802	-0.4530008958331861	0.1228503547814042	0.8189938400926051	0.6253670454548386	1.007476104158255	634.0590525571156
685	0.6474854855454201	0.1212124280434525	-0.5262730575019675	0.1195094200183728	0.8280585075096845	0.6060517276494606	1.006730473079775	698.6688943723441
686	1.357075643391735	0.1267472052513867	-1.230328438140348	0.04841884965918158	0.9443254825604399	0.2271961174312205	1.001831763757127	2150.615111299807
687	1.273389368456485	0.109911069902584	-1.163478298553901	0.04149075848123487	0.9517452065139309	0.1932801875804925	1.002046464996373	1969.931078114106
688	1.49298664048199	0.08845306665667749	-1.404533573825312	0.02696650882500403	0.9680865363093771	0.1237454402304782	1.000695761426271	4186.409293611153
689	0.5640775093876746	0.1158216202860472	-0.4482558891016274	0.1232473770654596	0.8182235136877447	0.6276721805694013	1.007524724442131	630.2630297363289
690	3.051446241266175	0.1214437637692662	-2.930002477496909	0.01154295184987628	0.9864395480870396	0.05214244003857806	1.001970032655555	2030.652999331834
691	0.5635917995337528	0.7950238422121445	0.2314320426783917	0.6602259123117171	0.311001077290022	8.67630037873559	0.9997718107846376	18384.99424741993
692	0.5995712987489481	0.1091138422277665	-0.4904574565211816	0.1134198221363742	0.8300790552041153	0.5712197483769424	1.00729619391022	648.5172689295626
693	0.5648997905116402	0.1048830350237848	-0.4600167554878554	0.1128304479665879	0.8279053817856997	0.5678739580460322	1.007623026936308	622.7268927974393
694	2.187329783040386	0.09263462973053699	-2.094695153309849	0.01337155056557131	0.9842826799324002	0.06051463325455766	1.003230502920349	1347.091288886079
695	0.5972410249722376	0.135324837388223	-0.4619161875840146	0.1372304960263552	0.8077784759361549	0.7102121800063081	1.006996602674668	674.1334397591727
696	0.4171032980275363	0.1477589647040881	-0.2693443333234482	0.1778717440084504	0.7504968754310906	0.9660501165311388	1.010337690299523	468.6303396373754
697	0.9151185883463002	0.1382993148879399	-0.7768192734583603	0.06812078910270948	0.921945378462007	0.3264016275998288	1.006787249641009	693.2840789384289
698	1.289735122743762	0.1062809400968657	-1.183454182646897	0.03924618405430127	0.9542275945406533	0.1823969563426514	1.00185708082775	2127.597500218352
699	0.5972410249722376	0.135324837388223	-0.4619161875840146	0.1372304960263552	0.8077784759361549	0.7102121800063081	1.006996602674668	674.1334397591727
700	1.677782206749947	0.1639029306879651	-1.513879276061982	0.05690086380325707	0.9354859224378463	0.2693976364542399	1.001047675337611	3236.277023181876
701	1.242895959481527	0.1346977540829535	-1.108198205398573	0.05508913170375689	0.9369100755759355	0.2603198898324579	1.002562904463923	1639.05824882434
702	0.5648053313997159	0.1061223062224896	-0.4586830251772263	0.1140326468688888	0.8267910729801956	0.5747033847553101	1.007611509886849	623.6003746757136
703	0.4495028943675123	0.1183279975762332	-0.3311748967912791	0.1421661326553136	0.7882385799925378	0.7399889422570093	1.009281010990986	518.444578714254
704	0.693336780255124	0.1343468538326716	-0.5589899264224525	0.1268073666949238	0.8237287217000262	0.6484353603667511	1.006291369557241	743.3552341577559
705	1.370179942755315	0.1275130891718429	-1.242666853583472	0.04851503970028142	0.9442396558954964	0.2276704845966152	1.001779964149356	2199.302778140235
706	0.9965241509064967	0.09942541587589168	-0.897098735030605	0.08189700639820298	0.8767313670213674	0.398298703296856	1.006281165057282	744.4625252832511
707	0.9965241509064967	0.09942541587589168	-0.897098735030605	0.08189700639820298	0.8767313670213674	0.398298703296856	1.006281165057282	744.4625252832511
708	0.6930140118423891	0.137166978184049	-0.5558470336583401	0.1291355800094238	0.8215154641605086	0.6621061760142655	1.006249731546023	747.8944190163049
709	0.5645272502755788	0.1096319048282004	-0.4548953454473784	0.1174186383987145	0.8236489693767084	0.5940384510504264	1.007578785603148	626.0958577520259
710	1.416661422451574	0.09190442500993734	-1.324756997441637	0.06877291776993207	0.8928944116701156	0.3297570742624388	1.006394743233587	732.3229276373116
711	1.214557367811102	0.1754515151713913	-1.039105852639711	0.07606205227698007	0.9142343906718825	0.367584765082044	1.003138771992358	1380.860067473865
712	3.127374227980981	0.07606835720516857	-3.051305870775813	0.002257021257582004	0.9972447575326079	0.01010064803424269	1.007593763370018	624.9511813078358
713	0.4171029561414948	0.1477581135424398	-0.269344842599055	0.1778715076651315	0.750497076212935	0.9660485551953164	1.010337683590536	468.6306250767234
714	1.416661326540551	0.09190432451611391	-1.324757002024437	0.06877285228766886	0.8928944758258458	0.3297567370957011	1.006394744004376	732.3228466100998
715	0.5401121081484359	0.5046935965677724	-0.03541851158066356	0.4866021704812242	0.4801629047239991	4.232064541214488	1.000982103064794	3379.114684756504
716	0.6929982540247028	0.1371666438780479	-0.5558316101466549	0.129135837885902	0.8215150731412086	0.6621076942633684	1.006249727536216	747.8948588438999
717	1.416661326540551	0.09190432451611391	-1.324757002024437	0.06877285228766886	0.8928944758258458	0.3297567370957011	1.006394744004376	732.3228466100998
718	0.6474784655130392	0.121212351543175	-0.5262661139698642	0.1195096062733928	0.828058221454147	0.6060528003806787	1.006730468401015	698.6693416010486
719	1.416661326540551	0.09190432451611391	-1.324757002024437	0.06877285228766886	0.8928944758258458	0.3297567370957011	1.006394744004376	732.3228466100998
720	1.416661326540551	0.09190432451611391	-1.324757002024437	0.06877285228766886	0.8928944758258458	0.3297567370957011	1.006394744004376	732.3228466100998
721	0.6929982540247028	0.1371666438780479	-0.5558316101466549	0.129135837885902	0.8215150731412086	0.6621076942633684	1.006249727536216	747.8948588438999
722	0.5972934929129672	0.134358399209137	-0.4629350937038301	0.1363898029003905	0.8085677999633166	0.7051741909739616	1.007007483767892	673.1672869226863
723	1.441017317571872	0.1098853374683187	-1.331131980103553	0.03811285142438373	0.9557190996517093	0.176921082661208	1.001204993614289	2938.382803412238
724	2.649650855601598	0.08772776559623982	-2.561923090005358	0.008338489109525154	0.9901233944089967	0.03754535173779222	1.0034796603238	1263.225788821527
725	0.5972245813272623	0.1353138095894059	-0.4619107717378564	0.1371791330307151	0.8078245455184432	0.7099040973938661	1.006998474664375	673.9670225515181
726	3.235182542156463	0.1015878848073567	-3.133594657349106	0.002357502146170089	0.9969865663692635	0.01055138389748001	1.009881817624297	488.8774865941112
727	0.5365454188939521	0.7327285788315349	0.1961831599375827	0.6493923654323343	0.3214145641625642	8.270239348638254	0.9997687117100829	18596.84481440077
728	0.5689551955481955	0.1159680311593033	-0.4529871643888922	0.1228507953466121	0.8189931147035265	0.6253696022462577	1.00747608542408	634.0605241450342
729	0.4171014910202374	0.1477581465153265	-0.2693433445049108	0.1778716524857967	0.7504968697641962	0.9660495119123	1.010337685681808	468.6305361018248
730	0.657055534225957	0.7948400518363595	0.1377845176104026	0.5480440711812002	0.4218933370118593	5.414416553176386	1.000428813659558	5387.295603850058
731	3.661770269035062	0.1044582425370403	-3.557312026498022	0.002887633013284002	0.9964779982323678	0.01293094201845246	1.003745275639832	1184.661407799264
732	3.062243210608429	0.08238267128198354	-2.979860539326446	0.002962116160295434	0.9963944858468329	0.01326547159722557	1.007934824341169	599.9858279025435
733	0.6929982540247028	0.1371666438780479	-0.5558316101466549	0.129135837885902	0.8215150731412086	0.6621076942633684	1.006249727536216	747.8948588438999
734	0.6933211606270822	0.1343465625686279	-0.5589745980584542	0.1268076290154845	0.8237283266201356	0.6484368965555882	1.006291365644764	743.3556580633643
735	3.07376292285048	0.09153962178124017	-2.98222330106924	0.00391111954642282	0.9952547765853726	0.017532153625934	1.007208148716108	655.8388553363659
736	2.364679536769524	0.11234571469675	-2.252333822072774	0.01652332585868049	0.9806951805598541	0.07501803300817161	1.002342003227132	1765.868712867849
737	2.52684837819491	1.295432083430781	-1.231416294764129	0.08942843060520403	0.9043476254124492	0.4385244291025088	1.004184373565686	1074.322119404074
738	0.4305015278088227	0.1333955958900673	-0.2971059319187555	0.161201546872128	0.7678037793157543	0.8581117581290318	1.009862818227317	489.7599957999835
739	4.575143031210116	0.1092192659871652	-4.465923765222951	0.0001190662937541225	0.9998366276334198	0.000531707537624203	1.006844673371747	687.9225655397537
740	0.6503642894132936	0.1233221538899786	-0.527042135523315	0.1211744208678096	0.826601486073774	0.6156594252476923	1.006696827184633	701.9000388246583
741	0.5087309488768028	0.09431831636890184	-0.4144126325079009	0.1083731870957098	0.8268563124231452	0.5427139617201013	1.008235490218045	579.594149681821
742	0.6503642894132936	0.1233221538899786	-0.527042135523315	0.1211744208678096	0.826601486073774	0.6156594252476923	1.006696827184633	701.9000388246583
743	0.5647770684629808	0.4403056867562517	-0.1244713817067291	0.4291362721702211	0.5369590678232609	3.356564861888912	1.001516611528435	2485.515462458102
744	1.552131410328039	0.1475594485673308	-1.404571961760708	0.1067544150189199	0.8563354476463549	0.533638599353739	1.005316965837877	866.6135426276749
745	1.384022518765743	0.07964075504020748	-1.304381763725535	0.05995928369047827	0.9013027304553413	0.2848013475984601	1.006652860857992	706.1681073566522
746	0.6500285175837539	0.1262473635063212	-0.5237811540774326	0.1237330303085549	0.8241853233836895	0.6304947526841642	1.006656205502734	705.8415800874883
747	1.370765056526093	0.08798036367591511	-1.282784692850178	0.02850487021502785	0.9662009077583926	0.131011889130103	1.001018867768286	3297.510431056362
748	0.5087085043843109	0.09496821186661424	-0.4137402925176967	0.1090347310659506	0.8262502478365692	0.5464322845158726	1.008233279227981	579.738978256036
749	1.980994821884129	0.0752195040382527	-1.905775317845876	0.0108594525217653	0.9870998924489177	0.04902100318778681	1.00231627348667	1781.932557573317
750	0.6500285175837539	0.1262473635063212	-0.5237811540774326	0.1237330303085549	0.8241853233836895	0.6304947526841642	1.006656205502734	705.8415800874883
751	0.4305015278088227	0.1333955958900673	-0.2971059319187555	0.161201546872128	0.7678037793157543	0.8581117581290318	1.009862818227317	489.7599957999835
752	0.4102350058280602	0.1259974277306291	-0.2842375780974311	0.1584371946867119	0.7669763051519672	0.8406261199423273	1.010412890970208	465.4529153887983
753	1.390557774150694	0.07823639428983248	-1.312321379860861	0.02361515050063115	0.9716429044066505	0.1079945787196064	1.000743633336853	4025.564368902487
754	0.5530156822636487	0.1241703404044271	-0.4288453418592216	0.132488822912113	0.8085922241076071	0.6819247159659544	1.007588866733456	625.3249405603029
755	0.5113961233825592	0.1268334830772414	-0.3845626403053178	0.139875699597308	0.798253847874633	0.7261282326037852	1.008020876558524	594.0026221399735
756	0.4049594627360272	0.09724466659250122	-0.307714796143526	0.1286462849671766	0.7929715503215339	0.6592270673956596	1.010215259670174	473.8987649420024
757	1.404514530595025	0.1203998938305795	-1.284114636764446	0.03249961853988038	0.9624213761779548	0.1499889923333918	1.006566633764186	714.6928917204986
758	0.6412249103152335	0.1649743531931591	-0.4762505571220745	0.1555026988379377	0.7938202916774887	0.8221895141557203	1.006187149481568	754.82315576034
759	0.6008754506961291	0.09310083670254604	-0.507774613993583	0.09784331959226032	0.8449396994203635	0.4842632120180529	1.007410043459879	639.2915104699956
760	0.6412249103152335	0.1649743531931591	-0.4762505571220745	0.1555026988379377	0.7938202916774887	0.8221895141557203	1.006187149481568	754.82315576034
761	1.41043357604995	0.1007473165236833	-1.309686259526267	0.03403607530219498	0.9601744623485977	0.1573297444622272	1.001105932727764	3119.158016392807
762	1.101456417917624	0.09072958533570821	-1.010726832581916	0.03435822006729239	0.959173379439066	0.1588718226418067	1.002983856068072	1441.926405072746
763	0.5998465199845265	0.1021821579386918	-0.4976643620458348	0.106501093378999	0.8368761499850903	0.5322213715759279	1.007309565319219	647.4197805265546
764	0.6326868467006833	0.1077840228195282	-0.5249028238811552	0.108845890900369	0.8370131430005829	0.5453703125496561	1.007020625261161	672.0041560930341
765	0.5149581468804832	0.1027408151083588	-0.4122173317721244	0.1165318002027335	0.8196686441461976	0.5889600033407355	1.008192659943463	582.4128115978581
766	0.3949987664572345	0.1081550105226247	-0.2868437559346098	0.143089165111922	0.7779890755672356	0.7455956822792728	1.010664778478926	455.1218166191848
767	0.6454041148527483	0.1221658189123705	-0.5232382959403779	0.1205855790364587	0.8268666053770397	0.6122574225672893	1.006740511230281	697.7107083212497
768	0.7858426982303711	0.1077108676728937	-0.6781318305574774	0.05349370598192345	0.9371361294991594	0.2523547297630452	1.007915890521904	601.318717909992
769	0.5041277671646339	0.1093270079026528	-0.3948007592619812	0.1240424017247953	0.8120269681826103	0.6322944228971233	1.008230263639992	579.936629427699
770	0.6454041148527483	0.1221658189123705	-0.5232382959403779	0.1205855790364587	0.8268666053770397	0.6122574225672893	1.006740511230281	697.7107083212497
771	1.979526747709961	0.1050416443380709	-1.874485103371891	0.01910577035586671	0.9777034186457196	0.08697103581576643	1.002090722126431	1936.408729124497
772	0.5149581468804832	0.1027408151083588	-0.4122173317721244	0.1165318002027335	0.8196686441461976	0.5889600033407355	1.008192659943463	582.4128115978581
773	0.5610507417753661	0.6596068830664501	0.09855614129108403	0.603808193652821	0.3658653078777599	6.804963204722541	0.9998114409138207	16047.4397728217
774	0.5153401012990283	0.09362381030755991	-0.4217162909914684	0.107333808524124	0.8281113668065465	0.5368830855168768	1.008226610813596	580.1762301707137
775	0.3752986071331913	0.1346521116484105	-0.2406464954847808	0.1766287643646656	0.7434622433920959	0.9578511140219548	1.011828186174491	412.8830401144668
776	1.437260331036699	0.1001687941509606	-1.337091536885738	0.03333435147751124	0.9609810262681998	0.153974213137008	1.001019084004119	3297.042149670806
777	1.195852750315955	0.1182181606952786	-1.077634589620676	0.04772842009057606	0.9447790063425957	0.2237940337061658	1.002818993036525	1513.174995665193
778	1.921614235748188	0.1057278222737947	-1.815886413474393	0.02003957040027426	0.9766304555856182	0.09130869514026115	1.00192792663104	2065.737372762492
779	1.786189875054345	0.1081757969995372	-1.678014078054808	0.01819101348382761	0.9785498188592356	0.08272983567639021	1.003004917979333	1433.306945145986
780	2.202925387145748	0.09078706976006382	-2.112138317385685	0.0101200902182036	0.9879237400250265	0.04564930216317512	1.006338419665922	738.2925677311243
781	1.878270254907038	0.07664679311290476	-1.801623461794134	0.01199169120544293	0.985771607976711	0.05419411250105628	1.001952880455176	2044.799490230005
782	1.768591701481795	0.108802940084145	-1.65978876139765	0.01853907328810572	0.9781498055459483	0.08434265650382659	1.003232879679228	1346.238393273245
783	0.6412249103152335	0.1649743531931591	-0.4762505571220745	0.1555026988379377	0.7938202916774887	0.8221895141557203	1.006187149481568	754.82315576034
784	1.368684252965392	0.08682804665958457	-1.281856206305808	0.0279752278631101	0.9667809343426672	0.128507527660791	1.001000857063185	3336.988142810032
785	0.6450681745720377	0.1250987599220354	-0.5199694146500022	0.1231663357323918	0.8244314186547431	0.6272014801818292	1.00670018727785	701.5759988976623
786	0.6454041148527483	0.1221658189123705	-0.5232382959403779	0.1205855790364587	0.8268666053770397	0.6122574225672893	1.006740511230281	697.7107083212497
787	1.113732623653616	0.08930157464666315	-1.024431049006953	0.03336887413754677	0.9602906068293626	0.1541391810420045	1.002819614429938	1512.893162894849
788	0.5733498165286088	0.1455562883252617	-0.4277935282033472	0.1482738717975202	0.79606424600925	0.777314782311287	1.007026454065654	671.4895590003782
789	0.6010083971627147	0.09198875087221395	-0.5090196462905008	0.09676809736916123	0.845937531913685	0.4783713948347755	1.007422835858479	638.2714528040669
790	0.547820423114291	0.1219970756342731	-0.4258233474800179	0.1310775190472565	0.8094685638730427	0.6735649005732433	1.00766211043461	619.7810787425797
791	1.481327367613145	0.1163620808238573	-1.364965286789288	0.04034225866674502	0.9533514719515022	0.1877051150390764	1.001135421876458	3063.054443736008
792	0.5998465199845265	0.1021821579386918	-0.4976643620458348	0.106501093378999	0.8368761499850903	0.5322213715759279	1.007309565319219	647.4197805265546
793	0.5998465199845265	0.1021821579386918	-0.4976643620458348	0.106501093378999	0.8368761499850903	0.5322213715759279	1.007309565319219	647.4197805265546
794	0.6008754506961291	0.09310083670254604	-0.507774613993583	0.09784331959226032	0.8449396994203635	0.4842632120180529	1.007410043459879	639.2915104699956
795	0.5113961233825592	0.1268334830772414	-0.3845626403053178	0.139875699597308	0.798253847874633	0.7261282326037852	1.008020876558524	594.0026221399735
796	2.229488533840804	0.0748708573821434	-2.154617676458661	0.006923885132014355	0.9916837487937589	0.03113146701906217	1.008197286386071	582.1070078335233
797	0.6412249103152335	0.1649743531931591	-0.4762505571220745	0.1555026988379377	0.7938202916774887	0.8221895141557203	1.006187149481568	754.82315576034
798	0.6450681745720377	0.1250987599220354	-0.5199694146500022	0.1231663357323918	0.8244314186547431	0.6272014801818292	1.00670018727785	701.5759988976623
799	0.5486956159516447	0.1077016930954442	-0.4409939228562005	0.1174423762633833	0.8221212170380042	0.5941745253463278	1.007775888023889	611.3637962092693
800	0.9718710348421171	0.137398558444207	-0.8344724763979101	0.04900357447068066	0.9438022934630566	0.2300812055094939	1.019242793735806	260.6531497799564
801	1.345674781754068	0.08649555646972193	-1.259179225284347	0.02813445819542879	0.9665672959023363	0.1292601455778072	1.001082378121791	3165.473110989897
802	0.6010083971627147	0.09198875087221395	-0.5090196462905008	0.09676809736916123	0.845937531913685	0.4783713948347755	1.007422835858479	638.2714528040669
803	1.424435673999225	0.08276286798221591	-1.341672806017009	0.01721153033461075	0.9796214163615797	0.07819729007420217	1.006590081169682	712.3542537443506
804	0.6454041148527483	0.1221658189123705	-0.5232382959403779	0.1205855790364587	0.8268666053770397	0.6122574225672893	1.006740511230281	697.7107083212497
805	2.731627568628296	0.07338663594257142	-2.658240932685725	0.003699144098753834	0.9955137817539663	0.01657841530125533	1.012274424280194	398.7233639810661
806	0.3704441420288389	0.1329683803226692	-0.2374757617061697	0.1763697924103282	0.7426042612929318	0.9561459857879476	1.012007660354637	407.0666415053972
807	1.112352806675059	0.08933164173420841	-1.023021164940851	0.03341395329781864	0.9602368944849655	0.1543546113435288	1.002834749068155	1506.061284281496
808	0.5197260085951942	0.1029069716341815	-0.4168190369610127	0.1161093468540823	0.8205522148603167	0.5865444225764768	1.008133242066012	586.3694161647228
809	0.6454041148527483	0.1221658189123705	-0.5232382959403779	0.1205855790364587	0.8268666053770397	0.6122574225672893	1.006740511230281	697.7107083212497
810	1.097822905523552	0.100302298024952	-0.9975206074986001	0.03982886012375177	0.9531714370288794	0.1852172782739451	1.003345578901323	1307.006639664271
811	1.091273007991185	0.1265279379062823	-0.964745070084903	0.05480790119054561	0.9368740432867233	0.2589138948157435	1.004033389374031	1109.851186975208
812	2.040592793775155	0.08188563590233451	-1.95870715787282	0.01206332875026339	0.985746303027606	0.05452181764524101	1.002965180667354	1449.656841610868
813	0.8515500570004233	0.1356628668320612	-0.7158871901683621	0.06939557335959322	0.9203134100973902	0.3329652595893831	1.007765867087748	612.0958407597192
814	1.180974583908554	0.1209224660549219	-1.060052117853632	0.04924561252456637	0.9431284523732699	0.2312764828826977	1.002925915089683	1466.185189623683
815	1.076799197788519	0.5285209548613257	-0.5482782429271928	0.2125219157709548	0.761094968265995	1.205029045072956	1.001210902077776	2928.261988605349
816	0.8088139035115656	0.1106819929156237	-0.6981319105959419	0.05454884202583597	0.9361084152376462	0.2576194842506058	1.007622504992676	622.7664247244745
817	1.335599957853997	0.1156085522416024	-1.219991405612394	0.03139288018374396	0.9636136709140128	0.1447157415193102	1.008719570484126	549.557508080338
818	0.6412249103152335	0.1649743531931591	-0.4762505571220745	0.1555026988379377	0.7938202916774887	0.8221895141557203	1.006187149481568	754.82315576034
819	1.303247739215653	0.08757493907643558	-1.215672800139217	0.02003939767165246	0.9763380853968995	0.09130789202214736	1.010220805892491	473.6574982321262
820	1.279064391997402	0.1360533842114189	-1.143011007785983	0.05490451229328299	0.9371694014106753	0.2593968018547437	1.002314637869838	1782.96364982972
821	1.351328100336599	0.0956112757542745	-1.255716824582324	0.03254642861131436	0.9617163911500949	0.1502122931419383	1.001257855587139	2850.25212998442
822	2.721405345506796	0.1069380412911062	-2.61446730421569	0.0115286939219048	0.9864488199836001	0.05207728217802809	1.002660217992319	1588.819419816031
823	0.3936647487680755	0.08327768054373653	-0.310387068224339	0.1150132421881479	0.8029657591825898	0.580287669993823	1.01024916529274	472.4277248014233
824	0.5998465199845265	0.1021821579386918	-0.4976643620458348	0.106501093378999	0.8368761499850903	0.5322213715759279	1.007309565319219	647.4197805265546
825	0.599151682991951	0.1085499300621423	-0.4906017529298086	0.1125302367178154	0.8312523184285828	0.5661714113339297	1.007234387301228	653.6394936165361
826	1.118384681361956	0.09990157832665778	-1.018483103035299	0.03921075662238827	0.9538966852537898	0.1822255875683254	1.003116757176959	1389.21921967559
827	0.39423602309555	0.09336737486526035	-0.3008686482302896	0.1265986916432008	0.7926884947917141	0.6472136200731767	1.010432568572038	464.6287011380393
828	0.9565210447871207	0.08609094536373535	-0.8704300994233853	0.07239689429954407	0.885086297708721	0.3484897516306461	1.006576291132685	713.7277912725482
829	0.6412249103152335	0.1649743531931591	-0.4762505571220745	0.1555026988379377	0.7938202916774887	0.8221895141557203	1.006187149481568	754.82315576034
830	1.300225572587089	0.101464419403616	-1.198761153183473	0.02578382313025166	0.9698689808283236	0.1181746284257556	1.010135330730417	477.4037056076929
831	3.732567556088848	0.1136622905067771	-3.618905265582071	0.003141839798476335	0.996160677315839	0.01407287846980779	1.003196112560619	1359.554964784165
832	0.6450681745720377	0.1250987599220354	-0.5199694146500022	0.1231663357323918	0.8244314186547431	0.6272014801818292	1.00670018727785	701.5759988976623
833	0.6412249103152335	0.1649743531931591	-0.4762505571220745	0.1555026988379377	0.7938202916774887	0.8221895141557203	1.006187149481568	754.82315576034
834	0.7910856226510485	0.1075933659804165	-0.683492256670632	0.05322304106330726	0.9374546406562189	0.2510060990309113	1.007813316050346	608.6452277952756
835	0.599151682991951	0.1085499300621423	-0.4906017529298086	0.1125302367178154	0.8312523184285828	0.5661714113339297	1.007234387301228	653.6394936165361
836	0.5112994550411467	0.1299311172679894	-0.3813683377731573	0.1427755826059016	0.7955687738197351	0.7436895460844466	1.008001757797972	595.3214827900659
837	0.6008754506961291	0.09310083670254604	-0.507774613993583	0.09784331959226032	0.8449396994203635	0.4842632120180529	1.007410043459879	639.2915104699956
838	0.4061126719513292	0.1247420794973343	-0.2813705924539949	0.1581272153711836	0.7665179129782186	0.8386725364318258	1.010530898572493	460.5541212978451
839	0.7846728373716543	0.09596921580957465	-0.6887036215620796	0.04555904940876529	0.9457406174932762	0.2131365139216088	1.007287303068185	649.2490909014526
840	0.5998465199845265	0.1021821579386918	-0.4976643620458348	0.106501093378999	0.8368761499850903	0.5322213715759279	1.007309565319219	647.4197805265546
841	0.6009503269933157	0.09245406763418459	-0.5084962593591311	0.09722218024521592	0.8455171529988771	0.4808578878535388	1.007417087891071	638.7293842224771
842	0.3960851197048437	0.1029042890262302	-0.2931808306786134	0.1369495760318695	0.7837425055624508	0.708527629781598	1.010549642566335	459.7856408564466
843	1.301009811800408	0.08586056916523641	-1.215149242635172	0.01937474788856967	0.9770878630796196	0.08821963492876846	1.010324999598641	469.1709085773394
844	0.6010083971627147	0.09198875087221395	-0.5090196462905008	0.09676809736916123	0.845937531913685	0.4783713948347755	1.007422835858479	638.2714528040669
845	0.6326868467006833	0.1077840228195282	-0.5249028238811552	0.108845890900369	0.8370131430005829	0.5453703125496561	1.007020625261161	672.0041560930341
846	0.6450681745720377	0.1250987599220354	-0.5199694146500022	0.1231663357323918	0.8244314186547431	0.6272014801818292	1.00670018727785	701.5759988976623
847	6.278632987708219	0.9798905285856939	-5.298742459122526	0.06421274129209734	0.9175550918313972	0.3063912452961336	1.000255826128468	6618.376665790131
848	1.338580146818697	0.09702552252111074	-1.241554624297586	0.02353920395422791	0.972418873851451	0.1076388946167766	1.008929827957793	537.4718940692499
849	1.093481968094713	0.123490753100525	-0.9699912149941875	0.05300346490591964	0.9388354805726769	0.2499125925050814	1.003948056431279	1130.998236743494
850	0.5477698212022208	0.1229502910719384	-0.4248195301302825	0.1319379783385937	0.8086663032311684	0.6786585706042739	1.007655706346844	620.261835598813
851	1.935605534513467	0.08386594599680675	-1.85173958851666	0.01356170286966132	0.9839986834502739	0.06138702249777177	1.001981130518163	2021.604110696218
852	3.875320474051595	0.1552111738502378	-3.720109300201357	0.002287973255720902	0.9968163468644986	0.0102394824291398	1.002035036322835	1978.777817326826
853	0.5990234836416169	0.5257526178064963	-0.07327086583512066	0.4768933695919279	0.4907918412272698	4.070645928575383	1.000942327117094	3472.087627590288
854	1.218149488785498	0.1031245084450104	-1.115024980340487	0.03903484752490512	0.9543089629822278	0.1813748711825417	1.002317631022122	1781.077676778722
855	0.3949987664572345	0.1081550105226247	-0.2868437559346098	0.143089165111922	0.7779890755672356	0.7455956822792728	1.010664778478926	455.1218166191848
856	0.547820423114291	0.1219970756342731	-0.4258233474800179	0.1310775190472565	0.8094685638730427	0.6735649005732433	1.00766211043461	619.7810787425797
857	0.5197260085951942	0.1029069716341815	-0.4168190369610127	0.1161093468540823	0.8205522148603167	0.5865444225764768	1.008133242066012	586.3694161647228
858	0.5154848308945089	0.09039953637974699	-0.425085294514762	0.1040330671217918	0.8311320756764772	0.5184557433046553	1.00823765661518	579.4523132135723
859	0.5494935141558404	0.09605574300060722	-0.4534377711552331	0.1060067790078732	0.8326886877743768	0.529458203805651	1.007861204041227	605.2023965908214
860	0.6326868467006833	0.1077840228195282	-0.5249028238811552	0.108845890900369	0.8370131430005829	0.5453703125496561	1.007020625261161	672.0041560930341
861	0.4061126719513292	0.1247420794973343	-0.2813705924539949	0.1581272153711836	0.7665179129782186	0.8386725364318258	1.010530898572493	460.5541212978451
862	0.7846466201361271	0.0972507315066431	-0.687395888629484	0.04644622040434442	0.9447707799650631	0.2174890797409795	1.007355438167143	643.6830593698194
863	0.500995425128944	0.4363015275352645	-0.06469389759367955	0.4559739387506272	0.5087764335810329	3.742420515431513	1.001420731899609	2609.20542792047
864	0.6450681745720377	0.1250987599220354	-0.5199694146500022	0.1231663357323918	0.8244314186547431	0.6272014801818292	1.00670018727785	701.5759988976623
865	1.54956288166441	0.146364502285543	-1.403198379378867	0.1060044807899488	0.8570613137701801	0.5294453641342672	1.005336824490409	863.690689003858
866	0.6008754506961291	0.09310083670254604	-0.507774613993583	0.09784331959226032	0.8449396994203635	0.4842632120180529	1.007410043459879	639.2915104699956
867	0.5153401012990283	0.09362381030755991	-0.4217162909914684	0.107333808524124	0.8281113668065465	0.5368830855168768	1.008226610813596	580.1762301707137
868	1.54956288166441	0.146364502285543	-1.403198379378867	0.1060044807899488	0.8570613137701801	0.5294453641342672	1.005336824490409	863.690689003858
869	0.5154848308945089	0.09039953637974699	-0.425085294514762	0.1040330671217918	0.8311320756764772	0.5184557433046553	1.00823765661518	579.4523132135723
870	1.075269554093624	0.1069312074491559	-0.9683383466444685	0.04387190458491872	0.9487183303870614	0.2048814681024935	1.003775382390439	1176.372289955511
871	1.885974646776166	0.1426604629341869	-1.743314183841979	0.0320281784730499	0.9630733007145466	0.147741258417172	1.001491910403628	2516.242649095598
872	0.8160662867072389	0.1087604803063423	-0.7073058064008966	0.05298040002187279	0.9378432319356025	0.2497977569994456	1.00741972125707	638.5195056361765
873	1.446555212913918	0.1001049730027247	-1.346450239911194	0.03315810419781569	0.9611861333817284	0.1531321920954893	1.000994231483677	3351.750191180413
874	0.547820423114291	0.1219970756342731	-0.4258233474800179	0.1310775190472565	0.8094685638730427	0.6735649005732433	1.00766211043461	619.7810787425797
875	0.6454041148527483	0.1221658189123705	-0.5232382959403779	0.1205855790364587	0.8268666053770397	0.6122574225672893	1.006740511230281	697.7107083212497
876	0.5494935141558404	0.09605574300060722	-0.4534377711552331	0.1060067790078732	0.8326886877743768	0.529458203805651	1.007861204041227	605.2023965908214
877	0.547820423114291	0.1219970756342731	-0.4258233474800179	0.1310775190472565	0.8094685638730427	0.6735649005732433	1.00766211043461	619.7810787425797
878	0.6008754506961291	0.09310083670254604	-0.507774613993583	0.09784331959226032	0.8449396994203635	0.4842632120180529	1.007410043459879	639.2915104699956
879	0.599151682991951	0.1085499300621423	-0.4906017529298086	0.1125302367178154	0.8312523184285828	0.5661714113339297	1.007234387301228	653.6394936165361
880	0.804728280601845	0.1277491751390586	-0.6769791054627864	0.06633919247280083	0.9233760590226595	0.3172585396085857	1.008372453739118	570.7632297679909
881	0.39423602309555	0.09336737486526035	-0.3008686482302896	0.1265986916432008	0.7926884947917141	0.6472136200731767	1.010432568572038	464.6287011380393
882	0.599151682991951	0.1085499300621423	-0.4906017529298086	0.1125302367178154	0.8312523184285828	0.5661714113339297	1.007234387301228	653.6394936165361
883	0.6412249103152335	0.1649743531931591	-0.4762505571220745	0.1555026988379377	0.7938202916774887	0.8221895141557203	1.006187149481568	754.82315576034
884	0.6454041148527483	0.1221658189123705	-0.5232382959403779	0.1205855790364587	0.8268666053770397	0.6122574225672893	1.006740511230281	697.7107083212497
885	0.9565210447871207	0.08609094536373535	-0.8704300994233853	0.07239689429954407	0.885086297708721	0.3484897516306461	1.006576291132685	713.7277912725482
886	0.5153401012990283	0.09362381030755991	-0.4217162909914684	0.107333808524124	0.8281113668065465	0.5368830855168768	1.008226610813596	580.1762301707137
887	0.8171308803985274	0.1274301325116289	-0.6897007478868985	0.06547525738862799	0.924370477123983	0.3128374079641485	1.008139770823752	585.9320083414192
888	1.342605028834702	0.09572419750618152	-1.24688083132852	0.03274276175216933	0.9614865767501717	0.1511491079837953	1.00129854459219	2785.944281832647
889	0.547820423114291	0.1219970756342731	-0.4258233474800179	0.1310775190472565	0.8094685638730427	0.6735649005732433	1.00766211043461	619.7810787425797
890	0.547820423114291	0.1219970756342731	-0.4258233474800179	0.1310775190472565	0.8094685638730427	0.6735649005732433	1.00766211043461	619.7810787425797
891	2.166023610452186	0.06632667858734674	-2.099696931864839	0.005775487916141938	0.9930327683987595	0.02593799977262818	1.00793859858248	599.7208464388634
892	0.5494935141558404	0.09605574300060722	-0.4534377711552331	0.1060067790078732	0.8326886877743768	0.529458203805651	1.007861204041227	605.2023965908214
893	2.719634207343698	0.1421485699938294	-2.577485637349869	0.01854125329038206	0.9783528408129337	0.08435276168610326	1.001935222281307	2059.57146144718
894	0.6412249103152335	0.1649743531931591	-0.4762505571220745	0.1555026988379377	0.7938202916774887	0.8221895141557203	1.006187149481568	754.82315576034
895	0.6450681745720377	0.1250987599220354	-0.5199694146500022	0.1231663357323918	0.8244314186547431	0.6272014801818292	1.00670018727785	701.5759988976623
896	4.559762625472592	0.136105624046108	-4.423657001426484	0.0001293123807402445	0.999781273399841	0.0005774688197193607	1.005518854756815	837.7976079787653
897	3.604782530712495	0.1002224915226264	-3.504560039189869	0.0006034794433237658	0.9991626917198797	0.002696229876768754	1.004609239462928	985.61223193758
898	1.899021380608946	0.1059870848454029	-1.793034295763543	0.02040426239223578	0.9762113591591941	0.09300499673220092	1.00186928110679	2116.680963645755
899	0.547820423114291	0.1219970756342731	-0.4258233474800179	0.1310775190472565	0.8094685638730427	0.6735649005732433	1.00766211043461	619.7810787425797
900	0.5486956159516447	0.1077016930954442	-0.4409939228562005	0.1174423762633833	0.8221212170380042	0.5941745253463278	1.007775888023889	611.3637962092693
901	0.7292316701025203	0.1420191578826389	-0.5872125122198815	0.08096883504342578	0.9072608492368103	0.3933869246405504	1.010553842309049	459.6138140252768
902	1.380716884827537	0.07840654288414034	-1.302310341943397	0.05906719541044205	0.902151845695462	0.2802980066587087	1.006678959375825	703.6282658311688
903	1.549653076193674	0.14640536812028	-1.403247708073394	0.1060303768633132	0.8570362595459402	0.5295900439948781	1.005336129979113	863.7925735181972
904	0.5549241505567362	0.09740077482071889	-0.4575233757360173	0.106772203416584	0.8324722903827133	0.5337381481448884	1.007801890284671	609.4725339697025
905	0.5205952879072355	0.09497442713871712	-0.4256208607685184	0.1080890128025153	0.827973295067844	0.5411184043538233	1.008161719149054	584.4663687245617
906	0.5549241505567362	0.09740077482071889	-0.4575233757360173	0.106772203416584	0.8324722903827133	0.5337381481448884	1.007801890284671	609.4725339697025
907	0.5249714297595256	0.1042617144949794	-0.4207097152645461	0.1168136098746501	0.8204386475340504	0.5905726709879565	1.008063590027472	591.0774133431519
908	0.5207536609331225	0.09174696132820229	-0.4290066996049202	0.1048057638736381	0.8309826335669566	0.5227573638384925	1.008174917931904	583.5885667940236
909	1.216575270587345	0.1191779072775325	-1.097397363309813	0.04781588685492535	0.9447206555462504	0.2242247522554576	1.002682569402793	1577.714193429788
910	0.6060269752087202	0.09442654717192854	-0.5116004280367916	0.09866870502004461	0.8445641631296967	0.488795553734907	1.007361507596556	643.1919209845709
911	0.6061034212309864	0.09377878657312652	-0.5123246346578598	0.09804994516472668	0.8451401204218193	0.4853970522943248	1.007368797628069	642.6030129797629
912	2.557972889879633	0.08629238532288318	-2.47168050455675	0.008866336273685185	0.9895096169951746	0.03994332743281803	1.002485407616162	1681.409162357654
913	1.366208236811676	0.102707288544492	-1.263500948267184	0.03582233103109388	0.9581374898122007	0.1658933751033096	1.001322756195624	2749.040900824263
914	0.6060269752087202	0.09442654717192854	-0.5116004280367916	0.09866870502004461	0.8445641631296967	0.488795553734907	1.007361507596556	643.1919209845709
915	0.4105485627322697	0.1261187662105779	-0.2844297965216918	0.1584752340639193	0.767010317973851	0.8408659547605275	1.010401691262015	465.9233540566426
916	0.6463794045232649	0.1660798372835195	-0.4802995672397454	0.1557336011264366	0.7938920217080726	0.8236355622420387	1.00613798251042	760.3582876245672
917	0.5206263667126897	0.09432291550834745	-0.4263034512043422	0.1074297815567434	0.8285782272763905	0.5374209216900382	1.008164293993569	584.2949154225673
918	0.5531745680331911	0.1232882369108022	-0.4298863311223889	0.1316347153780313	0.8094161374043102	0.6768621896979862	1.007590856945224	625.1729735385622
919	0.7343429037163312	0.143340306252369	-0.5910025974639621	0.08149977631623995	0.9067301540519725	0.3961953911553487	1.010441340398952	464.2622405530702
920	0.650219110619073	0.1263580530603975	-0.5238610575586755	0.1238004812753764	0.8241438008054229	0.6308870189814668	1.006651359775357	706.3147526865982
921	0.6463794045232649	0.1660798372835195	-0.4802995672397454	0.1557336011264366	0.7938920217080726	0.8236355622420387	1.00613798251042	760.3582876245672
922	0.650219110619073	0.1263580530603975	-0.5238610575586755	0.1238004812753764	0.8241438008054229	0.6308870189814668	1.006651359775357	706.3147526865982
923	0.5199248771056169	0.1097842612160227	-0.4101406158895942	0.1228984950001559	0.8143531931063688	0.6256464392647831	1.008090588204238	589.2434619392594
924	3.25171805276407	0.0936959534478384	-3.158022099316232	0.001163526825667483	0.9984117196289816	0.005201328422753383	1.013225683728439	371.6121233098218
925	0.5649702859935947	0.40937979968198	-0.1555904863116147	0.4041422750063813	0.5614484569830397	3.028474885941591	1.001827130536098	2154.881724325373
926	0.410484644865163	0.1243795647571176	-0.2861050801080454	0.1566603802068494	0.7686455314892016	0.8294475739721768	1.010388592044913	466.4748086403393
927	2.570118955650119	0.09048797022915797	-2.479630985420961	0.009465029417512134	0.9888158851586584	0.04266624512361918	1.003401592974215	1288.350725065047
928	0.5542658534954643	0.1063850357205836	-0.4478808177748807	0.1155861560467811	0.8243232807539206	0.5835560255199826	1.007730661639152	614.6817838416605
929	0.5161445010708794	0.1312143631271197	-0.3849301379437597	0.1432474217178211	0.7956333319818698	0.7465581874291527	1.007916798688818	601.2546484791854
930	0.3795493194118037	0.1360432006619074	-0.2435061187498963	0.1767863581175886	0.7442422843926992	0.9588892709752193	1.011672037264194	418.0830512009949
931	0.5087480122193638	0.1042199156748298	-0.404528096544534	0.1183116528058233	0.8177823074124835	0.5991625898075511	1.008192018627804	582.4552276863341
932	0.5549241505567362	0.09740077482071889	-0.4575233757360173	0.106772203416584	0.8324722903827133	0.5337381481448884	1.007801890284671	609.4725339697025
933	4.187750922591045	0.09814406355226066	-4.089606859038784	0.0004402753652273352	0.9994363342331948	0.001966744326825007	1.002452000719111	1700.351398452413
934	1.309692993234206	0.0886985570059884	-1.220994436228217	0.02044752594416561	0.975882031293471	0.09320631345327725	1.009980197059315	484.3590092270064
935	0.554313169273588	0.105744061874478	-0.44856910739911	0.114952267929986	0.8249088034352511	0.5799400735471841	1.007736581554766	614.2454026616157
936	0.8160590013005548	0.1305526617919377	-0.6855063395086171	0.06761836795171776	0.9220604041391226	0.323819683410995	1.008248520287613	578.7421156570188
937	0.5161445010708794	0.1312143631271197	-0.3849301379437597	0.1432474217178211	0.7956333319818698	0.7465581874291527	1.007916798688818	601.2546484791854
938	0.9635787818808552	0.5900794965409759	-0.3734992853398793	0.2620164530776884	0.7084763988106869	1.585309830226659	1.000583032702599	4621.325429692827
939	9.401127650044149	0.2008379582929884	-9.200289691751161	5.088595609784266e-06	0.9999919415569748	2.272126033008864e-05	1.016398359721917	303.2574937559637
940	0.8276268845564875	0.1291494224601623	-0.6984774620963252	0.06614214304204852	0.9237010716699027	0.316249431844536	1.007996903459011	595.657292205539
941	0.650219110619073	0.1263580530603975	-0.5238610575586755	0.1238004812753764	0.8241438008054229	0.6308870189814668	1.006651359775357	706.3147526865982
942	0.8331177412883675	0.1114543448602937	-0.7216633964280738	0.05405073079494714	0.9367714573824921	0.2551326224091354	1.007261403950676	651.3904517568707
943	2.346206682515346	0.08371035796188964	-2.262496324553456	0.00993603189788258	0.9882448513219739	0.04481072707241243	1.003536750315672	1245.467300460208
944	1.165106401653445	0.09128985486569523	-1.073816546787749	0.03332147361624239	0.9605003900639056	0.1539126787818399	1.002380465385157	1742.390755190205
945	0.5249714297595256	0.1042617144949794	-0.4207097152645461	0.1168136098746501	0.8204386475340504	0.5905726709879565	1.008063590027472	591.0774133431519
946	0.5162506469295733	0.128127302186955	-0.3881233447426183	0.1403793668773374	0.7982921061898626	0.7291698736381321	1.007937316768752	599.8108132727594
947	1.190147787790895	0.1187435353994663	-1.071404252391429	0.04818349863471057	0.9442680072450692	0.2260358735104761	1.002890865507619	1481.26220241593
948	3.240617137572329	0.07200365071877168	-3.168613486853557	0.0005911090186633491	0.9992171068909468	0.002640928513735451	1.014944023620401	331.1044596338324
949	1.526813969862969	0.1145333538003674	-1.412280616062602	0.03862923825153279	0.9552794425697091	0.1794144851679962	1.001009859230828	3317.138547883652
950	0.6061034212309864	0.09377878657312652	-0.5123246346578598	0.09804994516472668	0.8451401204218193	0.4853970522943248	1.007368797628069	642.6030129797629
951	1.419952750774517	0.1211772906659606	-1.298775460108557	0.03258589857332601	0.9623328572228147	0.1504005957917533	1.006150115483622	758.9847720756177
952	2.071283701455797	0.08924680775821311	-1.982036893697584	0.01383652410509211	0.9837181176896695	0.06264845413156618	1.002148104854216	1894.612634085777
953	0.5206263667126897	0.09432291550834745	-0.4263034512043422	0.1074297815567434	0.8285782272763905	0.5374209216900382	1.008164293993569	584.2949154225673
954	0.5783539670087838	0.1467271586366047	-0.4316268083721791	0.1486347911324638	0.7961104865464488	0.7795372044176971	1.006959308912868	677.4662093933736
955	0.823240919690309	0.1023854610915468	-0.7208554585987622	0.04841971029527906	0.9428356727875423	0.2272003612864269	1.007027910826882	671.3610730331952
956	0.5211044178351114	0.08483394253235974	-0.4362704753027516	0.09772639891420114	0.8374608187679689	0.483621849798049	1.008198880387161	582.0017211145088
957	0.5540893139260212	0.1090319501307954	-0.4450573637952258	0.1181247916736961	0.8219676895372198	0.5980895174441964	1.007710747761284	616.1543358080936
958	3.427060078490543	0.08150378089366057	-3.345556297596882	0.001824306354363207	0.9977678286596461	0.008160618009246711	1.004823906697127	946.1748530984497
959	0.5249714297595256	0.1042617144949794	-0.4207097152645461	0.1168136098746501	0.8204386475340504	0.5905726709879565	1.008063590027472	591.0774133431519
960	2.101059086686839	0.07771046787618954	-2.02334861881065	0.00825858828603096	0.9901092641274392	0.03718258987901855	1.005481607211526	842.9676807638359
961	0.3795493194118037	0.1360432006619074	-0.2435061187498963	0.1767863581175886	0.7442422843926992	0.9588892709752193	1.011672037264194	418.0830512009949
962	1.090640979482806	0.1078984607974481	-0.9827425186853576	0.04407208112234506	0.9485419049565135	0.20585939010106	1.003619041545673	1220.735837831264
963	0.504249390110402	0.1106674483483187	-0.3935819417620833	0.1253479400420768	0.8108432721469987	0.6399030006686314	1.008222203649101	580.4655775323765
964	0.4061126719513292	0.1247420794973343	-0.2813705924539949	0.1581272153711836	0.7665179129782186	0.8386725364318258	1.010530898572493	460.5541212978451
965	0.5029960353251213	0.5468503095317885	0.04385427420666721	0.5286256908114825	0.4384887053630567	5.00742698673442	1.000732850286451	4060.704533932666
966	1.350755402309457	0.1151250795781276	-1.23563032273133	0.0309818271427025	0.964082528561612	0.1427602742303115	1.00823882024651	579.3761579866181
967	0.6450681745720377	0.1250987599220354	-0.5199694146500022	0.1231663357323918	0.8244314186547431	0.6272014801818292	1.00670018727785	701.5759988976623
968	1.380716884827537	0.07840654288414034	-1.302310341943397	0.05906719541044205	0.902151845695462	0.2802980066587087	1.006678959375825	703.6282658311688
969	3.382761688784324	0.07067532747706942	-3.312086361307255	0.001376640097975567	0.9983087814837608	0.006155324640809927	1.005614638719213	824.7917502234742
970	0.6450681745720377	0.1250987599220354	-0.5199694146500022	0.1231663357323918	0.8244314186547431	0.6272014801818292	1.00670018727785	701.5759988976623
971	0.5733498165286088	0.1455562883252617	-0.4277935282033472	0.1482738717975202	0.79606424600925	0.777314782311287	1.007026454065654	671.4895590003782
972	0.599151682991951	0.1085499300621423	-0.4906017529298086	0.1125302367178154	0.8312523184285828	0.5661714113339297	1.007234387301228	653.6394936165361
973	1.081031407748505	0.09100618183528002	-0.9900252259132251	0.03467434453460654	0.958799386655194	0.1603860827551248	1.003213457040224	1353.240164456965
974	0.5197260085951942	0.1029069716341815	-0.4168190369610127	0.1161093468540823	0.8205522148603167	0.5865444225764768	1.008133242066012	586.3694161647228
975	1.32251843042875	0.1151150293941074	-1.207403401034642	0.03136920385549018	0.9636315228828323	0.1446030631140929	1.009149131625715	525.4274860438887
976	1.105445082222787	0.1230547732072289	-0.9823903090155577	0.05242575360454606	0.93949304918643	0.2470379655506509	1.003793416534348	1171.462725679272
977	0.405376064592345	0.1064137042179964	-0.2989623603743486	0.1387731827726687	0.7839154886199147	0.7194825632122094	1.010332350566103	468.8576348212131
978	1.19592917630295	0.1181140419340241	-1.077815134368926	0.04766944389142098	0.9448449507830701	0.2235036578478415	1.002821865278925	1511.873173768658
979	1.752382460397403	1.356922813415685	-0.3954596469817189	0.3730630090463408	0.5686217212916078	2.656993931667742	1.000171391500097	7449.609720762301
980	1.54956288166441	0.146364502285543	-1.403198379378867	0.1060044807899488	0.8570613137701801	0.5294453641342672	1.005336824490409	863.690689003858
981	0.3947101208421688	0.1024624721138863	-0.2922476487282825	0.1367758219686052	0.7836216373395066	0.7074862540034182	1.010582384281224	458.4495076533702
982	0.547820423114291	0.1219970756342731	-0.4258233474800179	0.1310775190472565	0.8094685638730427	0.6735649005732433	1.00766211043461	619.7810787425797
983	1.21239530765629	0.09202546988583588	-1.120369837770454	0.03320338849019518	0.9606957470476305	0.1533485084093482	1.002076926935813	1946.734316125782
984	0.5204694616358136	1.936652277552648	1.416182815916835	0.8840364342300033	0.09800104326891378	34.03931971118975	1.000351187058416	5877.850201362645
985	2.155583232347522	0.09010529653540403	-2.065477935812118	0.01038678048344237	0.9876123630387242	0.04686490424163491	1.005755868179174	806.3416827173367
986	0.599151682991951	0.1085499300621423	-0.4906017529298086	0.1125302367178154	0.8312523184285828	0.5661714113339297	1.007234387301228	653.6394936165361
987	0.6021206713011069	0.08302959516772189	-0.519091076133385	0.08808809109471055	0.8539895857599367	0.4313170043801621	1.00751853520686	630.7436964986124
988	1.380716884827537	0.07840654288414034	-1.302310341943397	0.05906719541044205	0.902151845695462	0.2802980066587087	1.006678959375825	703.6282658311688
989	1.082468220316783	0.09031577395838349	-0.9921524463583995	0.03426023996183444	0.9592604275185753	0.158402691771806	1.003179402844393	1365.694964709442
990	0.6450681745720377	0.1250987599220354	-0.5199694146500022	0.1231663357323918	0.8244314186547431	0.6272014801818292	1.00670018727785	701.5759988976623
991	1.316392742881328	0.08662182011253428	-1.229770922768794	0.01954295940464757	0.976908537758377	0.08900082434699506	1.009799573806554	492.7211146393846
992	1.308615645564593	0.09589871158550076	-1.212716933979093	0.02338031046844998	0.9725789096162289	0.1068949200757234	1.009988472648339	483.9827841142022
993	1.183996883732568	0.473393837975545	-0.7106030457570227	0.1682054073428304	0.8091648805716696	0.902934254501084	1.00211651576641	1917.394499465792
994	1.361456753637843	0.08634080725499178	-1.275115946382851	0.02785224079561562	0.9669022426358918	0.1279263858763936	1.001020955889267	3292.993950936589
995	0.5197260085951942	0.1029069716341815	-0.4168190369610127	0.1161093468540823	0.8205522148603167	0.5865444225764768	1.008133242066012	586.3694161647228
996	0.599151682991951	0.1085499300621423	-0.4906017529298086	0.1125302367178154	0.8312523184285828	0.5661714113339297	1.007234387301228	653.6394936165361
997	0.405376064592345	0.1064137042179964	-0.2989623603743486	0.1387731827726687	0.7839154886199147	0.7194825632122094	1.010332350566103	468.8576348212131
998	1.323242499379022	0.116052447179805	-1.207190052199217	0.03176821546662599	0.963186334016739	0.1465027419948513	1.009105798293422	527.7638036475892
999	0.5041378991338263	0.09373096213730095	-0.4104069369965254	0.1083356966233707	0.8263828085794716	0.5425034052068216	1.008293636049062	575.8115107229941
1000	0.39423602309555	0.09336737486526035	-0.3008686482302896	0.1265986916432008	0.7926884947917141	0.6472136200731767	1.010432568572038	464.6287011380393
1001	0.405376064592345	0.1064137042179964	-0.2989623603743486	0.1387731827726687	0.7839154886199147	0.7194825632122094	1.010332350566103	468.8576348212131
1002	1.889364325028061	0.0755420836215642	-1.813822241406497	0.01157330483217677	0.9862612924850156	0.05228115757548771	1.002396850009796	1732.578652920451
1003	0.7197631559583162	0.1407867713955453	-0.5789763845627709	0.08081617771555885	0.9073596502134021	0.3925800291023448	1.010814716238482	449.1905595645092
1004	0.6450681745720377	0.1250987599220354	-0.5199694146500022	0.1231663357323918	0.8244314186547431	0.6272014801818292	1.00670018727785	701.5759988976623
1005	0.4135802248660326	0.436955549034187	0.02337532416815441	0.515116070087997	0.447515359438088	4.743507337377387	1.001484626057065	2525.450108177292
1006	1.380716884827537	0.07840654288414034	-1.302310341943397	0.05906719541044205	0.902151845695462	0.2802980066587087	1.006678959375825	703.6282658311688
1007	1.157375912623507	0.08724520427316264	-1.070130708350344	0.03154185172877316	0.9624030147310846	0.1454248408513251	1.002346105053366	1763.334661331768
1008	0.7192333344101985	0.142540497820707	-0.5766928365894914	0.0820646228011315	0.9060286412187899	0.3991867693595231	1.010881404060689	446.6027258670518
1009	0.5488641762167097	0.1050565209414041	-0.4438076552753056	0.1148886637427176	0.8244877531258059	0.5795775356764069	1.007794529597266	610.0067068795151
1010	1.568322906662516	0.1128869228933408	-1.455435983769175	0.03701313360235927	0.9571090586080035	0.1716199454459897	1.00089901544171	3579.336999940998
1011	0.9565210447871207	0.08609094536373535	-0.8704300994233853	0.07239689429954407	0.885086297708721	0.3484897516306461	1.006576291132685	713.7277912725482
1012	0.5038435815542527	0.1028563869200949	-0.4009871946341578	0.1175963061409247	0.8178935695307548	0.5950570864929691	1.008264849472311	577.6779297138471
1013	0.5112994550411467	0.1299311172679894	-0.3813683377731573	0.1427755826059016	0.7955687738197351	0.7436895460844466	1.008001757797972	595.3214827900659
1014	0.9565210447871207	0.08609094536373535	-0.8704300994233853	0.07239689429954407	0.885086297708721	0.3484897516306461	1.006576291132685	713.7277912725482
1015	1.122281387456813	0.1000103080886243	-1.022271079368189	0.03917811175710483	0.9539436680644346	0.1820676897500542	1.003083122445033	1402.188866176154
1016	1.340347967638188	0.1017675878519218	-1.238580379786266	0.0357981095797296	0.9581217031241971	0.1657770409095751	1.001419060180861	2611.471656123276
1017	0.547820423114291	0.1219970756342731	-0.4258233474800179	0.1310775190472565	0.8094685638730427	0.6735649005732433	1.00766211043461	619.7810787425797
1018	0.547820423114291	0.1219970756342731	-0.4258233474800179	0.1310775190472565	0.8094685638730427	0.6735649005732433	1.00766211043461	619.7810787425797
1019	0.3752986071331913	0.1346521116484105	-0.2406464954847808	0.1766287643646656	0.7434622433920959	0.9578511140219548	1.011828186174491	412.8830401144668
1020	0.5197260085951942	0.1029069716341815	-0.4168190369610127	0.1161093468540823	0.8205522148603167	0.5865444225764768	1.008133242066012	586.3694161647228
1021	0.5197260085951942	0.1029069716341815	-0.4168190369610127	0.1161093468540823	0.8205522148603167	0.5865444225764768	1.008133242066012	586.3694161647228
1022	0.6412249103152335	0.1649743531931591	-0.4762505571220745	0.1555026988379377	0.7938202916774887	0.8221895141557203	1.006187149481568	754.82315576034
1023	0.5477631187686226	0.1230002095892008	-0.4247629091794218	0.1320138514328104	0.808597866739604	0.6791082018812771	1.007653876052703	620.3993751055128
1024	0.5477631187686226	0.1230002095892008	-0.4247629091794218	0.1320138514328104	0.808597866739604	0.6791082018812771	1.007653876052703	620.3993751055128
1025	0.8122648496993119	0.1012094452715065	-0.7110554044278053	0.04805383001613885	0.9431760477468212	0.2253968725186226	1.007136448465199	661.9259689271385
1026	1.261981632948063	0.1167458231772003	-1.145235809770863	0.04528283145066979	0.947589321291505	0.2117830073079964	1.002246694026069	1826.880394746137
1027	0.4061126719513292	0.1247420794973343	-0.2813705924539949	0.1581272153711836	0.7665179129782186	0.8386725364318258	1.010530898572493	460.5541212978451
1028	1.295323553060432	0.08476826868535114	-1.210555284375081	0.01897876276243497	0.9775311023828467	0.08638170199251921	1.010534941776266	460.388134131785
1029	0.5153401012990283	0.09362381030755991	-0.4217162909914684	0.107333808524124	0.8281113668065465	0.5368830855168768	1.008226610813596	580.1762301707137
1030	0.5197260085951942	0.1029069716341815	-0.4168190369610127	0.1161093468540823	0.8205522148603167	0.5865444225764768	1.008133242066012	586.3694161647228
1031	1.581540560949544	0.1154778786080879	-1.466062682341456	0.03794164928167713	0.9561069374162905	0.1760950144143225	1.000902697123717	3569.962786118834
1032	0.547820423114291	0.1219970756342731	-0.4258233474800179	0.1310775190472565	0.8094685638730427	0.6735649005732433	1.00766211043461	619.7810787425797
1033	0.5038435815542527	0.1028563869200949	-0.4009871946341578	0.1175963061409247	0.8178935695307548	0.5950570864929691	1.008264849472311	577.6779297138471
1034	0.5609527314588867	0.4864939299747044	-0.07445880148418232	0.4649682567093568	0.5017973915056227	3.880395784896242	1.001121161364516	3089.930455214482
1035	0.3960851197048437	0.1029042890262302	-0.2931808306786134	0.1369495760318695	0.7837425055624508	0.708527629781598	1.010549642566335	459.7856408564466
1036	1.291471925406551	0.08786686133594317	-1.203605064070608	0.02023532028671866	0.9761088060516073	0.09221903481141916	1.010668200592008	454.9846682465892
1037	0.599151682991951	0.1085499300621423	-0.4906017529298086	0.1125302367178154	0.8312523184285828	0.5661714113339297	1.007234387301228	653.6394936165361
1038	7.850100192223752	0.2661513664639195	-7.583948825759832	0.0008045393789013639	0.9987559786258092	0.003595250226780462	1.005083970725315	902.4592652197604
1039	3.032604014851148	0.1089794523553449	-2.923624562495803	0.009878827273162669	0.9883630318460831	0.04455016463580939	1.002306633443963	1788.026967884655
1040	0.6412249103152335	0.1649743531931591	-0.4762505571220745	0.1555026988379377	0.7938202916774887	0.8221895141557203	1.006187149481568	754.82315576034
1041	1.380716884827537	0.07840654288414034	-1.302310341943397	0.05906719541044205	0.902151845695462	0.2802980066587087	1.006678959375825	703.6282658311688
1042	2.085652680016924	0.1000022253581737	-1.98565045465875	0.01656207742956257	0.9806156732975811	0.075196933101046	1.002036636383238	1977.534439296316
1043	0.5629508065151055	0.4901144997278141	-0.07283630678729142	0.4667219368229094	0.5001235190282032	3.907839909194304	1.001098972475832	3132.701840541525
1044	0.8951498320599258	0.4345508653398394	-0.4605989667200864	0.2313309448227328	0.7424494741768327	1.343775141182294	1.001379591226657	2666.147913058256
1045	0.6412249103152335	0.1649743531931591	-0.4762505571220745	0.1555026988379377	0.7938202916774887	0.8221895141557203	1.006187149481568	754.82315576034
1046	0.4261943140113867	0.1321518068570775	-0.2940425071543092	0.1609293759243663	0.7673767696022062	0.8563850541219141	1.009979281548471	484.4006667176715
1047	1.472576192737414	0.1137726752399989	-1.358803517497415	0.03927535098421909	0.9545074566581361	0.1825380514438747	1.001127690791767	3077.56635465518
1048	0.6326868467006833	0.1077840228195282	-0.5249028238811552	0.108845890900369	0.8370131430005829	0.5453703125496561	1.007020625261161	672.0041560930341
1049	0.5887190248721088	0.7599362998212835	0.1712172749491747	0.6375305453101354	0.333060416780218	7.853474751813062	0.9997754184344227	18144.38047342737
1050	0.6412249103152335	0.1649743531931591	-0.4762505571220745	0.1555026988379377	0.7938202916774887	0.8221895141557203	1.006187149481568	754.82315576034
1051	0.5733498165286088	0.1455562883252617	-0.4277935282033472	0.1482738717975202	0.79606424600925	0.777314782311287	1.007026454065654	671.4895590003782
1052	1.380716884827537	0.07840654288414034	-1.302310341943397	0.05906719541044205	0.902151845695462	0.2802980066587087	1.006678959375825	703.6282658311688
1053	0.3943952247520898	0.09625762470460959	-0.2981376000474802	0.1298911938122831	0.7897630789277412	0.6665587181699451	1.01047988815494	462.6587715166385
1054	0.6454041148527483	0.1221658189123705	-0.5232382959403779	0.1205855790364587	0.8268666053770397	0.6122574225672893	1.006740511230281	697.7107083212497
1055	3.296353554470597	0.5486071487598643	-2.747746405710733	0.02458744320590029	0.9662788974860387	0.1125530573399242	1.005914759611795	786.5554200030758
1056	0.5041277671646339	0.1093270079026528	-0.3948007592619812	0.1240424017247953	0.8120269681826103	0.6322944228971233	1.008230263639992	579.936629427699
1057	0.547820423114291	0.1219970756342731	-0.4258233474800179	0.1310775190472565	0.8094685638730427	0.6735649005732433	1.00766211043461	619.7810787425797
1058	0.7219786483666943	0.4952480966755458	-0.2267305516911486	0.3197774693357585	0.6494828595062641	2.099080612030369	1.000255018013464	6625.451281534102
1059	0.3752986071331913	0.1346521116484105	-0.2406464954847808	0.1766287643646656	0.7434622433920959	0.9578511140219548	1.011828186174491	412.8830401144668
1060	0.3752986071331913	0.1346521116484105	-0.2406464954847808	0.1766287643646656	0.7434622433920959	0.9578511140219548	1.011828186174491	412.8830401144668
1061	1.444846169401607	0.1000877100051553	-1.344758459396452	0.03316829035782929	0.9611746034713052	0.1531808480969693	1.000995670892848	3348.532012256089
1062	0.3960851197048437	0.1029042890262302	-0.2931808306786134	0.1369495760318695	0.7837425055624508	0.708527629781598	1.010549642566335	459.7856408564466
1063	1.345315545326406	0.09221172090540965	-1.253103824420996	0.02152909147129353	0.9746860419164542	0.09824490880320053	1.008750091843319	547.7690492884992
1064	0.5609706048152301	0.4065782929747885	-0.1543923118404416	0.4032812211919181	0.5621829182985566	3.017661784324384	1.001845048735655	2138.474791171634
1065	0.599151682991951	0.1085499300621423	-0.4906017529298086	0.1125302367178154	0.8312523184285828	0.5661714113339297	1.007234387301228	653.6394936165361
1066	0.4060740515197921	0.1237153282849944	-0.2823587232347978	0.1570736395085095	0.7674672016961924	0.8320433233998044	1.010521207429133	460.9524712580862
1067	1.488750543437813	0.113529347472755	-1.375221195965058	0.03885339518362916	0.9549898932090057	0.1804976733098272	1.001082800749884	3164.62995935801
1068	2.048220805621126	0.09305879552154035	-1.955162010099585	0.01192063601367237	0.9858194433737626	0.05386911826493413	1.004105480648037	1092.596327287647
1069	1.380716884827537	0.07840654288414034	-1.302310341943397	0.05906719541044205	0.902151845695462	0.2802980066587087	1.006678959375825	703.6282658311688
1070	1.118349960732672	0.08124747692062892	-1.037102483812043	0.02888795863350777	0.9652362825886609	0.1328249873204193	1.00247612760734	1686.628417736323
1071	0.4049594627360272	0.09724466659250122	-0.307714796143526	0.1286462849671766	0.7929715503215339	0.6592270673956596	1.010215259670174	473.8987649420024
1072	1.103444180798836	0.08948147845459416	-1.013962702344242	0.03363089167982396	0.9599787772696325	0.155391626503933	1.002926844135536	1465.789744725617
1073	1.329718855572644	0.1148864044741547	-1.214832451098489	0.03117509139955649	0.9638530570702706	0.1436794669841097	1.008914182325665	538.3526151695012
1074	0.6454041148527483	0.1221658189123705	-0.5232382959403779	0.1205855790364587	0.8268666053770397	0.6122574225672893	1.006740511230281	697.7107083212497
1075	0.6008754506961291	0.09310083670254604	-0.507774613993583	0.09784331959226032	0.8449396994203635	0.4842632120180529	1.007410043459879	639.2915104699956
1076	0.5494935141558404	0.09605574300060722	-0.4534377711552331	0.1060067790078732	0.8326886877743768	0.529458203805651	1.007861204041227	605.2023965908214
1077	0.5113961233825592	0.1268334830772414	-0.3845626403053178	0.139875699597308	0.798253847874633	0.7261282326037852	1.008020876558524	594.0026221399735
1078	0.3752986071331913	0.1346521116484105	-0.2406464954847808	0.1766287643646656	0.7434622433920959	0.9578511140219548	1.011828186174491	412.8830401144668
1079	0.5477631187686226	0.1230002095892008	-0.4247629091794218	0.1320138514328104	0.808597866739604	0.6791082018812771	1.007653876052703	620.3993751055128
1080	0.4053655459520827	0.1064128951894254	-0.2989526507626574	0.1387736466030794	0.7839141166703274	0.7194853554772114	1.010332483537466	468.8519719396412
1081	0.5733332884096426	0.1455556737720262	-0.4277776146376164	0.1482746141896498	0.796062948815803	0.7773193517837668	1.007026465620827	671.4885396413461
1082	0.515776687714581	0.0835076243097168	-0.4322690634048642	0.09693125755637619	0.8376188704861132	0.4792645489109653	1.008256992483882	578.1894804978791
1083	0.4146833322016399	0.4670427245873509	0.05235939238571097	0.5374716688507303	0.4263593095064315	5.188591811018908	1.001281866777811	2811.947938170367
1084	1.918362646187516	0.1421126525157086	-1.776249993671807	0.03124217500984999	0.9639581316323756	0.1439986120810066	1.001528590416017	2470.88363830506
1085	0.6008558884423715	0.09309964340549884	-0.5077562450368727	0.09784307850668292	0.8449392466759997	0.4842618893847793	1.0074100502421	639.2909687859221
1086	2.112751272193065	0.1015484375931628	-2.011202834599902	0.01672843887690983	0.9804302980158679	0.07596511581340842	1.002032377333294	1980.847544994725
1087	2.539656173466716	0.5359543903048314	-2.003701783161885	0.1099298722798	0.8734958265969791	0.5514723806650482	1.003995916947717	1119.038679396454
1088	1.478377700572178	0.1163804516114396	-1.361997248960739	0.04040733726001763	0.9532767186699431	0.1880206642772126	1.001143144188095	3048.695316648067
1089	1.849654425418887	0.0796767854268732	-1.769977639992014	0.01308663798984803	0.9845114631989509	0.0592081278079984	1.001842146978852	2141.114772141886
1090	0.956514198236057	0.08608939409530189	-0.8704248041407551	0.0723957790257492	0.8850873442061495	0.3484839641592646	1.006576311776947	713.7257310283071
1091	0.5044815567239527	0.08360972114170588	-0.4208718355822468	0.09786443320952729	0.8359411771047107	0.4843790473743539	1.008318014923439	574.2404014516914
1092	1.29593784575765	0.08598225757744334	-1.209955588180207	0.01945445880222182	0.9769943399851965	0.08858978617348294	1.010520078981819	460.9989011036825
1093	0.64504114248943	0.1250975774912912	-0.5199435649981389	0.123166734358804	0.824430320203659	0.6272037952517185	1.006700186396016	701.5760839001611
1094	0.5477839468124241	0.1219962753508898	-0.4257876714615343	0.1310790905790555	0.8094656524644168	0.6735741943911764	1.007662160605078	619.7773154082029
1095	0.4061023194252488	0.1247407974078427	-0.2813615220174061	0.15812751152	0.7665167206200965	0.83867440216478	1.010531043698687	460.5481612721767
1096	0.4261794437693707	0.1321495207796946	-0.2940299229896762	0.1609294494325006	0.7673755475696734	0.8563855203202018	1.009979445989644	484.3931837942023
1097	0.5477839468124241	0.1219962753508898	-0.4257876714615343	0.1310790905790555	0.8094656524644168	0.6735741943911764	1.007662160605078	619.7773154082029
1098	0.6453771223534762	0.1221647324981546	-0.5232123898553216	0.1205860017793249	0.8268654812855919	0.612259863307741	1.006740510027481	697.7108229746788
1099	0.6453771223534762	0.1221647324981546	-0.5232123898553216	0.1205860017793249	0.8268654812855919	0.612259863307741	1.006740510027481	697.7108229746788
1100	0.5149302399768219	0.1027394494127897	-0.4121907905640322	0.116532270079804	0.8196668617711419	0.58896269137567	1.008192724519732	582.4085409235581
1101	1.380714806795341	0.07840534405349195	-1.302309462741849	0.05906633406988546	0.9021526813788272	0.2802936626613962	1.006678976734905	703.6265826351307
1102	1.211256743566622	0.1178857292795706	-1.093371014287052	0.0472237364357468	0.9453576222830972	0.2213103301678232	1.002700202515822	1569.062696590899
1103	0.3949893969848349	0.108154148923273	-0.2868352480615618	0.1430895534586104	0.7779878093680819	0.7455980437404134	1.010664915006696	455.1163433717003
1104	0.5146992721787218	0.1084459238178273	-0.4062533483608945	0.1222513810324924	0.8144101731624394	0.6218933142416732	1.008164898537071	584.2546749550473
1105	0.9274843681595352	0.7084512682794664	-0.2190330998800688	0.4191421064776442	0.5455251199703428	3.221986118327294	0.999871712360592	13447.51231906001
1106	1.392798316350858	0.08548822235157315	-1.307310093999285	0.02700922304649007	0.9678873742506685	0.1239468906851166	1.000892290355841	3596.58823600332
1107	0.5477839468124241	0.1219962753508898	-0.4257876714615343	0.1310790905790555	0.8094656524644168	0.6735741943911764	1.007662160605078	619.7773154082029
1108	0.5101690861746551	0.1730235884932924	-0.3371454976813626	0.1790355335731288	0.761878432784008	0.973749266737435	1.007719716891987	615.4902212001502
1109	0.3752900101499157	0.1346494609551271	-0.2406405491947886	0.1766282992416145	0.7434616951498964	0.9578480505881184	1.01182835425349	412.8775137848811
1110	0.4261794437693707	0.1321495207796946	-0.2940299229896762	0.1609294494325006	0.7673755475696734	0.8563855203202018	1.009979445989644	484.3931837942023
1111	0.5153119952674168	0.09362274623699243	-0.4216892490304244	0.107334393663445	0.828109455772187	0.5368863643073413	1.008226670810378	580.1722931667398
1112	0.6326627763185129	0.1077833170517636	-0.5248794592667493	0.1088463486623925	0.8370119968040532	0.5453728863012238	1.007020624622077	672.0042125583882
1113	0.5494568120872477	0.09605439896356446	-0.4534024131236832	0.1060073695044079	0.8326866420868841	0.5294615027991348	1.007861245320837	605.1994458706847
1114	0.5477839468124241	0.1219962753508898	-0.4257876714615343	0.1310790905790555	0.8094656524644168	0.6735741943911764	1.007662160605078	619.7773154082029
1115	1.221105101154738	0.117809391927269	-1.103295709227469	0.04697019593726353	0.9456497424172057	0.2200635720717451	1.002619630268597	1609.392134945238
1116	0.3960755325005711	0.1029025940002207	-0.2931729385003504	0.136949116655791	0.7837419989719483	0.7085248760090055	1.010549753437883	459.781103017399
1117	1.306026506930268	0.0963653104303146	-1.209661196499953	0.02361035889747692	0.972318125298254	0.1079721363393882	1.0100539714199	481.0258917932999
1118	1.499855953930197	0.1134324042365935	-1.386423549693604	0.03859468610772936	0.9552874480845708	0.1792475646055698	1.00105361005107	3223.944262407886
1119	1.149624065604793	0.1052006089507744	-1.044423456654018	0.04121590398493803	0.9518106414251498	0.1919447672344423	1.002900797355682	1476.958341189885
1120	1.195336987560532	0.1009452892478938	-1.094391698312638	0.03825196643879588	0.9551208006573331	0.1775925437410759	1.002428097814563	1714.16998115316
1121	0.7246322847456507	0.1422798267741918	-0.5823524579714588	0.0815096303132524	0.9066517042295399	0.3962475455395029	1.010701043979191	453.6726622411755
1122	0.6453771223534762	0.1221647324981546	-0.5232123898553216	0.1205860017793249	0.8268654812855919	0.612259863307741	1.006740510027481	697.7108229746788
1123	0.7916687170141665	0.1130012454367863	-0.6786674715773802	0.05685829555784196	0.9335218584577755	0.2691839466888375	1.008029818711641	593.3877990043552
1124	0.5477333725197827	0.1229489909299973	-0.4247843815897855	0.1319391821401381	0.808663740558902	0.6786657038347333	1.007655757293295	620.2580080536572
1125	1.220759948050884	0.1168549906427205	-1.103904957408163	0.04646615694507372	0.9461967914737561	0.2175869838161892	1.002607795495772	1615.492013365627
1126	0.5149302399768219	0.1027394494127897	-0.4121907905640322	0.116532270079804	0.8196668617711419	0.58896269137567	1.008192724519732	582.4085409235581
1127	0.5113857023897463	0.1268322260329236	-0.3845534763568227	0.1398755036654831	0.7982535289888411	0.7261270500668399	1.008020905408922	594.0006364384545
1128	1.083149436117067	0.09030191906341974	-0.9928475170536473	0.03424661326457001	0.9592763698714615	0.1583374543897542	1.003170940826651	1368.825660986581
1129	3.311100221879665	0.1117045032858789	-3.199395718593786	0.00419424200563687	0.9948808237163023	0.01880663609392027	1.00458482482251	990.3084332551035
1130	0.5113857023897463	0.1268322260329236	-0.3845534763568227	0.1398755036654831	0.7982535289888411	0.7261270500668399	1.008020905408922	594.0006364384545
1131	0.3704358581118328	0.1329658531875875	-0.2374700049242452	0.1763693458194303	0.7426036969698785	0.9561430462615285	1.012007827662165	407.0612972797668
1132	0.5146992721787218	0.1084459238178273	-0.4062533483608945	0.1222513810324924	0.8144101731624394	0.6218933142416732	1.008164898537071	584.2546749550473
1133	0.5149302399768219	0.1027394494127897	-0.4121907905640322	0.116532270079804	0.8196668617711419	0.58896269137567	1.008192724519732	582.4085409235581
1134	0.6453771223534762	0.1221647324981546	-0.5232123898553216	0.1205860017793249	0.8268654812855919	0.612259863307741	1.006740510027481	697.7108229746788
1135	0.515776687714581	0.0835076243097168	-0.4322690634048642	0.09693125755637619	0.8376188704861132	0.4792645489109653	1.008256992483882	578.1894804978791
1136	0.4261794437693707	0.1321495207796946	-0.2940299229896762	0.1609294494325006	0.7673755475696734	0.8563855203202018	1.009979445989644	484.3931837942023
1137	0.5153119952674168	0.09362274623699243	-0.4216892490304244	0.107334393663445	0.828109455772187	0.5368863643073413	1.008226670810378	580.1722931667398
1138	1.361193367127851	0.08689593337726192	-1.274297433750589	0.02810630740227728	0.9666254205838201	0.1291270701237578	1.001028060016792	3277.720577793612
1139	1.149418487884841	0.1304852555659974	-1.018933232318844	0.04129475777386395	0.9524740161400578	0.192327811452554	1.014827204282782	333.5705653408695
1140	1.221105101154738	0.117809391927269	-1.103295709227469	0.04697019593726353	0.9456497424172057	0.2200635720717451	1.002619630268597	1609.392134945238
1141	3.218294844143885	0.07977055890810994	-3.138524285235775	0.001321489133623777	0.9983286790454692	0.005908403682577836	1.011257114886613	432.5718079058171
1142	3.391979791818888	0.08723461137042932	-3.304745180448458	0.002248580256727068	0.9972541257444366	0.01006278763595698	1.004927441791781	928.2691495274963
1143	0.6326627763185129	0.1077833170517636	-0.5248794592667493	0.1088463486623925	0.8370119968040532	0.5453728863012238	1.007020624622077	672.0042125583882
1144	0.5488275366302293	0.1050560890689994	-0.4437714475612299	0.1148902301660969	0.8244848105534528	0.5795864635161846	1.007794574158185	610.0034701938464
1145	0.5477266508687874	0.1229993720847545	-0.4247272787840328	0.1320154143175019	0.8085949655214698	0.6791174645130335	1.007653926543897	620.3955800599357
1146	1.380714806795341	0.07840534405349195	-1.302309462741849	0.05906633406988546	0.9021526813788272	0.2802936626613962	1.006678976734905	703.6265826351307
1147	0.7235893530529804	0.1422872749537041	-0.5813020780992764	0.08159089707635264	0.906558231238065	0.3966777099179455	1.010732942687372	452.4057381587759
1148	0.5488275366302293	0.1050560890689994	-0.4437714475612299	0.1148902301660969	0.8244848105534528	0.5795864635161846	1.007794574158185	610.0034701938464
1149	2.090608731373326	0.1006228733366384	-1.989985858036688	0.01669608860528295	0.9804641335897367	0.0758157163783328	1.002040996356959	1974.154328970416
1150	0.6326627763185129	0.1077833170517636	-0.5248794592667493	0.1088463486623925	0.8370119968040532	0.5453728863012238	1.007020624622077	672.0042125583882
1151	1.081797572466844	0.09099046222491002	-0.9908071102419342	0.03465365803242246	0.958823860999354	0.1602869625189026	1.003204267637934	1356.578488369954
1152	1.549560684598199	0.1463622141073643	-1.403198470490834	0.1060033512525716	0.8570624205369668	0.5294390536651953	1.005336842341314	863.6880706032979
1153	0.5477266508687874	0.1229993720847545	-0.4247272787840328	0.1320154143175019	0.8085949655214698	0.6791174645130335	1.007653926543897	620.3955800599357
1154	0.3941210416220174	0.09147169527729002	-0.3026493463447274	0.124435470272974	0.7946085732116206	0.634582809096003	1.010400365490793	465.9791064681002
1155	1.351485847106844	0.09548370298880796	-1.256002144118036	0.03200348171874205	0.9623615378562851	0.1476235694802206	1.00126590015454	2837.302894897211
1156	0.5477266508687874	0.1229993720847545	-0.4247272787840328	0.1320154143175019	0.8085949655214698	0.6791174645130335	1.007653926543897	620.3955800599357
1157	0.7849619291961376	0.09459664385985092	-0.6903652853362867	0.04461968680048926	0.9467649745802127	0.2085367008267145	1.007196846256841	656.790867068781
1158	1.380714806795341	0.07840534405349195	-1.302309462741849	0.05906633406988546	0.9021526813788272	0.2802936626613962	1.006678976734905	703.6265826351307
1159	1.219488720786695	0.09991833280886012	-1.119570387977835	0.03727839470455219	0.9562348559096447	0.1728975155964511	1.002224841889662	1841.470369607198
1160	0.5196970343984699	0.1029056039601397	-0.4167914304383302	0.1161098494698729	0.8205503829527629	0.5865472951527014	1.008133303788517	586.3652778383497
1161	1.460449507145016	0.11162321008	-1.348826297065016	0.02804045169047468	0.9674381293547623	0.128815784715817	1.005279778849559	872.1408504783633
1162	0.5985994765441922	0.5326156946679925	-0.06598378187619969	0.480998753613041	0.4867596471107446	4.13816515079896	1.00090482152815	3564.57603025796
1163	1.372407786069301	0.08675961840917776	-1.285648167660123	0.0278824017916608	0.9668907229930322	0.1280688898137003	1.000983512911767	3375.910765999184
1164	0.6453771223534762	0.1221647324981546	-0.5232123898553216	0.1205860017793249	0.8268654812855919	0.612259863307741	1.006740510027481	697.7108229746788
1165	0.5153119952674168	0.09362274623699243	-0.4216892490304244	0.107334393663445	0.828109455772187	0.5368863643073413	1.008226670810378	580.1722931667398
1166	2.958078941061682	0.06493297749628274	-2.893145963565399	0.001387132457734753	0.9982607999366048	0.006202303943169968	1.019440232356628	258.1470485593379
1167	1.02893692569823	0.7160318422655153	-0.3129050834327146	0.4056240670511811	0.5594635002458326	3.047156557719927	0.9999302964220752	11618.21132592268
1168	0.5153403642441235	0.0929724121906443	-0.4223679520534793	0.1066720911919953	0.8287162739337882	0.533177944088692	1.008228814564638	580.0316549877574
1169	1.549560684598199	0.1463622141073643	-1.403198470490834	0.1060033512525716	0.8570624205369668	0.5294390536651953	1.005336842341314	863.6880706032979
1170	0.4261794437693707	0.1321495207796946	-0.2940299229896762	0.1609294494325006	0.7673755475696734	0.8563855203202018	1.009979445989644	484.3931837942023
1171	0.5612471112909769	0.4821022396454758	-0.0791448716455011	0.4617849201648084	0.504918202854679	3.831035300535759	1.00115334932584	3029.925279863984
1172	1.86477605137231	0.08900530150130102	-1.775770749871009	0.01561923343351192	0.9816365544564096	0.07084820717192644	1.002040303214435	1974.690918553017
1173	0.8047763174077918	0.1277506744721079	-0.6770256429356838	0.0663010626004064	0.923420028864023	0.3170632398855451	1.008374204599074	570.6521051570448
1174	0.7855852040768252	0.107713024832853	-0.6778721792439723	0.05354709746232023	0.9370729708810901	0.2526208523385939	1.007918512090273	601.1338089405275
1175	3.296080478000111	0.06599300827004891	-3.230087469730062	0.0003902020510286994	0.9994852286834803	0.001742975619661762	1.012624766141969	388.2813206030916
1176	5.37799217809995	0.5536908539537675	-4.824301324146182	0.02680371292026202	0.9670337053001781	0.122977818054808	1.003466434139215	1267.412876212952
1177	0.5488729713576116	0.1044099277419935	-0.4444630436156181	0.114248096316594	0.825077219155372	0.5759292644192392	1.007800185821034	609.5961444149301
1178	0.5998270115589917	0.1021806531270913	-0.4976463584319003	0.1065006877551562	0.8368758638319536	0.5322191029259458	1.007309574271646	647.4190469950097
1179	1.479237298414319	0.1135920539106716	-1.365645244503647	0.03905017479957767	0.9547642939128392	0.1814489832379111	1.001104793252294	3121.367258681661
1180	0.5991321463493569	0.1085492272311273	-0.4905829191182295	0.1125305835857081	0.831251325247	0.5661733778133691	1.007234392813788	653.639033112514
1181	0.5609488189346484	0.4365376749169598	-0.1244111440176887	0.4275818926345659	0.5383895345871008	3.33532539918827	1.00154139030343	2455.438754228071
1182	1.349395131856631	0.08643165658690427	-1.262963475269726	0.02804652008431419	0.9666716348503085	0.1288444669090976	1.001063898763521	3202.785358362876
1183	2.074974674047098	0.1013927973370941	-1.973581876710004	0.01690705757752934	0.9802239486623874	0.07679018646241066	1.002453524533468	1699.478045012656
1184	0.5477266508687874	0.1229993720847545	-0.4247272787840328	0.1320154143175019	0.8085949655214698	0.6791174645130335	1.007653926543897	620.3955800599357
1185	0.3704358581118328	0.1329658531875875	-0.2374700049242452	0.1763693458194303	0.7426036969698785	0.9561430462615285	1.012007827662165	407.0612972797668
1186	1.087282307727329	0.1005274720320209	-0.9867548356953086	0.04019746532898014	0.9527385936608578	0.1870032031722122	1.003466067329645	1267.52939715464
1187	0.4972234277917146	0.6607122913316508	0.1634888635399361	0.6365518170271574	0.3336051038452889	7.820302077031475	0.9998012980512673	16587.18237800015
1188	3.644661125950667	0.6651534957439993	-2.979507630206668	0.06484334988198907	0.9217920456945062	0.3096088349497496	1.00093728335949	3484.244591315491
1189	0.64504114248943	0.1250975774912912	-0.5199435649981389	0.123166734358804	0.824430320203659	0.6272037952517185	1.006700186396016	701.5760839001611
1190	0.7875497994071351	0.1072349415403468	-0.6803148578667884	0.05313087728479379	0.9375346769462045	0.2505470544068902	1.007858298032082	605.4101951462526
1191	2.639458056426442	0.1057589779384873	-2.533699078487955	0.01192798667432316	0.9859852335886856	0.05390273675587504	1.002792508385198	1525.285988112678
1192	0.5196970343984699	0.1029056039601397	-0.4167914304383302	0.1161098494698729	0.8205503829527629	0.5865472951527014	1.008133303788517	586.3652778383497
1193	0.6326627763185129	0.1077833170517636	-0.5248794592667493	0.1088463486623925	0.8370119968040532	0.5453728863012238	1.007020624622077	672.0042125583882
1194	3.663070033909323	0.4729056339545507	-3.190164399954773	0.03851812569140052	0.9538064721426393	0.1788777458476771	1.006383414627364	733.5157789453489
1195	0.5477266508687874	0.1229993720847545	-0.4247272787840328	0.1320154143175019	0.8085949655214698	0.6791174645130335	1.007653926543897	620.3955800599357
1196	0.515776687714581	0.0835076243097168	-0.4322690634048642	0.09693125755637619	0.8376188704861132	0.4792645489109653	1.008256992483882	578.1894804978791
1197	0.5494568120872477	0.09605439896356446	-0.4534024131236832	0.1060073695044079	0.8326866420868841	0.5294615027991348	1.007861245320837	605.1994458706847
1198	0.561680817293454	0.4364633067415878	-0.1252175105518661	0.4272358351760118	0.5387462812914305	3.330612466022628	1.001544252341969	2452.011754674097
1199	1.105144290535692	0.1057091869665266	-0.9994351035691654	0.04275779165922304	0.9499843459044172	0.1994461675786031	1.00340745906315	1286.427918824635
1200	0.3752900101499157	0.1346494609551271	-0.2406405491947886	0.1766282992416145	0.7434616951498964	0.9578480505881184	1.01182835425349	412.8775137848811
1201	1.077536602019403	0.1687118836043936	-0.9088247184150099	0.07850325812243444	0.9113125899764049	0.3803874206364966	1.004699530249318	968.6277670653633
1202	0.3752900101499157	0.1346494609551271	-0.2406405491947886	0.1766282992416145	0.7434616951498964	0.9578480505881184	1.01182835425349	412.8775137848811
1203	0.3960755325005711	0.1029025940002207	-0.2931729385003504	0.136949116655791	0.7837419989719483	0.7085248760090055	1.010549753437883	459.781103017399
1204	1.368925907047705	0.08621000802735826	-1.282715899020347	0.02767247948640468	0.9671156219169994	0.1270772374019942	1.000986062782626	3370.131548372916
1205	0.3941913619131108	0.09271728128967409	-0.3014740806234367	0.125863443491344	0.7933413721640772	0.6429135741938213	1.010421378173946	465.0970568830975
1206	0.64504114248943	0.1250975774912912	-0.5199435649981389	0.123166734358804	0.824430320203659	0.6272037952517185	1.006700186396016	701.5760839001611
1207	1.284584887317122	0.1365822312310555	-1.148002656086066	0.05504445211214216	0.9370272623133804	0.2600964609875362	1.00227816627643	1806.270684934766
1208	1.380714806795341	0.07840534405349195	-1.302309462741849	0.05906633406988546	0.9021526813788272	0.2802936626613962	1.006678976734905	703.6265826351307
1209	0.3752900101499157	0.1346494609551271	-0.2406405491947886	0.1766282992416145	0.7434616951498964	0.9578480505881184	1.01182835425349	412.8775137848811
1210	0.6411973154406774	0.1649726448430691	-0.4762246705976083	0.1555036534752862	0.7938186911190132	0.8221954910372713	1.006187143734088	754.8237980448758
1211	0.5113857023897463	0.1268322260329236	-0.3845534763568227	0.1398755036654831	0.7982535289888411	0.7261270500668399	1.008020905408922	594.0006364384545
1212	2.025626519976023	0.1012396736627186	-1.924386846313304	0.01758340675300245	0.9794413433655539	0.07991707907326849	1.00185884344825	2126.013368458851
1213	0.64504114248943	0.1250975774912912	-0.5199435649981389	0.123166734358804	0.824430320203659	0.6272037952517185	1.006700186396016	701.5760839001611
1214	0.3752900101499157	0.1346494609551271	-0.2406405491947886	0.1766282992416145	0.7434616951498964	0.9578480505881184	1.01182835425349	412.8775137848811
1215	0.7854832909870637	0.1077161326077882	-0.6777671583792755	0.05352602108945263	0.9370978661627676	0.2525157964365736	1.007921860857478	600.8977753774594
1216	1.189520147815962	0.1173841218708021	-1.07213602594516	0.0474195898509245	0.9451009854601672	0.2222738725954559	1.002862221722861	1493.81709002689
1217	1.380714806795341	0.07840534405349195	-1.302309462741849	0.05906633406988546	0.9021526813788272	0.2802936626613962	1.006678976734905	703.6265826351307
1218	0.5477839468124241	0.1219962753508898	-0.4257876714615343	0.1310790905790555	0.8094656524644168	0.6735741943911764	1.007662160605078	619.7773154082029
1219	0.6453771223534762	0.1221647324981546	-0.5232123898553216	0.1205860017793249	0.8268654812855919	0.612259863307741	1.006740510027481	697.7108229746788
1220	0.5196970343984699	0.1029056039601397	-0.4167914304383302	0.1161098494698729	0.8205503829527629	0.5865472951527014	1.008133303788517	586.3652778383497
1221	2.309837283906206	0.06493110200053422	-2.244906181905672	0.006299152360181981	0.9924357535573808	0.02830471077272476	1.005565020661805	831.4777687393258
1222	1.883583523875799	0.07451273324627564	-1.809070790629524	0.01133682615204501	0.9865296298889021	0.0512006409894772	1.002386006896531	1739.059695796274
1223	1.353302250540548	0.08701484341095003	-1.266287407129598	0.02828224789372385	0.9664170667168897	0.1299589089151034	1.001063869666345	3202.844804639842
1224	0.6009888550936655	0.0919873557642846	-0.5090014993293809	0.09676766186153736	0.8459372621436325	0.4783690112572379	1.007422843303895	638.2708600705073
1225	0.9020137197135218	0.4345164176221548	-0.467497302091367	0.2302386143260381	0.7436280530898876	1.335532036624504	1.001411678925717	2621.525272490386
1226	0.5477266508687874	0.1229993720847545	-0.4247272787840328	0.1320154143175019	0.8085949655214698	0.6791174645130335	1.007653926543897	620.3955800599357
1227	0.6009888550936655	0.0919873557642846	-0.5090014993293809	0.09676766186153736	0.8459372621436325	0.4783690112572379	1.007422843303895	638.2708600705073
1228	0.5477333725197827	0.1229489909299973	-0.4247843815897855	0.1319391821401381	0.808663740558902	0.6786657038347333	1.007655757293295	620.2580080536572
1229	1.49865821060773	0.113449348397269	-1.385208862210461	0.03862640473501495	0.9552510090162553	0.179400796067306	1.001057072011505	3216.793472369043
1230	0.6008558884423715	0.09309964340549884	-0.5077562450368727	0.09784307850668292	0.8449392466759997	0.4842618893847793	1.0074100502421	639.2909687859221
1231	0.5149302399768219	0.1027394494127897	-0.4121907905640322	0.116532270079804	0.8196668617711419	0.58896269137567	1.008192724519732	582.4085409235581
1232	0.4060330872129153	0.122988790327297	-0.2830442968856183	0.1562863351011217	0.7681729379834288	0.8271003276975432	1.010515866276684	461.1723164546474
1233	0.5477839468124241	0.1219962753508898	-0.4257876714615343	0.1310790905790555	0.8094656524644168	0.6735741943911764	1.007662160605078	619.7773154082029
1234	0.6411973154406774	0.1649726448430691	-0.4762246705976083	0.1555036534752862	0.7938186911190132	0.8221954910372713	1.006187143734088	754.8237980448758
1235	3.173829057155492	0.06868114008722494	-3.105147917068267	0.0006069715361335463	0.9991984558176543	0.002711841350320481	1.017877218904526	279.4608397034575
1236	0.64504114248943	0.1250975774912912	-0.5199435649981389	0.123166734358804	0.824430320203659	0.6272037952517185	1.006700186396016	701.5760839001611
1237	0.5477266508687874	0.1229993720847545	-0.4247272787840328	0.1320154143175019	0.8085949655214698	0.6791174645130335	1.007653926543897	620.3955800599357
1238	0.8110288027629318	0.1012284567154717	-0.70980034604746	0.04809027632792478	0.9431325319107658	0.2255764606786504	1.007159996422049	659.9142584604015
1239	1.86027952412424	0.08361016488504228	-1.776669359239198	0.01409016121080259	0.9833778668740039	0.06381327446501996	1.002122256908066	1913.213210297924
1240	0.802274801822478	0.1295789752577571	-0.6726958265647209	0.06769505935723996	0.9219049603391751	0.3242136208624311	1.008467948465081	564.7656706369527
1241	1.254628873774433	0.1162257842294082	-1.138403089545025	0.04535964921195567	0.9474708736436952	0.212159346454301	1.0023226170754	1777.944865753594
1242	1.137542344606885	0.122147937275443	-1.015394407331442	0.05108404665255462	0.9410262113173127	0.2403752857528363	1.003405888251438	1286.942238538143
1243	0.6570657058344402	0.142263676583306	-0.5148020292511343	0.08760839926541533	0.8996074151632085	0.4287426968682393	1.013655894963175	360.5475529000001
1244	0.5488275366302293	0.1050560890689994	-0.4437714475612299	0.1148902301660969	0.8244848105534528	0.5795864635161846	1.007794574158185	610.0034701938464
1245	3.833552072608634	0.1164616717670922	-3.717090400841542	0.0001366520071768178	0.9997139454314112	0.0006102497851382025	1.001725443862851	2252.995749571778
1246	1.380714806795341	0.07840534405349195	-1.302309462741849	0.05906633406988546	0.9021526813788272	0.2802936626613962	1.006678976734905	703.6265826351307
1247	0.6453771223534762	0.1221647324981546	-0.5232123898553216	0.1205860017793249	0.8268654812855919	0.612259863307741	1.006740510027481	697.7108229746788
1248	0.6008558884423715	0.09309964340549884	-0.5077562450368727	0.09784307850668292	0.8449392466759997	0.4842618893847793	1.0074100502421	639.2909687859221
1249	0.5477839468124241	0.1219962753508898	-0.4257876714615343	0.1310790905790555	0.8094656524644168	0.6735741943911764	1.007662160605078	619.7773154082029
1250	0.9970804079482157	0.6491949478679009	-0.3478854600803148	0.5126046719377448	0.4578067884024248	4.696058160161826	0.9998888715640725	12854.65399057657
1251	0.5149302399768219	0.1027394494127897	-0.4121907905640322	0.116532270079804	0.8196668617711419	0.58896269137567	1.008192724519732	582.4085409235581
1252	0.5477839468124241	0.1219962753508898	-0.4257876714615343	0.1310790905790555	0.8094656524644168	0.6735741943911764	1.007662160605078	619.7773154082029
1253	0.8435657198916159	0.1360073705250288	-0.7075583493665871	0.06999720463722241	0.9196321929085529	0.3360691995143419	1.007913379006957	601.4959724812313
1254	2.040747850550029	0.0745432136107652	-1.966204636939264	0.01023214359209531	0.9878372679323431	0.04615997334526015	1.002750794742965	1544.761104373149
1255	0.4261794437693707	0.1321495207796946	-0.2940299229896762	0.1609294494325006	0.7673755475696734	0.8563855203202018	1.009979445989644	484.3931837942023
1256	1.356286511609627	0.08634863906922126	-1.269937872540406	0.02791011938288386	0.9668335558593976	0.1281998570089642	1.001035152839019	3262.612520785883
1257	0.64504114248943	0.1250975774912912	-0.5199435649981389	0.123166734358804	0.824430320203659	0.6272037952517185	1.006700186396016	701.5760839001611
1258	1.176223362204209	0.09888973261977038	-1.077333629584438	0.03738453276242892	0.956048651951745	0.1734089027941495	1.002534564669068	1654.294669852203
1259	0.8549729457493047	0.1095460153545883	-0.7454269303947164	0.0518786913968665	0.9392331784093247	0.2443190743664612	1.006856701308686	686.8101483963891
1260	0.8416227660318484	0.1360673749703142	-0.7055553910615342	0.07013210653680878	0.9194784658616026	0.336765737534874	1.007948651362935	599.0162171678612
1261	2.96252634179428	0.06891303017567998	-2.8936133116186	0.002303340068102103	0.9971886125907483	0.01030841307250264	1.010272432894939	471.4235870515886
1262	0.6411973154406774	0.1649726448430691	-0.4762246705976083	0.1555036534752862	0.7938186911190132	0.8221954910372713	1.006187143734088	754.8237980448758
1263	0.3960755325005711	0.1029025940002207	-0.2931729385003504	0.136949116655791	0.7837419989719483	0.7085248760090055	1.010549753437883	459.781103017399
1264	0.5733332884096426	0.1455556737720262	-0.4277776146376164	0.1482746141896498	0.796062948815803	0.7773193517837668	1.007026465620827	671.4885396413461
1265	0.7029198342952117	0.7396099024480958	0.03669006815288411	0.5099061968113199	0.453909267639902	4.645616413702617	0.9997285988669531	21856.9822610008
1266	1.342273888460789	0.1154224173626144	-1.226851471098174	0.0312331051369588	0.963796287818129	0.1439554602769982	1.008497854059377	562.913622149792
1267	2.10620221226818	0.07483848776868954	-2.031363724499491	0.007691695295808103	0.9907772641626489	0.03461048732048	1.005857784508433	793.5366229924894
1268	0.5776283461995618	3.893398815957954	3.315770469758392	0.9619130224837031	0.02719568209255984	112.769476297803	1.000250059740262	6669.191971880641
1269	0.6326627763185129	0.1077833170517636	-0.5248794592667493	0.1088463486623925	0.8370119968040532	0.5453728863012238	1.007020624622077	672.0042125583882
1270	0.6009888550936655	0.0919873557642846	-0.5090014993293809	0.09676766186153736	0.8459372621436325	0.4783690112572379	1.007422843303895	638.2708600705073
1271	1.306983451534619	0.08748079855671125	-1.219502652977908	0.01997569222436687	0.9764125826029121	0.09101170680793347	1.010083308056821	479.7133793417567
1272	1.549560684598199	0.1463622141073643	-1.403198470490834	0.1060033512525716	0.8570624205369668	0.5294390536651953	1.005336842341314	863.6880706032979
1273	5.037770242247231	0.1773894482760237	-4.860380793971207	2.475373753544086e-05	0.9999016234187226	0.0001105309241441365	1.008971467914196	535.1420822584532
1274	0.4060636906174985	0.1237140885862627	-0.2823496020312358	0.1570739540722257	0.7674659910613164	0.8320453001954995	1.010521352092395	460.9465197910382
1275	2.965111987298115	0.07725245856565324	-2.887859528732462	0.002949663313565648	0.9964107217891087	0.01320953807519639	1.009495972337858	507.4574851738349
1276	0.5477266508687874	0.1229993720847545	-0.4247272787840328	0.1320154143175019	0.8085949655214698	0.6791174645130335	1.007653926543897	620.3955800599357
1277	0.5477839468124241	0.1219962753508898	-0.4257876714615343	0.1310790905790555	0.8094656524644168	0.6735741943911764	1.007662160605078	619.7773154082029
1278	1.549560684598199	0.1463622141073643	-1.403198470490834	0.1060033512525716	0.8570624205369668	0.5294390536651953	1.005336842341314	863.6880706032979
1279	0.956514198236057	0.08608939409530189	-0.8704248041407551	0.0723957790257492	0.8850873442061495	0.3484839641592646	1.006576311776947	713.7257310283071
1280	0.4261794437693707	0.1321495207796946	-0.2940299229896762	0.1609294494325006	0.7673755475696734	0.8563855203202018	1.009979445989644	484.3931837942023
1281	1.112944648239574	0.09052611190660692	-1.022418536332967	0.03405410057609878	0.9595346703161173	0.1574160026701345	1.002864989555269	1492.594589800218
1282	0.3752900101499157	0.1346494609551271	-0.2406405491947886	0.1766282992416145	0.7434616951498964	0.9578480505881184	1.01182835425349	412.8775137848811
1283	10.39331772756369	0.6132927112720944	-9.780025016291599	0.002181620344924356	0.9966804937984215	0.009762475219855404	1.00120809359236	2933.064011713853
1284	4.483214247159263	0.1124372529648776	-4.370776994194386	0.0006838747755751592	0.9991220803154226	0.003055666540685263	1.002053716434517	1964.358922823716
1285	4.12504653390923	0.1268195500694776	-3.998226983839752	0.00270137700806834	0.996684368467762	0.01209462057810154	1.001941755026219	2054.081585147845
1286	2.046991940761272	0.9877937485328541	-1.059198192228418	0.2509987304603152	0.7041818524684565	1.496308833601022	1.000402742057554	5542.644964836759
1287	1.350836512664143	0.08596833155745841	-1.264868181106684	0.02780839013162911	0.9669381088842247	0.1277192171031098	1.001051620778137	3228.067603760623
1288	1.358356386986334	0.1015628335196278	-1.256793553466706	0.03538875182868208	0.958599202244088	0.1638118036640985	1.001336099147089	2729.119484903486
1289	0.64504114248943	0.1250975774912912	-0.5199435649981389	0.123166734358804	0.824430320203659	0.6272037952517185	1.006700186396016	701.5760839001611
1290	0.4053655459520827	0.1064128951894254	-0.2989526507626574	0.1387736466030794	0.7839141166703274	0.7194853554772114	1.010332483537466	468.8519719396412
1291	1.204766066218766	0.09212464622339846	-1.112641419995368	0.03336367809867426	0.9605068901824471	0.1541143508101501	1.002130009162351	1907.596188004476
1292	0.7014504261490419	0.6596456588182318	-0.04180476733081007	0.4647013367612458	0.499352706328409	3.876234402819118	0.9997161198285974	23117.86994630545
1293	0.64504114248943	0.1250975774912912	-0.5199435649981389	0.123166734358804	0.824430320203659	0.6272037952517185	1.006700186396016	701.5760839001611
1294	0.5486590161734345	0.10770087369204	-0.4409581424813945	0.1174436548913185	0.8221185512159883	0.5941818551264165	1.007775933712944	611.3604626144714
1295	1.380714806795341	0.07840534405349195	-1.302309462741849	0.05906633406988546	0.9021526813788272	0.2802936626613962	1.006678976734905	703.6265826351307
1296	0.5477839468124241	0.1219962753508898	-0.4257876714615343	0.1310790905790555	0.8094656524644168	0.6735741943911764	1.007662160605078	619.7773154082029
1297	1.613027736019425	0.1130817989877331	-1.499945937031692	0.02129943286796961	0.974974894321563	0.09717408693868042	1.007339732934978	644.957456964371
1298	2.099294989658969	0.100663206127691	-1.998631783531278	0.01662162482936096	0.9805502537903765	0.07547186647779262	1.002047112163797	1969.432491905619
1299	0.515776687714581	0.0835076243097168	-0.4322690634048642	0.09693125755637619	0.8376188704861132	0.4792645489109653	1.008256992483882	578.1894804978791
1300	0.8090030645912428	0.1106589910124778	-0.698344073578765	0.05448330237361908	0.9361846259143591	0.2572921223749265	1.007623181501119	622.7151870583828
1301	1.654047998380559	0.657976570326524	-0.9960714280540354	0.2166389198412574	0.7547666986768334	1.234828827859649	1.000453920495277	5245.719990153056
1302	1.121410416778271	0.1316273240257101	-0.9897830927525609	0.04236727406625414	0.9512683160350127	0.1975439856410222	1.015848127443008	313.2104060799444
1303	5.875817079060855	0.1520279524205023	-5.723789126640353	0.0007369929170037075	0.9990387745120696	0.00329318230203864	1.002064012157399	1956.501616569593
1304	0.5154566546395051	0.09039834778365832	-0.4250583068558468	0.1040334821437389	0.8311303158153376	0.5184580517498607	1.008237714090273	579.448551212022
1305	2.358614349335864	0.06807168806563993	-2.290542661270224	0.005080417290149549	0.9938655821028325	0.02280046347390703	1.011221753676294	433.8540276488029
1306	6.406386147593393	0.2087299545130567	-6.197656193080336	0.0004803474339939414	0.999355761351713	0.002145835403092321	1.017644466308867	282.9488821149728
1307	2.873018145753729	0.0684848444029735	-2.804533301350756	0.002767242972559493	0.9966318367606435	0.0123903343626181	1.010469099933688	463.1063929133063
1308	0.6008558884423715	0.09309964340549884	-0.5077562450368727	0.09784307850668292	0.8449392466759997	0.4842618893847793	1.0074100502421	639.2909687859221
1309	1.288827099308596	0.08617134844398147	-1.202655750864615	0.01959133391701074	0.9768341969281996	0.08922552956526263	1.010755663041633	451.5077306422218
1310	1.464522702855803	0.1166375512365869	-1.347885151619216	0.04081745683851618	0.9528081799292225	0.1900102130331415	1.001188387352945	2967.207545810179
1311	0.5477839468124241	0.1219962753508898	-0.4257876714615343	0.1310790905790555	0.8094656524644168	0.6735741943911764	1.007662160605078	619.7773154082029
1312	1.549560684598199	0.1463622141073643	-1.403198470490834	0.1060033512525716	0.8570624205369668	0.5294390536651953	1.005336842341314	863.6880706032979
1313	7.697559042491588	0.2243542150308183	-7.47320482746077	9.252721787627972e-05	0.9998503613746992	0.0004131825376789402	1.01275715271275	384.4791819608772
1314	1.087282307727329	0.1005274720320209	-0.9867548356953086	0.04019746532898014	0.9527385936608578	0.1870032031722122	1.003466067329645	1267.52939715464
1315	0.6453771223534762	0.1221647324981546	-0.5232123898553216	0.1205860017793249	0.8268654812855919	0.612259863307741	1.006740510027481	697.7108229746788
1316	0.4060636906174985	0.1237140885862627	-0.2823496020312358	0.1570739540722257	0.7674659910613164	0.8320453001954995	1.010521352092395	460.9465197910382
1317	1.185133757358756	0.09257699227002143	-1.092556765088734	0.03381077222661404	0.9599829677311501	0.1562518498762716	1.002267869601272	1812.961913929944
1318	3.071197922372713	0.5046738293594701	-2.566524093013243	0.2354197468384821	0.7457333049807107	1.37483974905045	1.0036793142936	1203.239607355551
1319	0.5112593985035818	0.130877456225253	-0.3803819422783288	0.1436596845750679	0.7947494796929754	0.7490672105714	1.007995729832417	595.7385379735631
1320	1.222001018858574	0.09186368074677312	-1.130137338111801	0.03296192391958978	0.960980201582571	0.1521953021474962	1.002004976800456	2002.431737918604
1321	2.254036005500276	0.0895562823339576	-2.164479723166319	0.009405773986299073	0.9887554344283382	0.04239659859930543	1.007910663151678	601.6877678601531
1322	0.5154566546395051	0.09039834778365832	-0.4250583068558468	0.1040334821437389	0.8311303158153376	0.5184580517498607	1.008237714090273	579.448551212022
1323	0.5196970343984699	0.1029056039601397	-0.4167914304383302	0.1161098494698729	0.8205503829527629	0.5865472951527014	1.008133303788517	586.3652778383497
1324	0.4060330872129153	0.122988790327297	-0.2830442968856183	0.1562863351011217	0.7681729379834288	0.8271003276975432	1.010515866276684	461.1723164546474
1325	1.09214209000566	0.1265249327980138	-0.965617157207646	0.05478807178306868	0.9368971380960527	0.2588147904629094	1.004022819190963	1112.427370514887
1326	0.6411973154406774	0.1649726448430691	-0.4762246705976083	0.1555036534752862	0.7938186911190132	0.8221954910372713	1.006187143734088	754.8237980448758
1327	1.509243025194857	0.1161506704723413	-1.393092354722515	0.03971374355039727	0.9540719188491259	0.184659809223848	1.001066264628963	3197.959224739581
1328	0.5695894834855159	0.4617034602210016	-0.1078860232645142	0.4435207097619253	0.5229854395100249	3.558747425778642	1.001339291085084	2724.396667829344
1329	0.3752900101499157	0.1346494609551271	-0.2406405491947886	0.1766282992416145	0.7434616951498964	0.9578480505881184	1.01182835425349	412.8775137848811
1330	0.5494568120872477	0.09605439896356446	-0.4534024131236832	0.1060073695044079	0.8326866420868841	0.5294615027991348	1.007861245320837	605.1994458706847
1331	0.5149302399768219	0.1027394494127897	-0.4121907905640322	0.116532270079804	0.8196668617711419	0.58896269137567	1.008192724519732	582.4085409235581
1332	1.463860096248225	0.15435656890134	-1.309503527346885	0.05865921907735611	0.9333696461881089	0.2782413501925622	1.001524387298494	2475.997891920339
1333	1.996482394533733	0.07303979736765379	-1.92344259716608	0.01019191511077616	0.9878687682316289	0.04597662307096551	1.002434533206988	1710.427452048354
1334	0.6326627763185129	0.1077833170517636	-0.5248794592667493	0.1088463486623925	0.8370119968040532	0.5453728863012238	1.007020624622077	672.0042125583882
1335	0.5494568120872477	0.09605439896356446	-0.4534024131236832	0.1060073695044079	0.8326866420868841	0.5294615027991348	1.007861245320837	605.1994458706847
1336	1.35410888433101	0.085943668942308	-1.268165215388702	0.02775558476021288	0.967000886328125	0.1274697673694474	1.001039690405526	3253.020285594249
1337	0.5153933932855372	0.09172375669749937	-0.4236696365880379	0.1053893200479414	0.8298891689671526	0.5260109595091987	1.008233566218641	579.7201750938304
1338	1.343348307432402	0.113815991460685	-1.229532315971716	0.03053861302336772	0.9645746059468097	0.1406536677393565	1.008505055675116	562.4694651092598
1339	1.207556430048868	0.1001196228303585	-1.10743680721851	0.03760725441052435	0.9558498345285796	0.1744823718359444	1.002322346387127	1778.114659058929
1340	1.549560684598199	0.1463622141073643	-1.403198470490834	0.1060033512525716	0.8570624205369668	0.5294390536651953	1.005336842341314	863.6880706032979
1341	0.5154566546395051	0.09039834778365832	-0.4250583068558468	0.1040334821437389	0.8311303158153376	0.5184580517498607	1.008237714090273	579.448551212022
1342	0.515776687714581	0.0835076243097168	-0.4322690634048642	0.09693125755637619	0.8376188704861132	0.4792645489109653	1.008256992483882	578.1894804978791
1343	0.5494568120872477	0.09605439896356446	-0.4534024131236832	0.1060073695044079	0.8326866420868841	0.5294615027991348	1.007861245320837	605.1994458706847
1344	0.956514198236057	0.08608939409530189	-0.8704248041407551	0.0723957790257492	0.8850873442061495	0.3484839641592646	1.006576311776947	713.7257310283071
1345	0.5154566546395051	0.09039834778365832	-0.4250583068558468	0.1040334821437389	0.8311303158153376	0.5184580517498607	1.008237714090273	579.448551212022
1346	0.515183317899788	0.09652062346009858	-0.4186626944396894	0.1102979695852839	0.8253962488749546	0.5535478967329904	1.008214965360575	580.9414341374828
1347	0.5991321463493569	0.1085492272311273	-0.4905829191182295	0.1125305835857081	0.831251325247	0.5661733778133691	1.007234392813788	653.639033112514
1348	1.353302250540548	0.08701484341095003	-1.266287407129598	0.02828224789372385	0.9664170667168897	0.1299589089151034	1.001063869666345	3202.844804639842
1349	0.5733332884096426	0.1455556737720262	-0.4277776146376164	0.1482746141896498	0.796062948815803	0.7773193517837668	1.007026465620827	671.4885396413461
1350	0.5494568120872477	0.09605439896356446	-0.4534024131236832	0.1060073695044079	0.8326866420868841	0.5294615027991348	1.007861245320837	605.1994458706847
1351	1.882829325384541	0.08328269521258128	-1.799546630171959	0.01380231235084839	0.9837140827865285	0.06249138359806192	1.002221029880091	1844.039531172628
1352	0.64504114248943	0.1250975774912912	-0.5199435649981389	0.123166734358804	0.824430320203659	0.6272037952517185	1.006700186396016	701.5760839001611
1353	1.86119176764038	0.08354204634007481	-1.777649721300305	0.01406210170593067	0.9834107820677291	0.06368438259910732	1.00214793154004	1894.73614437072
1354	3.378255292763638	0.07814260271513847	-3.300112690048499	0.00214423980801603	0.99738274459678	0.009594842598696862	1.006628791749336	708.5269356921951
1355	3.488366561362211	0.6551820539204357	-2.833184507441776	0.07538674112807148	0.909895359071007	0.3640551018831935	1.000950047238733	3453.643605461818
1356	14.78584489580845	1.857455418391868	-12.92838947741658	0.01618113600309473	0.9637332511492172	0.07343889462486797	1.000910727813851	3549.684976151198
1357	1.192305603165381	0.09246434467194689	-1.099841258493434	0.03374724530608707	0.9600590457540139	0.1559480153412145	1.002238585350238	1832.267130872209
1358	0.6326627763185129	0.1077833170517636	-0.5248794592667493	0.1088463486623925	0.8370119968040532	0.5453728863012238	1.007020624622077	672.0042125583882
1359	0.5113857023897463	0.1268322260329236	-0.3845534763568227	0.1398755036654831	0.7982535289888411	0.7261270500668399	1.008020905408922	594.0006364384545
1360	0.4261794437693707	0.1321495207796946	-0.2940299229896762	0.1609294494325006	0.7673755475696734	0.8563855203202018	1.009979445989644	484.3931837942023
1361	6.490335391898877	0.5038367208066584	-5.986498671092218	0.001348590496573276	0.9979459434573442	0.006029738035097027	1.002540326060268	1651.174151132505
1362	4.404959927392069	0.1319407958351778	-4.273019131556891	0.0001400072413784171	0.9997669282685836	0.0006252354242241035	1.005497305371962	840.7808989901454
1363	0.511289058473343	0.1299297456455973	-0.3813593128277458	0.1427753447640156	0.7955684967369763	0.7436881008729019	1.008001787085101	595.3194579532558
1364	0.4261794437693707	0.1321495207796946	-0.2940299229896762	0.1609294494325006	0.7673755475696734	0.8563855203202018	1.009979445989644	484.3931837942023
1365	2.658802022873406	0.1034563820293588	-2.555345640844047	0.01133973520808469	0.9866633982445977	0.05121392988597483	1.002837519607892	1504.817353026477
1366	1.133108170441202	0.09079172777573756	-1.042316442665465	0.03385151789179001	0.9598066301151167	0.1564467479800933	1.002683854559041	1577.080407849405
1367	1.33646103117541	0.1037440945190684	-1.232716936656342	0.02631318584447691	0.9693004933138407	0.1206664158618067	1.008909591946749	538.6115716654482
1368	0.5328023748331578	0.1065015120334056	-0.4263008627997523	0.1180145589164858	0.8201632902750109	0.5974567059059052	1.007948490276378	599.0274949837085
1369	0.3815734966007445	0.1366279838446554	-0.2449455127560891	0.1767866003864766	0.7446981063644298	0.9588908672399759	1.011592746921313	420.7749581774636
1370	0.4167890683768194	0.1010174340979261	-0.3157716342788933	0.1303265448304858	0.7936777542146112	0.6691275877434437	1.009958664149417	485.3407292319331
1371	0.5618818113073368	0.1112474644042623	-0.4506343469030746	0.1193147646875274	0.8215995990121197	0.6049308630803003	1.007603000288632	624.2473590063336
1372	1.40780872640356	0.5401653429013089	-0.8676433835022508	0.2423146159660248	0.7320557311501628	1.427982778629069	1.001754431690325	2224.124495320096
1373	0.9670041040443051	0.08968776645104999	-0.8773163375932551	0.07498662771975273	0.8828288297638872	0.3619662519228292	1.006495987636828	721.8338863393974
1374	0.609794664220717	0.543960803103121	-0.06583386111759604	0.4838117349067356	0.4841608158672705	4.185048927083754	1.000864737928909	3669.04092692032
1375	2.416550273526779	0.07689838046075348	-2.339651893066026	0.007978000227846305	0.99051132925247	0.03590914045706727	1.004161599045739	1079.533945716051
1376	3.249644168705936	0.07340835257496328	-3.176235816130973	0.0005872603436862173	0.9992189932569824	0.002623723484490489	1.014284847128545	345.5304463168254
1377	0.6140226495042488	0.09663068045627184	-0.5173919690479769	0.1000530112176333	0.8438965528456036	0.4964156955436951	1.007280012652203	649.8504268785556
1378	0.5608437207275576	0.1264258600887579	-0.4344178606387997	0.1335303092686643	0.80836559257837	0.6881113923497181	1.007464533920565	634.9692243405973
1379	0.6122097311859087	0.1120457725018696	-0.5001639586840391	0.1145027702198575	0.830389518820863	0.5773790955214089	1.007091027632668	665.8415418903871
1380	0.5328023748331578	0.1065015120334056	-0.4263008627997523	0.1180145589164858	0.8201632902750109	0.5974567059059052	1.007948490276378	599.0274949837085
1381	0.6456316511532303	0.1112713364292167	-0.5343603147240136	0.1108904837713342	0.8359622783261098	0.5568923965867856	1.00689183826192	683.5812032125874
1382	1.557066745231458	0.1497689901380519	-1.407297755093406	0.1081512030892898	0.8549841259974187	0.5414674981119222	1.005279350281332	872.2049655416596
1383	1.473648152353056	0.1214770228244591	-1.352171129528597	0.03186334939187215	0.9631696337295091	0.146955902120206	1.004871352345331	937.8837627004727
1384	1.377935728686091	0.1046430125948619	-1.27329271609123	0.03655320435474745	0.9573568984762056	0.1694064675164878	1.001299816332925	2783.981187332084
1385	1.404675410110966	0.1043195472781483	-1.300355862832817	0.03591744763569639	0.9580976499190055	0.1663502710609557	1.001192659964698	2959.737215557424
1386	0.6141016169468239	0.09598243827107006	-0.5181191786757537	0.09943899284736891	0.8444692350592591	0.493032839113957	1.007287686179845	649.2175218079979
1387	0.5164843531144179	0.112152746276483	-0.4043316068379349	0.1251223385577192	0.8123893109969902	0.6385865894625731	1.008036467379007	592.9315007668721
1388	0.8379676602667064	0.1322007965446967	-0.7057668637220098	0.06764483739364706	0.922136451401571	0.3239556405335631	1.007908757400895	601.8224271294092
1389	0.5608437207275576	0.1264258600887579	-0.4344178606387997	0.1335303092686643	0.80836559257837	0.6881113923497181	1.007464533920565	634.9692243405973
1390	0.6122097311859087	0.1120457725018696	-0.5001639586840391	0.1145027702198575	0.830389518820863	0.5773790955214089	1.007091027632668	665.8415418903871
1391	3.120805380703867	0.0807815139588007	-3.040023866745067	0.001755220975206028	0.9977926795090184	0.007851036953778482	1.01297072088964	378.5030399320483
1392	0.5280050338768885	0.1063410036245363	-0.4216640302523521	0.1184296897481331	0.8193132461879564	0.5998406654797012	1.008005011457997	595.0966183812266
1393	1.378753228587914	0.1046099769773512	-1.274143251610562	0.03652272401947688	0.9573916377443258	0.1692598510340674	1.001295655907382	2790.413666994183
1394	1.514646095029718	0.1165798366231736	-1.398066258406544	0.0397632264581975	0.9540303384633356	0.1848994211521167	1.001048284768183	3235.006227146735
1395	1.475628930963414	0.1031723859484684	-1.372456545014945	0.03410838084236686	0.9601854529515521	0.1576757750883531	1.000960547610321	3428.870258980937
1396	0.6129606867603877	0.1057104886545585	-0.5072501981058293	0.1085869111693258	0.8359245253945957	0.5439146315153999	1.00717127504305	658.9550961123601
1397	0.6456579940584348	0.1112721212936185	-0.5343858727648164	0.1108899870313049	0.835963482422646	0.5568895908258285	1.006891840777533	683.5809731367771
1398	0.9592256291182764	0.7255867119569701	-0.2336389171613062	0.4208508808861299	0.5437525212086332	3.244666831391807	0.9998927996977192	12726.21888258813
1399	1.150974263685234	0.102967465115492	-1.048006798569742	0.04022318196650759	0.9528729759689062	0.1871278537522972	1.002880086410718	1485.961829840162
1400	0.5285106091143412	0.09657175081825267	-0.4319388582960886	0.1087299105035031	0.8282494715106899	0.5447183018641361	1.008057343851146	591.5033564076971
1401	3.776501025666688	0.101846431530887	-3.674654594135801	0.002515009734658677	0.9969287595424786	0.0112581121296665	1.003808233500011	1167.459754105731
1402	0.6140226495042488	0.09663068045627184	-0.5173919690479769	0.1000530112176333	0.8438965528456036	0.4964156955436951	1.007280012652203	649.8504268785556
1403	2.148092395964411	0.06959434019380008	-2.078498055770611	0.006452648490828519	0.9922344942512119	0.02899891214963017	1.006961916040039	677.2321395587272
1404	0.6540876076947095	0.1678815596650863	-0.4862060480296232	0.156146943588426	0.7939548806278058	0.826226135976616	1.006057101644501	769.6443020918175
1405	0.5627730889761093	0.09962970519393828	-0.4631433837821711	0.1080833903875621	0.8320140415585729	0.5410868463591765	1.007703260119872	616.7098665486135
1406	0.5175774358162664	0.08716272287229336	-0.430414712943973	0.1000213463062276	0.8354581341099407	0.4962411288408216	1.008157923104509	584.7193250838199
1407	0.6579343753267015	0.1284363305452991	-0.5294980447814024	0.1248734243834519	0.8236170805929749	0.6371349335192872	1.006570157305652	714.3404642810572
1408	0.5239989759230826	0.1333216908189915	-0.3906772851040912	0.1440216175925384	0.7957236269840682	0.7512719196227448	1.007776760750699	611.3001261066314
1409	0.5621104496132155	0.108612134335103	-0.4534983152781125	0.1168100687320697	0.8239298272367259	0.5905524002665412	1.007624844498043	622.5892706019508
1410	0.4176787502687486	0.1266571524306747	-0.2910215978380739	0.1572766723162349	0.7693874995467789	0.8333195383792823	1.010178559032537	475.5015989409459
1411	0.5290806850961423	0.08705271576792231	-0.44202796932822	0.09909166560153107	0.837096372224473	0.4911213255769546	1.008102094760249	588.4653351253891
1412	0.5226156546924947	0.1760154441264287	-0.346600210566066	0.1789806646528027	0.7631508586757916	0.9733857863869037	1.00746248241522	635.1308819195318
1413	1.238976931840839	0.1207882331790121	-1.118188698661827	0.04810388405751047	0.9444581007361524	0.2256435159032151	1.002509824098919	1667.830596959355
1414	2.419574329972549	0.09111093324700172	-2.328463396725547	0.01081213549793213	0.9872499981143369	0.04880507322776619	1.003476352421191	1264.27037811271
1415	0.8406689112957588	0.1043378409026023	-0.7363310703931565	0.04906471722735645	0.9422201132422771	0.2303830946133305	1.006856188949774	686.8574603018258
1416	1.244468475574447	0.08260504255445589	-1.161863433019991	0.02770032951164547	0.9668415271213563	0.1272087735577962	1.001547757514974	2447.827716587874
1417	0.9670120338785203	0.08968946781226231	-0.877322566066258	0.07498783144117509	0.8828276980836429	0.3619725334146909	1.006495965001913	721.8361974149421
1418	2.809806643616644	0.08438632513929387	-2.72542031847735	0.003259031491971883	0.9959210595731548	0.01459951795971728	1.019361819472612	259.1363833255404
1419	0.6583017099454596	0.1255352260614422	-0.5327664838840174	0.1223604604408113	0.8259942533597275	0.6225255640503582	1.006611242716321	710.2568467793524
1420	0.6583017099454596	0.1255352260614422	-0.5327664838840174	0.1223604604408113	0.8259942533597275	0.6225255640503582	1.006611242716321	710.2568467793524
1421	1.172951231609044	0.1329836483525445	-1.0399675832565	0.04196572215423785	0.9517508604043015	0.1955896734565311	1.014057210354644	350.8157472138382
1422	2.14507523740767	0.09076734252386998	-2.0543078948838	0.0134864683919034	0.9841356993465784	0.06104181818889474	1.002419026788822	1719.473295926924
1423	0.5169549027553763	0.1129077301647678	-0.4040471725906084	0.1257955455572446	0.8118174280985695	0.6425168428336169	1.008025788637775	593.6647295215711
1424	0.6583017099454596	0.1255352260614422	-0.5327664838840174	0.1223604604408113	0.8259942533597275	0.6225255640503582	1.006611242716321	710.2568467793524
1425	1.557069069710332	0.1497715291588055	-1.407297540551527	0.1081523980965075	0.854982954732559	0.5414742065423099	1.005279332169515	872.20767533202
1426	0.4077478607260959	0.1066968936371581	-0.3010509670889378	0.1384607058921167	0.7846718097606941	0.717602131682208	1.010267304812076	471.644521999847
1427	4.688231392110119	0.7655906283767175	-3.922640763733401	0.05094754259883295	0.9334718529383954	0.2396984865300149	1.002239360882354	1831.750552127135
1428	1.153077667265023	0.4406243665069803	-0.7124533007580427	0.1519657509041527	0.8269408775095093	0.8001374484735723	1.002416079525149	1721.203495263697
1429	0.8107536839860703	0.1104794756958671	-0.7002742082902031	0.05430773844456532	0.9363883532760612	0.2564154273897081	1.00761068421935	623.6630906622771
1430	1.603124423239475	1.209291202776532	-0.3938332204629431	0.6866041408031698	0.2848106752537014	9.782400361740477	1.000286330822256	6361.957057964407
1431	1.435359643621984	0.1156363791142881	-1.319723264507696	0.03001022061752074	0.9652174675794182	0.1381447226195037	1.00582878438057	797.1383026860082
1432	2.840171097249802	0.06983891635245204	-2.77033218089735	0.002858671003947701	0.9965209514435764	0.01280087711041196	1.01153973049062	422.5946459107204
1433	0.4177033744989599	0.1273713390355266	-0.2903320354634334	0.1580388785733974	0.7687002888501315	0.8381160745594763	1.010181895991045	475.3554081148237
1434	0.5608915807314414	0.126381499078944	-0.4345100816524974	0.1334555555339738	0.8084348260842636	0.6876668420107073	1.007466373292687	634.8243535432463
1435	0.5240104306274203	0.1333231851156484	-0.3906872455117718	0.1440218464851854	0.7957239290997109	0.7512733145084798	1.007776734536352	611.3020383882561
1436	0.5608915807314414	0.126381499078944	-0.4345100816524974	0.1334555555339738	0.8084348260842636	0.6876668420107073	1.007466373292687	634.8243535432463
1437	0.4172301896327443	0.1128685619235091	-0.3043616277092352	0.1430605912666464	0.7822264469591079	0.7454219361220901	1.010071376919596	480.2462959948949
1438	3.547335234940673	0.08534316700187546	-3.461992067938798	0.001744448949372071	0.9978640849975191	0.007802769890720707	1.003945686692828	1131.597085918224
1439	0.5286076937261516	0.09532114232569988	-0.4332865514004517	0.1074639859270667	0.8294130905318182	0.5376126321139599	1.008064181242705	591.0371290211474
1440	0.9670120338785203	0.08968946781226231	-0.877322566066258	0.07498783144117509	0.8828276980836429	0.3619725334146909	1.006495965001913	721.8361974149421
1441	0.6122310408278621	0.1120465442903246	-0.5001844965375375	0.114502389590744	0.8303905640147041	0.5773769280185858	1.007091024535535	665.841810481199
1442	0.6583017099454596	0.1255352260614422	-0.5327664838840174	0.1223604604408113	0.8259942533597275	0.6225255640503582	1.006611242716321	710.2568467793524
1443	0.6583017099454596	0.1255352260614422	-0.5327664838840174	0.1223604604408113	0.8259942533597275	0.6225255640503582	1.006611242716321	710.2568467793524
1444	0.6579642134258237	0.1284376504477957	-0.5295265629780279	0.1248729868004606	0.8236182382399244	0.6371323822826721	1.00657015995657	714.3401992664018
1445	0.6129606867603877	0.1057104886545585	-0.5072501981058293	0.1085869111693258	0.8359245253945957	0.5439146315153999	1.00717127504305	658.9550961123601
1446	0.5350060891993624	0.5370259527000757	0.002019863500713259	0.5092038249834071	0.4580313224061013	4.632578173677469	1.000800571254217	3849.673937724558
1447	0.5328342651355698	0.10650298768473	-0.4263312774508398	0.1180139922447062	0.8201652272167074	0.597453453230376	1.00794843517277	599.031352935984
1448	1.149708030893474	0.09316172504935011	-1.056546305844123	0.03483425282206688	0.9587729886515858	0.1611524333372615	1.002607378973475	1615.707543671886
1449	1.557069069710332	0.1497715291588055	-1.407297540551527	0.1081523980965075	0.854982954732559	0.5414742065423099	1.005279332169515	872.20767533202
1450	0.8338367414817011	0.1322995042280614	-0.7015372372536397	0.06787260343099606	0.9218753424843085	0.3251258526277135	1.007988261886454	596.2560421849877
1451	3.521534503575916	0.07478892117100036	-3.446745582404915	0.0003046042644125686	0.9995935445472529	0.001360506296367151	1.005766668715901	804.9649419341673
1452	1.144252968197327	0.103092534901384	-1.041160433295943	0.04041868272922262	0.9526447755124776	0.1880756798992569	1.002947315389743	1457.130321904645
1453	2.008098498219231	0.09047542880167168	-1.917623069417559	0.01462739187202622	0.9828084627459154	0.0662824693798186	1.002597944259121	1620.605079579112
1454	0.4058670663441012	0.09524660191469844	-0.3106204644294027	0.1261877564043407	0.7953961118979902	0.6448094029281796	1.010156592877624	476.4662124574295
1455	0.6541182496479382	0.1678835677709258	-0.4862346818770124	0.1561459323511561	0.7939565596802428	0.8262197950728751	1.006057110224219	769.6433048966451
1456	0.5290806850961423	0.08705271576792231	-0.44202796932822	0.09909166560153107	0.837096372224473	0.4911213255769546	1.008102094760249	588.4653351253891
1457	1.515041539348671	0.1567643194828716	-1.358277219865799	0.05829513005760709	0.9338229376291152	0.2764074395939235	1.001373507600543	2674.780443688925
1458	0.5306088074918629	0.7603421768313002	0.2297333693394373	0.6628526806310476	0.3083768909013881	8.778687202966664	0.9997646311338054	18883.35458372356
1459	0.5241312490837193	0.1302585815589996	-0.3938726675247197	0.1412092074541242	0.7983363677958428	0.7341890531073323	1.007799396659234	609.6533928939549
1460	1.119112400553099	0.1032364817321203	-1.015875918820978	0.04080972338022967	0.9521806101812377	0.1899726811822408	1.003185834596389	1363.325021763655
1461	0.5241312490837193	0.1302585815589996	-0.3938726675247197	0.1412092074541242	0.7983363677958428	0.7341890531073323	1.007799396659234	609.6533928939549
1462	0.5608841680259331	0.1264267814862446	-0.4344573865396886	0.1335286145686471	0.8083686683417867	0.6881013133483996	1.00746449233403	634.9725005114351
1463	0.5628136049170246	0.09963117146798446	-0.4631824334490401	0.1080827359120553	0.8320161950114917	0.5410831728862369	1.007703224821832	616.7124878184817
1464	0.5240104306274203	0.1333231851156484	-0.3906872455117718	0.1440218464851854	0.7957239290997109	0.7512733145084798	1.007776734536352	611.3020383882561
1465	1.200561016488402	0.1018671410859626	-1.098693875402439	0.03864428809006119	0.9547104944770108	0.1794871943214796	1.002413047977474	1722.986826264457
1466	0.4176787502687486	0.1266571524306747	-0.2910215978380739	0.1572766723162349	0.7693874995467789	0.8333195383792823	1.010178559032537	475.5015989409459
1467	0.438060377859636	0.135692945368226	-0.30236743249141	0.1617333834824913	0.7685451269734938	0.8614890664247079	1.009644149932894	500.154962961532
1468	0.6583017099454596	0.1255352260614422	-0.5327664838840174	0.1223604604408113	0.8259942533597275	0.6225255640503582	1.006611242716321	710.2568467793524
1469	0.5609478673034957	0.1254334262335162	-0.4355144410699794	0.1326180186787057	0.8092179413709342	0.682691362324174	1.007473684303299	634.2491917962205
1470	0.7497857121442861	0.1451224437565656	-0.6046632683877206	0.08156605718722935	0.9067612705227853	0.396546218376525	1.010063612015255	480.5937701994307
1471	0.5226156546924947	0.1760154441264287	-0.346600210566066	0.1789806646528027	0.7631508586757916	0.9733857863869037	1.00746248241522	635.1308819195318
1472	0.5171463110410601	0.09669082432949963	-0.4204554867115605	0.1097228107121785	0.826566490984964	0.550305618615101	1.008118028718046	587.391237770684
1473	0.4058055293558723	0.09391702091554192	-0.3118885084403304	0.1247048625541756	0.7967203659059683	0.6361523576005544	1.010137672722703	477.3002585351438
1474	0.5175885431056462	0.08716399994988397	-0.4304245431557622	0.1000219756520104	0.8354580910514766	0.4962445982656453	1.008157905656679	584.7204882639979
1475	0.5175885431056462	0.08716399994988397	-0.4304245431557622	0.1000219756520104	0.8354580910514766	0.4962445982656453	1.008157905656679	584.7204882639979
1476	0.6579642134258237	0.1284376504477957	-0.5295265629780279	0.1248729868004606	0.8236182382399244	0.6371323822826721	1.00657015995657	714.3401992664018
1477	0.5285065091459363	0.09722503168126721	-0.4312814774646691	0.109382517363159	0.8276505858558428	0.548389293163174	1.008054030419406	591.7295604795811
1478	0.5164952401023967	0.1121535863154791	-0.4043416537869176	0.125122347849407	0.8123898237065046	0.6385866436666842	1.008036442088844	592.9332350848472
1479	0.614043933882825	0.0966319877488809	-0.517411946133944	0.1000532633336081	0.8438970135427534	0.4964170854928021	1.007280007065177	649.8508881458736
1480	0.5328342651355698	0.10650298768473	-0.4263312774508398	0.1180139922447062	0.8201652272167074	0.597453453230376	1.00794843517277	599.031352935984
1481	0.5621610882120871	0.107971005635745	-0.4541900825763421	0.116181867483016	0.8245113784511643	0.5869589300659132	1.007631251666864	622.1046231116206
1482	0.6141228985931481	0.09598372149641142	-0.5181391770967366	0.09943923282721945	0.8444697079338189	0.4930341603514385	1.007287680798021	649.2179652585245
1483	0.6579642134258237	0.1284376504477957	-0.5295265629780279	0.1248729868004606	0.8236182382399244	0.6371323822826721	1.00657015995657	714.3401992664018
1484	0.6129606867603877	0.1057104886545585	-0.5072501981058293	0.1085869111693258	0.8359245253945957	0.5439146315153999	1.00717127504305	658.9550961123601
1485	1.966397882782421	0.08546676199354673	-1.880931120788875	0.0136721437433526	0.9838880588210837	0.06189386249381475	1.002535451860485	1653.813372420578
1486	0.5608841680259331	0.1264267814862446	-0.4344573865396886	0.1335286145686471	0.8083686683417867	0.6881013133483996	1.00746449233403	634.9725005114351
1487	0.5609478673034957	0.1254334262335162	-0.4355144410699794	0.1326180186787057	0.8092179413709342	0.682691362324174	1.007473684303299	634.2491917962205
1488	0.9670120338785203	0.08968946781226231	-0.877322566066258	0.07498783144117509	0.8828276980836429	0.3619725334146909	1.006495965001913	721.8361974149421
1489	0.6579642134258237	0.1284376504477957	-0.5295265629780279	0.1248729868004606	0.8236182382399244	0.6371323822826721	1.00657015995657	714.3401992664018
1490	1.066595127515491	0.9083052818077816	-0.158289845707709	0.438205190428588	0.5174990394413312	3.482828292379973	1.000080336314225	8617.030273660022
1491	0.6583017099454596	0.1255352260614422	-0.5327664838840174	0.1223604604408113	0.8259942533597275	0.6225255640503582	1.006611242716321	710.2568467793524
1492	0.6129606867603877	0.1057104886545585	-0.5072501981058293	0.1085869111693258	0.8359245253945957	0.5439146315153999	1.00717127504305	658.9550961123601
1493	0.5285065091459363	0.09722503168126721	-0.4312814774646691	0.109382517363159	0.8276505858558428	0.548389293163174	1.008054030419406	591.7295604795811
1494	0.6141841042203758	0.09551811012049412	-0.5186659940998817	0.09899058895324471	0.8448864801921017	0.4905653276539917	1.0072938744774	648.7080248468413
1495	1.245624932825585	0.1036053609553727	-1.142019571870213	0.0387341408030734	0.9546945290675362	0.1799213403520249	1.002114288640999	1919.021464633589
1496	0.5608915807314414	0.126381499078944	-0.4345100816524974	0.1334555555339738	0.8084348260842636	0.6876668420107073	1.007466373292687	634.8243535432463
1497	0.5169549027553763	0.1129077301647678	-0.4040471725906084	0.1257955455572446	0.8118174280985695	0.6425168428336169	1.008025788637775	593.6647295215711
1498	3.09149696607179	0.1521266127052499	-2.93937035336654	0.01685036381602263	0.9802733597564238	0.07652827570283563	1.001502845974462	2502.545756889005
1499	1.261257972071901	0.09475777292525553	-1.166500199146645	0.03380996076433644	0.9601291848921191	0.1562479685883801	1.001809454774208	2171.31610131458
1500	0.8330219049532325	0.1323280690762973	-0.7006938358769352	0.0679437948082455	0.9217939839416097	0.3254917356760653	1.008001413221894	595.3453069420376
1501	0.5608841680259331	0.1264267814862446	-0.4344573865396886	0.1335286145686471	0.8083686683417867	0.6881013133483996	1.00746449233403	634.9725005114351
1502	0.8321040856893338	0.1306304677666131	-0.7014736179227208	0.06688754332775346	0.9229245683956856	0.3200689366390913	1.007973751072572	597.2642022450493
1503	0.8339079965058696	0.1305814900094199	-0.7033265064964496	0.0667707031317538	0.9230585470741313	0.3194698326733619	1.007940959742478	599.5551949054412
1504	0.5285065091459363	0.09722503168126721	-0.4312814774646691	0.109382517363159	0.8276505858558428	0.548389293163174	1.008054030419406	591.7295604795811
1505	0.5283478192834947	0.1001252327205631	-0.4282225865629316	0.1123010248196956	0.8249680308076506	0.5648722887199605	1.008037434426717	592.8651914574491
1506	0.8746097873751892	0.138546368291582	-0.7360634190836073	0.07013172097730465	0.9196252946347176	0.3367637464902369	1.007450331297789	636.0900942988933
1507	0.614043933882825	0.0966319877488809	-0.517411946133944	0.1000532633336081	0.8438970135427534	0.4964170854928021	1.007280007065177	649.8508881458736
1508	0.6579642134258237	0.1284376504477957	-0.5295265629780279	0.1248729868004606	0.8236182382399244	0.6371323822826721	1.00657015995657	714.3401992664018
1509	0.5609478673034957	0.1254334262335162	-0.4355144410699794	0.1326180186787057	0.8092179413709342	0.682691362324174	1.007473684303299	634.2491917962205
1510	0.5277514815825395	0.1120220182429379	-0.4157294633396016	0.1240290990255946	0.8141491490017284	0.6322170125034429	1.007968253841641	597.6470328091813
1511	1.390503441354932	0.08203178107038803	-1.308471660284543	0.0616847594181754	0.8996602297083583	0.2935360012334208	1.006601935085925	711.1778241127438
1512	0.4172301896327443	0.1128685619235091	-0.3043616277092352	0.1430605912666464	0.7822264469591079	0.7454219361220901	1.010071376919596	480.2462959948949
1513	0.614043933882825	0.0966319877488809	-0.517411946133944	0.1000532633336081	0.8438970135427534	0.4964170854928021	1.007280007065177	649.8508881458736
1514	0.5286076937261516	0.09532114232569988	-0.4332865514004517	0.1074639859270667	0.8294130905318182	0.5376126321139599	1.008064181242705	591.0371290211474
1515	0.438060377859636	0.135692945368226	-0.30236743249141	0.1617333834824913	0.7685451269734938	0.8614890664247079	1.009644149932894	500.154962961532
1516	0.6141841042203758	0.09551811012049412	-0.5186659940998817	0.09899058895324471	0.8448864801921017	0.4905653276539917	1.0072938744774	648.7080248468413
1517	1.295837560559443	0.4083525162251708	-0.8874850443342727	0.3218531020332257	0.6488424772899327	2.119171909326866	1.002953938111123	1454.350858927547
1518	1.178330853200896	0.09163910828616598	-1.08669174491473	0.03350316275351745	0.9603015090474603	0.1547809966200483	1.002308057455481	1787.124077522238
1519	1.358421612614062	0.08653904489842414	-1.271882567715638	0.01918137849587455	0.9773473793224607	0.08732194112635304	1.008431917497796	567.0135349743266
1520	0.5169549027553763	0.1129077301647678	-0.4040471725906084	0.1257955455572446	0.8118174280985695	0.6425168428336169	1.008025788637775	593.6647295215711
1521	0.9670120338785203	0.08968946781226231	-0.877322566066258	0.07498783144117509	0.8828276980836429	0.3619725334146909	1.006495965001913	721.8361974149421
1522	2.008002419092451	0.0911969642589098	-1.916805454833541	0.01490409654273845	0.982488203770038	0.06755529749681483	1.00208567857369	1940.171010289792
1523	0.51043538512662	0.4754827750618976	-0.03495261006472244	0.4807237545557322	0.4850887098621606	4.133609015451197	1.001131466084602	3070.462623943524
1524	2.419584769914651	0.0692973159240436	-2.350287453990607	0.006536728089049365	0.9921749831453643	0.02937926135263729	1.004561189994012	994.8977958491146
1525	0.5328342651355698	0.10650298768473	-0.4263312774508398	0.1180139922447062	0.8201652272167074	0.597453453230376	1.00794843517277	599.031352935984
1526	0.6141841042203758	0.09551811012049412	-0.5186659940998817	0.09899058895324471	0.8448864801921017	0.4905653276539917	1.0072938744774	648.7080248468413
1527	4.094630454276888	0.1174391000861504	-3.977191354190737	0.003590461363024848	0.9956274233445102	0.01608957787278284	1.003628067388948	1218.083252263111
1528	0.5608915807314414	0.126381499078944	-0.4345100816524974	0.1334555555339738	0.8084348260842636	0.6876668420107073	1.007466373292687	634.8243535432463
1529	1.557069069710332	0.1497715291588055	-1.407297540551527	0.1081523980965075	0.854982954732559	0.5414742065423099	1.005279332169515	872.20767533202
1530	0.5608841680259331	0.1264267814862446	-0.4344573865396886	0.1335286145686471	0.8083686683417867	0.6881013133483996	1.00746449233403	634.9725005114351
1531	0.8328124325895055	0.1313159685466066	-0.7014964640428989	0.06730870485956938	0.9224731096918515	0.3222297091929615	1.007972202818534	597.37197335769
1532	0.5286076937261516	0.09532114232569988	-0.4332865514004517	0.1074639859270667	0.8294130905318182	0.5376126321139599	1.008064181242705	591.0371290211474
1533	0.5286076937261516	0.09532114232569988	-0.4332865514004517	0.1074639859270667	0.8294130905318182	0.5376126321139599	1.008064181242705	591.0371290211474
1534	1.356486939189165	0.09794948360436795	-1.258537455584797	0.02374755049446995	0.9721988945347079	0.1086147862931863	1.008366254995689	571.1570080194873
1535	2.141665893324926	0.09347937454619831	-2.048186518778727	0.01119923333415603	0.9866589577327431	0.05057219077073866	1.005455870794822	846.5777507452283
1536	0.6579642134258237	0.1284376504477957	-0.5295265629780279	0.1248729868004606	0.8236182382399244	0.6371323822826721	1.00657015995657	714.3401992664018
1537	3.660368065968697	0.0839030715368012	-3.576464994431896	0.0006204509525973279	0.9992094365070393	0.002772102385370842	1.003524106485567	1249.35686818325
1538	0.6153590982764594	0.08650774428023199	-0.5288513539962274	0.09038015593043433	0.8529013172944095	0.4436550494859416	1.007398792160341	640.1914128477613
1539	1.219167900603438	0.09206686875555489	-1.127101031847883	0.03296224852480868	0.9609941292017276	0.1521968520370958	1.001987709759692	2016.27769735023
1540	0.5328342651355698	0.10650298768473	-0.4263312774508398	0.1180139922447062	0.8201652272167074	0.597453453230376	1.00794843517277	599.031352935984
1541	0.614043933882825	0.0966319877488809	-0.517411946133944	0.1000532633336081	0.8438970135427534	0.4964170854928021	1.007280007065177	649.8508881458736
1542	1.129881926727494	0.09356556859643272	-1.036316358131062	0.03520452969846956	0.9583439774663166	0.1629279375359186	1.002784249854443	1529.102426496442
1543	0.5280357564036439	0.1063424754352567	-0.4216932809683872	0.1184291578901994	0.8193151311518239	0.599837609758427	1.008004953442986	595.100626362778
1544	0.5285065091459363	0.09722503168126721	-0.4312814774646691	0.109382517363159	0.8276505858558428	0.548389293163174	1.008054030419406	591.7295604795811
1545	0.510281677530554	0.4751417555831187	-0.03513992194743526	0.4805492876765227	0.4852534511209254	4.130720980403551	1.001133775969301	3066.132446692622
1546	0.6122310408278621	0.1120465442903246	-0.5001844965375375	0.114502389590744	0.8303905640147041	0.5773769280185858	1.007091024535535	665.841810481199
1547	1.419119353419821	0.08900559311880574	-1.330113760301015	0.02828019096611448	0.9665268492621572	0.1299491821129241	1.0008747558091	3642.361637983528
1548	3.879788442716633	0.4527713107547847	-3.427017131961848	0.1144154232392195	0.871216704499828	0.576881744613861	1.003962789429336	1127.28937480465
1549	0.6140226495042488	0.09663068045627184	-0.5173919690479769	0.1000530112176333	0.8438965528456036	0.4964156955436951	1.007280012652203	649.8504268785556
1550	0.5620698901105203	0.1086126033225732	-0.4534572867879471	0.1168125717803918	0.8239259508632755	0.5905667285615578	1.007624879191337	622.5866442929394
1551	0.8859926047435819	0.1381560445936754	-0.7478365601499064	0.06935844201199091	0.9205028909567513	0.3327738227903458	1.007253833507493	652.0190842147306
1552	0.5285106091143412	0.09657175081825267	-0.4319388582960886	0.1087299105035031	0.8282494715106899	0.5447183018641361	1.008057343851146	591.5033564076971
1553	0.5196308640897073	0.1044059060719282	-0.4152249580177791	0.1176031037298175	0.8191760871167268	0.5950960677531775	1.008126233027909	586.8397383369537
1554	1.138885237720588	0.09967767772722202	-1.039207559993366	0.03865518394579334	0.9545570150454079	0.1795398360708703	1.002908640774692	1473.577202264556
1555	5.125514108777098	0.1183597208562934	-5.007154387920805	0.0003027064447730798	0.9996104475530908	0.001352027172159101	1.004499100895291	1007.16086646771
1556	0.9705911401588672	0.4224389126262612	-0.5481522275326061	0.3458207654447745	0.6239731762489353	2.360405306074016	1.002554284024826	1643.662963619936
1557	5.36223860381479	0.1342567656990955	-5.227981838115694	0.0003592024413785787	0.9995343353046551	0.001604455130237523	1.004758363067626	957.8746594396418
1558	0.64504114248943	0.1250975774912912	-0.5199435649981389	0.123166734358804	0.824430320203659	0.6272037952517185	1.006700186396016	701.5760839001611
1559	1.998704565443451	0.07569592607620208	-1.923008639367249	0.01085475799392256	0.9871093349264264	0.04899957891365932	1.002359674527849	1755.003428231163
1560	0.8111802842899529	0.1012368487932818	-0.7099434354966712	0.04811499414067559	0.9431035812151872	0.2256982648208931	1.007154598777509	660.3742877890461
1561	0.6411973154406774	0.1649726448430691	-0.4762246705976083	0.1555036534752862	0.7938186911190132	0.8221954910372713	1.006187143734088	754.8237980448758
1562	2.371429113658199	0.1012602695254961	-2.270168844132703	0.01403367611261464	0.9835414608568639	0.06355381657944308	1.002598855793126	1620.130603241741
1563	0.5153403642441235	0.0929724121906443	-0.4223679520534793	0.1066720911919953	0.8287162739337882	0.533177944088692	1.008228814564638	580.0316549877574
1564	0.956514198236057	0.08608939409530189	-0.8704248041407551	0.0723957790257492	0.8850873442061495	0.3484839641592646	1.006576311776947	713.7257310283071
1565	0.5153403642441235	0.0929724121906443	-0.4223679520534793	0.1066720911919953	0.8287162739337882	0.533177944088692	1.008228814564638	580.0316549877574
1566	4.117694248760201	0.1090210595633525	-4.008673189196848	0.0006038858030075844	0.9992204214493817	0.002698046510579667	1.002313157218046	1783.898086111474
1567	0.6453771223534762	0.1221647324981546	-0.5232123898553216	0.1205860017793249	0.8268654812855919	0.612259863307741	1.006740510027481	697.7108229746788
1568	1.150114856240242	0.1219266924854778	-1.028188163754764	0.05058192360559792	0.9416058986586042	0.2378866738154563	1.003260664189226	1336.347934617014
1569	14.86117733761695	0.4177812998465126	-14.44339603777044	4.181718023622506e-05	0.9998336601172838	0.0001867261637595989	1.001520805748344	2480.372624027063
1570	0.5488275366302293	0.1050560890689994	-0.4437714475612299	0.1148902301660969	0.8244848105534528	0.5795864635161846	1.007794574158185	610.0034701938464
1571	0.64504114248943	0.1250975774912912	-0.5199435649981389	0.123166734358804	0.824430320203659	0.6272037952517185	1.006700186396016	701.5760839001611
1572	0.5146992721787218	0.1084459238178273	-0.4062533483608945	0.1222513810324924	0.8144101731624394	0.6218933142416732	1.008164898537071	584.2546749550473
1573	1.477531834250506	0.1136075157823084	-1.363924318468198	0.03908803082145082	0.9547209679874544	0.1816320387992588	1.001108972181054	3113.280356092831
1574	0.64504114248943	0.1250975774912912	-0.5199435649981389	0.123166734358804	0.824430320203659	0.6272037952517185	1.006700186396016	701.5760839001611
1575	0.5733332884096426	0.1455556737720262	-0.4277776146376164	0.1482746141896498	0.796062948815803	0.7773193517837668	1.007026465620827	671.4885396413461
1576	0.7843200528928442	0.09726004723392316	-0.6870600056589211	0.04643985453240374	0.9447785750375193	0.2174578191716301	1.007362865670474	643.0821294184161
1577	0.64504114248943	0.1250975774912912	-0.5199435649981389	0.123166734358804	0.824430320203659	0.6272037952517185	1.006700186396016	701.5760839001611
1578	0.5101690861746551	0.1730235884932924	-0.3371454976813626	0.1790355335731288	0.761878432784008	0.973749266737435	1.007719716891987	615.4902212001502
1579	0.511289058473343	0.1299297456455973	-0.3813593128277458	0.1427753447640156	0.7955684967369763	0.7436881008729019	1.008001787085101	595.3194579532558
1580	1.358469369580458	0.1148012336855148	-1.243668135894943	0.0307263084570317	0.9643729491044037	0.1415455530983381	1.008014237593911	594.4599234985794
1581	0.3960755325005711	0.1029025940002207	-0.2931729385003504	0.136949116655791	0.7837419989719483	0.7085248760090055	1.010549753437883	459.781103017399
1582	0.600930764956525	0.0924528969427387	-0.5084778680137862	0.09722195108568611	0.8455166882910052	0.4808566323778128	1.00741709447959	638.7288589450046
1583	2.020304205723788	0.07562674546243728	-1.94467746026135	0.01068119967678978	0.9873138191655746	0.04820765880508722	1.002422178521502	1717.626924031033
1584	0.5153119952674168	0.09362274623699243	-0.4216892490304244	0.107334393663445	0.828109455772187	0.5368863643073413	1.008226670810378	580.1722931667398
1585	0.511289058473343	0.1299297456455973	-0.3813593128277458	0.1427753447640156	0.7955684967369763	0.7436881008729019	1.008001787085101	595.3194579532558
1586	0.5153933932855372	0.09172375669749937	-0.4236696365880379	0.1053893200479414	0.8298891689671526	0.5260109595091987	1.008233566218641	579.7201750938304
1587	0.6411973154406774	0.1649726448430691	-0.4762246705976083	0.1555036534752862	0.7938186911190132	0.8221954910372713	1.006187143734088	754.8237980448758
1588	0.64504114248943	0.1250975774912912	-0.5199435649981389	0.123166734358804	0.824430320203659	0.6272037952517185	1.006700186396016	701.5760839001611
1589	0.3752900101499157	0.1346494609551271	-0.2406405491947886	0.1766282992416145	0.7434616951498964	0.9578480505881184	1.01182835425349	412.8775137848811
1590	0.511289058473343	0.1299297456455973	-0.3813593128277458	0.1427753447640156	0.7955684967369763	0.7436881008729019	1.008001787085101	595.3194579532558
1591	0.5494568120872477	0.09605439896356446	-0.4534024131236832	0.1060073695044079	0.8326866420868841	0.5294615027991348	1.007861245320837	605.1994458706847
1592	0.6008558884423715	0.09309964340549884	-0.5077562450368727	0.09784307850668292	0.8449392466759997	0.4842618893847793	1.0074100502421	639.2909687859221
1593	0.5153933932855372	0.09172375669749937	-0.4236696365880379	0.1053893200479414	0.8298891689671526	0.5260109595091987	1.008233566218641	579.7201750938304
1594	0.3949893969848349	0.108154148923273	-0.2868352480615618	0.1430895534586104	0.7779878093680819	0.7455980437404134	1.010664915006696	455.1163433717003
1595	0.64504114248943	0.1250975774912912	-0.5199435649981389	0.123166734358804	0.824430320203659	0.6272037952517185	1.006700186396016	701.5760839001611
1596	0.6453771223534762	0.1221647324981546	-0.5232123898553216	0.1205860017793249	0.8268654812855919	0.612259863307741	1.006740510027481	697.7108229746788
1597	25.53856230519712	0.472920347992741	-25.06564195720438	1.165390173153227e-05	0.9999467198379663	5.203657234045263e-05	1.00081934990935	3794.992492905622
1598	0.5153403642441235	0.0929724121906443	-0.4223679520534793	0.1066720911919953	0.8287162739337882	0.533177944088692	1.008228814564638	580.0316549877574
1599	0.6453771223534762	0.1221647324981546	-0.5232123898553216	0.1205860017793249	0.8268654812855919	0.612259863307741	1.006740510027481	697.7108229746788
1600	1.076000252084473	0.106190804008721	-0.969809448075752	0.04342759113078075	0.9492044205485971	0.2027123270036232	1.003744696219562	1184.82208948715
1601	0.5477839468124241	0.1219962753508898	-0.4257876714615343	0.1310790905790555	0.8094656524644168	0.6735741943911764	1.007662160605078	619.7773154082029
1602	0.5488275366302293	0.1050560890689994	-0.4437714475612299	0.1148902301660969	0.8244848105534528	0.5795864635161846	1.007794574158185	610.0034701938464
1603	0.7833773776496982	0.1077617565591044	-0.6756156210905937	0.05366644419643855	0.9369324734795633	0.253215828493464	1.007961982936473	598.0843498629125
1604	0.6453771223534762	0.1221647324981546	-0.5232123898553216	0.1205860017793249	0.8268654812855919	0.612259863307741	1.006740510027481	697.7108229746788
1605	1.21776991082335	0.1031359270708899	-1.11463398375246	0.03905435426133936	0.9542857245070506	0.1814691926225447	1.002324599554644	1776.702317646405
1606	0.5149302399768219	0.1027394494127897	-0.4121907905640322	0.116532270079804	0.8196668617711419	0.58896269137567	1.008192724519732	582.4085409235581
1607	1.478377700572178	0.1163804516114396	-1.361997248960739	0.04040733726001763	0.9532767186699431	0.1880206642772126	1.001143144188095	3048.695316648067
1608	0.6453771223534762	0.1221647324981546	-0.5232123898553216	0.1205860017793249	0.8268654812855919	0.612259863307741	1.006740510027481	697.7108229746788
1609	0.5494568120872477	0.09605439896356446	-0.4534024131236832	0.1060073695044079	0.8326866420868841	0.5294615027991348	1.007861245320837	605.1994458706847
1610	0.8049821680280896	0.1284440249502372	-0.6765381430778524	0.06675121028697151	0.9229360560342361	0.3193698967351828	1.008383889541959	570.0382067621939
1611	0.5146992721787218	0.1084459238178273	-0.4062533483608945	0.1222513810324924	0.8144101731624394	0.6218933142416732	1.008164898537071	584.2546749550473
1612	1.210411644382894	0.1170176938632043	-1.093393950519689	0.04676734987329119	0.9458507934400971	0.2190665759659829	1.002685567509577	1576.236446943706
1613	0.5010350656915292	0.4636192913243466	-0.03741577436718263	0.4770429764247644	0.4883494459774543	4.073087826315466	1.001206288393428	2936.158934172987
1614	1.089156018061777	0.12659484628112	-0.962561171780657	0.05490753637585627	0.9367604172449454	0.2594119192136747	1.004061237489821	1103.12116113998
1615	2.196210086692959	0.0742676797220259	-2.121942406970933	0.008837295945731181	0.9894928227740319	0.03981133269843422	1.006018345643747	774.175584934613
1616	0.6453771223534762	0.1221647324981546	-0.5232123898553216	0.1205860017793249	0.8268654812855919	0.612259863307741	1.006740510027481	697.7108229746788
1617	0.5634032179891026	0.436509300441335	-0.1268939175477677	0.4265996773664618	0.5394136496071356	3.32196351653982	1.001548144682665	2447.366442349292
1618	2.802559091480822	0.07618077034641983	-2.726378321134403	0.003789854254362767	0.9954081797545534	0.01698649662277916	1.010216171493013	473.8590825014135
1619	1.909751369000204	0.103337366599965	-1.806414002400239	0.0194616241772271	0.977283398175144	0.08862306276445966	1.001920196725953	2072.310851061489
1620	0.5985390726495075	0.8448717385467633	0.2463326658972559	0.6586298664926256	0.3125970635153948	8.614858873520332	0.999786169499061	17463.29604883224
1621	2.606690332035166	0.07879189393280896	-2.527898438102357	0.003190594465244726	0.9958947158221434	0.01429195858759742	1.029481854135716	174.2203802796354
1622	0.5494568120872477	0.09605439896356446	-0.4534024131236832	0.1060073695044079	0.8326866420868841	0.5294615027991348	1.007861245320837	605.1994458706847
1623	0.5477839468124241	0.1219962753508898	-0.4257876714615343	0.1310790905790555	0.8094656524644168	0.6735741943911764	1.007662160605078	619.7773154082029
1624	3.31130687164056	0.07763959815061182	-3.233667273489948	0.0005966688673736473	0.9992039223588008	0.002665783369174916	1.01196417118359	408.4606613598664
1625	1.111298950751136	0.1002211775016398	-1.011077773249496	0.03950778674349636	0.9535568945995759	0.1836627662964219	1.003201525537539	1357.577848851887
1626	0.5477839468124241	0.1219962753508898	-0.4257876714615343	0.1310790905790555	0.8094656524644168	0.6735741943911764	1.007662160605078	619.7773154082029
1627	0.6453771223534762	0.1221647324981546	-0.5232123898553216	0.1205860017793249	0.8268654812855919	0.612259863307741	1.006740510027481	697.7108229746788
1628	0.4054779648399393	0.1091120161719829	-0.2963659486679564	0.1416669875556342	0.7813167000884073	0.7369620282984002	1.010366447999596	467.4100585389912
1629	0.7867390628031274	0.08745470774280945	-0.6992843550603181	0.03979710623448166	0.9520346711617964	0.1850634920135977	1.006692692127928	702.2992300517976
1630	0.4061023194252488	0.1247407974078427	-0.2813615220174061	0.15812751152	0.7665167206200965	0.83867440216478	1.010531043698687	460.5481612721767
1631	1.346867069903031	0.08550747384270892	-1.261359596060322	0.01887316859636273	0.9776882218914074	0.08589184576720056	1.008814674602826	544.0233351305658
1632	2.76595880809803	0.08143850099109197	-2.684520307106938	0.003277973988732392	0.995909961815266	0.0146846539369938	1.019968724869576	251.6767886159422
1633	0.946515122675865	0.4230068842619028	-0.5235082384139622	0.3484698307921721	0.6211815891040683	2.388157265735157	1.00251092987093	1667.22086421247
1634	1.365346898950934	0.09541445264804785	-1.269932446302886	0.03221830814168573	0.9621007791173574	0.1486474959463936	1.00119326333247	2958.685311432788
1635	1.279250692203697	0.1020886788808805	-1.177162013322816	0.02629048802317178	0.9692851122805136	0.1205595183146568	1.010840237860349	448.1965929241211
1636	2.888517631827246	0.08241536348283136	-2.806102268344414	0.001964522006812685	0.9974015061905541	0.008789075339202987	1.027483081015228	186.123748671803
1637	3.461882190894102	0.09889004565625645	-3.362992145237845	0.001403319878057046	0.9981953620521169	0.006274784686204737	1.006315658485774	740.7329789427713
1638	1.770949418327311	0.1087596147609989	-1.662189803566312	0.01850385037925634	0.9781893743662795	0.08417939045858037	1.003196407020271	1359.447263049011
1639	0.5701803603707224	0.9674137891295758	0.3972334287588534	0.7371527610836541	0.2357723333562621	12.52236464477332	0.9999193962740583	11919.88480331381
1640	0.600930764956525	0.0924528969427387	-0.5084778680137862	0.09722195108568611	0.8455166882910052	0.4808566323778128	1.00741709447959	638.7288589450046
1641	5.883073368044187	0.6370689016853486	-5.246004466358838	0.02821768848209818	0.9657380986131064	0.1296536399137446	1.000698039273688	4178.464714858244
1642	0.6453771223534762	0.1221647324981546	-0.5232123898553216	0.1205860017793249	0.8268654812855919	0.612259863307741	1.006740510027481	697.7108229746788
1643	0.8013588457878773	0.1296144556135478	-0.6717443901743295	0.06777324740240492	0.9218155037712797	0.3246153127641941	1.008485584084578	563.6720082630693
1644	0.6021010702739673	0.08302850633284647	-0.5190725639411209	0.0880878343279525	0.8539891355759499	0.4313156256947841	1.007518540410211	630.7432920856869
1645	0.5196970343984699	0.1029056039601397	-0.4167914304383302	0.1161098494698729	0.8205503829527629	0.5865472951527014	1.008133303788517	586.3652778383497
1646	1.137858117859011	0.09006366355862666	-1.047794454300384	0.03335488633120627	0.960365789164659	0.1540723383327478	1.002614034494046	1612.270530722525
1647	0.3960755325005711	0.1029025940002207	-0.2931729385003504	0.136949116655791	0.7837419989719483	0.7085248760090055	1.010549753437883	459.781103017399
1648	0.5477333725197827	0.1229489909299973	-0.4247843815897855	0.1319391821401381	0.808663740558902	0.6786657038347333	1.007655757293295	620.2580080536572
1649	0.7839560442795387	0.09726775758121127	-0.6866882866983274	0.04645655014530022	0.9447586579065137	0.2175398063720555	1.007369743862043	642.52665369877
1650	1.947545025092807	0.07446568551816519	-1.873079339574641	0.01086551534295748	0.987089362379282	0.04904867220162513	1.002668104531483	1584.883128302634
1651	0.6326627763185129	0.1077833170517636	-0.5248794592667493	0.1088463486623925	0.8370119968040532	0.5453728863012238	1.007020624622077	672.0042125583882
1652	2.790106653980127	0.1053751038057914	-2.684731550174336	0.01079697322555439	0.9872946888123433	0.04873588497766258	1.002622273717212	1608.035966416955
1653	0.6453771223534762	0.1221647324981546	-0.5232123898553216	0.1205860017793249	0.8268654812855919	0.612259863307741	1.006740510027481	697.7108229746788
1654	0.5041710374332419	0.09240001424824026	-0.4117710231850016	0.1069633997322796	0.8276357763570156	0.5348083859801054	1.008298052035849	575.5262744091623
1655	3.584746933404863	0.1095278282254473	-3.475219105179416	0.002698486833065482	0.996689764198851	0.01208164565740959	1.002814407261946	1515.258139678778
1656	1.337843565358956	0.1145938785578355	-1.223249686801121	0.03093108447559377	0.9641310323735715	0.1425189955357019	1.008661964253139	552.9655271168702
1657	0.5494568120872477	0.09605439896356446	-0.4534024131236832	0.1060073695044079	0.8326866420868841	0.5294615027991348	1.007861245320837	605.1994458706847
1658	0.6009888550936655	0.0919873557642846	-0.5090014993293809	0.09676766186153736	0.8459372621436325	0.4783690112572379	1.007422843303895	638.2708600705073
1659	1.233526661028329	0.09165723897315251	-1.141869422055176	0.03264212109466728	0.9613592821800164	0.1506688478111415	1.001909360632015	2081.59682402361
1660	2.301652198608779	0.06281101509844064	-2.238841183510338	0.004584739525643733	0.9944493746271694	0.02056565951167698	1.011763863823726	415.0090392624111
1661	0.6453771223534762	0.1221647324981546	-0.5232123898553216	0.1205860017793249	0.8268654812855919	0.612259863307741	1.006740510027481	697.7108229746788
1662	2.360211356049777	0.0660023089218071	-2.29420904712797	0.006285444948847897	0.9924553448897951	0.02824272808522182	1.00466281678285	975.4622151671897
1663	1.289575170678234	0.09064246345322319	-1.198932707225011	0.02138393233329095	0.9748093663819889	0.09756802146640878	1.010642088867734	456.0332815498267
1664	0.5044815567239527	0.08360972114170588	-0.4208718355822468	0.09786443320952729	0.8359411771047107	0.4843790473743539	1.008318014923439	574.2404014516914
1665	0.515776687714581	0.0835076243097168	-0.4322690634048642	0.09693125755637619	0.8376188704861132	0.4792645489109653	1.008256992483882	578.1894804978791
1666	0.6411973154406774	0.1649726448430691	-0.4762246705976083	0.1555036534752862	0.7938186911190132	0.8221954910372713	1.006187143734088	754.8237980448758
1667	1.549560684598199	0.1463622141073643	-1.403198470490834	0.1060033512525716	0.8570624205369668	0.5294390536651953	1.005336842341314	863.6880706032979
1668	2.650574200182622	0.1057729010652328	-2.54480129911739	0.01181735558032792	0.9861132675286051	0.05339681465057032	1.002799864867607	1521.90249129758
1669	1.08371135353696	0.1267907465001006	-0.956920607036859	0.05517711359903262	0.9364537205353958	0.2607599219061382	1.004133695607775	1085.989333520404
1670	1.077731971440627	0.1005856617294972	-0.9771463097111297	0.04017954621669702	0.9527615492211801	0.1869163517635778	1.003577677663358	1233.042397283617
1671	1.366420216474355	0.0954063511796697	-1.271013865294685	0.03219867849290491	0.9621235948870153	0.1485539163462525	1.0011893846501	2965.460468724108
1672	1.080640020588534	0.0916502376583064	-0.9889897829302279	0.03504540806309732	0.9583916041125968	0.1621647709108374	1.003241792549257	1343.049675761719
1673	0.5494568120872477	0.09605439896356446	-0.4534024131236832	0.1060073695044079	0.8326866420868841	0.5294615027991348	1.007861245320837	605.1994458706847
1674	0.511289058473343	0.1299297456455973	-0.3813593128277458	0.1427753447640156	0.7955684967369763	0.7436881008729019	1.008001787085101	595.3194579532558
1675	1.48852095831842	0.113526749953872	-1.374994208364547	0.03885541519061383	0.9549875165461998	0.1805074368379234	1.00108308828595	3164.056576375966
1676	6.072361416216723	0.1532746231187537	-5.91908679309797	0.0007345842115912867	0.9990420016378012	0.003282411320279975	1.002029839004158	1982.827410872391
1677	1.053436082421806	0.9945297773190308	-0.0589063051027755	0.5397697933026386	0.4206839076500858	5.236796840534425	1.00003701779917	9311.355811329844
1678	1.56756238055458	0.1156630075886282	-1.451899372965951	0.03830866828441309	0.9556868895621673	0.177866280080626	1.000930655485307	3500.350067452733
1679	0.5733332884096426	0.1455556737720262	-0.4277776146376164	0.1482746141896498	0.796062948815803	0.7773193517837668	1.007026465620827	671.4885396413461
1680	0.956514198236057	0.08608939409530189	-0.8704248041407551	0.0723957790257492	0.8850873442061495	0.3484839641592646	1.006576311776947	713.7257310283071
1681	0.3960755325005711	0.1029025940002207	-0.2931729385003504	0.136949116655791	0.7837419989719483	0.7085248760090055	1.010549753437883	459.781103017399
1682	0.5154566546395051	0.09039834778365832	-0.4250583068558468	0.1040334821437389	0.8311303158153376	0.5184580517498607	1.008237714090273	579.448551212022
1683	0.3704358581118328	0.1329658531875875	-0.2374700049242452	0.1763693458194303	0.7426036969698785	0.9561430462615285	1.012007827662165	407.0612972797668
1684	0.5101690861746551	0.1730235884932924	-0.3371454976813626	0.1790355335731288	0.761878432784008	0.973749266737435	1.007719716891987	615.4902212001502
1685	0.3752900101499157	0.1346494609551271	-0.2406405491947886	0.1766282992416145	0.7434616951498964	0.9578480505881184	1.01182835425349	412.8775137848811
1686	0.5733332884096426	0.1455556737720262	-0.4277776146376164	0.1482746141896498	0.796062948815803	0.7773193517837668	1.007026465620827	671.4885396413461
1687	0.5991321463493569	0.1085492272311273	-0.4905829191182295	0.1125305835857081	0.831251325247	0.5661733778133691	1.007234392813788	653.639033112514
1688	0.6453771223534762	0.1221647324981546	-0.5232123898553216	0.1205860017793249	0.8268654812855919	0.612259863307741	1.006740510027481	697.7108229746788
1689	0.5477839468124241	0.1219962753508898	-0.4257876714615343	0.1310790905790555	0.8094656524644168	0.6735741943911764	1.007662160605078	619.7773154082029
1690	0.5153119952674168	0.09362274623699243	-0.4216892490304244	0.107334393663445	0.828109455772187	0.5368863643073413	1.008226670810378	580.1722931667398
1691	0.6453771223534762	0.1221647324981546	-0.5232123898553216	0.1205860017793249	0.8268654812855919	0.612259863307741	1.006740510027481	697.7108229746788
1692	4.700120954336653	0.129380135406867	-4.570740818929786	0.0009537756882616302	0.9987654211695596	0.004262780143032212	1.001876289115304	2110.461039202853
1693	1.333472854526867	0.1156896240624843	-1.217783230464383	0.03146075673692344	0.9635364241091613	0.145038804480914	1.008786061046889	545.676455072834
1694	0.3960755325005711	0.1029025940002207	-0.2931729385003504	0.136949116655791	0.7837419989719483	0.7085248760090055	1.010549753437883	459.781103017399
1695	1.935293787040261	0.07442941992856247	-1.860864367111699	0.01097701098044545	0.9869516152112119	0.04955756747145953	1.002188319186865	1866.384893313778
1696	0.5477839468124241	0.1219962753508898	-0.4257876714615343	0.1310790905790555	0.8094656524644168	0.6735741943911764	1.007662160605078	619.7773154082029
1697	0.5113857023897463	0.1268322260329236	-0.3845534763568227	0.1398755036654831	0.7982535289888411	0.7261270500668399	1.008020905408922	594.0006364384545
1698	0.956514198236057	0.08608939409530189	-0.8704248041407551	0.0723957790257492	0.8850873442061495	0.3484839641592646	1.006576311776947	713.7257310283071
1699	0.5990063272138213	0.5414410150928799	-0.0575653121209414	0.486061965661092	0.4817992606686121	4.222922862868397	1.000856920917694	3690.132533487354
1700	2.749064296479929	0.07055136137945409	-2.678512935100475	0.002510097931370857	0.9968760311534203	0.01123606975616557	1.021466329974453	235.0331301909997
1701	2.620773890492444	0.06194472899698842	-2.558829161495456	0.002834674139178941	0.9965355495394462	0.01269311579417538	1.019761277245496	254.1762941374177
1702	0.956514198236057	0.08608939409530189	-0.8704248041407551	0.0723957790257492	0.8850873442061495	0.3484839641592646	1.006576311776947	713.7257310283071
1703	0.64504114248943	0.1250975774912912	-0.5199435649981389	0.123166734358804	0.824430320203659	0.6272037952517185	1.006700186396016	701.5760839001611
1704	0.3947006736739833	0.1024607973387918	-0.2922398763351914	0.136775368333625	0.7836211291154144	0.7074835357409758	1.01058249492333	458.4450059235015
1705	0.6009888550936655	0.0919873557642846	-0.5090014993293809	0.09676766186153736	0.8459372621436325	0.4783690112572379	1.007422843303895	638.2708600705073
1706	0.5250116594115818	0.478364233638397	-0.04664742577318481	0.4762508682214341	0.4898420876077088	4.060174817021144	1.001126089937386	3080.588539708108
1707	0.5991321463493569	0.1085492272311273	-0.4905829191182295	0.1125305835857081	0.831251325247	0.5661733778133691	1.007234392813788	653.639033112514
1708	1.380714806795341	0.07840534405349195	-1.302309462741849	0.05906633406988546	0.9021526813788272	0.2802936626613962	1.006678976734905	703.6265826351307
1709	4.703141427844061	0.4230411870675538	-4.280100240776507	0.006771357728440083	0.9914169568383544	0.03044099135766403	1.007443720393918	636.6131933546209
1710	14.48960284084332	0.2809290651542735	-14.20867377568904	6.290633942755026e-05	0.9999006641079516	0.0002809014645518644	1.00642942285662	728.695564106116
1711	0.5153403642441235	0.0929724121906443	-0.4223679520534793	0.1066720911919953	0.8287162739337882	0.533177944088692	1.008228814564638	580.0316549877574
1712	0.6453771223534762	0.1221647324981546	-0.5232123898553216	0.1205860017793249	0.8268654812855919	0.612259863307741	1.006740510027481	697.7108229746788
1713	1.549560684598199	0.1463622141073643	-1.403198470490834	0.1060033512525716	0.8570624205369668	0.5294390536651953	1.005336842341314	863.6880706032979
1714	0.956514198236057	0.08608939409530189	-0.8704248041407551	0.0723957790257492	0.8850873442061495	0.3484839641592646	1.006576311776947	713.7257310283071
1715	0.4049488185176544	0.09724294298324632	-0.307705875534408	0.1286457538088455	0.7929710719528986	0.6592239437121316	1.010215361773521	473.8943210785924
1716	0.5477266508687874	0.1229993720847545	-0.4247272787840328	0.1320154143175019	0.8085949655214698	0.6791174645130335	1.007653926543897	620.3955800599357
1717	0.5991321463493569	0.1085492272311273	-0.4905829191182295	0.1125305835857081	0.831251325247	0.5661733778133691	1.007234392813788	653.639033112514
1718	1.549560684598199	0.1463622141073643	-1.403198470490834	0.1060033512525716	0.8570624205369668	0.5294390536651953	1.005336842341314	863.6880706032979
1719	0.5494568120872477	0.09605439896356446	-0.4534024131236832	0.1060073695044079	0.8326866420868841	0.5294615027991348	1.007861245320837	605.1994458706847
1720	0.511289058473343	0.1299297456455973	-0.3813593128277458	0.1427753447640156	0.7955684967369763	0.7436881008729019	1.008001787085101	595.3194579532558
1721	1.47666304208448	0.1163963357278699	-1.36026670635661	0.04044647224564923	0.9532320277425924	0.1882104402920362	1.001147428875653	3040.786286283399
1722	0.5113857023897463	0.1268322260329236	-0.3845534763568227	0.1398755036654831	0.7982535289888411	0.7261270500668399	1.008020905408922	594.0006364384545
1723	0.8251564732396135	0.1103083158381563	-0.7148481574014572	0.05360827971736924	0.9372107473014719	0.2529258438902057	1.007337305760158	645.1548651983962
1724	0.8055363849976993	0.1294921032345117	-0.6760442817631875	0.06747683642566453	0.9221557045283385	0.323092854622624	1.008403606710282	568.7925240440507
1725	0.4060636906174985	0.1237140885862627	-0.2823496020312358	0.1570739540722257	0.7674659910613164	0.8320453001954995	1.010521352092395	460.9465197910382
1726	0.5477266508687874	0.1229993720847545	-0.4247272787840328	0.1320154143175019	0.8085949655214698	0.6791174645130335	1.007653926543897	620.3955800599357
1727	0.956514198236057	0.08608939409530189	-0.8704248041407551	0.0723957790257492	0.8850873442061495	0.3484839641592646	1.006576311776947	713.7257310283071
1728	0.8476621030573549	0.1358100072784916	-0.7118520957788633	0.06966204695851562	0.9200112370490553	0.334339556606612	1.007838621266725	606.8210223642803
1729	0.5477333725197827	0.1229489909299973	-0.4247843815897855	0.1319391821401381	0.808663740558902	0.6786657038347333	1.007655757293295	620.2580080536572
1730	0.5488729713576116	0.1044099277419935	-0.4444630436156181	0.114248096316594	0.825077219155372	0.5759292644192392	1.007800185821034	609.5961444149301
1731	0.4137724881388061	0.4680383490132409	0.05426586087443486	0.5389306133506822	0.4249194349134574	5.219138659639649	1.00127992385355	2815.008989607166
1732	0.5113857023897463	0.1268322260329236	-0.3845534763568227	0.1398755036654831	0.7982535289888411	0.7261270500668399	1.008020905408922	594.0006364384545
1733	0.3752900101499157	0.1346494609551271	-0.2406405491947886	0.1766282992416145	0.7434616951498964	0.9578480505881184	1.01182835425349	412.8775137848811
1734	0.8049821680280896	0.1284440249502372	-0.6765381430778524	0.06675121028697151	0.9229360560342361	0.3193698967351828	1.008383889541959	570.0382067621939
1735	0.3399173550080014	0.1321439994732542	-0.2077733555347472	0.185481233524078	0.7268118982644217	1.016789726213812	1.013427690124728	366.3316064122273
1736	0.5217231453377421	0.6893862350600483	0.1676630897223061	0.6366507568221997	0.3336688030721685	7.823647388144647	0.9997824071028316	17695.74964742314
1737	3.142711667539402	0.06125317426186756	-3.081458493277534	0.0004903519144409229	0.9993573559239403	0.002190549913541268	1.020070844288903	250.4648850964767
1738	0.600930764956525	0.0924528969427387	-0.5084778680137862	0.09722195108568611	0.8455166882910052	0.4808566323778128	1.00741709447959	638.7288589450046
1739	0.64504114248943	0.1250975774912912	-0.5199435649981389	0.123166734358804	0.824430320203659	0.6272037952517185	1.006700186396016	701.5760839001611
1740	0.4135584350297147	0.4365567339718798	0.0229982989421651	0.5148226651482177	0.4477925377530618	4.737938540275247	1.001487216206834	2522.168409585678
1741	0.6411973154406774	0.1649726448430691	-0.4762246705976083	0.1555036534752862	0.7938186911190132	0.8221954910372713	1.006187143734088	754.8237980448758
1742	0.6009888550936655	0.0919873557642846	-0.5090014993293809	0.09676766186153736	0.8459372621436325	0.4783690112572379	1.007422843303895	638.2708600705073
1743	1.371128435867701	0.09936725799092763	-1.271761177876773	0.02410888178778024	0.971799829944446	0.1103082439512979	1.007907287951241	601.9262992924233
1744	0.6021010702739673	0.08302850633284647	-0.5190725639411209	0.0880878343279525	0.8539891355759499	0.4313156256947841	1.007518540410211	630.7432920856869
1745	0.5149302399768219	0.1027394494127897	-0.4121907905640322	0.116532270079804	0.8196668617711419	0.58896269137567	1.008192724519732	582.4085409235581
1746	0.5991321463493569	0.1085492272311273	-0.4905829191182295	0.1125305835857081	0.831251325247	0.5661733778133691	1.007234392813788	653.639033112514
1747	1.549560684598199	0.1463622141073643	-1.403198470490834	0.1060033512525716	0.8570624205369668	0.5294390536651953	1.005336842341314	863.6880706032979
1748	0.6008558884423715	0.09309964340549884	-0.5077562450368727	0.09784307850668292	0.8449392466759997	0.4842618893847793	1.0074100502421	639.2909687859221
1749	0.515183317899788	0.09652062346009858	-0.4186626944396894	0.1102979695852839	0.8253962488749546	0.5535478967329904	1.008214965360575	580.9414341374828
1750	0.5153403642441235	0.0929724121906443	-0.4223679520534793	0.1066720911919953	0.8287162739337882	0.533177944088692	1.008228814564638	580.0316549877574
1751	0.6411973154406774	0.1649726448430691	-0.4762246705976083	0.1555036534752862	0.7938186911190132	0.8221954910372713	1.006187143734088	754.8237980448758
1752	2.705810913034006	0.06620934919148709	-2.639601563842519	0.003098311700864072	0.9962327252607587	0.01387730215624451	1.013310729242181	369.3701762814152
1753	8.829839295644669	0.2591748813220393	-8.57066441432263	2.650558454779199e-05	0.9999380326399813	0.0001183535166498583	1.013039637054807	376.6148382089523
1754	0.8039955184381142	0.1295237083568047	-0.6744718100813096	0.06754688888126933	0.9220749824708021	0.323452578281162	1.008435967917123	566.7599370616733
1755	2.69968427007269	0.0789541321681996	-2.62073013790449	0.002687267212419412	0.9965124015236533	0.01203127790169134	1.031011748475302	166.1297928210189
1756	0.64504114248943	0.1250975774912912	-0.5199435649981389	0.123166734358804	0.824430320203659	0.6272037952517185	1.006700186396016	701.5760839001611
1757	1.199969066432419	0.1172095247322916	-1.082759541700128	0.04710957263375174	0.9454570170448224	0.2207488598537309	1.002776613379117	1532.648518772472
1758	0.501891644959804	0.6555044233167912	0.1536127783569872	0.632160071816161	0.3379207240836702	7.673623045405006	0.9998086325591616	16193.33362044468
1759	0.6453771223534762	0.1221647324981546	-0.5232123898553216	0.1205860017793249	0.8268654812855919	0.612259863307741	1.006740510027481	697.7108229746788
1760	1.133806471181189	0.09981533510543097	-1.033991136075759	0.03887614371379479	0.9542976001369838	0.1806076287234741	1.002967251110146	1448.795704778886
1761	0.5101690861746551	0.1730235884932924	-0.3371454976813626	0.1790355335731288	0.761878432784008	0.973749266737435	1.007719716891987	615.4902212001502
1762	1.114166054151147	0.1318664762497578	-0.9822995779013893	0.04266108435966882	0.9509331427804775	0.1989749689998908	1.016012262449962	310.1720134489012
1763	2.4312684087346	0.09013176671234865	-2.341136642022251	0.008094239872297754	0.9903012388227721	0.03643660688862593	1.008317383392347	574.2809911884553
1764	0.64504114248943	0.1250975774912912	-0.5199435649981389	0.123166734358804	0.824430320203659	0.6272037952517185	1.006700186396016	701.5760839001611
1765	2.136333806344821	0.07852422354162593	-2.057809582803195	0.008173709915273693	0.9902084185520439	0.03679729322335451	1.006475450126082	723.9369792720724
1766	2.675087699848895	0.1062597196257834	-2.568827980223111	0.01171272403856789	0.9862349924504992	0.05291843304994659	1.00274171826092	1549.065090684937
1767	3.497960360924321	0.06829744309787682	-3.429662917826445	0.000484696928183683	0.9993848858541288	0.002165275133529031	1.005531402243301	836.0703572776522
1768	1.296441300904241	0.09666077434443129	-1.19978052655981	0.02384584201137016	0.9720459934487863	0.1090753267221681	1.010351565341357	468.0407697925899
1769	0.5477839468124241	0.1219962753508898	-0.4257876714615343	0.1310790905790555	0.8094656524644168	0.6735741943911764	1.007662160605078	619.7773154082029
1770	0.5149302399768219	0.1027394494127897	-0.4121907905640322	0.116532270079804	0.8196668617711419	0.58896269137567	1.008192724519732	582.4085409235581
1771	1.50844170261561	0.1161714630709396	-1.39227023954467	0.03974211932800541	0.9540393869417665	0.1847972107154036	1.001069266145507	3191.85736540681
1772	0.6009888550936655	0.0919873557642846	-0.5090014993293809	0.09676766186153736	0.8459372621436325	0.4783690112572379	1.007422843303895	638.2708600705073
1773	0.5038336591104093	0.1028547910957721	-0.4009788680146373	0.1175955061416438	0.8178938076365873	0.5950524988793133	1.008264873166383	577.6763884333612
1774	0.5149302399768219	0.1027394494127897	-0.4121907905640322	0.116532270079804	0.8196668617711419	0.58896269137567	1.008192724519732	582.4085409235581
1775	0.8473914327695125	0.1357829704312063	-0.7116084623383061	0.06966042160999956	0.9200123545539183	0.3343311717327721	1.007842832454595	606.5185197919138
1776	0.5146992721787218	0.1084459238178273	-0.4062533483608945	0.1222513810324924	0.8144101731624394	0.6218933142416732	1.008164898537071	584.2546749550473
1777	0.600930764956525	0.0924528969427387	-0.5084778680137862	0.09722195108568611	0.8455166882910052	0.4808566323778128	1.00741709447959	638.7288589450046
1778	0.5044815567239527	0.08360972114170588	-0.4208718355822468	0.09786443320952729	0.8359411771047107	0.4843790473743539	1.008318014923439	574.2404014516914
1779	0.6411973154406774	0.1649726448430691	-0.4762246705976083	0.1555036534752862	0.7938186911190132	0.8221954910372713	1.006187143734088	754.8237980448758
1780	0.600930764956525	0.0924528969427387	-0.5084778680137862	0.09722195108568611	0.8455166882910052	0.4808566323778128	1.00741709447959	638.7288589450046
1781	0.5154566546395051	0.09039834778365832	-0.4250583068558468	0.1040334821437389	0.8311303158153376	0.5184580517498607	1.008237714090273	579.448551212022
1782	0.5041278845948745	0.09372968511652255	-0.4103981994783519	0.1083350968314735	0.8263828502001459	0.5425000367591117	1.008293657785889	575.8101060017261
1783	0.5101690861746551	0.1730235884932924	-0.3371454976813626	0.1790355335731288	0.761878432784008	0.973749266737435	1.007719716891987	615.4902212001502
1784	0.5041479781369981	0.09308091036781922	-0.4110670677691788	0.1076707668667186	0.8269906194550576	0.5387719216166682	1.008295461148366	575.6935896392491
1785	0.790642197564973	0.09779574862342746	-0.6928464489415456	0.0466001415140724	0.944635074112376	0.2182450595208792	1.007284743229301	649.4601059952724
1786	0.5477839468124241	0.1219962753508898	-0.4257876714615343	0.1310790905790555	0.8094656524644168	0.6735741943911764	1.007662160605078	619.7773154082029
1787	0.5153119952674168	0.09362274623699243	-0.4216892490304244	0.107334393663445	0.828109455772187	0.5368863643073413	1.008226670810378	580.1722931667398
1788	1.380714806795341	0.07840534405349195	-1.302309462741849	0.05906633406988546	0.9021526813788272	0.2802936626613962	1.006678976734905	703.6265826351307
1789	0.8015767960631364	0.1285594675646573	-0.6730173284984791	0.06704407061125167	0.9225999823422943	0.3208717733087254	1.008447224703404	566.0563522385399
1790	1.853573538720979	0.08371619803889518	-1.769857340682084	0.01417833335516426	0.9832748390585676	0.06421834262972138	1.002094226341173	1933.803342777986
1791	3.219727604484032	0.08657976511766938	-3.133147839366362	0.0006048384811060816	0.9990920795780578	0.002702305470479056	1.017031550577771	292.5771670170615
1792	1.883715529665958	0.08329304736010898	-1.800422482305849	0.01379734621836768	0.9837197106383005	0.06246858435529149	1.002214672548439	1848.340200847869
1793	0.5477266508687874	0.1229993720847545	-0.4247272787840328	0.1320154143175019	0.8085949655214698	0.6791174645130335	1.007653926543897	620.3955800599357
1794	2.831726069761449	0.09586787848918862	-2.735858191272261	0.005537447000729244	0.9932980883579148	0.02486299354514236	1.00928745027118	518.1084424645589
1795	0.5486590161734345	0.10770087369204	-0.4409581424813945	0.1174436548913185	0.8221185512159883	0.5941818551264165	1.007775933712944	611.3604626144714
1796	0.4261794437693707	0.1321495207796946	-0.2940299229896762	0.1609294494325006	0.7673755475696734	0.8563855203202018	1.009979445989644	484.3931837942023
1797	0.5149302399768219	0.1027394494127897	-0.4121907905640322	0.116532270079804	0.8196668617711419	0.58896269137567	1.008192724519732	582.4085409235581
1798	0.64504114248943	0.1250975774912912	-0.5199435649981389	0.123166734358804	0.824430320203659	0.6272037952517185	1.006700186396016	701.5760839001611
1799	0.5149302399768219	0.1027394494127897	-0.4121907905640322	0.116532270079804	0.8196668617711419	0.58896269137567	1.008192724519732	582.4085409235581
1800	0.5486590161734345	0.10770087369204	-0.4409581424813945	0.1174436548913185	0.8221185512159883	0.5941818551264165	1.007775933712944	611.3604626144714
1801	0.5488729713576116	0.1044099277419935	-0.4444630436156181	0.114248096316594	0.825077219155372	0.5759292644192392	1.007800185821034	609.5961444149301
1802	1.49907108807926	0.11774687472003	-1.38132421335923	0.02393884336839679	0.9719553267762719	0.1095111657487922	1.012680314993447	386.6766582882981
1803	0.5252396589765908	0.4732260899272064	-0.05201356904938437	0.4726271453626302	0.4933727959232935	4.001595250093462	1.00115907799247	3019.489882527653
1804	0.5230019356155073	1.324607013508479	0.8016050778929715	0.8067048351278798	0.1704118929583036	18.63485158255201	1.000073124638655	8725.34106495292
1805	0.6453771223534762	0.1221647324981546	-0.5232123898553216	0.1205860017793249	0.8268654812855919	0.612259863307741	1.006740510027481	697.7108229746788
1806	0.5477266508687874	0.1229993720847545	-0.4247272787840328	0.1320154143175019	0.8085949655214698	0.6791174645130335	1.007653926543897	620.3955800599357
1807	0.7244381588137032	0.1422725579743677	-0.5821656008393354	0.08152085376001647	0.9066382964790716	0.3963069493921834	1.010707071970941	453.4326952273509
1808	2.145447595975579	0.1014008955203215	-2.044046700455258	0.01642580509894507	0.980778427902397	0.0745678820749013	1.001983275530887	2019.864453525036
1809	0.4061023194252488	0.1247407974078427	-0.2813615220174061	0.15812751152	0.7665167206200965	0.83867440216478	1.010531043698687	460.5481612721767
1810	2.238165047190335	0.09634625611655998	-2.141818791073775	0.0109123407381853	0.9869871563155599	0.04926238158643102	1.006681676220787	703.3649302188866
1811	0.5153403642441235	0.0929724121906443	-0.4223679520534793	0.1066720911919953	0.8287162739337882	0.533177944088692	1.008228814564638	580.0316549877574
1812	0.3752900101499157	0.1346494609551271	-0.2406405491947886	0.1766282992416145	0.7434616951498964	0.9578480505881184	1.01182835425349	412.8775137848811
1813	2.081431079817068	0.1013718873700179	-1.98005919244705	0.01704889749462566	0.9800589913444533	0.07744558315453171	1.001880584973464	2106.666374295969
1814	1.362228140028909	0.1014687767782689	-1.26075936325064	0.03526145727094915	0.9587473179537156	0.1632010302089533	1.001312948825361	2763.87055688405
1815	0.6008558884423715	0.09309964340549884	-0.5077562450368727	0.09784307850668292	0.8449392466759997	0.4842618893847793	1.0074100502421	639.2909687859221
1816	0.6411973154406774	0.1649726448430691	-0.4762246705976083	0.1555036534752862	0.7938186911190132	0.8221954910372713	1.006187143734088	754.8237980448758
1817	1.076852994594473	0.1006051118788795	-0.9762478827155938	0.04020717365417474	0.9527294518983137	0.1870502594089342	1.003588934257251	1229.668682850686
1818	0.5494568120872477	0.09605439896356446	-0.4534024131236832	0.1060073695044079	0.8326866420868841	0.5294615027991348	1.007861245320837	605.1994458706847
1819	1.111646228703989	0.09055507957663225	-1.021091149127357	0.03409775389926009	0.9594827485273777	0.1576249147727753	1.002879445150204	1486.242360714475
1820	1.455421894828306	0.1190430778079838	-1.336378817020323	0.03023487586485304	0.9649666097961255	0.1392111102924649	1.006177699338171	755.8807088485787
1821	5.636853795404726	0.1271244406768537	-5.509729354727872	0.0002681446769692545	0.9996545703001258	0.001197616906565559	1.005098822345653	900.0853568022715
1822	3.777383115146808	0.07854882390486374	-3.698834291241944	8.793819424970216e-05	0.9998737984649388	0.0003926883390454414	1.002315622335496	1782.342899518674
1823	2.757169525888809	0.08068101609418434	-2.676488509794625	0.003263874565722419	0.9959297058372277	0.01462128457208517	1.020154472197084	249.4813559109341
1824	6.197254976391494	0.8308612084992044	-5.36639376789229	0.07479135426252756	0.9075277587964765	0.3609474546104614	1.000572535559106	4666.47667168976
1825	0.956514198236057	0.08608939409530189	-0.8704248041407551	0.0723957790257492	0.8850873442061495	0.3484839641592646	1.006576311776947	713.7257310283071
1826	0.3752900101499157	0.1346494609551271	-0.2406405491947886	0.1766282992416145	0.7434616951498964	0.9578480505881184	1.01182835425349	412.8775137848811
1827	0.3960755325005711	0.1029025940002207	-0.2931729385003504	0.136949116655791	0.7837419989719483	0.7085248760090055	1.010549753437883	459.781103017399
1828	3.56346964717379	0.08583873768286857	-3.477630909490921	0.0007908328260345036	0.9989920043638463	0.003533951189734377	1.004451887482368	1016.691701748672
1829	0.515776687714581	0.0835076243097168	-0.4322690634048642	0.09693125755637619	0.8376188704861132	0.4792645489109653	1.008256992483882	578.1894804978791
1830	2.40653557219829	0.07416776141033588	-2.332367810787954	0.007520338813985704	0.9910371760002137	0.03383358831737492	1.004282961299982	1052.333302039764
1831	1.227736695618962	0.1029248829554819	-1.12481181266348	0.03871786420322208	0.954678711957522	0.1798426898378658	1.002232966034591	1836.018891699795
1832	0.600930764956525	0.0924528969427387	-0.5084778680137862	0.09722195108568611	0.8455166882910052	0.4808566323778128	1.00741709447959	638.7288589450046
1833	0.4135534189344473	0.4345564671294164	0.02100304819496907	0.513217390171046	0.449316476226553	4.707589417292054	1.001501362030875	2504.395631285879
1834	0.6326627763185129	0.1077833170517636	-0.5248794592667493	0.1088463486623925	0.8370119968040532	0.5453728863012238	1.007020624622077	672.0042125583882
1835	1.885839645782573	0.1426581210793408	-1.743181524703232	0.03202987570485107	0.9630713618420719	0.1477493465590582	1.001492118691053	2515.980362661988
1836	1.358290106042506	0.1148696940250341	-1.243420412017472	0.03077131491403279	0.9643222578767453	0.1417594647349852	1.008011058435482	594.6791610848121
1837	0.511289058473343	0.1299297456455973	-0.3813593128277458	0.1427753447640156	0.7955684967369763	0.7436881008729019	1.008001787085101	595.3194579532558
1838	1.549560684598199	0.1463622141073643	-1.403198470490834	0.1060033512525716	0.8570624205369668	0.5294390536651953	1.005336842341314	863.6880706032979
1839	1.288471408667194	0.09686957448177609	-1.191601834185418	0.023999540840268	0.9718676902861043	0.1097956615226768	1.010649707815959	455.7268068930813
1840	0.5733332884096426	0.1455556737720262	-0.4277776146376164	0.1482746141896498	0.796062948815803	0.7773193517837668	1.007026465620827	671.4885396413461
1841	1.223708066005172	0.09184031548098671	-1.131867750524185	0.03291903829362965	0.9610317252162768	0.1519905456866672	1.001988642093492	2015.525177956227
1842	1.208788500065535	0.1007276897095568	-1.108060810355979	0.03789986742227845	0.9555319034694634	0.1758934572016155	1.002320151245384	1779.492798739643
1843	0.7830882914638895	0.1009373009077195	-0.68215099055617	0.04897500470743647	0.9420130922040879	0.2299401571321635	1.00758033269102	625.9774249724845
1844	0.600930764956525	0.0924528969427387	-0.5084778680137862	0.09722195108568611	0.8455166882910052	0.4808566323778128	1.00741709447959	638.7288589450046
1845	1.347266322723853	0.08707741149865769	-1.260188911225196	0.02839669662924264	0.9662829714641005	0.1305001791533213	1.001088319475199	3153.66117149452
1846	7.836481877716753	0.2980180371283362	-7.538463840588417	0.0003473567930213648	0.9993083953802188	0.001551525603098497	1.007870251312911	604.5563816935182
1847	0.501052914820155	0.6649696825443053	0.1639167677241503	0.637781989051933	0.3324713626196653	7.862026041989524	0.9997986554451408	16733.82369869408
1848	0.5015288373961118	0.4797182206350959	-0.02181061676101587	0.4889370100645577	0.4768337283485696	4.271798410300113	1.001086105644306	3158.052121681646
1849	0.5486590161734345	0.10770087369204	-0.4409581424813945	0.1174436548913185	0.8221185512159883	0.5941818551264165	1.007775933712944	611.3604626144714
1850	0.5477333725197827	0.1229489909299973	-0.4247843815897855	0.1319391821401381	0.808663740558902	0.6786657038347333	1.007655757293295	620.2580080536572
1851	0.5991321463493569	0.1085492272311273	-0.4905829191182295	0.1125305835857081	0.831251325247	0.5661733778133691	1.007234392813788	653.639033112514
1852	0.5932554728280552	0.9928780254014826	0.3996225525734274	0.7340279282121859	0.2387000230232247	12.32278345478079	0.9999367856800758	11445.76215729532
1853	1.082918679977207	0.09096915295629257	-0.991949527020914	0.03462356867172389	0.958859607726118	0.1601427956778813	1.003191186277713	1361.359353322303
1854	4.656345778571011	0.1377847455701745	-4.518561033000837	0.002321799460059836	0.997142662994273	0.01039121885377961	1.00161970748603	2364.999884615822
1855	1.934338580919764	0.08368092701278108	-1.850657653906983	0.01351112203899949	0.9840572756462949	0.06115493266904368	1.002037669229618	1976.732665724045
1856	2.156471033145276	0.1002788400262375	-2.056192193119038	0.01599508081398217	0.9812716148423781	0.07258074771930889	1.002065014245886	1955.740228811787
1857	0.6453771223534762	0.1221647324981546	-0.5232123898553216	0.1205860017793249	0.8268654812855919	0.612259863307741	1.006740510027481	697.7108229746788
1858	0.515183317899788	0.09652062346009858	-0.4186626944396894	0.1102979695852839	0.8253962488749546	0.5535478967329904	1.008214965360575	580.9414341374828
1859	0.6326627763185129	0.1077833170517636	-0.5248794592667493	0.1088463486623925	0.8370119968040532	0.5453728863012238	1.007020624622077	672.0042125583882
1860	0.5196970343984699	0.1029056039601397	-0.4167914304383302	0.1161098494698729	0.8205503829527629	0.5865472951527014	1.008133303788517	586.3652778383497
1861	0.5477839468124241	0.1219962753508898	-0.4257876714615343	0.1310790905790555	0.8094656524644168	0.6735741943911764	1.007662160605078	619.7773154082029
1862	0.5494568120872477	0.09605439896356446	-0.4534024131236832	0.1060073695044079	0.8326866420868841	0.5294615027991348	1.007861245320837	605.1994458706847
1863	0.6008558884423715	0.09309964340549884	-0.5077562450368727	0.09784307850668292	0.8449392466759997	0.4842618893847793	1.0074100502421	639.2909687859221
1864	3.860334706365916	0.08684859094977418	-3.773486115416142	0.0007101283738253437	0.9990996347828081	0.003173055356863848	1.004050363666587	1105.739224397868
1865	1.33205000512547	0.1147742049300302	-1.21727580019544	0.03108208302028629	0.9639586037478267	0.1432370599102256	1.008851325975899	541.9206168267855
1866	0.7835757287116292	0.1077571569782183	-0.6758185717334109	0.05365507295283327	0.9369458455974298	0.253159133261828	1.007958073747171	598.3572949514149
1867	0.5153403642441235	0.0929724121906443	-0.4223679520534793	0.1066720911919953	0.8287162739337882	0.533177944088692	1.008228814564638	580.0316549877574
1868	0.956514198236057	0.08608939409530189	-0.8704248041407551	0.0723957790257492	0.8850873442061495	0.3484839641592646	1.006576311776947	713.7257310283071
1869	1.292722496082249	0.08723984855779457	-1.205482647524455	0.01998612757018855	0.9763903882361131	0.09106022113856835	1.010593922960205	457.9805134487842
1870	0.5010503254105398	0.7080711798559133	0.2070208544453734	0.6577245857083057	0.3132096273562517	8.580263793135439	0.9997715200456767	18404.66348946833
1871	1.146320079259989	0.09956242334426352	-1.046757655915725	0.03847456026658894	0.9547686724336992	0.1786673329576241	1.002838804516834	1504.241148674455
1872	0.3752900101499157	0.1346494609551271	-0.2406405491947886	0.1766282992416145	0.7434616951498964	0.9578480505881184	1.01182835425349	412.8775137848811
1873	3.162182320023669	0.07280671327916284	-3.089375606744507	0.001881306991142887	0.9976937330432106	0.008416077943888109	1.009285155794547	518.2281654854837
1874	0.6326627763185129	0.1077833170517636	-0.5248794592667493	0.1088463486623925	0.8370119968040532	0.5453728863012238	1.007020624622077	672.0042125583882
1875	3.700899457174469	0.4442578920579551	-3.256641565116514	0.033814493783419	0.9595003631794492	0.1562696504586668	1.007335378309536	645.3117167303707
1876	1.49865821060773	0.113449348397269	-1.385208862210461	0.03862640473501495	0.9552510090162553	0.179400796067306	1.001057072011505	3216.793472369043
1877	0.600930764956525	0.0924528969427387	-0.5084778680137862	0.09722195108568611	0.8455166882910052	0.4808566323778128	1.00741709447959	638.7288589450046
1878	0.6453771223534762	0.1221647324981546	-0.5232123898553216	0.1205860017793249	0.8268654812855919	0.612259863307741	1.006740510027481	697.7108229746788
1879	1.468784559484951	0.154303534046315	-1.314481025438636	0.05851077020932272	0.9335356022699616	0.277493444344293	1.001509853287108	2493.847389280162
1880	0.5982160319704173	0.5407233044372984	-0.05749272753311885	0.485782921525227	0.4820630853880273	4.218208229633952	1.000861393766022	3678.034396293215
1881	3.243530482922227	0.08823104280759071	-3.155299440114636	0.0005906392243196026	0.9991071152697648	0.002638828348666084	1.015506156498755	319.7409925068584
1882	0.7221917857286509	0.4710245162447315	-0.2511672694839195	0.3016594681921193	0.668155535031545	1.928776831249709	1.00035729015458	5836.064963534734
1883	1.479237298414319	0.1135920539106716	-1.365645244503647	0.03905017479957767	0.9547642939128392	0.1814489832379111	1.001104793252294	3121.367258681661
1884	2.09068746209688	0.09887188778725607	-1.991815574309624	0.01286952301127683	0.9847087280713206	0.05821302382345057	1.004375078771911	1032.591298016732
1885	0.5012218450718874	1.698265161411746	1.197043316339859	0.8775242305011579	0.1040213117502183	31.99198660282469	1.000327982798543	6042.342158645076
1886	9.873792850126947	0.6018380433040222	-9.271954806822924	8.928814107410437e-05	0.9996202135691672	0.0003987170699901191	1.000875861240806	3639.441487183277
1887	0.5041710374332419	0.09240001424824026	-0.4117710231850016	0.1069633997322796	0.8276357763570156	0.5348083859801054	1.008298052035849	575.5262744091623
1888	0.4146831467929434	0.4654700329164719	0.0507868861235285	0.5363067708452072	0.4274652470332006	5.164339614624716	1.001291471487646	2796.9133781716
1889	0.5101690861746551	0.1730235884932924	-0.3371454976813626	0.1790355335731288	0.761878432784008	0.973749266737435	1.007719716891987	615.4902212001502
1890	3.444088633415304	0.09911351525373575	-3.344975118161568	0.0006063283478902945	0.9991072185245107	0.002708965955702182	1.007183055454136	657.9562670598259
1891	1.081682409493861	0.09163370590805067	-0.9900487035858102	0.03501475673664255	0.9584303493589811	0.1620177923491177	1.003231922517297	1346.581738444259
1892	0.5477266508687874	0.1229993720847545	-0.4247272787840328	0.1320154143175019	0.8085949655214698	0.6791174645130335	1.007653926543897	620.3955800599357
1893	0.5196970343984699	0.1029056039601397	-0.4167914304383302	0.1161098494698729	0.8205503829527629	0.5865472951527014	1.008133303788517	586.3652778383497
1894	0.5488275366302293	0.1050560890689994	-0.4437714475612299	0.1148902301660969	0.8244848105534528	0.5795864635161846	1.007794574158185	610.0034701938464
1895	0.5986712046127438	0.533248061954226	-0.06542314265851779	0.4813229282239163	0.4864429671575745	4.143542222354103	1.000901887094087	3572.02104043619
1896	0.5113857023897463	0.1268322260329236	-0.3845534763568227	0.1398755036654831	0.7982535289888411	0.7261270500668399	1.008020905408922	594.0006364384545
1897	0.6502741079458093	0.1256249687346928	-0.5246491392111166	0.1231631487450892	0.824745089301629	0.6271829714529914	1.006661514014169	705.3239528130945
1898	0.4094687476815432	0.09866738685206219	-0.310801360829481	0.1292796085663851	0.7932530732799161	0.662954284904227	1.010119372785976	478.1097913848609
1899	0.4099594295265743	0.1105256139112568	-0.2994338156153176	0.1421875572193174	0.781679033876898	0.7401189438672851	1.010255586338481	472.1501838032273
1900	0.8882360858052303	0.1008452371988152	-0.7873908486064151	0.04513185854368879	0.946718404873095	0.2110435499237974	1.006041098858802	771.5088111227665
1901	0.5210749006339891	0.08483294726211653	-0.4362419533718725	0.09772693411141828	0.8374589103018243	0.4836247852154964	1.008198932184999	581.9983004188532
1902	1.13633166036722	0.09023595111689542	-1.046095709250324	0.03350567763321919	0.9601943597696815	0.1547930178731218	1.002642139767693	1597.917095238487
1903	1.123551410329216	0.1013194884038673	-1.022231921925349	0.03987601827570992	0.9531851544597758	0.1854456872046826	1.003109540040512	1391.981800359809
1904	0.9080950267525767	0.4415350883601589	-0.4665599383924178	0.2343576400745341	0.739324174929654	1.366738510644221	1.001367874010897	2682.824525391765
1905	1.492350794977027	0.117611845381912	-1.374738949595115	0.04071803738092343	0.9529543268658232	0.1895277588086058	1.001120842917426	3090.536012961218
1906	0.5530830013831232	0.1242446291395241	-0.4288383722435991	0.1324925535178136	0.808613923954057	0.6819468501403781	1.007584132688804	625.6867196833132
1907	0.3795403114523261	0.1360404531289971	-0.2434998583233291	0.1767858974059878	0.7442417207968759	0.9588862354345462	1.011672207539294	418.0773081002099
1908	1.465042288460036	0.1209251797999384	-1.344117108660097	0.03182072786357958	0.963210981444643	0.1467528680854718	1.005070997855459	904.5432274685323
1909	1.349650223642972	0.08884482011207932	-1.260805403530892	0.02017023762132183	0.976223772123532	0.09191632590904344	1.00867342437568	552.2841288392315
1910	1.826005293039953	0.0793255569156044	-1.746679736124348	0.01316808203912104	0.9844075255551351	0.05958152359195286	1.001778022854949	2201.170489799993
1911	0.8281799230491071	0.1304716388274701	-0.6977082842216371	0.06703103063295235	0.9227455901072179	0.3208048802878626	1.008024136946357	593.7783027853087
1912	2.353488786576765	0.1408156818598619	-2.212673104716903	0.02279100842372629	0.9734879975279849	0.1041377898038112	1.00263299861307	1602.557249447166
1913	0.6111280085451727	0.09455428505976485	-0.5165737234854079	0.09836884332039567	0.8452031236634054	0.4871479987937032	1.007330561290838	645.7040523445033
1914	0.6556117480672153	0.1246113338853632	-0.5310004141818522	0.1218398046301356	0.826285444225262	0.6195091353820423	1.006648001973144	706.643009582767
1915	0.609921159587435	0.1047528354087085	-0.5051683241787265	0.1080046159640449	0.8362117959843143	0.5406447360480332	1.00721046120697	655.6444170289716
1916	1.536720726037387	0.1158933049425138	-1.420827421094873	0.03904207260106195	0.9548431225252964	0.1814098063383938	1.000998575505535	3342.05680746209
1917	1.554990078138492	0.1488778525023124	-1.40611222563618	0.1075803918663314	0.8555360275154366	0.538265180252669	1.005295028091877	869.8656909266449
1918	1.387748710835309	0.08102839293798013	-1.306720317897329	0.06096110778989511	0.9003488510024253	0.289868844582576	1.006623484782626	709.0491754835977
1919	0.5584827643693047	0.1254772683706377	-0.433005495998667	0.1330407408100598	0.808542170888618	0.6852013880296669	1.007516908175011	630.8701778139833
1920	0.5597278667476683	0.1069761889270394	-0.4527516778206289	0.1155813208118766	0.8247766180795427	0.583528423783325	1.007678283048366	618.5703471706149
1921	3.899371318622046	0.09095633269295303	-3.808414985929093	0.000515969303394372	0.9993402356780186	0.002305049595650302	1.002448176374023	1702.547245760353
1922	2.042822025712106	0.07092270700483592	-1.97189931870727	0.007241572523764124	0.9912986471825429	0.03257028590227892	1.004860175307274	939.82372587343
1923	0.8177124598422496	0.139819353103725	-0.6778931067385247	0.07394434123264518	0.9152711888654238	0.3565333198497078	1.008467632849787	564.7852825107634
1924	0.559495149493564	0.1102616698688039	-0.4492334796247602	0.1187323833880227	0.8218519479879258	0.601580351195007	1.007651059973023	620.6111132017155
1925	0.5584891723783316	0.1254472962691239	-0.4330418761092077	0.1329793437576494	0.8085972062213005	0.6848366746827351	1.007518751861481	630.7268581920822
1926	4.311082146252572	0.09486826083724567	-4.216213885415326	0.002160101182818754	0.9973650089882508	0.009665971231735631	1.004400055061388	1027.366454822321
1927	0.6110685684051191	0.09501179864560208	-0.5160567697595171	0.09881176436955293	0.8447922030836408	0.4895819628718089	1.007324524809128	646.1963925328729
1928	2.912617242503559	0.09969860924731604	-2.812918633256242	0.005408724860375308	0.9934437755481269	0.02428189144908992	1.008323402208083	573.8943863389048
1929	0.5584827643693047	0.1254772683706377	-0.433005495998667	0.1330407408100598	0.808542170888618	0.6852013880296669	1.007516908175011	630.8701778139833
1930	0.59577720286318	0.4915969345009313	-0.1041802683622487	0.456402679372469	0.510845980253832	3.748893877371574	1.001151968640302	3032.451173622508
1931	3.628644561324413	0.0817970160164829	-3.54684754530793	0.0005598530302181388	0.9992834690137474	0.002501206284226089	1.003942823833619	1132.321402143776
1932	6.747919470675322	0.1620691299660605	-6.585850340709261	0.0002913979348413156	0.9996191526487342	0.001301503407071203	1.006317293756336	740.5571049649005
1933	0.513166580030506	0.111155217236348	-0.402011362794158	0.1246192051039076	0.8124747035721684	0.6356531905832201	1.008093604326521	589.0392962116097
1934	0.4351936827709944	0.1347641960848667	-0.3004294866861277	0.1615034337156089	0.7682605793343368	0.86002829662022	1.009734334692954	495.813972847753
1935	2.469575683344336	0.09085490229943452	-2.378720781044901	0.01035772750046326	0.9877776035207656	0.04673244591247352	1.003433754901538	1277.8790497562
1936	0.6428328029623065	0.1102985414006241	-0.5325342615616824	0.1102899826451282	0.8363076709184585	0.5535028441560388	1.006928596633675	680.2359484474001
1937	5.001716340732762	0.1207776118834453	-4.880938728849316	0.0003103559045299729	0.9995993099017678	0.001386203808982175	1.005026859349647	911.7069056471717
1938	0.6109908703241842	0.09566052038887599	-0.5153303499353082	0.09942828317261558	0.84421768288199	0.4929738764484489	1.007317016451457	646.8098411865913
1939	2.450867655026684	0.07622230748797079	-2.374645347538713	0.007608943939259325	0.9909425003587081	0.03423527428053705	1.004246441032691	1060.372199423907
1940	1.419654486540764	0.0905216441212872	-1.329132842419477	0.02025417954381676	0.9761761624241491	0.09230675946284213	1.006585182946011	712.8415222454581
1941	0.6514543651771841	0.167117831509057	-0.4843365336681271	0.1559308193739148	0.7939748654652572	0.8248712871931052	1.006093895786865	765.3916853041198
1942	0.5253258239522083	0.105358538093725	-0.4199672858584833	0.1178689193369128	0.8194873179472941	0.5966208774648504	1.008056713938829	591.5463462910753
1943	1.338963403419075	0.0861484434431016	-1.252814959975974	0.01920800300480366	0.9773033932003422	0.08744552114573291	1.009035392474869	531.6050136725465
1944	0.6556117480672153	0.1246113338853632	-0.5310004141818522	0.1218398046301356	0.826285444225262	0.6195091353820423	1.006648001973144	706.643009582767
1945	3.449397087377812	0.08454822925551246	-3.3648488581223	0.002341142946152529	0.9971453701730548	0.01047799382313602	1.005675986010188	816.6737459378833
1946	5.31934646821056	0.1885216715327118	-5.130824796677849	3.856511364166382e-05	0.9998765857909231	0.0001722041578406496	1.010524093187279	460.8337802794103
1947	0.5597278667476683	0.1069761889270394	-0.4527516778206289	0.1155813208118766	0.8247766180795427	0.583528423783325	1.007678283048366	618.5703471706149
1948	3.973463843721054	0.1086057808139087	-3.864858062907145	0.002143701874957984	0.9973762715762302	0.009592430335274842	1.002393528805299	1734.558611561695
1949	0.8263462131492327	0.1315343142706753	-0.6948118988785574	0.06779391871273747	0.9219202026531346	0.3247215231000334	1.008092480801128	589.1153325366436
1950	1.119967542564171	0.1252454819349703	-0.9947220606292003	0.05327957595532327	0.9386033018886781	0.2512877293512027	1.0036634741132	1207.788692301304
1951	0.8354946915563994	0.1295710976659179	-0.7059235938904815	0.06608818015507348	0.9237961809688912	0.3159731573481998	1.007880197934635	603.8477590174165
1952	3.173765472884164	0.09429595114796921	-3.079469521736195	0.01412611297782119	0.9831768091441224	0.06397843030887372	1.00031494564683	6138.870134814084
1953	2.827093398007073	0.06012493701443411	-2.766968460992639	0.001521450888848021	0.9980994557975513	0.006803798888834455	1.022826021770282	221.7733662103026
1954	1.118383823528428	0.1282669769327116	-0.9901168465957164	0.05504038685998985	0.9366900489027111	0.2600761329651356	1.003735809729475	1187.291949774709
1955	2.88420630171447	0.1116503394095331	-2.772555962304937	0.01108955238340814	0.9869610667895419	0.05007135225987264	1.002386419857363	1738.81197286913
1956	1.064084977866988	0.1366056196181995	-0.9274793582487888	0.04604651156548305	0.947154083124237	0.2155270588447395	1.01760325492139	283.5758251225199
1957	1.341487086064079	0.09749395889054588	-1.243993127173533	0.02374229645011042	0.9721946723480459	0.108590171318496	1.008835219995686	542.8425960411796
1958	1.391429375408547	0.0884565704704072	-1.30297280493814	0.02844033880455579	0.9663032062997596	0.1307066126651993	1.000957862957109	3435.170161821865
1959	0.8317977142394566	0.1111006060815532	-0.7206971081579034	0.05388149896432256	0.9369494825125132	0.2542883143396182	1.007276349296039	650.153017413621
1960	1.92884610829782	0.07683117483387585	-1.852014933463944	0.01163227849634847	0.9862063467561853	0.05255070014328683	1.002537242680191	1652.842717199333
1961	5.561033029358166	0.201310272246833	-5.359722757111333	0.00360056780709193	0.995409433002474	0.01613503053210972	1.001559399456081	2434.033225873767
1962	0.6092024559740978	0.1110704361114748	-0.4981320198626231	0.1139271252211473	0.8306759831002392	0.574103197633843	1.007131715994854	662.331763756458
1963	1.354028223603117	0.08696604075418227	-1.267062182848935	0.01939422507032455	0.9771042853100618	0.08831007499394784	1.008565973671797	558.7405998573323
1964	1.942709384648182	0.1441546580208981	-1.798554726627284	0.03138383476244423	0.9637991287971325	0.1446726926550194	1.00153195799091	2466.801319030757
1965	0.6111280085451727	0.09455428505976485	-0.5165737234854079	0.09836884332039567	0.8452031236634054	0.4871479987937032	1.007330561290838	645.7040523445033
1966	0.5596790716410605	0.1076092533592075	-0.452069818281853	0.1162049168940724	0.8241999984773732	0.5870906882538679	1.007672099302338	619.0327155524427
1967	0.4033557334452401	0.105229716430705	-0.2981260170145351	0.137874479224278	0.7843237020353143	0.7140779990222711	1.010378214750255	466.9126177828351
1968	0.6556117480672153	0.1246113338853632	-0.5310004141818522	0.1218398046301356	0.826285444225262	0.6195091353820423	1.006648001973144	706.643009582767
1969	1.996676699535394	0.1028015377268187	-1.893875161808575	0.01466779195403613	0.9826142712694745	0.0664682632370477	1.003378553805153	1295.958860174502
1970	4.455602408073686	0.104783849586169	-4.350818558487517	0.002734488616827977	0.9966737741944179	0.01224327455467009	1.004207114000208	1069.168412088947
1971	0.583157035173859	0.1478059603780772	-0.4353510747957818	0.1489521713206651	0.7961661735039727	0.7814930844610385	1.006898704226199	682.9538305693522
1972	1.147772688225262	0.09214871550324495	-1.055623972722017	0.03436346689049342	0.9592795237638125	0.1588969472306318	1.002601497540991	1618.757082488439
1973	1.16417222721421	0.1070716308184576	-1.057100596395753	0.04225307358861297	0.950677465964579	0.1969880168119904	1.002853864277696	1497.52066278593
1974	11.66606870463908	0.2515312605632117	-11.41453744407587	0.0001008624410645188	0.9998437696035628	0.0004504074337713439	1.007360550256902	643.2693385530985
1975	0.5597278667476683	0.1069761889270394	-0.4527516778206289	0.1155813208118766	0.8247766180795427	0.583528423783325	1.007678283048366	618.5703471706149
1976	2.543143080587569	0.09142657137379029	-2.451716509213779	0.009835996338369946	0.9883870000499956	0.04435509290365479	1.0034498836749	1272.691846744077
1977	0.5596790716410605	0.1076092533592075	-0.452069818281853	0.1162049168940724	0.8241999984773732	0.5870906882538679	1.007672099302338	619.0327155524427
1978	2.513312473887418	0.06919505618227655	-2.444117417705141	0.005995314452810223	0.9928144186102031	0.02693120612534887	1.004544505620636	998.1634270634775
1979	0.9596737315717491	0.4724215383034421	-0.4872521932683069	0.2507360391902923	0.7222997864824945	1.494218765142019	1.001236308206043	2885.527755355625
1980	0.4033557334452401	0.105229716430705	-0.2981260170145351	0.137874479224278	0.7843237020353143	0.7140779990222711	1.010378214750255	466.9126177828351
1981	0.3835778055502432	0.1373465593545478	-0.2462312461956954	0.1769302678577431	0.7449531293830646	0.9598376310626545	1.011526969217485	423.0350478375865
1982	0.51377734586691	0.09569969742013	-0.41807764844678	0.1091563106903864	0.8266946185034095	0.5471162446416851	1.008168150520804	584.0383081859155
1983	0.5138058375970702	0.09502597682050604	-0.4187798607765642	0.1084637347085346	0.8273280392687032	0.5432225743496765	1.008171651033986	583.8055871718524
1984	0.6092024559740978	0.1110704361114748	-0.4981320198626231	0.1139271252211473	0.8306759831002392	0.574103197633843	1.007131715994854	662.331763756458
1985	1.118383823528428	0.1282669769327116	-0.9901168465957164	0.05504038685998985	0.9366900489027111	0.2600761329651356	1.003735809729475	1187.291949774709
1986	0.5207359819558823	0.1324040909160873	-0.388331891039795	0.1436769650385443	0.7956926489121096	0.7491724318653218	1.007839528626136	606.7558181265878
1987	0.6110685684051191	0.09501179864560208	-0.5160567697595171	0.09881176436955293	0.8447922030836408	0.4895819628718089	1.007324524809128	646.1963925328729
1988	1.37283950534403	0.1038202526874632	-1.269019252656567	0.03625481998038468	0.9576734012375901	0.1679715782410088	1.001314286960518	2761.8377273846
1989	1.536131065381001	0.1186740792908133	-1.417456986090187	0.04035871066746731	0.9533998310119582	0.1877848824860223	1.001031310623082	3270.779256484988
1990	2.684185508893371	0.08057908809961761	-2.603606420793754	0.002901042292900345	0.9962386287662419	0.01299116404288875	1.0305032046831	168.7305247757112
1991	0.9642356666024897	0.08870849722458247	-0.8755271693779072	0.07428292062288848	0.8834411560426311	0.3582968277961674	1.006518331594118	719.5597886202834
1992	0.5250534963128408	0.1110169454290806	-0.4140365508837602	0.1234744957589454	0.8143215044473495	0.6289917842523052	1.008022310034802	593.9039757758715
1993	0.5603630638418327	0.09865279733604368	-0.4617102665057889	0.1074657857661853	0.83228952019388	0.5376227203522801	1.007747330475895	613.4546571745705
1994	2.179801927208495	0.0810616170567475	-2.098740310151748	0.008399370796304706	0.9899469433598564	0.03782180307448946	1.006580371021494	713.3208622981564
1995	0.5250534963128408	0.1110169454290806	-0.4140365508837602	0.1234744957589454	0.8143215044473495	0.6289917842523052	1.008022310034802	593.9039757758715
1996	0.5584891723783316	0.1254472962691239	-0.4330418761092077	0.1329793437576494	0.8085972062213005	0.6848366746827351	1.007518751861481	630.7268581920822
1997	1.400958405338549	0.1017560380619169	-1.299202367276632	0.02483339283778031	0.9710051365261659	0.1137076034499478	1.006949255233536	678.3703703777682
1998	0.5259496001725869	0.09300051998766282	-0.4329490801849241	0.105509132091163	0.8308557795264224	0.5266794923614267	1.008116883325896	587.4683153725124
1999	0.6122871509094276	0.08554567003630036	-0.5267414808731273	0.0897306762830556	0.8532365729177955	0.4401526314422341	1.007433008947539	637.4626055541587
[truncated: 1,811 more rows]
