# Supplementary material for: The Discovery, Distribution, and Evolution of Viruses Associated with Drosophila melanogaster
Source: PLoS Biol. 2015 Jul 14;13(7):e1002210. doi: 10.1371/journal.pbio.1002210 (PMC4501690; doi:10.1371/journal.pbio.1002210)
Supplement: S9 Data — FUBAR (HyPhy) command batch files and output. Alignments were those provided in S7 Data, and trees were those provided in S8 Data. (ZIP) [file pbio.1002210.s009.zip › FUBAR_scripts_and_results/Nora_Fixed.bf]

inputRedirect = {}
inputRedirect["01"]="Universal"
inputRedirect["02"]="12"
inputRedirect["03"]="/media/DataDrive1/DmelVirusDiscovery_2013/PopGen/BEAST_runs/FixedClock/Nora_Fixed/Nora_1-552Coding.fasta$"
inputRedirect["04"]="/media/DataDrive1/DmelVirusDiscovery_2013/PopGen/BEAST_runs/FixedClock/Nora_Fixed/Nora_1-155Tre.newick.tre"
inputRedirect["05"]="/media/DataDrive1/DmelVirusDiscovery_2013/PopGen/BEAST_runs/FixedClock/Nora_Fixed/Nora_553-1955.fasta$"
inputRedirect["06"]="/media/DataDrive1/DmelVirusDiscovery_2013/PopGen/BEAST_runs/FixedClock/Nora_Fixed/Nora_553-1955.newick.tre"
inputRedirect["07"]="/media/DataDrive1/DmelVirusDiscovery_2013/PopGen/BEAST_runs/FixedClock/Nora_Fixed/Nora_1956-2575.fasta$"
inputRedirect["08"]="/media/DataDrive1/DmelVirusDiscovery_2013/PopGen/BEAST_runs/FixedClock/Nora_Fixed/Nora_1956-2575.newick.tre"
inputRedirect["09"]="/media/DataDrive1/DmelVirusDiscovery_2013/PopGen/BEAST_runs/FixedClock/Nora_Fixed/Nora_2576-6673.fasta$"
inputRedirect["10"]="/media/DataDrive1/DmelVirusDiscovery_2013/PopGen/BEAST_runs/FixedClock/Nora_Fixed/Nora_2576-6673.newick.tre"
inputRedirect["11"]="/media/DataDrive1/DmelVirusDiscovery_2013/PopGen/BEAST_runs/FixedClock/Nora_Fixed/Nora_6674-7516.fasta$"
inputRedirect["12"]="/media/DataDrive1/DmelVirusDiscovery_2013/PopGen/BEAST_runs/FixedClock/Nora_Fixed/Nora_6674-7516.newick.tre"
inputRedirect["13"]="/media/DataDrive1/DmelVirusDiscovery_2013/PopGen/BEAST_runs/FixedClock/Nora_Fixed/Nora_7517-8052.fasta$"
inputRedirect["14"]="/media/DataDrive1/DmelVirusDiscovery_2013/PopGen/BEAST_runs/FixedClock/Nora_Fixed/Nora_7517-8052.newick.tre"
inputRedirect["15"]="/media/DataDrive1/DmelVirusDiscovery_2013/PopGen/BEAST_runs/FixedClock/Nora_Fixed/Nora_8053-8979.fasta$"
inputRedirect["16"]="/media/DataDrive1/DmelVirusDiscovery_2013/PopGen/BEAST_runs/FixedClock/Nora_Fixed/Nora_8053-8979.newick.tre"
inputRedirect["17"]="/media/DataDrive1/DmelVirusDiscovery_2013/PopGen/BEAST_runs/FixedClock/Nora_Fixed/Nora_8981-9690.fasta$"
inputRedirect["18"]="/media/DataDrive1/DmelVirusDiscovery_2013/PopGen/BEAST_runs/FixedClock/Nora_Fixed/Nora_8981-9690.newick.tre"
inputRedirect["19"]="/media/DataDrive1/DmelVirusDiscovery_2013/PopGen/BEAST_runs/FixedClock/Nora_Fixed/Nora_9691-9954.fasta$"
inputRedirect["20"]="/media/DataDrive1/DmelVirusDiscovery_2013/PopGen/BEAST_runs/FixedClock/Nora_Fixed/Nora_9691-9954.newick.tre"
inputRedirect["21"]="/media/DataDrive1/DmelVirusDiscovery_2013/PopGen/BEAST_runs/FixedClock/Nora_Fixed/Nora_9955-10817.fasta$"
inputRedirect["22"]="/media/DataDrive1/DmelVirusDiscovery_2013/PopGen/BEAST_runs/FixedClock/Nora_Fixed/Nora_9955-10817.newick.tre"
inputRedirect["23"]="/media/DataDrive1/DmelVirusDiscovery_2013/PopGen/BEAST_runs/FixedClock/Nora_Fixed/Nora_10818-11716.fasta$"
inputRedirect["24"]="/media/DataDrive1/DmelVirusDiscovery_2013/PopGen/BEAST_runs/FixedClock/Nora_Fixed/Nora_10818-11716.newick.tre"
inputRedirect["25"]="/media/DataDrive1/DmelVirusDiscovery_2013/PopGen/BEAST_runs/FixedClock/Nora_Fixed/Nora_11717-11978Coding.fasta$"
inputRedirect["26"]="/media/DataDrive1/DmelVirusDiscovery_2013/PopGen/BEAST_runs/FixedClock/Nora_Fixed/Nora_11717Tre.newick.tre"
inputRedirect["27"]="40"
inputRedirect["28"]="10"
inputRedirect["29"]="100000000"
inputRedirect["30"]="50000000"
inputRedirect["31"]="1000"
inputRedirect["32"]="0.5"
ExecuteAFile ("/usr/local/hyphy-master/res/TemplateBatchFiles/FUBAR.bf", inputRedirect)
