# Supplementary material for: The Discovery, Distribution, and Evolution of Viruses Associated with Drosophila melanogaster
Source: PLoS Biol. 2015 Jul 14;13(7):e1002210. doi: 10.1371/journal.pbio.1002210 (PMC4501690; doi:10.1371/journal.pbio.1002210)
Supplement: S9 Data — FUBAR (HyPhy) command batch files and output. Alignments were those provided in S7 Data, and trees were those provided in S8 Data. (ZIP) [file pbio.1002210.s009.zip › FUBAR_scripts_and_results/Thika.csv]

Codon	alpha	beta	beta-alpha	Prob[alpha<beta]	Prob[alpha>beta]	BayesFactor	PSRF	Neff
1	0.5948317661841425	0.1101211976322021	-0.4847105685519404	0.1218588631554869	0.8375194211579691	0.443308010787298	1.003006756516881	1432.559448127507
2	0.4426868305498286	0.1088912438563338	-0.3337955866934947	0.1484560883468628	0.7973542546522228	0.5569340162478921	1.004079183823086	1098.827461254781
3	0.7085572596719336	0.10848267262309	-0.6000745870488435	0.1090869491958664	0.8553526725877602	0.39115623266042	1.002690039838833	1574.037228236734
4	0.8647869511585291	0.192433761037894	-0.6723531901206351	0.1752515639710635	0.7909176169457744	0.6788177362456163	1.00246522005909	1692.804796071384
5	0.4418389018440737	0.11851518062494	-0.3233237212191338	0.1590123759997691	0.7872844644043981	0.6040238700873256	1.00423381929326	1063.179357353113
6	9.664336763892894	0.1613626773847153	-9.502974086508178	0.005555598265309549	0.9934099659352837	0.01784691296947218	1.002047933598628	1968.800012565403
7	0.6362388019901029	0.1119608007005515	-0.5242780012895514	0.1169916628061001	0.8455226205047166	0.4232557715913707	1.002816832380618	1514.155782347694
8	2.493856777793993	0.09756378509536748	-2.396292992698626	0.01145245638045586	0.9864735358135055	0.03700955510548876	1.010119792201239	478.0912065059303
9	0.7085572596719336	0.10848267262309	-0.6000745870488435	0.1090869491958664	0.8553526725877602	0.39115623266042	1.002690039838833	1574.037228236734
10	1.375442370317518	0.1459346841379669	-1.229507686179551	0.04534098061081873	0.9482061391681229	0.1517243927444859	1.012941250939177	379.3163836893802
11	0.837965859642828	0.1328484605748171	-0.7051173990680109	0.1277178459074251	0.8379652093142876	0.4677430865090454	1.002597487786353	1620.842790051007
12	0.4221926889826241	0.1072795632028084	-0.3149131257798157	0.1517723237983109	0.791284028827924	0.5716009270331801	1.004290667990214	1050.652554286607
13	0.5958919976422969	0.09420869747254805	-0.5016833001697489	0.1058897960449537	0.8531783897819981	0.3783344075818635	1.002942735037532	1459.05888649591
14	0.5955810442793881	0.1034700790746624	-0.4921109652047257	0.1153394764599479	0.8439085801595232	0.4164991381866572	1.00297453735051	1445.773378406172
15	1.40492860948718	0.09242766877086936	-1.31250094071631	0.02929260547551135	0.9653726033175131	0.09640120084700493	1.004227080023124	1064.684354233652
16	0.6365448526429642	0.1095615614746109	-0.5269832911683533	0.1146871037233429	0.8477974493839275	0.4138381978078066	1.002815327827151	1514.839499416611
17	0.9909745921295954	0.09752620103161569	-0.8934483910979797	0.04275237142816295	0.9495402445427923	0.1426752656545313	1.004821626366083	946.5770626335208
18	0.8439037108305349	0.1447270087664131	-0.6991767020641219	0.1378204137147866	0.8279576751335496	0.5106561807282677	1.002575878431789	1632.176694576781
19	0.6365448526429642	0.1095615614746109	-0.5269832911683533	0.1146871037233429	0.8477974493839275	0.4138381978078066	1.002815327827151	1514.839499416611
20	1.83732781163176	0.1035044078079259	-1.733823403823834	0.03260827794929232	0.9617260456243226	0.1076808008372964	1.00313652043337	1381.710351279692
21	0.6365448526429642	0.1095615614746109	-0.5269832911683533	0.1146871037233429	0.8477974493839275	0.4138381978078066	1.002815327827151	1514.839499416611
22	0.9909060758629078	0.09683926615773371	-0.894066809705174	0.04232669019766581	0.9500119740624818	0.1411918747980705	1.00483840820774	943.6250870764162
23	0.4415014654143288	0.1218232850466129	-0.3196781803677159	0.1629325178679445	0.7835421857428131	0.6218134006466961	1.004272550271849	1054.612456636531
24	1.419273014498842	0.107829081223129	-1.311443933275713	0.04031874092674858	0.9529562814653808	0.1342124261183472	1.004276490799435	1053.748638245333
25	2.315095623590102	0.8538382806457958	-1.461257342944306	0.3042420993715064	0.6618930002986062	1.396927741163164	1.000055111387534	9008.169461587702
26	0.5956159676004724	0.1035262212490306	-0.4920897463514419	0.1152953216992786	0.8439547191844919	0.416318913058657	1.002982070389765	1442.661977970073
27	9.428235858634482	0.7645588772848415	-8.66367698134964	0.1175391457031115	0.8665086716788133	0.4255002895398893	1.000545563051958	4786.650372087822
28	0.8439037108305349	0.1447270087664131	-0.6991767020641219	0.1378204137147866	0.8279576751335496	0.5106561807282677	1.002575878431789	1632.176694576781
29	1.404059306847706	0.09499041334384453	-1.309068893503861	0.03228445920340749	0.9618722310513738	0.1065757947168746	1.003368978101161	1299.147663267194
30	0.5608888599367694	0.4382864834297224	-0.122602376507047	0.4518175233964971	0.5141509021919569	2.632999044351142	1.000713359175691	4125.80748000357
31	0.8079614733862845	0.1405275415732138	-0.6674339318130708	0.1413892571697236	0.8217025632342654	0.5260570850851274	1.002804073917422	1519.973382038078
32	0.8787484792761271	0.09916296205506325	-0.7795855172210638	0.08564724498199867	0.8855207466060573	0.2992350067407956	1.00241002412872	1724.769329630475
33	0.4418389018440737	0.11851518062494	-0.3233237212191338	0.1590123759997691	0.7872844644043981	0.6040238700873256	1.00423381929326	1063.179357353113
34	0.4109562526834482	0.4533250124899156	0.04236875980646748	0.5385301697949586	0.4254534169910801	3.728030912400933	1.000415237465927	5467.085974607699
35	1.643325792897156	0.08168690342687254	-1.561638889470283	0.06002007892003251	0.9150121782375612	0.2039814923538784	1.002329930699618	1773.369578925208
36	0.493016750229825	0.1512779375953253	-0.3417388126344997	0.177339949110062	0.7770727735849715	0.6886506326753754	1.003830405629148	1161.520865659899
37	0.8439037108305349	0.1447270087664131	-0.6991767020641219	0.1378204137147866	0.8279576751335496	0.5106561807282677	1.002575878431789	1632.176694576781
38	0.8830430090864517	0.1123115618996563	-0.7707314471867954	0.05422252781766214	0.9369257952115184	0.1831485878597575	1.005279178218356	872.230709342608
39	0.837965859642828	0.1328484605748171	-0.7051173990680109	0.1277178459074251	0.8379652093142876	0.4677430865090454	1.002597487786353	1620.842790051007
40	0.5543304419331224	0.4699084598724652	-0.08442198206065721	0.4758652186297437	0.490664471094975	2.900372389616617	1.000632449687827	4420.013148799361
41	0.4216026205108527	0.1141162466227726	-0.30748637388808	0.159438881399568	0.784007842520925	0.6059512991864271	1.004421154639407	1022.993914564025
42	0.837965859642828	0.1328484605748171	-0.7051173990680109	0.1277178459074251	0.8379652093142876	0.4677430865090454	1.002597487786353	1620.842790051007
43	0.8647869511585291	0.192433761037894	-0.6723531901206351	0.1752515639710635	0.7909176169457744	0.6788177362456163	1.00246522005909	1692.804796071384
44	0.8297911404087678	0.1090635384645408	-0.720727601944227	0.05509266808313039	0.9356651226792229	0.1862590424205179	1.006290819658585	743.4148188735119
45	1.136525437998208	0.08506375471760327	-1.051461683280605	0.03048020476973356	0.9636214435975858	0.1004324319071135	1.004289674641854	1050.868889432887
46	3.86989961999453	0.5489998720527198	-3.32089974794181	0.2129807272695306	0.764485813687637	0.8645054141763342	1.001133801342424	3066.084949477765
47	8.958307456829495	0.1369968430467753	-8.821310613782719	0.001495754320052011	0.9981724464283502	0.004785453817716435	1.00564524484701	820.7214226445019
48	0.897044399612217	0.1255960042932367	-0.7714483953189804	0.06640185179086927	0.9234067783866866	0.2272129020856785	1.006223001948943	750.8379892253881
49	0.6386473212412167	0.09338491889927095	-0.5452624023419458	0.09893831984000337	0.8633528928337355	0.3507702802161489	1.002803854633528	1520.073763782033
50	1.101312598094355	0.9460320453705217	-0.1552805527238333	0.6675723857238383	0.3056682916534013	6.415256867872106	0.9998467338102786	14415.37570036397
51	0.6386473212412167	0.09338491889927095	-0.5452624023419458	0.09893831984000337	0.8633528928337355	0.3507702802161489	1.002803854633528	1520.073763782033
52	5.539991985485448	0.1178240244175565	-5.422167961067892	0.007293435075755636	0.9913223317785637	0.0234705899905897	1.007521474476509	630.5153352269649
53	1.219990577916021	0.1086930375550672	-1.111297540360954	0.04243296198005156	0.9505781379615164	0.141562081410861	1.004021335709361	1112.789891121704
54	0.8120088426253798	0.1492992004411118	-0.662709642184268	0.1488194885941206	0.8143921485775142	0.5585356723703913	1.002807208240826	1518.540035461353
55	0.614746506117234	0.119201825689079	-0.4955446804281551	0.1289604821997884	0.8313548813935435	0.4729677938257308	1.002975629973039	1445.321252060249
56	0.6009497943517034	0.4654839795272633	-0.13546581482444	0.4510715904166733	0.5160193297671712	2.625080019029559	1.000761409232154	3968.947092470361
57	0.802295108261748	0.1303524061653079	-0.6719427020964401	0.1323236380953883	0.8306263517156001	0.4871833597447628	1.002801860162999	1520.987386088801
58	0.802295108261748	0.1303524061653079	-0.6719427020964401	0.1323236380953883	0.8306263517156001	0.4871833597447628	1.002801860162999	1520.987386088801
59	0.8735481882974033	0.09885162033315199	-0.7746965679642513	0.08555218301504315	0.8855572906946545	0.2988718058790324	1.002414410399437	1722.184912185504
60	0.7022020013976358	0.154881773319328	-0.5473202280783078	0.09657344023246388	0.8904544757065096	0.3414897147017933	1.009181749153359	523.682707002372
61	0.6293870200539882	0.1080505365293202	-0.5213364835246679	0.1137802913596896	0.8484494360039333	0.4101459400005638	1.002828837732026	1508.722308410186
62	2.832542616981362	0.1095684029462487	-2.722974214035113	0.02374144473801329	0.9721807413971927	0.07768820197171128	1.006205465305545	752.78194337217
63	0.6805854488142328	0.4691441391268126	-0.2114413096874201	0.3219913484802393	0.6470322732351647	1.517126333582812	1.000898770553826	3579.962278009414
64	0.762564210405635	0.138695825367545	-0.6238683850380901	0.1409172496015314	0.8218616764374973	0.5240128519444903	1.002824794911732	1510.54765714102
65	0.7484558386240331	0.1030395296089067	-0.6454163090151264	0.1077581814768826	0.8545164052541278	0.3858161995109233	1.002797112281705	1523.166731586369
66	0.4353064905782332	0.1338105389881632	-0.30149595159007	0.177301541499322	0.7692569556676901	0.6884693447081912	1.00449421646589	1008.13851528915
67	0.8214224861112965	0.1904997004736286	-0.6309227856376679	0.1750776532822118	0.7908795468022035	0.6780011454403989	1.002485044156866	1681.612968270063
68	0.7653932569102536	0.1473795121453198	-0.6180137447649339	0.1484046017940414	0.8144964576714763	0.5567072041368683	1.002829324258366	1508.502938753691
69	0.9575862407182706	0.1465830069529413	-0.8110032337653292	0.0701001980052742	0.9202202466019443	0.2408218391928506	1.005771085773596	804.4032673527003
70	0.6285753823932176	0.113256177177756	-0.5153192052154617	0.1187426041580461	0.8435545232906472	0.4304439161099142	1.002835926009098	1505.532602826104
71	1.975558735527877	0.1701252558885599	-1.805433479639317	0.1209200692587077	0.8537667484170963	0.439423016814894	1.001876037345663	2110.683860779177
72	0.8735289773608363	0.09762431547869062	-0.7759046618821457	0.08451685802125501	0.8865987183278994	0.2949210499648814	1.002419596648926	1719.13916095672
73	0.434465076929288	0.1442694142572136	-0.2901956626720744	0.188337698687966	0.7587461658083857	0.7412669953872636	1.004629177670227	981.8102434157234
74	2.0397720775083	0.1283573062061225	-1.911414771302178	0.02847455170653296	0.9670445389566622	0.09363010140892795	1.018757942638128	267.0254544763755
75	0.75322519427978	0.1045104617032936	-0.6487147325764864	0.0551055336691744	0.9352724780291432	0.1863050754787662	1.007426120745185	638.0100493497778
76	2.373895957357645	0.1093006421431233	-2.264595315214522	0.02229177750976012	0.973947390438196	0.07283635627853802	1.012273549844386	398.7501434354346
77	1.637187890757883	0.08024805460959407	-1.556939836148288	0.05898078327525987	0.9160600992279765	0.2002280062038712	1.002336765730333	1769.115018086179
78	0.4885358957043716	0.1497129510669784	-0.3388229446373932	0.1768620234027045	0.7771368390677097	0.6863959775350189	1.003867251108396	1151.785030985314
79	0.7484558386240331	0.1030395296089067	-0.6454163090151264	0.1077581814768826	0.8545164052541278	0.3858161995109233	1.002797112281705	1523.166731586369
80	0.605132814635544	0.1176369639197311	-0.4874958507158129	0.1281964424109301	0.8317935717138433	0.469753598541229	1.002993583506023	1437.932594795734
81	1.310642249616729	0.09715301560242484	-1.213489234014304	0.03057133933734817	0.964133415145521	0.1007421905128463	1.009153769995642	525.1786509268627
82	0.605132814635544	0.1176369639197311	-0.4874958507158129	0.1281964424109301	0.8317935717138433	0.469753598541229	1.002993583506023	1437.932594795734
83	0.8735289773608363	0.09762431547869062	-0.7759046618821457	0.08451685802125501	0.8865987183278994	0.2949210499648814	1.002419596648926	1719.13916095672
84	2.670740350299747	0.1004504421156182	-2.570289908184129	0.01267474339149384	0.9850492541773181	0.041010183084897	1.008774933177173	546.3221114984889
85	3.897992630269503	0.112910790470314	-3.785081839799189	0.01324738481672178	0.9843914545706998	0.04288788655338095	1.005667252866021	817.8195321810371
86	1.250123160194215	0.1272371758684448	-1.12288598432577	0.05279243135423982	0.9392800019554322	0.1780488953908791	1.004205931285539	1069.435225071312
87	0.7606702443328682	0.1132842118630192	-0.6473860324698489	0.06067330683369249	0.9293519790879783	0.206344919793095	1.00725353762203	652.043678800591
88	1.186978990459863	0.134740228016599	-1.052238762443264	0.05923268927364478	0.9321564407421272	0.2011370202159667	1.004915006451504	930.3835782758117
89	2.353724476706003	0.1059858376108801	-2.247738639095123	0.0212799979782405	0.9750932809062075	0.0694585795671693	1.01252168788572	391.2952585888456
90	4.598854712591575	0.4958204962054023	-4.103034216386173	0.09179978568939477	0.8948328487777685	0.3229035700774957	1.001882013634492	2105.407426317641
91	1.003846337294783	0.4563302929287714	-0.5475160443660121	0.2370510834316738	0.7368536940746491	0.99256570023734	1.001593277705207	2394.763897139835
92	0.5800030611553646	0.1472894448577394	-0.4327136162976252	0.1564122162125957	0.8045039433951995	0.5923155946657502	1.003003935609415	1433.706670320389
93	1.975558735527877	0.1701252558885599	-1.805433479639317	0.1209200692587077	0.8537667484170963	0.439423016814894	1.001876037345663	2110.683860779177
94	0.5439840935698657	0.4680203560215824	-0.07596373754828328	0.4749915752998294	0.4914013075067681	2.890230060664796	1.000639916289032	4391.113798133573
95	1.975558735527877	0.1701252558885599	-1.805433479639317	0.1209200692587077	0.8537667484170963	0.439423016814894	1.001876037345663	2110.683860779177
96	3.586846819124708	0.1440474229527285	-3.44279939617198	0.02994091391010829	0.9654573297010647	0.09860061960913365	1.002845315706822	1501.328076120471
97	0.6514370985950532	0.4658138808679729	-0.1856232177270803	0.4597933561034565	0.5071591759079778	2.719039706840559	1.000699356196016	4173.885374765878
98	1.934675649224133	0.1216579293041918	-1.813017719919941	0.0422892227802005	0.9510301082987949	0.1410613735154199	1.003398818371021	1289.262209313056
99	0.6293870200539882	0.1080505365293202	-0.5213364835246679	0.1137802913596896	0.8484494360039333	0.4101459400005638	1.002828837732026	1508.722308410186
100	0.7653932569102536	0.1473795121453198	-0.6180137447649339	0.1484046017940414	0.8144964576714763	0.5567072041368683	1.002829324258366	1508.502938753691
101	1.14119297727372	0.09664760576462463	-1.044545371509095	0.03343954273587128	0.9607155525219895	0.1105208167431328	1.008692603436583	551.147577218694
102	2.912716921016798	0.1226259741042012	-2.790090946912597	0.02798610622209828	0.9674759204226195	0.09197775072457852	1.005899428929444	788.4216761014148
103	3.524830149523392	0.1421164282906745	-3.382713721232718	0.007439815373979057	0.990911821162524	0.02394517898526768	1.015186717694206	326.0985099855802
104	0.5874271464702941	0.108607992604045	-0.4788191538662491	0.1210536305976525	0.8379821737688935	0.4399752249517321	1.003022824347501	1426.059930172692
105	1.860088985262108	0.09025455937266705	-1.769834425889441	0.01670960521351633	0.9802584195584402	0.05428716617961717	1.016173616375235	307.2434144088107
106	2.155206569110923	0.1074877738305073	-2.047718795280416	0.03339030850717242	0.9608818650253369	0.1103524719264512	1.002811843709603	1516.425178375407
107	2.728801723124051	0.0919276577672796	-2.636874065356772	0.006544870357763579	0.992140038746175	0.02104580640965649	1.017622379708061	283.2845278369401
108	3.503374437522822	0.1361858290698766	-3.367188608452946	0.03327911802443602	0.9614883936428964	0.1099723454236188	1.001178418601022	2984.78501430711
109	0.6285753823932176	0.113256177177756	-0.5153192052154617	0.1187426041580461	0.8435545232906472	0.4304439161099142	1.002835926009098	1505.532602826104
110	0.5874271464702941	0.108607992604045	-0.4788191538662491	0.1210536305976525	0.8379821737688935	0.4399752249517321	1.003022824347501	1426.059930172692
111	0.6299215933753824	0.103281784055878	-0.5266398093195044	0.1092480250465533	0.8529192902802295	0.3918046447419721	1.00281699283084	1514.082905249156
112	0.8735289773608363	0.09762431547869062	-0.7759046618821457	0.08451685802125501	0.8865987183278994	0.2949210499648814	1.002419596648926	1719.13916095672
113	0.5883000531008304	0.1020538916639247	-0.4862461614369057	0.1144804423676366	0.8444236724798904	0.4129960717509911	1.002996363692189	1436.795212424488
114	0.6951088033168811	0.1069602930619435	-0.5881485102549375	0.1082073192187578	0.8560081832381214	0.3876194076234723	1.002702554479729	1567.915931744899
115	0.4838507362300359	0.1092789218329368	-0.3745718143970991	0.1373019536833147	0.8143823658328364	0.508429430472602	1.003616809224439	1221.393683939887
116	1.022213326182767	0.1072553987823348	-0.9149579274004318	0.0451450878717638	0.9473750972881486	0.1510378849831422	1.004764521235473	956.7630014833028
117	0.5882549670818155	0.1020319460888863	-0.4862230209929291	0.1145528300570204	0.8443499596930364	0.4132910002101601	1.002989084461346	1439.777007095852
118	0.605132814635544	0.1176369639197311	-0.4874958507158129	0.1281964424109301	0.8317935717138433	0.469753598541229	1.002993583506023	1437.932594795734
119	0.8015551827808339	0.1310890273562733	-0.6704661554245607	0.127004648756788	0.8384557310313054	0.4647511425107736	1.002612975888421	1612.816228055043
120	0.5882549670818155	0.1020319460888863	-0.4862230209929291	0.1145528300570204	0.8443499596930364	0.4132910002101601	1.002989084461346	1439.777007095852
121	0.3983059048322201	0.4680032831822524	0.06969737835003237	0.5547125487046803	0.409611841744228	3.979608168351488	1.000391046215576	5615.288861916561
122	0.7653932569102536	0.1473795121453198	-0.6180137447649339	0.1484046017940414	0.8144964576714763	0.5567072041368683	1.002829324258366	1508.502938753691
123	0.8059196065094918	0.1428996820761488	-0.663019924433343	0.1371833307289836	0.8283737356523225	0.5079203292101335	1.002592629676494	1623.3770223621
124	1.876882520217771	0.1090858290870862	-1.767796691130685	0.03669355630118439	0.9571190504468582	0.1216853005795953	1.003406895444614	1286.612412862226
125	0.434465076929288	0.1442694142572136	-0.2901956626720744	0.188337698687966	0.7587461658083857	0.7412669953872636	1.004629177670227	981.8102434157234
126	1.12219746937432	0.573967490765438	-0.548229978608882	0.3215190007352897	0.6487773621217241	1.513846123189703	1.000896664875732	3585.347803776325
127	3.153389224072011	0.1314885045859836	-3.021900719486028	0.03765196395929539	0.956378692543901	0.1249879800356599	1.002257464323909	1819.774480122516
128	4.75567717916905	0.1516487119467789	-4.604028467222271	0.01663849707267154	0.9805814747918958	0.05405223692312685	1.00682429093303	689.815999687998
129	0.6134544613064964	0.6609411173105826	0.04748665600408619	0.5228289849422689	0.441639564327876	3.500244487939838	0.9998189940711304	15667.79414959354
130	0.5103626807520916	0.4043877940748583	-0.1059748866772333	0.4364473466970381	0.5280928933822984	2.47405948954221	1.000745513241832	4019.500350687954
131	1.070511008233579	0.4086621404739819	-0.6618488677595968	0.1453598800875459	0.8342704521768342	0.5433429784680818	1.002298248780823	1793.361873448145
132	0.582041986224943	0.1195093904703425	-0.4625325957546005	0.1332338324138382	0.825533961073164	0.4910495852572353	1.003099588692937	1395.809151938677
133	0.469451855183289	0.4069255601174621	-0.06252629506582691	0.4548067229414061	0.509053564620664	2.664950602843505	1.000656460267086	4328.409939509392
134	0.7091308479636704	0.07997236592599798	-0.6291584820376724	0.03945854239904029	0.9519673661787642	0.1312313823918164	1.008461081672104	565.1926750754903
135	0.3844425087469177	0.1255576291783945	-0.2588848795685231	0.1845173927912432	0.7541553488382269	0.7228286969363296	1.005239147646418	878.2619771439736
136	1.940786739738636	0.07752220922108158	-1.863264530517555	0.00994889156901615	0.988126954208167	0.03210183533161064	1.014972595361687	330.5069660715199
137	0.5670840304567558	0.09027014531844668	-0.4768138851383091	0.1027229910426729	0.8558714663180448	0.3657243662368314	1.002983735087251	1441.976216783344
138	0.4379531504642609	0.1817790479123649	-0.256174102551896	0.2222297129238166	0.7281275700208402	0.9127746218137204	1.004827470482787	945.5469547026535
139	2.206942960293438	0.07703267763776797	-2.12991028265567	0.008113368189075373	0.990284150263508	0.02613075314798185	1.012518167230099	391.3990431221531
140	0.342200107890779	0.1459899704369995	-0.1962101374537795	0.2250706772177869	0.7074752519750623	0.9278325462112815	1.006743690109858	697.407823805267
141	1.565279218601817	0.06384265056623151	-1.501436568035586	0.04704840239425039	0.9281047823317877	0.1577200179235958	1.002415397301688	1721.604495022266
142	0.6385511633578285	0.111972449686522	-0.5265787136713064	0.1169798981800518	0.8456207076957221	0.4232075706508888	1.002807224217334	1518.532736259349
143	2.393170567634657	0.09587191176460944	-2.297298655870048	0.01289728714333569	0.9847663642966598	0.04173964998883218	1.010441969152289	464.2359956944641
144	0.5207032424291433	0.09132382502259281	-0.4293794174065505	0.1118704303525846	0.8422442321958087	0.4023942426631403	1.003218240416655	1351.508990508296
145	1.565279218601817	0.06384265056623151	-1.501436568035586	0.04704840239425039	0.9281047823317877	0.1577200179235958	1.002415397301688	1721.604495022266
146	0.5207032424291433	0.09132382502259281	-0.4293794174065505	0.1118704303525846	0.8422442321958087	0.4023942426631403	1.003218240416655	1351.508990508296
147	0.8933502615260712	0.6387421254274021	-0.2546081360986692	0.3426076489882643	0.6218362996314299	1.664888630406822	0.9999908043704454	10187.17011195127
148	2.640055296581946	0.9841439684335113	-1.655911328148435	0.426466714443486	0.5395654918275699	2.375413892257542	0.9999695716588208	10647.34359111414
149	0.5678180250143	0.08631080392954456	-0.4815072210847555	0.09862928366851237	0.8598878847310758	0.349554754562634	1.002962660716672	1450.706326785855
150	1.109341515210029	0.1017472553403348	-1.007594259869694	0.03873884810399473	0.9546512264098117	0.1287413595317651	1.005962113384056	780.8468014951488
151	1.104267972843417	0.1578207163860425	-0.946447256457374	0.07075211848943339	0.9198238964536021	0.2432319647710559	1.005129658348794	895.196477134214
152	0.9642221388623522	0.1164611442846315	-0.8477609945777207	0.05218378418751142	0.9395632512201557	0.1758831415668816	1.005430816378076	850.1222525841357
153	1.335474645715403	0.09993111776994232	-1.235543527945461	0.03600307826190497	0.9576902732048944	0.1193099783272351	1.004535501798733	999.9347346343496
154	1.435903335624461	0.07463998159675665	-1.361263354027705	0.01275551699419539	0.9847837983457307	0.04127490949547071	1.027082815199017	188.7148333700903
155	0.5310741455651435	0.0993197073635049	-0.4317544382016386	0.1186686731961842	0.8366638335858074	0.4301398296002102	1.003217517987822	1351.770162474954
156	1.291278608449186	0.1120455037633175	-1.179233104685869	0.04144078427532105	0.9518669797937533	0.1381089420316416	1.005051945376399	907.6214725231462
157	1.2699096511448	0.1173365635468398	-1.152573087597961	0.03180631422018773	0.963194213228577	0.1049455138889135	1.019664629354105	255.3583531893643
158	10.40081207254175	0.6472246831359126	-9.753587389405839	0.02432034945188081	0.970812411017391	0.07962974833347258	1.001163377422999	3011.705209211983
159	0.582041986224943	0.1195093904703425	-0.4625325957546005	0.1332338324138382	0.825533961073164	0.4910495852572353	1.003099588692937	1395.809151938677
160	0.9329691151875664	0.4083993806989944	-0.524569734488572	0.2187425486502484	0.75576921995831	0.8944413631637979	1.001772174036219	2206.816906605751
161	0.8199950276189037	0.07960805941014644	-0.7403869682087573	0.07092434662034351	0.8994694630811967	0.2438692505228034	1.002528701003166	1657.482772826727
162	0.5813657814005342	0.1275973670658896	-0.4537684143346447	0.1411744998654423	0.8177657619167539	0.5251267069953192	1.003128219649035	1384.854194946634
163	1.223155638851392	0.1072852599000651	-1.115870378951327	0.02776796481314892	0.967691725910556	0.09124034162318852	1.024457516712437	207.7700739250398
164	1.393970784580381	0.1046096449794427	-1.289361139600939	0.02393778244209218	0.972075740360163	0.07834642660743468	1.024578651173461	206.803034425486
165	0.5845575153117013	0.09347445082002188	-0.4910830644916794	0.1066681094018531	0.8515483987529509	0.3814472947111621	1.003001163854495	1434.835703436386
166	1.01671777357576	0.08906235035503292	-0.9276554232207268	0.03440692571024556	0.9591217668765605	0.1138320368692494	1.004881614950358	936.109610920986
167	1.195990396582439	0.702532915196926	-0.4934574813855133	0.4171323350149601	0.5485280916256439	2.286212909559608	0.9999272234336573	11701.70191604064
168	0.9702194363262514	0.08507094370122656	-0.8851484926250248	0.03305898593154525	0.9604964074889313	0.1092200384970609	1.005554957819319	832.8470987419965
169	1.166138750400853	0.07792880253231424	-1.088209947868539	0.01639033905110252	0.9804897643171578	0.05323263096007448	1.027454728839997	186.3048417032767
170	0.5683779865536078	0.08386148391329576	-0.4845165026403121	0.0960165976408089	0.8624549746566126	0.3393115439874072	1.002957083248769	1453.034618313569
171	0.6340986022640622	0.1712690182467289	-0.4628295840173334	0.1709437634775926	0.7924062015689167	0.658691485930709	1.002769776818833	1535.837211991074
172	2.525271870608205	0.0724239090647335	-2.452847961543472	0.003944688143121048	0.9952063573449014	0.0126514993711466	1.01964278334488	255.6271143305633
173	3.984387733882035	0.3720954662402005	-3.612292267641835	0.0292657323464876	0.9650571997112335	0.09631009582488256	1.003802189370639	1169.08931467137
174	0.5670840304567558	0.09027014531844668	-0.4768138851383091	0.1027229910426729	0.8558714663180448	0.3657243662368314	1.002983735087251	1441.976216783344
175	0.3684658153546528	0.09710468458021555	-0.2713611307744373	0.1559887444536263	0.7771033524361707	0.5904155723054894	1.004934535263282	927.0673533968876
176	0.5670840304567558	0.09027014531844668	-0.4768138851383091	0.1027229910426729	0.8558714663180448	0.3657243662368314	1.002983735087251	1441.976216783344
177	0.8199950276189037	0.07960805941014644	-0.7403869682087573	0.07092434662034351	0.8994694630811967	0.2438692505228034	1.002528701003166	1657.482772826727
178	1.030383391072637	0.08267279674941373	-0.9477105943232228	0.0296685610395963	0.9645023131878465	0.09767629089262453	1.006022246699854	773.7170429704004
179	1.17563832554961	0.1526564667457546	-1.022981858803856	0.04917305556969003	0.9438438945702865	0.1652108231258286	1.020425653446149	246.3461358052718
180	0.5828865945300505	0.1097447743348599	-0.4731418201951906	0.1234319144656444	0.8351275486384349	0.4498363947798693	1.003063267259068	1409.960008760432
181	1.005506132328946	0.1066359047334881	-0.8988702275954584	0.03247280820805708	0.9622411454672744	0.1072184309582214	1.018016874166812	277.4100534929763
182	0.3862208532241908	0.1021338302209688	-0.284087023003222	0.1563244068263474	0.7806335800845374	0.5919214569878891	1.004728119692771	963.3721338957339
183	1.10329781767078	0.07716648641371915	-1.026131331257061	0.02657253330923944	0.9678742553086289	0.0872051519552446	1.004697991775301	968.9122258827778
184	0.8199950276189037	0.07960805941014644	-0.7403869682087573	0.07092434662034351	0.8994694630811967	0.2438692505228034	1.002528701003166	1657.482772826727
185	1.206465290202227	0.09738120951873734	-1.109084080683489	0.023896208678223	0.9720264421724376	0.07820702793980171	1.024854827264926	204.6328217955182
186	7.170289638832993	0.5030877940135123	-6.667201844819481	0.06849603125900912	0.9212416187254284	0.2349056585801063	1.001631213787847	2352.27265256455
187	0.5683779865536078	0.08386148391329576	-0.4845165026403121	0.0960165976408089	0.8624549746566126	0.3393115439874072	1.002957083248769	1453.034618313569
188	0.5828865945300505	0.1097447743348599	-0.4731418201951906	0.1234319144656444	0.8351275486384349	0.4498363947798693	1.003063267259068	1409.960008760432
189	3.424399817606079	0.08385214825295945	-3.340547669353119	0.0009880207045776155	0.9987456791184309	0.003159425572694551	1.023237180834204	218.0628921797406
190	0.5112757532652576	0.4007155605767455	-0.1105601926885121	0.4234189926550396	0.541446901465792	2.345971768151398	1.000809782496294	3822.655875296564
191	1.103936577061518	0.08233273106107937	-1.021603846000439	0.02845385602153213	0.9659511335941493	0.09356005675861367	1.005286278990518	871.1695747539299
192	0.3464571134828893	0.6346637252765287	0.2882066117936394	0.7416187597193454	0.2317703804949317	9.169222424007744	0.9998998785702919	12501.13546871059
193	0.5683779865536078	0.08386148391329576	-0.4845165026403121	0.0960165976408089	0.8624549746566126	0.3393115439874072	1.002957083248769	1453.034618313569
194	1.821921072799689	0.07220569345033143	-1.749715379349358	0.009206188073380151	0.9889609923892457	0.02968310557515922	1.019034030759341	263.3580990014667
195	0.582041986224943	0.1195093904703425	-0.4625325957546005	0.1332338324138382	0.825533961073164	0.4910495852572353	1.003099588692937	1395.809151938677
196	1.051480426487593	0.1117025972273946	-0.9397778292601984	0.03375012390347265	0.9608753073755565	0.1115831711471997	1.018980833216887	264.0566510804908
197	0.6375150946082352	0.1233313433288397	-0.5141837512793955	0.1278109024270261	0.8349296267255895	0.468133830172397	1.002809325453876	1517.573356495044
198	0.5207032424291433	0.09132382502259281	-0.4293794174065505	0.1118704303525846	0.8422442321958087	0.4023942426631403	1.003218240416655	1351.508990508296
199	0.5845575153117013	0.09347445082002188	-0.4910830644916794	0.1066681094018531	0.8515483987529509	0.3814472947111621	1.003001163854495	1434.835703436386
200	0.5670840304567558	0.09027014531844668	-0.4768138851383091	0.1027229910426729	0.8558714663180448	0.3657243662368314	1.002983735087251	1441.976216783344
201	1.294975276408669	0.09819143156779894	-1.19678384484087	0.03463573286768826	0.959294183038175	0.114616183035687	1.00488611981596	935.3329657503134
202	0.990724202285835	0.6175600475283879	-0.3731641547574471	0.3652465466853902	0.6015850049352316	1.838204502764991	0.999992312731984	10155.98927816977
203	3.835230239829619	0.1242495713346672	-3.710980668494952	0.0008856264509836077	0.9987602502073262	0.002831705938742386	1.027979667919984	183.0103876434237
204	0.5208043820196385	0.09079896007147867	-0.4300054219481598	0.1112822525458711	0.8428165728548557	0.4000136711621642	1.003215107983831	1352.642160025648
205	0.585441802045562	0.08558669902663059	-0.4998551030189314	0.09848431813371895	0.8595670425573541	0.3489848517358504	1.002959075680828	1452.202023578721
206	2.711742661566	0.1110958921582435	-2.600646769407756	0.01310689231356437	0.9845831335862838	0.042427006908279	1.008519790701315	561.5628979207495
207	1.347523624005514	0.07801809024411084	-1.269505533761403	0.02503596452382297	0.9697293103675856	0.08203298430261656	1.003718866753546	1192.029813437555
208	1.110807413810939	0.07467189205385397	-1.036135521757085	0.02440436642086628	0.9704356206114358	0.07991171819701637	1.005451955843475	847.1296401731407
209	0.896204091853561	0.127188048524797	-0.7690160433287641	0.04726008046120932	0.9457561955687221	0.158464824384625	1.014563893509179	339.2694429282627
210	1.021180539119536	0.08976950988049476	-0.9314110292390416	0.03526967971122395	0.9580947649930186	0.1167907284178986	1.004695633146895	969.3486556691099
211	0.50383615259364	0.6349978479157284	0.1311616953220884	0.6220686185560581	0.3479397655480561	5.258212309528673	0.9999149249065818	12048.21789396133
212	1.03215612673304	0.07674096841870433	-0.9554151583143358	0.02636441409633613	0.9681537964625777	0.08650365640740978	1.00594091133597	783.3923849333397
213	0.3839665978910053	0.1326926295122662	-0.2512739683787391	0.192664871908817	0.7465075590325163	0.7623623988300923	1.005384305096016	856.7823294241266
214	1.777898903939384	0.1078374477499751	-1.670061456189409	0.01556782712926872	0.9816039790938801	0.05051902742405977	1.035397614036255	146.7589807934518
215	0.5284082316013444	0.130178173576724	-0.3982300580246205	0.1489690565052319	0.8081111791690141	0.5591952777437278	1.003332909298001	1311.301960491282
216	0.5702236994573097	0.07539340155112148	-0.4948302979061882	0.08704817413489695	0.8712646486017415	0.3045962722179882	1.002922939709181	1467.453093779722
217	1.55409738785178	0.06896957702385705	-1.485127810827923	0.007719015999924988	0.990695574782577	0.02485078155950514	1.048081856129559	110.4266603564277
218	0.6375150946082352	0.1233313433288397	-0.5141837512793955	0.1278109024270261	0.8349296267255895	0.468133830172397	1.002809325453876	1517.573356495044
219	0.5828865945300505	0.1097447743348599	-0.4731418201951906	0.1234319144656444	0.8351275486384349	0.4498363947798693	1.003063267259068	1409.960008760432
220	0.5845575153117013	0.09347445082002188	-0.4910830644916794	0.1066681094018531	0.8515483987529509	0.3814472947111621	1.003001163854495	1434.835703436386
221	13.72096579539099	0.1988328951697787	-13.52213290022121	3.92884820783377e-05	0.9999470755063535	0.0001255148445511833	1.007894399692981	602.8389001557231
222	0.3684658153546528	0.09710468458021555	-0.2713611307744373	0.1559887444536263	0.7771033524361707	0.5904155723054894	1.004934535263282	927.0673533968876
223	0.5666452722447466	0.0925072688620919	-0.4741380033826547	0.1050512948303983	0.853586510290239	0.3749868559813555	1.002992902281604	1438.211561886634
224	0.9709311749728844	0.1244703802198227	-0.8464607947530617	0.04260081578721418	0.9509870077580486	0.1421469815629999	1.015993635277937	310.5137890091528
225	1.027531557424023	0.08192468516809799	-0.9456068722559253	0.03033132544432465	0.9636127534818376	0.09992652905814349	1.004836638994399	943.9354214756451
226	0.5208043820196385	0.09079896007147867	-0.4300054219481598	0.1112822525458711	0.8428165728548557	0.4000136711621642	1.003215107983831	1352.642160025648
227	2.575534094167721	0.06449918531574092	-2.51103490885198	0.001842992685371779	0.9977069346042355	0.005898444956411697	1.02891858789145	177.4111056215862
228	0.5208043820196385	0.09079896007147867	-0.4300054219481598	0.1112822525458711	0.8428165728548557	0.4000136711621642	1.003215107983831	1352.642160025648
229	0.8199950276189037	0.07960805941014644	-0.7403869682087573	0.07092434662034351	0.8994694630811967	0.2438692505228034	1.002528701003166	1657.482772826727
230	0.7949551602287928	0.1318384263231026	-0.6631167339056901	0.05560075293299325	0.9363974330919559	0.1880779229484484	1.016442702408182	302.4835480474375
231	4.870389597321179	0.1216317544757322	-4.748757842845446	0.001433344186966237	0.9982042585414982	0.004585494837931199	1.015567294529489	318.553037209786
232	1.105751972198459	0.09955612990995788	-1.006195842288501	0.03909004930675154	0.9540753552429934	0.129955991457335	1.004686565888304	971.0301156388103
233	0.3865568044749209	0.09837101292041446	-0.2881857915545065	0.1515224547246843	0.7851465735786413	0.5704918224648272	1.004646886286424	978.4581118048719
234	1.241908209612712	0.06281154000484607	-1.179096669607866	0.01055119077491258	0.9871821844223246	0.03406598295339552	1.025412071238812	200.3948165274519
235	0.582041986224943	0.1195093904703425	-0.4625325957546005	0.1332338324138382	0.825533961073164	0.4910495852572353	1.003099588692937	1395.809151938677
236	0.5219415948170093	0.08363455646852233	-0.4383070383484869	0.1034059994819048	0.8504755392234792	0.3684365335703679	1.003155508928157	1374.572324481151
237	0.5661768605451296	0.09494231980589719	-0.4712345407392324	0.1075651974136726	0.8511203294007125	0.3850419603165665	1.00300430191198	1433.557596031398
238	0.5661768605451296	0.09494231980589719	-0.4712345407392324	0.1075651974136726	0.8511203294007125	0.3850419603165665	1.00300430191198	1433.557596031398
239	0.5702236994573097	0.07539340155112148	-0.4948302979061882	0.08704817413489695	0.8712646486017415	0.3045962722179882	1.002922939709181	1467.453093779722
240	0.5828865945300505	0.1097447743348599	-0.4731418201951906	0.1234319144656444	0.8351275486384349	0.4498363947798693	1.003063267259068	1409.960008760432
241	0.5666452722447466	0.0925072688620919	-0.4741380033826547	0.1050512948303983	0.853586510290239	0.3749868559813555	1.002992902281604	1438.211561886634
242	1.384014576827223	0.08397183464085044	-1.300042742186373	0.02640178351240759	0.9684484066226631	0.08662959327375934	1.005226466889352	880.1901291985639
243	0.3686462417886184	0.09478493535607609	-0.2738613064325424	0.1530013718235773	0.7798929364463706	0.5770658807369422	1.004872424661217	937.6980685721484
244	2.520912644015891	0.3249312391926872	-2.195981404823204	0.2403941391127233	0.7324825243875128	1.010993463398982	1.002038886181664	1975.788812475568
245	0.8699407789602407	0.3784625689870881	-0.4914782099731526	0.2038874452992309	0.7710382792330263	0.818142193494495	1.001929265358274	2064.603174536149
246	0.4669242267210597	0.5989441445193833	0.1320199177983236	0.6255827245898902	0.3441384560167722	5.337546210083404	0.9999327850672973	11551.46551290225
247	0.3709108488128008	0.103858987298325	-0.2670518615144758	0.1635268995345298	0.7707095469046948	0.6245252510870436	1.005053865650405	907.3102632693783
248	0.5207032424291433	0.09132382502259281	-0.4293794174065505	0.1118704303525846	0.8422442321958087	0.4023942426631403	1.003218240416655	1351.508990508296
249	1.206214290741816	0.1025055091648134	-1.103708781577003	0.0264715825763472	0.9691163449845828	0.0868648456262635	1.022469562581882	225.0977224614878
250	1.457731553558594	0.06924154579949479	-1.388490007759099	0.01117831518373269	0.9865549432406405	0.03611363034246399	1.022014806032815	229.4916313445958
251	0.5218256510308223	0.08485091836330835	-0.436974732667514	0.1047611480411576	0.8491582590911048	0.3738299622102373	1.003164487757369	1371.222822760152
252	0.6385511633578285	0.111972449686522	-0.5265787136713064	0.1169798981800518	0.8456207076957221	0.4232075706508888	1.002807224217334	1518.532736259349
253	0.3865568044749209	0.09837101292041446	-0.2881857915545065	0.1515224547246843	0.7851465735786413	0.5704918224648272	1.004646886286424	978.4581118048719
254	2.112432066508963	0.1640001660601109	-1.948431900448852	0.06161913894286494	0.930049664761061	0.2097728425511295	1.003775440591649	1176.356378806619
255	1.737847193911621	0.06433377958499643	-1.673513414326624	0.006876508191136372	0.9916838854919392	0.02211961119988121	1.036936197008956	141.0392902301358
256	1.058463734444007	0.1093044650344375	-0.9491592694095692	0.04633065035262231	0.946027904708726	0.1551970103828491	1.004550842824366	996.9205056283807
257	1.064698440811144	0.08268530361065034	-0.9820131372004934	0.02929543896478219	0.9649476453002338	0.09641080720890377	1.005593865809798	827.5776440856855
258	1.565279218601817	0.06384265056623151	-1.501436568035586	0.04704840239425039	0.9281047823317877	0.1577200179235958	1.002415397301688	1721.604495022266
259	1.001356411563994	0.08125817255500353	-0.9200982390089906	0.02979447881258417	0.9642485350787139	0.09810357424154356	1.005545256654275	834.1715283070399
260	1.319183268794337	0.1130824949666891	-1.206100773827648	0.02313307729430473	0.9729119915553707	0.07565032253372177	1.041848981068683	125.5590626490692
261	2.562930882665884	0.0815689648476869	-2.481361917818197	0.008320088068051484	0.9900453980238042	0.02680212243282786	1.009238592960914	520.6699470304192
262	0.6385511633578285	0.111972449686522	-0.5265787136713064	0.1169798981800518	0.8456207076957221	0.4232075706508888	1.002807224217334	1518.532736259349
263	1.960470621664886	0.1167781121701664	-1.843692509494719	0.03905409577648448	0.9546207346874246	0.1298316051174651	1.004445226816487	1018.050918799325
264	0.3692916971159702	0.08687047854241477	-0.2824212185735554	0.1426371642561072	0.789573027355528	0.5314725289468663	1.004657752307314	976.4126363364744
265	0.5850329361997775	0.08899593670518691	-0.4960369994945906	0.1020529908927456	0.8560691903904779	0.3630678625001067	1.00297570655423	1445.28957348331
266	0.5310741455651435	0.0993197073635049	-0.4317544382016386	0.1186686731961842	0.8366638335858074	0.4301398296002102	1.003217517987822	1351.770162474954
267	0.3839665978910053	0.1326926295122662	-0.2512739683787391	0.192664871908817	0.7465075590325163	0.7623623988300923	1.005384305096016	856.7823294241266
268	0.6375150946082352	0.1233313433288397	-0.5141837512793955	0.1278109024270261	0.8349296267255895	0.468133830172397	1.002809325453876	1517.573356495044
269	1.033677980500944	0.08577620960525853	-0.9479017708956854	0.02209162107057344	0.9738796319756637	0.07216758916168546	1.019194519197053	261.2735471414098
270	1.162783964492468	0.09479888576316099	-1.067985078729307	0.02398019984382917	0.9718753890112375	0.07848866626947258	1.021700128472788	232.6374728229941
271	2.183482464301128	0.06927336451366037	-2.114209099787468	0.006605367536016137	0.9920252055541218	0.02124163578213739	1.012544215858768	390.6324882714833
272	0.6375150946082352	0.1233313433288397	-0.5141837512793955	0.1278109024270261	0.8349296267255895	0.468133830172397	1.002809325453876	1517.573356495044
273	1.030383391072637	0.08267279674941373	-0.9477105943232228	0.0296685610395963	0.9645023131878465	0.09767629089262453	1.006022246699854	773.7170429704004
274	0.5310741455651435	0.0993197073635049	-0.4317544382016386	0.1186686731961842	0.8366638335858074	0.4301398296002102	1.003217517987822	1351.770162474954
275	0.8199950276189037	0.07960805941014644	-0.7403869682087573	0.07092434662034351	0.8994694630811967	0.2438692505228034	1.002528701003166	1657.482772826727
276	0.4431830858249178	0.1188558818670263	-0.3243272039578916	0.1574736223159141	0.790010915337424	0.5970862777942473	1.004155601048206	1080.915037979475
277	1.01671777357576	0.08906235035503292	-0.9276554232207268	0.03440692571024556	0.9591217668765605	0.1138320368692494	1.004881614950358	936.109610920986
278	2.160154266165518	0.4636985962210641	-1.696455669944454	0.2044691478924188	0.772558955852035	0.8210763432735592	1.001551722791021	2443.111697939059
279	2.185546425331054	0.09493873688389327	-2.09060768844716	0.01239751524505285	0.9853557624324696	0.04010192833040124	1.013211138029082	371.9983584378379
280	3.707275526176873	0.1057923633785389	-3.601483162798334	0.004387278157679151	0.9946965414075046	0.01407723990772213	1.010812170943912	449.2899347189536
281	1.411373846360937	0.1082484746759123	-1.303125371685025	0.03856124919924895	0.9550367357512389	0.1281274702527135	1.004991700846136	917.4955230746585
282	1.024024332856635	0.08924464749430161	-0.9347796853623336	0.03452199105168878	0.9589848276141648	0.1142263314259933	1.004715336582932	965.7149470539318
283	0.5661768605451296	0.09494231980589719	-0.4712345407392324	0.1075651974136726	0.8511203294007125	0.3850419603165665	1.00300430191198	1433.557596031398
284	4.855946818813177	0.09561623253445665	-4.76033058627872	0.0004168201196863318	0.9994715705202711	0.001332117439030799	1.023392146067222	216.697561145687
285	1.145019597992337	0.07588442726995412	-1.069135170722382	0.02391069852065094	0.9711331766549811	0.07825561167374188	1.006258956750484	746.8839067875837
286	7.052797866162168	0.1525777037310148	-6.900220162431153	0.003888355654622246	0.995294811112142	0.01247012319431793	1.006932228425848	679.9072275340566
287	0.4792498542489129	0.4371374887137165	-0.04211236553519637	0.4754444860013574	0.4894955267927158	2.895483789250002	1.000596444960715	4564.893300673274
288	1.106898972416901	0.1086611397532837	-0.998237832663617	0.04437591662183551	0.9482933341087915	0.1483450400249654	1.004624882779896	982.6267301224663
289	0.6079503887211314	0.08952141630767935	-0.5184289724134521	0.09740306839046206	0.8636914934430182	0.3447399107371184	1.002850901423604	1498.838076734674
290	0.5850329361997775	0.08899593670518691	-0.4960369994945906	0.1020529908927456	0.8560691903904779	0.3630678625001067	1.00297570655423	1445.28957348331
291	0.5219415948170093	0.08363455646852233	-0.4383070383484869	0.1034059994819048	0.8504755392234792	0.3684365335703679	1.003155508928157	1374.572324481151
292	0.5813657814005342	0.1275973670658896	-0.4537684143346447	0.1411744998654423	0.8177657619167539	0.5251267069953192	1.003128219649035	1384.854194946634
293	4.597812799316405	0.1042277899274674	-4.493585009388938	0.0006824490300499465	0.9991312545834681	0.002181621903514728	1.021488106806668	234.8078381714309
294	0.582041986224943	0.1195093904703425	-0.4625325957546005	0.1332338324138382	0.825533961073164	0.4910495852572353	1.003099588692937	1395.809151938677
295	3.169176895392818	0.1090041051265865	-3.060172790266232	0.005858656904930601	0.9929332617269889	0.01882620181226003	1.01385192493148	355.7258733737865
296	0.5828865945300505	0.1097447743348599	-0.4731418201951906	0.1234319144656444	0.8351275486384349	0.4498363947798693	1.003063267259068	1409.960008760432
297	0.6801112665645912	0.09668975562880648	-0.5834215109357848	0.05403364034986451	0.9357629537363662	0.1824741355187746	1.010236768218378	472.9645107197608
298	0.5845575153117013	0.09347445082002188	-0.4910830644916794	0.1066681094018531	0.8515483987529509	0.3814472947111621	1.003001163854495	1434.835703436386
299	3.773595293567575	0.1169513687075989	-3.656643924859976	0.01443303243866035	0.9830422033344197	0.04678258635748273	1.010089358740742	479.443578188045
300	0.5203261918522143	0.09357905156525419	-0.4267471402869601	0.1143291569203966	0.8398536407851127	0.4123798465888257	1.003236646408961	1344.888931402393
301	0.8435066694075415	0.08356130669953056	-0.7599453627080109	0.03590566775118516	0.9568466862693704	0.1189751490519018	1.005421805389672	851.4043896212984
302	0.5670840304567558	0.09027014531844668	-0.4768138851383091	0.1027229910426729	0.8558714663180448	0.3657243662368314	1.002983735087251	1441.976216783344
303	0.8199950276189037	0.07960805941014644	-0.7403869682087573	0.07092434662034351	0.8994694630811967	0.2438692505228034	1.002528701003166	1657.482772826727
304	1.099042460343153	0.07912840390246714	-1.019914056440686	0.01787467288258075	0.9787423565495459	0.05814119734682111	1.024532060124839	207.1738718664819
305	0.800683391527401	0.1199879378641014	-0.6806954536632996	0.06143035084198428	0.9289135298276584	0.2090880772435564	1.006421070743766	729.5658418705078
306	0.7055221607609136	0.09472219902049259	-0.6107999617404209	0.05065620715295286	0.9396864708562136	0.1704597838571484	1.008883365988621	540.0959123748363
307	0.582041986224943	0.1195093904703425	-0.4625325957546005	0.1332338324138382	0.825533961073164	0.4910495852572353	1.003099588692937	1395.809151938677
308	0.9875321637168042	0.07629253698252195	-0.9112396267342823	0.0275791557607931	0.9665852375745281	0.09060235524615048	1.004993395539746	917.2148032007599
309	0.5207032424291433	0.09132382502259281	-0.4293794174065505	0.1118704303525846	0.8422442321958087	0.4023942426631403	1.003218240416655	1351.508990508296
310	0.6852325727043128	0.08752614994215772	-0.5977064227621551	0.0468036929270081	0.943650744061026	0.156859400058071	1.009606017356224	502.0137577343718
311	0.3709108488128008	0.103858987298325	-0.2670518615144758	0.1635268995345298	0.7707095469046948	0.6245252510870436	1.005053865650405	907.3102632693783
312	0.7025481755657517	0.1235563789920469	-0.5789917965737048	0.07235919662638575	0.9163109265881312	0.2491877406881279	1.009512763864337	506.6191025293588
313	0.8199950276189037	0.07960805941014644	-0.7403869682087573	0.07092434662034351	0.8994694630811967	0.2438692505228034	1.002528701003166	1657.482772826727
314	0.5702236994573097	0.07539340155112148	-0.4948302979061882	0.08704817413489695	0.8712646486017415	0.3045962722179882	1.002922939709181	1467.453093779722
315	0.9613578977246681	0.387054818327748	-0.5743030793969202	0.1411470070223452	0.8386534061230781	0.525007635263958	1.002389440214843	1737.002302972663
316	0.9984655545808444	0.09788806125730433	-0.9005774933235401	0.0284282390486805	0.96674099650696	0.09347336011756836	1.017601071304078	283.6091238280356
317	0.5678180250143	0.08631080392954456	-0.4815072210847555	0.09862928366851237	0.8598878847310758	0.349554754562634	1.002962660716672	1450.706326785855
318	0.6340986022640622	0.1712690182467289	-0.4628295840173334	0.1709437634775926	0.7924062015689167	0.658691485930709	1.002769776818833	1535.837211991074
319	0.8620801033799887	0.128238053563109	-0.7338420498168797	0.04954778767733992	0.9431569728940689	0.1665354754902532	1.014518989677361	340.261248970053
320	0.5845575153117013	0.09347445082002188	-0.4910830644916794	0.1066681094018531	0.8515483987529509	0.3814472947111621	1.003001163854495	1434.835703436386
321	0.5670840304567558	0.09027014531844668	-0.4768138851383091	0.1027229910426729	0.8558714663180448	0.3657243662368314	1.002983735087251	1441.976216783344
322	0.5186339961546327	0.6136437997250652	0.09500980357043254	0.6015508905533067	0.3679614477692469	4.822944818405633	0.9999374856618205	11427.46604732855
323	2.022693643259489	0.6891784434442727	-1.333515199815216	0.3814472981688897	0.5865224074241204	1.970019904914758	0.9999960273161755	10080.00977093316
324	0.626365837705915	0.1381212050388195	-0.4882446326670955	0.09404008040852442	0.892133443112154	0.331601729232939	1.013489302004882	364.7514015168859
325	0.6340986022640622	0.1712690182467289	-0.4628295840173334	0.1709437634775926	0.7924062015689167	0.658691485930709	1.002769776818833	1535.837211991074
326	0.5828865945300505	0.1097447743348599	-0.4731418201951906	0.1234319144656444	0.8351275486384349	0.4498363947798693	1.003063267259068	1409.960008760432
327	0.3409188041098774	0.1457198033432795	-0.1951990007665979	0.2254292933260119	0.7068219116691103	0.92974116594378	1.006780135386102	693.9542079641531
328	1.964669194430593	0.06814781237580082	-1.896521382054792	0.00752728197370435	0.9909205195747679	0.0242288269003431	1.015953880760955	311.245802166426
329	0.5845575153117013	0.09347445082002188	-0.4910830644916794	0.1066681094018531	0.8515483987529509	0.3814472947111621	1.003001163854495	1434.835703436386
330	1.225551489081702	0.115486926767614	-1.110064562314088	0.02558551676080568	0.9701204042413197	0.08388093097044783	1.039153746273267	133.5766597525574
331	0.6375150946082352	0.1233313433288397	-0.5141837512793955	0.1278109024270261	0.8349296267255895	0.468133830172397	1.002809325453876	1517.573356495044
332	0.6654221685579836	0.08233018974511774	-0.5830919788128659	0.04440669729816576	0.9459926351037368	0.1484527189605966	1.010259299549382	471.9898364725873
333	0.5670840304567558	0.09027014531844668	-0.4768138851383091	0.1027229910426729	0.8558714663180448	0.3657243662368314	1.002983735087251	1441.976216783344
334	0.6375150946082352	0.1233313433288397	-0.5141837512793955	0.1278109024270261	0.8349296267255895	0.468133830172397	1.002809325453876	1517.573356495044
335	1.027549613246926	0.08317991809209771	-0.9443696951548285	0.03040959271330137	0.9636091803761403	0.100192467600173	1.005514112975795	838.4522243034319
336	2.069567098988086	0.07001647769055779	-1.999550621297528	0.007660636020569439	0.9907623333948148	0.02466138075098545	1.014726686078096	335.722836760869
337	3.15456869050383	0.1617814418600694	-2.992787248643761	0.02361242025122983	0.9726177838563957	0.07725578988914111	1.006182303864029	755.3650487777096
338	0.4420299475485838	0.130925814714711	-0.3111041328338728	0.1706957745212528	0.7773661661493646	0.6575392345121449	1.004316013389229	1045.162925081718
339	0.5207032424291433	0.09132382502259281	-0.4293794174065505	0.1118704303525846	0.8422442321958087	0.4023942426631403	1.003218240416655	1351.508990508296
340	2.754572565514452	0.07010803992520971	-2.684464525589243	0.001982354163307394	0.9975366389952317	0.006345353279354932	1.027655437422032	185.030710775732
341	5.548613807332279	1.033193948203015	-4.515419859129264	0.1346843406568882	0.8361282258037562	0.4972277070610184	1.000137920072309	7840.017812155883
342	2.431513706717903	0.6954801354593055	-1.736033571258598	0.2255732857405312	0.746060193063786	0.9305080169633689	1.000208174113004	7063.13436249426
343	0.3409188041098774	0.1457198033432795	-0.1951990007665979	0.2254292933260119	0.7068219116691103	0.92974116594378	1.006780135386102	693.9542079641531
344	3.017152228719576	0.07842875882621846	-2.938723469893358	0.00672163973371123	0.9918995147028991	0.02161807587999175	1.00891508430675	538.3017615020289
345	1.035047916589981	0.07491455973976151	-0.9601333568502196	0.02556385914059118	0.969028009282322	0.08380806472380559	1.005634829048397	822.1020672558139
346	3.885047291695831	0.08747697075224636	-3.797570320943585	0.001088735910227953	0.9986368063880237	0.003481836844607748	1.017498359203539	285.1845438781057
347	1.272482414888302	0.09598246384505642	-1.176499951043245	0.02227385253962735	0.973895783050261	0.07277645380957994	1.025951035518501	196.4657336457508
348	0.4782442094177096	0.4229230985775384	-0.05532111084017122	0.4640023214037365	0.5005171435741976	2.765476828715991	1.000633938479049	4414.220434031236
349	0.5828865945300505	0.1097447743348599	-0.4731418201951906	0.1234319144656444	0.8351275486384349	0.4498363947798693	1.003063267259068	1409.960008760432
350	1.997333906751238	0.07617817234624938	-1.921155734404989	0.01558874240818334	0.9812071676358253	0.05058797421696468	1.003024954000443	1425.20292198861
351	10.71085770567916	0.164334074818539	-10.54652363086062	0.001110935977541162	0.998641575819366	0.003552912832028863	1.004027122270401	1111.377164648093
352	1.118190287710398	0.1046470432143053	-1.013543244496092	0.02923722707787559	0.9659468041500027	0.09621346305176677	1.020055270424413	250.6489298826787
353	1.824558017027594	0.1037062979571765	-1.720851719070417	0.01846680495322384	0.9783748199886155	0.06010347049245631	1.017486686502426	285.3647209128872
354	0.5813657814005342	0.1275973670658896	-0.4537684143346447	0.1411744998654423	0.8177657619167539	0.5251267069953192	1.003128219649035	1384.854194946634
355	0.667744978659597	0.097144480812247	-0.57060049784735	0.05562088784996082	0.9338652625367233	0.1881500437620658	1.010759651276676	451.3504721162989
356	0.7778518061741282	0.1207244190601246	-0.6571273871140035	0.06345677512836014	0.9265803695971802	0.2164526715618588	1.006880049796112	684.6610886781618
357	1.621037089107371	0.1139154702722714	-1.5071216188351	0.03872088225207904	0.9550052833912673	0.1286792483638286	1.00442120280061	1022.983976835956
358	0.5523812609663958	0.4625785624770423	-0.08980269848935357	0.4782805941466151	0.4879364303437524	2.928589820369484	1.000597976642939	4558.536444956045
359	0.905281081192209	0.3802179393672386	-0.5250631418249703	0.1955255060536171	0.7802142210041663	0.7764328806288885	1.002107091277034	1924.298306678292
360	0.6385511633578285	0.111972449686522	-0.5265787136713064	0.1169798981800518	0.8456207076957221	0.4232075706508888	1.002807224217334	1518.532736259349
361	0.9565979912781272	0.07524613014900761	-0.8813518611291196	0.02787403221576203	0.9661486439866225	0.09159885242222474	1.004824340855045	946.0983144620087
362	2.079529439230423	0.3818271658676012	-1.697702273362821	0.08485087463492089	0.9018687565972024	0.2961946663208349	1.003243770673105	1342.344029989952
363	1.275216640367265	0.1093869065442879	-1.165829733822977	0.04272286779983758	0.950209851685196	0.1425724104613579	1.004285940388874	1051.682952438136
364	1.135004079092369	0.1198517890730973	-1.015152290019272	0.03581185676708693	0.9586539579204022	0.1186527563849463	1.019038709959751	263.296837110624
365	0.342200107890779	0.1459899704369995	-0.1962101374537795	0.2250706772177869	0.7074752519750623	0.9278325462112815	1.006743690109858	697.407823805267
366	0.6340986022640622	0.1712690182467289	-0.4628295840173334	0.1709437634775926	0.7924062015689167	0.658691485930709	1.002769776818833	1535.837211991074
367	1.995870058341298	0.1061292918194392	-1.889740766521859	0.01837380526980361	0.9784593574210693	0.05979512108464378	1.026397128158379	193.3328098195357
368	0.9770731906424788	0.1138821017689215	-0.8631910888735572	0.03705592084659885	0.9571155115178367	0.1229332383965649	1.016700546497719	298.062273364445
369	0.5670840304567558	0.09027014531844668	-0.4768138851383091	0.1027229910426729	0.8558714663180448	0.3657243662368314	1.002983735087251	1441.976216783344
370	1.059025002767306	0.1166880392507297	-0.9423369635165764	0.05079733718782654	0.941166175676971	0.1709601060475147	1.004502980924288	1006.385615092867
371	0.6534058148983675	0.08845335567572592	-0.5649524592226416	0.05014618789243134	0.9395856237908384	0.1686529464574947	1.011152337562213	436.3937335653162
372	0.688776594696719	0.124080254539274	-0.5646963401574451	0.07433844630268774	0.9140215998070103	0.2565511898453508	1.01011649687508	478.2372665892326
373	0.6340986022640622	0.1712690182467289	-0.4628295840173334	0.1709437634775926	0.7924062015689167	0.658691485930709	1.002769776818833	1535.837211991074
374	0.8199950276189037	0.07960805941014644	-0.7403869682087573	0.07092434662034351	0.8994694630811967	0.2438692505228034	1.002528701003166	1657.482772826727
375	0.5828865945300505	0.1097447743348599	-0.4731418201951906	0.1234319144656444	0.8351275486384349	0.4498363947798693	1.003063267259068	1409.960008760432
376	1.269850191055692	0.1062250504631598	-1.163625140592532	0.02646140075561976	0.9691845747751252	0.0868305264846283	1.025053934365494	203.0973277578925
377	2.284279518187508	0.08995979279811654	-2.194319725389391	0.007706388876530866	0.9907576480608983	0.02480981378804862	1.026018069646558	195.9882200223641
378	0.5845575153117013	0.09347445082002188	-0.4910830644916794	0.1066681094018531	0.8515483987529509	0.3814472947111621	1.003001163854495	1434.835703436386
379	1.565279218601817	0.06384265056623151	-1.501436568035586	0.04704840239425039	0.9281047823317877	0.1577200179235958	1.002415397301688	1721.604495022266
380	0.4696628190762746	0.3780266140616604	-0.09163620501461411	0.429044234497493	0.5339338330824637	2.400559013954509	1.000733739805948	4057.782494565733
381	1.861617958471108	0.1035757548469712	-1.758042203624137	0.03031656101355499	0.9644516618139221	0.09987636690810039	1.004713460567178	966.0597389286239
382	0.4420299475485838	0.130925814714711	-0.3111041328338728	0.1706957745212528	0.7773661661493646	0.6575392345121449	1.004316013389229	1045.162925081718
383	0.6375150946082352	0.1233313433288397	-0.5141837512793955	0.1278109024270261	0.8349296267255895	0.468133830172397	1.002809325453876	1517.573356495044
384	0.5661768605451296	0.09494231980589719	-0.4712345407392324	0.1075651974136726	0.8511203294007125	0.3850419603165665	1.00300430191198	1433.557596031398
385	0.6828843924975847	0.09186935787040926	-0.5910150346271754	0.05030530121957792	0.9398149001729829	0.1692164265182505	1.009891671471923	488.4210528711716
386	2.706293123666535	0.8022002700815488	-1.904092853584986	0.3910525934576307	0.5769919800858744	2.051484144232808	1.000020506491698	9606.418223302779
387	0.642247756157827	0.4065154188191656	-0.2357323373386614	0.2826459791481782	0.6868912216233046	1.258699483990892	1.001055132542069	3220.795586901611
388	0.4420299475485838	0.130925814714711	-0.3111041328338728	0.1706957745212528	0.7773661661493646	0.6575392345121449	1.004316013389229	1045.162925081718
389	0.5813657814005342	0.1275973670658896	-0.4537684143346447	0.1411744998654423	0.8177657619167539	0.5251267069953192	1.003128219649035	1384.854194946634
390	0.4182916349631824	0.4998484923494583	0.08155685738627588	0.5609184541034773	0.4049514763209033	4.081006845557489	1.000333276815902	6004.007054081484
391	2.135815863708056	0.07753039826980572	-2.05828546543825	0.007877533611578618	0.9905511218301672	0.02536516898896922	1.032047061746293	161.0863296317835
392	1.051460512637547	0.1201661542479911	-0.9312943583895555	0.0308434218696362	0.9641614879694501	0.1016673223720281	1.032252204650365	160.1248470562706
393	7.891600225249276	0.1347089935247241	-7.756891231724551	0.0003518674515074669	0.9995519873767517	0.001124461825001466	1.019220223104394	260.9428367935611
394	0.6375150946082352	0.1233313433288397	-0.5141837512793955	0.1278109024270261	0.8349296267255895	0.468133830172397	1.002809325453876	1517.573356495044
395	0.3869572974975127	0.0934839248733749	-0.2934733726241379	0.1454891998297244	0.7908151357714837	0.5439086662218142	1.004523536016736	1002.298569997684
396	0.6205592784955138	0.4243951554796136	-0.1961641230159002	0.3105174487134702	0.6578771697091013	1.43871744182592	1.000867584198162	3661.42108991199
397	0.5203261918522143	0.09357905156525419	-0.4267471402869601	0.1143291569203966	0.8398536407851127	0.4123798465888257	1.003236646408961	1344.888931402393
398	0.6865992151161813	0.08057853203194321	-0.6060206830842381	0.04153714369506036	0.9494063954628448	0.1384439944225835	1.009258291862385	519.6340815347161
399	0.8747933432383637	0.1277460141600138	-0.7470473290783499	0.04855844050416552	0.9442706763855651	0.1630404600960488	1.014512672813815	340.4012477107383
400	3.80110205835643	0.0915094460473387	-3.709592612309091	0.007149943177153289	0.9914292869625816	0.02300550148914527	1.004787629623571	952.6146180224714
401	0.8957168514950771	0.07758186729741559	-0.8181349841976615	0.03065373855655586	0.9628415482450565	0.1010223085541508	1.004942897278784	925.6546597335848
402	1.950541932464371	0.07683162779430337	-1.873710304670067	0.01642043682566208	0.980220501929139	0.05333201459621745	1.003232483342835	1346.380542408172
403	0.6952824240705507	0.08690501394774332	-0.6083774101228074	0.04559263647562568	0.9450692488530985	0.1526067364137732	1.009122575926967	526.8567407677559
404	1.076950926059553	0.07486740979796792	-1.002083516261585	0.01686072628845117	0.9798180668277139	0.054786557478726	1.019429442639217	258.2827203815239
405	1.090493994365597	0.08069234438186888	-1.009801649983728	0.02796863056093014	0.9664343045265393	0.09191866349310052	1.005162450966615	890.0558079394139
406	1.950541932464371	0.07683162779430337	-1.873710304670067	0.01642043682566208	0.980220501929139	0.05333201459621745	1.003232483342835	1346.380542408172
407	0.5813657814005342	0.1275973670658896	-0.4537684143346447	0.1411744998654423	0.8177657619167539	0.5251267069953192	1.003128219649035	1384.854194946634
408	1.663727437137911	0.06752142365386474	-1.596206013484047	0.00923864351279266	0.9888734684395896	0.02978872600442022	1.019529528247512	257.0298373160884
409	0.7100441574381857	0.08328291620844401	-0.6267612412297418	0.04183734875433291	0.9493450120951445	0.1394882727406554	1.008481812145239	563.9055617647629
410	0.5310741455651435	0.0993197073635049	-0.4317544382016386	0.1186686731961842	0.8366638335858074	0.4301398296002102	1.003217517987822	1351.770162474954
411	0.4420299475485838	0.130925814714711	-0.3111041328338728	0.1706957745212528	0.7773661661493646	0.6575392345121449	1.004316013389229	1045.162925081718
412	0.5310741455651435	0.0993197073635049	-0.4317544382016386	0.1186686731961842	0.8366638335858074	0.4301398296002102	1.003217517987822	1351.770162474954
413	0.5813657814005342	0.1275973670658896	-0.4537684143346447	0.1411744998654423	0.8177657619167539	0.5251267069953192	1.003128219649035	1384.854194946634
414	0.4420299475485838	0.130925814714711	-0.3111041328338728	0.1706957745212528	0.7773661661493646	0.6575392345121449	1.004316013389229	1045.162925081718
415	0.5813657814005342	0.1275973670658896	-0.4537684143346447	0.1411744998654423	0.8177657619167539	0.5251267069953192	1.003128219649035	1384.854194946634
416	1.831908627773345	0.08829539415518364	-1.743613233618162	0.027201049282636	0.9674856559841428	0.0893254768337145	1.003806922810347	1167.812741401821
417	1.795368017080637	0.07376453264576492	-1.721603484434872	0.0100887791977611	0.9879243691788593	0.03255780738599745	1.015700966127531	315.9869367997312
418	0.6375150946082352	0.1233313433288397	-0.5141837512793955	0.1278109024270261	0.8349296267255895	0.468133830172397	1.002809325453876	1517.573356495044
419	1.877480862517368	0.4712036278486427	-1.406277234668725	0.1051520668142434	0.8776587206159012	0.3753888366834532	1.001860851904286	2124.211178439031
420	0.5207032424291433	0.09132382502259281	-0.4293794174065505	0.1118704303525846	0.8422442321958087	0.4023942426631403	1.003218240416655	1351.508990508296
421	0.5828865945300505	0.1097447743348599	-0.4731418201951906	0.1234319144656444	0.8351275486384349	0.4498363947798693	1.003063267259068	1409.960008760432
422	1.482229509406754	0.1025279653739003	-1.379701544032854	0.0345856892896161	0.9594704834789708	0.1144446466790684	1.004830259694629	945.0561130909996
423	0.5208043820196385	0.09079896007147867	-0.4300054219481598	0.1112822525458711	0.8428165728548557	0.4000136711621642	1.003215107983831	1352.642160025648
424	0.6182292608660475	0.7721320236447997	0.1539027627787523	0.6568118916835582	0.3146708402420929	6.113945395944818	0.9998504086693262	14264.32915517603
425	0.7668116376726899	0.1689150336432727	-0.5978966040294171	0.09764820918529715	0.889935435540967	0.3457014314229359	1.006794806393974	692.5737002541778
426	0.5593481583039163	1.729138534996226	1.16979037669231	0.8848223198078611	0.09622017301965427	24.54146710391027	0.9999127750169707	12110.91154158108
427	1.253635494838451	0.09659221595380352	-1.157043278884647	0.0228626076507587	0.9732176763973041	0.07474513144291689	1.025129994065294	202.5170613481879
428	0.3585486242917831	0.8149270193394527	0.4563783950476695	0.8280746221842898	0.1515121426206853	15.38658594851161	0.9998501924465073	14273.12874845553
429	0.5595596286345492	0.6999940475056881	0.1404344188711388	0.6569777655981696	0.3143869788125808	6.118446679491884	0.9998714181361206	13458.15544282775
430	0.4861001503343692	0.5732796533133503	0.08717950297898108	0.5914475929454823	0.3774882510551654	4.62467560148097	0.9999721746677177	10588.70370061663
431	1.914759873983908	0.1504858571094967	-1.764274016874411	0.1081884458753105	0.866553330372693	0.3875435979503355	1.001966262355392	2033.745729530497
432	0.7838058879535431	0.1385055948496978	-0.6453002931038453	0.1352449608353306	0.8296758445974446	0.4996210990892724	1.002645638385732	1596.148292662603
433	1.550355456503893	0.1154159979552605	-1.434939458548632	0.03996869316472292	0.9536242733310999	0.1329986804996363	1.004106516062304	1092.352437585785
434	1.918608291955404	0.1320156460269253	-1.786592645928479	0.04868301080520265	0.943960977903442	0.1634801231000884	1.003756470878892	1181.565392838967
435	1.645765346777191	0.05653020705664878	-1.589235139720543	0.004520793337659705	0.9944639634299197	0.01450758890418927	1.055607943455778	96.63742942618563
436	1.344456487315546	0.109111033837787	-1.235345453477759	0.04091688159991928	0.9523041233653776	0.1362884524325153	1.00445665585916	1015.720880666704
437	3.023880998384855	0.07742245686326062	-2.946458541521595	0.002895159482766371	0.9964700169571641	0.00927565201073755	1.012769916782846	384.1166081664971
438	0.5683779865536078	0.08386148391329576	-0.4845165026403121	0.0960165976408089	0.8624549746566126	0.3393115439874072	1.002957083248769	1453.034618313569
439	0.5203261918522143	0.09357905156525419	-0.4267471402869601	0.1143291569203966	0.8398536407851127	0.4123798465888257	1.003236646408961	1344.888931402393
440	0.5678180250143	0.08631080392954456	-0.4815072210847555	0.09862928366851237	0.8598878847310758	0.349554754562634	1.002962660716672	1450.706326785855
441	0.6385511633578285	0.111972449686522	-0.5265787136713064	0.1169798981800518	0.8456207076957221	0.4232075706508888	1.002807224217334	1518.532736259349
442	1.057707446773093	0.100160032054021	-0.9575474147190717	0.04085017767759968	0.9520143496106528	0.1360568082200243	1.004599704281494	987.4409904481035
443	1.046813094512971	0.08536605611695529	-0.9614470383960153	0.02168934462332282	0.9743509063668098	0.07082432188707817	1.019131361695214	262.0898196161866
444	1.265781694242975	0.06856143154042667	-1.197220262702549	0.01128348967572983	0.9864220032061572	0.03645729386249442	1.036996033272805	140.8263340514019
445	0.5670840304567558	0.09027014531844668	-0.4768138851383091	0.1027229910426729	0.8558714663180448	0.3657243662368314	1.002983735087251	1441.976216783344
446	1.090493994365597	0.08069234438186888	-1.009801649983728	0.02796863056093014	0.9664343045265393	0.09191866349310052	1.005162450966615	890.0558079394139
447	0.4379531504642609	0.1817790479123649	-0.256174102551896	0.2222297129238166	0.7281275700208402	0.9127746218137204	1.004827470482787	945.5469547026535
448	4.679373251210028	0.1320817462436519	-4.547291504966376	0.01006513045722313	0.9881460314665432	0.0324807138569217	1.003153525964629	1375.314277246164
449	0.3709108488128008	0.103858987298325	-0.2670518615144758	0.1635268995345298	0.7707095469046948	0.6245252510870436	1.005053865650405	907.3102632693783
450	0.6340986022640622	0.1712690182467289	-0.4628295840173334	0.1709437634775926	0.7924062015689167	0.658691485930709	1.002769776818833	1535.837211991074
451	0.6340986022640622	0.1712690182467289	-0.4628295840173334	0.1709437634775926	0.7924062015689167	0.658691485930709	1.002769776818833	1535.837211991074
452	0.6079503887211314	0.08952141630767935	-0.5184289724134521	0.09740306839046206	0.8636914934430182	0.3447399107371184	1.002850901423604	1498.838076734674
453	0.3839665978910053	0.1326926295122662	-0.2512739683787391	0.192664871908817	0.7465075590325163	0.7623623988300923	1.005384305096016	856.7823294241266
454	1.565279218601817	0.06384265056623151	-1.501436568035586	0.04704840239425039	0.9281047823317877	0.1577200179235958	1.002415397301688	1721.604495022266
455	0.582041986224943	0.1195093904703425	-0.4625325957546005	0.1332338324138382	0.825533961073164	0.4910495852572353	1.003099588692937	1395.809151938677
456	3.452962523333668	0.1085204291231992	-3.344442094210469	0.0111413283697881	0.9868394027456174	0.03599279123918727	1.007825666044646	607.7535546029213
457	2.387023917739976	0.1093540775958709	-2.277669840144105	0.01569691302594968	0.9815875814436767	0.05094460322916281	1.012944267987981	379.2329520505927
458	0.5678180250143	0.08631080392954456	-0.4815072210847555	0.09862928366851237	0.8598878847310758	0.349554754562634	1.002962660716672	1450.706326785855
459	0.5233076232464823	0.07668339906592378	-0.4466242241805585	0.0956927936427474	0.8579809077616476	0.3380461710621252	1.00309307173138	1398.327104453933
460	0.5207032424291433	0.09132382502259281	-0.4293794174065505	0.1118704303525846	0.8422442321958087	0.4023942426631403	1.003218240416655	1351.508990508296
461	0.5217123881775085	0.08527721936812013	-0.4364351688093884	0.105279275934043	0.8486527251804926	0.3758964047499969	1.003163427113715	1371.617634733561
462	0.5828865945300505	0.1097447743348599	-0.4731418201951906	0.1234319144656444	0.8351275486384349	0.4498363947798693	1.003063267259068	1409.960008760432
463	1.149410241474173	0.08371696722604363	-1.065693274248129	0.01947728230768862	0.97693845584119	0.06345757594310972	1.02181308678808	231.4980149564865
464	2.221610179211288	0.1500299007253439	-2.071580278485944	0.02809549416913641	0.9675075893680148	0.09234765230158105	1.009946841711058	485.881454209475
465	0.7003925038023893	0.1236386325415126	-0.5767538712608767	0.0728161906627182	0.9157802561214934	0.2508851150163215	1.009484641809011	508.0247995393794
466	2.73617555778654	0.06587827274507768	-2.670297285041462	0.002095799977149773	0.9974194264493417	0.006709246683603436	1.020451192804456	246.0550486170896
467	0.4420299475485838	0.130925814714711	-0.3111041328338728	0.1706957745212528	0.7773661661493646	0.6575392345121449	1.004316013389229	1045.162925081718
468	0.6375150946082352	0.1233313433288397	-0.5141837512793955	0.1278109024270261	0.8349296267255895	0.468133830172397	1.002809325453876	1517.573356495044
469	0.3692916971159702	0.08687047854241477	-0.2824212185735554	0.1426371642561072	0.789573027355528	0.5314725289468663	1.004657752307314	976.4126363364744
470	1.565279218601817	0.06384265056623151	-1.501436568035586	0.04704840239425039	0.9281047823317877	0.1577200179235958	1.002415397301688	1721.604495022266
471	1.697621719363183	0.0757860738203099	-1.621835645542873	0.008405438956868946	0.9899101124133365	0.02707940028132038	1.04399467131979	119.8709251784511
472	3.245933828335331	0.1070358260206952	-3.138898002314635	0.01051553550077735	0.9875730422083449	0.03394964156315203	1.005526624048464	836.7272618206591
473	0.4431830858249178	0.1188558818670263	-0.3243272039578916	0.1574736223159141	0.790010915337424	0.5970862777942473	1.004155601048206	1080.915037979475
474	0.5813657814005342	0.1275973670658896	-0.4537684143346447	0.1411744998654423	0.8177657619167539	0.5251267069953192	1.003128219649035	1384.854194946634
475	2.369220031898796	0.07274014359893596	-2.29647988829986	0.006557773583432682	0.9920946102086348	0.02108757215151474	1.011528502229453	422.9820929593134
476	1.550711692993915	0.1590367657024403	-1.391674927291475	0.06331054533887001	0.9281407965259165	0.2159201647387731	1.004027818683921	1111.207386231087
477	0.3851769603971436	0.1153625081617322	-0.2698144522354113	0.1724789306752116	0.7654590678648364	0.6658398293868732	1.005023642547137	912.2334684889497
478	0.6340986022640622	0.1712690182467289	-0.4628295840173334	0.1709437634775926	0.7924062015689167	0.658691485930709	1.002769776818833	1535.837211991074
479	1.914759873983908	0.1504858571094967	-1.764274016874411	0.1081884458753105	0.866553330372693	0.3875435979503355	1.001966262355392	2033.745729530497
480	3.110803330713658	0.1079685167244517	-3.002834813989206	0.01169444901237508	0.9862090351214665	0.03780082770382878	1.010127745481427	477.7390631452819
481	0.5979954522815769	0.4863537438103269	-0.11164170847125	0.4724913308439757	0.4948135771322823	2.861389786902552	1.00064839195441	4358.764238736686
482	0.5683779865536078	0.08386148391329576	-0.4845165026403121	0.0960165976408089	0.8624549746566126	0.3393115439874072	1.002957083248769	1453.034618313569
483	1.201189058465342	0.09771170946894421	-1.103477348996398	0.02416773081582207	0.9717142829829738	0.07911766820302722	1.024453225725417	207.8045019016794
484	1.914759873983908	0.1504858571094967	-1.764274016874411	0.1081884458753105	0.866553330372693	0.3875435979503355	1.001966262355392	2033.745729530497
485	0.5828865945300505	0.1097447743348599	-0.4731418201951906	0.1234319144656444	0.8351275486384349	0.4498363947798693	1.003063267259068	1409.960008760432
486	1.565279218601817	0.06384265056623151	-1.501436568035586	0.04704840239425039	0.9281047823317877	0.1577200179235958	1.002415397301688	1721.604495022266
487	0.5233076232464823	0.07668339906592378	-0.4466242241805585	0.0956927936427474	0.8579809077616476	0.3380461710621252	1.00309307173138	1398.327104453933
488	1.283928381383803	0.07713956067630989	-1.206788820707493	0.02461672718993273	0.9702408265515625	0.08062464003409141	1.004447107447393	1017.666774713549
489	1.034348682990422	0.1061062485910924	-0.9282424343993301	0.03167058343102284	0.9631621410452569	0.1044830202304564	1.018113564184737	276.0082260855541
490	4.242710574836477	0.1670432723146419	-4.075667302521835	0.009415570848200045	0.9886331474462404	0.03036462611264935	1.009482688816418	508.122715100132
491	1.331639421862893	0.1577100123939781	-1.173929409468915	0.1271652895488883	0.8444969771595424	0.4654246224693822	1.002106362355734	1924.834350075419
492	0.633581763496751	0.1820387905393162	-0.4515429729574347	0.1794655302447509	0.7840182139941824	0.6987100593242354	1.002759762229752	1540.532339828154
493	0.7740466153958365	0.1685949273460707	-0.6054516880497658	0.09677294799560987	0.8909065175494174	0.3422707718082777	1.006582134453809	713.1451223037412
494	0.3686462417886184	0.09478493535607609	-0.2738613064325424	0.1530013718235773	0.7798929364463706	0.5770658807369422	1.004872424661217	937.6980685721484
495	0.6375150946082352	0.1233313433288397	-0.5141837512793955	0.1278109024270261	0.8349296267255895	0.468133830172397	1.002809325453876	1517.573356495044
496	5.5751186793446	0.1877444718686006	-5.387374207475999	0.004844655772476546	0.9938898808801617	0.01555194903357957	1.010798238116103	449.8347032241592
497	0.3686462417886184	0.09478493535607609	-0.2738613064325424	0.1530013718235773	0.7798929364463706	0.5770658807369422	1.004872424661217	937.6980685721484
498	0.6375150946082352	0.1233313433288397	-0.5141837512793955	0.1278109024270261	0.8349296267255895	0.468133830172397	1.002809325453876	1517.573356495044
499	0.4379531504642609	0.1817790479123649	-0.256174102551896	0.2222297129238166	0.7281275700208402	0.9127746218137204	1.004827470482787	945.5469547026535
500	0.6385511633578285	0.111972449686522	-0.5265787136713064	0.1169798981800518	0.8456207076957221	0.4232075706508888	1.002807224217334	1518.532736259349
501	0.4776674062607824	0.7612816224123711	0.2836142161515887	0.6972008268677375	0.2753209132998609	7.35556415985404	0.9998375069405193	14809.11676606338
502	0.5702236994573097	0.07539340155112148	-0.4948302979061882	0.08704817413489695	0.8712646486017415	0.3045962722179882	1.002922939709181	1467.453093779722
503	0.6064888274309822	0.4974597296235395	-0.1090290978074427	0.4795959355649472	0.4879065326547996	2.944066350738555	1.000617948010021	4477.244473645163
504	0.6079503887211314	0.08952141630767935	-0.5184289724134521	0.09740306839046206	0.8636914934430182	0.3447399107371184	1.002850901423604	1498.838076734674
505	0.5661768605451296	0.09494231980589719	-0.4712345407392324	0.1075651974136726	0.8511203294007125	0.3850419603165665	1.00300430191198	1433.557596031398
506	0.5683779865536078	0.08386148391329576	-0.4845165026403121	0.0960165976408089	0.8624549746566126	0.3393115439874072	1.002957083248769	1453.034618313569
507	0.5310741455651435	0.0993197073635049	-0.4317544382016386	0.1186686731961842	0.8366638335858074	0.4301398296002102	1.003217517987822	1351.770162474954
508	1.230705416663645	0.1008751964153691	-1.129830220248276	0.03581902645941636	0.9580366043806074	0.1186773936760495	1.005634999401613	822.0794487285008
509	1.107723109486689	0.1160683261460665	-0.9916547833406226	0.0487223890659015	0.9435554670170708	0.1636191301354506	1.00456667037462	993.8298137990136
510	1.419368212769681	0.07973362972781486	-1.339634583041866	0.01431462108973328	0.9830029419865058	0.04639319917267706	1.030527905488123	168.6022326753441
511	3.245346554621644	0.1053758160206177	-3.139970738601026	0.009319197592892278	0.9889597675327504	0.03005090477076191	1.007451852644084	635.9698382859991
512	0.5207032424291433	0.09132382502259281	-0.4293794174065505	0.1118704303525846	0.8422442321958087	0.4023942426631403	1.003218240416655	1351.508990508296
513	0.5678180250143	0.08631080392954456	-0.4815072210847555	0.09862928366851237	0.8598878847310758	0.349554754562634	1.002962660716672	1450.706326785855
514	0.6340986022640622	0.1712690182467289	-0.4628295840173334	0.1709437634775926	0.7924062015689167	0.658691485930709	1.002769776818833	1535.837211991074
515	1.914759873983908	0.1504858571094967	-1.764274016874411	0.1081884458753105	0.866553330372693	0.3875435979503355	1.001966262355392	2033.745729530497
516	1.372804940511813	0.101090418300007	-1.271714522211806	0.03382604703836183	0.9603669953867598	0.1118429729347727	1.005275852309149	872.7286281858702
517	1.291738929216145	6.835560142777967	5.543821213561822	0.7476598165973142	0.2167292360060777	9.465213291244917	0.999790438253331	17206.84763716684
518	1.02407627390814	0.1219874888879704	-0.9020887850201698	0.03175308685539135	0.9631564595414318	0.1047641297206997	1.033204860133135	155.8132697110948
519	1.134309571980872	0.07960528611149735	-1.054704285869375	0.02614679647982672	0.9686026034736293	0.08577046580005945	1.005949817828585	782.3210053853456
520	0.6322345764770998	0.6772108493948021	0.04497627291770234	0.6289514603521057	0.3417975148317408	5.415008997599476	0.9998921856595264	12746.12600751618
521	0.5841491937283954	0.09708291717972599	-0.4870662765486694	0.1104570971396333	0.8478343259819698	0.396679270551872	1.003012129749616	1430.379330385227
522	1.914759873983908	0.1504858571094967	-1.764274016874411	0.1081884458753105	0.866553330372693	0.3875435979503355	1.001966262355392	2033.745729530497
523	1.720789761026376	0.1151331731898424	-1.605656587836534	0.03958154423181809	0.9540108485535022	0.1316573217292391	1.004549718150391	997.1408612497499
524	0.4323937926385556	0.1419068521106771	-0.2904869405278785	0.1865011084868438	0.7603217534597373	0.7323812737968596	1.004604723404232	986.4775181084267
525	0.5813657814005342	0.1275973670658896	-0.4537684143346447	0.1411744998654423	0.8177657619167539	0.5251267069953192	1.003128219649035	1384.854194946634
526	2.608174129061855	0.05938281744832489	-2.548791311613531	0.002155711419843827	0.997341526377526	0.00690145444948763	1.020978072839085	240.2043541751984
527	0.582041986224943	0.1195093904703425	-0.4625325957546005	0.1332338324138382	0.825533961073164	0.4910495852572353	1.003099588692937	1395.809151938677
528	1.895105903153474	0.1042927500998208	-1.790813153053653	0.03473005848364775	0.9591816967645681	0.1149395550466386	1.003691898789192	1199.650016979044
529	0.7190832538956496	0.09547816180467247	-0.6236050920909771	0.04961852137488494	0.9410501285403539	0.1667856314710183	1.008856947964993	541.5995360520258
530	0.5702236994573097	0.07539340155112148	-0.4948302979061882	0.08704817413489695	0.8712646486017415	0.3045962722179882	1.002922939709181	1467.453093779722
531	0.469878600914612	0.4028216049340384	-0.06705699598057357	0.4510958647814133	0.5126520288217119	2.625337383411262	1.000666892888546	4289.782952297694
532	0.5845575153117013	0.09347445082002188	-0.4910830644916794	0.1066681094018531	0.8515483987529509	0.3814472947111621	1.003001163854495	1434.835703436386
533	0.6639497771875662	0.08814505407827464	-0.5758047231092915	0.04903910796303419	0.94093207859344	0.1647375807780586	1.010584584797255	458.3599914520182
534	0.5661768605451296	0.09494231980589719	-0.4712345407392324	0.1075651974136726	0.8511203294007125	0.3850419603165665	1.00300430191198	1433.557596031398
535	0.582041986224943	0.1195093904703425	-0.4625325957546005	0.1332338324138382	0.825533961073164	0.4910495852572353	1.003099588692937	1395.809151938677
536	0.6340986022640622	0.1712690182467289	-0.4628295840173334	0.1709437634775926	0.7924062015689167	0.658691485930709	1.002769776818833	1535.837211991074
537	0.5666452722447466	0.0925072688620919	-0.4741380033826547	0.1050512948303983	0.853586510290239	0.3749868559813555	1.002992902281604	1438.211561886634
538	1.076426844067955	0.08057490407374271	-0.9958519399942123	0.02795156627062165	0.966453168787079	0.09186096920420744	1.005607307789085	825.7727511311829
539	0.4701258443114041	0.3579145949385948	-0.1122112493728093	0.4105382320799454	0.551811251815181	2.224901274764139	1.000785928187491	3893.421085842986
540	0.5828865945300505	0.1097447743348599	-0.4731418201951906	0.1234319144656444	0.8351275486384349	0.4498363947798693	1.003063267259068	1409.960008760432
541	1.565279218601817	0.06384265056623151	-1.501436568035586	0.04704840239425039	0.9281047823317877	0.1577200179235958	1.002415397301688	1721.604495022266
542	0.8199950276189037	0.07960805941014644	-0.7403869682087573	0.07092434662034351	0.8994694630811967	0.2438692505228034	1.002528701003166	1657.482772826727
543	0.6375150946082352	0.1233313433288397	-0.5141837512793955	0.1278109024270261	0.8349296267255895	0.468133830172397	1.002809325453876	1517.573356495044
544	0.6970894046436001	0.09140573551914637	-0.6056836691244538	0.04879520167832647	0.9416375205246347	0.163876192255454	1.009272322018303	518.8988531162356
545	0.4379531504642609	0.1817790479123649	-0.256174102551896	0.2222297129238166	0.7281275700208402	0.9127746218137204	1.004827470482787	945.5469547026535
546	0.7462919774597736	0.08576322876220643	-0.6605287486975672	0.04053850929354615	0.9512678022832282	0.1349748972370108	1.008032387498409	593.2114187940761
547	1.813930282143924	0.09544205008590417	-1.71848823205802	0.01259343025287453	0.9850529629633668	0.04074373215212056	1.032578522919673	158.6200074537184
548	1.344456487315546	0.109111033837787	-1.235345453477759	0.04091688159991928	0.9523041233653776	0.1362884524325153	1.00445665585916	1015.720880666704
549	0.6340986022640622	0.1712690182467289	-0.4628295840173334	0.1709437634775926	0.7924062015689167	0.658691485930709	1.002769776818833	1535.837211991074
550	1.176884150791148	0.08330650280453825	-1.09357764798661	0.01829481993863226	0.9783422274394949	0.05953328349091824	1.027620278647512	185.2525902017023
551	0.6385511633578285	0.111972449686522	-0.5265787136713064	0.1169798981800518	0.8456207076957221	0.4232075706508888	1.002807224217334	1518.532736259349
552	1.565279218601817	0.06384265056623151	-1.501436568035586	0.04704840239425039	0.9281047823317877	0.1577200179235958	1.002415397301688	1721.604495022266
553	0.6165200519552906	0.1385831155244536	-0.477936936430837	0.0960145603656771	0.8898808745839165	0.3393035798164983	1.014111170836729	349.5479927133179
554	0.5208043820196385	0.09079896007147867	-0.4300054219481598	0.1112822525458711	0.8428165728548557	0.4000136711621642	1.003215107983831	1352.642160025648
555	0.9607186252829573	0.1078863561368383	-0.852832269146119	0.03433679682097555	0.9601116759293866	0.1135917721988566	1.016742058589368	297.3628212143251
556	0.5670840304567558	0.09027014531844668	-0.4768138851383091	0.1027229910426729	0.8558714663180448	0.3657243662368314	1.002983735087251	1441.976216783344
557	1.553576158441392	0.4123234421421406	-1.141252716299251	0.1728513054688359	0.8070008135898986	0.6675777518883985	1.002682598298624	1577.699937583576
558	1.738323943082366	0.06752825287549827	-1.670795690206868	0.008636145561813767	0.9895925544506525	0.0278291314933919	1.019913416999682	252.3382178276656
559	2.769550009988248	0.1091402183547926	-2.660409791633456	0.01578022291262105	0.9814733780768332	0.05121932203396544	1.011629210200224	419.5326588164658
560	1.040855210815392	0.1058110492917258	-0.9350441615236661	0.03132375629281346	0.9635587136252945	0.1033018184920767	1.018103457579489	276.1540712583137
561	1.09626765615853	0.08042007111525667	-1.015847585043273	0.02751693205402023	0.9669785094603821	0.09039215542093672	1.005531796875583	836.0161498977087
562	0.5203261918522143	0.09357905156525419	-0.4267471402869601	0.1143291569203966	0.8398536407851127	0.4123798465888257	1.003236646408961	1344.888931402393
563	8.576734976616745	0.4663034655463226	-8.110431511070422	0.02991213094625633	0.9646644165859151	0.09850290960536312	1.001933135789924	2061.331082383818
564	0.6618880536107066	0.0973279378575345	-0.5645601157531721	0.05627795236086153	0.933078708249203	0.1905052574473729	1.011096497360766	438.45880924485
565	1.025973594466306	0.08180197586888831	-0.9441716185974177	0.0302939909977157	0.9636344338264179	0.09979968823693491	1.004784021225788	953.2600017394528
566	0.5207032424291433	0.09132382502259281	-0.4293794174065505	0.1118704303525846	0.8422442321958087	0.4023942426631403	1.003218240416655	1351.508990508296
567	0.9494154825103822	0.0899086232741771	-0.8595068592362051	0.03654849734758284	0.9565786547556592	0.1211859989356895	1.005022473835399	912.424928445648
568	1.106898972416901	0.1086611397532837	-0.998237832663617	0.04437591662183551	0.9482933341087915	0.1483450400249654	1.004624882779896	982.6267301224663
569	0.582041986224943	0.1195093904703425	-0.4625325957546005	0.1332338324138382	0.825533961073164	0.4910495852572353	1.003099588692937	1395.809151938677
570	0.585441802045562	0.08558669902663059	-0.4998551030189314	0.09848431813371895	0.8595670425573541	0.3489848517358504	1.002959075680828	1452.202023578721
571	0.5217123881775085	0.08527721936812013	-0.4364351688093884	0.105279275934043	0.8486527251804926	0.3758964047499969	1.003163427113715	1371.617634733561
572	0.582041986224943	0.1195093904703425	-0.4625325957546005	0.1332338324138382	0.825533961073164	0.4910495852572353	1.003099588692937	1395.809151938677
573	0.7853653001377628	0.1137536902761486	-0.6716116098616142	0.05744764047620041	0.933176967413744	0.1947060696843111	1.007277253069423	650.0783399060522
574	0.5813657814005342	0.1275973670658896	-0.4537684143346447	0.1411744998654423	0.8177657619167539	0.5251267069953192	1.003128219649035	1384.854194946634
575	0.9252361253821058	0.07665644564868443	-0.8485796797334213	0.02927943206653773	0.9645050567750294	0.09635653985301554	1.004990645679617	917.670395131933
576	0.5310741455651435	0.0993197073635049	-0.4317544382016386	0.1186686731961842	0.8366638335858074	0.4301398296002102	1.003217517987822	1351.770162474954
577	3.548580856600661	0.07692990084816315	-3.471650955752498	0.001338029297926134	0.9983339009975947	0.004280158878703764	1.013350085349544	368.3420002743374
578	1.805256744823691	0.07456127265459864	-1.730695472169092	0.01613230625074391	0.9805266701322569	0.05238084944879631	1.003638150493525	1215.13363389027
579	0.5850329361997775	0.08899593670518691	-0.4960369994945906	0.1020529908927456	0.8560691903904779	0.3630678625001067	1.00297570655423	1445.28957348331
580	0.5678180250143	0.08631080392954456	-0.4815072210847555	0.09862928366851237	0.8598878847310758	0.349554754562634	1.002962660716672	1450.706326785855
581	0.5234329047088849	0.07629251650570228	-0.4471403882031826	0.09521887185542859	0.8584436510709228	0.3361957953091692	1.003093794455226	1398.047416099865
582	2.127096429030051	0.1084416610324276	-2.018654767997624	0.01750548265728605	0.9795044576832993	0.05691893079499724	1.01215199538992	402.5087520638799
583	0.7855659262191959	0.1312975133963331	-0.6542684128228629	0.07094946489983284	0.9185180420700021	0.2439622139766651	1.006453154667678	726.234154868083
584	1.109033677643012	0.1202637525460848	-0.9887699250969275	0.03646220413539643	0.957923104415962	0.120889043826744	1.019015037350994	263.6070696788
585	0.3686941676899683	0.09424530306482123	-0.2744488646251471	0.1522757132368675	0.7805708557245116	0.5738373287382235	1.004859524235961	939.9369796527648
586	0.5666452722447466	0.0925072688620919	-0.4741380033826547	0.1050512948303983	0.853586510290239	0.3749868559813555	1.002992902281604	1438.211561886634
587	0.5683779865536078	0.08386148391329576	-0.4845165026403121	0.0960165976408089	0.8624549746566126	0.3393115439874072	1.002957083248769	1453.034618313569
588	0.5841491937283954	0.09708291717972599	-0.4870662765486694	0.1104570971396333	0.8478343259819698	0.396679270551872	1.003012129749616	1430.379330385227
589	1.129068791115537	0.07683463856106447	-1.052234152554473	0.02527305864701653	0.9694872792538078	0.08282999105886385	1.005395492082361	855.1708364280199
590	6.172176593057318	0.5292366295280464	-5.642939963529272	0.319507567558707	0.6574609427015983	1.499928745964803	1.000263389795481	6552.886839529177
591	0.8966015039708287	0.1164818293026586	-0.7801196746681701	0.0530442439100459	0.9385554190335228	0.1789457360981621	1.00651663396816	719.732059255953
592	0.5828865945300505	0.1097447743348599	-0.4731418201951906	0.1234319144656444	0.8351275486384349	0.4498363947798693	1.003063267259068	1409.960008760432
593	0.8199950276189037	0.07960805941014644	-0.7403869682087573	0.07092434662034351	0.8994694630811967	0.2438692505228034	1.002528701003166	1657.482772826727
594	0.4694715657808031	0.4053704728362315	-0.06410109294457156	0.4534907446235632	0.5103239318350294	2.650841041885862	1.000659817750992	4315.902964430093
595	0.6914097659195162	0.1076084522996915	-0.5838013136198247	0.06148399367611473	0.9278310940899017	0.2092826205551606	1.009801442441478	492.6331034366571
596	0.5234329047088849	0.07629251650570228	-0.4471403882031826	0.09521887185542859	0.8584436510709228	0.3361957953091692	1.003093794455226	1398.047416099865
597	0.5850329361997775	0.08899593670518691	-0.4960369994945906	0.1020529908927456	0.8560691903904779	0.3630678625001067	1.00297570655423	1445.28957348331
598	0.5813657814005342	0.1275973670658896	-0.4537684143346447	0.1411744998654423	0.8177657619167539	0.5251267069953192	1.003128219649035	1384.854194946634
599	0.8199950276189037	0.07960805941014644	-0.7403869682087573	0.07092434662034351	0.8994694630811967	0.2438692505228034	1.002528701003166	1657.482772826727
600	1.847857529193689	0.07200160147077354	-1.775855927722915	0.008985807867131242	0.9892292967689331	0.0289661005406858	1.019295551965879	259.9785913140572
601	0.7853653001377628	0.1137536902761486	-0.6716116098616142	0.05744764047620041	0.933176967413744	0.1947060696843111	1.007277253069423	650.0783399060522
602	1.275216640367265	0.1093869065442879	-1.165829733822977	0.04272286779983758	0.950209851685196	0.1425724104613579	1.004285940388874	1051.682952438136
603	0.5828865945300505	0.1097447743348599	-0.4731418201951906	0.1234319144656444	0.8351275486384349	0.4498363947798693	1.003063267259068	1409.960008760432
604	0.4379531504642609	0.1817790479123649	-0.256174102551896	0.2222297129238166	0.7281275700208402	0.9127746218137204	1.004827470482787	945.5469547026535
605	0.6079503887211314	0.08952141630767935	-0.5184289724134521	0.09740306839046206	0.8636914934430182	0.3447399107371184	1.002850901423604	1498.838076734674
606	0.783970508263409	0.1205938387855693	-0.6633766694778397	0.06224960149561607	0.9279887164062556	0.2120616311248677	1.007308665374012	647.4935275772029
607	1.63610032949402	0.0615340299769415	-1.574566299517078	0.007932195863797922	0.9903508662148781	0.0255425853475799	1.019428285970232	258.2972732622277
608	2.220418237196994	0.069427921884782	-2.150990315312212	0.004299812413698105	0.9947734223528952	0.0137953810109627	1.029813709279872	172.3960466837488
609	0.7506182487791079	0.08616620348679908	-0.6644520452923088	0.04108005264516145	0.9506423402949048	0.1368552360325606	1.007387310890604	641.1123554046418
610	3.12270630335188	0.07705967673140343	-3.045646626620477	0.003296010985297754	0.995982633214098	0.01056416640423616	1.016629041879092	299.2750301637719
611	1.030383391072637	0.08267279674941373	-0.9477105943232228	0.0296685610395963	0.9645023131878465	0.09767629089262453	1.006022246699854	773.7170429704004
612	0.5813657814005342	0.1275973670658896	-0.4537684143346447	0.1411744998654423	0.8177657619167539	0.5251267069953192	1.003128219649035	1384.854194946634
613	0.5219415948170093	0.08363455646852233	-0.4383070383484869	0.1034059994819048	0.8504755392234792	0.3684365335703679	1.003155508928157	1374.572324481151
614	1.106898972416901	0.1086611397532837	-0.998237832663617	0.04437591662183551	0.9482933341087915	0.1483450400249654	1.004624882779896	982.6267301224663
615	0.5284082316013444	0.130178173576724	-0.3982300580246205	0.1489690565052319	0.8081111791690141	0.5591952777437278	1.003332909298001	1311.301960491282
616	0.5828865945300505	0.1097447743348599	-0.4731418201951906	0.1234319144656444	0.8351275486384349	0.4498363947798693	1.003063267259068	1409.960008760432
617	0.6079503887211314	0.08952141630767935	-0.5184289724134521	0.09740306839046206	0.8636914934430182	0.3447399107371184	1.002850901423604	1498.838076734674
618	3.464834250031303	0.1044109074121591	-3.360423342619144	0.009824051941905282	0.9883601913289262	0.0316950219266399	1.007633413650237	621.9412598680805
619	0.5310741455651435	0.0993197073635049	-0.4317544382016386	0.1186686731961842	0.8366638335858074	0.4301398296002102	1.003217517987822	1351.770162474954
620	0.5218256510308223	0.08485091836330835	-0.436974732667514	0.1047611480411576	0.8491582590911048	0.3738299622102373	1.003164487757369	1371.222822760152
621	0.5310741455651435	0.0993197073635049	-0.4317544382016386	0.1186686731961842	0.8366638335858074	0.4301398296002102	1.003217517987822	1351.770162474954
622	0.5845575153117013	0.09347445082002188	-0.4910830644916794	0.1066681094018531	0.8515483987529509	0.3814472947111621	1.003001163854495	1434.835703436386
623	0.6375150946082352	0.1233313433288397	-0.5141837512793955	0.1278109024270261	0.8349296267255895	0.468133830172397	1.002809325453876	1517.573356495044
624	0.5310741455651435	0.0993197073635049	-0.4317544382016386	0.1186686731961842	0.8366638335858074	0.4301398296002102	1.003217517987822	1351.770162474954
625	0.4420299475485838	0.130925814714711	-0.3111041328338728	0.1706957745212528	0.7773661661493646	0.6575392345121449	1.004316013389229	1045.162925081718
626	0.582041986224943	0.1195093904703425	-0.4625325957546005	0.1332338324138382	0.825533961073164	0.4910495852572353	1.003099588692937	1395.809151938677
627	0.3844425087469177	0.1255576291783945	-0.2588848795685231	0.1845173927912432	0.7541553488382269	0.7228286969363296	1.005239147646418	878.2619771439736
628	2.912974926810447	0.120532321176991	-2.792442605633456	0.03809524059836224	0.9555875508475264	0.1265177403349305	1.003298509601013	1323.108851377139
629	0.6970894046436001	0.09140573551914637	-0.6056836691244538	0.04879520167832647	0.9416375205246347	0.163876192255454	1.009272322018303	518.8988531162356
630	0.5208043820196385	0.09079896007147867	-0.4300054219481598	0.1112822525458711	0.8428165728548557	0.4000136711621642	1.003215107983831	1352.642160025648
631	0.6875675096815156	0.09171710601288083	-0.5958504036686347	0.04977182064213413	0.9404615176855271	0.1673279157183594	1.009700722463765	497.4229047179439
632	4.044502367433992	0.126750886802074	-3.917751480631918	0.01131921634943054	0.986680268411793	0.0365740493988804	1.004513913455257	1004.207687772287
633	0.5828865945300505	0.1097447743348599	-0.4731418201951906	0.1234319144656444	0.8351275486384349	0.4498363947798693	1.003063267259068	1409.960008760432
634	0.8199950276189037	0.07960805941014644	-0.7403869682087573	0.07092434662034351	0.8994694630811967	0.2438692505228034	1.002528701003166	1657.482772826727
635	1.332962685182047	0.07926737180658365	-1.253695313375463	0.02323654374010979	0.9721032162175781	0.07599673020650505	1.005823975695496	797.7387115554943
636	0.5850329361997775	0.08899593670518691	-0.4960369994945906	0.1020529908927456	0.8560691903904779	0.3630678625001067	1.00297570655423	1445.28957348331
637	1.66357601867162	0.07835415231248224	-1.585221866359138	0.01198561632917758	0.9857283116208159	0.03875340648189952	1.026179916445771	194.8452061174301
638	0.5845575153117013	0.09347445082002188	-0.4910830644916794	0.1066681094018531	0.8515483987529509	0.3814472947111621	1.003001163854495	1434.835703436386
639	0.5142992516379622	0.4928565670884086	-0.02144268454955361	0.2888268642983258	0.6712146070709879	1.297403370127467	1.004011584199576	1115.178816198893
640	1.322181405161699	0.09169961228729398	-1.230481792874405	0.03360156448397842	0.9601035624601252	0.1110749329478465	1.004006016535179	1116.547419735602
641	0.558379210441452	0.07628957214665788	-0.4820896382947941	0.09198376766078539	0.8637403171878834	0.3236162800490617	1.002989369520068	1439.660004314523
642	2.005362617269773	0.08433987469599771	-1.921022742573775	0.01249714624832663	0.985163621073235	0.04042828068449818	1.013552850425078	363.1360456264164
643	0.7227426499490408	0.1231075626046668	-0.599635087344374	0.07138803407931364	0.9174427773619065	0.2455861812549806	1.008052014143492	591.8672950396029
644	1.450833378665654	0.06530788398711354	-1.38552549467854	0.007393391254919997	0.9910622946509686	0.02379464920129991	1.054641759314335	98.19693640405544
645	0.9225834018802932	0.07383733429142024	-0.8487460675888729	0.02815216654190659	0.9656875959933624	0.09253932590570796	1.004642903999981	979.2099221149969
646	0.609304101935276	0.1132830783630717	-0.4960210235722042	0.1214763641890607	0.8396874983944077	0.4417241198539288	1.002901953551828	1476.458948774065
647	0.8590209621222069	0.07401455451432752	-0.7850064076078794	0.02035800337654333	0.9755277644549778	0.06638662138941294	1.015082963204925	328.2195282786017
648	2.939359935769693	0.09646610708596244	-2.842893828683731	0.005748586084509525	0.9930779643725186	0.01847045531666521	1.01473655083935	335.5103581097406
649	0.6108491340785236	0.1019571302040137	-0.5088920038745098	0.110313479231198	0.8506777526177851	0.3960995516416052	1.002882464690998	1484.922337378277
650	0.5463310251775095	0.07706735543282682	-0.4692636697446827	0.09219448883349408	0.8640113511114433	0.3244329273417757	1.003002271169551	1434.38444077615
651	0.5526493737946252	0.1175659318068853	-0.4350834419877399	0.1355411414117648	0.8212449146175459	0.5008868024197186	1.003238789455675	1344.122380853728
652	1.401244982308501	0.07714828068611204	-1.324096701622389	0.02494856645119577	0.969767817119784	0.08173928797653573	1.003833798307203	1160.617484522984
653	0.7986667416444442	0.07067194196561508	-0.7279947996788291	0.0640325490617473	0.905855539352622	0.2185510132377688	1.002593779916307	1622.776280833928
654	0.7337582645584412	0.07604824802632766	-0.6577100165321135	0.03536302338198589	0.9566970354556027	0.1171111544719307	1.007410557017551	639.2504961462603
655	0.6278119144030444	0.06615101031960054	-0.5616609040834438	0.0350278484573303	0.955695888643324	0.1159608690537552	1.010664364942047	455.1383956726334
656	0.7986667416444442	0.07067194196561508	-0.7279947996788291	0.0640325490617473	0.905855539352622	0.2185510132377688	1.002593779916307	1622.776280833928
657	3.761559517753581	0.4072837349634236	-3.354275782790158	0.08001791391550743	0.9077649085803404	0.2778565465474199	1.002665886926282	1585.987986880684
658	0.9515337226819105	0.5898594302005722	-0.3616742924813383	0.353623472370027	0.613642981096274	1.747705635257793	1.000021618274048	9585.963900910157
659	0.5548508285807973	0.09971971466339111	-0.4551311139174061	0.1171170015167236	0.8392075143665654	0.4237693775389635	1.003136235040007	1381.818203063822
660	2.915131827679205	0.06808604173732233	-2.847045785941883	0.00250427680499681	0.9969288990869067	0.008020179126246939	1.013093725435235	375.146306031351
661	0.5455918096793286	0.08097315547043876	-0.4646186542088899	0.0963813949235556	0.859918642920506	0.3407381982989856	1.003031940781666	1422.398580537952
662	0.509039051361879	0.08970279217021403	-0.419336259191665	0.1126696953617506	0.8398691680198903	0.4056342197286612	1.003281789759244	1328.925115042295
663	0.4997208763645554	0.07575834396892137	-0.4239625323956341	0.09878262627638847	0.852091407460455	0.3501577897084752	1.003200880282551	1357.81322773633
664	1.063392657605392	0.06395190326275331	-0.9994407543426389	0.01242204869996815	0.9849088859025003	0.04018228426045671	1.023063248742872	219.6167246328355
665	0.5578334868715246	0.07956248702743048	-0.4782709998440941	0.0955460141722759	0.8602611328434385	0.3374728793976498	1.003011448603293	1430.655327174073
666	2.38989198069939	0.05756986868161251	-2.332322112017778	0.002455021962580079	0.996975009823067	0.007862047701296306	1.024038300714371	211.1904621705824
667	0.8716556025378311	0.08191596046238363	-0.7897396420754476	0.03419465559703636	0.9588455842408423	0.1131048971226491	1.005141543089833	893.326484848007
668	0.4134121771636464	0.08236453850896878	-0.3310476386546776	0.1238143475449934	0.8163502710288502	0.4514270880288069	1.00393453949832	1134.422644717474
669	0.6485002943565096	0.1152955552622253	-0.5332047390942842	0.07212961619299392	0.9158463971332459	0.2483356604471129	1.012183549945491	401.5261239841133
670	4.197077152827117	0.08164314687242831	-4.115434005954689	0.0005963003383083231	0.9992483548105398	0.001906061381856844	1.020045518971085	250.7643101461655
671	5.738958715095402	0.09186673959314001	-5.647091975502262	0.0003561210675116115	0.9995486301580488	0.00113805993627466	1.018505077509891	270.4778253858831
672	0.609304101935276	0.1132830783630717	-0.4960210235722042	0.1214763641890607	0.8396874983944077	0.4417241198539288	1.002901953551828	1476.458948774065
673	0.4134121771636464	0.08236453850896878	-0.3310476386546776	0.1238143475449934	0.8163502710288502	0.4514270880288069	1.00393453949832	1134.422644717474
674	11.42804587769845	0.5049538176047832	-10.92309206009367	0.009869380346312819	0.9874277856293222	0.03184272119607733	1.00156354141425	2429.162972901376
675	1.10053905686315	0.07062956838308607	-1.029909488480064	0.01488741102680674	0.9821179623852239	0.04827764638072202	1.022061696625538	229.0303778188848
676	2.968837579006977	0.056171330599742	-2.912666248407235	0.001280007650734	0.9984056118005114	0.004094318287863908	1.013123423104085	374.3449554966244
677	0.6024135415384118	0.1219958653172638	-0.4804176762211479	0.08451536007648948	0.9017911192931983	0.2949153403454002	1.014539679532345	339.803529400345
678	0.8799299026716308	0.0604963929478747	-0.8194335097237562	0.01348440941117628	0.9833920550494382	0.04366573314383804	1.015265014155225	324.5164058459155
679	2.371481648567817	0.08472041137933259	-2.286761237188484	0.007859807731947475	0.9905732096448302	0.02530764059532321	1.028684813602019	178.7715362303749
680	0.4060616458263105	0.06941464505331917	-0.3366470007729914	0.1092476278644186	0.8284814905403831	0.3918030455938093	1.003753086964257	1182.4994871521
681	0.5446798032560368	0.0855222566173284	-0.4591575466387084	0.1012802325312613	0.855129329290454	0.3600088483214449	1.003061895496108	1410.500104043274
682	0.5536218008607924	0.1094144376908729	-0.4442073631699195	0.1272208941087917	0.8293545532063469	0.4656578000745668	1.003192579693164	1360.848487755379
683	1.045887232831247	0.05910007910003699	-0.9867871537312097	0.01757899675878745	0.9779556663515816	0.05716223838598315	1.00491825292321	929.830632057347
684	3.475790740109598	0.09780426696502847	-3.37798647314457	0.00395385097506813	0.9952025543443573	0.0126810032817992	1.013204804837527	372.1667812613584
685	0.5571685629546963	0.08399207330677363	-0.4731764896479227	0.1002858590674491	0.8556349733878392	0.3560802876476739	1.003046299796487	1416.669875230849
686	3.071182794572792	0.07318630094342687	-2.997996493629365	0.0024471014097409	0.9970065923535618	0.007836620424337927	1.012214824139143	400.5570390827096
687	0.6311130918036516	0.06608031505437345	-0.5650327767492782	0.03503981307182363	0.9556740183708902	0.1160019166107006	1.010241264518384	472.7696804087739
688	2.153417866516757	0.06570764210769384	-2.087710224409063	0.007432159376775375	0.9909630450392145	0.02392035351433638	1.015594450817536	318.028266213465
689	0.6108491340785236	0.1019571302040137	-0.5088920038745098	0.110313479231198	0.8506777526177851	0.3960995516416052	1.002882464690998	1484.922337378277
690	0.4996236390213667	0.07605918416796539	-0.4235644548534013	0.09918661160882029	0.8516985612936432	0.3517474853701032	1.003198231807279	1358.780210339157
691	0.7158554179824377	0.123343678502746	-0.5925117394796917	0.0721739624509269	0.9165321863150375	0.2485002172682542	1.008412254397414	568.2479230474534
692	0.6530959774337991	0.1151559226105051	-0.537940054823294	0.07206108703065267	0.9159189828536712	0.2480813984214655	1.011581327488394	421.1655588526783
693	1.04148626109028	0.07191179212663641	-0.969574468963644	0.02418197900507568	0.9705554366016333	0.07916546826336625	1.005126007623695	895.7724828587894
694	0.4986276715281376	0.08195951322312166	-0.4166681583050159	0.1059004854426492	0.8452022084527208	0.3783771234369222	1.003267708078655	1333.863697276098
695	0.7295094234088331	0.122824801787856	-0.6066846216209771	0.07058960536789269	0.9183558197886889	0.2426308434852952	1.007880310649234	603.8397385811699
696	11.56617391847228	0.1451847971019053	-11.42098912137037	0.000292356841783867	0.9996308660934506	0.000934228320840871	1.010501794548958	461.7525396552689
697	0.5468675393047944	0.07483978713883514	-0.4720277521659592	0.08971658914620208	0.8664377875091004	0.3148537755060548	1.002994529335646	1437.545449996158
698	1.672677807482594	0.05881094209848501	-1.613866865384109	0.004502269514622485	0.9944946255265077	0.01444787562305259	1.066393310638118	82.28931723086772
699	0.5455918096793286	0.08097315547043876	-0.4646186542088899	0.0963813949235556	0.859918642920506	0.3407381982989856	1.003031940781666	1422.398580537952
700	3.746368876016205	0.07071543982868708	-3.675653436187518	0.0006047372611902808	0.9992380594250363	0.001933046145565469	1.01873325786975	267.3584772427013
701	0.4986276715281376	0.08195951322312166	-0.4166681583050159	0.1059004854426492	0.8452022084527208	0.3783771234369222	1.003267708078655	1333.863697276098
702	0.5012745557958496	0.06768609783630139	-0.4335884579595481	0.08935800051759267	0.8612188989059156	0.3134718488687784	1.003116166651174	1389.444847352801
703	1.374321250129098	0.07322523096930662	-1.301096019159791	0.01327032557551091	0.9841368420021368	0.04296315519575528	1.022373326730357	226.012987823171
704	0.5571685629546963	0.08399207330677363	-0.4731764896479227	0.1002858590674491	0.8556349733878392	0.3560802876476739	1.003046299796487	1416.669875230849
705	0.974674060416419	0.08097776371839595	-0.8936962966980231	0.03160276899197639	0.9619680614128377	0.1042519955975906	1.004368913607758	1033.889250589133
706	2.433708841126928	0.09983127950504292	-2.333877561621885	0.01400532407441691	0.9835012379406918	0.0453765394364353	1.013048064603006	376.3852539956258
707	0.5858290738438777	0.08010435369111095	-0.5057247201527668	0.09068570638521652	0.8685393295711743	0.3185940067383223	1.002894864581886	1479.526217548676
708	0.5463310251775095	0.07706735543282682	-0.4692636697446827	0.09219448883349408	0.8640113511114433	0.3244329273417757	1.003002271169551	1434.38444077615
709	1.898347856488974	0.07738751564025836	-1.820960340848716	0.00776635565335382	0.9906727421501976	0.02500438085934826	1.036184527429713	143.7736662778096
710	1.065743626810833	0.07124567334029727	-0.994497953470536	0.02414097938846636	0.9705054968531275	0.07902792584383853	1.004269852683553	1055.204628419917
711	1.736529155935314	0.06234476054398515	-1.674184395391329	0.00792699674371959	0.9903511010496734	0.02552570980907531	1.016821172002768	296.0390946363024
712	0.9984958476405614	0.1130970363556682	-0.8853988112848932	0.02940145175888913	0.9657987928055313	0.09677026206309335	1.028695428534676	178.7092912227774
713	0.5486703725980099	0.06686301574857685	-0.481807356849433	0.08093369200449284	0.8750347153699087	0.2813165522238202	1.002948893180192	1456.467176875437
714	1.001213678771115	0.1136426920932505	-0.8875709866778647	0.03672184234844524	0.9575491475546645	0.1217826803763885	1.015996795448864	310.4557511119223
715	0.9087955225445187	0.07604691214763737	-0.8327486103968813	0.02987558143470014	0.9637162204826717	0.09837884272933385	1.004638625279617	980.0189943500691
716	0.7110307069984149	0.07990483991448946	-0.6311258670839254	0.03926569984105018	0.9522205285991385	0.1305638132508133	1.008408907199571	568.4585924082561
717	0.5260915539249503	0.3763380464670693	-0.1497535074578811	0.3989655718577354	0.5655568048377788	2.120551626476967	1.000910510566218	3550.23049656882
718	2.671936983335702	0.06389149004240453	-2.608045493293297	0.002344288902298041	0.9971159265533945	0.007506599024145935	1.022626529264163	223.6212141347366
719	0.6262270723591417	0.07965582958698471	-0.546571242772157	0.0460981432742187	0.9434898379454765	0.1543805268326154	1.011577566336274	421.2943704297053
720	0.5125239388315042	0.4498954610407154	-0.06262847779078873	0.4791744134093959	0.4863767152411165	2.939098137881741	1.000596037934574	4566.585546351542
721	1.94207289245006	0.0571860540366131	-1.884886838413447	0.003768868037215953	0.9953791319961747	0.01208547158428032	1.037477417676004	139.1375192783952
722	3.2567239391689	0.1051085640080993	-3.151615375160801	0.002180289426789678	0.9972106858478413	0.006980312236913096	1.020272086560689	248.1115218469088
723	0.609304101935276	0.1132830783630717	-0.4960210235722042	0.1214763641890607	0.8396874983944077	0.4417241198539288	1.002901953551828	1476.458948774065
724	1.996288950229041	0.06685320982525897	-1.929435740403782	0.01239599513052394	0.9848009463349134	0.04009694953736988	1.003066217077505	1408.800003355565
725	1.11385386875087	0.07402346233858795	-1.039830406412282	0.02478299881672223	0.9699227544888757	0.081183051539756	1.004220103587012	1066.246841459709
726	0.5463310251775095	0.07706735543282682	-0.4692636697446827	0.09219448883349408	0.8640113511114433	0.3244329273417757	1.003002271169551	1434.38444077615
727	0.3452969416133882	0.0939866217138523	-0.2513103198995359	0.1604229287433269	0.7671939646266278	0.6104057985994817	1.005337311455141	863.6192659417671
728	0.9137851596790831	0.07905601488560178	-0.8347291447934814	0.02124278862145376	0.9746712930218084	0.06933449107620175	1.016408060493597	303.0878320905726
729	0.8365008066544071	0.1018686408254326	-0.7346321658289745	0.04581756467121141	0.9462146139496083	0.1533957627139184	1.007270682972063	650.6216135556215
730	0.343361939996145	0.07878212406708122	-0.2645798159290638	0.1406688340193842	0.7846899601664862	0.5229378826689772	1.004908314284267	931.5254975302402
731	0.3452969416133882	0.0939866217138523	-0.2513103198995359	0.1604229287433269	0.7671939646266278	0.6104057985994817	1.005337311455141	863.6192659417671
732	1.24060076917759	0.06580843497651603	-1.174792334201074	0.01084586346176267	0.9869133872695087	0.03502780640220663	1.037987631899997	137.3936943983113
733	0.7555041291229052	0.1233309031514121	-0.6321732259714932	0.05401117255623413	0.9379611205626205	0.1823939286603568	1.018154114720615	275.424643549051
734	1.928383522811526	0.06075213674366027	-1.867631386067865	0.004423513588507362	0.9946105131284455	0.01419402331457323	1.037703776740711	138.3581124842945
735	7.469918313672577	0.1523661374694383	-7.317552176203138	0.0002733759050098487	0.9996319581442421	0.0008735580195959234	1.019206138342109	261.1239466105256
736	1.524291804150031	0.05561153196513621	-1.468680272184894	0.04107822687364367	0.9341431407499521	0.1368488930477044	1.002466586161139	1692.028755516971
737	0.4997208763645554	0.07575834396892137	-0.4239625323956341	0.09878262627638847	0.852091407460455	0.3501577897084752	1.003200880282551	1357.81322773633
738	0.361408791339251	0.0886879576908674	-0.2727208336483836	0.1478532934016295	0.7826391744420682	0.5542802604060096	1.004861798273511	939.541530818036
739	0.9922199688848645	0.07629967698925372	-0.9159202918956109	0.02840246923678567	0.9655816661310036	0.09338615082932061	1.004714030807014	965.9549086253943
740	1.043334586735462	0.06633000524608809	-0.9770045814893734	0.02122746700091852	0.9738520916092437	0.06928339815507394	1.005046774885206	908.4604994964473
741	0.4987248245700057	0.08147718619882774	-0.417247638371178	0.105332889629105	0.8457519571806733	0.3761103681794604	1.003263953170474	1335.186820314314
742	0.5704093279360125	0.5867587495992043	0.01634942166319175	0.4998011691922713	0.4643506193122259	3.192033017281216	0.9998369468279794	14833.71261911945
743	0.4987248245700057	0.08147718619882774	-0.417247638371178	0.105332889629105	0.8457519571806733	0.3761103681794604	1.003263953170474	1335.186820314314
744	0.9374820946425363	0.3718864036353237	-0.5655956910072126	0.1272844711784037	0.8537185882525865	0.4659244467918747	1.002624756831423	1606.764144190187
745	0.5145543857185453	0.6638147823837193	0.149260396665174	0.6502304604183261	0.3207676515042454	5.938791858364032	0.9998913830995967	12772.23915404649
746	0.5548508285807973	0.09971971466339111	-0.4551311139174061	0.1171170015167236	0.8392075143665654	0.4237693775389635	1.003136235040007	1381.818203063822
747	0.5571685629546963	0.08399207330677363	-0.4731764896479227	0.1002858590674491	0.8556349733878392	0.3560802876476739	1.003046299796487	1416.669875230849
748	2.733168507762855	0.1023937179133864	-2.630774789849469	0.01115483766886123	0.9868297801622935	0.03603692623362317	1.006327073360958	739.5070633262318
749	1.603067661729871	0.0846083313086822	-1.518459330421189	0.01620226204262065	0.9808195847905947	0.05261173350121934	1.015974430494135	310.8669719610116
750	0.509039051361879	0.08970279217021403	-0.419336259191665	0.1126696953617506	0.8398691680198903	0.4056342197286612	1.003281789759244	1328.925115042295
751	0.973645106828435	0.06779973809662243	-0.9058453687318125	0.02348591298962769	0.9710505526650491	0.07683192496861781	1.004510616924382	1004.863406326387
752	2.173210519855392	0.0950057738340981	-2.078204746021294	0.01466787808265914	0.9827034804021798	0.04755513619996559	1.01110340180218	438.2023931323149
753	0.4987248245700057	0.08147718619882774	-0.417247638371178	0.105332889629105	0.8457519571806733	0.3761103681794604	1.003263953170474	1335.186820314314
754	0.7133799385078745	0.07993387075107521	-0.6334460677567993	0.03905093192852539	0.9525266579164942	0.1298206597820614	1.008460787482608	565.2109835654106
755	0.7518871432975546	0.3480676358220077	-0.4038195074755468	0.3105240674554343	0.6579068386416812	1.438761919886158	1.001707388531841	2271.361692688946
756	0.558379210441452	0.07628957214665788	-0.4820896382947941	0.09198376766078539	0.8637403171878834	0.3236162800490617	1.002989369520068	1439.660004314523
757	1.082722485777796	0.09969853419137591	-0.9830239515864199	0.04067357715392203	0.9521941508301858	0.1354436791476071	1.00411801680869	1089.65081410271
758	1.545550776294609	0.06489061295847662	-1.480660163336132	0.009247881644506458	0.9888385165939029	0.02981879111881927	1.024115117213885	210.5549960775027
759	0.4987248245700057	0.08147718619882774	-0.417247638371178	0.105332889629105	0.8457519571806733	0.3761103681794604	1.003263953170474	1335.186820314314
760	1.524291804150031	0.05561153196513621	-1.468680272184894	0.04107822687364367	0.9341431407499521	0.1368488930477044	1.002466586161139	1692.028755516971
761	1.301117318395391	0.1078702556248933	-1.193247062770498	0.0421477213670686	0.9508017854953625	0.1405686076169682	1.00384023917209	1158.906336824235
762	0.6441732886288205	0.08667118022540682	-0.5575021084034137	0.05000369551233608	0.9395297148467318	0.1681484876206618	1.011175262344435	435.5516516636992
763	0.5526493737946252	0.1175659318068853	-0.4350834419877399	0.1355411414117648	0.8212449146175459	0.5008868024197186	1.003238789455675	1344.122380853728
764	0.3611077477858068	0.09222425942341746	-0.2688834883623893	0.1526711374431961	0.7781535592247827	0.5755959381997467	1.004954147641728	923.7608379501206
765	1.227306438510957	0.1028858376678264	-1.124420600843131	0.03815914193649653	0.955344412556838	0.1267383819546289	1.00479305883517	951.645228750049
766	1.401525471976273	0.05396818666073052	-1.347557285315542	0.007173749790889521	0.9911557671836707	0.02308265460832767	1.022198444393364	227.6961010586755
767	0.5696484506791476	0.5103448052435682	-0.05930364543557942	0.4622870878076001	0.5159496536160242	2.746465053105288	1.002564329832769	1638.299366256333
768	1.95201165903896	0.07319159925851208	-1.878820059780448	0.009548234253611464	0.9885416949552137	0.0307965816970248	1.012960364788397	378.7884530020409
769	2.592202229617201	0.3516450963902431	-2.240557133226958	0.03006924395286732	0.9635247499992035	0.09903633429651963	1.004014977574276	1114.346336542319
770	0.9922199688848645	0.07629967698925372	-0.9159202918956109	0.02840246923678567	0.9655816661310036	0.09338615082932061	1.004714030807014	965.9549086253943
771	1.986809642426312	0.09277054009990407	-1.894039102326408	0.01469781975294369	0.9826652890539439	0.04765365899367666	1.01189964139823	410.5471456067902
772	0.9474236237605002	0.07364867698486974	-0.8737749467756304	0.0275899285651973	0.9663760882012461	0.09063874992121115	1.004535206968019	999.9928433230759
773	1.408210144054605	0.08037493759858007	-1.327835206456025	0.02650849949970489	0.9680256588219208	0.08698928490410456	1.003809449419238	1167.132481816755
774	4.043521052627422	0.09692923055087978	-3.946591822076542	0.001500507918364979	0.9981251670020368	0.004800685136072777	1.017591460314959	283.7557805492803
775	1.874056401172342	0.1396435283171341	-1.734412872855208	0.1009058984675977	0.8738689112271084	0.3585289131702897	1.002025233801502	1986.429573760462
776	1.763203275487874	0.09916741670797115	-1.664035858779902	0.0192327003747059	0.9774555220992098	0.06264509437986471	1.016610679604146	299.5881000117204
777	0.9563565314945228	0.4692740459872301	-0.4870824855072927	0.1983664796537856	0.7766051049092804	0.7905060472393827	1.001506016098899	2498.603068404253
778	1.736055876278033	0.07207885863197061	-1.663977017646062	0.01053628206975621	0.9873608131341328	0.03401733556826697	1.021765677205946	231.9748472106075
779	0.7986667416444442	0.07067194196561508	-0.7279947996788291	0.0640325490617473	0.905855539352622	0.2185510132377688	1.002593779916307	1622.776280833928
780	1.524291804150031	0.05561153196513621	-1.468680272184894	0.04107822687364367	0.9341431407499521	0.1368488930477044	1.002466586161139	1692.028755516971
781	0.5455918096793286	0.08097315547043876	-0.4646186542088899	0.0963813949235556	0.859918642920506	0.3407381982989856	1.003031940781666	1422.398580537952
782	1.307729028425952	0.08015908665633156	-1.22756994176962	0.01229570382857974	0.9853374497079835	0.03976850180832776	1.050301502182599	105.9347800337671
783	0.4479477933908332	0.5883074744948017	0.1403596811039685	0.6310489288271561	0.3386071301992953	5.463954041151233	0.9999370263850568	11439.46400495782
784	2.556766968282694	0.09190573216520662	-2.464861236117487	0.006501027227022454	0.9921672833859008	0.02090390109564986	1.025669807603332	198.4957079550492
785	1.174900085568136	0.07271733115789174	-1.102182754410244	0.02298859624712559	0.9720487168906595	0.07516671993846391	1.004996698871305	916.6681157976421
786	0.6039081898041776	0.1617724447597511	-0.4421357450444265	0.1669012698632192	0.7950210364745095	0.6399940669998387	1.002922612472714	1467.592674186906
787	0.8737226204207416	0.06800399834828101	-0.8057186220724606	0.01710336364140755	0.9792434253731626	0.05558869262294988	1.014987122936327	330.2040102605041
788	0.609304101935276	0.1132830783630717	-0.4960210235722042	0.1214763641890607	0.8396874983944077	0.4417241198539288	1.002901953551828	1476.458948774065
789	16.06128125208276	0.1965258905043231	-15.86475536157844	1.261546597056402e-05	0.9999828628509839	4.03015319283375e-05	1.004768126006063	956.1134826947007
790	1.025087709648174	0.05951288646922367	-0.9655748231789504	0.01810201798495203	0.9772956762393485	0.05889431894729225	1.004929147263685	927.9799168720681
791	0.5446798032560368	0.0855222566173284	-0.4591575466387084	0.1012802325312613	0.855129329290454	0.3600088483214449	1.003061895496108	1410.500104043274
792	0.6039081898041776	0.1617724447597511	-0.4421357450444265	0.1669012698632192	0.7950210364745095	0.6399940669998387	1.002922612472714	1467.592674186906
793	3.050401619418245	0.06468910179078495	-2.985712517627459	0.001641716551219643	0.9979725282577812	0.00525320719429605	1.014313182602106	344.8839185022017
794	0.409221931757901	0.1319286386236575	-0.2772932931342435	0.1838733099627268	0.7587208816872522	0.7197371046391666	1.004882432783518	935.968518750895
795	0.5451560523965179	0.08312565920438907	-0.4620303931921288	0.09870867744401537	0.8576429249552084	0.3498669529100977	1.00304513702641	1417.132049884942
796	0.5451560523965179	0.08312565920438907	-0.4620303931921288	0.09870867744401537	0.8576429249552084	0.3498669529100977	1.00304513702641	1417.132049884942
797	2.507414685146029	0.05519032197568582	-2.452224363170343	0.001909475906673123	0.9976424049735486	0.006111629660544521	1.022519841621736	224.6225800769423
798	0.5463310251775095	0.07706735543282682	-0.4692636697446827	0.09219448883349408	0.8640113511114433	0.3244329273417757	1.003002271169551	1434.38444077615
799	0.9379560807904991	0.1054569573957752	-0.8324991233947239	0.03422483153837783	0.9602025208474634	0.1132082465244232	1.015241131280683	324.9973288956224
800	0.5566176719630136	0.08737243840212558	-0.469245233560888	0.1039778749973276	0.8520286602252428	0.3707105820558687	1.00306167791906	1410.585807460903
801	0.4881209296496724	0.3303093648677937	-0.1578115647818787	0.3721613851018694	0.5901588478331405	1.893634099626318	1.000935205437147	3489.277855648493
802	0.6108491340785236	0.1019571302040137	-0.5088920038745098	0.110313479231198	0.8506777526177851	0.3960995516416052	1.002882464690998	1484.922337378277
803	0.5468675393047944	0.07483978713883514	-0.4720277521659592	0.08971658914620208	0.8664377875091004	0.3148537755060548	1.002994529335646	1437.545449996158
804	0.5566176719630136	0.08737243840212558	-0.469245233560888	0.1039778749973276	0.8520286602252428	0.3707105820558687	1.00306167791906	1410.585807460903
805	4.524733472556614	0.1335576254880692	-4.391175847068545	0.0001997240075173396	0.9996750010142549	0.0006381603229272711	1.040113933685859	130.5982905859277
806	0.5012745557958496	0.06768609783630139	-0.4335884579595481	0.08935800051759267	0.8612188989059156	0.3134718488687784	1.003116166651174	1389.444847352801
807	1.16663907112445	0.0680912423891761	-1.098547828735274	0.02139311931559337	0.9737048816892404	0.06983588284762754	1.004093110554174	1095.518581384574
808	1.078817144072863	0.07602947151982993	-1.002787672553033	0.02713317175872818	0.9671173427359584	0.08909635721296956	1.004139875072512	1084.553037143211
809	1.050197830233732	0.05937596297497536	-0.9908218672587564	0.01773886553814235	0.9777541162313618	0.05769147738484166	1.004887591668788	935.0794977433441
810	0.609304101935276	0.1132830783630717	-0.4960210235722042	0.1214763641890607	0.8396874983944077	0.4417241198539288	1.002901953551828	1476.458948774065
811	0.5548508285807973	0.09971971466339111	-0.4551311139174061	0.1171170015167236	0.8392075143665654	0.4237693775389635	1.003136235040007	1381.818203063822
812	0.4987248245700057	0.08147718619882774	-0.417247638371178	0.105332889629105	0.8457519571806733	0.3761103681794604	1.003263953170474	1335.186820314314
813	2.73554018887531	0.06458997075705625	-2.670950218118254	0.001422317565488209	0.9982169518498951	0.004550168686183945	1.029253394066092	175.4999686555278
814	0.5858290738438777	0.08010435369111095	-0.5057247201527668	0.09068570638521652	0.8685393295711743	0.3185940067383223	1.002894864581886	1479.526217548676
815	0.6108491340785236	0.1019571302040137	-0.5088920038745098	0.110313479231198	0.8506777526177851	0.3960995516416052	1.002882464690998	1484.922337378277
816	1.678255873182337	0.08588023070539261	-1.592375642476945	0.009196008856398031	0.9889182401313539	0.02964998055749569	1.060444189098405	89.57504016847591
817	0.3162493361698805	0.1358633967912184	-0.1803859393786621	0.2254362632462809	0.7003354624338989	0.9297782786275035	1.007362131613525	643.1414685047026
818	0.5548508285807973	0.09971971466339111	-0.4551311139174061	0.1171170015167236	0.8392075143665654	0.4237693775389635	1.003136235040007	1381.818203063822
819	0.95402038237802	0.06730714515501819	-0.8867132372230018	0.02310046987541028	0.9715342382868973	0.07554116746760828	1.005298272995566	869.3831012976932
820	1.271795751224126	0.1488409242526422	-1.122954826971484	0.06321918547339325	0.9280504386770598	0.2155875552672659	1.004095101432657	1095.047203099794
821	0.4986276715281376	0.08195951322312166	-0.4166681583050159	0.1059004854426492	0.8452022084527208	0.3783771234369222	1.003267708078655	1333.863697276098
822	0.4134121771636464	0.08236453850896878	-0.3310476386546776	0.1238143475449934	0.8163502710288502	0.4514270880288069	1.00393453949832	1134.422644717474
823	0.5866597283883963	1.670279284842439	1.083619556454043	0.8267467898900248	0.1523390030517253	15.24417783649911	0.9997325591963814	21485.10001289145
824	0.9912836206734392	0.09094056453519556	-0.9003430561382437	0.0369759291716104	0.9561098569307273	0.1226576763759945	1.004749521692068	959.4752440015477
825	0.9878400395334408	0.0807609588929715	-0.9070790806404693	0.03104914552743544	0.962637459722079	0.1023671664935835	1.004398751836753	1027.63776173679
826	1.055405520837952	0.068181420454653	-0.9872241003832992	0.02186875703459486	0.9731917192953959	0.07142327296056521	1.005509038692491	839.1538878314078
827	1.835873145217857	0.08674469539907266	-1.749128449818785	0.01402974488290011	0.9834003213228358	0.04545678747645197	1.015834536505991	313.4647328732118
828	0.5589852724065458	0.4559088758443707	-0.1030763965621752	0.458754768183595	0.5077319002007658	2.707692158495259	1.000701447458737	4166.634043709005
829	1.033529830456652	0.1125418641650393	-0.9209879662916129	0.03485564860544073	0.9596642263400351	0.1153702077772438	1.018603866855478	269.118174192178
830	0.5486703725980099	0.06686301574857685	-0.481807356849433	0.08093369200449284	0.8750347153699087	0.2813165522238202	1.002948893180192	1456.467176875437
831	1.822528069437759	0.06741133124544567	-1.755116738192313	0.008759534103442415	0.989421760787609	0.02823025259298697	1.015903134382971	312.1853678356692
832	1.232515093449175	0.102166282429534	-1.130348811019641	0.0372105748023855	0.9564505024787715	0.1234661331367793	1.004713878792962	965.9828519572034
833	0.5486703725980099	0.06686301574857685	-0.481807356849433	0.08093369200449284	0.8750347153699087	0.2813165522238202	1.002948893180192	1456.467176875437
834	0.4987248245700057	0.08147718619882774	-0.417247638371178	0.105332889629105	0.8457519571806733	0.3761103681794604	1.003263953170474	1335.186820314314
835	3.014299145663871	0.06370049802247117	-2.950598647641399	0.001750923179270538	0.9978387469352441	0.005603262314350529	1.012749976207408	384.6833432345602
836	0.7050672344368029	0.1238009938294142	-0.5812662406073886	0.07334685046833966	0.915193765828913	0.2528582006187504	1.008905712455129	538.8306220412643
837	1.43749936177907	0.7356052779873938	-0.7018940837916765	0.3907233147881519	0.5752066391141932	2.04864895511772	0.9999769317147673	10483.19156748377
838	2.037680602961728	0.1001682008215561	-1.937512402140172	0.01693595805426035	0.9801204148096149	0.05503522391972757	1.012662917619042	387.1777666485964
839	0.609304101935276	0.1132830783630717	-0.4960210235722042	0.1214763641890607	0.8396874983944077	0.4417241198539288	1.002901953551828	1476.458948774065
840	0.5486703725980099	0.06686301574857685	-0.481807356849433	0.08093369200449284	0.8750347153699087	0.2813165522238202	1.002948893180192	1456.467176875437
841	0.5566176719630136	0.08737243840212558	-0.469245233560888	0.1039778749973276	0.8520286602252428	0.3707105820558687	1.00306167791906	1410.585807460903
842	1.864372207490922	0.09031994675910049	-1.774052260731822	0.007093206503385541	0.9912664064956797	0.02282164265429014	1.07119376945866	77.29262426204296
843	1.524291804150031	0.05561153196513621	-1.468680272184894	0.04107822687364367	0.9341431407499521	0.1368488930477044	1.002466586161139	1692.028755516971
844	0.5446798032560368	0.0855222566173284	-0.4591575466387084	0.1012802325312613	0.855129329290454	0.3600088483214449	1.003061895496108	1410.500104043274
845	1.315498825146537	0.6467705836905083	-0.6687282414560288	0.3711752479892356	0.5962789560132807	1.885654659296225	0.9999924183321909	10153.81346493508
846	1.256215203376831	0.3608800325786861	-0.8953351707981445	0.1709282316968462	0.8067979840074614	0.6586192991102507	1.002375198743936	1745.568487490898
847	4.743977879718341	0.123223024889862	-4.620754854828479	0.001299633824043247	0.9983636705676012	0.004157177575675318	1.016994499762874	293.1808232561072
848	0.5847244992400491	0.1294541205415767	-0.4552703786984724	0.09430931880230824	0.8909763226570601	0.3326499696157016	1.015219487540101	325.4344254293441
849	4.228248083543344	0.0882025586824234	-4.14004552486092	0.001636775343974167	0.997990882206906	0.005237370269726795	1.00741765179818	638.6844292253903
850	0.609304101935276	0.1132830783630717	-0.4960210235722042	0.1214763641890607	0.8396874983944077	0.4417241198539288	1.002901953551828	1476.458948774065
851	2.994600242268963	0.08432792191566366	-2.910272320353299	0.003815145785680896	0.9953613339522995	0.01223443682985478	1.017082084590485	291.7579353506568
852	0.3834013124151421	0.3739674269616201	-0.009433885453522084	0.4886616350820775	0.4709561162712163	3.052900463578594	1.000576933068443	4647.454595713728
853	0.5536218008607924	0.1094144376908729	-0.4442073631699195	0.1272208941087917	0.8293545532063469	0.4656578000745668	1.003192579693164	1360.848487755379
854	1.330185252322612	0.06161861436017044	-1.268566637962441	0.009567752246483057	0.9883746153203568	0.03086014256682059	1.026781175721028	190.7177169448337
855	0.7868370853041161	0.601148676658761	-0.1856884086453551	0.3873166503668866	0.5783267114373986	2.019495401716978	0.9999732376706416	10564.94211478348
856	0.3440569107442362	0.07045430562261913	-0.273602605121617	0.1287133172123447	0.795748080121999	0.4719273927450628	1.004628776895721	981.8863754196509
857	0.5566176719630136	0.08737243840212558	-0.469245233560888	0.1039778749973276	0.8520286602252428	0.3707105820558687	1.00306167791906	1410.585807460903
858	0.4986276715281376	0.08195951322312166	-0.4166681583050159	0.1059004854426492	0.8452022084527208	0.3783771234369222	1.003267708078655	1333.863697276098
859	0.5826350416791104	0.1292140971277674	-0.453420944551343	0.09461253368293514	0.8905803920786299	0.3338312389044352	1.015172274958678	326.3920753733717
860	1.874056401172342	0.1396435283171341	-1.734412872855208	0.1009058984675977	0.8738689112271084	0.3585289131702897	1.002025233801502	1986.429573760462
861	0.4986276715281376	0.08195951322312166	-0.4166681583050159	0.1059004854426492	0.8452022084527208	0.3783771234369222	1.003267708078655	1333.863697276098
862	0.6039081898041776	0.1617724447597511	-0.4421357450444265	0.1669012698632192	0.7950210364745095	0.6399940669998387	1.002922612472714	1467.592674186906
863	0.5446798032560368	0.0855222566173284	-0.4591575466387084	0.1012802325312613	0.855129329290454	0.3600088483214449	1.003061895496108	1410.500104043274
864	2.364843732566853	0.07208718988364447	-2.292756542683208	0.007523452692512739	0.990924740024542	0.02421640776935551	1.011677679806483	417.8928229964188
865	0.7295522316894114	0.1123251994274445	-0.6172270322619668	0.06140339781695844	0.9283787685680458	0.2089903366864573	1.008293595247869	575.814147479173
866	1.568326469423594	0.1100747372149119	-1.458251732208682	0.04233955357720388	0.9505801999332579	0.1412366810822397	1.003676664501186	1203.99818857846
867	1.91941318326311	0.06171627911939838	-1.857696904143712	0.006622924556345053	0.9919304191681924	0.02129847232437915	1.015987959350849	310.6180857167241
868	1.14395015756895	0.1028135021197313	-1.041136655449219	0.03952067759423641	0.9537656913221586	0.1314465348501682	1.005281520235563	871.8804318037977
869	0.5858290738438777	0.08010435369111095	-0.5057247201527668	0.09068570638521652	0.8685393295711743	0.3185940067383223	1.002894864581886	1479.526217548676
870	1.31387289775316	0.09261316259548592	-1.221259735157674	0.03175590837497573	0.9624401337016856	0.1047737441801447	1.004813449810854	948.022098664487
871	0.578911639315241	0.3527979891069062	-0.2261136502083348	0.2678136521131249	0.7001385053891205	1.168486944554684	1.000923765086873	3517.252427562329
872	1.426908525162686	0.1018587084114031	-1.325049816751283	0.01804887898260465	0.9787462213509384	0.05871825520114677	1.042901750147395	122.6979060763072
873	0.3590173969864912	0.122562949539272	-0.2364544474472191	0.1908478732998195	0.7426399891205258	0.7534768686818301	1.005763647716025	805.3495494951204
874	1.070749809296935	0.1466440579986915	-0.924105751298243	0.04999891438288417	0.9428919368568461	0.1681315638448127	1.018536428633481	270.0448068943094
875	1.282717611211308	0.1479492347533725	-1.134768376457935	0.06196822316201159	0.9294531202669163	0.2110397541244698	1.004121330158471	1088.874974927064
876	1.874056401172342	0.1396435283171341	-1.734412872855208	0.1009058984675977	0.8738689112271084	0.3585289131702897	1.002025233801502	1986.429573760462
877	1.814451583734467	0.08055992503252465	-1.733891658701943	0.01164312523243971	0.9861557357395683	0.03763297575365228	1.02100494583693	239.913630093403
878	1.12896115323272	0.464598947701316	-0.6643622055314042	0.1713965624521496	0.8058497754792343	0.6607971422729974	1.00177829070995	2200.912598288005
879	3.725062856603781	0.6619807062665348	-3.063082150337246	0.1613100344474663	0.8164714377956972	0.6144304302169598	1.000441922085231	5312.43669649944
880	0.7079137705729547	0.3505892815847168	-0.3573244889882379	0.3207040040782644	0.6471223490150469	1.508197119449975	1.001581773848649	2407.955066661616
881	1.000779062772781	0.1060669243978917	-0.8947121383748894	0.04351448954403447	0.9492256321120637	0.1453343515718941	1.006257528735439	747.0401484887188
882	0.8019481780535764	0.4689676145224582	-0.3329805635311182	0.2799501947284756	0.6913209023124747	1.242026940299547	1.001234592844666	2888.373664880213
883	2.271717897256173	0.394312497375257	-1.877405399880916	0.05901138140244491	0.9303729266880921	0.2003383949402443	1.003197266052243	1359.13316103324
884	0.4986276715281376	0.08195951322312166	-0.4166681583050159	0.1059004854426492	0.8452022084527208	0.3783771234369222	1.003267708078655	1333.863697276098
885	2.250528792225682	0.296213728558035	-1.954315063667647	0.222293569087098	0.7502277554397747	0.9131118691765062	1.002220367030846	1844.487003283465
886	1.480962843959223	0.6014191852964748	-0.8795436586627481	0.290468720947371	0.6816952987154871	1.307797810848072	1.000933017506505	3494.593363528729
887	0.5828742841372512	0.1294970011532525	-0.4533772829839987	0.09466345143703894	0.8905544700128075	0.3340296826828403	1.015301090646	323.7927000167415
888	0.6249022231449837	0.08856760249213484	-0.5363346206528489	0.05342340884853299	0.9355223817072433	0.1802970476896749	1.012229405849581	400.1068273388846
889	0.9262509056093347	0.07907736958803699	-0.8471735360212976	0.02128096351464368	0.9746297522090501	0.06946179963434734	1.015433049083948	321.1734908872831
890	0.8928043798716457	0.1529105639932341	-0.7398938158784116	0.07780474900484034	0.9117226906548586	0.2695231067354106	1.004961813017024	922.474961239671
891	0.5863237595666498	0.08024200313436561	-0.5060817564322843	0.09077728369163186	0.8684815858719063	0.3189478544156094	1.002894024854321	1479.890401191159
892	0.7990137125814162	0.07080766689619669	-0.7282060456852195	0.06413818461551191	0.9057580140724598	0.2189362701317398	1.002592898595211	1623.236532812881
893	4.761385741244569	0.08994016521990586	-4.671445576024664	0.0005059674590727142	0.9993621452266958	0.001617168079035548	1.020473517644663	245.8011799387624
894	0.5863237595666498	0.08024200313436561	-0.5060817564322843	0.09077728369163186	0.8684815858719063	0.3189478544156094	1.002894024854321	1479.890401191159
895	1.08110455971117	0.09080280407712253	-0.9903017556340477	0.03538532058585088	0.9579973760616094	0.1171877045101772	1.004190722046609	1072.878323530913
896	0.553529119418352	0.117725376870124	-0.435803742548228	0.1356153956498897	0.8212123499407425	0.5012042577866546	1.003236510065261	1344.937730195444
897	0.8235751810737792	0.0699830617854084	-0.7535921192883709	0.02816535751812615	0.9652543141567982	0.09258394277261335	1.005242251911003	877.7912607147917
898	0.5602516163601871	0.4563396604325073	-0.1039119559276798	0.4588997593366647	0.5076020747339858	2.709273706842319	1.000701056134172	4167.98901842044
899	1.304385882505808	0.05714407364639938	-1.247241808859409	0.01318792273826574	0.9835087475112317	0.04269280773206082	1.006938204330806	679.367034844036
900	1.270139909651291	0.1026293251668977	-1.167510584484394	0.0372837042725284	0.9563702903380138	0.1237181766772319	1.004747561673071	959.8308033223919
901	0.6558672096961813	0.08313051264693891	-0.5727366970492423	0.04628592516967093	0.9437688920632453	0.1550399202567573	1.010506929649693	461.5406307998899
902	2.091015761667342	0.09363600517347591	-1.997379756493866	0.007452539612116689	0.9909466174640691	0.02398643967042179	1.041682195824664	126.0254528557484
903	0.499182112669154	0.0816177800394955	-0.4175643326296585	0.1054142186435955	0.8457251951083542	0.3764349878448941	1.003262904563533	1335.556791297668
904	0.9920671023552196	0.108927601709205	-0.8831395006460145	0.02770549104613014	0.9676962267679791	0.09102921514030092	1.028681234739951	178.7925325644398
905	0.553529119418352	0.117725376870124	-0.435803742548228	0.1356153956498897	0.8212123499407425	0.5012042577866546	1.003236510065261	1344.937730195444
906	0.8900619212569444	0.06676584440230392	-0.8232960768546405	0.01628778219687304	0.9802028325618959	0.05289403122078769	1.014861914607357	332.8338989625065
907	0.554487876399496	0.1095704502307621	-0.4449174261687339	0.1272982452741141	0.8293195004340962	0.4659822214418304	1.003190602318476	1361.573564023235
908	0.6294762096304013	0.0885493941374834	-0.5409268154929179	0.05268685740399021	0.9364418349088564	0.1776730313062626	1.01223967009983	399.7905356851696
909	0.6500621782951967	0.1085360570331781	-0.5415261212620187	0.06654809743903038	0.921843751325482	0.227748999613107	1.011938046806224	409.3027498650811
910	0.5467565296395581	0.0772015894516532	-0.4695549401879049	0.09228230538141008	0.8639640605664013	0.3247733712158331	1.00300152636067	1434.687940344828
911	0.9942472743878511	0.09108658038882414	-0.903160693999027	0.03702142020843831	0.9560639161487003	0.1228143820946193	1.004745144616018	960.2696380119048
912	0.9429809206890178	0.06843959831242326	-0.8745413223765945	0.02464948817945809	0.9696132563157981	0.08073465044089058	1.004400330422251	1027.309148323948
913	0.499084886665765	0.08210002451211054	-0.4169848621536545	0.1059813252926513	0.8451758720624601	0.3787002002786072	1.003266633653567	1334.242024756748
914	0.499084886665765	0.08210002451211054	-0.4169848621536545	0.1059813252926513	0.8451758720624601	0.3787002002786072	1.003266633653567	1334.242024756748
915	0.554487876399496	0.1095704502307621	-0.4449174261687339	0.1272982452741141	0.8293195004340962	0.4659822214418304	1.003190602318476	1361.573564023235
916	1.086603300351413	0.09771228624984379	-0.988891014101569	0.03715566843426035	0.9563294272393273	0.1232769213846416	1.006160113477764	757.856708163135
917	0.4187207152958409	0.1210420773719173	-0.2976786379239236	0.167402432079931	0.7765736865789203	0.6423021928793416	1.004545129018269	998.0410210579327
918	0.5490969760216109	0.06698823105150442	-0.4821087449701065	0.08101925593687458	0.8749903040283498	0.2816401833303744	1.002948417914053	1456.666867281248
919	1.874653328113495	0.1398133352931476	-1.734839992820348	0.1010216294020078	0.8737526155736075	0.3589863254797687	1.002024367416482	1987.108723923129
920	1.093430461610924	0.09025073753846928	-1.003179724072455	0.03460376538394794	0.9589256561720504	0.1145066047725597	1.004335312453201	1041.021481624366
921	0.7990137125814162	0.07080766689619669	-0.7282060456852195	0.06413818461551191	0.9057580140724598	0.2189362701317398	1.002592898595211	1623.236532812881
922	1.025991394977377	0.07237279098700729	-0.9536186039903696	0.02467560868088667	0.9699580814253649	0.08082236758581889	1.005231985591939	879.3499433024671
923	0.5460167441301144	0.08111317367367424	-0.4649035704564402	0.09647246773194121	0.8598679223633244	0.3410945468139164	1.003031112508789	1422.730451389882
924	0.5451040291460048	0.08566688706399439	-0.4594371420820104	0.1013729452492213	0.8550767135658763	0.3603755799006388	1.00306094031122	1410.876428505296
925	2.117201331680402	0.06182515321141668	-2.055376178468985	0.005684705105897291	0.9930685552582513	0.01826402950409731	1.014618840270901	338.063830952178
926	0.5000821832572473	0.07619199174265147	-0.4238901915145958	0.09926420086148705	0.8516759128370783	0.3520529648848746	1.00319733221085	1359.108976424925
927	0.6239728329413091	0.06637291127494735	-0.5575999216663617	0.03568239231968179	0.954867613881049	0.1182079393426247	1.010640479628976	456.0980673211114
928	1.461202390677557	0.1021831899730648	-1.359019200704492	0.01790336097125019	0.9789277796931939	0.05823621258434369	1.040578798263166	129.2063856073082
929	1.173069452055771	0.1071196855438878	-1.065949766511883	0.02329012012553534	0.9727340886712608	0.07617613382810909	1.040802007718449	128.5491868338916
930	0.4187207152958409	0.1210420773719173	-0.2976786379239236	0.167402432079931	0.7765736865789203	0.6423021928793416	1.004545129018269	998.0410210579327
931	0.5653825322958992	0.4657768605890357	-0.09960567170686352	0.4651470097069561	0.5015528530049347	2.778232481455789	1.00067814563422	4248.886231261788
932	0.5757671973403611	0.7550280779281248	0.1792608805877637	0.6907023586238663	0.2828200827860318	7.133901527021704	0.9998313303280942	15084.94225403236
933	0.6504474354590473	0.1154102282917583	-0.535037207167289	0.0723564357617988	0.91558942118674	0.2491774913243822	1.011867794232377	411.5849056057875
934	3.036647323872463	0.08714464625254936	-2.949502677619914	0.002662354102345731	0.9967099106911086	0.008527787791088912	1.023180166964759	218.5697137774904
935	0.4510191370625475	0.595058344379371	0.1440392073168235	0.6336919627018458	0.3361255343514956	5.526428180996129	0.9999323915296943	11561.96911940658
936	1.994574877427207	0.06846961405503837	-1.926105263372169	0.006663490754820439	0.9919637472260732	0.02142980311516095	1.025280040917583	201.3823816142379
937	3.40435560636879	0.07408061098791889	-3.330274995380871	0.001655245406048895	0.9979646160808189	0.005296568949160342	1.01239845325307	394.9617798290078
938	0.7388861663972977	0.1119999903437054	-0.6268861760535923	0.0602041166316572	0.9297920566200594	0.2046470221269993	1.008041082403882	592.6151891669285
939	0.6116300136630904	0.1021109470579638	-0.5095190666051267	0.1104066619143046	0.8506146830379077	0.3964756656058083	1.002881096665061	1485.520091887699
940	0.500179275229476	0.07589280079260295	-0.4242864744368731	0.09886227295224981	0.8520668058219968	0.3504710892118315	1.003200022915536	1358.126108765509
941	0.7222494222612182	0.3575323727798278	-0.3647170494813904	0.3232703344585144	0.6448485926462014	1.526031214419183	1.001600292135814	2386.791547538744
942	0.5579843418889441	0.08413678266551314	-0.4738475592234309	0.1003711185628589	0.8555939161997703	0.3564167896103169	1.003045252384289	1417.086184206313
943	0.6116300136630904	0.1021109470579638	-0.5095190666051267	0.1104066619143046	0.8506146830379077	0.3964756656058083	1.002881096665061	1485.520091887699
944	0.6472073069302934	0.1086604010068993	-0.5385469059233942	0.06732632954154685	0.9209115676013824	0.2306046185887232	1.011847022159306	412.2646614141988
945	0.6101060455525026	0.1134410481093022	-0.4966649974432004	0.1215664038812993	0.8396270411587359	0.442096841309787	1.002900289136873	1477.177962098663
946	0.500179275229476	0.07589280079260295	-0.4242864744368731	0.09886227295224981	0.8520668058219968	0.3504710892118315	1.003200022915536	1358.126108765509
947	4.937279446910681	0.07592376571697858	-4.861355681193703	0.0001139154431670677	0.9998509561540301	0.0003639526275497817	1.030880576203741	166.7925489260874
948	0.6116300136630904	0.1021109470579638	-0.5095190666051267	0.1104066619143046	0.8506146830379077	0.3964756656058083	1.002881096665061	1485.520091887699
949	0.5467565296395581	0.0772015894516532	-0.4695549401879049	0.09228230538141008	0.8639640605664013	0.3247733712158331	1.00300152636067	1434.687940344828
950	0.6101060455525026	0.1134410481093022	-0.4966649974432004	0.1215664038812993	0.8396270411587359	0.442096841309787	1.002900289136873	1477.177962098663
951	1.701311396053536	0.1518549494434304	-1.549456446610105	0.0599780118794048	0.9317023903799526	0.2038294032323966	1.003855625792116	1154.839050701292
952	1.752847815463353	0.05428977963885952	-1.698558035824494	0.005743605376109875	0.9929170177302957	0.01845435963828249	1.02015277738811	249.5012090990687
953	0.4044044458931322	0.08809696494731011	-0.3163074809458221	0.1331870166910421	0.8059134198227158	0.4908505283952112	1.004168607395878	1077.924706414989
954	0.553529119418352	0.117725376870124	-0.435803742548228	0.1356153956498897	0.8212123499407425	0.5012042577866546	1.003236510065261	1344.937730195444
955	1.018068429819765	0.07225713930679155	-0.9458112905129731	0.01627154867575888	0.9804705160247178	0.05284044141143784	1.021009743443147	239.8618038773269
956	0.4839751161553458	0.4036305627445094	-0.08034455341083646	0.4510322095263514	0.5127913757729126	2.62466253896896	1.000683510930232	4229.660492155203
957	2.010190492681668	0.09257667541732427	-1.917613817264344	0.01411122223520885	0.9833510241717155	0.04572455503000573	1.010647761185069	455.8050709061509
958	1.005453194013963	0.09011148866580082	-0.9153417053481621	0.03411620667155014	0.959539516689091	0.1128362480810963	1.006303619544983	742.0303739675711
959	0.5460167441301144	0.08111317367367424	-0.4649035704564402	0.09647246773194121	0.8598679223633244	0.3410945468139164	1.003031112508789	1422.730451389882
960	0.6116300136630904	0.1021109470579638	-0.5095190666051267	0.1104066619143046	0.8506146830379077	0.3964756656058083	1.002881096665061	1485.520091887699
961	3.625872064088743	0.0700692756644912	-3.555802788424251	0.001532382738568155	0.9981065095935607	0.004902821099678893	1.011401865513193	427.4024906505704
962	3.064984877993381	0.06183735375080177	-3.003147524242579	0.001159511337000346	0.9985576683210411	0.003708443273804237	1.018130209967876	275.7683610985096
963	0.6101060455525026	0.1134410481093022	-0.4966649974432004	0.1215664038812993	0.8396270411587359	0.442096841309787	1.002900289136873	1477.177962098663
964	2.180022493095308	0.06385453058635315	-2.116167962508955	0.003132490090492449	0.9961433839140195	0.0100384126332637	1.041758616812175	125.8112957359977
965	1.885443983319222	0.06713538017242791	-1.818308603146794	0.007798435258095175	0.9905934838280347	0.02510847539484195	1.015875772617323	312.694385524908
966	0.5069676646540845	0.1201507436493133	-0.3868169210047712	0.1437457423672675	0.8108364635188806	0.5362965776136747	1.003474950424923	1264.713633463351
967	11.22013219400224	0.1796269013519056	-11.04050529265034	0.0003068265112283362	0.9996087420246595	0.0009804804415432032	1.011484952763417	424.4916974328209
968	1.524871105043816	0.055730447304517	-1.469140657739299	0.04116514291167767	0.9340551582075358	0.1371508782810756	1.002465866564354	1692.437447213322
969	2.554524562202998	0.1060834391336809	-2.448441123069317	0.01556755621862418	0.9817187871744192	0.05051813439183206	1.008708692232218	550.1978062796551
970	0.6116300136630904	0.1021109470579638	-0.5095190666051267	0.1104066619143046	0.8506146830379077	0.3964756656058083	1.002881096665061	1485.520091887699
971	6.867328364849685	0.356553011274639	-6.510775353575046	0.1311835758994608	0.8552900320862561	0.4823521539679376	1.003027760214534	1424.07523417663
972	0.553529119418352	0.117725376870124	-0.435803742548228	0.1356153956498897	0.8212123499407425	0.5012042577866546	1.003236510065261	1344.937730195444
973	0.5586414291470192	0.07970082937903003	-0.4789405997679892	0.09562822705394151	0.860223338988843	0.3377939637746926	1.003010504940217	1431.0378712952
974	0.6101060455525026	0.1134410481093022	-0.4966649974432004	0.1215664038812993	0.8396270411587359	0.442096841309787	1.002900289136873	1477.177962098663
975	0.9266045674445668	0.06860719685090377	-0.857997370593663	0.02504478008834769	0.9691230377754501	0.08206261143672959	1.004485138305335	1009.960654572311
976	0.5002797158980556	0.07475448958289006	-0.4255252263151656	0.09753520994413886	0.8533496001954941	0.3452581473218795	1.003189346615754	1362.034416538026
977	0.6116300136630904	0.1021109470579638	-0.5095190666051267	0.1104066619143046	0.8506146830379077	0.3964756656058083	1.002881096665061	1485.520091887699
978	0.6047923338309854	0.1619244301383131	-0.4428679036926724	0.1669521230195937	0.7949970944281101	0.6402281469730344	1.002919783529	1468.800453790753
979	0.5467565296395581	0.0772015894516532	-0.4695549401879049	0.09228230538141008	0.8639640605664013	0.3247733712158331	1.00300152636067	1434.687940344828
980	1.151407195743674	0.06885172328470292	-1.082555472458971	0.01382916375932491	0.9833462023196058	0.04479778526690125	1.019683473961999	255.1269843058702
981	0.5490969760216109	0.06698823105150442	-0.4821087449701065	0.08101925593687458	0.8749903040283498	0.2816401833303744	1.002948417914053	1456.666867281248
982	1.524871105043816	0.055730447304517	-1.469140657739299	0.04116514291167767	0.9340551582075358	0.1371508782810756	1.002465866564354	1692.437447213322
983	0.500179275229476	0.07589280079260295	-0.4242864744368731	0.09886227295224981	0.8520668058219968	0.3504710892118315	1.003200022915536	1358.126108765509
984	0.7990137125814162	0.07080766689619669	-0.7282060456852195	0.06413818461551191	0.9057580140724598	0.2189362701317398	1.002592898595211	1623.236532812881
985	1.874653328113495	0.1398133352931476	-1.734839992820348	0.1010216294020078	0.8737526155736075	0.3589863254797687	1.002024367416482	1987.108723923129
986	1.351915001380211	0.06824524431275827	-1.283669757067453	0.01250050310803468	0.9849100860348947	0.04043927759595631	1.017262633985869	288.8690416861153
987	0.9042222723879579	0.1060969335858902	-0.7981253388020677	0.04754573577527228	0.9444606674810331	0.1594704506181135	1.005362758462204	859.9034659972465
988	1.260926275427265	0.08454301313082403	-1.176383262296441	0.01871423090226107	0.9778726139031686	0.06092411965694786	1.020937232615252	240.6475776779245
989	0.6472073069302934	0.1086604010068993	-0.5385469059233942	0.06732632954154685	0.9209115676013824	0.2306046185887232	1.011847022159306	412.2646614141988
990	3.861225691681601	0.07294865270237269	-3.788277038979229	0.0006159627011659256	0.999223067967284	0.001968950444943167	1.02329107915821	217.5859999895782
991	0.6101060455525026	0.1134410481093022	-0.4966649974432004	0.1215664038812993	0.8396270411587359	0.442096841309787	1.002900289136873	1477.177962098663
992	1.757240159422898	0.06561153256098254	-1.691628626861915	0.007954965900525057	0.9904032066323758	0.02561649544376237	1.022750935535162	222.4651489240231
993	1.843508940255776	0.08693973241527167	-1.756569207840504	0.01404579677961486	0.9833829771708343	0.04550953700469677	1.015763560840679	314.7998048892795
994	0.9182593844027641	0.1162878734390795	-0.8019715109636847	0.04081417848215534	0.9528733531796678	0.135931806389474	1.014261612548528	346.062439671781
995	0.5002797158980556	0.07475448958289006	-0.4255252263151656	0.09753520994413886	0.8533496001954941	0.3452581473218795	1.003189346615754	1362.034416538026
996	0.5490969760216109	0.06698823105150442	-0.4821087449701065	0.08101925593687458	0.8749903040283498	0.2816401833303744	1.002948417914053	1456.666867281248
997	0.4508112261821594	0.3533227069466595	-0.09748851923549989	0.4188349398155563	0.5425956678780646	2.302269642099385	1.000748325858667	4010.461780750802
998	0.9793135384708614	0.5486846426589953	-0.4306288958118661	0.2554337135442249	0.7139890517429246	1.095942146775033	1.000167414865829	7493.943461152663
999	1.270139909651291	0.1026293251668977	-1.167510584484394	0.0372837042725284	0.9563702903380138	0.1237181766772319	1.004747561673071	959.8308033223919
1000	0.5455807524116085	0.08326756273903939	-0.4623131896725691	0.09880023129379287	0.8575915940655966	0.3502270363334484	1.003044245546961	1417.486598056457
1001	0.7423901379495488	0.0839614501579677	-0.658428687791581	0.04055452292231004	0.951067149821012	0.1350304690655845	1.007343878178727	644.6205963555741
1002	0.6116300136630904	0.1021109470579638	-0.5095190666051267	0.1104066619143046	0.8506146830379077	0.3964756656058083	1.002881096665061	1485.520091887699
1003	0.5467565296395581	0.0772015894516532	-0.4695549401879049	0.09228230538141008	0.8639640605664013	0.3247733712158331	1.00300152636067	1434.687940344828
1004	0.6101060455525026	0.1134410481093022	-0.4966649974432004	0.1215664038812993	0.8396270411587359	0.442096841309787	1.002900289136873	1477.177962098663
1005	0.8507164284352342	0.07698489561680853	-0.7737315328184257	0.03173848819231023	0.9614539507374136	0.1047143849910484	1.005223168732446	880.6930252674168
1006	0.9041353997666522	0.06129439104847907	-0.8428410087181731	0.02126659185049263	0.9732933972532483	0.06941387074219112	1.004444880031056	1018.12178628187
1007	2.189303890044649	0.09501702483019067	-2.094286865214459	0.007200158805524842	0.9912595768808682	0.02316824598787055	1.034069137901967	152.1073210632983
1008	1.915645599102425	0.0699527722542759	-1.845692826848149	0.009066834369624535	0.9890900177587032	0.02922968247109584	1.015158789416476	326.6666736080978
1009	2.384400327422029	0.08302839311692933	-2.3013719343051	0.004755635517615629	0.9941859101481366	0.01526481742365821	1.035569704452505	146.094989424732
1010	1.26550777688178	0.09209047575567389	-1.173417301126106	0.03173912502688051	0.9624681807179634	0.1047165549641862	1.004837890232088	943.7159229184675
1011	1.524871105043816	0.055730447304517	-1.469140657739299	0.04116514291167767	0.9340551582075358	0.1371508782810756	1.002465866564354	1692.437447213322
1012	0.6531267197155894	0.09881483023301911	-0.5543118894825704	0.05882589558026449	0.9301318973548621	0.1996693286352975	1.011222634351992	433.8219998623999
1013	0.9989375709053805	0.1139913965231445	-0.884946174382236	0.0369497614245216	0.9572973513500825	0.1225675414664045	1.015936939744619	311.558818772764
1014	0.876060304887971	0.07333469606355975	-0.8027256088244112	0.01937511974767081	0.9767055204824976	0.06311815082460914	1.016020280558335	310.0251326833665
1015	2.11557306118159	0.06370122918966281	-2.051871831991927	0.004211808091749528	0.9948700200533395	0.01351183651621345	1.029776569624271	172.5982296121891
1016	3.943302257209092	0.1101906549929486	-3.833111602216143	0.01258941662469636	0.9851439278110581	0.04073058123241471	1.007712908099827	615.9942420530585
1017	1.524871105043816	0.055730447304517	-1.469140657739299	0.04116514291167767	0.9340551582075358	0.1371508782810756	1.002465866564354	1692.437447213322
1018	0.447642775360716	0.5705296400948728	0.1228868647341568	0.6190719300404176	0.3500890425987433	5.191715860890611	0.9999520830208843	11058.82750511635
1019	0.6279804316879912	0.07305591210833352	-0.5549245195796577	0.04066189910601148	0.9494563888923617	0.1354031427704142	1.011017877406288	441.4002662284234
1020	0.4187207152958409	0.1210420773719173	-0.2976786379239236	0.167402432079931	0.7765736865789203	0.6423021928793416	1.004545129018269	998.0410210579327
1021	1.147358953449443	0.1029729031990384	-1.044386050250405	0.03956592629545348	0.9537189895841894	0.1316032328015034	1.005276351973856	872.653787237261
1022	0.553529119418352	0.117725376870124	-0.435803742548228	0.1356153956498897	0.8212123499407425	0.5012042577866546	1.003236510065261	1344.937730195444
1023	1.974367429748713	0.06024486415804436	-1.914122565590669	0.003262084386424792	0.9959808405522328	0.01045507113259823	1.058482366381582	92.30017373555098
1024	0.5000821832572473	0.07619199174265147	-0.4238901915145958	0.09926420086148705	0.8516759128370783	0.3520529648848746	1.00319733221085	1359.108976424925
1025	7.877705263707961	0.1219382293057265	-7.755767034402234	0.0004758463765530388	0.9994001355197133	0.001520849546685777	1.014590897677887	338.6758349819358
1026	1.524871105043816	0.055730447304517	-1.469140657739299	0.04116514291167767	0.9340551582075358	0.1371508782810756	1.002465866564354	1692.437447213322
1027	0.5779713253936636	0.1304472418756018	-0.4475240835180618	0.09631347874484174	0.8887315157359275	0.3404725035001315	1.015574742673774	318.4089320070788
1028	0.3432944258287357	0.08532013276439912	-0.2579742930643366	0.1496246106650775	0.7765203431838245	0.5620890564916932	1.005116148619227	897.3317630574027
1029	0.6101060455525026	0.1134410481093022	-0.4966649974432004	0.1215664038812993	0.8396270411587359	0.442096841309787	1.002900289136873	1477.177962098663
1030	0.5095122471425027	0.08984961507869116	-0.4196626320638115	0.1127521082963958	0.8398379276513414	0.4059686286604142	1.003280452670659	1329.392464202348
1031	0.8960281303954287	0.07042679750080061	-0.8256013328946281	0.02670077298304816	0.9672120013997951	0.08763755148131207	1.004801729242377	950.1012389130634
1032	0.6595187515664167	0.4444953608688459	-0.2150233906975708	0.3075013021748179	0.6616645785791102	1.418537357525617	1.000949214628365	3455.623328985346
1033	0.4520033456326032	0.3948637401127975	-0.05713960551980574	0.4559253970408242	0.507029184116824	2.676998393617803	1.000644480854279	4373.632429330612
1034	0.5574413988256134	0.08751753840301893	-0.4699238604225945	0.1040609552483837	0.8519894947788448	0.3710411900743396	1.003060497066361	1411.05112703468
1035	0.9344215881583248	0.07606170786955108	-0.8583598802887737	0.02948575738732342	0.964199882190762	0.09705617104490308	1.004467314964346	1013.557472441227
1036	5.382271899621406	0.4521673160196075	-4.930104583601799	0.06466652883284668	0.925372151400832	0.2208644677148685	1.002249273806182	1825.173263882504
1037	0.4505982085142749	0.3674165153540457	-0.08318169316022916	0.4319089871638419	0.5300246728420098	2.428773979877668	1.000715162636201	4119.696005789402
1038	0.5017347227118997	0.0678117231319815	-0.4339229995799182	0.08943518004605959	0.8611974490582796	0.3137691909361825	1.003115557920138	1389.677508023493
1039	0.553529119418352	0.117725376870124	-0.435803742548228	0.1356153956498897	0.8212123499407425	0.5012042577866546	1.003236510065261	1344.937730195444
1040	0.6101060455525026	0.1134410481093022	-0.4966649974432004	0.1215664038812993	0.8396270411587359	0.442096841309787	1.002900289136873	1477.177962098663
1041	0.7990137125814162	0.07080766689619669	-0.7282060456852195	0.06413818461551191	0.9057580140724598	0.2189362701317398	1.002592898595211	1623.236532812881
1042	0.5467565296395581	0.0772015894516532	-0.4695549401879049	0.09228230538141008	0.8639640605664013	0.3247733712158331	1.00300152636067	1434.687940344828
1043	1.524871105043816	0.055730447304517	-1.469140657739299	0.04116514291167767	0.9340551582075358	0.1371508782810756	1.002465866564354	1692.437447213322
1044	1.48066859159561	0.08719624801522233	-1.393472343580388	0.01906806085545582	0.9774679501996018	0.06209840326449295	1.015730939829838	315.4173318750039
1045	0.4045981125110437	0.08627866297509067	-0.318319449535953	0.1309289200681172	0.8080487344441881	0.4812747388018785	1.004125620725898	1087.871966329592
1046	0.6462634933383644	0.1155610345573455	-0.5307024587810188	0.07301027762206333	0.9148228024636771	0.2516065021251789	1.012070707861499	405.062818707295
1047	1.876623359495419	0.06887936591787808	-1.807743993577541	0.008400835140467992	0.9898967305297811	0.02706444273050826	1.013294564251225	369.7941855242441
1048	0.6116300136630904	0.1021109470579638	-0.5095190666051267	0.1104066619143046	0.8506146830379077	0.3964756656058083	1.002881096665061	1485.520091887699
1049	1.362814326835088	0.06095809433918703	-1.301856232495901	0.009227812467966799	0.9887757247098448	0.02975347753473903	1.025566185792565	199.2547214652184
1050	1.799155375449254	0.0660681493820128	-1.733087226067241	0.008192882655843486	0.9901004979183762	0.02638896113542584	1.017668836762635	282.5794761778271
1051	2.224218770179685	0.3589438606638534	-1.865274909515832	0.1172076917989386	0.8666873106113437	0.424141094038306	1.003305716433448	1320.617600964294
1052	0.7916993333263023	0.1105994022506952	-0.6810999310756071	0.05659183920992231	0.9339977382776649	0.1916315265490948	1.006006735991367	775.5434716555658
1053	3.110058389232581	0.07428907869817827	-3.035769310534402	0.002582544947777884	0.9968446372097463	0.008271489144373017	1.014856817778147	332.9418617100918
1054	0.4187207152958409	0.1210420773719173	-0.2976786379239236	0.167402432079931	0.7765736865789203	0.6423021928793416	1.004545129018269	998.0410210579327
1055	0.6101060455525026	0.1134410481093022	-0.4966649974432004	0.1215664038812993	0.8396270411587359	0.442096841309787	1.002900289136873	1477.177962098663
1056	1.524871105043816	0.055730447304517	-1.469140657739299	0.04116514291167767	0.9340551582075358	0.1371508782810756	1.002465866564354	1692.437447213322
1057	3.700403714036488	0.07006105564333608	-3.630342658393152	0.001748158502045947	0.9978442064851757	0.005594399366846026	1.012637153566681	387.92230431109
1058	0.6101060455525026	0.1134410481093022	-0.4966649974432004	0.1215664038812993	0.8396270411587359	0.442096841309787	1.002900289136873	1477.177962098663
1059	4.910178430448558	0.08818756913627297	-4.821990861312285	0.002693436579985166	0.9967286259659796	0.008627616974736992	1.004371468149386	1033.351044103443
1060	0.5136972146770283	0.4267655219886099	-0.08693169268841844	0.4602024557350378	0.5047652408530078	2.723521492082046	1.000659039819888	4318.794389517871
1061	1.008401630876158	0.06816489608996246	-0.9402367347861954	0.02346553747390532	0.9711037122676249	0.07676366669464754	1.004130352804277	1086.767900965064
1062	0.9939917114233126	0.1001482840352017	-0.8938434273881108	0.0425492933788297	0.950009324247563	0.1419674257548424	1.00474309022096	960.6429468097675
1063	1.699774131561927	0.09171706621241757	-1.608057065349509	0.008431118129227418	0.9896797213587873	0.02716283307325528	1.086083748299439	65.32238186239297
1064	0.4509328903585515	0.3558938641484345	-0.09503902621011701	0.4209778210331964	0.5405511213163199	2.322612697500674	1.000744766812114	4021.90592022234
1065	0.8889549341376222	0.0740301446909957	-0.8149247894466265	0.02919580393615948	0.9643891993421783	0.09607304884343554	1.004704653529361	967.6817017879112
1066	0.499084886665765	0.08210002451211054	-0.4169848621536545	0.1059813252926513	0.8451758720624601	0.3787002002786072	1.003266633653567	1334.242024756748
1067	0.5556984197262417	0.09987168783761728	-0.4558267318886244	0.117197701385435	0.8391698393832915	0.4241001421202353	1.003134618679411	1382.429354575126
1068	0.7990137125814162	0.07080766689619669	-0.7282060456852195	0.06413818461551191	0.9057580140724598	0.2189362701317398	1.002592898595211	1623.236532812881
1069	0.499182112669154	0.0816177800394955	-0.4175643326296585	0.1054142186435955	0.8457251951083542	0.3764349878448941	1.003262904563533	1335.556791297668
1070	0.5467565296395581	0.0772015894516532	-0.4695549401879049	0.09228230538141008	0.8639640605664013	0.3247733712158331	1.00300152636067	1434.687940344828
1071	0.5586414291470192	0.07970082937903003	-0.4789405997679892	0.09562822705394151	0.860223338988843	0.3377939637746926	1.003010504940217	1431.0378712952
1072	0.6456190362286132	0.09905536505394512	-0.5465636711746681	0.05977175465770982	0.9289941095642448	0.2030838981013893	1.011624096273693	419.7064391336758
1073	0.609304101935276	0.1132830783630717	-0.4960210235722042	0.1214763641890607	0.8396874983944077	0.4417241198539288	1.002901953551828	1476.458948774065
1074	1.65737698380386	0.06694755956664952	-1.590429424237211	0.00876001326076929	0.9894564687091292	0.02823181046966724	1.026073141653789	195.5977208168839
1075	1.524291804150031	0.05561153196513621	-1.468680272184894	0.04107822687364367	0.9341431407499521	0.1368488930477044	1.002466586161139	1692.028755516971
1076	1.164695570666461	0.05569927386060632	-1.108996296805854	0.008949125004224316	0.9889727596700881	0.02884678413039385	1.023481083160278	215.9219458345466
1077	1.276641830283472	0.1022872812839018	-1.174354548999571	0.03653746646175525	0.9572460627300703	0.121148036114464	1.003690389005988	1200.079528075842
1078	0.6108491340785236	0.1019571302040137	-0.5088920038745098	0.110313479231198	0.8506777526177851	0.3960995516416052	1.002882464690998	1484.922337378277
1079	0.3452969416133882	0.0939866217138523	-0.2513103198995359	0.1604229287433269	0.7671939646266278	0.6104057985994817	1.005337311455141	863.6192659417671
1080	0.509039051361879	0.08970279217021403	-0.419336259191665	0.1126696953617506	0.8398691680198903	0.4056342197286612	1.003281789759244	1328.925115042295
1081	0.5526493737946252	0.1175659318068853	-0.4350834419877399	0.1355411414117648	0.8212449146175459	0.5008868024197186	1.003238789455675	1344.122380853728
1082	1.247575715711452	0.09245482285089716	-1.155120892860554	0.03235206702284486	0.9617379001379079	0.1068064400223282	1.004834567862117	944.2989764407441
1083	0.361408791339251	0.0886879576908674	-0.2727208336483836	0.1478532934016295	0.7826391744420682	0.5542802604060096	1.004861798273511	939.541530818036
1084	1.057032369951953	0.0718667984737691	-0.985165571478184	0.02491360924735603	0.9695571407560563	0.08162183099223701	1.004162845987381	1079.24727242049
1085	3.638606560133118	0.06884053610570093	-3.569766024027417	0.0004056299089766756	0.9994764983291899	0.00129634007806556	1.026612265953184	191.8587451207433
1086	0.5468675393047944	0.07483978713883514	-0.4720277521659592	0.08971658914620208	0.8664377875091004	0.3148537755060548	1.002994529335646	1437.545449996158
1087	0.361408791339251	0.0886879576908674	-0.2727208336483836	0.1478532934016295	0.7826391744420682	0.5542802604060096	1.004861798273511	939.541530818036
1088	0.3617830836018802	0.08383974699228297	-0.2779433366095972	0.1415062763530131	0.7885468454458897	0.5265642350499249	1.004711372737055	966.4437519053397
1089	0.6039081898041776	0.1617724447597511	-0.4421357450444265	0.1669012698632192	0.7950210364745095	0.6399940669998387	1.002922612472714	1467.592674186906
1090	1.025609608232338	0.0688006929799287	-0.9568089152524091	0.02281471655847751	0.9719987829002811	0.07458490471230197	1.005060038141911	906.3113742865182
1091	1.083110331011519	0.1047943966391559	-0.9783159343723634	0.04123930176397618	0.9518513431633767	0.1374085826269748	1.006115771139376	762.8857832066044
1092	0.6417872870398792	0.09903106717596741	-0.5427562198639118	0.06013975921156419	0.9285388477786494	0.2044142587822214	1.011819897569553	413.1557511969947
1093	0.5617799624974633	0.4360800965089151	-0.1256998659885482	0.4424347697952083	0.5237037199187904	2.534932186796559	1.000767471574094	3950.001296150595
1094	0.609304101935276	0.1132830783630717	-0.4960210235722042	0.1214763641890607	0.8396874983944077	0.4417241198539288	1.002901953551828	1476.458948774065
1095	0.3150297921736849	0.1355675495301267	-0.1794622426435582	0.2257638805207589	0.6996708433332388	0.9315234938155859	1.007399569727501	640.1291389491598
1096	1.803271181409616	0.06567945570547187	-1.737591725704144	0.007785791504479155	0.9906041926083964	0.02506744710127956	1.021215916159713	237.6562593008318
1097	0.5455918096793286	0.08097315547043876	-0.4646186542088899	0.0963813949235556	0.859918642920506	0.3407381982989856	1.003031940781666	1422.398580537952
1098	0.5468675393047944	0.07483978713883514	-0.4720277521659592	0.08971658914620208	0.8664377875091004	0.3148537755060548	1.002994529335646	1437.545449996158
1099	0.6383397390721417	0.1271778007725372	-0.5111619382996045	0.08347975084980486	0.9035320086383235	0.290972442149234	1.012519392416719	391.3629197818053
1100	0.5468675393047944	0.07483978713883514	-0.4720277521659592	0.08971658914620208	0.8664377875091004	0.3148537755060548	1.002994529335646	1437.545449996158
1101	0.6108491340785236	0.1019571302040137	-0.5088920038745098	0.110313479231198	0.8506777526177851	0.3960995516416052	1.002882464690998	1484.922337378277
1102	0.5446798032560368	0.0855222566173284	-0.4591575466387084	0.1012802325312613	0.855129329290454	0.3600088483214449	1.003061895496108	1410.500104043274
1103	1.128424281078691	0.1097736725236281	-1.018650608555063	0.03005111343048436	0.9650986355274048	0.09897476934850903	1.025438750581151	200.1964806418152
1104	0.4891652920503414	0.3721601993237204	-0.117005092726621	0.4102809206365207	0.5532301490376818	2.222536601945603	1.000825200163165	3778.273748974751
1105	0.5526493737946252	0.1175659318068853	-0.4350834419877399	0.1355411414117648	0.8212449146175459	0.5008868024197186	1.003238789455675	1344.122380853728
1106	1.561476103511997	0.06073841933002758	-1.500737684181969	0.005748074232353764	0.9930097837583715	0.01846880120563369	1.056731463353189	94.89023090288769
1107	0.5455918096793286	0.08097315547043876	-0.4646186542088899	0.0963813949235556	0.859918642920506	0.3407381982989856	1.003031940781666	1422.398580537952
1108	1.079397540951763	0.07917826605017451	-1.000219274901589	0.02882302580365355	0.9652324041245433	0.09480996207450165	1.004123618260427	1088.339852266227
1109	0.7986667416444442	0.07067194196561508	-0.7279947996788291	0.0640325490617473	0.905855539352622	0.2185510132377688	1.002593779916307	1622.776280833928
1110	1.524291804150031	0.05561153196513621	-1.468680272184894	0.04107822687364367	0.9341431407499521	0.1368488930477044	1.002466586161139	1692.028755516971
1111	0.5548508285807973	0.09971971466339111	-0.4551311139174061	0.1171170015167236	0.8392075143665654	0.4237693775389635	1.003136235040007	1381.818203063822
1112	0.5463310251775095	0.07706735543282682	-0.4692636697446827	0.09219448883349408	0.8640113511114433	0.3244329273417757	1.003002271169551	1434.38444077615
1113	0.9969082894084972	0.07384774438191494	-0.9230605450265823	0.02487938238231475	0.9698297612419655	0.08150683612196236	1.00710760191144	664.4073128464629
1114	0.6242611426491532	0.08858475266221301	-0.5356763899869402	0.05350452378928193	0.9354230347921805	0.1805862750220256	1.012259009578537	399.1959747061229
1115	0.5526493737946252	0.1175659318068853	-0.4350834419877399	0.1355411414117648	0.8212449146175459	0.5008868024197186	1.003238789455675	1344.122380853728
1116	0.4998230580667129	0.0746207905164166	-0.4252022675502963	0.09745535738032061	0.8533743033572554	0.3449449610734558	1.003190159190809	1361.73615945994
1117	0.7099642433627023	0.07993844569290881	-0.6300257976697934	0.03935388029030864	0.9521142734656856	0.1308690370244733	1.008455073216241	565.5668418988947
1118	0.5548508285807973	0.09971971466339111	-0.4551311139174061	0.1171170015167236	0.8392075143665654	0.4237693775389635	1.003136235040007	1381.818203063822
1119	0.5536218008607924	0.1094144376908729	-0.4442073631699195	0.1272208941087917	0.8293545532063469	0.4656578000745668	1.003192579693164	1360.848487755379
1120	0.4996236390213667	0.07605918416796539	-0.4235644548534013	0.09918661160882029	0.8516985612936432	0.3517474853701032	1.003198231807279	1358.780210339157
1121	1.114372456878906	0.09939304083046911	-1.014979416048437	0.03948849477063915	0.9535832922043113	0.1313350935081898	1.003999853449226	1118.066334853334
1122	0.6108491340785236	0.1019571302040137	-0.5088920038745098	0.110313479231198	0.8506777526177851	0.3960995516416052	1.002882464690998	1484.922337378277
1123	0.4987248245700057	0.08147718619882774	-0.417247638371178	0.105332889629105	0.8457519571806733	0.3761103681794604	1.003263953170474	1335.186820314314
1124	0.4996236390213667	0.07605918416796539	-0.4235644548534013	0.09918661160882029	0.8516985612936432	0.3517474853701032	1.003198231807279	1358.780210339157
1125	0.558379210441452	0.07628957214665788	-0.4820896382947941	0.09198376766078539	0.8637403171878834	0.3236162800490617	1.002989369520068	1439.660004314523
1126	0.5526493737946252	0.1175659318068853	-0.4350834419877399	0.1355411414117648	0.8212449146175459	0.5008868024197186	1.003238789455675	1344.122380853728
1127	0.9357546628272125	0.07540517903410963	-0.8603494837931029	0.02871244097698147	0.9651346551985849	0.09443545319610061	1.004582302304331	990.7962159633682
1128	0.4986276715281376	0.08195951322312166	-0.4166681583050159	0.1059004854426492	0.8452022084527208	0.3783771234369222	1.003267708078655	1333.863697276098
1129	1.225542986945718	0.06855503678341196	-1.156987950162306	0.01346333223529636	0.9837831350213733	0.04359654877010049	1.015816611314032	313.8008143875385
1130	1.524291804150031	0.05561153196513621	-1.468680272184894	0.04107822687364367	0.9341431407499521	0.1368488930477044	1.002466586161139	1692.028755516971
1131	0.4998230580667129	0.0746207905164166	-0.4252022675502963	0.09745535738032061	0.8533743033572554	0.3449449610734558	1.003190159190809	1361.73615945994
1132	1.063889101393779	0.09877979279114292	-0.9651093086026359	0.03969881827441156	0.9533369143210919	0.1320635280857728	1.004288453205728	1051.135021425323
1133	0.3617830836018802	0.08383974699228297	-0.2779433366095972	0.1415062763530131	0.7885468454458897	0.5265642350499249	1.004711372737055	966.4437519053397
1134	1.087256923545211	0.07555115058327051	-1.011705772961941	0.02649039307296218	0.9678996016955332	0.0869282507225048	1.004358928911032	1035.998316347827
1135	0.4997208763645554	0.07575834396892137	-0.4239625323956341	0.09878262627638847	0.852091407460455	0.3501577897084752	1.003200880282551	1357.81322773633
1136	1.524291804150031	0.05561153196513621	-1.468680272184894	0.04107822687364367	0.9341431407499521	0.1368488930477044	1.002466586161139	1692.028755516971
1137	0.7386928415803486	0.1005948531027735	-0.6380979884775752	0.05223079912271066	0.938369889608816	0.1760503360315499	1.007870163434087	604.5626499104435
1138	3.588510444783298	0.07388192501130245	-3.514628519771996	0.000601888251014149	0.999239542298182	0.001923933783471049	1.027759485913407	184.377318409808
1139	0.9555281035616694	0.08003816468117955	-0.8754899388804899	0.03000122020410261	0.9639137698643028	0.09880536118618016	1.006014501972694	774.6279187968598
1140	0.9836267831088714	0.0726857111580342	-0.9109410719508372	0.025644581918261	0.9687674735069661	0.08407966992937431	1.005175985091621	887.9514743028118
1141	1.524291804150031	0.05561153196513621	-1.468680272184894	0.04107822687364367	0.9341431407499521	0.1368488930477044	1.002466586161139	1692.028755516971
1142	0.6419382382583529	0.1155520763240406	-0.5263861619343123	0.07353268067695148	0.9141965815497299	0.2535496840577938	1.012304706772503	397.7982242261552
1143	2.219790872396199	0.04888953519393007	-2.170901337202269	0.001997909525089515	0.9975192685259284	0.006395244396038442	1.026908721874161	189.8654312916173
1144	1.58579178883375	0.06681599595057042	-1.51897579288318	0.009562423005671431	0.9884828339916627	0.030842787501874	1.023341463830519	217.14214678586
1145	2.875350904713019	0.07011392428235373	-2.805236980430665	0.002938304797844993	0.9964093178370611	0.00941429042034219	1.015054879742981	328.7984952282229
1146	0.4194211933390036	0.1087767336711479	-0.3106444596678557	0.1534142026932765	0.789789861320746	0.5789050904790018	1.004339691067997	1040.086458569811
1147	1.149359147931005	0.1483210538113719	-1.001038094119633	0.06553840485269212	0.9254424612492673	0.2240511559653947	1.004666104847605	974.8461604834117
1148	0.7366811571249212	0.122610019678331	-0.6140711374465901	0.06989313490755997	0.9191640893237846	0.2400570416549774	1.007500188521889	632.1729017770895
1149	0.3162493361698805	0.1358633967912184	-0.1803859393786621	0.2254362632462809	0.7003354624338989	0.9297782786275035	1.007362131613525	643.1414685047026
1150	0.558379210441452	0.07628957214665788	-0.4820896382947941	0.09198376766078539	0.8637403171878834	0.3236162800490617	1.002989369520068	1439.660004314523
1151	2.18525270920466	0.09398302093006167	-2.091269688274598	0.01154766837813362	0.9863395876305709	0.03732083506783827	1.017138502141717	290.8488689126602
1152	2.354793969011554	0.05800180903026704	-2.296792159981286	0.00255723636489613	0.9968528757015986	0.008190221876503301	1.024357123533383	208.5786754814303
1153	0.7986667416444442	0.07067194196561508	-0.7279947996788291	0.0640325490617473	0.905855539352622	0.2185510132377688	1.002593779916307	1622.776280833928
1154	1.31560261389746	0.05494583867807906	-1.260656775219381	0.007791939362383954	0.9903933174990008	0.02508739643556676	1.023071121429034	219.5458979836785
1155	2.780071260440216	0.0546247727538674	-2.725446487686348	0.001516110290473944	0.9981140363003407	0.004850678746363983	1.014581522192089	338.8816868009548
1156	0.9504976529184855	0.07704157643208409	-0.8734560764864014	0.02863278903060234	0.9653838072611437	0.09416575508388235	1.005466220066665	845.1223052542773
1157	0.5686507380225423	0.1297702179670694	-0.4388805200554728	0.0976313881402254	0.8870705871109898	0.3456354372046388	1.015911939362511	312.0219276122037
1158	0.6039081898041776	0.1617724447597511	-0.4421357450444265	0.1669012698632192	0.7950210364745095	0.6399940669998387	1.002922612472714	1467.592674186906
1159	0.5536218008607924	0.1094144376908729	-0.4442073631699195	0.1272208941087917	0.8293545532063469	0.4656578000745668	1.003192579693164	1360.848487755379
1160	0.7986667416444442	0.07067194196561508	-0.7279947996788291	0.0640325490617473	0.905855539352622	0.2185510132377688	1.002593779916307	1622.776280833928
1161	0.6108491340785236	0.1019571302040137	-0.5088920038745098	0.110313479231198	0.8506777526177851	0.3960995516416052	1.002882464690998	1484.922337378277
1162	0.5548508285807973	0.09971971466339111	-0.4551311139174061	0.1171170015167236	0.8392075143665654	0.4237693775389635	1.003136235040007	1381.818203063822
1163	0.987638116687488	0.07462039574516507	-0.9130177209423229	0.02666250881590973	0.9676421037529428	0.08750852013940917	1.005143259465502	893.0570743734324
1164	1.524291804150031	0.05561153196513621	-1.468680272184894	0.04107822687364367	0.9341431407499521	0.1368488930477044	1.002466586161139	1692.028755516971
1165	2.068228604888426	0.07031406913133149	-1.997914535757094	0.008049144133004841	0.9903148777417006	0.02592222805870044	1.015991286148183	310.5569462003901
1166	0.4997208763645554	0.07575834396892137	-0.4239625323956341	0.09878262627638847	0.852091407460455	0.3501577897084752	1.003200880282551	1357.81322773633
1167	0.7986667416444442	0.07067194196561508	-0.7279947996788291	0.0640325490617473	0.905855539352622	0.2185510132377688	1.002593779916307	1622.776280833928
1168	0.5526493737946252	0.1175659318068853	-0.4350834419877399	0.1355411414117648	0.8212449146175459	0.5008868024197186	1.003238789455675	1344.122380853728
1169	0.5526493737946252	0.1175659318068853	-0.4350834419877399	0.1355411414117648	0.8212449146175459	0.5008868024197186	1.003238789455675	1344.122380853728
1170	0.4996236390213667	0.07605918416796539	-0.4235644548534013	0.09918661160882029	0.8516985612936432	0.3517474853701032	1.003198231807279	1358.780210339157
1171	1.458564822446477	0.07867444266643922	-1.379890379780037	0.01094776068633257	0.9869266020980186	0.03536053638103158	1.043865442967247	120.1979268125705
1172	1.742809259024635	0.08361450602259821	-1.659194753002037	0.01424013973223775	0.9831138061898324	0.04614832052486797	1.017631662159642	283.1433646256219
1173	0.5858290738438777	0.08010435369111095	-0.5057247201527668	0.09068570638521652	0.8685393295711743	0.3185940067383223	1.002894864581886	1479.526217548676
1174	0.4987248245700057	0.08147718619882774	-0.417247638371178	0.105332889629105	0.8457519571806733	0.3761103681794604	1.003263953170474	1335.186820314314
1175	2.103664819759598	0.07016039535511462	-2.033504424404484	0.008140957653819935	0.9901829093869955	0.02622033995545745	1.015729431667073	315.4459419581011
1176	0.609304101935276	0.1132830783630717	-0.4960210235722042	0.1214763641890607	0.8396874983944077	0.4417241198539288	1.002901953551828	1476.458948774065
1177	0.361408791339251	0.0886879576908674	-0.2727208336483836	0.1478532934016295	0.7826391744420682	0.5542802604060096	1.004861798273511	939.541530818036
1178	0.9504976529184855	0.07704157643208409	-0.8734560764864014	0.02863278903060234	0.9653838072611437	0.09416575508388235	1.005466220066665	845.1223052542773
1179	11.69149802473352	0.1896611635861165	-11.50183686114741	0.001264975471350703	0.9984505541923371	0.004046174450304577	1.005864614078392	792.6931973882
1180	0.6108491340785236	0.1019571302040137	-0.5088920038745098	0.110313479231198	0.8506777526177851	0.3960995516416052	1.002882464690998	1484.922337378277
1181	1.329026272071741	0.09587949672844984	-1.233146775343292	0.01352322931978073	0.9837992429370918	0.04379316454894566	1.080801626826082	69.06623674518264
1182	1.263136193814202	0.441340230219596	-0.8217959635946059	0.2374993782203716	0.7364808994974263	0.995027432440674	1.001459259796046	2558.047509580077
1183	0.7986667416444442	0.07067194196561508	-0.7279947996788291	0.0640325490617473	0.905855539352622	0.2185510132377688	1.002593779916307	1622.776280833928
1184	0.7272781510798105	0.07744281530685157	-0.6498353357729589	0.03660569255279805	0.9553061718179109	0.1213828503175248	1.007763180184615	612.2924249604831
1185	1.769967044534499	0.4353761659789656	-1.334590878555533	0.08663783360474307	0.8985266310342224	0.3030242223626926	1.002391432670743	1735.810577608204
1186	1.14417689797694	1.050019006215042	-0.09415789176189748	0.4258971633531853	0.5372792435273037	2.369888067007342	0.9998654728305196	13676.88824512106
1187	2.003430672670544	0.08406692496642566	-1.919363747704119	0.01217692114792795	0.985539613720313	0.03937958224437342	1.01309095292253	375.2212971945037
1188	1.945225102171133	0.1030767185044444	-1.842148383666689	0.01366728038791291	0.983819695913442	0.0442661186101372	1.028618933744367	179.1588648129978
1189	1.020862366832543	0.07435252031001362	-0.9465098465225296	0.02591944647235884	0.9685457163970419	0.08500483502519299	1.005171186355987	888.6964494486873
1190	5.555960632365653	0.08896719448709647	-5.466993437878556	0.0004488855438283378	0.9994331018013873	0.001434641504899794	1.013397949508259	367.0993997398486
1191	0.9925813200686328	0.07216891057561901	-0.9204124094930137	0.02595736213199423	0.9682797146851184	0.08513249611690347	1.004620730533555	983.4174013919943
1192	0.4996236390213667	0.07605918416796539	-0.4235644548534013	0.09918661160882029	0.8516985612936432	0.3517474853701032	1.003198231807279	1358.780210339157
1193	1.804518296414338	0.06194115319764491	-1.742577143216693	0.007363773265111559	0.9910333086620786	0.02369862049558815	1.015963128824718	311.0751989248399
1194	0.9096460573634395	0.1063319082629955	-0.803314149100444	0.03569298536132477	0.9585217359884236	0.1182443306816913	1.014779723207613	334.5836895501825
1195	0.5571685629546963	0.08399207330677363	-0.4731764896479227	0.1002858590674491	0.8556349733878392	0.3560802876476739	1.003046299796487	1416.669875230849
1196	0.5536218008607924	0.1094144376908729	-0.4442073631699195	0.1272208941087917	0.8293545532063469	0.4656578000745668	1.003192579693164	1360.848487755379
1197	0.5571685629546963	0.08399207330677363	-0.4731764896479227	0.1002858590674491	0.8556349733878392	0.3560802876476739	1.003046299796487	1416.669875230849
1198	1.658746937918121	0.09045906584816626	-1.568287872069955	0.01227159473618185	0.9854089064659416	0.03968955598569716	1.043375284893352	121.4557485915887
1199	1.636951520740217	0.0670720798642659	-1.569879440875951	0.009372955420265455	0.9887101201314212	0.03022589369458948	1.021825512477877	231.3733758455676
1200	1.733956479389398	0.06517874185787725	-1.66877773753152	0.008286647003995385	0.9899873706523291	0.02669349608197332	1.019420030330539	258.4011924600824
1201	0.5486703725980099	0.06686301574857685	-0.481807356849433	0.08093369200449284	0.8750347153699087	0.2813165522238202	1.002948893180192	1456.467176875437
1202	1.037431732725419	0.06670578742710349	-0.9707259452983152	0.02160111156961454	0.9733899859870165	0.07052984490387139	1.005048746754054	908.1403355510603
1203	1.264955058442663	0.1024554495615373	-1.162499608881126	0.03724655223761392	0.9564079751332744	0.1235901259704482	1.004756707787944	958.1739107619726
1204	1.652645465660091	0.06668564184752648	-1.585959823812565	0.009103555717329263	0.9890317195307382	0.0293491524417753	1.022329728907182	226.4301714264197
1205	5.175890514412186	0.1821336531050293	-4.993756861307157	0.00591816786599095	0.9928244016523344	0.01901857275420607	1.00706632053342	667.9911964274834
1206	0.4987248245700057	0.08147718619882774	-0.417247638371178	0.105332889629105	0.8457519571806733	0.3761103681794604	1.003263953170474	1335.186820314314
1207	1.17331880797228	0.08963160411826274	-1.083687203854017	0.03280129984477887	0.9610550433768091	0.1083398249187782	1.004134915218763	1085.705555327982
1208	1.218210477286638	0.0704416785316638	-1.147768798754974	0.01320926353072894	0.9841471038993687	0.04276281833241827	1.026288424872534	194.0866200512756
1209	0.509039051361879	0.08970279217021403	-0.419336259191665	0.1126696953617506	0.8398691680198903	0.4056342197286612	1.003281789759244	1328.925115042295
1210	1.855029496644502	0.06919562116519314	-1.785833875479309	0.008589772086138665	0.9896680395820547	0.0276784027940996	1.017000725137204	293.0792166988188
1211	1.057121488137962	0.07596425994688578	-0.9811572281910758	0.02724865846481696	0.9669771311625345	0.08948620003304666	1.004236399000704	1062.604397020588
1212	0.5578334868715246	0.07956248702743048	-0.4782709998440941	0.0955460141722759	0.8602611328434385	0.3374728793976498	1.003011448603293	1430.655327174073
1213	1.843798734013735	0.06231843000134694	-1.781480304012388	0.004965223763915	0.9939686317227501	0.01594091863895155	1.042694478431566	123.2501863858044
1214	1.155228988112183	0.07415926742601495	-1.081069720686168	0.02416081806219606	0.9707565177213822	0.07909447768602754	1.005095681127086	900.5864038017653
1215	7.214161329753819	0.138783825377858	-7.075377504375961	0.0005678637251599791	0.9992780872476015	0.001815112704710242	1.017441077089672	286.070984885129
1216	0.5579843418889441	0.08413678266551314	-0.4738475592234309	0.1003711185628589	0.8555939161997703	0.3564167896103169	1.003045252384289	1417.086184206313
1217	0.7990137125814162	0.07080766689619669	-0.7282060456852195	0.06413818461551191	0.9057580140724598	0.2189362701317398	1.002592898595211	1623.236532812881
1218	0.5490969760216109	0.06698823105150442	-0.4821087449701065	0.08101925593687458	0.8749903040283498	0.2816401833303744	1.002948417914053	1456.666867281248
1219	0.5556984197262417	0.09987168783761728	-0.4558267318886244	0.117197701385435	0.8391698393832915	0.4241001421202353	1.003134618679411	1382.429354575126
1220	0.5688612120426101	0.6549321664553531	0.08607095441274304	0.6184077462318097	0.3518434022713461	5.177119031321309	0.9999064200961246	12300.10630670009
1221	0.7395858326263602	0.09598553393137284	-0.6436002986949874	0.04919075116676178	0.9416338974606194	0.1652733523618379	1.007664694819579	619.5872817463523
1222	1.546721445797544	0.6260559298949582	-0.9206655159025856	0.339464249533544	0.6293607494630036	1.641763117268765	1.000048988706758	9108.527931016913
1223	0.4955647293227556	0.3759094986463239	-0.1196552306764317	0.4089672898004145	0.5548867054711542	2.210496520691312	1.000838224549297	3741.57782920426
1224	0.8976744239197343	0.3772867890449231	-0.5203876348748112	0.1964113823086311	0.7792080229864012	0.7808105180136383	1.002102942514401	1927.353284689263
1225	0.3618278248450695	0.08883725335683494	-0.2729905714882345	0.1479076663426746	0.7826883933724109	0.55451947880327	1.00485815474831	940.1752917026272
1226	1.121778711920173	0.05614163508828016	-1.065637076831893	0.009117697635083072	0.9887697881278719	0.02939516440296387	1.026420864727638	193.1690169032911
1227	0.4148267986929913	0.1726785212785148	-0.2421482774144765	0.2225728904210518	0.7242254295740508	0.9145877167849008	1.005241607537964	877.8889286224706
1228	0.8475695610685386	0.06771154153115093	-0.7798580195373878	0.01751915170470846	0.978708497987362	0.05696416810798611	1.015144377040565	326.9606677779344
1229	0.4187207152958409	0.1210420773719173	-0.2976786379239236	0.167402432079931	0.7765736865789203	0.6423021928793416	1.004545129018269	998.0410210579327
1230	0.6116300136630904	0.1021109470579638	-0.5095190666051267	0.1104066619143046	0.8506146830379077	0.3964756656058083	1.002881096665061	1485.520091887699
1231	0.5451040291460048	0.08566688706399439	-0.4594371420820104	0.1013729452492213	0.8550767135658763	0.3603755799006388	1.00306094031122	1410.876428505296
1232	0.5451040291460048	0.08566688706399439	-0.4594371420820104	0.1013729452492213	0.8550767135658763	0.3603755799006388	1.00306094031122	1410.876428505296
1233	1.047089527521344	0.07157737445718249	-0.9755121530641612	0.01557409722663697	0.9813100821828542	0.0505396963654202	1.023097489882468	219.3090183663747
1234	0.8098498043641398	0.1211507931681877	-0.6886990111959521	0.04867030946191393	0.9440362255426284	0.1634352892402471	1.015739292623729	315.2589742939297
1235	0.8515322299807716	0.0745208484225478	-0.7770113815582238	0.03020502529057632	0.9631537266734057	0.09949747366685725	1.005183753782055	886.7480980114018
1236	0.5586414291470192	0.07970082937903003	-0.4789405997679892	0.09562822705394151	0.860223338988843	0.3377939637746926	1.003010504940217	1431.0378712952
1237	0.6598656495199624	0.1264291597195547	-0.5334364898004078	0.07985201520279407	0.9077493512419249	0.2772304825276151	1.011428740921175	426.4565284033035
1238	0.5894371900522957	0.09765539861164825	-0.4917817914406474	0.1094746443761588	0.8496548918882386	0.3927172997609054	1.0029707651138	1447.336514858389
1239	1.931233593490039	0.1551303766252188	-1.77610321686482	0.1112816797523933	0.8634464703158491	0.4000113543925011	1.001941778944715	2054.061538902119
1240	0.5403739784323121	0.1035889198915403	-0.4367850585407718	0.1212677531082395	0.8351762014899704	0.4408608627949956	1.003178737457747	1365.94061636953
1241	1.338799988511274	0.1152150895656084	-1.223584898945665	0.04127395735768209	0.9521816659190332	0.1375290255744959	1.005099511518191	899.9755040118224
1242	0.4523726427979995	0.1352919848722034	-0.3170806579257961	0.1721513844760665	0.7775108223850131	0.6643124203465147	1.004212494464711	1067.956303619324
1243	1.850624918540318	0.1196533904287501	-1.730971528111568	0.0399842039837968	0.9536670577946657	0.133052443529624	1.004208904464175	1068.764749717442
1244	0.643316303115739	0.1162927804495702	-0.5270235226661688	0.1198477315376583	0.8433876371236927	0.4349955207418062	1.002767133322717	1537.07376308296
1245	0.3798713430153056	0.09907901640602632	-0.2807923266092792	0.1545421412834592	0.781011398180794	0.5839393464193356	1.004771968915416	955.4220334939516
1246	0.6420446824615611	0.1276422293680264	-0.5144024530935347	0.1305233612738479	0.8328382486186117	0.4795601760418969	1.002762379207412	1539.302643325546
1247	0.5884127054012896	0.09747163523245579	-0.4909410701688339	0.1093664510257859	0.8497205460892412	0.3922815190438967	1.002972370347541	1446.670924273059
1248	0.8294849460201232	0.08351593247653936	-0.7459690135435839	0.07391658705302416	0.8966647637273878	0.2549790976072659	1.002501616278401	1672.370506439367
1249	0.6366208910922964	0.1750293654127313	-0.461591525679565	0.1725421584538314	0.7913414317660028	0.6661348115577216	1.002704019086658	1567.202672861377
1250	1.001453108740067	0.07712250768354481	-0.9243306010565223	0.01848885213776564	0.9779303435462371	0.0601765786246129	1.020403015895969	246.6047440929689
1251	0.7192173905722841	0.1204700225224963	-0.5987473680497878	0.06862314058242028	0.9204666643433528	0.2353736954146191	1.00859345280361	557.074919585307
1252	0.6951428615787113	0.1004399270141373	-0.594702934564574	0.05569529555830287	0.9341339924044252	0.1884165897699527	1.009487159573046	507.8986250119163
1253	0.5851647592021092	0.1236384541850401	-0.4615263050170691	0.135694433349486	0.8238999050213101	0.5015422235735594	1.003049049187408	1415.578259476178
1254	0.5755690897951109	0.09651608144878124	-0.4790530083463297	0.1077236828622667	0.8517783368770762	0.3856777687856896	1.002963970143889	1450.160798381778
1255	0.5773236839593128	0.08774223307645526	-0.4895814508828575	0.09869112580213754	0.8606569748717769	0.3497979302501979	1.002934767332967	1462.425956749329
1256	0.38005962705156	0.09085815166893711	-0.2892014753826229	0.1442224417435991	0.7905825484988249	0.5383748081686655	1.004576068410229	992.0037518099372
1257	0.7242554049692674	0.09471287399317015	-0.6295425309760972	0.04931996010783771	0.9413480853989323	0.1657299961701102	1.00817236601593	583.7580768686191
1258	0.6423242877430945	0.1161037792050771	-0.5262205085380174	0.1197357795982833	0.8434704592140709	0.4345339125168962	1.002769011898776	1536.194813878189
1259	8.117429533785888	0.1336079396777078	-7.98382159410818	0.0003440429924935063	0.9995647072707763	0.001099448617721577	1.014423327911413	342.3940654419558
1260	0.5298461671942273	0.09479097562568731	-0.43505519156854	0.1137803033561418	0.84146338441052	0.4101459887964046	1.003185856828494	1363.316844121588
1261	0.9728479141620319	0.1225568764006045	-0.8502910377614273	0.03384633139698221	0.9607654522228675	0.1119123910035017	1.027958858261976	183.1386726327671
1262	0.5878884111018333	0.1011310107033462	-0.4867574003984871	0.1131555545462681	0.8460008095558298	0.4076065990104421	1.002980661114949	1443.243032159982
1263	1.7157801176591	0.575999655402223	-1.139780462256877	0.1858322055228498	0.7893433239832413	0.7291549718143434	1.000282251052491	6395.092928652833
1264	0.6410247952030984	0.1274514098031804	-0.513573385399918	0.1304179442269142	0.8329150541548838	0.4791147709902128	1.002764531239106	1538.292898345138
1265	1.358660665782957	0.1057797812586442	-1.252880884524313	0.03710898705381132	0.9566672210638039	0.1231160705723022	1.004864821109055	939.0163870815272
1266	0.3971088744516645	0.1025073171264792	-0.2946015573251853	0.1530937127384959	0.7858754811717631	0.5774771146182545	1.00456173064161	994.7923350341383
1267	0.3971088744516645	0.1025073171264792	-0.2946015573251853	0.1530937127384959	0.7858754811717631	0.5774771146182545	1.00456173064161	994.7923350341383
1268	0.3295471152206665	0.1375319073189047	-0.1920152079017618	0.2209676178986884	0.7080570602226282	0.9061203892397094	1.006956973588193	677.6760155620303
1269	3.607054144364743	0.07547257924558179	-3.531581565119161	0.001302921840404905	0.9983939073906022	0.004167708773259633	1.017416745133532	286.4492373506224
1270	1.492756970681913	0.06622350523249362	-1.42653346544942	0.009810563566404388	0.9881840436367142	0.03165107365852172	1.02716971821968	188.1459022983265
1271	0.9268892404199738	0.07573672407038182	-0.851152516349592	0.02934750803509421	0.9643595453992221	0.09658734665465309	1.004370729031741	1033.506707898844
1272	1.078216644922519	0.09968967136279902	-0.9785269735597197	0.040656456845822	0.9522135484218689	0.1353842521496061	1.004179590488083	1075.412492763571
1273	0.7986667416444442	0.07067194196561508	-0.7279947996788291	0.0640325490617473	0.905855539352622	0.2185510132377688	1.002593779916307	1622.776280833928
1274	0.9559052810569906	0.07526841894467977	-0.8806368621123108	0.02795235103060863	0.9660685830391141	0.09186362242976277	1.004888593504825	934.9070506005975
1275	1.247575715711452	0.09245482285089716	-1.155120892860554	0.03235206702284486	0.9617379001379079	0.1068064400223282	1.004834567862117	944.2989764407441
1276	0.4986276715281376	0.08195951322312166	-0.4166681583050159	0.1059004854426492	0.8452022084527208	0.3783771234369222	1.003267708078655	1333.863697276098
1277	0.7986667416444442	0.07067194196561508	-0.7279947996788291	0.0640325490617473	0.905855539352622	0.2185510132377688	1.002593779916307	1622.776280833928
1278	0.8730382865697399	0.1180346342858097	-0.7550036522839302	0.04340358921465159	0.9499390783012178	0.1449471487863199	1.01445808208982	341.6160521676077
1279	0.4997208763645554	0.07575834396892137	-0.4239625323956341	0.09878262627638847	0.852091407460455	0.3501577897084752	1.003200880282551	1357.81322773633
1280	0.4549517201601351	0.6036471964020619	0.1486954762419268	0.6371469601567474	0.3328693353411105	5.60946740797422	0.9999261098623158	11732.25391018059
1281	0.5526493737946252	0.1175659318068853	-0.4350834419877399	0.1355411414117648	0.8212449146175459	0.5008868024197186	1.003238789455675	1344.122380853728
1282	0.9569142021711444	0.05999391209017407	-0.8969202900809703	0.01917148692264492	0.9759454687062977	0.06244181159985274	1.005134789918751	894.3880879040028
1283	1.81565298309986	0.08084448669731301	-1.734808496402547	0.008848064635483332	0.9894032342773638	0.0285181160901061	1.039201218006227	133.4260224581809
1284	0.4982594311364761	0.08412974721650542	-0.4141296839199707	0.1083721169964407	0.8428106146017139	0.3882814969479338	1.003290917705725	1325.743454412266
1285	0.4987248245700057	0.08147718619882774	-0.417247638371178	0.105332889629105	0.8457519571806733	0.3761103681794604	1.003263953170474	1335.186820314314
1286	3.026786376430473	0.1524899338398561	-2.874296442590617	0.02301285811825457	0.9733151784299927	0.07524791854757908	1.00632557295686	739.667967149783
1287	0.3590173969864912	0.122562949539272	-0.2364544474472191	0.1908478732998195	0.7426399891205258	0.7534768686818301	1.005763647716025	805.3495494951204
1288	0.509039051361879	0.08970279217021403	-0.419336259191665	0.1126696953617506	0.8398691680198903	0.4056342197286612	1.003281789759244	1328.925115042295
1289	1.558461907264549	0.0714661694502215	-1.486995737814327	0.011222572039662	0.9865440022187526	0.03625823317880365	1.023155184931533	218.79256004526
1290	0.7986667416444442	0.07067194196561508	-0.7279947996788291	0.0640325490617473	0.905855539352622	0.2185510132377688	1.002593779916307	1622.776280833928
1291	1.063497047153527	0.1062123350511463	-0.9572847121023808	0.04410188873406459	0.9485256002865364	0.1473867237740903	1.004251919224579	1059.158454191733
1292	1.97173292241017	0.08411642786559127	-1.887616494544579	0.01234201529056779	0.9853464224457152	0.03992016065492413	1.012367824322543	395.8839595832334
1293	0.5526493737946252	0.1175659318068853	-0.4350834419877399	0.1355411414117648	0.8212449146175459	0.5008868024197186	1.003238789455675	1344.122380853728
1294	0.6108491340785236	0.1019571302040137	-0.5088920038745098	0.110313479231198	0.8506777526177851	0.3960995516416052	1.002882464690998	1484.922337378277
1295	1.492756970681913	0.06622350523249362	-1.42653346544942	0.009810563566404388	0.9881840436367142	0.03165107365852172	1.02716971821968	188.1459022983265
1296	0.5526493737946252	0.1175659318068853	-0.4350834419877399	0.1355411414117648	0.8212449146175459	0.5008868024197186	1.003238789455675	1344.122380853728
1297	0.5858290738438777	0.08010435369111095	-0.5057247201527668	0.09068570638521652	0.8685393295711743	0.3185940067383223	1.002894864581886	1479.526217548676
1298	0.609304101935276	0.1132830783630717	-0.4960210235722042	0.1214763641890607	0.8396874983944077	0.4417241198539288	1.002901953551828	1476.458948774065
1299	1.306195877014788	0.06805547544700181	-1.238140401567786	0.01181496180294934	0.9857850280398864	0.0381950275166029	1.026422985902575	193.1543939103139
1300	0.9388972135816882	0.07555077501801152	-0.8633464385636767	0.01950106867468354	0.9766645959971564	0.06353661397359459	1.015539284275966	319.0961721182581
1301	1.60159578690075	0.104875112636564	-1.496720674264187	0.03637363874587398	0.9574194594661483	0.1205843249285999	1.004557404847805	995.6367726556945
1302	0.3387474322668447	0.4525786610321004	0.1138312287652557	0.5985697444816288	0.3641006073525753	4.763404236694925	1.000450083269739	5266.873480081823
1303	1.16863856265879	0.07512882853045852	-1.093509734128332	0.02509266977252074	0.9695961096378929	0.08222356727997573	1.00418446659023	1074.300935155374
1304	0.7986667416444442	0.07067194196561508	-0.7279947996788291	0.0640325490617473	0.905855539352622	0.2185510132377688	1.002593779916307	1622.776280833928
1305	1.000779062772781	0.1060669243978917	-0.8947121383748894	0.04351448954403447	0.9492256321120637	0.1453343515718941	1.006257528735439	747.0401484887188
1306	0.624949282951085	0.1422536521861703	-0.4826956307649147	0.146040685625315	0.8167716572911738	0.5463229725590892	1.002803507185336	1520.232842673581
1307	0.6829707422693909	0.1348600786052533	-0.5481106636641376	0.1316086803990088	0.8339563938075732	0.4841521228015376	1.002581634744901	1629.142031229486
1308	0.6288492398059747	0.1113354882178104	-0.5175137515881643	0.1168696004100924	0.8455453219343798	0.4227557312633816	1.002806050949432	1519.068955904341
1309	0.8813855790963711	0.1400812579385085	-0.7413043211578625	0.06950787066793974	0.9206458931259431	0.2386349554451038	1.005676414664806	816.6175899854751
1310	0.4445463399338366	0.1127528825475775	-0.3317934573862591	0.1507675132044103	0.7963888390490674	0.5671447960642028	1.004056953355586	1104.151149875292
1311	0.5748643903371307	0.09766833014091778	-0.4771960601962129	0.1093171488139068	0.8499967053809057	0.3920829749182342	1.0029673993249	1448.734098865792
1312	0.5715487167048521	0.1161835370932613	-0.4553651796115908	0.1280267028212376	0.8316308505335523	0.4690402954518908	1.003021468952767	1426.605903598964
1313	0.4868881169116571	0.1641711227608478	-0.3227169941508092	0.1915510922748958	0.7628746966595876	0.7569110292854965	1.003927866508884	1136.120902057074
1314	0.4007404478918424	0.1685650145789518	-0.2321754333128906	0.2239683471812577	0.7205293804535222	0.9219767913113892	1.005514366201524	838.4172396835128
1315	0.6818299947414943	0.146036990849435	-0.5357930038920593	0.1414737963070576	0.8241698097477691	0.5264234557714859	1.00255492353758	1643.320467527469
1316	0.617539398392825	0.1126994804750687	-0.5048399179177563	0.1175770295294821	0.8451856856928259	0.4256557050516449	1.002802380699904	1520.748833363413
1317	0.4970956738378264	0.1417969404037297	-0.3552987334340968	0.1665927476284407	0.7883648203392852	0.6385745339770796	1.003683488825666	1202.046473872776
1318	0.6487640422865264	0.80858934052214	0.1598252982356136	0.6531481694342398	0.3181827989091354	6.01562149523732	0.9998442204516741	14520.53797109488
1319	0.617539398392825	0.1126994804750687	-0.5048399179177563	0.1175770295294821	0.8451856856928259	0.4256557050516449	1.002802380699904	1520.748833363413
1320	0.8040029960822705	0.5274071227136151	-0.2765958733686554	0.3190769218271789	0.650673122784755	1.496959736564137	1.000926058430476	3511.608651602342
1321	0.8433864895877317	0.1082528664749371	-0.7351336231127946	0.05089271062660028	0.9405903826295686	0.1712983000989348	1.006066083789743	768.6017607602251
1322	0.6188374157412958	0.1058976810924903	-0.5129397346488055	0.1109924543658257	0.8516930095236551	0.3988419099090583	1.002801590413888	1521.111036857036
1323	0.6282251992904053	0.1160692823190605	-0.5121559169713448	0.1213718000722139	0.841103791745257	0.4412913700648471	1.002812505031921	1516.123943283441
1324	0.6829707422693909	0.1348600786052533	-0.5481106636641376	0.1316086803990088	0.8339563938075732	0.4841521228015376	1.002581634744901	1629.142031229486
1325	0.6829707422693909	0.1348600786052533	-0.5481106636641376	0.1316086803990088	0.8339563938075732	0.4841521228015376	1.002581634744901	1629.142031229486
1326	0.6829707422693909	0.1348600786052533	-0.5481106636641376	0.1316086803990088	0.8339563938075732	0.4841521228015376	1.002581634744901	1629.142031229486
1327	0.6772527312332015	0.4834865293274589	-0.1937662019057426	0.3308623654426131	0.6378990787970469	1.579591154142559	1.000835381661951	3749.52653730048
1328	1.106654544011614	0.1097925442013415	-0.9968619998102725	0.04337459357520238	0.949561422803763	0.1448459268100371	1.005315670085879	866.8049488397621
1329	1.563320239772707	0.1779010901615399	-1.385419149611167	0.06888346894366901	0.9222421212138043	0.2363326648895209	1.003735325896545	1187.426721040279
1330	0.441186486811032	0.1486195592902079	-0.2925669275208241	0.1896202957011351	0.7592428763097009	0.7474962928921335	1.004509597913866	1005.066274046266
1331	0.5732417025529096	0.1056656402715821	-0.4675760622813276	0.1174621313376796	0.8419978376286806	0.4251843851057002	1.00299276494494	1438.267815577801
1332	0.6829707422693909	0.1348600786052533	-0.5481106636641376	0.1316086803990088	0.8339563938075732	0.4841521228015376	1.002581634744901	1629.142031229486
1333	0.6780425853122781	0.1919422669302777	-0.4861003183820004	0.1787488984380043	0.7872359762613896	0.6953127423881975	1.002434786112623	1710.280708903785
1334	0.427423441896664	0.109418799076482	-0.318004642820182	0.1517490159992936	0.7927689842212869	0.5714974420738852	1.00423490022346	1062.938365410305
1335	0.624949282951085	0.1422536521861703	-0.4826956307649147	0.146040685625315	0.8167716572911738	0.5463229725590892	1.002803507185336	1520.232842673581
1336	0.5817460405339162	0.1221155537291104	-0.4596304868048058	0.1322829049074051	0.828167611008344	0.4870105273048282	1.002979273786784	1443.815497343859
1337	0.6780425853122781	0.1919422669302777	-0.4861003183820004	0.1787488984380043	0.7872359762613896	0.6953127423881975	1.002434786112623	1710.280708903785
1338	0.6188374157412958	0.1058976810924903	-0.5129397346488055	0.1109924543658257	0.8516930095236551	0.3988419099090583	1.002801590413888	1521.111036857036
1339	0.441186486811032	0.1486195592902079	-0.2925669275208241	0.1896202957011351	0.7592428763097009	0.7474962928921335	1.004509597913866	1005.066274046266
1340	1.176137641865024	0.1295775474599532	-1.04656009440507	0.05340267496242027	0.9386837983698209	0.180223125903012	1.005100691652947	899.7874555623584
1341	0.4406335496399423	0.1555719577115938	-0.2850615919283486	0.1966240839719444	0.7525522442294441	0.7818630397674989	1.004584597777777	990.3523173778224
1342	1.182820280378617	0.1051674606951644	-1.077652819683453	0.03863566425162505	0.9549316120119972	0.1283846660939604	1.005480124115218	843.1748722884886
1343	0.617539398392825	0.1126994804750687	-0.5048399179177563	0.1175770295294821	0.8451856856928259	0.4256557050516449	1.002802380699904	1520.748833363413
1344	1.968027269565799	0.09315029574691538	-1.874876973818883	0.01348360699890582	0.984097926360436	0.04366309922686302	1.015411418159613	321.5998603580222
1345	0.4286122099060863	0.1271454173766599	-0.3014667925294264	0.1709965449546106	0.7748884099028734	0.6589368178110149	1.004471416111879	1012.727560912979
1346	0.6818299947414943	0.146036990849435	-0.5357930038920593	0.1414737963070576	0.8241698097477691	0.5264234557714859	1.00255492353758	1643.320467527469
1347	1.21886092186589	0.1093279476580838	-1.109532974207806	0.04123943106182281	0.9522011191084268	0.137409031975876	1.005647642709088	820.4042414843134
1348	1.662087371088739	0.08522879490628707	-1.576858576182452	0.06251906579042744	0.9124929866145374	0.2130408151178644	1.002304479382441	1789.39448677053
1349	0.4420478717883759	0.1385940846846154	-0.3034537871037605	0.1791216681014506	0.7692759376033818	0.6970791811407688	1.004395230435992	1028.371573799166
1350	0.624088943985063	0.1501627695503271	-0.4739261744347359	0.1531296128653492	0.8097864116426411	0.5776370175618514	1.002800733491393	1521.503977137813
1351	0.6171007584887308	0.1150381481065464	-0.5020626103821844	0.1198292475129888	0.8429604765880464	0.4349192979988798	1.002802340331244	1520.767330906059
1352	0.4832896337347394	0.120436277542378	-0.3628533561923615	0.1483523559518971	0.8042218868355381	0.5564770751857711	1.00370373061818	1196.294718330615
1353	1.173786074773066	0.1085641440161671	-1.065221930756899	0.04161819380976935	0.9515429672265775	0.1387258668305431	1.005391762294913	855.7074348239488
1354	0.5225575789245812	0.483544393103066	-0.03901318582151525	0.4861360536715006	0.4806560193329245	3.022194860935155	1.000586708382294	4605.721443121114
1355	0.624949282951085	0.1422536521861703	-0.4826956307649147	0.146040685625315	0.8167716572911738	0.5463229725590892	1.002803507185336	1520.232842673581
1356	0.4432903247496592	0.1252874304650312	-0.3180028942846281	0.1646998074229111	0.7830639426442778	0.6298879340874065	1.004230088853648	1064.01189984804
1357	0.6818299947414943	0.146036990849435	-0.5357930038920593	0.1414737963070576	0.8241698097477691	0.5264234557714859	1.00255492353758	1643.320467527469
1358	0.5731368052402762	0.1069689212106475	-0.4661678840296287	0.1187881699756493	0.8406972356500143	0.4306313589488096	1.002995630181834	1437.095117986744
1359	0.8724999244440201	0.1856194375195712	-0.6868804869244489	0.09805385612593528	0.8900495340733932	0.3472936566244334	1.005253193499265	876.136179058627
1360	1.651955633305227	1.050824751271791	-0.6011308820334367	0.5477233317530465	0.422676465038245	3.868742606990748	0.9999408634849151	11339.99297900147
1361	0.5720528865921165	0.113282608292808	-0.4587702782993085	0.1251166193368305	0.8344866961967033	0.4568541915888971	1.003014767912544	1429.311370591574
1362	0.5720528865921165	0.113282608292808	-0.4587702782993085	0.1251166193368305	0.8344866961967033	0.4568541915888971	1.003014767912544	1429.311370591574
1363	0.5732417025529096	0.1056656402715821	-0.4675760622813276	0.1174621313376796	0.8419978376286806	0.4251843851057002	1.00299276494494	1438.267815577801
1364	5.842675268218585	0.1598020842000829	-5.682873184018502	0.003981742199024012	0.9951717726634934	0.01277081512141647	1.007785350186143	610.674196364195
1365	0.5748643903371307	0.09766833014091778	-0.4771960601962129	0.1093171488139068	0.8499967053809057	0.3920829749182342	1.0029673993249	1448.734098865792
1366	0.5732417025529096	0.1056656402715821	-0.4675760622813276	0.1174621313376796	0.8419978376286806	0.4251843851057002	1.00299276494494	1438.267815577801
1367	0.4406335496399423	0.1555719577115938	-0.2850615919283486	0.1966240839719444	0.7525522442294441	0.7818630397674989	1.004584597777777	990.3523173778224
1368	0.4958128382695292	0.1535675424454635	-0.3422452958240657	0.1781471613986522	0.7771702990306208	0.6924646799921468	1.003751800339403	1182.85503664058
1369	0.408846414779677	0.5700226278463958	0.1611762130667188	0.6096011867452152	0.3582893498467125	4.98827162975542	1.000219121265862	6955.745439821777
1370	0.6829707422693909	0.1348600786052533	-0.5481106636641376	0.1316086803990088	0.8339563938075732	0.4841521228015376	1.002581634744901	1629.142031229486
1371	6.08516145653109	0.1419578296081487	-5.943203626922941	0.0007682396498313038	0.9990269741924216	0.002456084293134847	1.018596438767626	269.2199188278756
1372	2.740777499238619	0.4714287143863401	-2.269348784852279	0.1109665246970398	0.8730633555063566	0.3987371038990621	1.001949600416563	2047.527306459867
1373	0.8484949003394424	0.09990431949882475	-0.7485905808406177	0.0452055553619567	0.9467928425414698	0.1512497637575725	1.006014424113789	774.6370869641936
1374	0.8971148358846592	0.09838466233125062	-0.7987301735534086	0.04252435931159782	0.9499347231732816	0.1418805373652987	1.005773456870102	804.1020841454415
1375	1.488006611685261	0.1777207610468189	-1.310285850638442	0.06940313292667881	0.9216696025118178	0.2382485513742569	1.00345681710867	1270.474969383412
1376	1.519769496251	0.1235044318295023	-1.396265064421498	0.0427875186909923	0.9506409150411933	0.1427978038940058	1.004544643451348	998.1363609826582
1377	0.5132718681461627	0.4639079149866901	-0.04936395315947256	0.4748793017984091	0.4914020176077349	2.888929098587763	1.000626610674981	4442.879827840155
1378	0.6207083490556151	0.09668610815755221	-0.5240222408980629	0.1019706817885348	0.8606135689320865	0.362741786052554	1.002799750371431	1521.955036417724
1379	0.5192408519597999	0.7898004114173198	0.27055955945752	0.6855955690501192	0.2865975894924216	6.966138800317117	0.9998314116777285	15081.2426811122
1380	1.995785777436132	0.1745711806459992	-1.821214596790133	0.1238506110456294	0.8508254637076936	0.4515779946187264	1.001845552231435	2138.017382187999
1381	0.6570861978596523	0.1119206166577991	-0.5451655812018531	0.1127971373421525	0.8517357710426869	0.4061513703401331	1.00268355856599	1577.226333951659
1382	0.6288492398059747	0.1113354882178104	-0.5175137515881643	0.1168696004100924	0.8455453219343798	0.4227557312633816	1.002806050949432	1519.068955904341
1383	0.617539398392825	0.1126994804750687	-0.5048399179177563	0.1175770295294821	0.8451856856928259	0.4256557050516449	1.002802380699904	1520.748833363413
1384	0.5732417025529096	0.1056656402715821	-0.4675760622813276	0.1174621313376796	0.8419978376286806	0.4251843851057002	1.00299276494494	1438.267815577801
1385	0.617539398392825	0.1126994804750687	-0.5048399179177563	0.1175770295294821	0.8451856856928259	0.4256557050516449	1.002802380699904	1520.748833363413
1386	0.624088943985063	0.1501627695503271	-0.4739261744347359	0.1531296128653492	0.8097864116426411	0.5776370175618514	1.002800733491393	1521.503977137813
1387	0.624949282951085	0.1422536521861703	-0.4826956307649147	0.146040685625315	0.8167716572911738	0.5463229725590892	1.002803507185336	1520.232842673581
1388	0.5144687224559844	1.201069928400523	0.6866012059445382	0.8304290671521581	0.1472099664116876	15.64458013891823	0.9998265891549426	15303.74130434138
1389	0.624949282951085	0.1422536521861703	-0.4826956307649147	0.146040685625315	0.8167716572911738	0.5463229725590892	1.002803507185336	1520.232842673581
1390	0.4835262053591288	0.1185186697121788	-0.36500753564695	0.1463389122076547	0.8061671229259622	0.5476298548274712	1.003684138428961	1201.861023183667
1391	4.914997901561318	0.1610322717110738	-4.753965629850244	0.007479208917074373	0.9910313215150264	0.02407292323496217	1.005728903932935	809.7996445917234
1392	1.517372681763306	0.10939118925893	-1.407981492504376	0.03689265002151608	0.9570134270926642	0.122370838020416	1.004242500653298	1061.246961543038
1393	1.269090743231799	0.09445880266311785	-1.174631940568681	0.0314407978129642	0.9629560284132628	0.1037003364649513	1.005505102230363	839.6990320851521
1394	0.4266857544017159	0.1172328733293045	-0.3094528810724114	0.1607111847524933	0.7842373632759098	0.6117126287446228	1.004362720740243	1035.196348902818
1395	1.206737368053753	0.09440999650215436	-1.112327371551598	0.03236530677051205	0.9618701735292021	0.1068516114360937	1.005803387604399	800.3196824901617
1396	1.138973918310191	0.08834416872683665	-1.050629749583354	0.0310815420445858	0.963078132259289	0.1024774021577606	1.00520550183545	883.3967351437898
1397	1.071727567212403	0.1020971986973948	-0.9696303685150082	0.03981409010523689	0.953396462274805	0.1324628960076084	1.005426065674101	850.7977250633024
1398	2.799715377864336	0.1242832465283523	-2.675432131335984	0.008640117889611307	0.9896124345905862	0.02784204349104415	1.013795799459023	357.0928610203144
1399	0.6818299947414943	0.146036990849435	-0.5357930038920593	0.1414737963070576	0.8241698097477691	0.5264234557714859	1.00255492353758	1643.320467527469
1400	1.519769496251	0.1235044318295023	-1.396265064421498	0.0427875186909923	0.9506409150411933	0.1427978038940058	1.004544643451348	998.1363609826582
1401	0.6188374157412958	0.1058976810924903	-0.5129397346488055	0.1109924543658257	0.8516930095236551	0.3988419099090583	1.002801590413888	1521.111036857036
1402	2.745016607738295	0.1792599813347929	-2.565756626403502	0.0314553487757495	0.9637088637157667	0.1037498881800074	1.007253464190455	652.0497828693581
1403	0.4914061356163916	0.2019856785779198	-0.2894204570384718	0.2211732477971088	0.7355288718912689	0.907203075608916	1.003937227972422	1133.739878980783
1404	0.4958128382695292	0.1535675424454635	-0.3422452958240657	0.1781471613986522	0.7771702990306208	0.6924646799921468	1.003751800339403	1182.85503664058
1405	0.5499658580887008	0.9234386073558642	0.3734727492671635	0.7393969169604537	0.2339594818005101	9.063811511733144	0.9997767543704908	18056.87049986024
1406	1.264631432955179	0.08942031255580966	-1.175211120399369	0.01990672255710112	0.9765587408910413	0.06488512307289224	1.024858157065107	204.6069444246834
1407	0.4970956738378264	0.1417969404037297	-0.3552987334340968	0.1665927476284407	0.7883648203392852	0.6385745339770796	1.003683488825666	1202.046473872776
1408	0.6780425853122781	0.1919422669302777	-0.4861003183820004	0.1787488984380043	0.7872359762613896	0.6953127423881975	1.002434786112623	1710.280708903785
1409	0.6288492398059747	0.1113354882178104	-0.5175137515881643	0.1168696004100924	0.8455453219343798	0.4227557312633816	1.002806050949432	1519.068955904341
1410	2.094492517500742	0.08691179213754427	-2.007580725363198	0.0076547310927222	0.9908112769234891	0.02464222477199825	1.029658381121442	173.2449452718325
1411	0.617539398392825	0.1126994804750687	-0.5048399179177563	0.1175770295294821	0.8451856856928259	0.4256557050516449	1.002802380699904	1520.748833363413
1412	0.4272918812713736	0.110755901553156	-0.3165359797182176	0.1533152217808062	0.7912777736432683	0.5784639554934745	1.004255951488281	1058.266854489914
1413	2.708851567924868	0.1208788327422627	-2.587972735182606	0.01073086225958139	0.9872052606089659	0.03465236969895288	1.017018977668619	292.7817268853744
1414	0.441186486811032	0.1486195592902079	-0.2925669275208241	0.1896202957011351	0.7592428763097009	0.7474962928921335	1.004509597913866	1005.066274046266
1415	1.187065109097427	0.1228635536601513	-1.064201555437276	0.03503599513021223	0.9595465607532452	0.1159888181110478	1.023737214099091	213.7200482685926
1416	0.5748643903371307	0.09766833014091778	-0.4771960601962129	0.1093171488139068	0.8499967053809057	0.3920829749182342	1.0029673993249	1448.734098865792
1417	0.4272289479232134	0.111175485955582	-0.3160534619676313	0.1538915771191713	0.7907278880542679	0.5810340869021453	1.004257830452657	1057.851900797267
1418	6.091714094565608	0.4999157768448964	-5.591798317720712	0.07078593445269184	0.9185633706138348	0.2433570733777779	1.001786771832579	2192.778190076596
1419	1.617291536695263	0.7191101023935356	-0.8981814343017271	0.3286450608564339	0.641639780792492	1.563823376402775	1.000723461937977	4091.803971703957
1420	0.7681921963119591	0.4226026155841999	-0.3455895807277592	0.2494509498059946	0.7228694948811268	1.061741668088154	1.00146561754942	2549.798351846049
1421	0.6818299947414943	0.146036990849435	-0.5357930038920593	0.1414737963070576	0.8241698097477691	0.5264234557714859	1.00255492353758	1643.320467527469
1422	0.9963242853310547	0.1453293026707728	-0.8509949826602818	0.05182983029931933	0.9408664344619952	0.1746249434109408	1.01777141948567	281.0353379827052
1423	0.4264056769352259	0.1202067553120609	-0.306198921623165	0.164108651759645	0.7810032906626936	0.6271832146493382	1.004408533982049	1025.60482032171
1424	0.7111678574863735	0.1471526091169928	-0.5640152483693806	0.0890112814664601	0.8986251972011425	0.3121366996388044	1.008877335209207	540.4384174733755
1425	5.362142969175387	0.1594413059894225	-5.202701663185965	0.005805797076591001	0.9930161388810713	0.01865535016660462	1.005755494511559	806.3893990855314
1426	1.662087371088739	0.08522879490628707	-1.576858576182452	0.06251906579042744	0.9124929866145374	0.2130408151178644	1.002304479382441	1789.39448677053
1427	0.4914061356163916	0.2019856785779198	-0.2894204570384718	0.2211732477971088	0.7355288718912689	0.907203075608916	1.003937227972422	1133.739878980783
1428	0.6260609736194472	0.1325962417438992	-0.493464731875548	0.1371218002568883	0.8255644908847943	0.507656310318895	1.002806904983635	1518.678598234733
1429	0.624088943985063	0.1501627695503271	-0.4739261744347359	0.1531296128653492	0.8097864116426411	0.5776370175618514	1.002800733491393	1521.503977137813
1430	1.173786074773066	0.1085641440161671	-1.065221930756899	0.04161819380976935	0.9515429672265775	0.1387258668305431	1.005391762294913	855.7074348239488
1431	0.6260609736194472	0.1325962417438992	-0.493464731875548	0.1371218002568883	0.8255644908847943	0.507656310318895	1.002806904983635	1518.678598234733
1432	0.7018386267912274	0.158121100689198	-0.5437175261020294	0.09800789638498875	0.8889967224061307	0.3471131857968893	1.009303651763504	517.2646630877955
1433	0.5732417025529096	0.1056656402715821	-0.4675760622813276	0.1174621313376796	0.8419978376286806	0.4251843851057002	1.00299276494494	1438.267815577801
1434	0.4286122099060863	0.1271454173766599	-0.3014667925294264	0.1709965449546106	0.7748884099028734	0.6589368178110149	1.004471416111879	1012.727560912979
1435	1.641524821153121	0.1320679370565415	-1.50945688409658	0.04890393201456301	0.9438050323375707	0.1642601337859934	1.004178629623319	1075.631805026795
1436	0.6829707422693909	0.1348600786052533	-0.5481106636641376	0.1316086803990088	0.8339563938075732	0.4841521228015376	1.002581634744901	1629.142031229486
1437	0.5525329255366161	0.4454575699319926	-0.1070753556046236	0.4412946283654017	0.5253049100964918	2.523240074541795	1.000792365065813	3874.068380616398
1438	0.6282251992904053	0.1160692823190605	-0.5121559169713448	0.1213718000722139	0.841103791745257	0.4412913700648471	1.002812505031921	1516.123943283441
1439	0.443692446357474	0.1214454866817207	-0.3222469596757532	0.1603552811441415	0.7872199393754201	0.6100992431525059	1.004184065111639	1074.392368900148
1440	1.291639823893812	1.916627705689743	0.6249878817959309	0.5240256360858335	0.4316065831262576	3.517075984090648	0.9997884433576838	17325.74804305512
1441	0.5748643903371307	0.09766833014091778	-0.4771960601962129	0.1093171488139068	0.8499967053809057	0.3920829749182342	1.0029673993249	1448.734098865792
1442	1.491235930285439	0.1383982752375585	-1.35283765504788	0.05332962354498948	0.9389604001438977	0.1799627040850307	1.004185769254898	1074.004370918093
1443	1.513828256758911	0.1014573035098409	-1.41237095324907	0.03299133668302177	0.96130267583276	0.1089889143032224	1.004332214211603	1041.684113476206
1444	0.4958185032163761	0.1535696657486665	-0.3422488374677096	0.1781479067715786	0.7771698754468435	0.6924682053131498	1.003751759470121	1182.866334097544
1445	2.602324638970652	0.0943284637961264	-2.507996175174525	0.0103112929327475	0.9877731054170585	0.03328336974007413	1.009726822616126	496.1726391312012
1446	0.51362726616228	0.4452743070780524	-0.06835295908422767	0.4607554473065694	0.5051522488790936	2.72959045690582	1.000672270226167	4270.14173936824
1447	0.6284511424852444	0.1160721473952724	-0.512378995089972	0.1213703282546848	0.8411062935048532	0.4412852795255892	1.002812439550017	1516.153765200487
1448	1.046948572907035	0.09613253689454007	-0.9508160360124953	0.03707614186945853	0.9563365546066412	0.1230029047189447	1.005506606255891	839.4906615038383
1449	0.5720834069142843	0.1132840948233807	-0.4587993120909035	0.1251162007040457	0.8344878388953646	0.456852444377416	1.003014703235814	1429.337533332833
1450	0.4835311061612033	0.1185202710895772	-0.365010835071626	0.1463397774163886	0.806166591073711	0.5476336476554259	1.003684116120625	1201.867390879181
1451	1.135891325882141	0.09580894808628215	-1.040082377795859	0.03494941477159037	0.9588397353247096	0.1156918081821899	1.005227555279424	880.0243008541918
1452	0.6263032106733177	0.132598916718972	-0.4937042939543457	0.137119492045806	0.8255678227188307	0.5076464068316678	1.002806830361003	1518.712698334057
1453	0.6295897200380925	0.1077165967492774	-0.5218731232888152	0.1133609650920977	0.8490097190674968	0.4084411275976557	1.002803386781537	1520.287977268742
1454	0.6820377842029267	0.1460403258833892	-0.5359974583195375	0.1414726923173673	0.8241715799574403	0.5264186709016457	1.002554884906842	1643.341152454004
1455	0.837528337688885	0.1518213435069566	-0.6857069941819284	0.08081300475877973	0.9082613266436146	0.2808601755502245	1.005427708826449	850.5639731716595
1456	0.4832945090179194	0.1204381276520759	-0.3628563813658435	0.148353421000687	0.8042211616291925	0.5564817661587046	1.003703710739126	1196.300339840776
1457	0.6171262930360354	0.1150397158045873	-0.5020865772314481	0.1198294482589172	0.8429607169800104	0.4349201257995196	1.002802305906628	1520.783105153271
1458	0.4411930636631921	0.1486213279879303	-0.2925717356752617	0.1896204512284388	0.759243237663909	0.7474970494504231	1.004509523099466	1005.081171577221
1459	0.5732709285833081	0.1056668729802828	-0.4676040556030253	0.1174616253410831	0.841999069829433	0.4251823097457717	1.002992703088166	1438.293153824756
1460	0.6831700505358518	0.1348628285185583	-0.5483072220172934	0.1316075524920989	0.8339581815240423	0.4841473447093427	1.00258159572005	1629.162566522421
1461	0.4859660809593553	0.09976576383236455	-0.3862003171269908	0.1259319101834531	0.82589894966323	0.4602600760698479	1.003497923767353	1257.489566888526
1462	0.6831700505358518	0.1348628285185583	-0.5483072220172934	0.1316075524920989	0.8339581815240423	0.4841473447093427	1.00258159572005	1629.162566522421
1463	17.92936077666645	0.2392853530346804	-17.69007542363177	0.0004953947241253931	0.9993933390503292	0.001583358861544228	1.002040761140181	1974.336386947604
1464	0.7491825441548474	0.473089772942845	-0.2760927712120024	0.2942764228108535	0.6761390020517922	1.332090161613263	1.001101572327849	3127.62906464549
1465	0.6171262930360354	0.1150397158045873	-0.5020865772314481	0.1198294482589172	0.8429607169800104	0.4349201257995196	1.002802305906628	1520.783105153271
1466	12.38656864119463	0.2229066652168275	-12.1636619759778	0.00170188597581019	0.9979231892224592	0.005446067105017771	1.005187388785157	886.1861621332873
1467	0.8889881254743559	0.1287766931153978	-0.7602114323589582	0.06171351909946167	0.9290967220884261	0.2101152781231404	1.005904224973918	787.8368769200084
1468	0.4274291678888917	0.1094201987800202	-0.3180089691088716	0.1517494409837624	0.7927691065923186	0.5714993289236048	1.004234860964308	1062.947116260037
1469	0.6820377842029267	0.1460403258833892	-0.5359974583195375	0.1414726923173673	0.8241715799574403	0.5264186709016457	1.002554884906842	1643.341152454004
1470	1.662090718946709	0.08522995337420018	-1.576860765572508	0.06251989607848721	0.9124921521828234	0.213043833102804	1.002304481782196	1789.392962103198
1471	0.6263032106733177	0.132598916718972	-0.4937042939543457	0.137119492045806	0.8255678227188307	0.5076464068316678	1.002806830361003	1518.712698334057
1472	0.5732709285833081	0.1056668729802828	-0.4676040556030253	0.1174616253410831	0.841999069829433	0.4251823097457717	1.002992703088166	1438.293153824756
1473	0.4272976090522186	0.1107572038332039	-0.3165404052190147	0.1533155338129762	0.7912780023247237	0.5784653459864738	1.004255908637752	1058.276321497698
1474	5.503267347597928	0.1558512089703707	-5.347416138627557	0.0005895456008416861	0.9991956319085595	0.00188445727022658	1.026470648765382	192.8264214448128
1475	0.6252004509156623	0.1422567964536765	-0.4829436544619858	0.1460383264254303	0.8167750431609446	0.5463126377619055	1.002803430635776	1520.267895330025
1476	0.6252004509156623	0.1422567964536765	-0.4829436544619858	0.1460383264254303	0.8167750431609446	0.5463126377619055	1.002803430635776	1520.267895330025
1477	3.817094744073342	0.1098088625554009	-3.707285881517941	0.001887618456465697	0.9976407122821657	0.006041538556365755	1.016609561504072	299.6071849015003
1478	0.6252004509156623	0.1422567964536765	-0.4829436544619858	0.1460383264254303	0.8167750431609446	0.5463126377619055	1.002803430635776	1520.267895330025
1479	0.5817861956759259	0.1221172695362947	-0.4596689261396312	0.1322823381594745	0.8281689239505912	0.4870081226866192	1.002979205625567	1443.843635060179
1480	0.6831700505358518	0.1348628285185583	-0.5483072220172934	0.1316075524920989	0.8339581815240423	0.4841473447093427	1.00258159572005	1629.162566522421
1481	1.270097665811348	0.1051852548241128	-1.164912410987235	0.03692367107333793	0.9569226178626378	0.1224776780237215	1.005379554150419	857.4685615138043
1482	0.5231817232309433	0.4873404296145254	-0.03584129361641786	0.4883952927881194	0.4784713012001572	3.049648018249037	1.000580107538507	4633.81920978777
1483	3.556293628059913	0.1877197361993994	-3.368573891860513	0.0238261098654538	0.9723037213716061	0.07797201041119189	1.004573885568965	992.4272802504441
1484	1.313764627880147	0.1366658416775185	-1.177098786202629	0.05398716335928225	0.9382097916584881	0.1823082234200545	1.00439268709089	1028.902229302901
1485	1.219617673108851	0.109335868804382	-1.110281804304469	0.04123670802854566	0.9522043549381504	0.1373995686419335	1.005645130133844	820.7366027218253
1486	1.388477690436395	0.1333141288335044	-1.25516356160289	0.04971949108083022	0.9429928609152423	0.1671427842923885	1.004902089964264	932.5901250108979
1487	0.5118368465185709	0.7013810560216929	0.189544209503122	0.6545962351368056	0.3164834902433847	6.054234179062358	0.9998673615366057	13606.63410497072
1488	1.106818131554455	0.109744157232784	-0.9970739743216713	0.04330721101269101	0.9496397897994031	0.1446107221668501	1.005273990506985	873.0076073187507
1489	1.919196468084721	0.536349183979952	-1.382847284104769	0.1162340963930502	0.8643065140509437	0.4201545596684091	1.001416210811258	2615.34345340867
1490	0.6263032106733177	0.132598916718972	-0.4937042939543457	0.137119492045806	0.8255678227188307	0.5076464068316678	1.002806830361003	1518.712698334057
1491	0.6820377842029267	0.1460403258833892	-0.5359974583195375	0.1414726923173673	0.8241715799574403	0.5264186709016457	1.002554884906842	1643.341152454004
1492	0.3962257943641806	0.7366764084605231	0.3404506140963425	0.7422556545689722	0.2321639524196696	9.199773773016883	0.9998585748533215	13939.75733990125
1493	1.316351450786469	0.132395878491244	-1.183955572295225	0.02867857439769779	0.966557367417011	0.09432077698974542	1.052204587189761	102.3849522463771
1494	1.532654459541005	0.09536698417687395	-1.437287475364132	0.01890567278456752	0.9778112009064974	0.06155936789612412	1.019913308355629	252.3395206341324
1495	0.4958185032163761	0.1535696657486665	-0.3422488374677096	0.1781479067715786	0.7771698754468435	0.6924682053131498	1.003751759470121	1182.866334097544
1496	0.6820377842029267	0.1460403258833892	-0.5359974583195375	0.1414726923173673	0.8241715799574403	0.5264186709016457	1.002554884906842	1643.341152454004
1497	1.662090718946709	0.08522995337420018	-1.576860765572508	0.06251989607848721	0.9124921521828234	0.213043833102804	1.002304481782196	1789.392962103198
1498	0.4914117218401071	0.2019886277638525	-0.2894230940762546	0.221173388140455	0.7355290173491025	0.9072038147425466	1.003937167394702	1133.755254206556
1499	2.031111137149484	0.739375338814839	-1.291735798334645	0.3400167582945107	0.6305020712785689	1.645811883593584	1.000149005018877	7706.264923335038
1500	0.7044362569080814	0.1580333104076592	-0.5464029465004222	0.09745329950967715	0.8896279305040814	0.3449368907214899	1.009226154004612	521.3262101185735
1501	1.030246022938611	0.1105300767398953	-0.9197159461987158	0.04572251090793032	0.9468484341416519	0.1530622779489899	1.005588003314224	828.3673141370629
1502	0.5730541206659509	0.1073821556741721	-0.4656719649917788	0.1192549367203358	0.8402381320608256	0.432552601292081	1.002992537688312	1438.360910592392
1503	0.5855744492835282	0.8655190467731702	0.279944597489642	0.6861644446805537	0.2862711407776614	6.984556666224248	0.9998217028855356	15535.98201685008
1504	0.3996323588998943	0.1682752214397792	-0.2313571374601152	0.2242446801092386	0.7200539029109627	0.9234431533870583	1.005539236873797	834.9955045170301
1505	0.5847147248016732	0.7462690693133414	0.1615543445116682	0.6527962814996818	0.3184788557107764	6.006287043880866	0.9998557476210836	14050.44221790375
1506	0.5715793308313455	0.1161849620159118	-0.4553943688154337	0.1280261792273354	0.8316320935359081	0.4690380955630963	1.003021401856479	1426.632941912442
1507	11.3780389940398	0.8096841433702785	-10.56835485066952	0.01855357202923248	0.9740928532440358	0.06039120778387663	1.001175831483708	2989.380941800413
1508	0.4914117218401071	0.2019886277638525	-0.2894230940762546	0.221173388140455	0.7355290173491025	0.9072038147425466	1.003937167394702	1133.755254206556
1509	0.7763892106973547	0.1374414336530727	-0.638947777044282	0.07542415386721983	0.9136935648259635	0.260603763094388	1.006706089233361	701.0075589743208
1510	1.612336074098959	0.1318742166775211	-1.480461857421438	0.04904284092420594	0.9436466897589388	0.1647507676759294	1.004199543512482	1070.878587775582
1511	4.980497098495159	0.1443896167940953	-4.836107481701064	0.00334160932500717	0.9959202148122156	0.01071080533505508	1.011211144578128	434.2402303127838
1512	0.6782810973590515	0.191947003809069	-0.4863340935499825	0.1787466722104522	0.7872388766181921	0.6953021978096743	1.002434746517681	1710.303681361188
1513	1.186552137313726	0.08592071580600971	-1.100631421507716	0.02829544265265844	0.9663514432559607	0.09302400473810853	1.006200540098841	753.3297375644833
1514	0.5997724069681721	0.1290891866799428	-0.4706832202882294	0.1362217989774924	0.8254848575480722	0.5037988259963299	1.002891248121462	1481.09593390092
1515	0.7057255988825663	0.141824233673748	-0.5639013652088183	0.1357017850494954	0.8306110257835713	0.5015736626391893	1.002509022802948	1668.272718868612
1516	0.5924217261799312	0.1044590414841624	-0.4879626846957688	0.1136522016257321	0.8470451143415429	0.4096250074099161	1.00290825504768	1473.743117532249
1517	0.6358867502719936	0.1128110498468058	-0.5230757004251878	0.1155386006320658	0.8481739032327875	0.4173121207495782	1.002739837513624	1549.959940270164
1518	1.692079789297479	0.09229423516365247	-1.599785554133827	0.06759480286050837	0.9073788123870159	0.2315908515401804	1.002269464572193	1811.922175698516
1519	1.23175837894683	0.1166109917350868	-1.115147387211743	0.04472249218025817	0.9482353843910051	0.1495578536647436	1.00486913189585	938.2685162058858
1520	0.8110637977658012	0.1430301459162103	-0.6680336518495908	0.07616841482359833	0.9131451214378943	0.2633873364197922	1.006120968310032	762.2928625220703
1521	1.524808004053226	0.1710895183294635	-1.353718485723762	0.04549785318193605	0.9479296970363956	0.1522743571781652	1.019001680788347	263.7824415301621
1522	1.995859731399596	0.09527152611512284	-1.900588205284473	0.0143533203012529	0.983082896521295	0.04652044844812229	1.015309087624619	323.632725350274
1523	0.6358867502719936	0.1128110498468058	-0.5230757004251878	0.1155386006320658	0.8481739032327875	0.4173121207495782	1.002739837513624	1549.959940270164
1524	1.692079789297479	0.09229423516365247	-1.599785554133827	0.06759480286050837	0.9073788123870159	0.2315908515401804	1.002269464572193	1811.922175698516
1525	0.4444080697436851	0.1181393964947478	-0.3262686732489373	0.15665306455468	0.7908509455252293	0.5933970781397203	1.004125815272626	1087.826531115948
1526	4.912523185874604	0.2211448931852557	-4.691378292689349	0.00642034018120283	0.9918594029128782	0.02064277728205625	1.012121754243272	403.4550905944463
1527	0.5075276607098264	0.2081281106400842	-0.2993995500697422	0.2208734132498394	0.7373372412295838	0.9056245720497221	1.003696319711824	1198.394107026451
1528	0.5085483941158311	0.1214021998831029	-0.3871461942327282	0.1437218696057993	0.8114892743387513	0.5361925621661529	1.003460001349223	1269.459450114191
1529	2.115508893759615	0.09470692292776159	-2.020801970831853	0.01264094062513286	0.9850751507445002	0.040899411170614	1.013089811887136	375.2521689065207
1530	0.5895382427742707	0.1207799061483895	-0.4687583366258812	0.1297577863460548	0.831198865670648	0.4763279448464125	1.002934732795058	1462.44058611895
1531	0.417038178880751	0.1749132298592156	-0.2421249490215354	0.2238596572250756	0.7232802359379409	0.9214003136282738	1.00521253088474	882.3190190280682
1532	0.6376821282962031	0.1034878915707836	-0.5341942367254194	0.1066074119558351	0.8570190866681143	0.3812043384956924	1.002746797809538	1546.653449258886
1533	0.6337578980641603	0.124595740497647	-0.5091621575665133	0.1266264984492153	0.8372005597565642	0.4631667408273695	1.002731086960155	1554.137105816559
1534	0.7024008301388596	0.1984462356960157	-0.5039545944428439	0.1806762829183399	0.7859859181916393	0.7044633439444304	1.002349467198176	1761.263015301331
1535	0.5001195468456885	0.1231071422484916	-0.3770124045971969	0.1471954258615052	0.807269956134326	0.5513883332673161	1.003552332111515	1240.70732503105
1536	0.6472876672850132	0.1491036839515264	-0.4981839833334868	0.149486896816705	0.814346613351837	0.5614807832633799	1.002708241399453	1565.150064828969
1537	0.6376821282962031	0.1034878915707836	-0.5341942367254194	0.1066074119558351	0.8570190866681143	0.3812043384956924	1.002746797809538	1546.653449258886
