# Supplementary material for: The Discovery, Distribution, and Evolution of Viruses Associated with Drosophila melanogaster
Source: PLoS Biol. 2015 Jul 14;13(7):e1002210. doi: 10.1371/journal.pbio.1002210 (PMC4501690; doi:10.1371/journal.pbio.1002210)
Supplement: S9 Data — FUBAR (HyPhy) command batch files and output. Alignments were those provided in S7 Data, and trees were those provided in S8 Data. (ZIP) [file pbio.1002210.s009.zip › FUBAR_scripts_and_results/TorreyPines.csv]

Codon	alpha	beta	beta-alpha	Prob[alpha<beta]	Prob[alpha>beta]	BayesFactor	PSRF	Neff
1	4.098069638940351	3.497638246420826	-0.6004313925195248	0.4750900429066927	0.4993973001059857	0.9871300344872923	1.00023053244073	6847.229996262119
2	4.05907979682641	3.369433992107527	-0.6896458047188831	0.4733747663857006	0.5010848853857086	0.9803624931729751	1.000225114238359	6898.32903539756
3	3.973548128048043	3.460564395005437	-0.5129837330426064	0.4765782177404164	0.4978701660194534	0.9930374919297341	1.000235397922408	6801.985221120299
4	3.973548128048043	3.460564395005437	-0.5129837330426064	0.4765782177404164	0.4978701660194534	0.9930374919297341	1.000235397922408	6801.985221120299
5	4.107490793916302	3.456087298499292	-0.6514034954170098	0.4741552019461534	0.5003294488922857	0.9834361901610964	1.000227523394801	6875.514336048108
6	3.97349368723785	3.454983394494031	-0.5185102927438185	0.4764659908047251	0.4979814944696186	0.9925908251408265	1.000235097252836	6804.763828857534
7	4.107578438502872	3.462425631242859	-0.6451528072600139	0.4742732376618175	0.500212232662929	0.9839018609743749	1.000227890190003	6872.054032127037
8	4.10659978534476	3.369880311393528	-0.7367194739512324	0.4725662014213668	0.5019075631435923	0.9771876041705391	1.000222441353986	6923.819265760945
9	4.108498049146956	3.551338180832484	-0.5571598683144723	0.4759033055391829	0.4985933569558936	0.9903542037617047	1.000233149122828	6822.822490033001
10	4.024057811954218	3.419858693619769	-0.6041991183344484	0.4749324284304438	0.4995240432656722	0.9865063293175221	1.000230095905064	6851.31887541318
11	4.05907979682641	3.369433992107527	-0.6896458047188831	0.4733747663857006	0.5010848853857086	0.9803624931729751	1.000225114238359	6898.32903539756
12	4.097647626142139	3.455946215576696	-0.6417014105654428	0.474317980513657	0.5001639392519218	0.984078433733104	1.000228086617445	6870.202391355992
13	4.060098421162068	3.468880294807313	-0.5912181263547547	0.47520818624376	0.4992651638652458	0.987597791836254	1.000231007193331	6842.788694826304
14	4.060372766538804	3.497336082023151	-0.5630366845156529	0.4757370582410573	0.4987402231054686	0.989694305075463	1.000232677322251	6827.210401816931
15	4.107560981161781	3.462904895271025	-0.6446560858907566	0.4742793302676325	0.5002061769045125	0.9839259030075026	1.000227930313779	6871.675720574812
16	3.973548128048043	3.460564395005437	-0.5129837330426064	0.4765782177404164	0.4978701660194534	0.9930374919297341	1.000235397922408	6801.985221120299
17	4.107648792233407	3.469261285571218	-0.6383875066621894	0.4743976071020981	0.5000887215601524	0.984392745689067	1.000228298424919	6868.206888334867
18	4.107578438502872	3.462425631242859	-0.6451528072600139	0.4742732376618175	0.500212232662929	0.9839018609743749	1.000227890190003	6872.054032127037
19	4.108498049146956	3.551338180832484	-0.5571598683144723	0.4759033055391829	0.4985933569558936	0.9903542037617047	1.000233149122828	6822.822490033001
20	3.97349368723785	3.454983394494031	-0.5185102927438185	0.4764659908047251	0.4979814944696186	0.9925908251408265	1.000235097252836	6804.763828857534
21	4.096687565426866	3.363251552515925	-0.7334360129109414	0.4726090804331816	0.5018609564154486	0.9773557272794202	1.000222617406191	6922.13452604742
22	4.107550274203095	3.461681022598905	-0.6458692516041897	0.4742673642420416	0.5002180200213203	0.9838786843988497	1.000227820481294	6872.711387712042
23	4.060098421162068	3.468880294807313	-0.5912181263547547	0.47520818624376	0.4992651638652458	0.987597791836254	1.000231007193331	6842.788694826304
24	4.02412609275286	3.426559578494596	-0.5975665142582645	0.4750551073922266	0.4994023298353482	0.9869917568768253	1.000230497298672	6847.558978967847
25	4.26490786174582	3.336010714755627	-0.9288971469901934	0.4691831669800755	0.5053345410596759	0.9640087690445066	1.00021159306085	7029.240551105706
26	4.05907979682641	3.369433992107527	-0.6896458047188831	0.4733747663857006	0.5010848853857086	0.9803624931729751	1.000225114238359	6898.32903539756
27	4.108427865319439	3.544763890092142	-0.5636639752272972	0.4757818892827015	0.4987139516351695	0.9898722152957267	1.000232764357971	6826.400513948601
28	4.139978503685299	3.428964888389185	-0.711013615296114	0.4730876163717913	0.5014028949203395	0.9792338620559126	1.000224058907786	6908.370821664404
29	4.106532115815471	3.363329909034058	-0.7432022067814121	0.4724456289449723	0.5020273089083547	0.9767150014174534	1.00022205421231	6927.526925099811
30	4.107578438502872	3.462425631242859	-0.6451528072600139	0.4742732376618175	0.500212232662929	0.9839018609743749	1.000227890190003	6872.054032127037
31	4.107716380673849	3.475396934897447	-0.6323194457764014	0.4745217938077402	0.4999653338508101	0.9848831410042346	1.000228619552372	6865.183660861378
32	4.02411511190982	3.425386520801334	-0.5987285911084865	0.4750437954479724	0.4994135089624786	0.9869469872249788	1.000230391426013	6848.550298194058
33	4.103624653627629	3.39061540486342	-0.7130092487642092	0.4730033805763137	0.5014721146326556	0.9789030101085846	1.000223838589256	6910.470912343051
34	4.309237993243361	3.276224770032008	-1.033013223211353	0.4673047432105266	0.5072218376763775	0.9567635201810624	1.000205646326495	7088.404773228606
35	4.061852194487557	3.641727136110231	-0.4201250583773253	0.4783648655322867	0.4961321188016246	1.000174292618279	1.000241313841655	6747.772237768598
36	4.060372766538804	3.497336082023151	-0.5630366845156529	0.4757370582410573	0.4987402231054686	0.989694305075463	1.000232677322251	6827.210401816931
37	4.107414820695057	3.448557013963201	-0.6588578067318562	0.4740265869157083	0.5004571433388425	0.9829290201107167	1.000227043779928	6880.044234417815
38	4.309237993243361	3.276224770032008	-1.033013223211353	0.4673047432105266	0.5072218376763775	0.9567635201810624	1.000205646326495	7088.404773228606
39	4.107550274203095	3.461681022598905	-0.6458692516041897	0.4742673642420416	0.5002180200213203	0.9838786843988497	1.000227820481294	6872.711387712042
40	4.060098421162068	3.468880294807313	-0.5912181263547547	0.47520818624376	0.4992651638652458	0.987597791836254	1.000231007193331	6842.788694826304
41	4.309237993243361	3.276224770032008	-1.033013223211353	0.4673047432105266	0.5072218376763775	0.9567635201810624	1.000205646326495	7088.404773228606
42	4.140048809435804	3.435705304650425	-0.7043435047853785	0.4732106767303019	0.5012806303901141	0.9797173949842956	1.000224458800921	6904.562276810466
43	4.098069638940351	3.497638246420826	-0.6004313925195248	0.4750900429066927	0.4993973001059857	0.9871300344872923	1.00023053244073	6847.229996262119
44	4.061852194487557	3.641727136110231	-0.4201250583773253	0.4783648655322867	0.4961321188016246	1.000174292618279	1.000241313841655	6747.772237768598
45	4.02412609275286	3.426559578494596	-0.5975665142582645	0.4750551073922266	0.4994023298353482	0.9869917568768253	1.000230497298672	6847.558978967847
46	3.973548128048043	3.460564395005437	-0.5129837330426064	0.4765782177404164	0.4978701660194534	0.9930374919297341	1.000235397922408	6801.985221120299
47	4.309237993243361	3.276224770032008	-1.033013223211353	0.4673047432105266	0.5072218376763775	0.9567635201810624	1.000205646326495	7088.404773228606
48	4.096758460024657	3.36975551877709	-0.7270029412475667	0.4727290135625933	0.5017418341446123	0.9778261149089323	1.000223000607801	6918.470296577704
49	4.107578438502872	3.462425631242859	-0.6451528072600139	0.4742732376618175	0.500212232662929	0.9839018609743749	1.000227890190003	6872.054032127037
50	4.096687565426866	3.363251552515925	-0.7334360129109414	0.4726090804331816	0.5018609564154486	0.9773557272794202	1.000222617406191	6922.13452604742
51	4.096687565426866	3.363251552515925	-0.7334360129109414	0.4726090804331816	0.5018609564154486	0.9773557272794202	1.000222617406191	6922.13452604742
52	4.106858677234309	3.394656642904353	-0.7122020343299567	0.4730384023137967	0.5014385371023445	0.979040551730219	1.000223848139652	6910.379850833527
53	4.309237993243361	3.276224770032008	-1.033013223211353	0.4673047432105266	0.5072218376763775	0.9567635201810624	1.000205646326495	7088.404773228606
54	4.107490793916302	3.456087298499292	-0.6514034954170098	0.4741552019461534	0.5003294488922857	0.9834361901610964	1.000227523394801	6875.514336048108
55	4.139978503685299	3.428964888389185	-0.711013615296114	0.4730876163717913	0.5014028949203395	0.9792338620559126	1.000224058907786	6908.370821664404
56	4.096758460024657	3.36975551877709	-0.7270029412475667	0.4727290135625933	0.5017418341446123	0.9778261149089323	1.000223000607801	6918.470296577704
57	4.024057811954218	3.419858693619769	-0.6041991183344484	0.4749324284304438	0.4995240432656722	0.9865063293175221	1.000230095905064	6851.31887541318
58	4.26490786174582	3.336010714755627	-0.9288971469901934	0.4691831669800755	0.5053345410596759	0.9640087690445066	1.00021159306085	7029.240551105706
59	4.107578438502872	3.462425631242859	-0.6451528072600139	0.4742732376618175	0.500212232662929	0.9839018609743749	1.000227890190003	6872.054032127037
60	4.141824659508292	3.606223925822641	-0.5356007336856514	0.4763337322515802	0.4981777681422558	0.9920646776332354	1.000234515145731	6810.149777593521
61	4.10659978534476	3.369880311393528	-0.7367194739512324	0.4725662014213668	0.5019075631435923	0.9771876041705391	1.000222441353986	6923.819265760945
62	4.02487053065291	3.500746270190211	-0.5241242604626994	0.4764231353592185	0.4980451079565497	0.9924203096200901	1.000234904639025	6806.545044677392
63	4.096687565426866	3.363251552515925	-0.7334360129109414	0.4726090804331816	0.5018609564154486	0.9773557272794202	1.000222617406191	6922.13452604742
64	4.096687565426866	3.363251552515925	-0.7334360129109414	0.4726090804331816	0.5018609564154486	0.9773557272794202	1.000222617406191	6922.13452604742
65	4.107490793916302	3.456087298499292	-0.6514034954170098	0.4741552019461534	0.5003294488922857	0.9834361901610964	1.000227523394801	6875.514336048108
66	4.309237993243361	3.276224770032008	-1.033013223211353	0.4673047432105266	0.5072218376763775	0.9567635201810624	1.000205646326495	7088.404773228606
67	4.098069638940351	3.497638246420826	-0.6004313925195248	0.4750900429066927	0.4993973001059857	0.9871300344872923	1.00023053244073	6847.229996262119
68	4.139978503685299	3.428964888389185	-0.711013615296114	0.4730876163717913	0.5014028949203395	0.9792338620559126	1.000224058907786	6908.370821664404
69	4.26490786174582	3.336010714755627	-0.9288971469901934	0.4691831669800755	0.5053345410596759	0.9640087690445066	1.00021159306085	7029.240551105706
70	4.106800628581269	3.389211618290125	-0.7175890102911446	0.4729282909338297	0.5015479319476153	0.9786081705515316	1.000223561438991	6913.114542847762
71	3.972640755969692	3.368812324479457	-0.6038284314902356	0.4748751659870292	0.4995587641670737	0.9862798255813532	1.000229948644066	6852.699321411606
72	3.973563497190137	3.461797939454762	-0.5117655577353752	0.4765902204027032	0.4978583337848067	0.993085274247321	1.000235509222452	6800.957228938197
73	4.107414820695057	3.448557013963201	-0.6588578067318562	0.4740265869157083	0.5004571433388425	0.9829290201107167	1.000227043779928	6880.044234417815
74	4.023398666294449	3.354463449044412	-0.6689352172500369	0.4737236216253482	0.5007233318789767	0.9817353111470617	1.000226213939132	6887.896099807497
75	4.103624653627629	3.39061540486342	-0.7130092487642092	0.4730033805763137	0.5014721146326556	0.9789030101085846	1.000223838589256	6910.470912343051
76	4.097647626142139	3.455946215576696	-0.6417014105654428	0.474317980513657	0.5001639392519218	0.984078433733104	1.000228086617445	6870.202391355992
77	3.972575975065607	3.36226471988398	-0.6103112551816272	0.4747544568418058	0.4996784438664222	0.9858025178270901	1.00022955642277	6856.378779217583
78	4.02411511190982	3.425386520801334	-0.5987285911084865	0.4750437954479724	0.4994135089624786	0.9869469872249788	1.000230391426013	6848.550298194058
79	4.098069638940351	3.497638246420826	-0.6004313925195248	0.4750900429066927	0.4993973001059857	0.9871300344872923	1.00023053244073	6847.229996262119
80	4.096687565426866	3.363251552515925	-0.7334360129109414	0.4726090804331816	0.5018609564154486	0.9773557272794202	1.000222617406191	6922.13452604742
81	4.024624865481284	3.423146515475719	-0.6014783500055652	0.4749798584432098	0.4994772790730059	0.9866939779174927	1.000230267857804	6849.707669913804
82	4.314087415543231	3.717113943386818	-0.5969734721564124	0.4753751706764148	0.4991861834674296	0.9882592819245941	1.000231158055153	6841.378592764081
83	4.107490793916302	3.456087298499292	-0.6514034954170098	0.4741552019461534	0.5003294488922857	0.9834361901610964	1.000227523394801	6875.514336048108
84	4.02412609275286	3.426559578494596	-0.5975665142582645	0.4750551073922266	0.4994023298353482	0.9869917568768253	1.000230497298672	6847.558978967847
85	4.106532115815471	3.363329909034058	-0.7432022067814121	0.4724456289449723	0.5020273089083547	0.9767150014174534	1.00022205421231	6927.526925099811
86	4.06002972907643	3.462034348276691	-0.5979953807997398	0.4750836112280388	0.4993887997215072	0.9871045759971935	1.000230596021281	6846.634866744716
87	4.108427865319439	3.544763890092142	-0.5636639752272972	0.4757818892827015	0.4987139516351695	0.9898722152957267	1.000232764357971	6826.400513948601
88	4.060098421162068	3.468880294807313	-0.5912181263547547	0.47520818624376	0.4992651638652458	0.987597791836254	1.000231007193331	6842.788694826304
89	3.972889673489826	3.393567434694599	-0.579322238795227	0.4753478208801756	0.4990900376767575	0.9881509099412066	1.000231373651636	6839.364426825501
90	4.107648792233407	3.469261285571218	-0.6383875066621894	0.4743976071020981	0.5000887215601524	0.984392745689067	1.000228298424919	6868.206888334867
91	4.26490786174582	3.336010714755627	-0.9288971469901934	0.4691831669800755	0.5053345410596759	0.9640087690445066	1.00021159306085	7029.240551105706
92	4.106532115815471	3.363329909034058	-0.7432022067814121	0.4724456289449723	0.5020273089083547	0.9767150014174534	1.00022205421231	6927.526925099811
93	4.10659978534476	3.369880311393528	-0.7367194739512324	0.4725662014213668	0.5019075631435923	0.9771876041705391	1.000222441353986	6923.819265760945
94	3.973563497190137	3.461797939454762	-0.5117655577353752	0.4765902204027032	0.4978583337848067	0.993085274247321	1.000235509222452	6800.957228938197
95	3.901703092440019	3.68561036709092	-0.2160927253490987	0.4819757487447089	0.4924912387619204	1.014748326126332	1.000253303616284	6640.510163811582
96	3.972640755969692	3.368812324479457	-0.6038284314902356	0.4748751659870292	0.4995587641670737	0.9862798255813532	1.000229948644066	6852.699321411606
97	4.107560981161781	3.462904895271025	-0.6446560858907566	0.4742793302676325	0.5002061769045125	0.9839259030075026	1.000227930313779	6871.675720574812
98	4.140048809435804	3.435705304650425	-0.7043435047853785	0.4732106767303019	0.5012806303901141	0.9797173949842956	1.000224458800921	6904.562276810466
99	4.024057811954218	3.419858693619769	-0.6041991183344484	0.4749324284304438	0.4995240432656722	0.9865063293175221	1.000230095905064	6851.31887541318
100	4.103624653627629	3.39061540486342	-0.7130092487642092	0.4730033805763137	0.5014721146326556	0.9789030101085846	1.000223838589256	6910.470912343051
101	4.309237993243361	3.276224770032008	-1.033013223211353	0.4673047432105266	0.5072218376763775	0.9567635201810624	1.000205646326495	7088.404773228606
102	4.039885505044518	3.613488892724467	-0.4263966123200507	0.4782368925011372	0.4962510615884511	0.9996614766949682	1.000240855338931	6751.942972013633
103	3.973422204350579	3.447441037802096	-0.5259811665484833	0.4763370605248534	0.4981092612997656	0.9920779148227742	1.000234610489666	6809.267022945248
104	3.97263101799568	3.367650245802815	-0.6049807721928651	0.4748639438338966	0.4995698348747707	0.9862354417239911	1.00022984340117	6853.68622487933
105	4.025370808828359	3.550616692727078	-0.4747541161012805	0.4773335622361498	0.4971419027254513	0.9960487772852094	1.000237894218389	6779.003380416001
106	4.025370808828359	3.550616692727078	-0.4747541161012805	0.4773335622361498	0.4971419027254513	0.9960487772852094	1.000237894218389	6779.003380416001
107	4.107490793916302	3.456087298499292	-0.6514034954170098	0.4741552019461534	0.5003294488922857	0.9834361901610964	1.000227523394801	6875.514336048108
108	4.10658961012886	3.368717650660348	-0.7378719594685119	0.4725549438749506	0.5019187039798065	0.9771434693045229	1.000222336907873	6924.819155725382
109	4.140048809435804	3.435705304650425	-0.7043435047853785	0.4732106767303019	0.5012806303901141	0.9797173949842956	1.000224458800921	6904.562276810466
110	4.107648792233407	3.469261285571218	-0.6383875066621894	0.4743976071020981	0.5000887215601524	0.984392745689067	1.000228298424919	6868.206888334867
111	4.139978503685299	3.428964888389185	-0.711013615296114	0.4730876163717913	0.5014028949203395	0.9792338620559126	1.000224058907786	6908.370821664404
112	4.107490793916302	3.456087298499292	-0.6514034954170098	0.4741552019461534	0.5003294488922857	0.9834361901610964	1.000227523394801	6875.514336048108
113	4.140048809435804	3.435705304650425	-0.7043435047853785	0.4732106767303019	0.5012806303901141	0.9797173949842956	1.000224458800921	6904.562276810466
114	3.897520628577079	3.633451680525829	-0.2640689480512499	0.4811046266751795	0.4933524510466293	1.011213790405454	1.000250306748319	6666.999246163015
115	4.06002972907643	3.462034348276691	-0.5979953807997398	0.4750836112280388	0.4993887997215072	0.9871045759971935	1.000230596021281	6846.634866744716
116	4.106890885967248	3.395834987265263	-0.7110558987019853	0.4730495789425243	0.5014274935240379	0.9790844497924732	1.000223952722431	6909.38282788206
117	4.024057811954218	3.419858693619769	-0.6041991183344484	0.4749324284304438	0.4995240432656722	0.9865063293175221	1.000230095905064	6851.31887541318
118	4.096758460024657	3.36975551877709	-0.7270029412475667	0.4727290135625933	0.5017418341446123	0.9778261149089323	1.000223000607801	6918.470296577704
119	4.097647626142139	3.455946215576696	-0.6417014105654428	0.474317980513657	0.5001639392519218	0.984078433733104	1.000228086617445	6870.202391355992
120	3.973563497190137	3.461797939454762	-0.5117655577353752	0.4765902204027032	0.4978583337848067	0.993085274247321	1.000235509222452	6800.957228938197
121	4.024624865481284	3.423146515475719	-0.6014783500055652	0.4749798584432098	0.4994772790730059	0.9866939779174927	1.000230267857804	6849.707669913804
122	4.107638051630419	3.468033299748814	-0.6396047518816044	0.4743855935338003	0.500100611800511	0.9843453181406197	1.000228188236963	6869.244857944836
123	4.106800628581269	3.389211618290125	-0.7175890102911446	0.4729282909338297	0.5015479319476153	0.9786081705515316	1.000223561438991	6913.114542847762
124	4.10658961012886	3.368717650660348	-0.7378719594685119	0.4725549438749506	0.5019187039798065	0.9771434693045229	1.000222336907873	6924.819155725382
125	4.097647626142139	3.455946215576696	-0.6417014105654428	0.474317980513657	0.5001639392519218	0.984078433733104	1.000228086617445	6870.202391355992
126	4.107490793916302	3.456087298499292	-0.6514034954170098	0.4741552019461534	0.5003294488922857	0.9834361901610964	1.000227523394801	6875.514336048108
127	4.10659978534476	3.369880311393528	-0.7367194739512324	0.4725662014213668	0.5019075631435923	0.9771876041705391	1.000222441353986	6923.819265760945
128	4.339133924178535	24.9917020888257	20.65256816464716	0.8716760249108833	0.1054932975195968	7.4085044379816	1.000463624219114	5192.977832108769
129	4.02487053065291	3.500746270190211	-0.5241242604626994	0.4764231353592185	0.4980451079565497	0.9924203096200901	1.000234904639025	6806.545044677392
130	4.140048809435804	3.435705304650425	-0.7043435047853785	0.4732106767303019	0.5012806303901141	0.9797173949842956	1.000224458800921	6904.562276810466
131	4.024609131002309	3.474706389001594	-0.5499027420007154	0.4759512633568835	0.498513217591518	0.9905446443709571	1.000233329667068	6821.144858355767
132	4.025370808828359	3.550616692727078	-0.4747541161012805	0.4773335622361498	0.4971419027254513	0.9960487772852094	1.000237894218389	6779.003380416001
133	4.02411511190982	3.425386520801334	-0.5987285911084865	0.4750437954479724	0.4994135089624786	0.9869469872249788	1.000230391426013	6848.550298194058
134	4.098069638940351	3.497638246420826	-0.6004313925195248	0.4750900429066927	0.4993973001059857	0.9871300344872923	1.00023053244073	6847.229996262119
135	4.106858677234309	3.394656642904353	-0.7122020343299567	0.4730384023137967	0.5014385371023445	0.979040551730219	1.000223848139652	6910.379850833527
136	3.973563497190137	3.461797939454762	-0.5117655577353752	0.4765902204027032	0.4978583337848067	0.993085274247321	1.000235509222452	6800.957228938197
137	4.26490786174582	3.336010714755627	-0.9288971469901934	0.4691831669800755	0.5053345410596759	0.9640087690445066	1.00021159306085	7029.240551105706
138	4.061852194487557	3.641727136110231	-0.4201250583773253	0.4783648655322867	0.4961321188016246	1.000174292618279	1.000241313841655	6747.772237768598
139	4.024609131002309	3.474706389001594	-0.5499027420007154	0.4759512633568835	0.498513217591518	0.9905446443709571	1.000233329667068	6821.144858355767
140	4.140048809435804	3.435705304650425	-0.7043435047853785	0.4732106767303019	0.5012806303901141	0.9797173949842956	1.000224458800921	6904.562276810466
141	4.309237993243361	3.276224770032008	-1.033013223211353	0.4673047432105266	0.5072218376763775	0.9567635201810624	1.000205646326495	7088.404773228606
142	4.096687565426866	3.363251552515925	-0.7334360129109414	0.4726090804331816	0.5018609564154486	0.9773557272794202	1.000222617406191	6922.13452604742
143	4.107560981161781	3.462904895271025	-0.6446560858907566	0.4742793302676325	0.5002061769045125	0.9839259030075026	1.000227930313779	6871.675720574812
144	4.309237993243361	3.276224770032008	-1.033013223211353	0.4673047432105266	0.5072218376763775	0.9567635201810624	1.000205646326495	7088.404773228606
145	4.106890885967248	3.395834987265263	-0.7110558987019853	0.4730495789425243	0.5014274935240379	0.9790844497924732	1.000223952722431	6909.38282788206
146	4.107648792233407	3.469261285571218	-0.6383875066621894	0.4743976071020981	0.5000887215601524	0.984392745689067	1.000228298424919	6868.206888334867
147	3.897520628577079	3.633451680525829	-0.2640689480512499	0.4811046266751795	0.4933524510466293	1.011213790405454	1.000250306748319	6666.999246163015
148	4.039885505044518	3.613488892724467	-0.4263966123200507	0.4782368925011372	0.4962510615884511	0.9996614766949682	1.000240855338931	6751.942972013633
149	4.107638051630419	3.468033299748814	-0.6396047518816044	0.4743855935338003	0.500100611800511	0.9843453181406197	1.000228188236963	6869.244857944836
150	4.024057811954218	3.419858693619769	-0.6041991183344484	0.4749324284304438	0.4995240432656722	0.9865063293175221	1.000230095905064	6851.31887541318
151	4.096758460024657	3.36975551877709	-0.7270029412475667	0.4727290135625933	0.5017418341446123	0.9778261149089323	1.000223000607801	6918.470296577704
152	4.059008133455221	3.362952959001734	-0.6960551744534866	0.4732551046791796	0.5012036939653759	0.9798920182927507	1.000224731678601	6901.965827392945
153	4.140048809435804	3.435705304650425	-0.7043435047853785	0.4732106767303019	0.5012806303901141	0.9797173949842956	1.000224458800921	6904.562276810466
154	4.141824659508292	3.606223925822641	-0.5356007336856514	0.4763337322515802	0.4981777681422558	0.9920646776332354	1.000234515145731	6810.149777593521
155	4.108498049146956	3.551338180832484	-0.5571598683144723	0.4759033055391829	0.4985933569558936	0.9903542037617047	1.000233149122828	6822.822490033001
156	4.024057811954218	3.419858693619769	-0.6041991183344484	0.4749324284304438	0.4995240432656722	0.9865063293175221	1.000230095905064	6851.31887541318
157	3.901703092440019	3.68561036709092	-0.2160927253490987	0.4819757487447089	0.4924912387619204	1.014748326126332	1.000253303616284	6640.510163811582
158	3.977352451495783	3.649400370230936	-0.3279520812648471	0.4799892025340077	0.4944891316776981	1.006705300220481	1.000246671025937	6699.420524256513
159	4.10658961012886	3.368717650660348	-0.7378719594685119	0.4725549438749506	0.5019187039798065	0.9771434693045229	1.000222336907873	6924.819155725382
160	4.107578438502872	3.462425631242859	-0.6451528072600139	0.4742732376618175	0.500212232662929	0.9839018609743749	1.000227890190003	6872.054032127037
161	3.972640755969692	3.368812324479457	-0.6038284314902356	0.4748751659870292	0.4995587641670737	0.9862798255813532	1.000229948644066	6852.699321411606
162	4.141824659508292	3.606223925822641	-0.5356007336856514	0.4763337322515802	0.4981777681422558	0.9920646776332354	1.000234515145731	6810.149777593521
163	4.10659978534476	3.369880311393528	-0.7367194739512324	0.4725662014213668	0.5019075631435923	0.9771876041705391	1.000222441353986	6923.819265760945
164	4.025370808828359	3.550616692727078	-0.4747541161012805	0.4773335622361498	0.4971419027254513	0.9960487772852094	1.000237894218389	6779.003380416001
165	4.139978503685299	3.428964888389185	-0.711013615296114	0.4730876163717913	0.5014028949203395	0.9792338620559126	1.000224058907786	6908.370821664404
166	4.107578438502872	3.462425631242859	-0.6451528072600139	0.4742732376618175	0.500212232662929	0.9839018609743749	1.000227890190003	6872.054032127037
167	4.108498049146956	3.551338180832484	-0.5571598683144723	0.4759033055391829	0.4985933569558936	0.9903542037617047	1.000233149122828	6822.822490033001
168	4.107560981161781	3.462904895271025	-0.6446560858907566	0.4742793302676325	0.5002061769045125	0.9839259030075026	1.000227930313779	6871.675720574812
169	4.309237993243361	3.276224770032008	-1.033013223211353	0.4673047432105266	0.5072218376763775	0.9567635201810624	1.000205646326495	7088.404773228606
170	3.862326956910676	3.633141228827229	-0.2291857280834466	0.4817203057062892	0.4927284149004594	1.013710647110657	1.000252322933866	6649.155112873618
171	4.106890885967248	3.395834987265263	-0.7110558987019853	0.4730495789425243	0.5014274935240379	0.9790844497924732	1.000223952722431	6909.38282788206
172	4.024057811954218	3.419858693619769	-0.6041991183344484	0.4749324284304438	0.4995240432656722	0.9865063293175221	1.000230095905064	6851.31887541318
173	4.098069638940351	3.497638246420826	-0.6004313925195248	0.4750900429066927	0.4993973001059857	0.9871300344872923	1.00023053244073	6847.229996262119
174	4.096687565426866	3.363251552515925	-0.7334360129109414	0.4726090804331816	0.5018609564154486	0.9773557272794202	1.000222617406191	6922.13452604742
175	4.023398666294449	3.354463449044412	-0.6689352172500369	0.4737236216253482	0.5007233318789767	0.9817353111470617	1.000226213939132	6887.896099807497
176	4.10659978534476	3.369880311393528	-0.7367194739512324	0.4725662014213668	0.5019075631435923	0.9771876041705391	1.000222441353986	6923.819265760945
177	3.97349368723785	3.454983394494031	-0.5185102927438185	0.4764659908047251	0.4979814944696186	0.9925908251408265	1.000235097252836	6804.763828857534
178	4.060372766538804	3.497336082023151	-0.5630366845156529	0.4757370582410573	0.4987402231054686	0.989694305075463	1.000232677322251	6827.210401816931
179	4.025370808828359	3.550616692727078	-0.4747541161012805	0.4773335622361498	0.4971419027254513	0.9960487772852094	1.000237894218389	6779.003380416001
180	3.862326956910676	3.633141228827229	-0.2291857280834466	0.4817203057062892	0.4927284149004594	1.013710647110657	1.000252322933866	6649.155112873618
181	4.107638051630419	3.468033299748814	-0.6396047518816044	0.4743855935338003	0.500100611800511	0.9843453181406197	1.000228188236963	6869.244857944836
182	4.107560981161781	3.462904895271025	-0.6446560858907566	0.4742793302676325	0.5002061769045125	0.9839259030075026	1.000227930313779	6871.675720574812
183	4.103624653627629	3.39061540486342	-0.7130092487642092	0.4730033805763137	0.5014721146326556	0.9789030101085846	1.000223838589256	6910.470912343051
184	4.107560981161781	3.462904895271025	-0.6446560858907566	0.4742793302676325	0.5002061769045125	0.9839259030075026	1.000227930313779	6871.675720574812
185	4.10659978534476	3.369880311393528	-0.7367194739512324	0.4725662014213668	0.5019075631435923	0.9771876041705391	1.000222441353986	6923.819265760945
186	4.107578438502872	3.462425631242859	-0.6451528072600139	0.4742732376618175	0.500212232662929	0.9839018609743749	1.000227890190003	6872.054032127037
187	4.107578438502872	3.462425631242859	-0.6451528072600139	0.4742732376618175	0.500212232662929	0.9839018609743749	1.000227890190003	6872.054032127037
188	4.025370808828359	3.550616692727078	-0.4747541161012805	0.4773335622361498	0.4971419027254513	0.9960487772852094	1.000237894218389	6779.003380416001
189	4.10659978534476	3.369880311393528	-0.7367194739512324	0.4725662014213668	0.5019075631435923	0.9771876041705391	1.000222441353986	6923.819265760945
190	4.096740652235756	3.368714333811313	-0.7280263184244427	0.4727194481321338	0.501751351653026	0.9777885906486598	1.000222907350121	6919.361682470461
191	4.02411511190982	3.425386520801334	-0.5987285911084865	0.4750437954479724	0.4994135089624786	0.9869469872249788	1.000230391426013	6848.550298194058
192	4.107648792233407	3.469261285571218	-0.6383875066621894	0.4743976071020981	0.5000887215601524	0.984392745689067	1.000228298424919	6868.206888334867
193	4.059060582543441	3.368415209555223	-0.690645372988218	0.4733655214681459	0.5010940874886223	0.9803261372363626	1.000225022858082	6899.19739023737
194	4.098069638940351	3.497638246420826	-0.6004313925195248	0.4750900429066927	0.4993973001059857	0.9871300344872923	1.00023053244073	6847.229996262119
195	4.309237993243361	3.276224770032008	-1.033013223211353	0.4673047432105266	0.5072218376763775	0.9567635201810624	1.000205646326495	7088.404773228606
196	4.107490793916302	3.456087298499292	-0.6514034954170098	0.4741552019461534	0.5003294488922857	0.9834361901610964	1.000227523394801	6875.514336048108
197	4.103624653627629	3.39061540486342	-0.7130092487642092	0.4730033805763137	0.5014721146326556	0.9789030101085846	1.000223838589256	6910.470912343051
198	4.10659978534476	3.369880311393528	-0.7367194739512324	0.4725662014213668	0.5019075631435923	0.9771876041705391	1.000222441353986	6923.819265760945
199	4.108498049146956	3.551338180832484	-0.5571598683144723	0.4759033055391829	0.4985933569558936	0.9903542037617047	1.000233149122828	6822.822490033001
200	4.024057811954218	3.419858693619769	-0.6041991183344484	0.4749324284304438	0.4995240432656722	0.9865063293175221	1.000230095905064	6851.31887541318
201	4.108498049146956	3.551338180832484	-0.5571598683144723	0.4759033055391829	0.4985933569558936	0.9903542037617047	1.000233149122828	6822.822490033001
202	3.973422204350579	3.447441037802096	-0.5259811665484833	0.4763370605248534	0.4981092612997656	0.9920779148227742	1.000234610489666	6809.267022945248
203	4.107578438502872	3.462425631242859	-0.6451528072600139	0.4742732376618175	0.500212232662929	0.9839018609743749	1.000227890190003	6872.054032127037
204	3.973548128048043	3.460564395005437	-0.5129837330426064	0.4765782177404164	0.4978701660194534	0.9930374919297341	1.000235397922408	6801.985221120299
205	4.098069638940351	3.497638246420826	-0.6004313925195248	0.4750900429066927	0.4993973001059857	0.9871300344872923	1.00023053244073	6847.229996262119
206	4.02412609275286	3.426559578494596	-0.5975665142582645	0.4750551073922266	0.4994023298353482	0.9869917568768253	1.000230497298672	6847.558978967847
207	4.096758460024657	3.36975551877709	-0.7270029412475667	0.4727290135625933	0.5017418341446123	0.9778261149089323	1.000223000607801	6918.470296577704
208	4.096687565426866	3.363251552515925	-0.7334360129109414	0.4726090804331816	0.5018609564154486	0.9773557272794202	1.000222617406191	6922.13452604742
209	4.02487053065291	3.500746270190211	-0.5241242604626994	0.4764231353592185	0.4980451079565497	0.9924203096200901	1.000234904639025	6806.545044677392
210	4.107578438502872	3.462425631242859	-0.6451528072600139	0.4742732376618175	0.500212232662929	0.9839018609743749	1.000227890190003	6872.054032127037
211	3.973563497190137	3.461797939454762	-0.5117655577353752	0.4765902204027032	0.4978583337848067	0.993085274247321	1.000235509222452	6800.957228938197
212	4.05907979682641	3.369433992107527	-0.6896458047188831	0.4733747663857006	0.5010848853857086	0.9803624931729751	1.000225114238359	6898.32903539756
213	4.108427865319439	3.544763890092142	-0.5636639752272972	0.4757818892827015	0.4987139516351695	0.9898722152957267	1.000232764357971	6826.400513948601
214	4.10659978534476	3.369880311393528	-0.7367194739512324	0.4725662014213668	0.5019075631435923	0.9771876041705391	1.000222441353986	6923.819265760945
215	4.06002972907643	3.462034348276691	-0.5979953807997398	0.4750836112280388	0.4993887997215072	0.9871045759971935	1.000230596021281	6846.634866744716
216	4.107578438502872	3.462425631242859	-0.6451528072600139	0.4742732376618175	0.500212232662929	0.9839018609743749	1.000227890190003	6872.054032127037
217	4.106800628581269	3.389211618290125	-0.7175890102911446	0.4729282909338297	0.5015479319476153	0.9786081705515316	1.000223561438991	6913.114542847762
218	4.025370808828359	3.550616692727078	-0.4747541161012805	0.4773335622361498	0.4971419027254513	0.9960487772852094	1.000237894218389	6779.003380416001
219	3.973422204350579	3.447441037802096	-0.5259811665484833	0.4763370605248534	0.4981092612997656	0.9920779148227742	1.000234610489666	6809.267022945248
220	3.97263101799568	3.367650245802815	-0.6049807721928651	0.4748639438338966	0.4995698348747707	0.9862354417239911	1.00022984340117	6853.68622487933
221	4.106800628581269	3.389211618290125	-0.7175890102911446	0.4729282909338297	0.5015479319476153	0.9786081705515316	1.000223561438991	6913.114542847762
222	4.023398666294449	3.354463449044412	-0.6689352172500369	0.4737236216253482	0.5007233318789767	0.9817353111470617	1.000226213939132	6887.896099807497
223	3.972835180834834	3.388105061217336	-0.5847301196174985	0.4752372707036759	0.4991996966844329	0.9877129763831238	1.000231080896535	6842.099719941902
224	4.023398666294449	3.354463449044412	-0.6689352172500369	0.4737236216253482	0.5007233318789767	0.9817353111470617	1.000226213939132	6887.896099807497
225	4.02412609275286	3.426559578494596	-0.5975665142582645	0.4750551073922266	0.4994023298353482	0.9869917568768253	1.000230497298672	6847.558978967847
226	3.973563497190137	3.461797939454762	-0.5117655577353752	0.4765902204027032	0.4978583337848067	0.993085274247321	1.000235509222452	6800.957228938197
227	4.096758460024657	3.36975551877709	-0.7270029412475667	0.4727290135625933	0.5017418341446123	0.9778261149089323	1.000223000607801	6918.470296577704
228	4.059008133455221	3.362952959001734	-0.6960551744534866	0.4732551046791796	0.5012036939653759	0.9798920182927507	1.000224731678601	6901.965827392945
229	4.332668114230161	24.95598229759892	20.62331418336876	0.8715668104586778	0.1056267666060565	7.401277101275363	1.000463420451226	5194.074441828546
230	4.108498049146956	3.551338180832484	-0.5571598683144723	0.4759033055391829	0.4985933569558936	0.9903542037617047	1.000233149122828	6822.822490033001
231	4.106800628581269	3.389211618290125	-0.7175890102911446	0.4729282909338297	0.5015479319476153	0.9786081705515316	1.000223561438991	6913.114542847762
232	4.140048809435804	3.435705304650425	-0.7043435047853785	0.4732106767303019	0.5012806303901141	0.9797173949842956	1.000224458800921	6904.562276810466
233	4.309237993243361	3.276224770032008	-1.033013223211353	0.4673047432105266	0.5072218376763775	0.9567635201810624	1.000205646326495	7088.404773228606
234	4.107648792233407	3.469261285571218	-0.6383875066621894	0.4743976071020981	0.5000887215601524	0.984392745689067	1.000228298424919	6868.206888334867
235	4.02412609275286	3.426559578494596	-0.5975665142582645	0.4750551073922266	0.4994023298353482	0.9869917568768253	1.000230497298672	6847.558978967847
236	4.107578438502872	3.462425631242859	-0.6451528072600139	0.4742732376618175	0.500212232662929	0.9839018609743749	1.000227890190003	6872.054032127037
237	3.901703092440019	3.68561036709092	-0.2160927253490987	0.4819757487447089	0.4924912387619204	1.014748326126332	1.000253303616284	6640.510163811582
238	4.107490793916302	3.456087298499292	-0.6514034954170098	0.4741552019461534	0.5003294488922857	0.9834361901610964	1.000227523394801	6875.514336048108
239	4.309237993243361	3.276224770032008	-1.033013223211353	0.4673047432105266	0.5072218376763775	0.9567635201810624	1.000205646326495	7088.404773228606
240	4.107550274203095	3.461681022598905	-0.6458692516041897	0.4742673642420416	0.5002180200213203	0.9838786843988497	1.000227820481294	6872.711387712042
241	4.060098421162068	3.468880294807313	-0.5912181263547547	0.47520818624376	0.4992651638652458	0.987597791836254	1.000231007193331	6842.788694826304
242	3.972835180834834	3.388105061217336	-0.5847301196174985	0.4752372707036759	0.4991996966844329	0.9877129763831238	1.000231080896535	6842.099719941902
243	4.106532115815471	3.363329909034058	-0.7432022067814121	0.4724456289449723	0.5020273089083547	0.9767150014174534	1.00022205421231	6927.526925099811
244	3.97263101799568	3.367650245802815	-0.6049807721928651	0.4748639438338966	0.4995698348747707	0.9862354417239911	1.00022984340117	6853.68622487933
245	4.02487053065291	3.500746270190211	-0.5241242604626994	0.4764231353592185	0.4980451079565497	0.9924203096200901	1.000234904639025	6806.545044677392
246	4.060098421162068	3.468880294807313	-0.5912181263547547	0.47520818624376	0.4992651638652458	0.987597791836254	1.000231007193331	6842.788694826304
247	3.972889673489826	3.393567434694599	-0.579322238795227	0.4753478208801756	0.4990900376767575	0.9881509099412066	1.000231373651636	6839.364426825501
248	4.060372766538804	3.497336082023151	-0.5630366845156529	0.4757370582410573	0.4987402231054686	0.989694305075463	1.000232677322251	6827.210401816931
249	3.862326956910676	3.633141228827229	-0.2291857280834466	0.4817203057062892	0.4927284149004594	1.013710647110657	1.000252322933866	6649.155112873618
250	3.971139513146118	3.366401423700124	-0.6047380894459935	0.4748609355247261	0.4995722440967127	0.9862235441188388	1.00022986478577	6853.485670154823
251	4.106078446905126	3.459848791900535	-0.6462296550045918	0.4742611505901495	0.5002236600925228	0.9838541658275658	1.000227779773521	6873.095321687277
252	3.975464192687896	3.648201800695961	-0.3272623919919342	0.4799981620202926	0.4944796172908387	1.00674143697267	1.00024670689604	6699.099113517657
253	4.022659474445613	3.424242140875433	-0.5984173335701795	0.4750418249776446	0.4994149338684829	0.9869391888274174	1.000230419196409	6848.290247387015
254	4.264820885861377	3.332912005920495	-0.9319088799408828	0.46913962596206	0.5053778046419317	0.9638402469562056	1.000211371177981	7031.430307639864
255	4.264820885861377	3.332912005920495	-0.9319088799408828	0.46913962596206	0.5053778046419317	0.9638402469562056	1.000211371177981	7031.430307639864
256	4.058882779403644	3.453247999450795	-0.6056347799528483	0.4749449530882678	0.4995259738821957	0.9865558776546721	1.000230112594843	6851.162458129537
257	4.02314986585529	3.473087846791379	-0.5500620190639109	0.4759480121050353	0.4985158938491535	0.9905317325406537	1.000233303647655	6821.386581899655
258	4.106094522575187	3.460154439127554	-0.6459400834476332	0.4742608865682866	0.500223955133736	0.9838531240313373	1.00022781744067	6872.740063776757
259	4.138957190365206	3.433377147837638	-0.705580042527568	0.4731920898065	0.5012986950034408	0.9796443481304553	1.000224356589738	6905.535326588806
260	4.102493852680512	3.388417860072867	-0.7140759926076452	0.4729871390902198	0.5014878114824011	0.978839230775998	1.000223748169174	6911.33317247243
261	4.095551889532937	3.360888772384127	-0.7346631171488105	0.4725904704782199	0.501878987827832	0.9772827566739017	1.000222514762906	6923.116675928517
262	4.106083310334862	3.460461777438715	-0.6456215328961465	0.4742644382133515	0.500220426209134	0.983867138452457	1.000227844435873	6872.485480990212
263	3.971139513146118	3.366401423700124	-0.6047380894459935	0.4748609355247261	0.4995722440967127	0.9862235441188388	1.00022986478577	6853.485670154823
264	4.023910056355255	3.548908734385369	-0.4750013219698856	0.4773291643091387	0.4971457405264023	0.9960312191501695	1.000237862296966	6779.296279693974
265	4.095611620770283	3.366861766902638	-0.7287498538676447	0.4727081574049169	0.5017621130515377	0.977744299967677	1.00022284180704	6919.98830121574
266	4.022591987139139	3.417583979530246	-0.6050080076088928	0.4749197407852394	0.4995360536386878	0.9864561386020824	1.000230020845646	6852.02242373122
267	4.106083310334862	3.460461777438715	-0.6456215328961465	0.4742644382133515	0.500220426209134	0.983867138452457	1.000227844435873	6872.485480990212
268	4.105407900138819	3.393629281413598	-0.7117786187252211	0.4730380132053716	0.501438416072847	0.9790390234759135	1.000223884383361	6910.034294701851
269	4.021933949928863	3.352252054064854	-0.6696818958640089	0.4737116899960422	0.5007345718296554	0.9816883276434074	1.000226143141051	6888.566814443111
270	4.106947656238273	3.542920991472893	-0.5640266647653807	0.4757757678108906	0.4987195204472492	0.9898479206825047	1.000232724000616	6826.776024720544
271	4.105407900138819	3.393629281413598	-0.7117786187252211	0.4730380132053716	0.501438416072847	0.9790390234759135	1.000223884383361	6910.034294701851
272	3.97199219903066	3.452589430137143	-0.5194027688935172	0.4764521995641341	0.4979945665433156	0.9925359487746864	1.000235015232223	6805.522208722086
273	4.021933949928863	3.352252054064854	-0.6696818958640089	0.4737116899960422	0.5007345718296554	0.9816883276434074	1.000226143141051	6888.566814443111
274	4.105326017713275	3.387051687804944	-0.718274329908331	0.4729172706373352	0.5015583174261585	0.9785649064154681	1.000223495978034	6913.739245549104
275	4.058952632023484	3.459766534625286	-0.5991860973981979	0.4750657868722924	0.4994060747165235	0.9870340251751621	1.000230496511381	6847.566349564102
276	3.895617210631259	3.632281277985009	-0.2633359326462497	0.4811142319892501	0.4933422675677138	1.011252698795508	1.000250345580867	6666.654655406584
277	4.096509745041284	3.453575956425222	-0.6429337886160624	0.4742994579325915	0.5001819178588143	0.9840053327520678	1.000227984179397	6871.167908081823
278	4.023910056355255	3.548908734385369	-0.4750013219698856	0.4773291643091387	0.4971457405264023	0.9960312191501695	1.000237862296966	6779.296279693974
279	4.3092121797508	3.273189722396723	-1.036022457354076	0.467261160292081	0.5072651806916765	0.9565960234379168	1.000205426402933	7090.611922510322
280	3.97133537308189	3.385957201916406	-0.585378171165484	0.4752268368428804	0.499209430282309	0.9876716532076427	1.000231016977819	6842.6972217831
281	4.060786541500046	3.64069495316128	-0.4200915883387655	0.4783647618808451	0.496131866938787	1.000173877162467	1.000241307391941	6747.830871313224
282	4.096509745041284	3.453575956425222	-0.6429337886160624	0.4742994579325915	0.5001819178588143	0.9840053327520678	1.000227984179397	6871.167908081823
283	4.106083310334862	3.460461777438715	-0.6456215328961465	0.4742644382133515	0.500220426209134	0.983867138452457	1.000227844435873	6872.485480990212
284	4.059021065641992	3.466560429317069	-0.5924606363249225	0.4751896382090592	0.4992831560577069	0.9875243418539709	1.000230903772663	6843.755701734126
285	4.106013616695476	3.453692438610262	-0.6523211780852138	0.474140980221253	0.5003430311038132	0.9833800971682276	1.000227441041952	6876.291723009642
286	4.138887416641866	3.426684537973468	-0.712202878668398	0.4730696947006751	0.5014202974019447	0.9791634624595006	1.000223960195515	6909.31159547539
287	4.106083310334862	3.460461777438715	-0.6456215328961465	0.4742644382133515	0.500220426209134	0.983867138452457	1.000227844435873	6872.485480990212
288	4.138887416641866	3.426684537973468	-0.712202878668398	0.4730696947006751	0.5014202974019447	0.9791634624595006	1.000223960195515	6909.31159547539
289	4.059305708078663	3.495502162231062	-0.563803545847601	0.4757254120162013	0.4987513759995919	0.9896480924703145	1.000232609540146	6827.841263519695
290	4.105407900138819	3.393629281413598	-0.7117786187252211	0.4730380132053716	0.501438416072847	0.9790390234759135	1.000223884383361	6910.034294701851
291	4.021933949928863	3.352252054064854	-0.6696818958640089	0.4737116899960422	0.5007345718296554	0.9816883276434074	1.000226143141051	6888.566814443111
292	3.971075189644984	3.359900187835632	-0.6111750018093516	0.4747408736951463	0.4996912809875448	0.9857488211197797	1.000229475975505	6857.133950047803
293	4.106078446905126	3.459848791900535	-0.6462296550045918	0.4742611505901495	0.5002236600925228	0.9838541658275658	1.000227779773521	6873.095321687277
294	4.022591987139139	3.417583979530246	-0.6050080076088928	0.4749197407852394	0.4995360536386878	0.9864561386020824	1.000230020845646	6852.02242373122
295	4.106078446905126	3.459848791900535	-0.6462296550045918	0.4742611505901495	0.5002236600925228	0.9838541658275658	1.000227779773521	6873.095321687277
296	4.096509745041284	3.453575956425222	-0.6429337886160624	0.4742994579325915	0.5001819178588143	0.9840053327520678	1.000227984179397	6871.167908081823
297	4.09562107335035	3.367363077556322	-0.7282579957940278	0.4727099907687985	0.5017602857491626	0.9777514916637338	1.000222896134007	6919.468905066055
298	4.105389258006622	3.393041732275151	-0.7123475257314711	0.4730351721649275	0.5014411964472911	0.9790278651318732	1.000223822880669	6910.62069643518
299	4.138887416641866	3.426684537973468	-0.712202878668398	0.4730696947006751	0.5014202974019447	0.9791634624595006	1.000223960195515	6909.31159547539
300	4.023910056355255	3.548908734385369	-0.4750013219698856	0.4773291643091387	0.4971457405264023	0.9960312191501695	1.000237862296966	6779.296279693974
301	4.105326017713275	3.387051687804944	-0.718274329908331	0.4729172706373352	0.5015583174261585	0.9785649064154681	1.000223495978034	6913.739245549104
302	4.105407900138819	3.393629281413598	-0.7117786187252211	0.4730380132053716	0.501438416072847	0.9790390234759135	1.000223884383361	6910.034294701851
303	3.975464192687896	3.648201800695961	-0.3272623919919342	0.4799981620202926	0.4944796172908387	1.00674143697267	1.00024670689604	6699.099113517657
304	4.138957190365206	3.433377147837638	-0.705580042527568	0.4731920898065	0.5012986950034408	0.9796443481304553	1.000224356589738	6905.535326588806
305	3.97133537308189	3.385957201916406	-0.585378171165484	0.4752268368428804	0.499209430282309	0.9876716532076427	1.000231016977819	6842.6972217831
306	4.106013616695476	3.453692438610262	-0.6523211780852138	0.474140980221253	0.5003430311038132	0.9833800971682276	1.000227441041952	6876.291723009642
307	4.095551889532937	3.360888772384127	-0.7346631171488105	0.4725904704782199	0.501878987827832	0.9772827566739017	1.000222514762906	6923.116675928517
308	4.106078446905126	3.459848791900535	-0.6462296550045918	0.4742611505901495	0.5002236600925228	0.9838541658275658	1.000227779773521	6873.095321687277
309	4.038734909719364	3.61254346602832	-0.4261914436910432	0.4782392161241018	0.4962483619867709	0.9996707857180397	1.000240860447172	6751.89647686266
310	3.972060585006538	3.459355792502731	-0.5127047925038068	0.4765757711862325	0.497872058538912	0.9930277525236656	1.000235423703344	6801.747074926466
311	4.138957190365206	3.433377147837638	-0.705580042527568	0.4731920898065	0.5012986950034408	0.9796443481304553	1.000224356589738	6905.535326588806
312	4.105118276316289	3.366889421269719	-0.7382288550465699	0.4725486241335354	0.501924420061971	0.9771186937774871	1.0002222957062	6925.213669645801
313	4.106164386691477	3.466942118260478	-0.6392222684309989	0.4743845891918634	0.5001011076491901	0.9843413532656592	1.000228222174524	6868.925132937532
314	4.105407900138819	3.393629281413598	-0.7117786187252211	0.4730380132053716	0.501438416072847	0.9790390234759135	1.000223884383361	6910.034294701851
315	4.09562107335035	3.367363077556322	-0.7282579957940278	0.4727099907687985	0.5017602857491626	0.9777514916637338	1.000222896134007	6919.468905066055
316	4.106947656238273	3.542920991472893	-0.5640266647653807	0.4757757678108906	0.4987195204472492	0.9898479206825047	1.000232724000616	6826.776024720544
317	4.058952632023484	3.459766534625286	-0.5991860973981979	0.4750657868722924	0.4994060747165235	0.9870340251751621	1.000230496511381	6847.566349564102
318	3.971395224517793	3.391957248261156	-0.5794379762566368	0.4753450786990941	0.4990921584730217	0.9881400448307218	1.000231349703709	6839.588096800811
319	4.059021065641992	3.466560429317069	-0.5924606363249225	0.4751896382090592	0.4992831560577069	0.9875243418539709	1.000230903772663	6843.755701734126
320	4.3092121797508	3.273189722396723	-1.036022457354076	0.467261160292081	0.5072651806916765	0.9565960234379168	1.000205426402933	7090.611922510322
321	4.106159504499102	3.466326781202873	-0.6398327232962293	0.4743812759293234	0.5001043669398545	0.9843282734934306	1.000228157296085	6869.536377226405
322	4.106164386691477	3.466942118260478	-0.6392222684309989	0.4743845891918634	0.5001011076491901	0.9843413532656592	1.000228222174524	6868.925132937532
323	4.095611620770283	3.366861766902638	-0.7287498538676447	0.4727081574049169	0.5017621130515377	0.977744299967677	1.00022284180704	6919.98830121574
324	3.971139513146118	3.366401423700124	-0.6047380894459935	0.4748609355247261	0.4995722440967127	0.9862235441188388	1.00022986478577	6853.485670154823
325	4.106083310334862	3.460461777438715	-0.6456215328961465	0.4742644382133515	0.500220426209134	0.983867138452457	1.000227844435873	6872.485480990212
326	4.022654364352197	3.423659621045161	-0.5989947433070366	0.4750389310629642	0.499417770768679	0.9869277358825291	1.000230357047067	6848.872260949262
327	4.106013616695476	3.453692438610262	-0.6523211780852138	0.474140980221253	0.5003430311038132	0.9833800971682276	1.000227441041952	6876.291723009642
328	4.057994084063427	3.366563115305719	-0.6914309687577083	0.4733534053163457	0.5011056753681549	0.9802784920110209	1.00022495301097	6899.861270507479
329	4.106164386691477	3.466942118260478	-0.6392222684309989	0.4743845891918634	0.5001011076491901	0.9843413532656592	1.000228222174524	6868.925132937532
330	4.022654364352197	3.423659621045161	-0.5989947433070366	0.4750389310629642	0.499417770768679	0.9869277358825291	1.000230357047067	6848.872260949262
331	4.106083310334862	3.460461777438715	-0.6456215328961465	0.4742644382133515	0.500220426209134	0.983867138452457	1.000227844435873	6872.485480990212
332	4.096939725307205	3.495808324355639	-0.6011314009515667	0.4750792865763224	0.4994075664942814	0.9870874580948931	1.000230469436618	6847.819832344678
333	4.264820885861377	3.332912005920495	-0.9319088799408828	0.46913962596206	0.5053778046419317	0.9638402469562056	1.000211371177981	7031.430307639864
334	4.106083310334862	3.460461777438715	-0.6456215328961465	0.4742644382133515	0.500220426209134	0.983867138452457	1.000227844435873	6872.485480990212
335	4.106078446905126	3.459848791900535	-0.6462296550045918	0.4742611505901495	0.5002236600925228	0.9838541658275658	1.000227779773521	6873.095321687277
336	4.138957190365206	3.433377147837638	-0.705580042527568	0.4731920898065	0.5012986950034408	0.9796443481304553	1.000224356589738	6905.535326588806
337	4.106164386691477	3.466942118260478	-0.6392222684309989	0.4743845891918634	0.5001011076491901	0.9843413532656592	1.000228222174524	6868.925132937532
338	4.096509745041284	3.453575956425222	-0.6429337886160624	0.4742994579325915	0.5001819178588143	0.9840053327520678	1.000227984179397	6871.167908081823
339	3.97133537308189	3.385957201916406	-0.585378171165484	0.4752268368428804	0.499209430282309	0.9876716532076427	1.000231016977819	6842.6972217831
340	4.106947656238273	3.542920991472893	-0.5640266647653807	0.4757757678108906	0.4987195204472492	0.9898479206825047	1.000232724000616	6826.776024720544
341	4.138957190365206	3.433377147837638	-0.705580042527568	0.4731920898065	0.5012986950034408	0.9796443481304553	1.000224356589738	6905.535326588806
342	4.095551889532937	3.360888772384127	-0.7346631171488105	0.4725904704782199	0.501878987827832	0.9772827566739017	1.000222514762906	6923.116675928517
343	4.106094522575187	3.460154439127554	-0.6459400834476332	0.4742608865682866	0.500223955133736	0.9838531240313373	1.00022781744067	6872.740063776757
344	4.314081586320143	3.716334562510132	-0.5977470238100118	0.4753642061017064	0.4991970823248866	0.9882158340755207	1.000231100803754	6841.913651794021
345	4.095821971244685	3.386968033104727	-0.7088539381399586	0.4730760697127363	0.5013967577072825	0.9791885041221144	1.000224038146522	6908.568664851771
346	4.3092121797508	3.273189722396723	-1.036022457354076	0.467261160292081	0.5072651806916765	0.9565960234379168	1.000205426402933	7090.611922510322
347	4.106947656238273	3.542920991472893	-0.5640266647653807	0.4757757678108906	0.4987195204472492	0.9898479206825047	1.000232724000616	6826.776024720544
348	4.106947656238273	3.542920991472893	-0.5640266647653807	0.4757757678108906	0.4987195204472492	0.9898479206825047	1.000232724000616	6826.776024720544
349	4.107018263824785	3.549625189566908	-0.5573930742578774	0.4758990502722147	0.498597079929857	0.9903373077697712	1.000233118543248	6823.10671977778
350	4.106164386691477	3.466942118260478	-0.6392222684309989	0.4743845891918634	0.5001011076491901	0.9843413532656592	1.000228222174524	6868.925132937532
351	4.095611620770283	3.366861766902638	-0.7287498538676447	0.4727081574049169	0.5017621130515377	0.977744299967677	1.00022284180704	6919.98830121574
352	4.060786541500046	3.64069495316128	-0.4200915883387655	0.4783647618808451	0.496131866938787	1.000173877162467	1.000241307391941	6747.830871313224
353	4.057935070063158	3.360590755541894	-0.6973443145212639	0.4732356698663812	0.5012225468414885	0.9798156264624176	1.000224624628305	6902.984185082351
354	4.059021065641992	3.466560429317069	-0.5924606363249225	0.4751896382090592	0.4992831560577069	0.9875243418539709	1.000230903772663	6843.755701734126
355	4.105389258006622	3.393041732275151	-0.7123475257314711	0.4730351721649275	0.5014411964472911	0.9790278651318732	1.000223822880669	6910.62069643518
356	4.09562107335035	3.367363077556322	-0.7282579957940278	0.4727099907687985	0.5017602857491626	0.9777514916637338	1.000222896134007	6919.468905066055
357	4.059021065641992	3.466560429317069	-0.5924606363249225	0.4751896382090592	0.4992831560577069	0.9875243418539709	1.000230903772663	6843.755701734126
358	4.105122852457258	3.367468229613909	-0.7376546228433494	0.4725515379968679	0.5019215565844682	0.977130117035001	1.000222357183611	6924.625028171732
359	4.106094522575187	3.460154439127554	-0.6459400834476332	0.4742608865682866	0.500223955133736	0.9838531240313373	1.00022781744067	6872.740063776757
360	4.106947656238273	3.542920991472893	-0.5640266647653807	0.4757757678108906	0.4987195204472492	0.9898479206825047	1.000232724000616	6826.776024720544
361	4.105326017713275	3.387051687804944	-0.718274329908331	0.4729172706373352	0.5015583174261585	0.9785649064154681	1.000223495978034	6913.739245549104
362	4.021933949928863	3.352252054064854	-0.6696818958640089	0.4737116899960422	0.5007345718296554	0.9816883276434074	1.000226143141051	6888.566814443111
363	4.106094522575187	3.460154439127554	-0.6459400834476332	0.4742608865682866	0.500223955133736	0.9838531240313373	1.00022781744067	6872.740063776757
364	3.587013759036114	2.779662257650871	-0.8073515013852428	0.4701018569528183	0.5040697530840369	0.9675709431363184	1.000216883063863	6977.434974771766
365	3.585126762041673	2.578175146979457	-1.006951615062215	0.4659260479476077	0.5081948891943879	0.9514781999571731	1.000205886824163	7085.99271658946
366	3.369090432444627	2.755938736183439	-0.6131516962611876	0.4737142419353019	0.5003541483528197	0.9816983763054606	1.000226616655815	6884.08339786724
367	3.709511515546165	2.788588798582571	-0.9209227169635943	0.4682073316965423	0.5060211656458536	0.9602384966044862	1.000210558108116	7039.466159416462
368	3.173489302338698	3.192437948994002	0.01894864665530394	0.4861819714086743	0.4879502273464572	1.031983516210441	1.00026288939939	6557.179399099961
369	3.484680176129255	2.544576748636362	-0.9401034274928932	0.4671254930508749	0.5069374706979108	0.9560748059989146	1.000208902056268	7055.890492572169
370	3.797807860462824	2.718719491346295	-1.079088369116529	0.4651287948702205	0.5091243480936198	0.9484343107715427	1.000202254913717	7122.594621702176
371	3.485971784578873	2.693408582502364	-0.7925632020765092	0.4702828004087243	0.5038217843825599	0.9682739987128931	1.000216892460467	6977.343632924141
372	3.709278086694031	2.780454319540474	-0.9288237671535566	0.467988662927583	0.5062377310757549	0.9593955369754117	1.000210292320901	7042.097015971953
373	3.182967689964645	3.332905157163013	0.149937467198368	0.4886751816373812	0.4855084006598481	1.042333411053775	1.000271298261501	6485.784960931156
374	3.484680176129255	2.544576748636362	-0.9401034274928932	0.4671254930508749	0.5069374706979108	0.9560748059989146	1.000208902056268	7055.890492572169
375	3.709558749429777	2.794369156924263	-0.9151895925055147	0.4682779059824592	0.5059517300147363	0.9605107057355616	1.000211028185556	7034.817980108422
376	3.357089842585488	2.778283946133486	-0.578805896452002	0.4743641577537715	0.4997063210373227	0.9842606986690913	1.00022855881069	6865.755303981914
377	3.70941207385574	2.778546704429142	-0.9308653694265985	0.4679611160585416	0.5062649965556194	0.9592893940062541	1.000210137644227	7043.628967163728
378	3.797807860462824	2.718719491346295	-1.079088369116529	0.4651287948702205	0.5091243480936198	0.9484343107715427	1.000202254913717	7122.594621702176
379	3.367691283830127	3.234586792825905	-0.1331044910042225	0.4833135971473563	0.4908983005807186	1.020199788621547	1.000255153634769	6624.262932207441
380	3.355828770006017	2.624137005499374	-0.731691764506643	0.4712428197525035	0.5027802275088245	0.972012201699495	1.000219665462141	6950.492233222274
381	3.70941207385574	2.778546704429142	-0.9308653694265985	0.4679611160585416	0.5062649965556194	0.9592893940062541	1.000210137644227	7043.628967163728
382	3.367691283830127	3.234586792825905	-0.1331044910042225	0.4833135971473563	0.4908983005807186	1.020199788621547	1.000255153634769	6624.262932207441
383	3.707246537687995	2.563431167212065	-1.14381537047593	0.4635036426859929	0.5106739653146148	0.9422575427827825	1.000198574351527	7160.075033551178
384	3.355828770006017	2.624137005499374	-0.731691764506643	0.4712428197525035	0.5027802275088245	0.972012201699495	1.000219665462141	6950.492233222274
385	3.709132403996936	2.764756262521078	-0.9443761414758574	0.4676736312110156	0.506549264677715	0.9581823194881172	1.000209411416068	7050.830617608631
386	4.299174513096967	2.391955228688689	-1.907219284408278	0.4494239950012635	0.5250284147104163	0.8902709950268082	1.000160356404239	7573.949887611925
387	3.173489302338698	3.192437948994002	0.01894864665530394	0.4861819714086743	0.4879502273464572	1.031983516210441	1.00026288939939	6557.179399099961
388	3.680777578024488	2.857737362735759	-0.8230402152887293	0.4700886586322256	0.5041431616457036	0.9675196798658308	1.00021607023112	6985.34537289542
389	3.356946902615517	2.762604538177079	-0.5943423644384374	0.4740482960780618	0.5000173601430118	0.9830146088554091	1.000227648358762	6874.335048618431
390	3.709558749429777	2.794369156924263	-0.9151895925055147	0.4682779059824592	0.5059517300147363	0.9605107057355616	1.000211028185556	7034.817980108422
391	3.367691283830127	3.234586792825905	-0.1331044910042225	0.4833135971473563	0.4908983005807186	1.020199788621547	1.000255153634769	6624.262932207441
392	3.801646902834752	3.120343298442422	-0.6813036043923297	0.473173767062495	0.5011604037610289	0.9795723445516298	1.00022465572003	6902.688381923251
393	3.355305373369414	2.561505408465055	-0.7937999649043581	0.469863030373371	0.5041403908325359	0.9666437175263364	1.000216411187224	6982.025040718005
394	3.709278086694031	2.780454319540474	-0.9288237671535566	0.467988662927583	0.5062377310757549	0.9593955369754117	1.000210292320901	7042.097015971953
395	3.578510222541975	2.8571577301892	-0.721352492352775	0.4719155174075952	0.5022731934915831	0.9746397062585997	1.000221460358959	6933.221995963431
396	3.797807860462824	2.718719491346295	-1.079088369116529	0.4651287948702205	0.5091243480936198	0.9484343107715427	1.000202254913717	7122.594621702176
397	3.680777578024488	2.857737362735759	-0.8230402152887293	0.4700886586322256	0.5041431616457036	0.9675196798658308	1.00021607023112	6985.34537289542
398	3.709132403996936	2.764756262521078	-0.9443761414758574	0.4676736312110156	0.506549264677715	0.9581823194881172	1.000209411416068	7050.830617608631
399	3.709558749429777	2.794369156924263	-0.9151895925055147	0.4682779059824592	0.5059517300147363	0.9605107057355616	1.000211028185556	7034.817980108422
400	3.173489302338698	3.192437948994002	0.01894864665530394	0.4861819714086743	0.4879502273464572	1.031983516210441	1.00026288939939	6557.179399099961
401	3.797807860462824	2.718719491346295	-1.079088369116529	0.4651287948702205	0.5091243480936198	0.9484343107715427	1.000202254913717	7122.594621702176
402	3.709511515546165	2.788588798582571	-0.9209227169635943	0.4682073316965423	0.5060211656458536	0.9602384966044862	1.000210558108116	7039.466159416462
403	3.576051403731888	2.57623572112558	-0.9998156826063074	0.4660993350204244	0.5080171979093826	0.9521410076730029	1.000206027312158	7084.584461041453
404	3.578044385833034	2.793620520136034	-0.7844238656969997	0.4705976167759657	0.5035747804736213	0.969498362807983	1.000217957037168	6967.010648392677
405	3.709278086694031	2.780454319540474	-0.9288237671535566	0.467988662927583	0.5062377310757549	0.9593955369754117	1.000210292320901	7042.097015971953
406	3.707336221814769	2.572379604326701	-1.134956617488068	0.4637328996498237	0.5104468613101339	0.943126618976222	1.000198916363781	7156.575573261998
407	3.367691283830127	3.234586792825905	-0.1331044910042225	0.4833135971473563	0.4908983005807186	1.020199788621547	1.000255153634769	6624.262932207441
408	3.680777578024488	2.857737362735759	-0.8230402152887293	0.4700886586322256	0.5041431616457036	0.9675196798658308	1.00021607023112	6985.34537289542
409	3.67806609065899	2.563270276741332	-1.114795813917658	0.4639955183255841	0.5101679878348496	0.9441230776242423	1.000200103353701	7144.456844046557
410	3.709278086694031	2.780454319540474	-0.9288237671535566	0.467988662927583	0.5062377310757549	0.9593955369754117	1.000210292320901	7042.097015971953
411	3.355754727062062	2.614830795542677	-0.7409239315193847	0.4710065685848118	0.5030134265323161	0.97109100864464	1.000219275348401	6954.25725187536
412	3.67806609065899	2.563270276741332	-1.114795813917658	0.4639955183255841	0.5101679878348496	0.9441230776242423	1.000200103353701	7144.456844046557
413	3.578044385833034	2.793620520136034	-0.7844238656969997	0.4705976167759657	0.5035747804736213	0.969498362807983	1.000217957037168	6967.010648392677
414	3.578044385833034	2.793620520136034	-0.7844238656969997	0.4705976167759657	0.5035747804736213	0.969498362807983	1.000217957037168	6967.010648392677
415	3.709132403996936	2.764756262521078	-0.9443761414758574	0.4676736312110156	0.506549264677715	0.9581823194881172	1.000209411416068	7050.830617608631
416	3.797807860462824	2.718719491346295	-1.079088369116529	0.4651287948702205	0.5091243480936198	0.9484343107715427	1.000202254913717	7122.594621702176
417	3.367691283830127	3.234586792825905	-0.1331044910042225	0.4833135971473563	0.4908983005807186	1.020199788621547	1.000255153634769	6624.262932207441
418	3.577907650473252	2.777743925818704	-0.8001637246545488	0.4702795502653977	0.5038887996643769	0.968261366048801	1.000217048657736	6975.825632157144
419	3.487435774954288	2.865319372381497	-0.6221164025727908	0.473768672207551	0.5003834526153198	0.9819127272681959	1.00022667926486	6883.491029067907
420	3.709278086694031	2.780454319540474	-0.9288237671535566	0.467988662927583	0.5062377310757549	0.9593955369754117	1.000210292320901	7042.097015971953
421	3.797807860462824	2.718719491346295	-1.079088369116529	0.4651287948702205	0.5091243480936198	0.9484343107715427	1.000202254913717	7122.594621702176
422	3.708036958761024	2.63130125381623	-1.076735704944794	0.4649388856174965	0.509254193983658	0.9477105804546166	1.000202110032252	7124.062570375891
423	3.581729063038666	3.212815588171395	-0.3689134748672709	0.478908005162674	0.495370430287461	1.002353574981484	1.000242250215709	6739.270588416372
424	3.709278086694031	2.780454319540474	-0.9288237671535566	0.467988662927583	0.5062377310757549	0.9593955369754117	1.000210292320901	7042.097015971953
425	3.797807860462824	2.718719491346295	-1.079088369116529	0.4651287948702205	0.5091243480936198	0.9484343107715427	1.000202254913717	7122.594621702176
426	3.70941207385574	2.778546704429142	-0.9308653694265985	0.4679611160585416	0.5062649965556194	0.9592893940062541	1.000210137644227	7043.628967163728
427	3.707752345783239	2.616968324749673	-1.090784021033566	0.4646448091521869	0.5095449461052197	0.9465908896527065	1.000201344375984	7131.830320610403
428	3.711194271025389	2.97047068278033	-0.7407235882450594	0.4718227940739003	0.5024461192441437	0.9742771384638691	1.000220897210069	6938.631276355038
429	3.578044385833034	2.793620520136034	-0.7844238656969997	0.4705976167759657	0.5035747804736213	0.969498362807983	1.000217957037168	6967.010648392677
430	3.182967689964645	3.332905157163013	0.149937467198368	0.4886751816373812	0.4855084006598481	1.042333411053775	1.000271298261501	6485.784960931156
431	3.576051403731888	2.57623572112558	-0.9998156826063074	0.4660993350204244	0.5080171979093826	0.9521410076730029	1.000206027312158	7084.584461041453
432	3.485883740537024	2.683773227062184	-0.8021105134748407	0.4700420354484855	0.5040597217260693	0.9673386123524795	1.00021648636901	6981.293323240266
433	3.67806609065899	2.563270276741332	-1.114795813917658	0.4639955183255841	0.5101679878348496	0.9441230776242423	1.000200103353701	7144.456844046557
434	3.707376577508518	2.577285715627077	-1.130090861881442	0.4637926639055082	0.5103880674656281	0.943353297751815	1.000199310173165	7152.55036518307
435	3.70941207385574	2.778546704429142	-0.9308653694265985	0.4679611160585416	0.5062649965556194	0.9592893940062541	1.000210137644227	7043.628967163728
436	3.709511515546165	2.788588798582571	-0.9209227169635943	0.4682073316965423	0.5060211656458536	0.9602384966044862	1.000210558108116	7039.466159416462
437	3.367691283830127	3.234586792825905	-0.1331044910042225	0.4833135971473563	0.4908983005807186	1.020199788621547	1.000255153634769	6624.262932207441
438	3.708955873025908	2.745200150716212	-0.9637557223096969	0.4673168808535778	0.5069017734135028	0.9568101721358593	1.000208201602901	7062.860535989675
439	3.578044385833034	2.793620520136034	-0.7844238656969997	0.4705976167759657	0.5035747804736213	0.969498362807983	1.000217957037168	6967.010648392677
440	3.801646902834752	3.120343298442422	-0.6813036043923297	0.473173767062495	0.5011604037610289	0.9795723445516298	1.00022465572003	6902.688381923251
441	3.709278086694031	2.780454319540474	-0.9288237671535566	0.467988662927583	0.5062377310757549	0.9593955369754117	1.000210292320901	7042.097015971953
442	3.797807860462824	2.718719491346295	-1.079088369116529	0.4651287948702205	0.5091243480936198	0.9484343107715427	1.000202254913717	7122.594621702176
443	3.357016504267439	2.772510112654021	-0.5845063916134179	0.4742942207692414	0.4997746220626325	0.9839846647644638	1.000228080790363	6870.25730649026
444	3.355754727062062	2.614830795542677	-0.7409239315193847	0.4710065685848118	0.5030134265323161	0.97109100864464	1.000219275348401	6954.25725187536
445	3.355418575050705	2.5753440640933	-0.7800745109574048	0.4701531284639164	0.503854583737248	0.9677701097750391	1.000217174836432	6974.599849164954
446	3.355305373369414	2.561505408465055	-0.7937999649043581	0.469863030373371	0.5041403908325359	0.9666437175263364	1.000216411187224	6982.025040718005
447	3.708036958761024	2.63130125381623	-1.076735704944794	0.4649388856174965	0.509254193983658	0.9477105804546166	1.000202110032252	7124.062570375891
448	3.485971784578873	2.693408582502364	-0.7925632020765092	0.4702828004087243	0.5038217843825599	0.9682739987128931	1.000216892460467	6977.343632924141
449	3.485883740537024	2.683773227062184	-0.8021105134748407	0.4700420354484855	0.5040597217260693	0.9673386123524795	1.00021648636901	6981.293323240266
450	3.680777578024488	2.857737362735759	-0.8230402152887293	0.4700886586322256	0.5041431616457036	0.9675196798658308	1.00021607023112	6985.34537289542
451	3.357016504267439	2.772510112654021	-0.5845063916134179	0.4742942207692414	0.4997746220626325	0.9839846647644638	1.000228080790363	6870.25730649026
452	3.486907243644127	2.803636744446238	-0.6832704991978891	0.4725452894185952	0.5015898916277879	0.9771056208046429	1.000223078386196	6917.727042328042
453	3.797807860462824	2.718719491346295	-1.079088369116529	0.4651287948702205	0.5091243480936198	0.9484343107715427	1.000202254913717	7122.594621702176
454	3.367691283830127	3.234586792825905	-0.1331044910042225	0.4833135971473563	0.4908983005807186	1.020199788621547	1.000255153634769	6624.262932207441
455	3.581729063038666	3.212815588171395	-0.3689134748672709	0.478908005162674	0.495370430287461	1.002353574981484	1.000242250215709	6739.270588416372
456	3.486015804490562	2.698662924141104	-0.7873528803494576	0.4703465668334312	0.503759287311291	0.9685218775498983	1.000217322523422	6973.165668102144
457	3.356946902615517	2.762604538177079	-0.5943423644384374	0.4740482960780618	0.5000173601430118	0.9830146088554091	1.000227648358762	6874.335048618431
458	3.70941207385574	2.778546704429142	-0.9308653694265985	0.4679611160585416	0.5062649965556194	0.9592893940062541	1.000210137644227	7043.628967163728
459	3.70941207385574	2.778546704429142	-0.9308653694265985	0.4679611160585416	0.5062649965556194	0.9592893940062541	1.000210137644227	7043.628967163728
460	3.679952673533874	2.764260785571617	-0.9156918879622569	0.4681624888432133	0.5060474570064742	0.9600655726428946	1.000210949754142	7035.593091719217
461	3.707246537687995	2.563431167212065	-1.14381537047593	0.4635036426859929	0.5106739653146148	0.9422575427827825	1.000198574351527	7160.075033551178
462	3.797807860462824	2.718719491346295	-1.079088369116529	0.4651287948702205	0.5091243480936198	0.9484343107715427	1.000202254913717	7122.594621702176
463	3.357089842585488	2.778283946133486	-0.578805896452002	0.4743641577537715	0.4997063210373227	0.9842606986690913	1.00022855881069	6865.755303981914
464	4.299174513096967	2.391955228688689	-1.907219284408278	0.4494239950012635	0.5250284147104163	0.8902709950268082	1.000160356404239	7573.949887611925
465	3.173489302338698	3.192437948994002	0.01894864665530394	0.4861819714086743	0.4879502273464572	1.031983516210441	1.00026288939939	6557.179399099961
466	3.709676953781913	2.805029948965337	-0.9046470048165758	0.4685460128218127	0.5056861364495144	0.9615454684357385	1.000211450679919	7030.64554799603
467	3.577907650473252	2.777743925818704	-0.8001637246545488	0.4702795502653977	0.5038887996643769	0.968261366048801	1.000217048657736	6975.825632157144
468	3.355305373369414	2.561505408465055	-0.7937999649043581	0.469863030373371	0.5041403908325359	0.9666437175263364	1.000216411187224	6982.025040718005
469	3.488446743492537	2.984302210795155	-0.5041445326973824	0.4761406437089307	0.4980441862860655	0.9912970149161158	1.000233599619864	6818.637975277112
470	3.680777578024488	2.857737362735759	-0.8230402152887293	0.4700886586322256	0.5041431616457036	0.9675196798658308	1.00021607023112	6985.34537289542
471	3.578044385833034	2.793620520136034	-0.7844238656969997	0.4705976167759657	0.5035747804736213	0.969498362807983	1.000217957037168	6967.010648392677
472	3.355754727062062	2.614830795542677	-0.7409239315193847	0.4710065685848118	0.5030134265323161	0.97109100864464	1.000219275348401	6954.25725187536
473	3.356946902615517	2.762604538177079	-0.5943423644384374	0.4740482960780618	0.5000173601430118	0.9830146088554091	1.000227648358762	6874.335048618431
474	3.67806609065899	2.563270276741332	-1.114795813917658	0.4639955183255841	0.5101679878348496	0.9441230776242423	1.000200103353701	7144.456844046557
475	3.355754727062062	2.614830795542677	-0.7409239315193847	0.4710065685848118	0.5030134265323161	0.97109100864464	1.000219275348401	6954.25725187536
476	3.357016504267439	2.772510112654021	-0.5845063916134179	0.4742942207692414	0.4997746220626325	0.9839846647644638	1.000228080790363	6870.25730649026
477	3.889650511264303	21.69727295926675	17.80762244800244	0.8581243858289653	0.1203389541871824	6.596684867897074	1.000444009689191	5300.706801039315
478	3.797807860462824	2.718719491346295	-1.079088369116529	0.4651287948702205	0.5091243480936198	0.9484343107715427	1.000202254913717	7122.594621702176
479	3.486015804490562	2.698662924141104	-0.7873528803494576	0.4703465668334312	0.503759287311291	0.9685218775498983	1.000217322523422	6973.165668102144
480	3.707246537687995	2.563431167212065	-1.14381537047593	0.4635036426859929	0.5106739653146148	0.9422575427827825	1.000198574351527	7160.075033551178
481	3.678135780895544	2.572579272401717	-1.105556508493827	0.4642300794220775	0.5099358501248339	0.9450139028019856	1.000200480161281	7140.618364562914
482	3.67806609065899	2.563270276741332	-1.114795813917658	0.4639955183255841	0.5101679878348496	0.9441230776242423	1.000200103353701	7144.456844046557
483	23.82291608095992	3.48847118640483	-20.33444489455509	0.09718883808768609	0.8835436007416326	0.1174093594915419	0.9997613393971335	19120.99430217862
484	3.709511515546165	2.788588798582571	-0.9209227169635943	0.4682073316965423	0.5060211656458536	0.9602384966044862	1.000210558108116	7039.466159416462
485	3.356798811973007	2.742989451702133	-0.6138093602708743	0.4736896305578387	0.5003701155676603	0.981601469199149	1.000226394152319	6886.189417104005
486	3.70941207385574	2.778546704429142	-0.9308653694265985	0.4679611160585416	0.5062649965556194	0.9592893940062541	1.000210137644227	7043.628967163728
487	3.487435774954288	2.865319372381497	-0.6221164025727908	0.473768672207551	0.5003834526153198	0.9819127272681959	1.00022667926486	6883.491029067907
488	3.575972827734911	2.57202346928068	-1.003949358454231	0.4660496230564751	0.5080662325502689	0.9519508198048657	1.000205693927669	7087.927229693278
489	3.709511515546165	2.788588798582571	-0.9209227169635943	0.4682073316965423	0.5060211656458536	0.9602384966044862	1.000210558108116	7039.466159416462
490	3.709231245202287	2.774729020237146	-0.9345022249651413	0.4679187683346324	0.5063064976232734	0.9591262421543745	1.000209826954369	7046.708123648558
491	3.424764062425143	2.728010625109158	-0.6967534373159854	0.472103689088437	0.501982502600214	0.9753758887418069	1.000222042681037	6927.637421173884
492	3.577730695919116	2.763483713347092	-0.8142469825720244	0.4699840253511499	0.5041804011545212	0.9671133666778766	1.000216263533022	6983.462553366757
493	3.524151098451689	3.138530569332267	-0.3856205291194219	0.4785405782103472	0.4956990611924185	1.000878821809772	1.000240829820202	6752.175252774948
494	3.578510222541975	2.8571577301892	-0.721352492352775	0.4719155174075952	0.5022731934915831	0.9746397062585997	1.000221460358959	6933.221995963431
495	3.797661726333432	2.70358000029178	-1.094081726041651	0.4648219167767937	0.5094281662913066	0.9472650763346728	1.000201426183364	7130.999557844065
496	3.488446743492537	2.984302210795155	-0.5041445326973824	0.4761406437089307	0.4980441862860655	0.9912970149161158	1.000233599619864	6818.637975277112
497	3.578510222541975	2.8571577301892	-0.721352492352775	0.4719155174075952	0.5022731934915831	0.9746397062585997	1.000221460358959	6933.221995963431
498	3.678135780895544	2.572579272401717	-1.105556508493827	0.4642300794220775	0.5099358501248339	0.9450139028019856	1.000200480161281	7140.618364562914
499	4.299174513096967	2.391955228688689	-1.907219284408278	0.4494239950012635	0.5250284147104163	0.8902709950268082	1.000160356404239	7573.949887611925
500	3.182967689964645	3.332905157163013	0.149937467198368	0.4886751816373812	0.4855084006598481	1.042333411053775	1.000271298261501	6485.784960931156
501	3.486015804490562	2.698662924141104	-0.7873528803494576	0.4703465668334312	0.503759287311291	0.9685218775498983	1.000217322523422	6973.165668102144
502	3.707246537687995	2.563431167212065	-1.14381537047593	0.4635036426859929	0.5106739653146148	0.9422575427827825	1.000198574351527	7160.075033551178
503	3.577907650473252	2.777743925818704	-0.8001637246545488	0.4702795502653977	0.5038887996643769	0.968261366048801	1.000217048657736	6975.825632157144
504	3.357016504267439	2.772510112654021	-0.5845063916134179	0.4742942207692414	0.4997746220626325	0.9839846647644638	1.000228080790363	6870.25730649026
505	3.576382783151513	2.616294485660492	-0.960088297491021	0.4669585685998154	0.5071684960323044	0.9554338661185057	1.000208130307579	7063.570751677721
506	3.355305373369414	2.561505408465055	-0.7937999649043581	0.469863030373371	0.5041403908325359	0.9666437175263364	1.000216411187224	6982.025040718005
507	3.575972827734911	2.57202346928068	-1.003949358454231	0.4660496230564751	0.5080662325502689	0.9519508198048657	1.000205693927669	7087.927229693278
508	3.578510222541975	2.8571577301892	-0.721352492352775	0.4719155174075952	0.5022731934915831	0.9746397062585997	1.000221460358959	6933.221995963431
509	3.173489302338698	3.192437948994002	0.01894864665530394	0.4861819714086743	0.4879502273464572	1.031983516210441	1.00026288939939	6557.179399099961
510	3.355383476522015	2.570444395785013	-0.7849390807370016	0.4700936355973111	0.5039127244230881	0.9675390104728754	1.000216772770904	6978.507281757831
511	3.707376577508518	2.577285715627077	-1.130090861881442	0.4637926639055082	0.5103880674656281	0.943353297751815	1.000199310173165	7152.55036518307
512	4.16027760827869	2.51024160355177	-1.650036004726921	0.4543331884206167	0.5200599284129389	0.9080926721702569	1.00017298382683	7432.00444505529
513	3.575905754882734	2.562716099724426	-1.013189655158308	0.4658146651552847	0.5082985387874498	0.9510523976680836	1.000205311080079	7091.769850819123
514	3.577730695919116	2.763483713347092	-0.8142469825720244	0.4699840253511499	0.5041804011545212	0.9671133666778766	1.000216263533022	6983.462553366757
515	3.71135023144075	2.985890675235533	-0.7254595562052173	0.4721348744411591	0.5021374376522957	0.9754979456350826	1.000221754293004	6930.401988804246
516	3.71135023144075	2.985890675235533	-0.7254595562052173	0.4721348744411591	0.5021374376522957	0.9754979456350826	1.000221754293004	6930.401988804246
517	3.70784447850458	2.626188275240569	-1.08165620326401	0.4648783432166265	0.5093136228731037	0.947479965763262	1.000201705935868	7128.160104543404
518	3.707336221814769	2.572379604326701	-1.134956617488068	0.4637328996498237	0.5104468613101339	0.943126618976222	1.000198916363781	7156.575573261998
519	3.709231245202287	2.774729020237146	-0.9345022249651413	0.4679187683346324	0.5063064976232734	0.9591262421543745	1.000209826954369	7046.708123648558
520	3.70941207385574	2.778546704429142	-0.9308653694265985	0.4679611160585416	0.5062649965556194	0.9592893940062541	1.000210137644227	7043.628967163728
521	3.709676953781913	2.805029948965337	-0.9046470048165758	0.4685460128218127	0.5056861364495144	0.9615454684357385	1.000211450679919	7030.64554799603
522	3.678570316334125	2.616744853238556	-1.061825463095569	0.4651362934102113	0.5090396845227266	0.948462897707761	1.000202878532529	7116.282981491814
523	4.299174513096967	2.391955228688689	-1.907219284408278	0.4494239950012635	0.5250284147104163	0.8902709950268082	1.000160356404239	7573.949887611925
524	3.355828770006017	2.624137005499374	-0.731691764506643	0.4712428197525035	0.5027802275088245	0.972012201699495	1.000219665462141	6950.492233222274
525	3.577730695919116	2.763483713347092	-0.8142469825720244	0.4699840253511499	0.5041804011545212	0.9671133666778766	1.000216263533022	6983.462553366757
526	3.357089842585488	2.778283946133486	-0.578805896452002	0.4743641577537715	0.4997063210373227	0.9842606986690913	1.00022855881069	6865.755303981914
527	3.680777578024488	2.857737362735759	-0.8230402152887293	0.4700886586322256	0.5041431616457036	0.9675196798658308	1.00021607023112	6985.34537289542
528	3.485883740537024	2.683773227062184	-0.8021105134748407	0.4700420354484855	0.5040597217260693	0.9673386123524795	1.00021648636901	6981.293323240266
529	3.67821012852162	2.576901495304195	-1.101308633217425	0.4642814061167247	0.5098851657575301	0.9452089373274807	1.000200821199922	7137.147815496784
530	3.679952673533874	2.764260785571617	-0.9156918879622569	0.4681624888432133	0.5060474570064742	0.9600655726428946	1.000210949754142	7035.593091719217
531	3.71135023144075	2.985890675235533	-0.7254595562052173	0.4721348744411591	0.5021374376522957	0.9754979456350826	1.000221754293004	6930.401988804246
532	3.578044385833034	2.793620520136034	-0.7844238656969997	0.4705976167759657	0.5035747804736213	0.969498362807983	1.000217957037168	6967.010648392677
533	3.707246537687995	2.563431167212065	-1.14381537047593	0.4635036426859929	0.5106739653146148	0.9422575427827825	1.000198574351527	7160.075033551178
534	3.091140435585161	3.191813565998834	0.1006731304136732	0.4877524215074688	0.486350944895945	1.038491075554246	1.000267196083314	6520.418531901766
535	3.709132403996936	2.764756262521078	-0.9443761414758574	0.4676736312110156	0.506549264677715	0.9581823194881172	1.000209411416068	7050.830617608631
536	3.709558749429777	2.794369156924263	-0.9151895925055147	0.4682779059824592	0.5059517300147363	0.9605107057355616	1.000211028185556	7034.817980108422
537	3.355383476522015	2.570444395785013	-0.7849390807370016	0.4700936355973111	0.5039127244230881	0.9675390104728754	1.000216772770904	6978.507281757831
538	3.581729063038666	3.212815588171395	-0.3689134748672709	0.478908005162674	0.495370430287461	1.002353574981484	1.000242250215709	6739.270588416372
539	3.524151098451689	3.138530569332267	-0.3856205291194219	0.4785405782103472	0.4956990611924185	1.000878821809772	1.000240829820202	6752.175252774948
540	3.367691283830127	3.234586792825905	-0.1331044910042225	0.4833135971473563	0.4908983005807186	1.020199788621547	1.000255153634769	6624.262932207441
541	3.696831506911943	2.620114063839936	-1.076717443072007	0.4648774283110481	0.5093080031415	0.9474764811568894	1.000202127464208	7123.885916581135
542	3.71135023144075	2.985890675235533	-0.7254595562052173	0.4721348744411591	0.5021374376522957	0.9754979456350826	1.000221754293004	6930.401988804246
543	3.424764062425143	2.728010625109158	-0.6967534373159854	0.472103689088437	0.501982502600214	0.9753758887418069	1.000222042681037	6927.637421173884
544	3.182967689964645	3.332905157163013	0.149937467198368	0.4886751816373812	0.4855084006598481	1.042333411053775	1.000271298261501	6485.784960931156
545	3.182967689964645	3.332905157163013	0.149937467198368	0.4886751816373812	0.4855084006598481	1.042333411053775	1.000271298261501	6485.784960931156
546	3.709511515546165	2.788588798582571	-0.9209227169635943	0.4682073316965423	0.5060211656458536	0.9602384966044862	1.000210558108116	7039.466159416462
547	3.485883740537024	2.683773227062184	-0.8021105134748407	0.4700420354484855	0.5040597217260693	0.9673386123524795	1.00021648636901	6981.293323240266
548	3.708036958761024	2.63130125381623	-1.076735704944794	0.4649388856174965	0.509254193983658	0.9477105804546166	1.000202110032252	7124.062570375891
549	4.299174513096967	2.391955228688689	-1.907219284408278	0.4494239950012635	0.5250284147104163	0.8902709950268082	1.000160356404239	7573.949887611925
550	3.709558749429777	2.794369156924263	-0.9151895925055147	0.4682779059824592	0.5059517300147363	0.9605107057355616	1.000211028185556	7034.817980108422
551	23.36584455608012	3.350268219615448	-20.01557633646468	0.09769661303310827	0.883497449009581	0.118089196823475	0.9997749528391201	18175.07885370811
552	3.355754727062062	2.614830795542677	-0.7409239315193847	0.4710065685848118	0.5030134265323161	0.97109100864464	1.000219275348401	6954.25725187536
553	3.577730695919116	2.763483713347092	-0.8142469825720244	0.4699840253511499	0.5041804011545212	0.9671133666778766	1.000216263533022	6983.462553366757
554	3.70784447850458	2.626188275240569	-1.08165620326401	0.4648783432166265	0.5093136228731037	0.947479965763262	1.000201705935868	7128.160104543404
555	3.707246537687995	2.563431167212065	-1.14381537047593	0.4635036426859929	0.5106739653146148	0.9422575427827825	1.000198574351527	7160.075033551178
556	3.575972827734911	2.57202346928068	-1.003949358454231	0.4660496230564751	0.5080662325502689	0.9519508198048657	1.000205693927669	7087.927229693278
557	3.707752345783239	2.616968324749673	-1.090784021033566	0.4646448091521869	0.5095449461052197	0.9465908896527065	1.000201344375984	7131.830320610403
558	3.709511515546165	2.788588798582571	-0.9209227169635943	0.4682073316965423	0.5060211656458536	0.9602384966044862	1.000210558108116	7039.466159416462
559	3.680777578024488	2.857737362735759	-0.8230402152887293	0.4700886586322256	0.5041431616457036	0.9675196798658308	1.00021607023112	6985.34537289542
560	3.488446743492537	2.984302210795155	-0.5041445326973824	0.4761406437089307	0.4980441862860655	0.9912970149161158	1.000233599619864	6818.637975277112
561	3.707246537687995	2.563431167212065	-1.14381537047593	0.4635036426859929	0.5106739653146148	0.9422575427827825	1.000198574351527	7160.075033551178
562	3.679952673533874	2.764260785571617	-0.9156918879622569	0.4681624888432133	0.5060474570064742	0.9600655726428946	1.000210949754142	7035.593091719217
563	3.487435774954288	2.865319372381497	-0.6221164025727908	0.473768672207551	0.5003834526153198	0.9819127272681959	1.00022667926486	6883.491029067907
564	3.355418575050705	2.5753440640933	-0.7800745109574048	0.4701531284639164	0.503854583737248	0.9677701097750391	1.000217174836432	6974.599849164954
565	3.70941207385574	2.778546704429142	-0.9308653694265985	0.4679611160585416	0.5062649965556194	0.9592893940062541	1.000210137644227	7043.628967163728
566	3.485245382304203	2.690564177699827	-0.7946812046043763	0.4701760128301962	0.5039275470563096	0.9678590176331907	1.000216926046574	6977.017171045871
567	3.367691283830127	3.234586792825905	-0.1331044910042225	0.4833135971473563	0.4908983005807186	1.020199788621547	1.000255153634769	6624.262932207441
568	3.71135023144075	2.985890675235533	-0.7254595562052173	0.4721348744411591	0.5021374376522957	0.9754979456350826	1.000221754293004	6930.401988804246
569	3.485971784578873	2.693408582502364	-0.7925632020765092	0.4702828004087243	0.5038217843825599	0.9682739987128931	1.000216892460467	6977.343632924141
570	3.484680176129255	2.544576748636362	-0.9401034274928932	0.4671254930508749	0.5069374706979108	0.9560748059989146	1.000208902056268	7055.890492572169
571	3.485883740537024	2.683773227062184	-0.8021105134748407	0.4700420354484855	0.5040597217260693	0.9673386123524795	1.00021648636901	6981.293323240266
572	3.678570316334125	2.616744853238556	-1.061825463095569	0.4651362934102113	0.5090396845227266	0.948462897707761	1.000202878532529	7116.282981491814
573	3.708036958761024	2.63130125381623	-1.076735704944794	0.4649388856174965	0.509254193983658	0.9477105804546166	1.000202110032252	7124.062570375891
574	3.679952673533874	2.764260785571617	-0.9156918879622569	0.4681624888432133	0.5060474570064742	0.9600655726428946	1.000210949754142	7035.593091719217
575	3.707376577508518	2.577285715627077	-1.130090861881442	0.4637926639055082	0.5103880674656281	0.943353297751815	1.000199310173165	7152.55036518307
576	4.299174513096967	2.391955228688689	-1.907219284408278	0.4494239950012635	0.5250284147104163	0.8902709950268082	1.000160356404239	7573.949887611925
577	3.355418575050705	2.5753440640933	-0.7800745109574048	0.4701531284639164	0.503854583737248	0.9677701097750391	1.000217174836432	6974.599849164954
578	3.578044385833034	2.793620520136034	-0.7844238656969997	0.4705976167759657	0.5035747804736213	0.969498362807983	1.000217957037168	6967.010648392677
579	4.16027760827869	2.51024160355177	-1.650036004726921	0.4543331884206167	0.5200599284129389	0.9080926721702569	1.00017298382683	7432.00444505529
580	3.487435774954288	2.865319372381497	-0.6221164025727908	0.473768672207551	0.5003834526153198	0.9819127272681959	1.00022667926486	6883.491029067907
581	3.707376577508518	2.577285715627077	-1.130090861881442	0.4637926639055082	0.5103880674656281	0.943353297751815	1.000199310173165	7152.55036518307
582	3.707752345783239	2.616968324749673	-1.090784021033566	0.4646448091521869	0.5095449461052197	0.9465908896527065	1.000201344375984	7131.830320610403
583	3.709278086694031	2.780454319540474	-0.9288237671535566	0.467988662927583	0.5062377310757549	0.9593955369754117	1.000210292320901	7042.097015971953
584	25.18792456251372	2.767290478823842	-22.42063408368988	0.07740810645997491	0.9071167146005263	0.09150820959858973	0.9997489504620592	20071.6932214078
585	3.797661726333432	2.70358000029178	-1.094081726041651	0.4648219167767937	0.5094281662913066	0.9472650763346728	1.000201426183364	7130.999557844065
586	3.173489302338698	3.192437948994002	0.01894864665530394	0.4861819714086743	0.4879502273464572	1.031983516210441	1.00026288939939	6557.179399099961
587	3.709558749429777	2.794369156924263	-0.9151895925055147	0.4682779059824592	0.5059517300147363	0.9605107057355616	1.000211028185556	7034.817980108422
588	3.357089842585488	2.778283946133486	-0.578805896452002	0.4743641577537715	0.4997063210373227	0.9842606986690913	1.00022855881069	6865.755303981914
589	3.797807860462824	2.718719491346295	-1.079088369116529	0.4651287948702205	0.5091243480936198	0.9484343107715427	1.000202254913717	7122.594621702176
590	3.953482872533367	3.375753770934949	-0.5777291015984183	0.4753669300271114	0.4990620198085819	0.9882266276397103	1.000231420186863	6838.929836791435
591	3.597908641976365	3.456612226590093	-0.1412964153862721	0.4832478133894355	0.4910948694990721	1.019931073211976	1.000256337267654	6613.90971876911
592	4.006183037747246	3.123893759446394	-0.8822892783008527	0.4695824620732083	0.5048249313803066	0.965555499581948	1.000213829352786	7007.246629018127
593	3.807699771881226	3.115338856792031	-0.6923609150891958	0.4729525793449765	0.5013826838009388	0.978703529830021	1.000224081954847	6908.151209387245
594	3.950579559671424	3.070844963551601	-0.8797345961198224	0.4695463397330185	0.5048327474427913	0.9654154783800584	1.000213758683672	7007.939551034986
595	3.730479897268816	3.484167821047566	-0.2463120762212498	0.4813601316422985	0.4930253803739518	1.01224925892339	1.000250600319029	6664.395053717691
596	3.865424486910325	3.030152645880477	-0.8352718410298485	0.4702146606237584	0.5041257008298611	0.9680091852888045	1.000216113143133	6984.927309026574
597	3.951642277378798	3.177716295671121	-0.7739259817076767	0.4715908360175384	0.5028057735715042	0.9733706908417833	1.000219936327706	6947.880487817289
598	3.951833542102584	3.19525057217492	-0.7565829699276634	0.4719593666251855	0.5024401756844408	0.9748112102957426	1.000220834375776	6939.235350025392
599	3.808852496628997	3.237979476471365	-0.5708730201576322	0.4752820133712033	0.4990774300634295	0.9878901977932342	1.000231343259358	6839.648288555896
600	3.951754338514087	3.189051425874304	-0.7627029126397828	0.4718036624935087	0.5025947931017436	0.9742023457907578	1.000220605017219	6941.441241596948
601	3.931236897045489	3.05995590445418	-0.8712809925913092	0.4696575780314918	0.5047126752053848	0.9658467330069838	1.00021420911539	7003.525343635233
602	3.951529959793985	3.179400892815162	-0.7721290669788234	0.4716150793925166	0.502781690595938	0.9734653920613129	1.000220072791165	6946.565421297209
603	3.865298410370275	3.020017717581282	-0.8452806927889931	0.4700181654970403	0.5043205023864734	0.9672459224603617	1.000215536751304	6990.546906134649
604	3.807699771881226	3.115338856792031	-0.6923609150891958	0.4729525793449765	0.5013826838009388	0.978703529830021	1.000224081954847	6908.151209387245
605	3.951529959793985	3.179400892815162	-0.7721290669788234	0.4716150793925166	0.502781690595938	0.9734653920613129	1.000220072791165	6946.565421297209
606	3.604459494609286	3.54679506724831	-0.05766442736097588	0.4847923910758143	0.4895739229911171	1.026258518721432	1.000261644295751	6567.884774938399
607	3.809621529358084	3.319564804819142	-0.4900567245389413	0.4768239970054137	0.4975514578503155	0.9940163706381044	1.00023619315286	6794.647116517562
608	4.006295224947205	3.134943981162821	-0.8713512437843844	0.4697912971112631	0.5046177537732008	0.9663653818437294	1.000214472678743	7000.945017230263
609	3.722341711435443	3.177704790986636	-0.5446369204488062	0.4756404169296536	0.4986775127953976	0.9893108913165283	1.000232601715997	6827.914091961667
610	4.30485487136784	2.889995142417478	-1.414859728950362	0.4597763490992121	0.5147188043529801	0.9282314573614768	1.000184790759658	7304.017030572581
611	3.865424486910325	3.030152645880477	-0.8352718410298485	0.4702146606237584	0.5041257008298611	0.9680091852888045	1.000216113143133	6984.927309026574
612	3.951642277378798	3.177716295671121	-0.7739259817076767	0.4715908360175384	0.5028057735715042	0.9733706908417833	1.000219936327706	6947.880487817289
613	3.865424486910325	3.030152645880477	-0.8352718410298485	0.4702146606237584	0.5041257008298611	0.9680091852888045	1.000216113143133	6984.927309026574
614	3.832436466128073	3.421229460953525	-0.4112070051745476	0.4783490987850178	0.4960527992943811	1.000111098223719	1.000241002669127	6750.602231693201
615	3.722223797780369	3.166429554370505	-0.5557942434098644	0.4754280674958118	0.4988874119489678	0.9884689145711969	1.000231923079467	6834.236874092523
616	3.930838176541363	3.020465932163128	-0.9103722443782352	0.4688794661065769	0.5054841010805106	0.9628338944550079	1.000211997940891	7025.248316800084
617	3.942806841564338	3.062547151939408	-0.8802596896249306	0.4695028652122566	0.5048720632940886	0.9652469831702327	1.000213735508424	7008.166817933828
618	3.721244345552826	3.058383079364329	-0.6628612661884969	0.4733623870399674	0.5009295337290867	0.9803138112861495	1.000225504433048	6894.623612450174
619	3.95141831804831	3.168116583785265	-0.7833017342630457	0.4714029484361825	0.50299198299778	0.9726370453599329	1.000219407896533	6952.977561417784
620	4.006183037747246	3.123893759446394	-0.8822892783008527	0.4695824620732083	0.5048249313803066	0.965555499581948	1.000213829352786	7007.246629018127
621	3.951529959793985	3.179400892815162	-0.7721290669788234	0.4716150793925166	0.502781690595938	0.9734653920613129	1.000220072791165	6946.565421297209
622	3.930958951758888	3.030716419781637	-0.9002425319772516	0.4690774439422455	0.5052877329770884	0.96359962426039	1.000212580968288	7019.507466696149
623	3.951754338514087	3.189051425874304	-0.7627029126397828	0.4718036624935087	0.5025947931017436	0.9742023457907578	1.000220605017219	6941.441241596948
624	3.722341711435443	3.177704790986636	-0.5446369204488062	0.4756404169296536	0.4986775127953976	0.9893108913165283	1.000232601715997	6827.914091961667
625	3.865424486910325	3.030152645880477	-0.8352718410298485	0.4702146606237584	0.5041257008298611	0.9680091852888045	1.000216113143133	6984.927309026574
626	3.807638616530559	3.109384233213162	-0.6982543833173969	0.4728078621572382	0.5015261266317426	0.9781354822083876	1.000223834501409	6910.509890045096
627	3.930958951758888	3.030716419781637	-0.9002425319772516	0.4690774439422455	0.5052877329770884	0.96359962426039	1.000212580968288	7019.507466696149
628	3.722341711435443	3.177704790986636	-0.5446369204488062	0.4756404169296536	0.4986775127953976	0.9893108913165283	1.000232601715997	6827.914091961667
629	3.951273633467467	3.153059652996004	-0.7982139804714627	0.471145937399655	0.5032466208572168	0.9716343374510668	1.000218433030009	6962.400476401997
630	3.807699771881226	3.115338856792031	-0.6923609150891958	0.4729525793449765	0.5013826838009388	0.978703529830021	1.000224081954847	6908.151209387245
631	3.866999668051506	3.188487576691448	-0.6785120913600573	0.4732611207246108	0.5011086137167637	0.9799156665229831	1.000225302291408	6896.5427213583
632	4.223903638733018	2.981831597469323	-1.242072041263695	0.4629690731759307	0.5115019059757206	0.9402339582149152	1.000194150740565	7205.647990983151
633	3.930878158234008	3.026514980918907	-0.9043631773151013	0.4690249681696151	0.5053398629305947	0.9633966051997171	1.000212255578212	7022.710300867079
634	3.953074978929136	3.320755595955352	-0.6323193829737845	0.4743159687331837	0.5001040102787658	0.9840704938167015	1.000228230081915	6868.850641866505
635	4.223903638733018	2.981831597469323	-1.242072041263695	0.4629690731759307	0.5115019059757206	0.9402339582149152	1.000194150740565	7205.647990983151
636	3.866893814981253	3.177095334744475	-0.689798480236778	0.4730472972122586	0.5013203363974654	0.9790754877673007	1.000224622370786	6903.005663848996
637	3.951273633467467	3.153059652996004	-0.7982139804714627	0.471145937399655	0.5032466208572168	0.9716343374510668	1.000218433030009	6962.400476401997
638	3.932925214316971	3.232738534292976	-0.7001866800239949	0.4729768815407606	0.5014226364282448	0.9787989520256335	1.000224177844957	6907.237635765005
639	3.95141831804831	3.168116583785265	-0.7833017342630457	0.4714029484361825	0.50299198299778	0.9726370453599329	1.000219407896533	6952.977561417784
640	3.951529959793985	3.179400892815162	-0.7721290669788234	0.4716150793925166	0.502781690595938	0.9734653920613129	1.000220072791165	6946.565421297209
641	3.730479897268816	3.484167821047566	-0.2463120762212498	0.4813601316422985	0.4930253803739518	1.01224925892339	1.000250600319029	6664.395053717691
642	3.951754338514087	3.189051425874304	-0.7627029126397828	0.4718036624935087	0.5025947931017436	0.9742023457907578	1.000220605017219	6941.441241596948
643	3.950009873977514	3.026263211119772	-0.9237466628577424	0.4687049992706679	0.5056667213078869	0.9621595724814772	1.000211155657418	7033.558582721762
644	4.006295224947205	3.134943981162821	-0.8713512437843844	0.4697912971112631	0.5046177537732008	0.9663653818437294	1.000214472678743	7000.945017230263
645	3.950009873977514	3.026263211119772	-0.9237466628577424	0.4687049992706679	0.5056667213078869	0.9621595724814772	1.000211155657418	7033.558582721762
646	3.932925214316971	3.232738534292976	-0.7001866800239949	0.4729768815407606	0.5014226364282448	0.9787989520256335	1.000224177844957	6907.237635765005
647	4.223903638733018	2.981831597469323	-1.242072041263695	0.4629690731759307	0.5115019059757206	0.9402339582149152	1.000194150740565	7205.647990983151
648	3.866758994168271	3.167025264195164	-0.699733729973107	0.4728519141121845	0.5015135736170842	0.9783083630532218	1.000224041594121	6908.535810386457
649	3.722269211402852	3.172388066588251	-0.5498811448146013	0.4755735217506609	0.4987433195296597	0.9890455748234676	1.000232171853784	6831.917710505177
650	3.950345424345453	3.060152700721177	-0.8901927236242764	0.4693437424217574	0.5050335060796065	0.9646305027291256	1.00021314613385	7013.951453558631
651	3.932925214316971	3.232738534292976	-0.7001866800239949	0.4729768815407606	0.5014226364282448	0.9787989520256335	1.000224177844957	6907.237635765005
652	3.930958951758888	3.030716419781637	-0.9002425319772516	0.4690774439422455	0.5052877329770884	0.96359962426039	1.000212580968288	7019.507466696149
653	3.952960827869803	3.31050793851331	-0.6424528893564934	0.4741178600961953	0.500300480367602	0.9832889137899525	1.000227648623384	6874.332551808281
654	3.806653680311658	3.006004339284769	-0.8006493410268893	0.4708076851510954	0.5035058521804421	0.9703161579082539	1.000217833205352	6968.211008715482
655	3.865337510538925	3.026066655372119	-0.8392708551668058	0.4701638257240909	0.5041761969783917	0.9678116686542488	1.000215796947996	6988.008968738924
656	3.951529959793985	3.179400892815162	-0.7721290669788234	0.4716150793925166	0.502781690595938	0.9734653920613129	1.000220072791165	6946.565421297209
657	3.867334899544146	3.232315466707116	-0.63501943283703	0.474119122357559	0.5002587775470773	0.9832938918111001	1.000227804865014	6872.858667052237
658	4.312771584566542	3.599347768546679	-0.713423816019862	0.4732416621510492	0.5013106317445095	0.9798391795532876	1.000224298645422	6906.087078041073
659	3.539979265965516	3.456129245614438	-0.08385002035107769	0.4842926248294719	0.4900337301027788	1.024207051609675	1.000259556023086	6585.918484722391
660	3.951754338514087	3.189051425874304	-0.7627029126397828	0.4718036624935087	0.5025947931017436	0.9742023457907578	1.000220605017219	6941.441241596948
661	4.006295224947205	3.134943981162821	-0.8713512437843844	0.4697912971112631	0.5046177537732008	0.9663653818437294	1.000214472678743	7000.945017230263
662	3.809621529358084	3.319564804819142	-0.4900567245389413	0.4768239970054137	0.4975514578503155	0.9940163706381044	1.00023619315286	6794.647116517562
663	3.722341711435443	3.177704790986636	-0.5446369204488062	0.4756404169296536	0.4986775127953976	0.9893108913165283	1.000232601715997	6827.914091961667
664	3.951529959793985	3.179400892815162	-0.7721290669788234	0.4716150793925166	0.502781690595938	0.9734653920613129	1.000220072791165	6946.565421297209
665	4.006183037747246	3.123893759446394	-0.8822892783008527	0.4695824620732083	0.5048249313803066	0.965555499581948	1.000213829352786	7007.246629018127
666	4.160467477622262	23.86467714303802	19.70420966541576	0.8676484394788012	0.1101293941092721	7.149867149030701	1.00045608499841	5233.862618140959
667	3.951483203172333	3.174135547828047	-0.7773476553442862	0.4715484326142582	0.5028475795811191	0.9732050725001199	1.000219652472372	6950.617532832292
668	3.832436466128073	3.421229460953525	-0.4112070051745476	0.4783490987850178	0.4960527992943811	1.000111098223719	1.000241002669127	6750.602231693201
669	3.806653680311658	3.006004339284769	-0.8006493410268893	0.4708076851510954	0.5035058521804421	0.9703161579082539	1.000217833205352	6968.211008715482
670	3.722096523145844	3.151301443032315	-0.57079508011353	0.4751696031545733	0.4991426493132144	0.9874450091247917	1.000230921316214	6843.591646246926
671	4.006183037747246	3.123893759446394	-0.8822892783008527	0.4695824620732083	0.5048249313803066	0.965555499581948	1.000213829352786	7007.246629018127
672	3.95141831804831	3.168116583785265	-0.7833017342630457	0.4714029484361825	0.50299198299778	0.9726370453599329	1.000219407896533	6952.977561417784
673	3.942806841564338	3.062547151939408	-0.8802596896249306	0.4695028652122566	0.5048720632940886	0.9652469831702327	1.000213735508424	7008.166817933828
674	3.953074978929136	3.320755595955352	-0.6323193829737845	0.4743159687331837	0.5001040102787658	0.9840704938167015	1.000228230081915	6868.850641866505
675	4.159154105915459	23.69695079639904	19.53779669048359	0.8665819329696698	0.1111754548167994	7.083994815533445	1.000455924605095	5234.739427445256
676	3.953074978929136	3.320755595955352	-0.6323193829737845	0.4743159687331837	0.5001040102787658	0.9840704938167015	1.000228230081915	6868.850641866505
677	3.950345424345453	3.060152700721177	-0.8901927236242764	0.4693437424217574	0.5050335060796065	0.9646305027291256	1.00021314613385	7013.951453558631
678	3.932320866169655	3.167659878387908	-0.7646609877817467	0.4717136345736359	0.5026746058397429	0.9738504649048231	1.000220460512344	6942.831760758309
679	3.951529959793985	3.179400892815162	-0.7721290669788234	0.4716150793925166	0.502781690595938	0.9734653920613129	1.000220072791165	6946.565421297209
680	3.932925214316971	3.232738534292976	-0.7001866800239949	0.4729768815407606	0.5014226364282448	0.9787989520256335	1.000224177844957	6907.237635765005
681	3.722096523145844	3.151301443032315	-0.57079508011353	0.4751696031545733	0.4991426493132144	0.9874450091247917	1.000230921316214	6843.591646246926
682	3.721244345552826	3.058383079364329	-0.6628612661884969	0.4733623870399674	0.5009295337290867	0.9803138112861495	1.000225504433048	6894.623612450174
683	3.807746597523822	3.120285842130104	-0.687460755393718	0.4730151129551987	0.5013209909529176	0.9789490848958069	1.000224478427069	6904.375467425781
684	3.807638616530559	3.109384233213162	-0.6982543833173969	0.4728078621572382	0.5015261266317426	0.9781354822083876	1.000223834501409	6910.509890045096
685	3.720867482842685	3.019017511091221	-0.7018499717514644	0.4725840528401631	0.5016993002883574	0.9772575939739554	1.000223254706247	6916.042710923462
686	3.942806841564338	3.062547151939408	-0.8802596896249306	0.4695028652122566	0.5048720632940886	0.9652469831702327	1.000213735508424	7008.166817933828
687	3.720963842859246	3.029496544080672	-0.6914672987785746	0.4727857682653019	0.5014998670363091	0.9780487861357909	1.000223872460606	6910.147965260388
688	3.930838176541363	3.020465932163128	-0.9103722443782352	0.4688794661065769	0.5054841010805106	0.9628338944550079	1.000211997940891	7025.248316800084
689	3.930838176541363	3.020465932163128	-0.9103722443782352	0.4688794661065769	0.5054841010805106	0.9628338944550079	1.000211997940891	7025.248316800084
690	3.951273633467467	3.153059652996004	-0.7982139804714627	0.471145937399655	0.5032466208572168	0.9716343374510668	1.000218433030009	6962.400476401997
691	3.539979265965516	3.456129245614438	-0.08385002035107769	0.4842926248294719	0.4900337301027788	1.024207051609675	1.000259556023086	6585.918484722391
692	3.953074978929136	3.320755595955352	-0.6323193829737845	0.4743159687331837	0.5001040102787658	0.9840704938167015	1.000228230081915	6868.850641866505
693	3.951642277378798	3.177716295671121	-0.7739259817076767	0.4715908360175384	0.5028057735715042	0.9733706908417833	1.000219936327706	6947.880487817289
694	3.951707385954914	3.183758167017748	-0.7679492189371655	0.4717366740724256	0.502661019811215	0.9739405050967793	1.000220182377793	6945.509721279064
695	3.932320866169655	3.167659878387908	-0.7646609877817467	0.4717136345736359	0.5026746058397429	0.9738504649048231	1.000220460512344	6942.831760758309
696	3.865298410370275	3.020017717581282	-0.8452806927889931	0.4700181654970403	0.5043205023864734	0.9672459224603617	1.000215536751304	6990.546906134649
697	3.951833542102584	3.19525057217492	-0.7565829699276634	0.4719593666251855	0.5024401756844408	0.9748112102957426	1.000220834375776	6939.235350025392
698	3.951754338514087	3.189051425874304	-0.7627029126397828	0.4718036624935087	0.5025947931017436	0.9742023457907578	1.000220605017219	6941.441241596948
699	4.223903638733018	2.981831597469323	-1.242072041263695	0.4629690731759307	0.5115019059757206	0.9402339582149152	1.000194150740565	7205.647990983151
700	3.951642277378798	3.177716295671121	-0.7739259817076767	0.4715908360175384	0.5028057735715042	0.9733706908417833	1.000219936327706	6947.880487817289
701	3.869706206238186	3.469870572565941	-0.3998356336722448	0.4785843390740881	0.4958368821955171	1.001054357141373	1.00024188711955	6742.564711380615
702	3.809621529358084	3.319564804819142	-0.4900567245389413	0.4768239970054137	0.4975514578503155	0.9940163706381044	1.00023619315286	6794.647116517562
703	3.930838176541363	3.020465932163128	-0.9103722443782352	0.4688794661065769	0.5054841010805106	0.9628338944550079	1.000211997940891	7025.248316800084
704	3.930838176541363	3.020465932163128	-0.9103722443782352	0.4688794661065769	0.5054841010805106	0.9628338944550079	1.000211997940891	7025.248316800084
705	3.950579559671424	3.070844963551601	-0.8797345961198224	0.4695463397330185	0.5048327474427913	0.9654154783800584	1.000213758683672	7007.939551034986
706	3.951529959793985	3.179400892815162	-0.7721290669788234	0.4716150793925166	0.502781690595938	0.9734653920613129	1.000220072791165	6946.565421297209
707	3.597908641976365	3.456612226590093	-0.1412964153862721	0.4832478133894355	0.4910948694990721	1.019931073211976	1.000256337267654	6613.90971876911
708	3.951754338514087	3.189051425874304	-0.7627029126397828	0.4718036624935087	0.5025947931017436	0.9742023457907578	1.000220605017219	6941.441241596948
709	3.951529959793985	3.179400892815162	-0.7721290669788234	0.4716150793925166	0.502781690595938	0.9734653920613129	1.000220072791165	6946.565421297209
710	3.807746597523822	3.120285842130104	-0.687460755393718	0.4730151129551987	0.5013209909529176	0.9789490848958069	1.000224478427069	6904.375467425781
711	3.930838176541363	3.020465932163128	-0.9103722443782352	0.4688794661065769	0.5054841010805106	0.9628338944550079	1.000211997940891	7025.248316800084
712	3.942806841564338	3.062547151939408	-0.8802596896249306	0.4695028652122566	0.5048720632940886	0.9652469831702327	1.000213735508424	7008.166817933828
713	3.809621529358084	3.319564804819142	-0.4900567245389413	0.4768239970054137	0.4975514578503155	0.9940163706381044	1.00023619315286	6794.647116517562
714	3.951483203172333	3.174135547828047	-0.7773476553442862	0.4715484326142582	0.5028475795811191	0.9732050725001199	1.000219652472372	6950.617532832292
715	3.869706206238186	3.469870572565941	-0.3998356336722448	0.4785843390740881	0.4958368821955171	1.001054357141373	1.00024188711955	6742.564711380615
716	3.721296002459806	3.064239215742945	-0.6570567867168617	0.4735058556885575	0.5007874522027712	0.9808781434938746	1.000225749441117	6892.29896762628
717	3.807746597523822	3.120285842130104	-0.687460755393718	0.4730151129551987	0.5013209909529176	0.9789490848958069	1.000224478427069	6904.375467425781
718	3.951642277378798	3.177716295671121	-0.7739259817076767	0.4715908360175384	0.5028057735715042	0.9733706908417833	1.000219936327706	6947.880487817289
719	3.807746597523822	3.120285842130104	-0.687460755393718	0.4730151129551987	0.5013209909529176	0.9789490848958069	1.000224478427069	6904.375467425781
720	3.951529959793985	3.179400892815162	-0.7721290669788234	0.4716150793925166	0.502781690595938	0.9734653920613129	1.000220072791165	6946.565421297209
721	4.006183037747246	3.123893759446394	-0.8822892783008527	0.4695824620732083	0.5048249313803066	0.965555499581948	1.000213829352786	7007.246629018127
722	3.951754338514087	3.189051425874304	-0.7627029126397828	0.4718036624935087	0.5025947931017436	0.9742023457907578	1.000220605017219	6941.441241596948
723	3.951642277378798	3.177716295671121	-0.7739259817076767	0.4715908360175384	0.5028057735715042	0.9733706908417833	1.000219936327706	6947.880487817289
724	3.951483203172333	3.174135547828047	-0.7773476553442862	0.4715484326142582	0.5028475795811191	0.9732050725001199	1.000219652472372	6950.617532832292
725	4.30485487136784	2.889995142417478	-1.414859728950362	0.4597763490992121	0.5147188043529801	0.9282314573614768	1.000184790759658	7304.017030572581
726	3.721296002459806	3.064239215742945	-0.6570567867168617	0.4735058556885575	0.5007874522027712	0.9808781434938746	1.000225749441117	6892.29896762628
727	3.951529959793985	3.179400892815162	-0.7721290669788234	0.4716150793925166	0.502781690595938	0.9734653920613129	1.000220072791165	6946.565421297209
728	3.597908641976365	3.456612226590093	-0.1412964153862721	0.4832478133894355	0.4910948694990721	1.019931073211976	1.000256337267654	6613.90971876911
729	3.721244345552826	3.058383079364329	-0.6628612661884969	0.4733623870399674	0.5009295337290867	0.9803138112861495	1.000225504433048	6894.623612450174
730	3.865298410370275	3.020017717581282	-0.8452806927889931	0.4700181654970403	0.5043205023864734	0.9672459224603617	1.000215536751304	6990.546906134649
731	3.953074978929136	3.320755595955352	-0.6323193829737845	0.4743159687331837	0.5001040102787658	0.9840704938167015	1.000228230081915	6868.850641866505
732	3.604459494609286	3.54679506724831	-0.05766442736097588	0.4847923910758143	0.4895739229911171	1.026258518721432	1.000261644295751	6567.884774938399
733	3.952960827869803	3.31050793851331	-0.6424528893564934	0.4741178600961953	0.500300480367602	0.9832889137899525	1.000227648623384	6874.332551808281
734	3.866893814981253	3.177095334744475	-0.689798480236778	0.4730472972122586	0.5013203363974654	0.9790754877673007	1.000224622370786	6903.005663848996
735	3.721244345552826	3.058383079364329	-0.6628612661884969	0.4733623870399674	0.5009295337290867	0.9803138112861495	1.000225504433048	6894.623612450174
736	3.95141831804831	3.168116583785265	-0.7833017342630457	0.4714029484361825	0.50299198299778	0.9726370453599329	1.000219407896533	6952.977561417784
737	3.930958951758888	3.030716419781637	-0.9002425319772516	0.4690774439422455	0.5052877329770884	0.96359962426039	1.000212580968288	7019.507466696149
738	3.951529959793985	3.179400892815162	-0.7721290669788234	0.4716150793925166	0.502781690595938	0.9734653920613129	1.000220072791165	6946.565421297209
739	3.951754338514087	3.189051425874304	-0.7627029126397828	0.4718036624935087	0.5025947931017436	0.9742023457907578	1.000220605017219	6941.441241596948
740	4.30485487136784	2.889995142417478	-1.414859728950362	0.4597763490992121	0.5147188043529801	0.9282314573614768	1.000184790759658	7304.017030572581
741	3.721244345552826	3.058383079364329	-0.6628612661884969	0.4733623870399674	0.5009295337290867	0.9803138112861495	1.000225504433048	6894.623612450174
742	4.009065499222688	3.409627220018498	-0.5994382792041892	0.4750154294864918	0.4994350803155784	0.9868347308161214	1.000230329463603	6849.130605161249
743	3.865298410370275	3.020017717581282	-0.8452806927889931	0.4700181654970403	0.5043205023864734	0.9672459224603617	1.000215536751304	6990.546906134649
744	3.950052847225285	3.031086726086924	-0.9189661211383617	0.4687662479140219	0.5056061691493318	0.9623962507222693	1.000211538130777	7029.782527459906
745	3.869706206238186	3.469870572565941	-0.3998356336722448	0.4785843390740881	0.4958368821955171	1.001054357141373	1.00024188711955	6742.564711380615
746	3.597908641976365	3.456612226590093	-0.1412964153862721	0.4832478133894355	0.4910948694990721	1.019931073211976	1.000256337267654	6613.90971876911
747	3.865424486910325	3.030152645880477	-0.8352718410298485	0.4702146606237584	0.5041257008298611	0.9680091852888045	1.000216113143133	6984.927309026574
748	3.865337510538925	3.026066655372119	-0.8392708551668058	0.4701638257240909	0.5041761969783917	0.9678116686542488	1.000215796947996	6988.008968738924
749	3.809621529358084	3.319564804819142	-0.4900567245389413	0.4768239970054137	0.4975514578503155	0.9940163706381044	1.00023619315286	6794.647116517562
750	3.807746597523822	3.120285842130104	-0.687460755393718	0.4730151129551987	0.5013209909529176	0.9789490848958069	1.000224478427069	6904.375467425781
751	3.865424486910325	3.030152645880477	-0.8352718410298485	0.4702146606237584	0.5041257008298611	0.9680091852888045	1.000216113143133	6984.927309026574
752	3.809621529358084	3.319564804819142	-0.4900567245389413	0.4768239970054137	0.4975514578503155	0.9940163706381044	1.00023619315286	6794.647116517562
753	3.951642277378798	3.177716295671121	-0.7739259817076767	0.4715908360175384	0.5028057735715042	0.9733706908417833	1.000219936327706	6947.880487817289
754	3.72092420207712	3.024676963639417	-0.696247238437703	0.4727246401125919	0.5015600510206931	0.9778089581178396	1.00022348429308	6913.850768521056
755	3.949948436304633	3.020599915812839	-0.9293485204917946	0.468564950878523	0.50580574458942	0.9616185996523021	1.000210934288853	7035.745950218031
756	3.932925214316971	3.232738534292976	-0.7001866800239949	0.4729768815407606	0.5014226364282448	0.9787989520256335	1.000224177844957	6907.237635765005
757	3.730479897268816	3.484167821047566	-0.2463120762212498	0.4813601316422985	0.4930253803739518	1.01224925892339	1.000250600319029	6664.395053717691
758	3.930958951758888	3.030716419781637	-0.9002425319772516	0.4690774439422455	0.5052877329770884	0.96359962426039	1.000212580968288	7019.507466696149
759	3.721296002459806	3.064239215742945	-0.6570567867168617	0.4735058556885575	0.5007874522027712	0.9808781434938746	1.000225749441117	6892.29896762628
760	3.722341711435443	3.177704790986636	-0.5446369204488062	0.4756404169296536	0.4986775127953976	0.9893108913165283	1.000232601715997	6827.914091961667
761	3.722341711435443	3.177704790986636	-0.5446369204488062	0.4756404169296536	0.4986775127953976	0.9893108913165283	1.000232601715997	6827.914091961667
762	3.951529959793985	3.179400892815162	-0.7721290669788234	0.4716150793925166	0.502781690595938	0.9734653920613129	1.000220072791165	6946.565421297209
763	3.950345424345453	3.060152700721177	-0.8901927236242764	0.4693437424217574	0.5050335060796065	0.9646305027291256	1.00021314613385	7013.951453558631
764	3.932925214316971	3.232738534292976	-0.7001866800239949	0.4729768815407606	0.5014226364282448	0.9787989520256335	1.000224177844957	6907.237635765005
765	3.720867482842685	3.019017511091221	-0.7018499717514644	0.4725840528401631	0.5016993002883574	0.9772575939739554	1.000223254706247	6916.042710923462
766	3.808852496628997	3.237979476471365	-0.5708730201576322	0.4752820133712033	0.4990774300634295	0.9878901977932342	1.000231343259358	6839.648288555896
767	3.722269211402852	3.172388066588251	-0.5498811448146013	0.4755735217506609	0.4987433195296597	0.9890455748234676	1.000232171853784	6831.917710505177
768	3.807746597523822	3.120285842130104	-0.687460755393718	0.4730151129551987	0.5013209909529176	0.9789490848958069	1.000224478427069	6904.375467425781
769	3.949948436304633	3.020599915812839	-0.9293485204917946	0.468564950878523	0.50580574458942	0.9616185996523021	1.000210934288853	7035.745950218031
770	3.951754338514087	3.189051425874304	-0.7627029126397828	0.4718036624935087	0.5025947931017436	0.9742023457907578	1.000220605017219	6941.441241596948
771	3.808852496628997	3.237979476471365	-0.5708730201576322	0.4752820133712033	0.4990774300634295	0.9878901977932342	1.000231343259358	6839.648288555896
772	3.951273633467467	3.153059652996004	-0.7982139804714627	0.471145937399655	0.5032466208572168	0.9716343374510668	1.000218433030009	6962.400476401997
773	4.223903638733018	2.981831597469323	-1.242072041263695	0.4629690731759307	0.5115019059757206	0.9402339582149152	1.000194150740565	7205.647990983151
774	4.223903638733018	2.981831597469323	-1.242072041263695	0.4629690731759307	0.5115019059757206	0.9402339582149152	1.000194150740565	7205.647990983151
775	3.930838176541363	3.020465932163128	-0.9103722443782352	0.4688794661065769	0.5054841010805106	0.9628338944550079	1.000211997940891	7025.248316800084
776	3.722223797780369	3.166429554370505	-0.5557942434098644	0.4754280674958118	0.4988874119489678	0.9884689145711969	1.000231923079467	6834.236874092523
777	3.720963842859246	3.029496544080672	-0.6914672987785746	0.4727857682653019	0.5014998670363091	0.9780487861357909	1.000223872460606	6910.147965260388
778	3.951642277378798	3.177716295671121	-0.7739259817076767	0.4715908360175384	0.5028057735715042	0.9733706908417833	1.000219936327706	6947.880487817289
779	3.951754338514087	3.189051425874304	-0.7627029126397828	0.4718036624935087	0.5025947931017436	0.9742023457907578	1.000220605017219	6941.441241596948
780	3.953074978929136	3.320755595955352	-0.6323193829737845	0.4743159687331837	0.5001040102787658	0.9840704938167015	1.000228230081915	6868.850641866505
781	3.951642277378798	3.177716295671121	-0.7739259817076767	0.4715908360175384	0.5028057735715042	0.9733706908417833	1.000219936327706	6947.880487817289
782	3.953074978929136	3.320755595955352	-0.6323193829737845	0.4743159687331837	0.5001040102787658	0.9840704938167015	1.000228230081915	6868.850641866505
783	3.952960827869803	3.31050793851331	-0.6424528893564934	0.4741178600961953	0.500300480367602	0.9832889137899525	1.000227648623384	6874.332551808281
784	3.722223797780369	3.166429554370505	-0.5557942434098644	0.4754280674958118	0.4988874119489678	0.9884689145711969	1.000231923079467	6834.236874092523
785	3.951754338514087	3.189051425874304	-0.7627029126397828	0.4718036624935087	0.5025947931017436	0.9742023457907578	1.000220605017219	6941.441241596948
786	3.720867482842685	3.019017511091221	-0.7018499717514644	0.4725840528401631	0.5016993002883574	0.9772575939739554	1.000223254706247	6916.042710923462
787	4.315752936082823	3.869852227479523	-0.4459007086032996	0.478082664624402	0.4964904594732566	0.9990437860297736	1.000240226983939	6757.667145076965
788	4.315752936082824	3.869852227479523	-0.4459007086033004	0.478082664624402	0.4964904594732567	0.9990437860297736	1.000240226983939	6757.667145077021
789	4.315752936082825	3.869852227479523	-0.4459007086033022	0.4780826646244019	0.4964904594732567	0.9990437860297732	1.000240226983939	6757.667145077435
790	4.315752936082824	3.869852227479523	-0.4459007086033004	0.478082664624402	0.4964904594732567	0.9990437860297736	1.000240226983939	6757.667145077021
791	4.315752936082825	3.869852227479523	-0.4459007086033022	0.4780826646244019	0.4964904594732567	0.9990437860297732	1.000240226983939	6757.667145077476
792	4.315752936082824	3.869852227479523	-0.4459007086033004	0.478082664624402	0.4964904594732567	0.9990437860297736	1.000240226983939	6757.667145077021
793	4.315752936082824	3.869852227479523	-0.4459007086033004	0.478082664624402	0.4964904594732567	0.9990437860297736	1.000240226983939	6757.667145077021
794	4.315752936082825	3.869852227479523	-0.4459007086033022	0.4780826646244019	0.4964904594732567	0.9990437860297732	1.000240226983939	6757.667145077476
795	4.315752936082825	3.869852227479523	-0.4459007086033022	0.4780826646244019	0.4964904594732567	0.9990437860297732	1.000240226983939	6757.667145077435
796	4.315752936082824	3.869852227479523	-0.4459007086033004	0.478082664624402	0.4964904594732567	0.9990437860297736	1.000240226983939	6757.667145077021
797	4.315752936082824	3.869852227479523	-0.4459007086033004	0.478082664624402	0.4964904594732567	0.9990437860297736	1.000240226983939	6757.667145077021
798	4.315752936082824	3.869852227479523	-0.4459007086033004	0.478082664624402	0.4964904594732567	0.9990437860297736	1.000240226983939	6757.667145077021
799	4.315752936082825	3.869852227479523	-0.4459007086033022	0.4780826646244019	0.4964904594732567	0.9990437860297732	1.000240226983939	6757.667145077476
800	4.315752936082825	3.869852227479523	-0.4459007086033022	0.4780826646244019	0.4964904594732567	0.9990437860297732	1.000240226983939	6757.667145077435
801	4.315752936082824	3.869852227479523	-0.4459007086033004	0.478082664624402	0.4964904594732567	0.9990437860297736	1.000240226983939	6757.667145077021
802	4.315752936082823	3.869852227479523	-0.4459007086032996	0.478082664624402	0.4964904594732566	0.9990437860297736	1.000240226983939	6757.667145076965
803	4.315752936082823	3.869852227479523	-0.4459007086032996	0.478082664624402	0.4964904594732566	0.9990437860297736	1.000240226983939	6757.667145076965
804	4.315752936082824	3.869852227479523	-0.4459007086033004	0.478082664624402	0.4964904594732567	0.9990437860297736	1.000240226983939	6757.667145077021
805	4.315752936082825	3.869852227479523	-0.4459007086033022	0.4780826646244019	0.4964904594732567	0.9990437860297732	1.000240226983939	6757.667145077435
806	4.315752936082824	3.869852227479523	-0.4459007086033004	0.478082664624402	0.4964904594732567	0.9990437860297736	1.000240226983939	6757.667145077021
807	4.315752936082824	3.869852227479523	-0.4459007086033004	0.478082664624402	0.4964904594732567	0.9990437860297736	1.000240226983939	6757.667145077021
808	4.315752936082825	3.869852227479523	-0.4459007086033022	0.4780826646244019	0.4964904594732567	0.9990437860297732	1.000240226983939	6757.667145077435
809	4.315752936082824	3.869852227479523	-0.4459007086033004	0.478082664624402	0.4964904594732567	0.9990437860297736	1.000240226983939	6757.667145077021
810	4.315752936082825	3.869852227479523	-0.4459007086033022	0.4780826646244019	0.4964904594732567	0.9990437860297732	1.000240226983939	6757.667145077476
811	4.315752936082823	3.869852227479523	-0.4459007086032996	0.478082664624402	0.4964904594732566	0.9990437860297736	1.000240226983939	6757.667145076965
812	4.315752936082825	3.869852227479523	-0.4459007086033022	0.4780826646244019	0.4964904594732567	0.9990437860297732	1.000240226983939	6757.667145077476
813	4.315752936082824	3.869852227479523	-0.4459007086033004	0.478082664624402	0.4964904594732567	0.9990437860297736	1.000240226983939	6757.667145077021
814	4.315752936082824	3.869852227479523	-0.4459007086033004	0.478082664624402	0.4964904594732567	0.9990437860297736	1.000240226983939	6757.667145077021
815	4.315752936082824	3.869852227479523	-0.4459007086033004	0.478082664624402	0.4964904594732567	0.9990437860297736	1.000240226983939	6757.667145077021
816	4.315752936082824	3.869852227479523	-0.4459007086033004	0.478082664624402	0.4964904594732567	0.9990437860297736	1.000240226983939	6757.667145077021
817	4.315752936082824	3.869852227479523	-0.4459007086033004	0.478082664624402	0.4964904594732567	0.9990437860297736	1.000240226983939	6757.667145077021
818	4.315752936082823	3.869852227479523	-0.4459007086032996	0.478082664624402	0.4964904594732566	0.9990437860297736	1.000240226983939	6757.667145076965
819	4.315752936082824	3.869852227479523	-0.4459007086033004	0.478082664624402	0.4964904594732567	0.9990437860297736	1.000240226983939	6757.667145077021
820	4.315752936082823	3.869852227479523	-0.4459007086032996	0.478082664624402	0.4964904594732566	0.9990437860297736	1.000240226983939	6757.667145076965
821	4.315752936082824	3.869852227479523	-0.4459007086033004	0.478082664624402	0.4964904594732567	0.9990437860297736	1.000240226983939	6757.667145077021
822	4.315752936082825	3.869852227479523	-0.4459007086033022	0.4780826646244019	0.4964904594732567	0.9990437860297732	1.000240226983939	6757.667145077435
823	4.315752936082824	3.869852227479523	-0.4459007086033004	0.478082664624402	0.4964904594732567	0.9990437860297736	1.000240226983939	6757.667145077021
824	4.315752936082824	3.869852227479523	-0.4459007086033004	0.478082664624402	0.4964904594732567	0.9990437860297736	1.000240226983939	6757.667145077021
825	4.315752936082824	3.869852227479523	-0.4459007086033004	0.478082664624402	0.4964904594732567	0.9990437860297736	1.000240226983939	6757.667145077021
826	4.315752936082824	3.869852227479523	-0.4459007086033004	0.478082664624402	0.4964904594732567	0.9990437860297736	1.000240226983939	6757.667145077021
827	4.315752936082823	3.869852227479523	-0.4459007086032996	0.478082664624402	0.4964904594732566	0.9990437860297736	1.000240226983939	6757.667145076965
828	4.315752936082823	3.869852227479523	-0.4459007086032996	0.478082664624402	0.4964904594732566	0.9990437860297736	1.000240226983939	6757.667145076965
829	4.315752936082825	3.869852227479523	-0.4459007086033022	0.4780826646244019	0.4964904594732567	0.9990437860297732	1.000240226983939	6757.667145077435
830	4.315752936082824	3.869852227479523	-0.4459007086033004	0.478082664624402	0.4964904594732567	0.9990437860297736	1.000240226983939	6757.667145077021
831	4.315752936082824	3.869852227479523	-0.4459007086033004	0.478082664624402	0.4964904594732567	0.9990437860297736	1.000240226983939	6757.667145077021
832	4.315752936082823	3.869852227479523	-0.4459007086032996	0.478082664624402	0.4964904594732566	0.9990437860297736	1.000240226983939	6757.667145076965
833	4.315752936082825	3.869852227479523	-0.4459007086033022	0.4780826646244019	0.4964904594732567	0.9990437860297732	1.000240226983939	6757.667145077435
834	4.315752936082824	3.869852227479523	-0.4459007086033004	0.478082664624402	0.4964904594732567	0.9990437860297736	1.000240226983939	6757.667145077021
835	4.315752936082823	3.869852227479523	-0.4459007086032996	0.478082664624402	0.4964904594732566	0.9990437860297736	1.000240226983939	6757.667145076965
836	4.315752936082825	3.869852227479523	-0.4459007086033022	0.4780826646244019	0.4964904594732567	0.9990437860297732	1.000240226983939	6757.667145077476
837	4.315752936082823	3.869852227479523	-0.4459007086032996	0.478082664624402	0.4964904594732566	0.9990437860297736	1.000240226983939	6757.667145076965
838	4.315752936082823	3.869852227479523	-0.4459007086032996	0.478082664624402	0.4964904594732566	0.9990437860297736	1.000240226983939	6757.667145076965
839	4.315752936082825	3.869852227479523	-0.4459007086033022	0.4780826646244019	0.4964904594732567	0.9990437860297732	1.000240226983939	6757.667145077435
840	4.315752936082825	3.869852227479523	-0.4459007086033022	0.4780826646244019	0.4964904594732567	0.9990437860297732	1.000240226983939	6757.667145077435
841	4.315752936082825	3.869852227479523	-0.4459007086033022	0.4780826646244019	0.4964904594732567	0.9990437860297732	1.000240226983939	6757.667145077476
842	4.315752936082823	3.869852227479523	-0.4459007086032996	0.478082664624402	0.4964904594732566	0.9990437860297736	1.000240226983939	6757.667145076965
843	4.315752936082824	3.869852227479523	-0.4459007086033004	0.478082664624402	0.4964904594732567	0.9990437860297736	1.000240226983939	6757.667145077021
844	4.315752936082824	3.869852227479523	-0.4459007086033004	0.478082664624402	0.4964904594732567	0.9990437860297736	1.000240226983939	6757.667145077021
845	4.315752936082824	3.869852227479523	-0.4459007086033004	0.478082664624402	0.4964904594732567	0.9990437860297736	1.000240226983939	6757.667145077021
846	4.315752936082824	3.869852227479523	-0.4459007086033004	0.478082664624402	0.4964904594732567	0.9990437860297736	1.000240226983939	6757.667145077021
847	4.315752936082825	3.869852227479523	-0.4459007086033022	0.4780826646244019	0.4964904594732567	0.9990437860297732	1.000240226983939	6757.667145077476
848	4.315752936082824	3.869852227479523	-0.4459007086033004	0.478082664624402	0.4964904594732567	0.9990437860297736	1.000240226983939	6757.667145077021
849	4.315752936082824	3.869852227479523	-0.4459007086033004	0.478082664624402	0.4964904594732567	0.9990437860297736	1.000240226983939	6757.667145077021
850	4.315752936082824	3.869852227479523	-0.4459007086033004	0.478082664624402	0.4964904594732567	0.9990437860297736	1.000240226983939	6757.667145077021
851	4.315752936082825	3.869852227479523	-0.4459007086033022	0.4780826646244019	0.4964904594732567	0.9990437860297732	1.000240226983939	6757.667145077476
852	4.315752936082823	3.869852227479523	-0.4459007086032996	0.478082664624402	0.4964904594732566	0.9990437860297736	1.000240226983939	6757.667145076965
853	4.315752936082824	3.869852227479523	-0.4459007086033004	0.478082664624402	0.4964904594732567	0.9990437860297736	1.000240226983939	6757.667145077021
854	4.315752936082823	3.869852227479523	-0.4459007086032996	0.478082664624402	0.4964904594732566	0.9990437860297736	1.000240226983939	6757.667145076965
855	4.315752936082822	3.869852227479523	-0.4459007086032987	0.478082664624402	0.4964904594732566	0.9990437860297736	1.000240226983939	6757.667145076715
856	4.315752936082823	3.869852227479523	-0.4459007086032996	0.478082664624402	0.4964904594732566	0.9990437860297736	1.000240226983939	6757.667145076965
857	4.315752936082825	3.869852227479523	-0.4459007086033022	0.4780826646244019	0.4964904594732567	0.9990437860297732	1.000240226983939	6757.667145077476
858	4.315752936082824	3.869852227479523	-0.4459007086033004	0.478082664624402	0.4964904594732567	0.9990437860297736	1.000240226983939	6757.667145077021
859	4.315752936082824	3.869852227479523	-0.4459007086033004	0.478082664624402	0.4964904594732567	0.9990437860297736	1.000240226983939	6757.667145077021
860	4.315752936082824	3.869852227479523	-0.4459007086033004	0.478082664624402	0.4964904594732567	0.9990437860297736	1.000240226983939	6757.667145077021
861	4.315752936082824	3.869852227479523	-0.4459007086033004	0.478082664624402	0.4964904594732567	0.9990437860297736	1.000240226983939	6757.667145077021
862	4.315752936082825	3.869852227479523	-0.4459007086033022	0.4780826646244019	0.4964904594732567	0.9990437860297732	1.000240226983939	6757.667145077476
863	4.315752936082823	3.869852227479523	-0.4459007086032996	0.478082664624402	0.4964904594732566	0.9990437860297736	1.000240226983939	6757.667145076965
864	4.315752936082824	3.869852227479523	-0.4459007086033004	0.478082664624402	0.4964904594732567	0.9990437860297736	1.000240226983939	6757.667145077021
865	4.315752936082825	3.869852227479523	-0.4459007086033022	0.4780826646244019	0.4964904594732567	0.9990437860297732	1.000240226983939	6757.667145077435
866	4.315752936082824	3.869852227479523	-0.4459007086033004	0.478082664624402	0.4964904594732567	0.9990437860297736	1.000240226983939	6757.667145077021
867	4.315752936082824	3.869852227479523	-0.4459007086033004	0.478082664624402	0.4964904594732567	0.9990437860297736	1.000240226983939	6757.667145077021
868	3.409441589028657	3.322300835673623	-0.08714075335503413	0.4842061049307471	0.4900445404996998	1.02385230380941	1.000258478431661	6595.263083526208
869	3.590669201755258	2.820675350532111	-0.7699938512231466	0.4708040408140546	0.5033791897187581	0.9703019649888726	1.000219341956311	6953.614124596776
870	3.731056032150669	2.792106100483727	-0.9389499316669423	0.4677474613965844	0.5064891935104121	0.9584665177958709	1.000210255915831	7042.457519622292
871	3.732116010905735	2.82122372684434	-0.9108922840613949	0.4683374280871982	0.5059061709918766	0.9607403421378061	1.00021179715998	7027.227507085109
872	3.590669201755258	2.820675350532111	-0.7699938512231466	0.4708040408140546	0.5033791897187581	0.9703019649888726	1.000219341956311	6953.614124596776
873	3.193929366882994	3.204982963384798	0.01105359650180437	0.4861032206387416	0.4880380186518551	1.031658239609788	1.000262492412585	6560.588887637427
874	3.731958354231481	2.804262943023384	-0.9276954112080968	0.468003046206443	0.506236872120532	0.9594509626664417	1.000210829132831	7036.785485825026
875	3.733916822899352	3.005985443694387	-0.7279313792049642	0.4721007914545016	0.5021830740081253	0.9753645483742757	1.000221957318484	6928.455500189385
876	3.504890306131653	2.707368077764858	-0.7975222283667946	0.4701093068145631	0.504005581294787	0.9675998800875506	1.000217240418437	6973.962912664917
877	3.731213281999665	2.808953953970608	-0.9222593280290567	0.468080228219607	0.5061600853759868	0.9597484332816806	1.000211215416501	7032.968329921163
878	3.731075659583841	2.79284682651303	-0.9382288330708111	0.4678548307621654	0.5063823011295886	0.9588799609165437	1.000210001032847	7044.982550770228
879	3.732116010905735	2.82122372684434	-0.9108922840613949	0.4683374280871982	0.5059061709918766	0.9607403421378061	1.00021179715998	7027.227507085109
880	3.594227411432319	3.223523160278108	-0.3707042511542111	0.4788955931253691	0.4953890060379987	1.002303722454939	1.000242292930894	6738.883274597557
881	3.391095269061447	3.249459413487884	-0.1416358555735635	0.4832165148026543	0.491005485752154	1.019803247851106	1.000254772558224	6627.603110218656
882	3.374667826268661	2.806715602770375	-0.5679522234982852	0.4745347385087653	0.4995499971941146	0.9849342710938687	1.000229730360316	6854.746569862433
883	3.588119681883319	2.58542473423013	-1.002694947653189	0.4659508154234651	0.508172376734579	0.951572907014699	1.000206445099926	7080.399853847967
884	3.731978448213852	2.804993920901325	-0.926984527312527	0.468110451118296	0.5061299420220221	0.9598649402156508	1.000210572844518	7039.320350837639
885	3.733722220731048	2.992435774947323	-0.7412864457837256	0.4718168821489072	0.5024642308509906	0.9742540259069734	1.000221249317403	6935.248148830154
886	3.692995601539109	2.585996492894842	-1.106999108644267	0.464088982080885	0.5100852604340669	0.944477944422691	1.000201082403281	7134.491985955764
887	3.505139222575099	2.564479159407373	-0.940660063167726	0.4671103206871869	0.5069660917761304	0.9560165320780331	1.000209344509912	7051.494835034717
888	3.498083567685125	2.714776074512094	-0.7833074931730311	0.4703373820823972	0.5037768137382521	0.9684861700434922	1.000218101140673	6965.614306105263
889	3.595363871662253	3.224573411086471	-0.3707904605757824	0.478895166704371	0.4953900279610514	1.00230200979167	1.00024229979421	6738.821046622771
890	3.376171536844326	2.808890629600541	-0.5672809072437848	0.4745464511961689	0.4995394877441637	0.9849805370414714	1.000229802534073	6854.069528214533
891	3.50642901900742	2.71010022311262	-0.7963287958948002	0.4702247882422722	0.5038917751943495	0.9680485402068975	1.000217056403111	6975.750376048913
892	3.735337474353957	2.994191953152962	-0.7411455212009956	0.471820710692837	0.5024613266270044	0.9742689934666896	1.00022128009976	6934.952541900378
893	3.591259445982744	2.79084754209383	-0.8004119038889144	0.4701847437250411	0.5039898426165222	0.9678929399831129	1.000217582662442	6970.640906409424
894	3.814945737158617	2.729687873724657	-1.08525786343396	0.4649350513916912	0.5093264341529141	0.9476959737904966	1.000202475202425	7120.363801856223
895	3.696253407593741	2.792316535611687	-0.9039368719820535	0.4683287376681801	0.5058923289611363	0.960706811277908	1.000212164121679	7023.611039867368
896	3.731215992258493	2.639812472731746	-1.091403519526747	0.4647172792431597	0.5094869743613382	0.946866703974119	1.000201523582368	7130.010713081996
897	23.5087465142305	3.367723040167569	-20.14102347406293	0.0973103621881368	0.8838537327450832	0.1175719930957176	0.9997693950358381	18549.71446049052
898	3.731199192486041	2.639353770123663	-1.091845422362378	0.4646165193213525	0.5095873298265284	0.9464832414918857	1.000201786172217	7127.346133205151
899	3.730708532961087	2.588147102374796	-1.142561430586291	0.4635086139749429	0.5106838062823368	0.9422763802593233	1.000199199245075	7153.683725758796
900	3.818805283818977	3.132848561641801	-0.6859567221771763	0.4731034264941644	0.5012384695254699	0.9792959710792698	1.000224604348761	6903.177136038798
901	3.733733186181574	2.82330383660167	-0.9104293495799043	0.468346509582643	0.5058981387876716	0.9607753830869072	1.000211852578528	7026.681109297604
902	3.732812208450466	2.811132380676848	-0.9216798277736187	0.468091048549337	0.5061503253017916	0.9597901432933366	1.000211279000525	7032.340406270004
903	4.299195307543318	2.423528283173763	-1.875667024369555	0.449813680867422	0.524642541944729	0.8916740375559753	1.000162807943734	7545.96901096037
904	3.589503831761599	2.600460702033629	-0.9890431297279698	0.4662447681396806	0.5078819119518412	0.9526976086455057	1.000207171785436	7073.133071068105
905	3.732654368887997	2.794226807865449	-0.9384275610225483	0.4677574771992468	0.5064802324773263	0.958505078210698	1.000210315274839	7041.869732063023
906	3.814945737158617	2.729687873724657	-1.08525786343396	0.4649350513916912	0.5093264341529141	0.9476959737904966	1.000202475202425	7120.363801856223
907	3.589250897202488	2.587342979075818	-1.00190791812667	0.46596471280368	0.5081594237150973	0.9516260523286668	1.000206518113026	7079.669054717056
908	3.507927114466992	2.887460083966814	-0.6204670305001776	0.4738006045226096	0.5003643277924108	0.9820385000336779	1.000227184449774	6878.715007364127
909	3.696253407593741	2.792316535611687	-0.9039368719820535	0.4683287376681801	0.5058923289611363	0.960706811277908	1.000212164121679	7023.611039867368
910	3.507927114466992	2.887460083966814	-0.6204670305001776	0.4738006045226096	0.5003643277924108	0.9820385000336779	1.000227184449774	6878.715007364127
911	3.735532807859015	3.007628668662719	-0.7279041391962959	0.4721028915385827	0.5021818646911406	0.9753727673867102	1.000221979442006	6928.243459035006
912	3.735532807859015	3.007628668662719	-0.7279041391962959	0.4721028915385827	0.5021818646911406	0.9753727673867102	1.000221979442006	6928.243459035006
913	3.733590727358854	2.80651281153891	-0.9270779158199449	0.4681112219283595	0.5061301147579621	0.9598679118019008	1.000210587180994	7039.178505106911
914	3.506570951596485	2.725046450072188	-0.7815245015242969	0.4704357844801431	0.5036843510293022	0.9688687929585477	1.000218180721509	6964.843419355498
915	3.815106237230484	2.745995127053499	-1.069111110176985	0.4652599634990796	0.5090047234893462	0.9489344849964255	1.000203383647687	7111.178917960269
916	3.73239219986659	2.765007237449347	-0.9673849624172433	0.4672541901910704	0.5069774330941734	0.9565692386681618	1.000208421060405	7060.675284564876
917	3.730708532961087	2.588147102374796	-1.142561430586291	0.4635086139749429	0.5106838062823368	0.9422763802593233	1.000199199245075	7153.683725758796
918	3.73239219986659	2.765007237449347	-0.9673849624172433	0.4672541901910704	0.5069774330941734	0.9565692386681618	1.000208421060405	7060.675284564876
919	3.814945737158617	2.729687873724657	-1.08525786343396	0.4649350513916912	0.5093264341529141	0.9476959737904966	1.000202475202425	7120.363801856223
920	3.589503831761599	2.600460702033629	-0.9890431297279698	0.4662447681396806	0.5078819119518412	0.9526976086455057	1.000207171785436	7073.133071068105
921	3.735532807859015	3.007628668662719	-0.7279041391962959	0.4721028915385827	0.5021818646911406	0.9753727673867102	1.000221979442006	6928.243459035006
922	3.735532807859015	3.007628668662719	-0.7279041391962959	0.4721028915385827	0.5021818646911406	0.9753727673867102	1.000221979442006	6928.243459035006
923	3.735337474353957	2.994191953152962	-0.7411455212009956	0.471820710692837	0.5024613266270044	0.9742689934666896	1.00022128009976	6934.952541900378
924	3.815106237230484	2.745995127053499	-1.069111110176985	0.4652599634990796	0.5090047234893462	0.9489344849964255	1.000203383647687	7111.178917960269
925	3.694442952667005	2.601619307390155	-1.09282364527685	0.4643898198317413	0.5097879344045778	0.9456210177024786	1.000201847909995	7126.719950442445
926	3.73239219986659	2.765007237449347	-0.9673849624172433	0.4672541901910704	0.5069774330941734	0.9565692386681618	1.000208421060405	7060.675284564876
927	3.735532807859015	3.007628668662719	-0.7279041391962959	0.4721028915385827	0.5021818646911406	0.9753727673867102	1.000221979442006	6928.243459035006
928	3.731199192486041	2.639353770123663	-1.091845422362378	0.4646165193213525	0.5095873298265284	0.9464832414918857	1.000201786172217	7127.346133205151
929	3.374372440773042	2.601032622297149	-0.7733398184758928	0.4702549305350384	0.503767542138997	0.9681656790620928	1.000218117307905	6965.457682900481
930	3.814945737158617	2.729687873724657	-1.08525786343396	0.4649350513916912	0.5093264341529141	0.9476959737904966	1.000202475202425	7120.363801856223
931	3.50641086812478	2.709311048673005	-0.7970998194517755	0.4701177779212739	0.5039982279658611	0.9676327847742877	1.000217292936655	6973.452936439833
932	3.732812208450466	2.811132380676848	-0.9216798277736187	0.468091048549337	0.5061503253017916	0.9597901432933366	1.000211279000525	7032.340406270004
933	3.815106237230484	2.745995127053499	-1.069111110176985	0.4652599634990796	0.5090047234893462	0.9489344849964255	1.000203383647687	7111.178917960269
934	3.69686200681584	2.879936594004769	-0.8169254128110714	0.4701694813505603	0.5040729880798371	0.9678336414536269	1.000216883988996	6977.425981691351
935	3.730848999892501	2.603051039312794	-1.127797960579707	0.4638141140402751	0.5103815759180628	0.9434346679070255	1.000200005283703	7145.456545275356
936	3.713024447359417	2.64301875959766	-1.070005687761757	0.46495783166016	0.5092384867024623	0.9477827593710981	1.000203024902154	7114.803198095236
937	3.50641086812478	2.709311048673005	-0.7970998194517755	0.4701177779212739	0.5039982279658611	0.9676327847742877	1.000217292936655	6973.452936439833
938	3.506570951596485	2.725046450072188	-0.7815245015242969	0.4704357844801431	0.5036843510293022	0.9688687929585477	1.000218180721509	6964.843419355498
939	3.815106237230484	2.745995127053499	-1.069111110176985	0.4652599634990796	0.5090047234893462	0.9489344849964255	1.000203383647687	7111.178917960269
940	3.732654368887997	2.794226807865449	-0.9384275610225483	0.4677574771992468	0.5064802324773263	0.958505078210698	1.000210315274839	7041.869732063023
941	3.595363871662253	3.224573411086471	-0.3707904605757824	0.478895166704371	0.4953900279610514	1.00230200979167	1.00024229979421	6738.821046622771
942	3.732669685280494	2.794466660670879	-0.9382030246096154	0.4678573756945415	0.506380711167387	0.9588897626147004	1.000210023720647	7044.757717670022
943	3.730725519621838	2.588664456241323	-1.142061063380515	0.4636094253333301	0.5105834074509076	0.9426584554373192	1.000198944261227	7156.290278379296
944	3.376171536844326	2.808890629600541	-0.5672809072437848	0.4745464511961689	0.4995394877441637	0.9849805370414714	1.000229802534073	6854.069528214533
945	3.733590727358854	2.80651281153891	-0.9270779158199449	0.4681112219283595	0.5061301147579621	0.9598679118019008	1.000210587180994	7039.178505106911
946	3.733590727358854	2.80651281153891	-0.9270779158199449	0.4681112219283595	0.5061301147579621	0.9598679118019008	1.000210587180994	7039.178505106911
947	3.732812208450466	2.811132380676848	-0.9216798277736187	0.468091048549337	0.5061503253017916	0.9597901432933366	1.000211279000525	7032.340406270004
948	3.733733186181574	2.82330383660167	-0.9104293495799043	0.468346509582643	0.5058981387876716	0.9607753830869072	1.000211852578528	7026.681109297604
949	3.204395123729101	3.350005130605574	0.1456100068764727	0.4886529259426181	0.4855411984492672	1.042240576050528	1.000271159428501	6486.951066928026
950	3.733733186181574	2.82330383660167	-0.9104293495799043	0.468346509582643	0.5058981387876716	0.9607753830869072	1.000211852578528	7026.681109297604
951	3.694442952667005	2.601619307390155	-1.09282364527685	0.4643898198317413	0.5097879344045778	0.9456210177024786	1.000201847909995	7126.719950442445
952	3.204395123729101	3.350005130605574	0.1456100068764727	0.4886529259426181	0.4855411984492672	1.042240576050528	1.000271159428501	6486.951066928026
953	3.392956180557024	3.250702177942132	-0.1422540026148922	0.4832083092119256	0.4910145721555367	1.019769738273644	1.000254748001	6627.818472670213
954	3.730725519621838	2.588664456241323	-1.142061063380515	0.4636094253333301	0.5105834074509076	0.9426584554373192	1.000198944261227	7156.290278379296
955	3.595363871662253	3.224573411086471	-0.3707904605757824	0.478895166704371	0.4953900279610514	1.00230200979167	1.00024229979421	6738.821046622771
956	3.732669685280494	2.794466660670879	-0.9382030246096154	0.4678573756945415	0.506380711167387	0.9588897626147004	1.000210023720647	7044.757717670022
957	3.73239219986659	2.765007237449347	-0.9673849624172433	0.4672541901910704	0.5069774330941734	0.9565692386681618	1.000208421060405	7060.675284564876
958	3.589503831761599	2.600460702033629	-0.9890431297279698	0.4662447681396806	0.5078819119518412	0.9526976086455057	1.000207171785436	7073.133071068105
959	3.37586618978324	2.791927592796093	-0.5839385969871462	0.4743111557765997	0.499769803505242	0.9840514987139478	1.000228499036846	6866.317931781298
960	25.33042659892958	3.204544672404614	-22.12588192652496	0.08404335247642977	0.8988614173619741	0.1000717968179929	0.9997389443964809	20911.4643400761
961	3.376171536844326	2.808890629600541	-0.5672809072437848	0.4745464511961689	0.4995394877441637	0.9849805370414714	1.000229802534073	6854.069528214533
962	3.733733186181574	2.82330383660167	-0.9104293495799043	0.468346509582643	0.5058981387876716	0.9607753830869072	1.000211852578528	7026.681109297604
963	3.713024447359417	2.64301875959766	-1.070005687761757	0.46495783166016	0.5092384867024623	0.9477827593710981	1.000203024902154	7114.803198095236
964	3.732669685280494	2.794466660670879	-0.9382030246096154	0.4678573756945415	0.506380711167387	0.9588897626147004	1.000210023720647	7044.757717670022
965	3.733574957750921	2.806286184423302	-0.9272887733276187	0.4680113341718016	0.5062296281737313	0.9594829015440838	1.000210880404907	7036.278589624809
966	3.814945737158617	2.729687873724657	-1.08525786343396	0.4649350513916912	0.5093264341529141	0.9476959737904966	1.000202475202425	7120.363801856223
967	3.693234356236025	2.60161262361059	-1.091621732625435	0.464406157907666	0.5097710632193277	0.9456831331703055	1.000201918118304	7126.007988154575
968	3.729113022654984	2.586225158135889	-1.142887864519095	0.4635009038997716	0.5106904287285678	0.9422471649752798	1.000199154283803	7154.143200835357
969	3.536485505391023	3.147513589860761	-0.388971915530262	0.4785003272458209	0.4957453156280901	1.000717391536721	1.000240795371162	6752.48884585523
970	25.20222702415553	2.874669351586525	-22.327557672569	0.07893863943323588	0.9049766998998209	0.09347259971788499	0.9997403636534807	20788.09848178701
971	3.731213281999665	2.808953953970608	-0.9222593280290567	0.468080228219607	0.5061600853759868	0.9597484332816806	1.000211215416501	7032.968329921163
972	3.730536815832482	2.652868738275438	-1.077668077557044	0.464912855061946	0.5092938476689144	0.9476114199385348	1.00020254829355	7119.623931642155
973	3.693501720018465	2.637018389025704	-1.056483330992761	0.4651951170564289	0.5089908130188769	0.9486871808830962	1.000203663376547	7108.355479264637
974	3.711802137474857	2.641194449973146	-1.070607687501711	0.4649466917817698	0.5092487369204087	0.9477403190527093	1.00020296508667	7115.407852667301
975	3.372769876692807	2.585176975323249	-0.7875929013695577	0.4700485385562508	0.5039688368809637	0.9673638661492967	1.000217009095494	6976.210054666501
976	3.50640818999041	2.885750635600826	-0.6206575543895836	0.4737961314060538	0.5003677976910467	0.9820208807161684	1.000227149513373	6879.045082778199
977	3.731213281999665	2.808953953970608	-0.9222593280290567	0.468080228219607	0.5061600853759868	0.9597484332816806	1.000211215416501	7032.968329921163
978	4.299180216290234	2.421236484339315	-1.877943731950918	0.4497782622791595	0.5246777395181814	0.8915464327697851	1.000162654774103	7547.711164537221
979	3.536485505391023	3.147513589860761	-0.388971915530262	0.4785003272458209	0.4957453156280901	1.000717391536721	1.000240795371162	6752.48884585523
980	3.588119681883319	2.58542473423013	-1.002694947653189	0.4659508154234651	0.508172376734579	0.951572907014699	1.000206445099926	7080.399853847967
981	3.731978448213852	2.804993920901325	-0.926984527312527	0.468110451118296	0.5061299420220221	0.9598649402156508	1.000210572844518	7039.320350837639
982	3.733916822899352	3.005985443694387	-0.7279313792049642	0.4721007914545016	0.5021830740081253	0.9753645483742757	1.000221957318484	6928.455500189385
983	3.731958354231481	2.804262943023384	-0.9276954112080968	0.468003046206443	0.506236872120532	0.9594509626664417	1.000210829132831	7036.785485825026
984	3.813731644446972	2.727721933974039	-1.086009710472933	0.4649218111980608	0.5093388229549689	0.9476455362576538	1.000202405032547	7121.074246382585
985	3.730536815832482	2.652868738275438	-1.077668077557044	0.464912855061946	0.5092938476689144	0.9476114199385348	1.00020254829355	7119.623931642155
986	3.504890306131653	2.707368077764858	-0.7975222283667946	0.4701093068145631	0.504005581294787	0.9675998800875506	1.000217240418437	6973.962912664917
987	3.731056032150669	2.792106100483727	-0.9389499316669423	0.4677474613965844	0.5064891935104121	0.9584665177958709	1.000210255915831	7042.457519622292
988	3.692995601539109	2.585996492894842	-1.106999108644267	0.464088982080885	0.5100852604340669	0.944477944422691	1.000201082403281	7134.491985955764
989	3.37437096769361	2.790317977889263	-0.5840529898043472	0.474307759990004	0.4997721551051743	0.9840380969084336	1.000228469217948	6866.598639921851
990	3.732116010905735	2.82122372684434	-0.9108922840613949	0.4683374280871982	0.5059061709918766	0.9607403421378061	1.00021179715998	7027.227507085109
991	3.391095269061447	3.249459413487884	-0.1416358555735635	0.4832165148026543	0.491005485752154	1.019803247851106	1.000254772558224	6627.603110218656
992	3.692995601539109	2.585996492894842	-1.106999108644267	0.464088982080885	0.5100852604340669	0.944477944422691	1.000201082403281	7134.491985955764
993	3.732185965972353	2.820385147850422	-0.9118008181219315	0.4684331149209494	0.5058104691178773	0.9611096099275563	1.000211376886487	7031.373953424612
994	3.372751639160748	2.584227827169025	-0.7885238119917233	0.4699397194363056	0.5040770111340901	0.9669413657714749	1.000217228262807	6974.080960099346
995	3.733916822899352	3.005985443694387	-0.7279313792049642	0.4721007914545016	0.5021830740081253	0.9753645483742757	1.000221957318484	6928.455500189385
996	3.729113022654984	2.586225158135889	-1.142887864519095	0.4635009038997716	0.5106904287285678	0.9422471649752798	1.000199154283803	7154.143200835357
997	3.730798348538676	2.763388328818903	-0.967410019719773	0.4672516113255484	0.506979047011644	0.9565593287570936	1.000208398109859	7060.903751593388
998	3.590534505296195	2.803403435062697	-0.7871310702334977	0.4704646952019764	0.5037141154213362	0.9689812349769089	1.000218330422733	6963.393750474455
999	3.374441380543763	2.789891181158638	-0.584550199385125	0.4742020643421747	0.499877528889868	0.9836210451941972	1.000228743104584	6864.021198561594
1000	3.590669201755258	2.820675350532111	-0.7699938512231466	0.4708040408140546	0.5033791897187581	0.9703019649888726	1.000219341956311	6953.614124596776
1001	3.729113022654984	2.586225158135889	-1.142887864519095	0.4635009038997716	0.5106904287285678	0.9422471649752798	1.000199154283803	7154.143200835357
1002	3.733722220731048	2.992435774947323	-0.7412864457837256	0.4718168821489072	0.5024642308509906	0.9742540259069734	1.000221249317403	6935.248148830154
1003	3.50491212655806	2.708619834708705	-0.7962922918493547	0.4702232965294314	0.5038922656821483	0.9680427434646961	1.000217037844367	6975.930700413957
1004	3.374667826268661	2.806715602770375	-0.5679522234982852	0.4745347385087653	0.4995499971941146	0.9849342710938687	1.000229730360316	6854.746569862433
1005	3.590638569521381	2.877988704601481	-0.7126498649199	0.4720356106037064	0.5021625081719916	0.9751094852754084	1.000222413751888	6924.083479769044
1006	3.373212931772598	2.63611026541026	-0.7371026663623375	0.4711590244608032	0.5028738375145203	0.9716853720184484	1.000219673581203	6950.413918863499
1007	3.693501720018465	2.637018389025704	-1.056483330992761	0.4651951170564289	0.5089908130188769	0.9486871808830962	1.000203663376547	7108.355479264637
1008	3.202666085241005	3.348764154728581	0.146098069487576	0.4886597382332372	0.4855335232002145	1.042268991246201	1.000271175669246	6486.814633654601
1009	3.536485505391023	3.147513589860761	-0.388971915530262	0.4785003272458209	0.4957453156280901	1.000717391536721	1.000240795371162	6752.48884585523
1010	3.372769876692807	2.585176975323249	-0.7875929013695577	0.4700485385562508	0.5039688368809637	0.9673638661492967	1.000217009095494	6976.210054666501
1011	3.504890306131653	2.707368077764858	-0.7975222283667946	0.4701093068145631	0.504005581294787	0.9675998800875506	1.000217240418437	6973.962912664917
1012	3.391095269061447	3.249459413487884	-0.1416358555735635	0.4832165148026543	0.491005485752154	1.019803247851106	1.000254772558224	6627.603110218656
1013	3.733916822899352	3.005985443694387	-0.7279313792049642	0.4721007914545016	0.5021830740081253	0.9753645483742757	1.000221957318484	6928.455500189385
1014	3.731056032150669	2.792106100483727	-0.9389499316669423	0.4677474613965844	0.5064891935104121	0.9584665177958709	1.000210255915831	7042.457519622292
1015	3.731213281999665	2.808953953970608	-0.9222593280290567	0.468080228219607	0.5061600853759868	0.9597484332816806	1.000211215416501	7032.968329921163
1016	3.588561712917517	2.637103496567025	-0.9514582163504928	0.4670681274111467	0.5070684974681131	0.9558544938475638	1.000209121730954	7053.707398349287
1017	3.373212931772598	2.63611026541026	-0.7371026663623375	0.4711590244608032	0.5028738375145203	0.9716853720184484	1.000219673581203	6950.413918863499
1018	3.731213281999665	2.808953953970608	-0.9222593280290567	0.468080228219607	0.5061600853759868	0.9597484332816806	1.000211215416501	7032.968329921163
1019	3.730798348538676	2.763388328818903	-0.967410019719773	0.4672516113255484	0.506979047011644	0.9565593287570936	1.000208398109859	7060.903751593388
1020	3.50640818999041	2.885750635600826	-0.6206575543895836	0.4737961314060538	0.5003677976910467	0.9820208807161684	1.000227149513373	6879.045082778199
1021	3.729113022654984	2.586225158135889	-1.142887864519095	0.4635009038997716	0.5106904287285678	0.9422471649752798	1.000199154283803	7154.143200835357
1022	3.729625203873441	2.638468460478749	-1.091156743394692	0.4647184963845797	0.5094848034206143	0.9468713369370934	1.000201520121307	7130.045846848991
1023	4.299180216290234	2.421236484339315	-1.877943731950918	0.4497782622791595	0.5246777395181814	0.8915464327697851	1.000162654774103	7547.711164537221
1024	3.732185965972353	2.820385147850422	-0.9118008181219315	0.4684331149209494	0.5058104691178773	0.9611096099275563	1.000211376886487	7031.373953424612
1025	3.733722220731048	2.992435774947323	-0.7412864457837256	0.4718168821489072	0.5024642308509906	0.9742540259069734	1.000221249317403	6935.248148830154
1026	3.69321544278706	2.599679151961428	-1.093536290825632	0.464376818129335	0.5098000110410497	0.9455715894470931	1.000201780288565	7127.405814587052
1027	3.374441380543763	2.789891181158638	-0.584550199385125	0.4742020643421747	0.499877528889868	0.9836210451941972	1.000228743104584	6864.021198561594
1028	3.373212931772598	2.63611026541026	-0.7371026663623375	0.4711590244608032	0.5028738375145203	0.9716853720184484	1.000219673581203	6950.413918863499
1029	3.730536815832482	2.652868738275438	-1.077668077557044	0.464912855061946	0.5092938476689144	0.9476114199385348	1.00020254829355	7119.623931642155
1030	3.695639908500113	2.878244316879973	-0.8173955916201399	0.4701610287387165	0.5040806159754549	0.9678008021979183	1.00021683273893	6977.924210564473
1031	3.193929366882994	3.204982963384798	0.01105359650180437	0.4861032206387416	0.4880380186518551	1.031658239609788	1.000262492412585	6560.588887637427
1032	3.434975294750397	2.744621771391911	-0.6903535233584859	0.472184338224946	0.5019082902964525	0.9756915723781896	1.000222815145869	6920.243225451475
1033	3.536485505391023	3.147513589860761	-0.388971915530262	0.4785003272458209	0.4957453156280901	1.000717391536721	1.000240795371162	6752.48884585523
1034	3.373229013789385	2.634678200519622	-0.7385508132697631	0.4710425514381212	0.5029894940500605	0.9712312602466056	1.000219852294897	6948.690540395486
1035	3.729113022654984	2.586225158135889	-1.142887864519095	0.4635009038997716	0.5106904287285678	0.9422471649752798	1.000199154283803	7154.143200835357
1036	3.695639908500113	2.878244316879973	-0.8173955916201399	0.4701610287387165	0.5040806159754549	0.9678008021979183	1.00021683273893	6977.924210564473
1037	3.594227411432319	3.223523160278108	-0.3707042511542111	0.4788955931253691	0.4953890060379987	1.002303722454939	1.000242292930894	6738.883274597557
1038	2.730963256510697	3.672240771319249	0.9412775148085517	0.5046821951396048	0.4695601051718053	1.111264120375601	1.00031618675311	6129.548109452212
1039	2.732389332503756	1.577978964624183	-1.154410367879573	0.4574385943560543	0.5157662273283824	0.9195326501822386	1.00020426459855	7102.294644284784
1040	2.454684776673764	1.570343968520058	-0.8843408081537065	0.4626604586984497	0.510320911282695	0.939067547643659	1.000216455634189	6981.592435721721
1041	2.658327540799085	1.409588147539943	-1.248739393259142	0.4532725764379382	0.5197849283707721	0.9042152652635105	1.000205390198053	7090.975406010783
1042	2.30052645314592	1.691766107362302	-0.6087603457836175	0.4699664813972923	0.5029658431713926	0.9670452554937011	1.000225349965857	6896.090009386134
1043	2.732474858287413	1.592338997560889	-1.140135860726525	0.4576645195417466	0.5155466919238287	0.9203700463736115	1.000205173844608	7093.148291729014
1044	2.659444611219977	1.571490511741021	-1.087954099478956	0.4584137816915483	0.514731417499492	0.923152202006825	1.000207889303065	7065.972601922474
1045	2.73414696993724	1.61184979817327	-1.122297171763969	0.458504316482604	0.5147192741281598	0.9234888966050461	1.000204770821008	7097.199503888609
1046	2.299465223907349	1.480648850968959	-0.8188163729383904	0.4634071539693565	0.5093872129168489	0.9418919916594581	1.000220755589201	6939.992933890857
1047	2.086270519580178	1.576143451671075	-0.5101270679091037	0.4715297704945618	0.5011504924419878	0.9731321907988491	1.000230304182427	6849.367403483629
1048	2.916952608200214	1.501686271549647	-1.415266336650566	0.4511062482656786	0.5222088026613929	0.8963421184370011	1.000195491909555	7191.769763559448
1049	2.106781872979752	2.268141738186657	0.1613598652069048	0.4895707203897518	0.4835935098581681	1.046075681594075	1.000257170834224	6606.637949913975
1050	2.732812884937798	1.424734458269116	-1.308078426668682	0.4524162248187727	0.520708618431964	0.9010955572979565	1.000202256802752	7122.575485876018
1051	4.284451748714306	1.215419398052699	-3.069032350661607	0.416312088072695	0.558020865295587	0.7778960578832105	1.000138817667695	7829.014587481952
1052	2.455404098629969	1.587343411950388	-0.8680606866795808	0.4631788622280511	0.5098138172042481	0.9410276230972697	1.000216820777193	6978.040507159279
1053	4.284451748714306	1.215419398052699	-3.069032350661607	0.416312088072695	0.558020865295587	0.7778960578832105	1.000138817667695	7829.014587481952
1054	2.30052645314592	1.691766107362302	-0.6087603457836175	0.4699664813972923	0.5029658431713926	0.9670452554937011	1.000225349965857	6896.090009386134
1055	2.731283811780603	1.414590283592907	-1.316693528187696	0.4522690108883252	0.5208501529134868	0.9005602363082197	1.000201739324729	7127.821362929944
1056	2.735754626725805	1.856917563514972	-0.878837063210834	0.4653017437749327	0.5080454113770031	0.9490938537156919	1.000212574006743	7019.575958983512
1057	4.284451748714306	1.215419398052699	-3.069032350661607	0.416312088072695	0.558020865295587	0.7778960578832105	1.000138817667695	7829.014587481952
1058	2.299498443506699	1.485752275911434	-0.8137461675952651	0.4637467643920395	0.5090520896273146	0.9431792018076841	1.000220347150962	6943.922987563661
1059	2.290896851499811	1.529636645969818	-0.7612602055299926	0.4650286024129038	0.5077924119916701	0.9480524205874333	1.000222211576878	6926.019363797102
1060	2.498644100640135	1.249667110555782	-1.248976990084353	0.4507615446935607	0.5220619638959573	0.8950950800899984	1.000212457350942	7020.723895160083
1061	2.57527730221998	1.459048329966969	-1.116228972253011	0.456688705078813	0.5163224045216525	0.9167581627562225	1.000209547888385	7049.476163551645
1062	2.573992113477077	1.256389663283508	-1.317602450193569	0.4494629491333587	0.5234282696053542	0.8904111578862639	1.000209539340021	7049.560988660052
1063	2.498950710232532	1.289990968362338	-1.208959741870194	0.4522546274132514	0.5205936364942954	0.9005079484270458	1.000212146653756	7023.783104626867
1064	2.578358599336814	1.713184640619446	-0.8651739587173679	0.464624583848969	0.5085321581261677	0.9465139273865733	1.000214446462165	7001.201596369641
1065	2.500412551407883	1.544146594471446	-0.9562659569364367	0.4610363448142948	0.5119666529590201	0.9329512100605736	1.00021368730495	7008.639570149631
1066	1.57219019504803	2.042922239587447	0.4707320445394165	0.4985460693281351	0.4740860882090882	1.084320092155346	1.000261462213594	6569.45324739355
1067	4.283096402032987	1.113581472521646	-3.169514929511341	0.4120089877488184	0.5623107093230899	0.7642214987651321	1.000143081582042	7777.164592279449
1068	20.55840829494991	1.325771473024633	-19.23263682192527	0.0765837515643442	0.9122803488007575	0.09045287464251804	0.9998488487275832	14328.05835830995
1069	2.498644100640135	1.249667110555782	-1.248976990084353	0.4507615446935607	0.5220619638959573	0.8950950800899984	1.000212457350942	7020.723895160083
1070	2.132518299496924	1.360728349286396	-0.7717899502105281	0.4633006343363927	0.5092624668092303	0.9414885906787814	1.000225640717913	6893.330343342105
1071	2.635477907044737	10.3113539033318	7.675875996287066	0.7880327851095108	0.1902844359573938	4.054701065868687	1.000506448527457	4972.363663061897
1072	2.500412551407883	1.544146594471446	-0.9562659569364367	0.4610363448142948	0.5119666529590201	0.9329512100605736	1.00021368730495	7008.639570149631
1073	2.288818570620347	1.255145309237244	-1.033673261383103	0.4553589914495063	0.5172745758200445	0.9118571899041729	1.000221092223462	6936.757135085391
1074	2.573949877766253	1.248903714035954	-1.325046163730299	0.4493379034586066	0.5235495216347363	0.8899612949775837	1.000209167284583	7053.254862471745
1075	2.769591845063645	1.374647395531597	-1.394944449532048	0.4497556032445247	0.5233754678624869	0.8914648062502706	1.000200809480774	7137.267018323269
1076	2.576712548993414	1.455222781969691	-1.121489767023723	0.4566036699245628	0.5164066045628811	0.9164440277628586	1.000209275678525	7052.178296138943
1077	1.920561169565418	1.29404031112671	-0.6265208584387081	0.4660369389903259	0.5062734805251203	0.9519022988168823	1.000233128535543	6823.013841224503
1078	2.132487410533241	1.355271625671348	-0.7772157848618937	0.4629269670384445	0.5096308836988168	0.9400747388052051	1.000226130651622	6888.685148203455
1079	4.300078282082552	2.501650221493716	-1.798428060588837	0.4516458253857343	0.5228178847938387	0.8982973010802876	1.00016588222406	7511.171551036589
1080	13.93831549795116	2.553353793794467	-11.38496170415669	0.1500527616357942	0.8310981245560761	0.1925463428628217	1.000056962141468	8978.267461112351
1081	2.019250191243894	1.396518783320327	-0.6227314079235666	0.467126389559085	0.5053624018292695	0.9560782494059527	1.000230150721045	6850.805164630582
1082	2.288707062702911	1.243722090312128	-1.044984972390783	0.4549003591364664	0.5177253510181213	0.910172338267226	1.000221291869192	6934.839525204768
1083	2.575008850759728	1.414696259807824	-1.160312590951904	0.4554102917106963	0.5175761076848395	0.9120458252431626	1.000208546278707	7059.429027861199
1084	2.575207694243393	1.446469858811527	-1.128737835431866	0.4564867735382848	0.5165181719705475	0.9160123521482005	1.000208796991836	7056.935085496426
1085	2.500412551407883	1.544146594471446	-0.9562659569364367	0.4610363448142948	0.5119666529590201	0.9329512100605736	1.00021368730495	7008.639570149631
1086	2.288707062702911	1.243722090312128	-1.044984972390783	0.4549003591364664	0.5177253510181213	0.910172338267226	1.000221291869192	6934.839525204768
1087	1.920561169565418	1.29404031112671	-0.6265208584387081	0.4660369389903259	0.5062734805251203	0.9519022988168823	1.000233128535543	6823.013841224503
1088	2.498765616611342	1.255719211807798	-1.243046404803543	0.4508606986189876	0.5219655757969081	0.8954536300653129	1.000212734983231	7017.992507810492
1089	3.77515139935115	1.203126896180116	-2.572024503171034	0.4241742883348547	0.5497412349556275	0.8034087094673734	1.00016090095451	7567.716681459719
1090	1.670867545548641	2.043371071632766	0.3725035260841245	0.4956460189805266	0.4770599327190525	1.071813980746052	1.000259413970942	6587.148807508015
1091	2.131881170050552	1.227690507048381	-0.904190663002171	0.4580534382165227	0.5144077420964712	0.9218132166078359	1.000227125118795	6879.275578968266
1092	1.920421750206471	1.255405661454834	-0.6650160887516368	0.4642730044933864	0.5080028469518683	0.9451770097325782	1.000234247914382	6812.625196540287
1093	2.500412551407883	1.544146594471446	-0.9562659569364367	0.4610363448142948	0.5119666529590201	0.9329512100605736	1.00021368730495	7008.639570149631
1094	2.131881170050552	1.227690507048381	-0.904190663002171	0.4580534382165227	0.5144077420964712	0.9218132166078359	1.000227125118795	6879.275578968266
1095	2.644428702893237	12.17278075361619	9.528352050722955	0.8070523853931698	0.1721243666854499	4.561897891570998	1.000518600616014	4913.139248268199
1096	2.290600010593464	1.473350224119339	-0.8172497864741248	0.4631603397730306	0.5096231282247888	0.9409575247794068	1.000221436277078	6933.453139680913
1097	2.575207694243393	1.446469858811527	-1.128737835431866	0.4564867735382848	0.5165181719705475	0.9160123521482005	1.000208796991836	7056.935085496426
1098	2.122259192073736	1.361387882993246	-0.7608713090804895	0.4632584517167418	0.5092976890874945	0.9413288849484817	1.000226685457867	6883.432440133959
1099	20.67793834707787	1.507971634507399	-19.16996671257047	0.07992090353343458	0.9081200645274283	0.09473674734200224	0.9998478505246884	14369.13831466913
1100	1.920572257445214	1.288810795617878	-0.6317614618273359	0.4656706758054405	0.5066341017385694	0.9505022077230155	1.000233628578111	6818.369167668493
1101	2.290514238221333	1.454646294770908	-0.8358679434504255	0.4625668524217731	0.5102042568613994	0.9387140268446778	1.000221117769287	6936.511706584582
1102	4.283096402032987	1.113581472521646	-3.169514929511341	0.4120089877488184	0.5623107093230899	0.7642214987651321	1.000143081582042	7777.164592279449
1103	1.921297996771175	1.457673423145118	-0.4636245736260571	0.4715896899290831	0.500852989085497	0.9733662141235259	1.000234516525033	6810.137005504452
1104	1.920561169565418	1.29404031112671	-0.6265208584387081	0.4660369389903259	0.5062734805251203	0.9519022988168823	1.000233128535543	6823.013841224503
1105	2.132567599982735	1.370510005839474	-0.7620575941432612	0.4634600025585126	0.5091090246797511	0.9420921942373622	1.000226197119099	6888.055434693802
1106	2.643691067730678	12.03301418082791	9.38932311309723	0.8057116368813017	0.1734019267349243	4.522890728218887	1.000518159690574	4915.263428184655
1107	2.289817738152732	1.438719382824304	-0.8510983553284281	0.4620326428767892	0.5107267911212581	0.9366988437153989	1.000220963627017	6937.992874350697
1108	1.920561169565418	1.29404031112671	-0.6265208584387081	0.4660369389903259	0.5062734805251203	0.9519022988168823	1.000233128535543	6823.013841224503
1109	2.131881170050552	1.227690507048381	-0.904190663002171	0.4580534382165227	0.5144077420964712	0.9218132166078359	1.000227125118795	6879.275578968266
1110	2.288707062702911	1.243722090312128	-1.044984972390783	0.4549003591364664	0.5177253510181213	0.910172338267226	1.000221291869192	6934.839525204768
1111	2.575008850759728	1.414696259807824	-1.160312590951904	0.4554102917106963	0.5175761076848395	0.9120458252431626	1.000208546278707	7059.429027861199
1112	2.578165826569595	1.693038507871925	-0.8851273186976698	0.4640068026538894	0.5091386632366935	0.9441659158290484	1.000213976791691	7005.801408406811
1113	2.578358599336814	1.713184640619446	-0.8651739587173679	0.464624583848969	0.5085321581261677	0.9465139273865733	1.000214446462165	7001.201596369641
1114	2.574213995627079	1.290276303643566	-1.283937691983513	0.4508470986951726	0.5220650094523807	0.8954044437924394	1.000208911233246	7055.79926606516
1115	2.57675618779339	1.460766649467903	-1.115989538325487	0.4569829497471065	0.5160315608993716	0.9178459141559526	1.00020877894861	7057.114509671705
1116	2.133386197333249	1.554052475484252	-0.5793337218489976	0.4696941885269181	0.5030088430256245	0.9659887061184764	1.000228194815652	6869.182877926359
1117	1.920421750206471	1.255405661454834	-0.6650160887516368	0.4642730044933864	0.5080028469518683	0.9451770097325782	1.000234247914382	6812.625196540287
1118	2.575207694243393	1.446469858811527	-1.128737835431866	0.4564867735382848	0.5165181719705475	0.9160123521482005	1.000208796991836	7056.935085496426
1119	1.921297996771175	1.457673423145118	-0.4636245736260571	0.4715896899290831	0.500852989085497	0.9733662141235259	1.000234516525033	6810.137005504452
1120	2.499907755893651	1.439697122310677	-1.060210633582974	0.4575098935727519	0.515429471928826	0.9197968468206634	1.000212517507565	7020.131884832694
1121	2.576927575323025	1.478598075197732	-1.098329500125293	0.4575933215542199	0.5154315435412044	0.9201060743383568	1.000208915941145	7055.752466697169
1122	2.498765616611342	1.255719211807798	-1.243046404803543	0.4508606986189876	0.5219655757969081	0.8954536300653129	1.000212734983231	7017.992507810492
1123	2.176441263422606	10.24304020798942	8.066598944566815	0.8003063432589018	0.1789609822669796	4.370943955655532	1.000603228679148	4536.87322594812
1124	2.538194329207923	1.293345438097904	-1.244848891110019	0.4515405224752551	0.5213447781832746	0.8979154289853318	1.000210560474849	7039.442741496797
1125	4.283096402032987	1.113581472521646	-3.169514929511341	0.4120089877488184	0.5623107093230899	0.7642214987651321	1.000143081582042	7777.164592279449
1126	2.498654478186817	1.244020957981595	-1.254633520205223	0.4503995306549547	0.5224195371045302	0.893787101518445	1.000212923679138	7016.13730377157
1127	2.497118788585651	13.45098452058482	10.95386573199917	0.8240808757874204	0.1560819871625382	5.109048553814985	1.000551642431241	4759.026156660564
1128	2.132567599982735	1.370510005839474	-0.7620575941432612	0.4634600025585126	0.5091090246797511	0.9420921942373622	1.000226197119099	6888.055434693802
1129	2.132567599982735	1.370510005839474	-0.7620575941432612	0.4634600025585126	0.5091090246797511	0.9420921942373622	1.000226197119099	6888.055434693802
1130	2.293555569232713	2.07562453648348	-0.2179310327492332	0.4804286926982826	0.492739132296178	1.00847938711463	1.000240563198744	6754.603095566766
1131	2.293555569232713	2.07562453648348	-0.2179310327492332	0.4804286926982826	0.492739132296178	1.00847938711463	1.000240563198744	6754.603095566766
1132	1.920572257445214	1.288810795617878	-0.6317614618273359	0.4656706758054405	0.5066341017385694	0.9505022077230155	1.000233628578111	6818.369167668493
1133	2.575008850759728	1.414696259807824	-1.160312590951904	0.4554102917106963	0.5175761076848395	0.9120458252431626	1.000208546278707	7059.429027861199
1134	2.573913132055053	1.244140480969294	-1.329772651085759	0.4489926326355885	0.5238911752480996	0.8887202128001948	1.000209694416984	7048.022483179579
1135	2.500412551407883	1.544146594471446	-0.9562659569364367	0.4610363448142948	0.5119666529590201	0.9329512100605736	1.00021368730495	7008.639570149631
1136	2.575762350720129	1.303780881159282	-1.271981469560847	0.4513247166416813	0.5215965331095866	0.8971332854022951	1.00020877950969	7057.108930083993
1137	2.773224988232273	1.911803386452585	-0.8614216017796879	0.4660507159868136	0.5073517873638809	0.9519550007534267	1.000212716281854	7018.176427883413
1138	1.57219019504803	2.042922239587447	0.4707320445394165	0.4985460693281351	0.4740860882090882	1.084320092155346	1.000261462213594	6569.45324739355
1139	2.574252383523105	1.295252798795244	-1.278999584727861	0.4512010034757523	0.5217148804670739	0.8966851900241624	1.00020839393097	7060.945352999273
1140	2.637911245123468	10.96032446619388	8.322413221070414	0.7948091909573444	0.1838094656113282	4.224625588998219	1.000512024427329	4945.012398379535
1141	1.920572257445214	1.288810795617878	-0.6317614618273359	0.4656706758054405	0.5066341017385694	0.9505022077230155	1.000233628578111	6818.369167668493
1142	2.769706193329424	1.390684790862094	-1.37902140246733	0.4502958611372982	0.5228435426296181	0.8934128546072116	1.000200901842588	7136.327656295975
1143	2.500412551407883	1.544146594471446	-0.9562659569364367	0.4610363448142948	0.5119666529590201	0.9329512100605736	1.00021368730495	7008.639570149631
1144	2.290514238221333	1.454646294770908	-0.8358679434504255	0.4625668524217731	0.5102042568613994	0.9387140268446778	1.000221117769287	6936.511706584582
1145	2.288707062702911	1.243722090312128	-1.044984972390783	0.4549003591364664	0.5177253510181213	0.910172338267226	1.000221291869192	6934.839525204768
1146	2.575207694243393	1.446469858811527	-1.128737835431866	0.4564867735382848	0.5165181719705475	0.9160123521482005	1.000208796991836	7056.935085496426
1147	2.498654478186817	1.244020957981595	-1.254633520205223	0.4503995306549547	0.5224195371045302	0.893787101518445	1.000212923679138	7016.13730377157
1148	2.29021655160882	1.54399671911862	-0.7462198324901994	0.4655873971354952	0.5072434482181335	0.9501841314100898	1.000222266605598	6925.492340609267
1149	2.499907755893651	1.439697122310677	-1.060210633582974	0.4575098935727519	0.515429471928826	0.9197968468206634	1.000212517507565	7020.131884832694
1150	1.920572257445214	1.288810795617878	-0.6317614618273359	0.4656706758054405	0.5066341017385694	0.9505022077230155	1.000233628578111	6818.369167668493
1151	2.769591845063645	1.374647395531597	-1.394944449532048	0.4497556032445247	0.5233754678624869	0.8914648062502706	1.000200809480774	7137.267018323269
1152	2.57527730221998	1.459048329966969	-1.116228972253011	0.456688705078813	0.5163224045216525	0.9167581627562225	1.000209547888385	7049.476163551645
1153	2.538194329207923	1.293345438097904	-1.244848891110019	0.4515405224752551	0.5213447781832746	0.8979154289853318	1.000210560474849	7039.442741496797
1154	1.940333248406877	2.124249930998028	0.1839166825911505	0.4902970030542634	0.4826602876046713	1.049120323081222	1.000255680899048	6619.646956784071
1155	2.57527730221998	1.459048329966969	-1.116228972253011	0.456688705078813	0.5163224045216525	0.9167581627562225	1.000209547888385	7049.476163551645
1156	2.573992113477077	1.256389663283508	-1.317602450193569	0.4494629491333587	0.5234282696053542	0.8904111578862639	1.000209539340021	7049.560988660052
1157	2.578358599336814	1.713184640619446	-0.8651739587173679	0.464624583848969	0.5085321581261677	0.9465139273865733	1.000214446462165	7001.201596369641
1158	2.576712548993414	1.455222781969691	-1.121489767023723	0.4566036699245628	0.5164066045628811	0.9164440277628586	1.000209275678525	7052.178296138943
1159	2.773224988232273	1.911803386452585	-0.8614216017796879	0.4660507159868136	0.5073517873638809	0.9519550007534267	1.000212716281854	7018.176427883413
1160	2.288818570620347	1.255145309237244	-1.033673261383103	0.4553589914495063	0.5172745758200445	0.9118571899041729	1.000221092223462	6936.757135085391
1161	2.57527730221998	1.459048329966969	-1.116228972253011	0.456688705078813	0.5163224045216525	0.9167581627562225	1.000209547888385	7049.476163551645
1162	2.290600010593464	1.473350224119339	-0.8172497864741248	0.4631603397730306	0.5096231282247888	0.9409575247794068	1.000221436277078	6933.453139680913
1163	1.921047104404981	1.444910037606218	-0.4761370667987632	0.4713888465551879	0.5010452751826773	0.9725820027225222	1.000233738585748	6817.348204957979
1164	2.132487410533241	1.355271625671348	-0.7772157848618937	0.4629269670384445	0.5096308836988168	0.9400747388052051	1.000226130651622	6888.685148203455
1165	2.773224988232273	1.911803386452585	-0.8614216017796879	0.4660507159868136	0.5073517873638809	0.9519550007534267	1.000212716281854	7018.176427883413
1166	1.921049101959088	1.413120555095199	-0.5079285468638897	0.470296727621024	0.5021116894447035	0.968328132787116	1.000233432416332	6820.190472602449
1167	2.293555569232713	2.07562453648348	-0.2179310327492332	0.4804286926982826	0.492739132296178	1.00847938711463	1.000240563198744	6754.603095566766
1168	2.769706193329424	1.390684790862094	-1.37902140246733	0.4502958611372982	0.5228435426296181	0.8934128546072116	1.000200901842588	7136.327656295975
1169	1.921131292771022	1.439641058572199	-0.4814902341988234	0.471005780567559	0.5014225078015073	0.9710879373762575	1.000234244726006	6812.654742004427
