# Supplementary material for: The Discovery, Distribution, and Evolution of Viruses Associated with Drosophila melanogaster
Source: PLoS Biol. 2015 Jul 14;13(7):e1002210. doi: 10.1371/journal.pbio.1002210 (PMC4501690; doi:10.1371/journal.pbio.1002210)
Supplement: S1 Table — Counts of raw metagenomic reads mapping to Drosophila, bacteria, and viruses. (XLSX) [file pbio.1002210.s024.xlsx]

## Sheet: Read numbers
		Numbers of reads mapping to each source
		siRNAs (17-29nt with adaptor)														RNAseq (read-pairs passing QC)
	I (HD EG)	I (EG)	E (HD EG)	E (EG)	K (HD EG)	K (EG)	S (HD EG)	S (EG)	T (HD EG)	T (EG)	ST (BGI)	ST (EG)	EIK (BGI)	EIK (EG)		EIKST (DSN@BGI)	EIKST (RZ@BGI)	EIK (RM@EG)	ST (RM@EG)
Total	1217841	758804	5632686	2010316	2257621	5700219	1387566	5143190	6455569	14313388	12626312	13315158	14078399	20550410		65463308	74125822	46865246	39195890		I	Ithaca
rRNA	491737	290563	1219279	382266	995063	2265475	301211	1074101	1120510	2382955	2729713	587702	1497918	530687		34300766	66221855	32170244	32771511		E	East Africa (Kilifi1)
TEs	49618	30046	112386	40903	44333	105537	127671	496617	630720	1257150	3779361	5772983	1421937	4241918		153204	53523	62028	54282		K	Kenya (Kilifi2)
miRNAs	90590	45212	626210	163756	176571	420109	119848	387623	547332	888827	599147	502064	1069948	629892		7	3	3	5		S	Sussex (UK)
Remainder Fly	314536	225293	2401365	884555	567059	1713777	738600	2784041	3398716	8039698	4522398	3303512	6126073	5776676		22517890	5454295	8324165	5705570		T	Twyford (UK)
Wolbachia	8750	5035	13246	5565	16901	28983	3390	12250	42326	71111	21952	2744	54805	1973		55672	17347	122372	36539		EG	Edinburgh Genomics
Other bacteria	29639	16311	41705	14448	72441	149846	11227	41236	198408	391419	111997	18627	125477	13030		225543	53004	123138	39717		HD	High definition adaptors
DAV, DCV, DMelSV, Nora	41403	23724	3565	816	6403	11292	1167	4488	6714	14504	5600	16687	356753	1064597	0	552075	148081	338292	14958		BGI	Beijing Genomics Institute
Cell Culture Viruses (DXV, Totivirus, Drosophila Birnavirus, FHV, American Noda Virus)	0	0	2	3	1	9	0	0	3	1	0	5	11	39	0	3	0	0	0		DSN	Double stranded nuclease normalisation
Novel Viruses	52581	36476	193966	57090	56293	117286	10431	41656	33937	72257	92651	581081	410486	521619	0	3496222	1002762	2882704	171546		RZ	Ribozero
Virus-like Contigs	1821	1326	6509	1976	3294	6525	894	3120	2508	5217	9527	61399	29253	102801	0	184647	54212	105905	20376		RM	Ribominus
siRNA Candidates	381	263	13949	4174	6862	14121	2828	12996	6338	15880	20218	134592	30203	135628	0	341079	90529	199953	26776
Unmapped	136785	84555	1000504	454764	312400	867259	70299	285062	468057	1174369	733748	2333762	2955535	7531550		3636200	1030211	2536442	354610

## Sheet: Read %
		Percentage of all reads mapping to each source
		siRNAs (17-29nt with adaptor)														RNAseq (read-pairs passing QC)
	I (HD EG)	I (EG)	E (HD EG)	E (EG)	K (HD EG)	K (EG)	S (HD EG)	S (EG)	T (HD EG)	T (EG)	ST (BGI)	ST (EG)	EIK (BGI)	EIK (EG)		EIKST (DSN@BGI)	EIKST (RZ@BGI)	EIK (RM@EG)	ST (RM@EG)		I	Ithaca
																					E	East Africa (Kilifi1)
rRNA	40.3778	38.2922	21.6465	19.0152	44.0757	39.7436	21.7079	20.8839	17.3573	16.6484	21.6192	4.41378	10.6398	2.58237		52.3969	89.3371	68.6441	83.6096		K	Kenya (Kilifi2)
TEs	4.07426	3.95965	1.99525	2.03466	1.9637	1.85146	9.20108	9.65582	9.77017	8.78304	29.9324	43.3565	10.1001	20.6415		0.23403	0.0722056	0.132354	0.138489		S	Sussex (UK)
miRNAs	7.43857	5.95832	11.1174	8.14578	7.82111	7.37005	8.63728	7.53663	8.47845	6.20976	4.74523	3.77062	7.59993	3.06511		1.0693e-05	4.04717e-06	6.40133e-06	1.27564e-05		T	Twyford (UK)
Remainder Fly	25.8273	29.6905	42.6327	44.0008	25.1175	30.0651	53.2299	54.1306	52.6478	56.1691	35.8173	24.8102	43.514	28.1098		34.3977	7.35816	17.7619	14.5566		HD	High definition adaptors
Wolbachia	0.718485	0.663544	0.235163	0.276822	0.74862	0.508454	0.244313	0.238179	0.655651	0.496815	0.173859	0.0206081	0.389284	0.00960078		0.0850431	0.0234021	0.261115	0.0932215		GP	GenePool
Other bacteria	2.43373	2.14957	0.740411	0.718693	3.20873	2.62878	0.809115	0.801759	3.07344	2.73464	0.887013	0.139893	0.891273	0.0634051		0.344533	0.0715054	0.262749	0.10133		BGI	Beijing Genomics Institute
DAV, DCV, DMelSV, Nora	3.3997	3.1265	0.0632913	0.0405906	0.283617	0.198098	0.0841041	0.087261	0.104003	0.101332	0.0443518	0.125323	2.53405	5.18042		0.843335	0.19977	0.72184	0.0381622		DSN	Double stranded nuclease normalisation
Cell Culture Viruses (DXV, Totivirus, Drosophila Birnavirus, FHV, American Noda Virus)	0	0	3.5507e-05	0.00014923	4.42944e-05	0.000157889	0	0	4.64715e-05	6.98647e-06	0	3.75512e-05	7.81339e-05	0.000189777		4.58272e-06	0	0	0		RZ	Ribozero
Novel Viruses	4.31756	4.80704	3.44358	2.83985	2.49347	2.05757	0.751748	0.809925	0.525701	0.504821	0.733793	4.36406	2.91572	2.53824		5.34074	1.35278	6.15105	0.437663		RM	Ribominus
siRNA Candidates	0.0312849	0.0346598	0.247644	0.207629	0.303948	0.247727	0.20381	0.252684	0.0981788	0.110945	0.160126	1.01082	0.214534	0.659977		0.521023	0.122129	0.426655	0.0683133
Unmapped	11.2318	11.1432	17.7625	22.6215	13.8376	15.2145	5.06635	5.54251	7.25044	8.20469	5.81126	17.5271	20.9934	36.6491		5.55456	1.38981	5.4122	0.904712

## Sheet: Virus Read Numbers
		Number of reads mapping to each Virus
			small RNA reads mapping to viruses														RNA seq reads mapping to viruses
Virus	Contig Length	I (HD EG)	I (EG)	E (HD EG)	E (EG)	K (HD EG)	K (EG)	S (HD EG)	S (EG)	T (HD EG)	T (EG)	ST (BGI)	ST (EG)	EIK (BGI)	EIK (EG)		EIKST (DSN@BGI)	EIKST (RZ@BGI)	EIK (RM@EG)	ST (RM@EG)
DAV, DCV, DMelSV, Nora		41403	23724	3565	816	6403	11292	1167	4488	6714	14504	5600	16687	356753	1064597		552075	148081	338292	14958
DXV, Totivirus, Drosophila Birnavirus, FHV, American Noda Virus		0	0	2	3	1	9	0	0	3	1	0	5	11	39		3	0	0	0
Novel Viruses		52581	36476	193966	57090	56293	117286	10431	41656	33937	72257	92651	581081	410486	521619		3496222	1002762	2882704	171546
Other Virus Blast		1821	1326	6509	1976	3294	6525	894	3120	2508	5217	9527	61399	29253	102801		184647	54212	105905	20376
siRNA Candidates		381	263	13949	4174	6862	14121	2828	12996	6338	15880	20218	134592	30203	135628		341079	90529	199953	26776
Total		96186	61789	217991	64059	72853	149233	15320	62260	49500	107859	127996	793764	826706	1824684		4574026	1295584	3526854	233656
DAV isolate IM8	4807	24930	15389	314	122	517	1896	3	14	7	50	25	790	212924	653860		346774	95762	257611	4			I	Ithaca
DAV isolate K7	4807	2503	1285	2584	572	4948	7970	1	2	3	5	3	87	36296	124340		138797	33330	45409	0			E	East Africa (Kilifi1)
DAV (reference)	4807	11587	5617	563	98	873	1322	2	10	4	20	14	310	91928	245798		47983	13279	29810	0			K	Kenya (Kilifi2)
DCV	9264	0	0	3	0	0	1	37	171	0	2	244	54	0	0		3162	1165	0	4824			S	Sussex (UK)
DMelSV AP30	12625	207	123	45	6	39	33	13	35	218	377	309	1825	1725	5041		74	20	7	5			T	Twyford (UK)
DMelSV Hap23	12625	1881	1113	43	14	23	66	87	308	1520	2690	2243	12925	13102	35461		4566	1182	1991	295			HD	High Definition Adaptors
Nora Virus isolate MAT23	11883	138	84	2	4	1	3	483	1856	2213	4822	1325	361	345	42		5042	1475	1579	4645			GP	GenePool
Nora Virus (reference)	11883	157	113	11	0	2	1	541	2092	2749	6538	1437	335	433	55		5677	1868	1885	5185			BGI	Beijing Genomics Institute
																							DSN	Double stranded nuclease normalisation
American Noda Virus RNA1	3107	0	0	0	0	0	0	0	0	0	0	0	0	1	0		0	0	0	0			RZ	Ribozero
American Noda Virus RNA2	1416	0	0	1	0	0	0	0	0	0	0	0	0	0	0		0	0	0	0			RM	Ribominus
Dmel Birnavirus-like (identified in SRR073010 Dmel SL2 cells)	2126	0	0	0	0	0	0	0	0	0	0	0	0	0	1		0	0	0	0
Dmel Birnavirus Segment A	3260	0	0	0	0	0	0	0	0	0	0	0	0	3	0		0	0	0	0			Note that reads will mis-map between closely-related sequences. For example, there will be substantial crossmapping between the two variants of Dmel Sigma Virus and between the three variants of the Bloomfiled virus segment 1. However, reads were only mapped once, so that reads mapping to similar viurses can be summed. Some putative virus-like sequenced that were identified to be on-virus after m…
Dmel Birnavirus Segment B	3014	0	0	0	0	0	0	0	0	1	0	0	0	0	0		0	0	0	0
Drosophila totivirus	6780	0	0	1	1	0	5	0	0	2	0	0	1	7	37		0	0	0	0
DXV Segment A	3360	0	0	0	0	0	0	0	0	0	0	0	1	0	1		1	0	0	0
DXV Segment B	3243	0	0	0	2	0	0	0	0	0	0	0	1	0	0		2	0	0	0
FHV-like (identified in SRR070265 Dmel S2R cells)	2580	0	0	0	0	1	0	0	0	0	0	0	0	0	0		0	0	0	0
FHV RNA 1	3107	0	0	0	0	0	4	0	0	0	1	0	1	0	0		0	0	0	0
FHV RNA 2	1400	0	0	0	0	0	0	0	0	0	0	0	1	0	0		0	0	0	0
Berkeley Virus (identified from Celniker Lab)	10696	0	1	0	0	1	0	0	0	1	7	1	3	1	1		7	2	0	0
BloomfieldVirus Segment01 4.2kb SRR499790	4185	1	0	0	0	0	0	8	50	5	27	17	42	0	0		110	53	2	9
BloomfieldVirus Segment01 4.2kb SRR518493 SRR518494	4190	0	0	0	0	0	1	5	25	3	11	10	15	0	0		12	4	0	3
BloomfieldVirus Segment01 4.2kb UK	4160	0	0	0	0	0	0	17	89	10	15	48	113	0	0		1462	610	0	187
BloomfieldVirus Segment02 3.8kb SRR499790	3917	1	0	0	1	0	0	12	47	5	15	22	43	0	0		41	34	3	20
BloomfieldVirus Segment02 3.8kb SRR518493 SRR518494	3917	0	0	0	0	1	1	5	22	4	4	11	19	0	0		10	4	0	2
BloomfieldVirus Segment02 3.8kb UK	3917	1	0	1	0	0	0	11	101	15	26	52	105	0	0		882	358	3	310
BloomfieldVirus Segment03 3.7kb SRR518493 SRR518494	3748	0	0	0	0	0	0	0	0	0	1	0	0	0	2		0	0	7	0
BloomfieldVirus Segment04 3.0kb SRR499790	3098	0	0	0	0	1	0	0	1	0	3	1	4	1	0		0	4	0	14
BloomfieldVirus Segment04 3.0kb SRR518493 SRR518494	3098	0	0	0	0	0	0	6	16	2	7	5	18	0	0		92	44	0	12
BloomfieldVirus Segment04 3.0kb UK	3098	0	0	0	0	1	0	9	85	5	25	50	111	0	0		790	267	2	256
BloomfieldVirus Segment05 2.9kb SRR499790	2967	0	0	1	0	0	0	8	20	4	10	13	25	0	0		134	64	2	30
BloomfieldVirus Segment05 2.9kb SRR518493 SRR518494	2967	0	0	0	0	0	0	8	19	1	6	14	16	0	0		34	22	2	12
BloomfieldVirus Segment05 2.9kb UK	2967	0	0	0	0	0	0	14	46	5	19	19	34	0	0		919	381	2	181
BloomfieldVirus Segment06 2.3kb SRR499790	2304	0	1	0	0	0	0	9	24	1	10	13	25	1	1		112	49	5	23
BloomfieldVirus Segment06 2.3kb SRR518493 SRR518494	2304	0	0	0	0	0	0	7	26	3	11	18	24	2	0		178	47	2	40
BloomfieldVirus Segment06 2.3kb UK	2304	0	0	1	0	0	0	7	53	1	16	41	42	1	1		460	138	1	124
BloomfieldVirus Segment07 1.9kb SRR499790 comp10489	1901	1	2	1	0	0	0	1	2	1	0	0	3	2	0		0	0	0	0
BloomfieldVirus Segment07 1.9kb SRR518493 SRR518494	1901	0	2	0	0	0	0	0	3	1	1	0	1	5	1		0	0	0	0
BloomfieldVirus Segment07 1.9kb UK	1901	0	3	0	0	0	0	20	78	14	25	36	73	0	2		372	137	2	238
BloomfieldVirus Segment08 1.8kb SRR499790	1850	0	0	0	0	0	0	2	5	1	2	0	1	0	0		0	2	0	2
BloomfieldVirus Segment08 1.8kb SRR518493 SRR518494	1850	0	0	0	0	0	0	4	2	1	2	2	4	0	0		47	15	6	2
BloomfieldVirus Segment08 1.8kb UK	1850	1	0	0	0	0	0	16	70	8	28	37	85	0	2		992	426	2	245
BloomfieldVirus Segment09 1.3kb SRR499790	1298	0	0	0	0	0	0	0	14	2	7	10	19	0	1		81	20	0	40
BloomfieldVirus Segment09 1.3kb SRR518493 SRR518494	1298	0	0	0	0	0	0	3	15	0	5	6	20	0	0		23	17	0	32
BloomfieldVirus Segment09 1.3kb UK	1298	0	0	0	0	0	0	14	44	1	8	11	33	0	1		123	56	0	126
BloomfieldVirus Segment10 1.1kb SRR499790	1169	0	0	0	1	0	0	3	14	2	1	3	7	0	0		36	19	2	10
BloomfieldVirus Segment10 1.1kb SRR518493 SRR518494	1128	0	0	0	0	0	0	2	10	0	4	8	11	0	0		17	17	0	16
BloomfieldVirus Segment10 1.1kb UK	1095	0	0	0	0	0	0	4	30	4	11	20	20	0	0		288	99	2	153
Brandeis Virus (Identified from Rosbash Lab)	3905	0	0	0	0	0	1	0	0	0	1	0	0	0	0		0	0	0	0
Chaq Virus	1488	277	172	205	63	78	180	486	1606	830	1542	5066	32964	3444	10983		110311	28186	24228	33895
Charvil Virus	2715	0	0	0	0	0	0	0	1	10	29	8	14	0	0		4	5	0	106
Newfield Virus	4743	1119	100	180935	52560	47060	99403	79	57	41	65	13	53	104275	97878		88653	24711	91705	0
Craigies Hill Virus	2698	0	0	0	0	0	0	2	17	44	93	54	372	0	0		1126	395	0	291
Craigies Hill Virus	1699	0	0	0	0	0	0	16	48	46	83	90	824	0	0		1680	376	0	346
DansomanVirus Part1	3698	170	72	2618	719	2462	4615	42	147	43	69	398	2472	7856	33445		19665	3064	12855	478
Dansoman Virus Part2	2033	372	165	1939	520	1959	3427	121	284	149	225	754	5146	5333	20261		7803	1356	6013	724
Galbut Virus fragment 1	1413	418	228	429	104	229	353	226	692	1776	2774	4071	21137	5090	14897		33941	9954	6492	3944
Galbut Virus fragment 2	1589	1795	1268	1204	459	451	1159	1375	6466	3892	9345	15859	91476	18918	52530		194227	49162	28066	22558
Kilifi Virus	8867	33	7	4785	2023	956	2493	4	17	6	9	25	1	5060	242		60336	16764	58007	121
Kallithea Virus (Nudivirus Fragment 1)	29188	129	58	50	14	12	29	0	0	1	2	0	11	8384	5518		5394	1728	8946	0
KallitheaVirus (Nudivirus Fragment 2)	22947	98	60	31	17	18	41	0	0	2	3	0	9	395	880		4736	1645	11371	0
KallitheaVirus (Nudivirus Fragment 3)	21010	86	68	26	11	14	44	1	0	1	7	0	2	669	1506		6243	1922	12536	0
KallitheaVirus (Nudivirus Fragment 4)	20413	163	113	46	17	30	73	0	0	0	2	0	7	1402	3895		16177	4922	10201	0
KallitheaVirus (Nudivirus Fragment 5)	13834	26	32	16	6	3	17	0	1	0	0	1	0	178	326		7983	1686	7100	0
KallitheaVirus (Nudivirus Fragment 6	11866	10	5	4	1	1	3	0	0	0	0	0	3	127	265		1974	726	2464	0
KallitheaVirus (Nudivirus Fragment 7)	9653	10	10	4	1	4	5	0	0	0	1	0	1	96	249		1600	551	2322	5
KallitheaVirus (Nudivirus Fragment 8)	4711	4	3	0	3	0	6	0	0	0	1	0	0	28	71		161	69	731	0
La Jolla Virus	10299	5036	3983	975	336	2160	4127	36	126	71	128	204	560	29215	40985		85220	25751	72093	112
La Jolla Virus SRR499790-variant	10299	41909	29742	598	203	830	1255	292	1031	455	991	1805	4275	213694	217758		2718663	792387	2523187	38552
Motts Mill Virus Part 1	1556	596	260	12	2	1	2	93	238	3211	4924	3918	28154	4469	14455		1079	344	976	938
Motts Mill Virus Part 2	2841	289	115	5	1	1	2	81	173	2685	3975	2990	21444	1546	5258		4670	1208	2186	2409
Thika Virus	9108	23	5	3	1	10	25	89	448	338	1015	455	108	276	7		18519	5721	1164	6735
TorreyPinesVirus Segment1	3990	4	1	22	4	1	3	1801	9587	4619	13116	12103	83666	5	55		32117	8022	2	14234
TorreyPinesVirus Segment2	3884	1	0	19	9	1	6	1881	6951	4705	9584	15764	106426	7	41		18092	5145	8	12602
TorreyPinesVirus Segment3	3477	1	0	17	3	2	0	1500	5372	3769	7373	9867	69397	3	34		34065	9737	0	13234
TorreyPinesVirus Segment4	3201	2	0	16	7	3	12	1366	4714	3131	6610	8654	62241	1	35		6715	2081	2	12694
TorreyPinesVirus Segment5	2281	2	0	2	4	2	1	732	2708	1622	3549	4818	33073	0	13		7500	2152	0	4801
Twyford Virus	8423	3	0	1	0	1	2	13	61	2390	6434	5266	16329	2	20		346	103	4	680
Cell-culture associated reovirus-like sequence cfCypovirus	3912	0	0	0	0	0	0	0	1	0	0	0	0	0	0		0	0	0	0
Drosophila-associated Bunyavirus-like sequence	5463	0	0	81	21	57	148	0	1	0	1	0	1	371	1511		1202	383	528	0
Drosophila associated Negevirus-like sequence-1	1402	0	0	1	0	1	1	0	0	0	0	0	0	0	8		18	3	155	0
Drosophila associated Negevirus-like sequence-2	2194	0	0	3	0	0	8	0	0	0	1	0	0	6	27		30	18	125	0
Flavilike-1	2923	1	0	182	46	91	225	0	0	0	1	0	0	468	1622		7515	2157	4253	0
Flavilike-1 Contig 2	2784	0	0	41	17	13	31	0	0	0	0	0	0	51	132		1626	390	970	0
Flavilike-2 Contig 2	2664	0	0	124	38	66	139	0	0	0	0	0	0	399	1518		3363	874	5165	0
Flavilike-2	3133	0	0	125	58	18	32	0	0	1	1	0	0	156	379		1193	413	1448	0
Partitiviridae 1	1722	1061	703	534	169	192	523	628	2148	1722	3248	6611	43455	10377	31998		60311	18775	19742	18535
Partitiviridae 2	1807	243	161	0	0	1	3	0	1	0	3	0	2	1429	3537		35389	12038	42731	2
Partitiviridae 3	1710	482	456	218	88	109	347	259	965	781	1958	2895	17788	4414	12480		13227	3515	2527	1836
Partitiviridae 4	1510	3	0	1076	252	1357	2064	0	1	0	1	1	4	3856	17067		9265	2284	3924	0
Partitiviridae 5	1729	5	0	200	50	58	120	0	1	3	1	17	129	531	2745		1017	348	585	0
Partitiviridae 6	1771	0	0	0	0	24	37	0	0	0	0	0	0	69	368		221	65	124	0
Partitiviridae 7	1744	19	4	3248	1080	549	1560	4	2	1	1	3	11	4614	20364		49976	12907	23048	0
PenicilliumChrysogenumVirus-like	3523	6	2	676	157	758	1287	3	0	0	1	0	9	2506	9041		292	42	578	0
SRR060833 SRR060834 Partial Densovirus PolyASelected-DmelDsecHybrids	2414	1	0	0	0	0	0	0	0	0	0	0	0	6	4		2	0	2	3
siRNA Candidate 1 Length 2845	2845	3	2	265	95	28	62	0	2	1	7	5	6	234	789		3087	1072	1679	0
siRNA Candidate 2 Length 2608	2608	2	1	400	99	274	390	0	0	0	0	0	3	1524	5082		18905	5240	14994	0
siRNA Candidate 3 Length 2442	2442	0	0	1	0	0	0	22	115	0	0	53	113	0	2		471	245	0	76
siRNA Candidate 4 Length 2026	2026	1	0	16	6	75	116	0	0	0	0	0	2	216	1067		1242	462	1144	0
siRNA Candidate 5 Length 2003	2003	3	2	0	0	0	0	0	0	0	0	0	0	19	98		79	18	112	0
siRNA Candidate 6 Length 1979	1979	4	0	6	6	2	14	1128	5978	2588	7090	8718	57557	2	38		42483	12829	6	13660
siRNA Candidate 7 Length 1941	1941	0	0	31	17	32	100	0	1	0	0	0	0	185	954		555	125	221	0
siRNA Candidate 8 Length 1880	1880	0	0	0	0	0	1	0	1	22	57	12	34	0	0		296	99	0	191
siRNA Candidate 9 Length 1813	1813	2	0	295	83	136	414	0	0	0	0	0	3	898	3741		8751	2503	4057	0
siRNA Candidate 10 Length 1784	1784	1	0	67	26	1	0	0	0	0	0	0	3	52	260		1985	403	1463	0
siRNA Candidate 11 Length 1778	1778	0	0	310	90	0	0	0	0	0	0	0	0	200	822		2312	634	1355	0
siRNA Candidate 12 Length 1740	1740	0	0	99	30	1	0	0	0	0	0	0	1	91	270		2745	628	961	0
siRNA Candidate 13 Length 1736	1736	0	0	8	2	14	12	0	0	0	1	0	0	17	30		6	6	234	0
siRNA Candidate 14 Length 1714	1714	2	2	72	27	18	49	0	0	0	1	0	0	279	856		539	224	242	0
siRNA Candidate 15 Length 1700	1700	0	0	0	0	11	17	0	0	0	0	0	0	24	130		607	198	360	0
siRNA Candidate 16 Length 1681	1681	10	7	0	0	0	0	0	0	1	1	0	0	11	40		624	175	512	0
siRNA Candidate 17 Length 1679	1679	0	0	45	17	0	0	0	0	0	1	0	2	62	159		2102	533	987	0
siRNA Candidate 18 Length 1675	1675	0	0	205	69	0	0	0	0	3	0	0	1	165	561		6390	1376	2707	0
siRNA Candidate 19 Length 1665	1665	0	0	16	7	28	44	0	0	0	0	0	0	66	257		419	129	710	0
siRNA Candidate 20 Length 1606	1606	1	7	0	0	0	0	0	0	0	0	0	0	32	43		467	106	302	0
siRNA Candidate 21 Length 1588	1588	1	0	39	13	0	0	0	0	0	1	0	0	49	138		1545	448	626	0
siRNA Candidate 22 Length 1586	1586	0	0	37	12	7	11	0	0	2	8	0	0	78	368		88	37	74	0
siRNA Candidate 23 Length 1563	1563	0	0	8	1	1	1	946	3462	1978	4466	5277	38818	0	20		34412	8407	0	10339
siRNA Candidate 24 Length 1558	1558	16	3	2791	958	1051	2185	3	1	1	0	1	10	4449	18090		85489	20600	36195	0
siRNA Candidate 25 Length 1549	1549	1	0	133	34	10	33	0	0	0	0	0	0	84	307		1942	572	1276	0
siRNA Candidate 26 Length 1475	1475	10	2	1437	441	1925	4281	1	0	0	3	0	8	4505	24247		14640	3514	9162	0
siRNA Candidate 27 Length 1446	1446	0	0	1	0	2	0	0	0	0	0	0	0	0	2		10	4	209	0
siRNA Candidate 28 Length 1436	1436	15	0	2613	730	384	827	3	1	0	2	1	4	3158	14649		11027	2869	18351	0
siRNA Candidate 29 Length 1432	1432	1	0	109	31	0	3	0	0	0	1	0	0	96	310		1065	190	386	0
siRNA Candidate 30 Length 1429	1429	5	0	53	15	5	26	1	0	1	1	3	57	137	657		628	155	697	0
siRNA Candidate 31 Length 1420	1420	0	0	24	9	0	0	0	0	0	0	0	0	34	112		148	31	144	0
siRNA Candidate 32 Length 1384	1384	265	229	1	0	4	1	0	0	0	1	0	0	1312	2291		4714	2248	50724	0
siRNA Candidate 33 Length 1380	1380	0	0	10	2	0	1	722	3429	1717	4174	6123	37855	0	13		13844	3922	0	2303
siRNA Candidate 34 Length 1376	1376	10	0	2180	692	462	942	0	1	0	1	0	11	2889	16144		27007	8382	31637	0
siRNA Candidate 35 Length 1363	1363	13	2	1456	330	860	1780	1	0	0	3	1	17	5101	21518		16275	4432	11420	0
siRNA Candidate 36 Length 1368	1368	9	1	636	161	718	1414	0	0	0	0	0	3	2335	13666		28222	6043	3157	0
siRNA Candidate 37 Length 1340	1340	2	2	0	0	0	0	0	0	0	0	0	0	8	24		74	20	74	0
siRNA Candidate 38 Length 1336	1336	0	0	2	2	0	1	0	0	0	0	0	0	6	3		34	19	20	0
siRNA Candidate 39 Length 1312	1312	0	0	1	1	0	1	0	0	0	0	1	0	0	12		24	6	58	0
siRNA Candidate 40 Length 1300	1300	3	2	206	61	381	574	0	0	0	0	0	0	883	3203		91	32	172	0
siRNA Candidate 41 Length 1293	1293	0	0	4	1	23	51	0	0	1	5	0	1	44	207		609	132	233	0
siRNA Candidate 42 Length 1270	1270	0	0	155	46	301	506	1	0	0	0	0	2	511	2290		89	8	277	0
siRNA Candidate 43 Length 1238	1238	0	0	0	0	13	73	0	0	0	0	0	0	50	271		710	225	449	0
siRNA Candidate 44 Length 1237	1237	0	0	0	0	25	27	0	0	0	0	0	0	33	143		550	138	190	0
siRNA Candidate 45 Length 1223	1223	0	0	20	4	0	0	0	0	0	0	0	0	14	63		262	60	70	0
siRNA Candidate 46 Length 1219	1219	0	0	1	0	25	65	0	0	0	0	0	1	40	265		1778	517	827	0
siRNA Candidate 47 Length 1214	1214	0	0	0	0	0	0	0	0	7	14	4	19	0	1		22	6	0	107
siRNA Candidate 48 Length 1213	1213	0	0	99	30	8	20	0	0	0	1	0	0	87	320		364	113	349	0
siRNA Candidate 49 Length 1211	1211	0	0	56	13	0	0	0	0	0	0	0	1	56	224		90	43	99	0
siRNA Candidate 50 Length 1171	1171	0	0	0	0	0	0	0	4	2	16	1	3	0	1		15	7	0	28
siRNA Candidate 51 Length 1149	1149	0	0	0	0	0	0	0	0	1	0	0	0	2	7		0	1	106	0
siRNA Candidate 52 Length 1130	1130	0	0	0	0	14	29	0	0	0	0	0	0	27	160		350	98	207	0
siRNA Candidate 53 Length 1129	1129	0	0	0	1	0	0	0	1	13	24	18	55	0	0		62	6	0	72
siRNA Candidate 54 Length 1128	1128	1	0	20	5	0	0	0	0	0	0	0	0	15	66		662	148	342	0
siRNA Candidate 55 Length 1069	1069	0	0	14	5	17	28	0	0	0	1	0	2	51	331		46	39	72	0
siRNA Candidate 56 Length 1063	1063	0	0	7	2	6	22	0	0	0	0	0	0	70	298		70	35	234	0
siRNA Candidate 57 Length 1067	1067	0	1	0	0	0	0	0	0	0	0	0	0	2	8		56	17	70	0
