# Supplementary material for: The Discovery, Distribution, and Evolution of Viruses Associated with Drosophila melanogaster
Source: PLoS Biol. 2015 Jul 14;13(7):e1002210. doi: 10.1371/journal.pbio.1002210 (PMC4501690; doi:10.1371/journal.pbio.1002210)
Supplement: S2 Table — Detailed descriptions of BLAST-candidate virus fragments and named siRNA-candidate viruses. (XLSX) [file pbio.1002210.s025.xlsx]

## Sheet: NewViruses
Provisional Virus Name	Example Closest Relative	Provisional Classification	Genome Genbank Accession	Population Genbank Accessions	Discovery Sample	Detailed narrative of virus fragments and their discovery	Etymology
Berkeley Virus	Fesavirus 1 (AII82258) and Procambarus clarkii transcript (GBEV01003876)	Picornavirales	n/a	n/a	SRA/ENA (SRR070416)	Single 3.9kbp fragment derived from publicly-available RNAseq reads from laboratory lines of D. melanogaster. The fragment includes a single ORF for an incomplete polyprotein of 1302 amino acid residues, incorporating putative helicase, peptidase and partial RdRp domains. The sequence is present in SRA datasets SRR070416 (Modencode adult male heads), SRR384924 and SRR384925 (Modencode Poly-A site…	From the location of the Celniker Lab at Berkeley University who first provided publicly available RNAseq reads from this virus (datset SRR070416 )
Bloomfield Virus	Fiji disease virus (YP_249762) and transcript from Teleopsis dalmanni (GBBP01003534)	Reoviridae	KP714090-KP714098	n/a	UK Dmel pools ST	Ten fragments of 4.2 kbp, 3.8 kbp, 3.7 kbp, 3.0 kbp, 2.9 kbp, 2.3 kbp , 1.9 kbp, 1.8 kbp, 1.3 kbp, and 1.1 kbp. Fragments 1 and 2 were initially identified by BLAST as viral-like contigs derived from Illumina reads of a large pool of Drosophila sampled in the UK. Fragments 4-10 were initially identified from the same pool by the large numbers of siRNAs which derive from them. Fragments 1-10 can b…	From the location where flies carrying this sequence were collected by Dr. Penelope Haddrill (Field work supported by Dr Kelly Dyer)
Brandeis Virus	Virgaviruses and Negeviruses, and Ceratitis capitata transcript JAB99293	Unclassified cf. Negevirus and Virgaviridae	n/a	n/a	SRA/ENA (SRR486220)	Single 10.7kbp fragment derived from publicly-available RNAseq reads from laboratory lines of D. melanogaster. The fragment includes a single ORF for an polyprotein of 3145 amino acid residues, incorporating putative Viral methyltransferase, viral RNA helicase and RdRp domains. The sequence is present in substantial amounts in SRA datasets SRR486220 and SRR486226-SRR486231 ("Nascent-seq indicates…	From the location of the Rosbash Lab at Brandeis University who first provided publicly available RNAseq reads from this virus (datset SRR486220)
Chaq Virus	Transcript from Pachypsylla venusta (GAOP01016991)	Unclassified	KP714088	KP969770-KP969837	Dmel and other spp., pools EIKST	Single 1.5kbp fragment derived from Illumina reads of a large pool of D. melanogaster sampled in the UK, identified as putatively viral in origin by the large number of 21nt siRNAs that derived from the fragment. The reported sequence is the most common base-call at each position. The fragment includes a single ORF of 319 residues with no detectable sequence similarity to know viruses.	Following the precedent set by Drosophila Nora virus, the provisional status of this sequence as virus-derived is denoted by the name 'Maybe' in Kilingon
Charvil Virus	Jingmen tick virus (AHZ31740) and transcript from Ctenocephalides felis (GAYP01050470)	Flaviviridae	KP714089	n/a	UK Dmel pools ST	Single 2.7kbp fragment derived by RT-PCR and Sanger sequencing a large pool of D. melanogaster sampled in the UK. The fragment includes an ORF of 797 amino acid residues with similarity to the NS5 RdRp.	From a location near to where flies carrying this sequence were collected by Dr. Darren Obbard and Alasdair Hood
Newfield Virus	Thosea asigna virus (AAQ1432) and transcript from Leptopilina heterotoma (GAJC01011263)	Permutotetraviridae	KP714070	n/a	Dmel and other spp., pools EIK	Single 4.7kbp fragment derived from Illumina reads of a large pool of Drosophila sampled in Ithaca (NY) and Kilifi (Kenya). The reported sequence is the most common base-call at each position. A contiguous region of 1.5kbp was confirmed by RT-PCR and Sanger sequencing from the same pools of cDNA. The fragment includes a single ORF for a putatively complete polyprotein of 1510 amino acid residues.	From a location near to where flies carrying this sequence were collected by Dr. Brian Lazzaro
Craigie's Hill Virus	Bat guano associated nodavirus (ADI48250)	Alphanodavirus (Nodaviridae)	KP714084 KP714085	KP969507-KP969520, KP969971-KP969992	UK Dmel pools ST	Two Fragments of 2.7kbp and 1.7 kbp derived from Illumina reads of a large pool of Drosophila sampled in the UK. The reported sequences are the most common base-call at each position. Contiguous regions of 2.4kbp and 1.3 kbp respectively were confirmed by RT-PCR and Sanger sequencing in multiple independent wild-caught D. melanogaster individuals. Fragment 1 was initially identified by blast simi…	From a location near to where flies carrying this sequence were collected by Claire Webster
Dansoman Virus	Chronic Bee Paralysis Virus (ACO82551)	Unclassified	KP714086 KP714087	KP969582-KP969609, KP969454-KP969479	Dmel and other spp., pools EIKST	Two fragments of 3.7kbp and 2.0kbp respectively, derived from Illumina reads of a large pool of Drosophila sampled in Ithaca (NY) and Kilifi (Kenya). The reported sequence is the most common base-call at each position. The longer fragment corresponds to the larger segment of CBPV (3.6 kbp) and includes a single ORF for an incomplete polyprotein of 1114 amino acid residues . A contiguous region of…	From the location in Ghana where flies carrying this sequence were collected by Dr. Jewelna Akorli, Dr. Penelope Haddrill, and Claire Webster (Field work supported by Dr. Rosina Kyerematen)
Drosophila associated Negevirus-like sequence	Negeviruses and transcript from Cotesia vestalis (GAKG01005025)	Unclassified cf. Negevirus and Virgaviridae	KP757935 KP757936	n/a	Dmel and other spp., pools EIK	Two fragments of 2.2kbp and 1.4kbp respectively, derived from Illumina reads of a large pool of Drosophila sampled in Ithaca (NY) and Kilifi (Kenya). The reported sequence is the most common base-call at each position. The longer fragment comprises an ORF encoding 732 amino acid residues with similarity to Negevirus RdRp sequecnes. The shorter fragment comprises an ORF encoding 467 amino-acid res…	Although identified from wild flies, it is possible that this sequence is an endogenous Viral Element (EVE) in a species other than D. melanogaster
Drosophila-associated Bunyavirus-like sequence	Nome phantom virus (AIA24562)	cf. Bunyaviridae	KP757922	n/a	Dmel and other spp., pools EK	Single 5.5kbp fragment derived from Illumina reads of a large pool of Drosophila sampled in Ithaca (NY) and Kilifi (Kenya). The reported sequence is the most common base-call at each position. A contiguous region of 1.3kbp was confirmed by RT-PCR and Sanger sequencing from the same pool of RNA. The fragment includes a single ORF for an incomplete polyprotein of 1802 amino acid residues, correspon…	Although identified from wild flies, it is possible that this sequence is an endogenous Viral Element (EVE) in a species other than D. melanogaster
Drosophila-associated Flavivirus-like sequence 1	Jingmen tick virus (AHZ31740) and transcript from Sminthurus viridis	Flaviviridae	KP757923	n/a	Dmel and other spp., pools EK	Single 2.9kbp fragment derived from Illumina reads of a large pool of Drosophila sampled in Ithaca (NY) and Kilifi (Kenya). The Reported sequence is the most common base-call at each position. The fragment includes an ORF encoding 915 amino acid residues with similarity to the NS5 RdRp. Stop codons 5' of this ORF may suggest a different genomic organisation to flaviviruses . A contiguous region o…	Although identified from wild flies, it is possible that this sequence is an endogenous Viral Element (EVE) in a species other than D. melanogaster
Drosophila-associated Flavivirus-like sequence 2	Jingmen tick virus (AHZ31740) and transcript from Ctenocephalides felis (GAYP01050470)	Flaviviridae	KP757924	n/a	Dmel and other spp., pools EK	Single 3.1kbp fragment derived from Illumina reads of a large pool of Drosophila sampled in Ithaca (NY) and Kilifi (Kenya). The reported sequence is the most common base-call at each position. The fragment includes an ORF of 915 amino acid residues with similarity to the NS5 RdRp. Stop codons 5' of this ORF may suggest a different genomic organisation to flaviviruses. A contiguous region of 1.1kb…	Although identified from wild flies, it is possible that this sequence is an endogenous Viral Element (EVE) in a species other than D. melanogaster
Drosophila-associated Partitivirus-like sequences 2-7	Plant and fungus partitiviruses, and transcripts from multiple insects	Partitiviridae	KP757928, KP757929, KP757930, KP757931, KP757932, KP757933	n/a	Dmel and other spp., pools EIKST	Six fragments ranging from 1.5kbp to 1.8kbp derived from Illumina reads of a large pools for Drasophila sampled in Ithaca (NY), Kilifi (Kenya) and (fro fragment 2) from pools of D. melanogaster sampled in the UK. The reported sequecnes are the most common base-call at each position, and each fragment includes an ORF of at least 470 amino acid residuse with similarity to the Partitivirus polymeras…	Although identified from wild flies, it is possible that this sequence is an endogenous Viral Element (EVE) in a species other than D. melanogaster
Galbut Virus	Nilaparvata lugens commensal X virus (BAD27579) and transcript from Velia caprai (GAUO01011346)	Unclassified	KP714099 KP714100	KP969610-KP969669, KP969838-KP969888	Dmel and other spp., pools EIKST	Two fragments of 1.4kbp and 1.5Kbp derived from Illumina reads of a large pool of D. melanogaster sampled in the UK, identified as putatively viral in origin by the large number of 21nt siRNAs that derived from the fragments. The reported sequence is the most common base-call at each position. The fragments encode ORFs of 431 and 502 residues respectively.	Following the precedent set by Drosophila Nora virus , the provisional status of this sequence as virus-derived is denoted by the name 'Maybe' in Lithuanian
Kilifi Virus	Rosy apple aphid virus (ABB89048)	Picornavirales	KP714071	n/a	Dmel and other spp., pools EK	Single 8.9kbp fragment derived from Illumina reads of a large pool of Drosophila sampled in Ithaca (NY) and Kilifi (Kenya). The reported sequence is the most common base-call at each position. The fragment includes a single ORF for an incomplete polyprotein of 2868 amino acid residues	From the location in Kenya where flies carrying this sequence were collected by Dr. Jewelna Akorli and Dr. Charles Mbogo
Kallithea Virus	Drosophila innubila Nudivirus and Oryctes rhinoceros virus	Nudivirus	KP714101-KP714108	KP969687-KP969708, KP969952-KP969970	Dmel and other spp., pools EIK	Eight fragments of 29.2 kbp, 22.95 kbp, 21.0kbp 20.4 kbp, 13.8 kbp, 11.9 kbp, 9.7 kbp and 4.7 kbp (total 133.6 kbp), derived from a combination of Illumina RNAseq reads from a large pool of Drosophila sampled in Ithaca (NY) and Kilifi (Kenya) and PCR from the same pooled samples (using DNA rather than cDNA template) followed by Sanger sequencing. The reported sequence is the most common base-call…	From a location near to where flies carrying this sequence were collected by Dr. Natasa Fytrou and Claire Webster
La Jolla Virus	Tomato matilda virus (AEM65163) and transcript from Calopteryx splendens (GAYM01007394)	Iflaviridae	KP714073	KP969709-KP969769	Dmel and other spp., pools EIKST	Single 9.8kbp fragment build by RT-PCR and Sanger sequencing from a single D. melanogaster individual collected in Accra (Ghana). Includes a single ORF for an apparantly complete polyprotein of 3058 Amino acid residues	From the location where flies carrying this sequence were collected by Dr. Darren Obbard (Field work supported by Dr Therese Markow and Sergio Castrezana)
Motts Mill Virus	Ixodes scapularis associated virus 1 (AII01797) and transcripts from Euprymna scolopes (GBHH01001052)	cf. Sobemoviruses and Poleroviruses	KP714076 KP714077	KP969548-KP969581, KP969993-KP970049	Dmel and other spp., pools IST	Two fragments of 2.8kbp and 1.6kbp respectively, derived from Illumina reads of a large pool of Drosophila sampled in the UK. The two fragments can be provisionally associated because they co-occur with in wild-collected flies. The reported sequence is the most common base-call at each position. The longer fragment includes a two ORFs (583 and 360 amino acid residues) of which the second has simi…	From the location where flies carrying this sequence were collected by Dr. Darren Obbard and Dr Elizabeth Bayne
Thika Virus	Rosy apple aphid virus (ABB89048)	Picornavirales	KP714072	KP969480-KP969506	UK Dmel pools ST	Single 9.1kbp fragment derived from Illumina reads of a large pool of D. melanogaster sampled in the UK. The reported sequence is the most common base-call at each position. A contiguous region of 4.8kbp was confirmed by RT-PCR and Sanger sequencing from a single male D. melanogaster sampled in Ithaca (NY) . The fragment includes a single ORF for an incomplete polyprotein of 2872 amino acid resid…	From the location in Kenya where flies carrying this sequence were collected by Dr. John Pool
Torrey Pines Virus	Heliothis armigera cypovirus 14 (ABB51571)	Reoviridae	KP714078-KP714083	KP969521-KP969531, KP969532-KP969547, KP969889-KP969904, KP970050-KP970075	UK Dmel pools ST	Five fragments of 4.0 kbp, 3.9 kbp, 3.5 kbp, 3.2 kbp, 2.3 kbp. Fragments 1 -4 were initially identified by BLAST as viral-like contigs derived from Illumina reads of a large pool of Drosophila sampled in the UK. Fragments 5 was initially identified from the same pool by the large numbers of siRNAs which derive from it. The fragments can be provisionaly associated to a single virus (or a virus and…	From the location near to where flies carrying this sequence were collected by Dr. Darren Obbard (Field work supported by Dr Therese Markow and Sergio Castrezana)
Twyford Virus	Tomato matilda virus (AEM65163) and transcript from Calopteryx splendens (GAYM01007394)	Iflaviridae	KP714075	n/a	UK Dmel pool T	Single 8.4kbp fragment derived from Illumina reads of a large pool of D. melanogaster sampled in the UK (reported sequence is the most common base-call at each position). A contiguous region of 7.8kbp was confirmed by RT-PCR and Sanger sequencing from a pool of 8 male D. melanogaster sampled in Ithaca (NY) . The fragment comprises a single ORF for an incomplete polyprotein of 2808 Amino acid resi…	From the location where flies carrying this sequence were collected by Dr. Darren Obbard and Alasdair Hood
