# Supplementary material for: The Discovery, Distribution, and Evolution of Viruses Associated with Drosophila melanogaster
Source: PLoS Biol. 2015 Jul 14;13(7):e1002210. doi: 10.1371/journal.pbio.1002210 (PMC4501690; doi:10.1371/journal.pbio.1002210)
Supplement: S4 Table — Collection data (sample sizes, city, country, latitude and longitude, date) and virus prevalence for each species at each location (maximum likelihood estimate with 2 log-likelihood confidence intervals, all rounded to two significant figures). (XLSX) [file pbio.1002210.s027.xlsx]

## Sheet: Virus_Prevelance
Species	Location	Sample Size	Lat/Long (to 2dp)	Date	Wolbachia	Bloomfield Virus	Chaq Virus	Craigie's Hill Virus	Dansoman Virus	DAV	DCV	Galbut Virus	Kallithea Virus	La Jolla Virus	Motts Mill Virus	Newfield Virus	Nora Virus	DMelSV	Thika Virus	Torrey Pines Virus	Twyford Virus
Dmel	Accra 1 (Ghana)	129	5.57, -0.25	2010-01-01	1.6% [0.25-4.8]	0% [0-1.5]	8.1% [3.9-14]	0.79% [0.041-3.5]	6% [2.6-11]	2.4% [0.58-6.2]	0% [0-3.9]	100% [100-100]	5.6% [2.4-11]	6% [2.6-11]	2.4% [0.58-6.2]	0% [0-1.5]	7.1% [3.4-13]	1.6% [0.25-4.8]	0.79% [0.041-3.5]	0.78% [0.041-3.4]	0% [0-1.5]
Dmel	Accra 2 (Ghana)	216	5.55, -0.26	2010-01-01	9.3% [5-15]	0% [0-0.92]	11% [6.4-17]	4.1% [1.7-7.9]	13% [7.6-21]	3.3% [1.3-6.8]	0% [0-0.92]	44% [27-61]	6.3% [3.1-11]	2.5% [0.89-5.5]	2% [0.61-4.7]	0% [0-0.92]	3.3% [1.3-6.6]	0.48% [0.025-2.1]	0% [0-0.92]	0% [0-0.92]	0% [0-0.92]
Dmel	Athens (GA)	70	33.95, -83.38	2009-09-01	61% [45-76]	0% [0-2.8]	20% [11-32]	6% [1.8-14]	0% [0-2.8]	56% [40-73]	0% [0-2.8]	69% [51-84]	15% [7.5-27]	53% [37-70]	9.5% [3.8-19]	0% [0-2.8]	6.1% [1.9-14]	32% [20-47]	1.4% [0.075-6.3]	0% [0-2.8]	0% [0-2.8]
Dsim	Athens (GA)	168	33.95, -83.38	2009-09-01	94% [81-99]	0.64% [0.034-2.9]	0.6% [0.031-2.7]	0% [0-1.2]	0% [0-1.2]	1.9% [0.46-4.9]	0% [0-1.2]	74% [57-87]	3.9% [1.4-8.6]	19% [11-30]	0% [0-1.2]	0% [0-1.2]	1.3% [0.2-3.9]	0% [0-1.2]	0% [0-1.2]	0.6% [0.031-2.7]	0% [0-1.2]
Dmel	Athens (Greece)	63	37.94, 23.7	2009-06-01	72% [56-85]	0% [0-3.1]	33% [21-49]	0% [0-3.1]	0% [0-3.1]	0% [0-3.1]	0% [0-3.1]	77% [60-89]	3.4% [0.54-10]	11% [4.4-21]	0% [0-3.1]	0% [0-3.1]	3.3% [0.52-9.9]	17% [8.2-28]	0% [0-3.1]	1.6% [0.086-7.1]	0% [0-3.1]
Dsim	Athens (Greece)	51	37.94, 23.7	2009-06-01	92% [78-99]	0% [0-3.8]	0% [0-3.8]	0% [0-3.8]	0% [0-3.8]	0% [0-3.8]	0% [0-3.8]	57% [41-72]	0% [0-3.8]	10% [3.6-21]	0% [0-3.8]	0% [0-3.8]	0% [0-3.8]	0% [0-3.8]	0% [0-3.8]	0% [0-3.8]	0% [0-3.8]
Dmel	Edinburgh 1 (UK)	34	55.93, -3.17	2009-08-01	40% [23-60]	0% [0-5.7]	0% [0-5.7]	0% [0-5.7]	0% [0-5.7]	0% [0-5.7]	0% [0-5.7]	70% [49-87]	0% [0-5.7]	0% [0-5.7]	0% [0-5.7]	0% [0-5.7]	0% [0-5.7]	0% [0-5.7]	0% [0-5.7]	36% [20-56]	0% [0-5.7]
Dmel	Edinburgh 2 (UK)	200	55.97, -3.35	2009-09-01	98% [21-100]	0% [0-1]	17% [10-28]	4.2% [1.8-8.1]	1.6% [0.39-4.2]	0% [0-1]	0% [0-1]	21% [12-34]	0% [0-1]	0% [0-1]	5% [2.3-9.3]	0% [0-1]	0% [0-1]	2.8% [1-6.1]	0% [0-1]	2.2% [0.67-5.1]	0% [0-1]
Dmel	Ithaca (NY)	236	42.35, -76.56	2009-09-01	76% [58-89]	0% [0-0.84]	21% [13-32]	0% [0-0.84]	0% [0-0.84]	3.5% [1.5-6.8]	0% [0-0.84]	57% [42-72]	11% [6.4-18]	5.7% [2.8-10]	11% [6.6-18]	0% [0-0.84]	3.4% [1.4-6.5]	6.3% [3.3-11]	12% [6.9-19]	3.5% [1.5-6.9]	4.7% [2.2-8.5]
Dmel	Lisbon (Portugal)	49	39.43, -9.22	2012-10-01	56% [36-77]	0% [0-4]	23% [12-39]	0% [0-4]	2.1% [0.11-9.2]	6.9% [1.7-17]	0% [0-4]	56% [38-74]	4.4% [0.71-13]	9.4% [2.9-21]	4.2% [0.68-13]	0% [0-4]	0% [0-4]	0% [0-4]	4.1% [0.66-12]	0% [0-4]	0% [0-4]
Dsim	Lisbon (Portugal)	57	39.43, -9.22	2012-10-01	85% [60-97]	0% [0-3.4]	0% [0-3.4]	0% [0-3.4]	0% [0-3.4]	0% [0-3.4]	0% [0-3.4]	77% [52-94]	1.8% [0.093-7.7]	1.9% [0.1-8.4]	0% [0-3.4]	0% [0-3.4]	0% [0-3.4]	0% [0-3.4]	9.7% [3.5-20]	1.8% [0.093-7.7]	0% [0-3.4]
Dmel	Marrakesh (Morocco)	132	31.63, -7.98	2010-09-01	34% [21-50]	1.6% [0.26-5]	26% [15-40]	0% [0-1.5]	1.7% [0.27-5.2]	0% [0-1.5]	0% [0-1.5]	66% [48-81]	0% [0-1.5]	0.78% [0.041-3.5]	0% [0-1.5]	0% [0-1.5]	5.4% [2.1-11]	0% [0-1.5]	0% [0-1.5]	0% [0-1.5]	0% [0-1.5]
Dsim	Marrakesh (Morocco)	2	31.63, -7.98	2010-09-01	100% [37-100]	0% [0-63]	0% [0-63]	0% [0-63]	0% [0-63]	0% [0-63]	0% [0-63]	100% [37-100]	0% [0-63]	0% [0-63]	0% [0-63]	0% [0-63]	50% [3.5-96]	0% [0-63]	0% [0-63]	0% [0-63]	0% [0-63]
Dmel	Marseille (France)	4	43.26, 5.43	2009-07-01	75% [27-99]	0% [0-39]	25% [1.5-73]	0% [0-39]	0% [0-39]	0% [0-39]	0% [0-39]	100% [61-100]	0% [0-39]	0% [0-39]	0% [0-39]	0% [0-39]	0% [0-39]	0% [0-39]	0% [0-39]	0% [0-39]	0% [0-39]
Dsim	Marseille (France)	64	43.26, 5.43	2009-07-01	100% [92-100]	0% [0-3.1]	1.6% [0.085-7.1]	0% [0-3.1]	0% [0-3.1]	0% [0-3.1]	0% [0-3.1]	75% [56-89]	1.6% [0.085-7.1]	3.3% [0.54-10]	0% [0-3.1]	0% [0-3.1]	0% [0-3.1]	0% [0-3.1]	0% [0-3.1]	3.2% [0.52-9.8]	0% [0-3.1]
Dmel	Mombasa (Kenya)	27	-4.03, 39.72	2011-04-01	67% [48-83]	0% [0-7.1]	15% [4.7-32]	0% [0-7.1]	3.7% [0.2-16]	3.7% [0.2-16]	0% [0-7.1]	41% [23-60]	0% [0-7.1]	0% [0-7.1]	0% [0-7.1]	0% [0-7.1]	11% [2.8-27]	0% [0-7.1]	7.4% [1.2-22]	3.7% [0.2-16]	0% [0-7.1]
Dmel	Montpellier (France)	102	43.61, 3.88	2010-09-01	47% [31-64]	0% [0-1.9]	15% [7.3-25]	7.3% [2.9-14]	0% [0-1.9]	0% [0-1.9]	0% [0-1.9]	63% [44-80]	13% [6.1-23]	4.5% [1.4-10]	0% [0-1.9]	0% [0-1.9]	2% [0.31-6]	0% [0-1.9]	2% [0.31-6]	2% [0.32-6.1]	0% [0-1.9]
Dsim	Montpellier (France)	17	43.61, 3.88	2010-09-01	100% [72-100]	0% [0-11]	6.5% [0.35-26]	0% [0-11]	0% [0-11]	0% [0-11]	0% [0-11]	84% [47-99]	0% [0-11]	0% [0-11]	0% [0-11]	0% [0-11]	6.5% [0.35-26]	0% [0-11]	0% [0-11]	0% [0-11]	0% [0-11]
Dmel	Plettenberg (South Africa)	51	-34.06, 23.37	2010-01-01	56% [41-71]	0% [0-3.8]	11% [4.1-23]	0% [0-3.8]	14% [5.5-26]	2% [0.1-8.5]	0% [0-3.9]	13% [5.2-25]	0% [0-3.8]	2% [0.1-8.5]	2% [0.11-8.9]	0% [0-3.8]	2% [0.11-8.7]	4.1% [0.66-12]	2% [0.1-8.5]	0% [0-3.8]	0% [0-3.8]
Dsim	Plettenberg (South Africa)	114	-34.06, 23.37	2010-01-01	82% [64-93]	0.89% [0.047-3.9]	0% [0-1.7]	0% [0-1.7]	0% [0-1.7]	0% [0-1.7]	0% [0-1.7]	75% [57-90]	0% [0-1.7]	0% [0-1.7]	0% [0-1.7]	0% [0-1.7]	0.93% [0.049-4.1]	0% [0-1.7]	0.88% [0.046-3.9]	0% [0-1.7]	0% [0-1.7]
Dmel	Porto (Portugal)	50	41.05, -8.65	2012-10-01	50% [32-68]	2% [0.11-8.9]	35% [20-52]	4.3% [0.7-13]	0% [0-3.9]	0% [0-3.9]	0% [0-3.9]	59% [40-76]	4.2% [0.68-13]	2% [0.11-8.9]	25% [13-41]	0% [0-3.9]	0% [0-3.9]	0% [0-3.9]	2% [0.11-8.7]	0% [0-3.9]	0% [0-3.9]
Dsim	Porto (Portugal)	70	41.05, -8.65	2012-10-01	94% [76-100]	1.4% [0.075-6.3]	0% [0-2.8]	0% [0-2.8]	0% [0-2.8]	0% [0-2.8]	0% [0-2.8]	55% [37-73]	0% [0-2.8]	0% [0-2.8]	1.4% [0.076-6.3]	0% [0-2.8]	0% [0-2.8]	0% [0-2.8]	4.6% [1.1-12]	0% [0-2.8]	0% [0-2.8]
Dmel	San_Diego 1 (CA)	40	32.88, -117.24	2008-11-01	84% [64-96]	0% [0-4.9]	17% [6.9-32]	0% [0-4.9]	0% [0-4.9]	5.4% [0.87-16]	0% [0-4.9]	89% [70-98]	5.2% [0.84-15]	16% [6.7-31]	39% [24-56]	0% [0-4.9]	2.5% [0.13-11]	5.3% [0.86-16]	0% [0-4.9]	5.4% [0.87-16]	0% [0-4.9]
Dsim	San_Diego 1 (CA)	19	32.88, -117.24	2008-11-01	100% [88-100]	0% [0-10]	0% [0-10]	0% [0-10]	0% [0-10]	0% [0-10]	0% [0-10]	69% [45-88]	0% [0-10]	11% [1.7-30]	0% [0-10]	0% [0-10]	0% [0-10]	0% [0-10]	0% [0-10]	0% [0-10]	0% [0-10]
Dmel	San_Diego 2 (CA)	38	32.84, -117.28	2008-11-01	84% [70-94]	2.6% [0.14-11]	18% [8.2-33]	0% [0-5.1]	0% [0-5.3]	16% [6.5-30]	0% [0-5.1]	79% [64-90]	5.3% [0.85-16]	24% [12-39]	5.3% [0.85-16]	0% [0-5.1]	0% [0-5.1]	2.6% [0.14-11]	2.6% [0.14-11]	7.9% [2-19]	0% [0-5.1]
Dsim	San_Diego 2 (CA)	2	32.84, -117.28	2008-11-01	100% [37-100]	0% [0-63]	0% [0-63]	0% [0-63]	0% [0-63]	0% [0-63]	0% [0-63]	100% [37-100]	0% [0-63]	0% [0-63]	0% [0-63]	0% [0-63]	0% [0-63]	0% [0-63]	0% [0-63]	0% [0-63]	0% [0-63]
Dmel	Sussex (UK)	194	51.1, 0.16	2009-08-01	11% [6.1-18]	1.1% [0.18-3.5]	18% [11-27]	0% [0-1]	0.53% [0.028-2.4]	0% [0-1]	0% [0-1]	39% [25-57]	0% [0-1]	0% [0-1]	1.1% [0.17-3.4]	0% [0-1]	0.52% [0.027-2.3]	1.7% [0.41-4.5]	0% [0-1]	18% [11-27]	0% [0-1]
Dsim	Torquay (Australia)	94	-38.32, 144.33	2011-02-01	90% [76-98]	0% [0-2.1]	0% [0-2.1]	0% [0-2.1]	0% [0-2.1]	0% [0-2.1]	0% [0-2.1]	76% [60-88]	0% [0-2.1]	1.1% [0.057-4.8]	0% [0-2.1]	0% [0-2.1]	1.1% [0.057-4.8]	0% [0-2.1]	4.5% [1.4-10]	1.1% [0.056-4.7]	0% [0-2.1]
							Maximum-likelihood estimates for prevalence based on RT-PCR survey are given for each population, with 2 log-likelihood confidence intervals. Where multiple assays were available, prevelance is based on at least one assay testing positive.
	Dmel Total	1635
	Dsim Total	658
	Grand Total	2293
